# Supplementary material for: An automated feeding system for the African killifish reveals the impact of diet on lifespan and allows scalable assessment of associative learning
Source: eLife. 2022 Nov 10;11:e69008. doi: 10.7554/eLife.69008 (PMC9788828; doi:10.7554/eLife.69008)
Supplement: Figure 6—source data 2. [file elife-69008-fig6-data2.zip › Training Trajectories/t12_REC017DLC_resnet50_TrainAllTheThingsJun28shuffle1_1030000.csv]

bodyparts_coords	fishhead_x	fishhead_y	fishhead_likelihood	fishtail_x	fishtail_y	fishtail_likelihood	redlight_x	redlight_y	redlight_likelihood	fooddrop_x	fooddrop_y	fooddrop_likelihood	fishnum	recordingnum
0	472.67230224609375	383.6448059082031	1.0	419.6358337402344	323.595458984375	0.9768186211585999	612.5490112304688	221.08187866210938	0.000164717435836792	411.75701904296875	324.29364013671875	4.026293754577637e-5	12	017
1	472.0927734375	383.5733947753906	1.0	414.7270202636719	327.6991271972656	0.6439460515975952	612.732666015625	221.98768615722656	0.00019633769989013672	408.36334228515625	325.2756042480469	5.4508447647094727e-5	12	017
2	471.6777038574219	383.6437072753906	1.0	407.3982238769531	328.10369873046875	0.8939213156700134	417.0777282714844	325.5697937011719	4.729628562927246e-5	407.623046875	325.08770751953125	6.338953971862793e-5	12	017
3	472.28997802734375	383.460205078125	1.0	407.7118225097656	324.8285827636719	0.8139487504959106	415.98272705078125	321.9371032714844	4.795193672180176e-5	410.2129211425781	311.3767395019531	4.929304122924805e-5	12	017
4	471.961181640625	383.3197326660156	1.0	409.80462646484375	323.7890625	0.0012174546718597412	421.9724426269531	322.4671325683594	7.751584053039551e-5	411.9124755859375	309.970947265625	2.995133399963379e-5	12	017
5	473.7569274902344	383.3404846191406	0.9999998807907104	398.5561218261719	324.2369079589844	0.818585991859436	473.1533508300781	381.2028503417969	3.600120544433594e-5	458.23748779296875	382.1642150878906	3.007054328918457e-5	12	017
6	472.4600830078125	383.6749572753906	1.0	401.8658752441406	323.5226745605469	0.947625994682312	472.31689453125	381.47900390625	5.030632019042969e-5	409.9817810058594	310.8116760253906	0.00010153651237487793	12	017
7	471.98040771484375	383.3121032714844	1.0	406.1537780761719	321.22137451171875	0.005367189645767212	471.33038330078125	383.7704162597656	4.228949546813965e-5	473.4910888671875	388.1788635253906	2.2202730178833008e-5	12	017
8	472.45904541015625	382.72552490234375	1.0	406.6221008300781	320.4009094238281	0.07592946290969849	471.575927734375	383.1606750488281	5.2988529205322266e-5	408.6488952636719	309.8299560546875	7.405877113342285e-5	12	017
9	473.1622314453125	383.376953125	1.0	405.9788818359375	318.16949462890625	0.021333158016204834	471.8919677734375	383.8539123535156	2.9355287551879883e-5	457.56988525390625	380.8775939941406	1.6301870346069336e-5	12	017
10	472.5819396972656	382.5190124511719	1.0	478.87469482421875	383.2281494140625	0.00035840272903442383	471.8074645996094	383.06146240234375	4.6700239181518555e-5	472.9510498046875	387.87353515625	2.855062484741211e-5	12	017
11	473.5027160644531	382.6238098144531	1.0	478.8623962402344	383.18402099609375	0.0002645552158355713	471.8904724121094	383.5323791503906	5.790591239929199e-5	471.9455871582031	371.19244384765625	2.491474151611328e-5	12	017
12	473.62261962890625	382.7164611816406	1.0	408.0955505371094	319.32110595703125	0.0008143484592437744	472.7942199707031	381.0823974609375	4.0590763092041016e-5	422.0582580566406	308.9886474609375	4.062056541442871e-5	12	017
13	472.756591796875	382.51654052734375	1.0	479.4012756347656	383.142822265625	0.00039961934089660645	472.7240295410156	380.6769104003906	6.181001663208008e-5	457.13873291015625	381.4624938964844	3.981590270996094e-5	12	017
14	474.2971496582031	382.0987854003906	1.0	417.63238525390625	315.4388122558594	0.0010054707527160645	473.50640869140625	380.3688049316406	6.985664367675781e-5	456.8921813964844	381.4022521972656	3.1948089599609375e-5	12	017
15	477.5068054199219	381.6120300292969	1.0	410.0256042480469	310.1965026855469	0.026012897491455078	477.6137390136719	383.8907470703125	7.793307304382324e-5	474.9278259277344	388.06097412109375	4.1544437408447266e-5	12	017
16	481.055908203125	381.017578125	0.9999939203262329	419.6377258300781	309.2940979003906	1.0	485.116455078125	381.8023376464844	5.7131052017211914e-5	413.0985107421875	317.9809875488281	4.360079765319824e-5	12	017
17	485.45880126953125	379.5836181640625	1.0	406.55926513671875	305.2047119140625	1.0	417.372802734375	303.86572265625	0.00018808245658874512	411.40771484375	302.7938537597656	0.0002949237823486328	12	017
18	486.50213623046875	377.97174072265625	0.9999975562095642	407.023193359375	304.0732421875	1.0	417.6942443847656	302.9171142578125	0.00020393729209899902	411.72698974609375	301.9422912597656	0.0002665519714355469	12	017
19	488.82855224609375	377.99737548828125	0.9999963045120239	410.3719482421875	304.6252746582031	1.0	418.0497741699219	303.82568359375	0.00018516182899475098	411.1708679199219	303.2225646972656	0.00021320581436157227	12	017
20	491.8511657714844	376.65484619140625	0.9999996423721313	411.0548095703125	306.50335693359375	1.0	416.0018310546875	305.16461181640625	0.0001309216022491455	405.2110290527344	309.19573974609375	0.00015857815742492676	12	017
21	494.673095703125	376.1937255859375	1.0	405.9214782714844	308.7468566894531	1.0	498.6332092285156	373.212890625	5.46574592590332e-5	487.08197021484375	365.3584289550781	7.650256156921387e-5	12	017
22	495.202880859375	377.5481872558594	1.0	403.4550476074219	311.1067810058594	1.0	612.34619140625	220.583251953125	0.028452247381210327	404.151611328125	315.2864685058594	0.00017079710960388184	12	017
23	496.15924072265625	377.39874267578125	1.0	400.93756103515625	315.52447509765625	1.0	405.0691223144531	316.0662536621094	0.00023698806762695312	402.62823486328125	317.73248291015625	0.0009666085243225098	12	017
24	498.6584167480469	379.099365234375	1.0	398.9580383300781	319.0139465332031	1.0	399.3598937988281	315.76043701171875	0.00018861889839172363	399.7447204589844	319.8717041015625	0.0003376007080078125	12	017
25	498.868408203125	378.89715576171875	1.0	398.9024963378906	320.50079345703125	1.0	401.8934020996094	318.58697509765625	0.00018447637557983398	500.6950378417969	371.2337341308594	0.00025397539138793945	12	017
26	499.3261413574219	379.0500793457031	1.0	397.0851135253906	318.6585998535156	1.0	547.3089599609375	188.961181640625	1.0	544.5735473632812	188.8583526611328	0.0002982020378112793	12	017
27	499.3057861328125	379.63916015625	1.0	395.7026062011719	320.2070007324219	1.0	546.6005249023438	187.7279052734375	1.0	543.76123046875	188.09793090820312	0.0002905130386352539	12	017
28	499.3067626953125	379.63897705078125	1.0	393.84820556640625	320.0470275878906	1.0	546.6588134765625	188.08331298828125	1.0	543.8888549804688	188.24041748046875	0.000541001558303833	12	017
29	500.1965637207031	379.111572265625	1.0	395.2394104003906	322.4293212890625	1.0	546.8402709960938	188.21343994140625	1.0	544.0582275390625	188.5673370361328	0.0003590881824493408	12	017
30	500.6653137207031	378.4495849609375	1.0	397.34661865234375	323.1951904296875	1.0	547.0233764648438	188.1676025390625	1.0	544.1381225585938	188.41079711914062	0.0002936124801635742	12	017
31	500.92352294921875	378.6982116699219	1.0	403.401611328125	321.36492919921875	1.0	546.8435668945312	187.83810424804688	1.0	544.1407470703125	188.24989318847656	0.00043830275535583496	12	017
32	500.706298828125	378.7996826171875	1.0	402.01495361328125	320.3676452636719	1.0	546.60546875	187.8551483154297	1.0	502.1423645019531	370.50677490234375	0.0002504289150238037	12	017
33	501.6614990234375	376.2655944824219	0.9998874664306641	397.85150146484375	320.5523681640625	1.0	547.1648559570312	188.4440460205078	1.0	544.4017944335938	188.84893798828125	0.00027126073837280273	12	017
34	503.7528076171875	371.1838073730469	1.0	398.4164123535156	319.52398681640625	1.0	546.761474609375	188.53501892089844	1.0	543.67333984375	188.8066864013672	0.00036203861236572266	12	017
35	504.7388916015625	367.8915100097656	0.9999998807907104	399.4691162109375	315.7025451660156	1.0	546.7180786132812	188.13209533691406	1.0	543.8253173828125	188.43487548828125	0.00039130449295043945	12	017
36	506.35736083984375	366.79742431640625	0.9999998807907104	398.224609375	312.2587585449219	1.0	546.6026000976562	187.62059020996094	1.0	543.9793090820312	187.70982360839844	0.0005605220794677734	12	017
37	506.7918701171875	366.10009765625	0.9999999403953552	396.21051025390625	311.33477783203125	1.0	546.1539916992188	187.5223846435547	1.0	543.6802368164062	187.78086853027344	0.0005436539649963379	12	017
38	507.1053466796875	365.1048583984375	1.0	396.5738830566406	308.71533203125	1.0	546.8405151367188	187.84732055664062	1.0	545.3428955078125	187.6602325439453	0.0004603266716003418	12	017
39	506.06878662109375	366.5751647949219	0.9999985098838806	396.5896911621094	309.9647216796875	1.0	546.4159545898438	187.79432678222656	1.0	543.7581787109375	188.11227416992188	0.0005264878273010254	12	017
40	507.2503967285156	365.0820007324219	1.0	395.60711669921875	310.8271179199219	1.0	546.7132568359375	188.07635498046875	1.0	543.8154907226562	188.4683074951172	0.0002594888210296631	12	017
41	507.0811767578125	364.6910705566406	0.9999997615814209	395.8609924316406	312.3451232910156	1.0	546.227294921875	188.73922729492188	1.0	543.367431640625	188.98216247558594	0.0004222989082336426	12	017
42	506.373779296875	365.3768310546875	0.9999992251396179	394.0561218261719	312.2398681640625	1.0	546.56640625	188.46881103515625	1.0	543.6663818359375	188.93115234375	0.00035759806632995605	12	017
43	506.5428466796875	365.6612854003906	0.9999998211860657	396.4346008300781	315.21051025390625	1.0	547.1084594726562	187.55276489257812	1.0	544.3621826171875	187.85740661621094	0.0003027021884918213	12	017
44	507.838134765625	365.5120849609375	0.9999998807907104	392.0862731933594	316.16925048828125	0.9999986886978149	546.5599365234375	187.87228393554688	1.0	543.556884765625	188.36766052246094	0.0003084838390350342	12	017
45	507.8177185058594	365.74658203125	0.9999967813491821	391.6091613769531	317.46881103515625	0.9999997615814209	546.5857543945312	187.51597595214844	1.0	543.6937866210938	187.7744140625	0.0004611015319824219	12	017
46	506.60797119140625	365.74072265625	0.9999995231628418	390.7392272949219	317.7943115234375	0.9999996423721313	546.7632446289062	188.2590789794922	1.0	544.0142211914062	188.69253540039062	0.0005169510841369629	12	017
47	507.00384521484375	365.29876708984375	0.9999998211860657	388.1611022949219	318.61102294921875	1.0	547.0242919921875	188.5091094970703	1.0	546.06689453125	189.241943359375	0.0004285275936126709	12	017
48	507.5821228027344	364.1024169921875	0.9999999403953552	389.5194091796875	321.33856201171875	0.03215190768241882	546.0919189453125	187.97998046875	1.0	543.2291259765625	188.64329528808594	0.0004392266273498535	12	017
49	508.1376647949219	365.3647766113281	0.9999998807907104	396.54620361328125	321.1145935058594	0.9999868869781494	546.6428833007812	188.20640563964844	1.0	543.6694946289062	188.56893920898438	0.0003364384174346924	12	017
50	508.4172668457031	364.4844970703125	0.9999997615814209	395.4779052734375	319.745361328125	0.9999995231628418	546.4661865234375	188.0211639404297	1.0	398.5058898925781	318.8541259765625	0.0004922151565551758	12	017
51	508.0970764160156	364.4794616699219	1.0	393.05718994140625	320.47119140625	0.9999998807907104	546.958740234375	188.5657958984375	1.0	546.8540649414062	189.0011444091797	0.0006597936153411865	12	017
52	507.4436950683594	364.75738525390625	1.0	390.34930419921875	321.80816650390625	1.0	546.8111572265625	188.24502563476562	1.0	543.972900390625	188.58363342285156	0.0003005564212799072	12	017
53	508.2574768066406	363.9326477050781	1.0	389.6568298339844	321.94195556640625	1.0	546.8084106445312	187.94049072265625	1.0	543.7996826171875	188.4429931640625	0.00026860833168029785	12	017
54	506.9420471191406	366.68731689453125	0.9999958872795105	387.6085510253906	322.1210021972656	0.9734362959861755	546.4450073242188	188.10971069335938	1.0	543.7409057617188	188.2353515625	0.0005728602409362793	12	017
55	509.3546447753906	364.4599304199219	0.9999994039535522	389.0909423828125	321.9624938964844	0.8947089314460754	546.5244140625	187.21778869628906	1.0	543.6587524414062	187.85411071777344	0.00022980570793151855	12	017
56	508.4298400878906	363.9638977050781	0.9999998807907104	398.76873779296875	322.4314880371094	1.0	547.0818481445312	188.61683654785156	1.0	546.3972778320312	189.18727111816406	0.00033015012741088867	12	017
57	510.80853271484375	364.361083984375	0.9999995231628418	397.2608337402344	321.39837646484375	1.0	546.6022338867188	187.99269104003906	1.0	543.805908203125	188.50839233398438	0.0002504885196685791	12	017
58	513.5171508789062	365.46905517578125	0.9999998211860657	394.2333984375	326.4540710449219	0.9999990463256836	546.9552612304688	188.24252319335938	1.0	546.3491821289062	189.1743927001953	0.000597536563873291	12	017
59	516.6171264648438	366.09814453125	0.9999999403953552	391.9496765136719	329.6427001953125	1.0	546.5857543945312	187.4784698486328	1.0	543.8079833984375	187.9703826904297	0.0003890693187713623	12	017
60	513.2739868164062	358.8037109375	0.9999924898147583	410.4546813964844	327.7902526855469	0.9999899864196777	547.0288696289062	188.74862670898438	1.0	544.0985107421875	189.0681610107422	0.00023406744003295898	12	017
61	479.2987976074219	364.7044677734375	0.8518940210342407	410.7342529296875	323.7637023925781	1.0	546.918212890625	188.01953125	1.0	543.9993286132812	188.22425842285156	0.0003813803195953369	12	017
62	484.6289978027344	363.86737060546875	0.5095123052597046	403.4869384765625	323.9978332519531	1.0	546.51953125	187.950927734375	1.0	543.7071533203125	188.1553192138672	0.0005151927471160889	12	017
63	485.96600341796875	362.0047607421875	0.9890905618667603	402.8544616699219	327.6339416503906	0.9995996952056885	546.4600219726562	188.18862915039062	1.0	543.5421142578125	188.68238830566406	0.0004086792469024658	12	017
64	484.7949523925781	364.365966796875	0.9714322686195374	404.19476318359375	332.4606628417969	1.0	547.1007690429688	187.89199829101562	1.0	403.7908020019531	328.5153503417969	0.0005699098110198975	12	017
65	403.5904235839844	338.8114929199219	0.0009224414825439453	405.37115478515625	336.8991394042969	0.9999494552612305	546.7694091796875	187.753662109375	1.0	543.7672119140625	188.05130004882812	0.00032383203506469727	12	017
66	404.51641845703125	341.0823669433594	0.00036337971687316895	405.0989990234375	341.14410400390625	0.836111307144165	546.66796875	188.38340759277344	1.0	543.867431640625	188.75491333007812	0.0005739033222198486	12	017
67	403.1944885253906	344.421142578125	0.0011993050575256348	404.25311279296875	347.5455017089844	0.7954823970794678	546.6095581054688	188.04168701171875	1.0	543.9811401367188	188.3467254638672	0.0005735456943511963	12	017
68	402.3240051269531	345.0147705078125	0.000280231237411499	402.0372009277344	350.4383544921875	0.9911524057388306	547.0128173828125	187.90977478027344	1.0	544.3250122070312	188.40919494628906	0.0003317594528198242	12	017
69	510.52020263671875	340.87738037109375	0.0025790929794311523	544.3676147460938	188.5579376220703	0.0003109574317932129	546.496826171875	188.10289001464844	1.0	543.6089477539062	188.74346923828125	0.0004532337188720703	12	017
70	473.347900390625	361.3058776855469	0.18939116597175598	543.9862670898438	188.14285278320312	0.0003980100154876709	546.1714477539062	187.5098876953125	1.0	543.41162109375	188.1595001220703	0.0004711747169494629	12	017
71	468.2081298828125	361.7657470703125	0.5718348622322083	545.1651000976562	189.0636749267578	0.0005632638931274414	546.9692993164062	188.17140197753906	1.0	545.6573486328125	188.01441955566406	0.0004640519618988037	12	017
72	511.8570861816406	339.129638671875	0.05209556221961975	544.7189331054688	188.7091064453125	0.0007613003253936768	546.7903442382812	188.11004638671875	1.0	543.8018188476562	188.5082244873047	0.00042960047721862793	12	017
73	476.5082092285156	358.1997375488281	0.01058909296989441	544.5892944335938	188.8343963623047	0.00038689374923706055	546.782958984375	188.27264404296875	1.0	543.9301147460938	188.6433563232422	0.000333249568939209	12	017
74	485.0649108886719	364.035888671875	0.1508973240852356	544.955078125	188.94906616210938	0.00037291646003723145	546.9537963867188	188.1312713623047	1.0	544.2544555664062	188.38876342773438	0.0004200935363769531	12	017
75	511.2300109863281	339.98577880859375	0.0010581910610198975	544.7967529296875	188.23165893554688	0.0004507303237915039	546.7957763671875	187.6634063720703	1.0	543.9393920898438	187.993408203125	0.0003930628299713135	12	017
76	514.038330078125	338.5506286621094	0.5614942312240601	544.111328125	188.42178344726562	0.00039649009704589844	546.4132080078125	188.114990234375	1.0	543.7164916992188	188.6414337158203	0.000396728515625	12	017
77	485.39874267578125	361.77655029296875	0.08581027388572693	544.2482299804688	188.60467529296875	0.000537574291229248	546.59912109375	187.92495727539062	1.0	543.8839721679688	188.25421142578125	0.00037467479705810547	12	017
78	513.7211303710938	341.27667236328125	0.9952681064605713	396.9002990722656	364.98797607421875	0.9935421943664551	545.8019409179688	187.6896209716797	1.0	543.0527954101562	188.02426147460938	0.0005741715431213379	12	017
79	482.2805480957031	362.78900146484375	0.9970495700836182	402.6641845703125	367.2762451171875	0.9999953508377075	546.586181640625	188.12576293945312	1.0	543.8512573242188	188.61085510253906	0.00039774179458618164	12	017
80	483.3662109375	364.3081359863281	0.6732450723648071	402.03338623046875	370.1392517089844	1.0	547.0811767578125	188.34716796875	1.0	544.0492553710938	188.74708557128906	0.00026607513427734375	12	017
81	508.7196350097656	341.7864990234375	0.002540111541748047	402.6906433105469	373.77996826171875	1.0	546.5511474609375	188.21646118164062	1.0	543.6128540039062	188.6142578125	0.0004808008670806885	12	017
82	514.5897216796875	341.6923522949219	0.9999994039535522	399.3249816894531	372.9663391113281	0.9999997615814209	546.4591674804688	188.24147033691406	1.0	543.2860717773438	188.43426513671875	0.0003521442413330078	12	017
83	511.17242431640625	340.4836120605469	0.9996938705444336	397.553466796875	372.9556579589844	1.0	546.77978515625	187.33547973632812	1.0	545.3447265625	187.38165283203125	0.0005293786525726318	12	017
84	513.0667114257812	343.4169616699219	0.9999587535858154	394.6201477050781	373.9717712402344	0.9999715089797974	546.7529296875	188.3516387939453	1.0	543.9278564453125	188.96151733398438	0.00039780139923095703	12	017
85	509.5448913574219	344.7762451171875	0.9990150928497314	401.20953369140625	373.9486083984375	0.9999998807907104	546.4852905273438	188.25820922851562	1.0	543.802490234375	188.55191040039062	0.0007030963897705078	12	017
86	509.4741516113281	345.391845703125	0.9998723268508911	399.1651306152344	375.2119140625	1.0	547.5321044921875	187.99195861816406	1.0	399.07147216796875	370.89093017578125	0.0003573596477508545	12	017
87	505.8362121582031	345.7478332519531	0.9999992847442627	395.6744384765625	376.806396484375	0.9999994039535522	546.4566650390625	187.98561096191406	1.0	543.6209106445312	188.52435302734375	0.0003954470157623291	12	017
88	505.0451354980469	347.99224853515625	0.9996334314346313	393.46435546875	375.9190673828125	1.0	546.6792602539062	187.89462280273438	1.0	544.096923828125	188.19683837890625	0.0005263686180114746	12	017
89	502.14825439453125	348.1237487792969	0.9999977350234985	389.02490234375	377.99932861328125	0.9999980926513672	546.599853515625	188.18458557128906	1.0	543.5869140625	188.5567169189453	0.00033527612686157227	12	017
90	497.3735656738281	343.71051025390625	1.0	386.9482727050781	379.69427490234375	0.8498270511627197	546.1985473632812	188.00930786132812	1.0	543.5421752929688	188.53311157226562	0.0004948079586029053	12	017
91	494.1173400878906	343.71722412109375	1.0	393.3850402832031	380.5542907714844	0.9997761845588684	546.3450927734375	188.21224975585938	1.0	391.668212890625	377.014404296875	0.0011523067951202393	12	017
92	490.0744323730469	344.8364562988281	0.9999986886978149	390.890380859375	382.04510498046875	0.9977672696113586	546.7391967773438	188.41688537597656	1.0	543.8191528320312	188.9547576904297	0.00026914477348327637	12	017
93	486.40020751953125	345.8035888671875	0.9999980926513672	384.8330383300781	383.7412109375	0.9975533485412598	546.90234375	187.6832733154297	1.0	543.8621826171875	188.04920959472656	0.00028893351554870605	12	017
94	482.9376525878906	344.6492614746094	0.9998286366462708	385.45635986328125	384.0567321777344	0.9999722242355347	546.6411743164062	188.4061737060547	1.0	543.7601318359375	188.84060668945312	0.00032770633697509766	12	017
95	480.88861083984375	341.8297424316406	0.9999998807907104	384.295166015625	382.2264404296875	0.9997178912162781	546.4930419921875	188.2255859375	1.0	543.544677734375	188.46127319335938	0.00038483738899230957	12	017
96	479.8289794921875	344.33587646484375	0.9999850988388062	383.11724853515625	383.740966796875	0.9999996423721313	546.5887451171875	188.10923767089844	1.0	543.8111572265625	188.39451599121094	0.00044408440589904785	12	017
97	479.4127502441406	343.6471862792969	0.9999998807907104	382.6639709472656	383.6097717285156	0.9999997615814209	547.1153564453125	188.0250244140625	1.0	544.2046508789062	188.3862762451172	0.00035899877548217773	12	017
98	478.309814453125	343.02069091796875	0.9999998807907104	382.4884338378906	383.97442626953125	0.999998927116394	546.0980224609375	188.0924530029297	1.0	543.1557006835938	188.3941650390625	0.000510483980178833	12	017
99	477.8938903808594	341.6063537597656	0.9999997615814209	380.0168762207031	383.35455322265625	0.9999681115150452	546.9605712890625	188.19598388671875	1.0	545.2735595703125	188.0187530517578	0.00043722987174987793	12	017
100	477.9834289550781	342.96820068359375	1.0	381.283935546875	384.11419677734375	0.9999672174453735	547.0758056640625	188.08824157714844	1.0	544.2833862304688	188.1309051513672	0.0006022751331329346	12	017
101	477.165283203125	343.6375427246094	1.0	380.3459167480469	383.60906982421875	0.9999410510063171	547.011962890625	187.953125	1.0	544.1950073242188	188.1546630859375	0.00046440958976745605	12	017
102	476.4514465332031	344.7248840332031	0.9999955892562866	378.93634033203125	383.9549560546875	0.999854326248169	546.5653076171875	188.15115356445312	1.0	543.61083984375	188.6283721923828	0.00026869773864746094	12	017
103	476.1717834472656	343.05718994140625	0.9999994039535522	379.56939697265625	384.69732666015625	0.9999853372573853	546.4535522460938	187.76625061035156	1.0	543.6696166992188	187.92996215820312	0.0004968941211700439	12	017
104	475.4897155761719	343.33929443359375	0.9999997615814209	379.85101318359375	384.3974304199219	0.9970774054527283	546.5712280273438	187.68128967285156	1.0	543.9012451171875	188.20896911621094	0.0006358921527862549	12	017
105	474.86981201171875	342.5260925292969	0.9999998807907104	379.4815673828125	382.6653137207031	0.974861741065979	546.4379272460938	188.4326171875	1.0	543.6532592773438	188.27061462402344	0.00048294663429260254	12	017
106	475.92193603515625	343.11700439453125	1.0	377.66064453125	384.1390380859375	0.9970113039016724	546.4945678710938	188.02603149414062	1.0	543.5817260742188	188.30772399902344	0.0004038810729980469	12	017
107	474.6852111816406	343.44049072265625	1.0	379.2914123535156	382.19879150390625	0.00945967435836792	547.02294921875	187.5198211669922	1.0	544.2362670898438	188.0090789794922	0.0003770887851715088	12	017
108	473.7978820800781	342.93682861328125	1.0	378.49029541015625	382.6140441894531	0.9752855896949768	546.9254760742188	188.44862365722656	1.0	543.8821411132812	188.5392608642578	0.0003567337989807129	12	017
109	473.653076171875	342.3676452636719	0.9999976754188538	375.6269836425781	383.416748046875	0.8831284046173096	547.0980834960938	187.71351623535156	1.0	544.1962890625	188.2582550048828	0.000212937593460083	12	017
110	473.66827392578125	343.4223327636719	0.9999992251396179	375.3315734863281	383.3784484863281	0.8651556968688965	546.5241088867188	188.0997314453125	1.0	543.7791137695312	188.79830932617188	0.00038361549377441406	12	017
111	472.9110412597656	344.45941162109375	0.9999982714653015	544.7955932617188	188.0780029296875	0.0010831654071807861	546.3965454101562	187.70907592773438	1.0	543.7879638671875	187.70516967773438	0.0007095038890838623	12	017
112	473.0813903808594	344.61578369140625	0.9999998211860657	374.9003601074219	383.79241943359375	0.0023461580276489258	546.7225952148438	187.62718200683594	1.0	543.9182739257812	187.98582458496094	0.0004996359348297119	12	017
113	470.2936096191406	342.7512512207031	1.0	369.7489929199219	383.0738220214844	0.9999877214431763	546.38134765625	188.3831787109375	1.0	543.3787841796875	188.675537109375	0.0004717409610748291	12	017
114	466.93853759765625	339.29632568359375	1.0	369.45440673828125	380.0477600097656	1.0	547.1651611328125	187.83041381835938	1.0	544.3381958007812	188.32762145996094	0.0004931092262268066	12	017
115	462.81689453125	336.550048828125	0.9999984502792358	372.63348388671875	372.9682922363281	1.0	546.9986572265625	187.97146606445312	1.0	544.1541137695312	188.3653106689453	0.00043505430221557617	12	017
116	457.8231506347656	335.095947265625	1.0	383.9704284667969	379.4710693359375	0.999998927116394	546.3511962890625	188.23818969726562	0.9999998807907104	544.0385131835938	188.30340576171875	0.0007920265197753906	12	017
117	453.90887451171875	332.0281982421875	1.0	389.64862060546875	385.1577453613281	0.007804214954376221	546.5667724609375	188.0873260498047	1.0	543.7214965820312	188.37376403808594	0.0004252791404724121	12	017
118	452.7390441894531	332.26446533203125	1.0	403.85198974609375	380.31243896484375	0.0018918812274932861	547.2513427734375	188.19029235839844	1.0	544.52783203125	188.44863891601562	0.0004323720932006836	12	017
119	449.7918701171875	331.8758544921875	1.0	397.8208312988281	381.9001159667969	0.0020249485969543457	546.5783081054688	188.41676330566406	1.0	543.6995849609375	188.68032836914062	0.0006099939346313477	12	017
120	449.19403076171875	330.6427001953125	1.0	398.06414794921875	381.8629150390625	0.1625041365623474	546.5084838867188	187.95884704589844	1.0	543.8536376953125	188.39132690429688	0.0003781914710998535	12	017
121	447.7925720214844	330.3937072753906	1.0	395.0107727050781	379.7204284667969	0.021540671586990356	547.1398315429688	188.78506469726562	1.0	546.2402954101562	189.45108032226562	0.0006316602230072021	12	017
122	444.6634216308594	334.27142333984375	1.0	397.4033203125	373.41522216796875	0.025838404893875122	546.7301025390625	187.6772003173828	1.0	543.9348754882812	188.04013061523438	0.00034424662590026855	12	017
123	443.6190185546875	334.4577941894531	1.0	403.4495544433594	374.5179443359375	0.002164512872695923	547.4059448242188	188.10926818847656	1.0	546.4923706054688	188.88851928710938	0.0006278455257415771	12	017
124	442.410888671875	333.1536865234375	1.0	396.57232666015625	378.2243957519531	0.9999282956123352	546.6947631835938	188.03506469726562	1.0	543.8895874023438	188.25491333007812	0.000350266695022583	12	017
125	440.5481872558594	330.56121826171875	0.9999999403953552	391.9614562988281	375.2608947753906	0.9999945163726807	546.7958374023438	188.11424255371094	1.0	544.1255493164062	188.64212036132812	0.0003960728645324707	12	017
126	438.2654113769531	330.4540100097656	1.0	387.7413024902344	369.779052734375	1.0	546.4925537109375	188.0030059814453	1.0	544.0140380859375	188.37289428710938	0.0007146596908569336	12	017
127	437.62115478515625	327.255615234375	1.0	390.8536376953125	360.1156921386719	0.011375844478607178	547.0363159179688	188.17636108398438	1.0	544.2408447265625	188.4169921875	0.00044104456901550293	12	017
128	436.8496398925781	324.49237060546875	1.0	544.4760131835938	189.1942596435547	0.0010111331939697266	546.660888671875	188.52890014648438	1.0	543.647216796875	188.8496856689453	0.00044482946395874023	12	017
129	435.8216552734375	324.5941467285156	0.9999998807907104	545.296875	188.1426544189453	0.0008376836776733398	547.0337524414062	187.69117736816406	1.0	544.1802978515625	187.88201904296875	0.0004260241985321045	12	017
130	433.56097412109375	326.61871337890625	0.9999997615814209	432.50592041015625	317.21539306640625	0.000705033540725708	546.8331298828125	188.37489318847656	1.0	543.7064819335938	188.68727111816406	0.00024369359016418457	12	017
131	433.937255859375	336.9771728515625	0.9987375736236572	544.3282470703125	188.26976013183594	0.0006819069385528564	546.4793701171875	187.69247436523438	1.0	543.7550659179688	188.30743408203125	0.00041478872299194336	12	017
132	417.7465515136719	308.423095703125	1.0	544.4090576171875	188.84921264648438	0.0007238984107971191	546.5653076171875	188.0764923095703	1.0	543.6107177734375	188.43865966796875	0.0003223121166229248	12	017
133	411.6356506347656	303.1606750488281	1.0	385.5766296386719	363.7729187011719	0.9427885413169861	546.8622436523438	187.92921447753906	1.0	544.308349609375	188.22256469726562	0.0005910992622375488	12	017
134	406.24969482421875	296.61260986328125	1.0	544.5513916015625	189.0802459716797	0.0009178221225738525	546.7313842773438	188.2534942626953	1.0	544.0509643554688	188.64581298828125	0.0005693435668945312	12	017
135	399.8247985839844	291.48504638671875	1.0	385.0002746582031	369.763427734375	0.35193198919296265	546.6182250976562	188.29335021972656	1.0	543.8936157226562	188.3441162109375	0.0004925727844238281	12	017
136	390.7061767578125	283.3468322753906	1.0	544.2269897460938	188.20703125	0.0005509257316589355	546.1890258789062	187.4682159423828	1.0	543.3818969726562	188.0870819091797	0.0004139542579650879	12	017
137	385.615478515625	277.1464538574219	1.0	544.7948608398438	188.7575225830078	0.001294165849685669	546.6399536132812	188.22967529296875	1.0	543.9374389648438	188.37472534179688	0.0004686415195465088	12	017
138	378.9559020996094	273.7685852050781	1.0	417.6090393066406	366.85955810546875	0.2624838948249817	546.9700927734375	187.83155822753906	1.0	544.0542602539062	188.19688415527344	0.0004073679447174072	12	017
139	372.8175048828125	266.43658447265625	1.0	544.0768432617188	189.1688690185547	0.0006195008754730225	546.3942260742188	188.30848693847656	1.0	543.73095703125	188.55465698242188	0.0006494522094726562	12	017
140	364.3009948730469	259.9907531738281	1.0	409.2293701171875	368.1492919921875	1.0	546.7529907226562	188.11204528808594	1.0	413.3559265136719	370.501953125	0.0008400976657867432	12	017
141	353.37860107421875	253.4439239501953	1.0	409.6324768066406	359.3286437988281	1.0	546.7935180664062	187.90597534179688	1.0	544.0281372070312	187.84361267089844	0.000497967004776001	12	017
142	339.8943176269531	247.17686462402344	1.0	401.7535095214844	359.1492614746094	0.9995011687278748	546.6664428710938	187.78591918945312	1.0	543.818115234375	188.04432678222656	0.0004030466079711914	12	017
143	328.08355712890625	238.15379333496094	1.0	406.1402893066406	339.46710205078125	0.9999685287475586	546.0374145507812	188.20230102539062	1.0	314.3271484375	229.52357482910156	0.0006944537162780762	12	017
144	313.5768737792969	231.7368927001953	1.0	412.0888671875	333.5899353027344	1.0	546.4852905273438	188.2677001953125	1.0	414.94012451171875	334.6783752441406	0.0009081661701202393	12	017
145	301.42364501953125	228.46932983398438	1.0	410.2818298339844	333.5050354003906	1.0	546.1470947265625	188.30975341796875	1.0	543.4354248046875	188.5118408203125	0.0006390213966369629	12	017
146	288.97369384765625	224.2900848388672	1.0	412.12750244140625	326.3624267578125	1.0	546.3511962890625	187.75755310058594	1.0	281.81121826171875	213.19387817382812	0.00042361021041870117	12	017
147	275.9976806640625	215.61859130859375	1.0	400.2981872558594	318.82647705078125	1.0	546.705322265625	187.93649291992188	1.0	543.9923706054688	188.4442596435547	0.00048026442527770996	12	017
148	261.73480224609375	208.4695281982422	1.0	387.7611389160156	296.1608581542969	0.9912804365158081	547.3682861328125	187.48605346679688	1.0	544.4574584960938	187.8357391357422	0.00031885504722595215	12	017
149	246.955810546875	204.54042053222656	1.0	382.8646545410156	294.657958984375	1.0	546.5038452148438	187.60540771484375	1.0	383.09527587890625	300.4828186035156	0.000467836856842041	12	017
150	235.04620361328125	198.87657165527344	1.0	374.8653564453125	285.75738525390625	1.0	546.323974609375	188.095947265625	1.0	543.5899047851562	188.3599853515625	0.00047332048416137695	12	017
151	223.41787719726562	194.84011840820312	1.0	367.4808654785156	280.99169921875	1.0	546.7066650390625	188.3616943359375	1.0	546.545166015625	189.0138397216797	0.0003751814365386963	12	017
152	213.18284606933594	191.63027954101562	1.0	351.45751953125	279.1407775878906	1.0	546.2699584960938	187.76705932617188	1.0	543.277587890625	188.12289428710938	0.00040015578269958496	12	017
153	204.9147491455078	187.15257263183594	1.0	344.3995666503906	270.0990295410156	1.0	546.46630859375	187.83755493164062	1.0	544.037841796875	188.10533142089844	0.0007356703281402588	12	017
154	196.7592010498047	183.01231384277344	1.0	340.2552490234375	263.9626159667969	1.0	546.3856811523438	187.68858337402344	1.0	543.7286376953125	187.88587951660156	0.000529170036315918	12	017
155	187.945068359375	180.84063720703125	1.0	328.37847900390625	263.8161926269531	1.0	546.829833984375	188.4770050048828	1.0	329.10162353515625	266.7869567871094	0.001366943120956421	12	017
156	181.0403594970703	176.6291046142578	1.0	318.93255615234375	262.4682312011719	1.0	546.033447265625	188.11614990234375	0.9999999403953552	543.34716796875	188.33140563964844	0.0006778538227081299	12	017
157	174.75320434570312	172.9153289794922	1.0	304.54718017578125	258.336669921875	1.0	546.6092529296875	187.6691436767578	1.0	544.0057373046875	188.01766967773438	0.0005880594253540039	12	017
158	166.27999877929688	167.36660766601562	1.0	300.5321044921875	251.75450134277344	1.0	546.7549438476562	188.2510528564453	1.0	543.9234619140625	188.75286865234375	0.0002506673336029053	12	017
159	159.33892822265625	163.1931610107422	1.0	294.72393798828125	250.15528869628906	1.0	546.7271728515625	187.9016571044922	1.0	293.2960205078125	253.7076873779297	0.0010937154293060303	12	017
160	153.3605499267578	160.8532257080078	1.0	288.5900573730469	249.1249237060547	1.0	546.4723510742188	188.40695190429688	1.0	288.934326171875	252.89276123046875	0.0007374882698059082	12	017
161	149.4289093017578	158.79971313476562	1.0	280.80120849609375	249.42124938964844	1.0	546.7840576171875	188.15658569335938	1.0	544.4028930664062	188.29141235351562	0.0006070733070373535	12	017
162	145.39425659179688	157.5322265625	1.0	273.95269775390625	250.5146484375	1.0	546.3408203125	187.9256591796875	1.0	543.6251831054688	188.2465057373047	0.0005739033222198486	12	017
163	140.01971435546875	155.8253173828125	1.0	271.32745361328125	246.11756896972656	1.0	547.1885375976562	187.53163146972656	1.0	544.5205078125	187.79544067382812	0.000432819128036499	12	017
164	140.7014617919922	155.09747314453125	1.0	270.1069641113281	237.7166290283203	1.0	547.0587768554688	188.37921142578125	1.0	546.7008666992188	188.88856506347656	0.0002740025520324707	12	017
165	138.48800659179688	152.926025390625	1.0	268.43609619140625	235.0325927734375	1.0	546.5172119140625	188.2799530029297	1.0	544.0824584960938	188.42701721191406	0.001075446605682373	12	017
166	138.82127380371094	152.28207397460938	1.0	266.7741394042969	246.4358367919922	1.0	546.4669799804688	188.44081115722656	1.0	266.13958740234375	251.1456298828125	0.001205742359161377	12	017
167	136.36512756347656	152.2856903076172	1.0	263.84002685546875	243.4497528076172	1.0	546.66650390625	188.66354370117188	1.0	543.6885986328125	188.84193420410156	0.0006074309349060059	12	017
168	132.78321838378906	155.99099731445312	1.0	255.06625366210938	237.51947021484375	1.0	546.6751098632812	188.89173889160156	1.0	255.51319885253906	239.73361206054688	0.0010739266872406006	12	017
169	123.0287094116211	155.5736083984375	1.0	242.43247985839844	237.2624969482422	1.0	547.0056762695312	188.4434356689453	1.0	242.44129943847656	238.83975219726562	0.0012195706367492676	12	017
170	115.60728454589844	154.69873046875	1.0	235.353515625	223.8984375	1.0	547.1116333007812	188.9281005859375	1.0	238.7290802001953	226.32447814941406	0.0005608499050140381	12	017
171	107.3365707397461	152.2911834716797	1.0	240.14749145507812	218.77796936035156	1.0	547.45751953125	188.67079162597656	1.0	544.8286743164062	188.7926483154297	0.0005481541156768799	12	017
172	96.97608947753906	148.93118286132812	1.0	239.7706756591797	216.3209991455078	1.0	547.8715209960938	189.72422790527344	1.0	545.262939453125	189.7642822265625	0.0004291236400604248	12	017
173	88.27537536621094	141.27186584472656	1.0	232.91705322265625	210.71932983398438	1.0	547.4198608398438	188.90243530273438	1.0	545.0442504882812	188.95677185058594	0.0005047321319580078	12	017
174	79.86758422851562	138.03750610351562	1.0	225.63221740722656	205.88031005859375	1.0	546.8125610351562	189.3274688720703	1.0	225.1013641357422	205.25430297851562	0.001061946153640747	12	017
175	71.3785629272461	132.54446411132812	1.0	210.50123596191406	207.12013244628906	1.0	547.2076416015625	189.0448760986328	1.0	210.2886962890625	207.2822723388672	0.0005386769771575928	12	017
176	63.693885803222656	129.54493713378906	1.0	206.67259216308594	198.63421630859375	1.0	546.8067016601562	189.0205841064453	1.0	546.3782958984375	189.64430236816406	0.00048235058784484863	12	017
177	55.114036560058594	125.95216369628906	1.0	199.96139526367188	196.5945587158203	1.0	546.912109375	189.0552215576172	1.0	43.63298797607422	116.31658172607422	0.00036281347274780273	12	017
178	49.14901351928711	124.26152801513672	1.0	193.91195678710938	193.583740234375	1.0	547.2803344726562	189.30487060546875	1.0	41.13880157470703	114.67558288574219	0.00048041343688964844	12	017
179	48.524559020996094	122.25921630859375	1.0	181.16549682617188	199.31321716308594	1.0	547.2456665039062	189.4659423828125	1.0	179.42279052734375	202.47097778320312	0.002064347267150879	12	017
180	43.67554473876953	119.92488861083984	1.0	178.44309997558594	195.32275390625	1.0	546.520751953125	188.57432556152344	1.0	543.8358154296875	188.80357360839844	0.0006069839000701904	12	017
181	38.9540901184082	119.21709442138672	1.0	173.56573486328125	192.12461853027344	1.0	546.5133666992188	188.9451141357422	1.0	543.6067504882812	189.083251953125	0.0006628334522247314	12	017
182	33.821388244628906	121.40813446044922	1.0	168.87257385253906	193.81593322753906	1.0	546.7330932617188	188.80624389648438	1.0	543.8433837890625	188.96116638183594	0.0005238354206085205	12	017
183	28.624553680419922	119.06607818603516	1.0	161.781494140625	192.2179412841797	1.0	546.30615234375	188.70774841308594	1.0	161.6133575439453	192.5223846435547	0.0011598467826843262	12	017
184	24.878353118896484	121.38404083251953	1.0	152.90414428710938	186.8823699951172	1.0	547.2450561523438	188.6049041748047	1.0	147.7021484375	192.31907653808594	0.0015867352485656738	12	017
185	18.367090225219727	123.88639831542969	1.0	150.3590087890625	188.8413848876953	1.0	546.8638305664062	188.35252380371094	1.0	148.31448364257812	190.28956604003906	0.0019697844982147217	12	017
186	12.193133354187012	123.52165222167969	1.0	144.14341735839844	176.97247314453125	1.0	546.4746704101562	188.76353454589844	1.0	145.0675048828125	176.57156372070312	0.0007801949977874756	12	017
187	8.500309944152832	126.10580444335938	1.0	144.09881591796875	169.54531860351562	1.0	546.2899169921875	188.16839599609375	1.0	543.2974243164062	188.7444610595703	0.0003632009029388428	12	017
188	8.6332426071167	142.089599609375	1.0	138.26612854003906	172.65621948242188	1.0	546.931640625	187.95010375976562	1.0	543.972900390625	188.2563934326172	0.0003708302974700928	12	017
189	7.2835845947265625	160.87342834472656	1.0	119.37834167480469	172.7843475341797	1.0	546.9344482421875	188.1557159423828	1.0	118.56084442138672	174.33242797851562	0.0030884742736816406	12	017
190	3.512904167175293	168.03463745117188	0.9998742341995239	111.91908264160156	151.88461303710938	1.0	546.4780883789062	188.1011962890625	1.0	-3.024320125579834	157.02696228027344	0.0005100071430206299	12	017
191	1.9237122535705566	177.42135620117188	0.9772644639015198	115.25010681152344	135.41761779785156	1.0	547.1497802734375	188.17686462402344	1.0	544.4591674804688	188.58522033691406	0.00037997961044311523	12	017
192	1.3528716564178467	182.99740600585938	0.28104257583618164	113.61766052246094	124.3722152709961	0.9999979734420776	546.72509765625	188.09405517578125	1.0	-2.276888847351074	176.77316284179688	0.0013771653175354004	12	017
193	53.90350341796875	124.53400421142578	0.9999819993972778	101.4578857421875	138.03480529785156	1.0	546.7218627929688	187.6566619873047	1.0	-1.4171805381774902	191.89541625976562	0.000426560640335083	12	017
194	12.78338623046875	217.89669799804688	0.9999710321426392	18.542675018310547	229.6459503173828	0.9985823631286621	546.6243896484375	188.74822998046875	1.0	543.5965576171875	189.1837921142578	0.00038120150566101074	12	017
195	21.322328567504883	240.37770080566406	0.999998152256012	54.652320861816406	105.3415756225586	1.0	546.1910400390625	187.866455078125	1.0	8.14927864074707	246.97215270996094	0.0006226301193237305	12	017
196	29.751766204833984	253.8558807373047	0.9999243021011353	51.498958587646484	120.1792984008789	1.0	546.504638671875	188.19866943359375	1.0	543.8218383789062	188.54071044921875	0.0004379749298095703	12	017
197	39.25337219238281	261.5966491699219	1.0	44.45587921142578	133.97401428222656	1.0	547.19873046875	188.02870178222656	1.0	544.3406982421875	188.18106079101562	0.00034230947494506836	12	017
198	52.97991180419922	273.9947814941406	0.9999999403953552	33.22550964355469	138.07778930664062	1.0	546.6236572265625	188.97573852539062	1.0	543.60498046875	189.43179321289062	0.0003769993782043457	12	017
199	68.66468811035156	284.8806457519531	0.9999997615814209	28.941022872924805	170.9111785888672	0.6613553762435913	546.0093383789062	188.05482482910156	1.0	543.1550903320312	188.54794311523438	0.0003986060619354248	12	017
200	84.53437805175781	287.8190612792969	1.0	30.818531036376953	177.90863037109375	1.0	546.1840209960938	187.95848083496094	1.0	84.08088684082031	280.2099609375	0.0010857582092285156	12	017
201	104.15763092041016	291.8368225097656	1.0	28.76946258544922	179.62530517578125	1.0	545.8890991210938	188.42703247070312	1.0	543.1312255859375	189.0139923095703	0.0006157755851745605	12	017
202	118.01548767089844	295.14996337890625	1.0	125.33686828613281	293.87261962890625	0.0006668567657470703	546.7277221679688	188.10585021972656	1.0	543.5731201171875	188.42967224121094	0.0003323853015899658	12	017
203	131.333251953125	296.4250183105469	1.0	130.7166748046875	300.93798828125	0.001071631908416748	546.8279418945312	188.11058044433594	1.0	544.3422241210938	188.74716186523438	0.00028392672538757324	12	017
204	144.4332275390625	296.35272216796875	1.0	53.74734878540039	245.6175537109375	0.8770393133163452	546.796630859375	188.17625427246094	1.0	543.769775390625	188.55810546875	0.0002754628658294678	12	017
205	158.940673828125	298.9591369628906	1.0	51.572662353515625	241.75238037109375	0.9999996423721313	546.3600463867188	187.9568328857422	1.0	543.682373046875	188.14794921875	0.0005776286125183105	12	017
206	169.68865966796875	300.59820556640625	1.0	174.8055877685547	302.8682861328125	0.04487466812133789	546.6196899414062	188.7179412841797	1.0	543.7742309570312	188.9528350830078	0.0005231797695159912	12	017
207	182.04989624023438	303.0357360839844	1.0	71.95930480957031	242.18728637695312	1.0	546.5858154296875	187.98133850097656	1.0	543.7572021484375	188.55520629882812	0.00039333105087280273	12	017
208	191.5865478515625	302.58135986328125	1.0	92.53948211669922	252.5879669189453	0.9997618794441223	546.3221435546875	187.57725524902344	1.0	543.3019409179688	188.19219970703125	0.00035959482192993164	12	017
209	199.99575805664062	302.2099914550781	1.0	100.61250305175781	247.6946563720703	1.0	546.7173461914062	188.0744171142578	1.0	543.7615966796875	188.43679809570312	0.0004502534866333008	12	017
210	216.0320281982422	296.0171813964844	1.0	109.78511047363281	231.09591674804688	1.0	546.0341186523438	187.71673583984375	1.0	543.0223999023438	188.35726928710938	0.0005069375038146973	12	017
211	229.0521240234375	295.9076232910156	1.0	114.82078552246094	233.2837371826172	0.5383903980255127	546.8170166015625	187.81283569335938	1.0	543.8723754882812	188.20350646972656	0.0003776252269744873	12	017
212	240.03733825683594	294.26220703125	1.0	235.24935913085938	294.6339111328125	0.0007250010967254639	546.1074829101562	187.90220642089844	1.0	543.2049560546875	188.31356811523438	0.0004093647003173828	12	017
213	247.8021697998047	293.91064453125	1.0	139.0892791748047	262.2447204589844	0.9999998807907104	546.0127563476562	188.65994262695312	1.0	543.093994140625	189.0604248046875	0.0005438923835754395	12	017
214	253.96771240234375	292.5956726074219	1.0	141.8036346435547	259.897216796875	0.9126338362693787	546.4376831054688	187.73886108398438	1.0	543.6964111328125	188.32606506347656	0.00030931830406188965	12	017
215	256.1532897949219	290.0702209472656	1.0	148.85218811035156	249.46446228027344	1.0	546.5458984375	187.92160034179688	1.0	543.852783203125	188.15512084960938	0.0005228221416473389	12	017
216	258.8951416015625	290.1717834472656	1.0	151.22357177734375	243.03575134277344	0.01619398593902588	547.08837890625	188.1991729736328	1.0	544.1101684570312	188.53298950195312	0.0003558993339538574	12	017
217	260.6007995605469	290.0589599609375	1.0	161.62533569335938	234.78819274902344	0.035492777824401855	546.8156127929688	188.30697631835938	1.0	544.1312866210938	188.53375244140625	0.0005203485488891602	12	017
218	259.2526550292969	289.5559387207031	1.0	172.7083282470703	237.1806182861328	0.002316027879714966	546.468994140625	188.2378692626953	1.0	543.478759765625	188.7637939453125	0.00029224157333374023	12	017
219	260.5438537597656	289.3923645019531	1.0	164.3928985595703	235.96377563476562	0.9997141361236572	546.4015502929688	188.49172973632812	1.0	543.4215087890625	189.1124725341797	0.00035837292671203613	12	017
220	261.6293029785156	289.64984130859375	1.0	165.46932983398438	234.17355346679688	0.7493187785148621	546.5342407226562	188.3452606201172	1.0	543.66552734375	188.8929443359375	0.0002765059471130371	12	017
221	261.5844421386719	289.8753967285156	1.0	172.5535888671875	228.21351623535156	0.9991213083267212	546.6815795898438	188.03042602539062	1.0	543.7656860351562	188.52618408203125	0.00037172436714172363	12	017
222	262.8788757324219	289.3049011230469	1.0	177.69366455078125	223.0209197998047	1.0	546.6912841796875	187.87440490722656	1.0	543.8421020507812	187.96856689453125	0.0005005002021789551	12	017
223	262.90234375	289.670654296875	1.0	176.72882080078125	221.1905517578125	1.0	546.5842895507812	187.89382934570312	1.0	176.90005493164062	223.21339416503906	0.0022149980068206787	12	017
224	263.572998046875	288.0718994140625	1.0	175.23330688476562	218.59983825683594	0.9999998807907104	546.2764892578125	187.62086486816406	1.0	172.62554931640625	223.07589721679688	0.0009895265102386475	12	017
225	263.7845153808594	287.73358154296875	1.0	175.55015563964844	217.22865295410156	1.0	546.4961547851562	188.16714477539062	1.0	172.67059326171875	222.13870239257812	0.0018800795078277588	12	017
226	265.4881286621094	283.371337890625	1.0	185.6029510498047	205.2473602294922	1.0	546.5457153320312	188.2911834716797	1.0	189.28358459472656	207.6881561279297	0.0006006062030792236	12	017
227	272.7472839355469	260.64727783203125	1.0	200.299072265625	201.4401397705078	1.0	546.249755859375	187.9396514892578	1.0	543.3067016601562	188.52154541015625	0.0003883242607116699	12	017
228	288.34423828125	237.18453979492188	1.0	208.84335327148438	199.3430633544922	1.0	545.9451293945312	188.4368896484375	1.0	543.197509765625	188.68284606933594	0.0007832944393157959	12	017
229	301.5133361816406	227.56069946289062	1.0	305.46453857421875	226.664794921875	0.7837729454040527	547.1209716796875	188.12948608398438	1.0	546.85400390625	188.80165100097656	0.0006085634231567383	12	017
230	312.6148376464844	220.17271423339844	1.0	218.43344116210938	264.0011901855469	0.8418369889259338	546.7955932617188	187.8415985107422	1.0	546.4921875	188.70069885253906	0.0004888176918029785	12	017
231	321.52001953125	212.6935272216797	1.0	220.3896942138672	260.6304016113281	0.9999997615814209	546.7679443359375	188.3861846923828	1.0	543.8602905273438	188.5909881591797	0.0004964470863342285	12	017
232	328.8694763183594	208.8332977294922	1.0	212.3521270751953	251.90875244140625	0.9999997019767761	546.3649291992188	187.24227905273438	1.0	543.923095703125	187.82655334472656	0.00046131014823913574	12	017
233	338.61187744140625	203.22122192382812	1.0	216.351806640625	255.38360595703125	1.0	546.5887451171875	187.75408935546875	1.0	543.8956909179688	188.2752685546875	0.0004013180732727051	12	017
234	344.62786865234375	197.1912078857422	1.0	217.14926147460938	254.359130859375	1.0	546.41259765625	187.73577880859375	1.0	543.593994140625	188.1382598876953	0.0004678666591644287	12	017
235	353.92071533203125	196.75563049316406	0.5105433464050293	355.59991455078125	196.40740966796875	0.9999983310699463	546.1611328125	187.5963134765625	1.0	215.2435760498047	248.67156982421875	0.00026676058769226074	12	017
236	357.4138488769531	192.43406677246094	0.8659628033638	359.6437072753906	192.18702697753906	0.9994572401046753	546.2201538085938	187.65843200683594	1.0	543.5481567382812	188.2097930908203	0.0003076791763305664	12	017
237	358.0547790527344	192.19638061523438	0.9997947216033936	241.16268920898438	256.2605285644531	1.0	547.0496826171875	188.21572875976562	1.0	544.0193481445312	188.5088348388672	0.0003654360771179199	12	017
238	359.5203552246094	189.7437744140625	0.9999998807907104	243.98294067382812	259.2473449707031	1.0	546.0499267578125	187.23460388183594	1.0	543.2899780273438	187.7052764892578	0.00041413307189941406	12	017
239	359.7848205566406	189.75645446777344	0.9999821186065674	245.77377319335938	258.2237243652344	1.0	547.1687622070312	187.68478393554688	1.0	545.5942993164062	187.498046875	0.00026422739028930664	12	017
240	360.15966796875	188.7974853515625	1.0	245.72412109375	257.2488708496094	1.0	545.8562622070312	187.35699462890625	1.0	543.0849609375	187.74420166015625	0.00044342875480651855	12	017
241	360.7506103515625	188.22055053710938	1.0	245.61459350585938	256.7880554199219	1.0	546.82861328125	187.99266052246094	1.0	544.0873413085938	188.35166931152344	0.0003361701965332031	12	017
242	361.52838134765625	188.31698608398438	1.0	247.28543090820312	257.6504821777344	1.0	547.4385986328125	187.74098205566406	1.0	544.6504516601562	188.10643005371094	0.00026169419288635254	12	017
243	362.11065673828125	189.31968688964844	1.0	254.2594451904297	257.50311279296875	1.0	546.7669677734375	188.20103454589844	0.9999999403953552	543.9738159179688	188.1476593017578	0.0005760490894317627	12	017
244	362.8149108886719	189.3413543701172	1.0	255.20640563964844	259.4343566894531	1.0	546.9160766601562	188.35130310058594	1.0	544.1983032226562	188.6676025390625	0.00036466121673583984	12	017
245	363.7279052734375	189.65890502929688	1.0	256.79644775390625	259.9871826171875	1.0	547.2109985351562	188.310546875	1.0	547.167236328125	188.27777099609375	0.000613778829574585	12	017
246	363.4420471191406	189.32798767089844	0.9999998807907104	257.539306640625	257.19561767578125	1.0	547.1832275390625	187.881591796875	1.0	544.6369018554688	187.95465087890625	0.0006761252880096436	12	017
247	364.3656921386719	189.41514587402344	1.0	259.03717041015625	255.86961364746094	1.0	547.3989868164062	188.109130859375	1.0	261.46295166015625	250.6549072265625	0.0006340444087982178	12	017
248	363.878173828125	190.35289001464844	0.9999998807907104	262.0424499511719	254.63027954101562	1.0	547.362548828125	187.84788513183594	1.0	262.74224853515625	250.60171508789062	0.0011213421821594238	12	017
249	364.1815490722656	186.79122924804688	1.0	263.6347961425781	253.8207550048828	1.0	547.2597045898438	188.36485290527344	0.9999999403953552	262.7248229980469	250.1733856201172	0.0010204315185546875	12	017
250	370.1231384277344	176.52163696289062	0.9999999403953552	272.4376220703125	248.57516479492188	0.27166813611984253	547.087158203125	189.10317993164062	1.0	544.5150756835938	189.42201232910156	0.0004984438419342041	12	017
251	378.59283447265625	166.5445098876953	0.9996999502182007	378.101318359375	165.05189514160156	0.9997291564941406	547.2882080078125	189.07907104492188	0.9999998807907104	547.4234619140625	189.1473388671875	0.0010677874088287354	12	017
252	387.74298095703125	157.1650390625	1.0	300.6954345703125	234.0762176513672	0.9999988079071045	547.6241455078125	188.60403442382812	1.0	545.1560668945312	188.7534942626953	0.0006557703018188477	12	017
253	396.0908508300781	149.75067138671875	1.0	299.8084411621094	238.2799530029297	1.0	547.4134521484375	188.9879913330078	1.0	547.5252075195312	188.70379638671875	0.0006901025772094727	12	017
254	403.8202819824219	143.56939697265625	1.0	301.7907409667969	240.07374572753906	1.0	547.73095703125	188.74264526367188	1.0	548.1464233398438	188.67208862304688	0.0011982321739196777	12	017
255	409.8995361328125	138.11981201171875	1.0	297.2272644042969	243.04248046875	1.0	547.1357421875	189.09413146972656	1.0	548.06494140625	189.08702087402344	0.0013985633850097656	12	017
256	414.0189514160156	135.44671630859375	1.0	298.35845947265625	244.88380432128906	1.0	547.0825805664062	188.96409606933594	1.0	516.5823974609375	181.03497314453125	0.0009815096855163574	12	017
257	418.3526611328125	131.70547485351562	1.0	304.9621887207031	251.00099182128906	1.0	547.0006103515625	189.10629272460938	1.0	544.399658203125	189.3854522705078	0.0006981492042541504	12	017
258	421.054443359375	128.4430389404297	1.0	310.16717529296875	252.9131622314453	1.0	547.218505859375	188.91387939453125	0.9999999403953552	544.5551147460938	189.02349853515625	0.0006947815418243408	12	017
259	421.0384826660156	128.78651428222656	1.0	309.3172607421875	255.683837890625	1.0	547.2725830078125	189.1697998046875	1.0	544.775634765625	189.31228637695312	0.0008135437965393066	12	017
260	421.51507568359375	128.00694274902344	1.0	311.5076904296875	255.43202209472656	1.0	547.1842651367188	188.7625274658203	1.0	310.5824279785156	250.88380432128906	0.00047409534454345703	12	017
261	421.508056640625	128.18968200683594	1.0	312.97747802734375	257.9058837890625	1.0	547.1932983398438	188.7267608642578	1.0	544.794677734375	188.89169311523438	0.0007162988185882568	12	017
262	420.92901611328125	127.82672882080078	1.0	315.6427917480469	259.5418701171875	1.0	546.9500122070312	188.84877014160156	1.0	544.2661743164062	189.2667236328125	0.00047838687896728516	12	017
263	420.8332824707031	127.4878158569336	1.0	316.28509521484375	260.48382568359375	1.0	546.9119262695312	188.76614379882812	1.0	544.9220581054688	189.11134338378906	0.0013284087181091309	12	017
264	420.7424621582031	128.07528686523438	1.0	316.7389221191406	260.3450622558594	1.0	547.0790405273438	188.21136474609375	1.0	544.52294921875	188.3075408935547	0.0006046891212463379	12	017
265	420.2422790527344	128.20297241210938	1.0	316.2352294921875	260.0533142089844	1.0	547.1569213867188	188.84352111816406	1.0	544.5270385742188	189.14187622070312	0.00045815110206604004	12	017
266	420.8128356933594	128.3153076171875	1.0	316.3782043457031	260.86212158203125	1.0	547.1995239257812	188.6011962890625	1.0	544.5979614257812	188.8583984375	0.0005617737770080566	12	017
267	420.62115478515625	128.40225219726562	1.0	317.4156494140625	260.224853515625	1.0	546.606201171875	189.5777130126953	1.0	544.1133422851562	189.651123046875	0.0008409321308135986	12	017
268	421.0955505371094	127.73098754882812	1.0	317.4499816894531	260.8833312988281	1.0	547.3333129882812	189.04505920410156	1.0	544.677734375	189.21018981933594	0.0005473196506500244	12	017
269	420.98162841796875	128.3321990966797	1.0	315.5473937988281	258.9607849121094	1.0	547.3350830078125	188.10903930664062	1.0	544.8975830078125	188.31182861328125	0.0004825294017791748	12	017
270	421.4818420410156	127.899658203125	1.0	315.1581726074219	257.0528869628906	1.0	547.119384765625	188.7727508544922	1.0	544.4632568359375	189.25582885742188	0.0005294382572174072	12	017
271	420.6801452636719	128.62908935546875	1.0	315.39044189453125	256.3542785644531	1.0	547.3261108398438	187.96414184570312	1.0	544.8687133789062	188.10888671875	0.0005573034286499023	12	017
272	421.8665466308594	127.8975830078125	1.0	317.04498291015625	258.4494934082031	1.0	547.4649047851562	188.76751708984375	1.0	544.9151611328125	189.1859588623047	0.0005790591239929199	12	017
273	421.8008117675781	128.72035217285156	1.0	316.4857177734375	258.7394104003906	1.0	547.2913818359375	188.7592010498047	1.0	547.1314697265625	189.28871154785156	0.0008644163608551025	12	017
274	421.90625	128.0349884033203	1.0	316.56640625	258.1860656738281	1.0	547.072021484375	189.0594482421875	1.0	544.7493896484375	189.3174285888672	0.0008880794048309326	12	017
275	421.88775634765625	127.20541381835938	1.0	318.4653015136719	258.3080139160156	1.0	547.408203125	189.01065063476562	1.0	545.026611328125	189.41253662109375	0.0007092654705047607	12	017
276	421.91265869140625	127.32892608642578	1.0	318.55511474609375	258.1852722167969	1.0	547.10693359375	187.9928741455078	1.0	544.69873046875	188.35366821289062	0.0006662607192993164	12	017
277	421.9107666015625	127.72525024414062	1.0	316.8127136230469	256.91009521484375	1.0	547.32666015625	188.29830932617188	1.0	547.1880493164062	188.51190185546875	0.0004970133304595947	12	017
278	421.4624938964844	127.61722564697266	1.0	316.7331237792969	257.137939453125	1.0	547.1209716796875	188.21859741210938	1.0	544.665283203125	188.44952392578125	0.0009717345237731934	12	017
279	421.82330322265625	126.9198989868164	1.0	316.7072448730469	256.2829895019531	1.0	546.6828002929688	188.0237274169922	1.0	544.1362915039062	188.20419311523438	0.0006500780582427979	12	017
280	422.25506591796875	127.29200744628906	1.0	315.0064392089844	256.8426818847656	1.0	546.4470825195312	188.89608764648438	1.0	543.9002075195312	189.11785888671875	0.0007889866828918457	12	017
281	421.9647521972656	127.5367431640625	1.0	315.69305419921875	256.3631591796875	1.0	546.7927856445312	188.84524536132812	1.0	544.21630859375	189.0519561767578	0.0007320046424865723	12	017
282	423.35394287109375	127.59992218017578	1.0	318.97845458984375	255.62771606445312	1.0	546.7051391601562	188.5450897216797	1.0	543.8208618164062	188.75125122070312	0.0005161166191101074	12	017
283	426.252685546875	129.10960388183594	1.0	332.56622314453125	252.30897521972656	1.0	546.69287109375	188.20494079589844	1.0	544.072509765625	188.58006286621094	0.0004013180732727051	12	017
284	434.1524353027344	127.44802856445312	1.0	348.872802734375	241.9427490234375	1.0	546.396728515625	188.24005126953125	1.0	543.5477294921875	188.82557678222656	0.0005255341529846191	12	017
285	439.08807373046875	125.93118286132812	1.0	341.7475891113281	233.12603759765625	1.0	547.0089721679688	188.54129028320312	0.9999998807907104	544.78369140625	188.7506866455078	0.0013952851295471191	12	017
286	446.06475830078125	122.78627014160156	1.0	340.2315673828125	228.096923828125	1.0	546.68310546875	188.48764038085938	1.0	544.1029663085938	189.00717163085938	0.0008928477764129639	12	017
287	449.9029846191406	119.62325286865234	1.0	341.3999938964844	225.69100952148438	1.0	547.177490234375	188.45399475097656	1.0	544.5272216796875	188.91127014160156	0.0010506510734558105	12	017
288	454.9227294921875	115.4932861328125	1.0	342.1063232421875	223.331787109375	1.0	546.7494506835938	187.42897033691406	1.0	544.12060546875	188.0114288330078	0.0004552006721496582	12	017
289	458.14288330078125	112.44688415527344	1.0	348.9927673339844	221.72567749023438	1.0	546.4126586914062	187.85243225097656	1.0	543.6467895507812	188.3131561279297	0.0005086660385131836	12	017
290	464.10577392578125	107.50628662109375	1.0	355.5728454589844	218.56080627441406	1.0	546.7208251953125	187.1880340576172	1.0	544.1829223632812	187.73483276367188	0.00046876072883605957	12	017
291	466.113525390625	104.44221496582031	1.0	361.0108642578125	214.00811767578125	1.0	547.8047485351562	188.43118286132812	1.0	547.099853515625	188.81204223632812	0.00045493245124816895	12	017
292	469.6371154785156	100.86222839355469	1.0	365.0890808105469	209.37757873535156	1.0	547.53955078125	187.49464416503906	1.0	544.77392578125	187.73585510253906	0.00034123659133911133	12	017
293	472.9161071777344	97.40918731689453	1.0	367.6168518066406	205.0720672607422	1.0	547.3622436523438	187.6441650390625	1.0	544.7040405273438	188.10769653320312	0.00047323107719421387	12	017
294	475.18475341796875	94.42427825927734	1.0	370.1119689941406	200.21298217773438	1.0	547.275390625	186.93870544433594	1.0	374.8616027832031	202.63055419921875	0.0005633831024169922	12	017
295	477.4537048339844	91.41378784179688	1.0	370.27581787109375	197.0533905029297	1.0	547.1028442382812	187.873046875	1.0	370.2001647949219	203.6266632080078	0.0008018016815185547	12	017
296	478.98919677734375	89.94963073730469	1.0	371.00006103515625	193.282958984375	1.0	547.5742797851562	187.78396606445312	1.0	371.7694091796875	201.32766723632812	0.0011922717094421387	12	017
297	480.2755126953125	88.5658187866211	1.0	374.1340637207031	191.96742248535156	1.0	547.245849609375	188.13104248046875	1.0	375.5810241699219	201.27528381347656	0.0009076595306396484	12	017
298	481.312744140625	87.88066101074219	1.0	370.38287353515625	186.31983947753906	0.9999996423721313	547.447021484375	188.2688751220703	1.0	544.6792602539062	188.39688110351562	0.0005885958671569824	12	017
299	481.4073486328125	88.17372131347656	1.0	369.3848876953125	185.86053466796875	1.0	547.7364501953125	187.7823486328125	1.0	544.9735717773438	187.95469665527344	0.0006473064422607422	12	017
300	480.1902160644531	89.1840591430664	1.0	369.8033752441406	186.7000274658203	1.0	546.9361572265625	188.13296508789062	1.0	544.2889404296875	188.56155395507812	0.0007704794406890869	12	017
301	481.9082946777344	87.31420135498047	1.0	383.4295349121094	202.25936889648438	1.0	547.00830078125	187.58534240722656	1.0	385.4554443359375	203.74444580078125	0.0009695887565612793	12	017
302	481.97149658203125	87.23839569091797	1.0	383.9666442871094	201.5348663330078	1.0	546.6358642578125	187.42234802246094	1.0	544.0390014648438	187.9741668701172	0.0005124807357788086	12	017
303	481.66082763671875	87.49366760253906	1.0	368.87310791015625	181.02398681640625	0.9999998807907104	547.2810668945312	188.02854919433594	1.0	544.5504760742188	188.4999237060547	0.0006243884563446045	12	017
304	481.3987121582031	88.08650207519531	1.0	367.5023498535156	181.37635803222656	1.0	546.5473022460938	188.38084411621094	1.0	543.7482299804688	188.77780151367188	0.0005132555961608887	12	017
305	482.4703369140625	86.95890808105469	1.0	366.7744445800781	180.25350952148438	0.9999664425849915	547.0690307617188	187.98439025878906	1.0	544.086669921875	188.57235717773438	0.00040778517723083496	12	017
306	481.2645568847656	86.49195861816406	1.0	384.0875244140625	209.07913208007812	0.9789906144142151	546.6920166015625	188.0865478515625	1.0	543.7964477539062	188.47813415527344	0.0005294680595397949	12	017
307	481.1856994628906	88.03060913085938	1.0	385.90936279296875	209.89724731445312	0.9999999403953552	546.4326782226562	187.77984619140625	1.0	543.66748046875	188.45779418945312	0.00043255090713500977	12	017
308	481.921875	87.60530853271484	1.0	385.7828674316406	207.922607421875	1.0	546.8301391601562	187.9927520751953	1.0	543.8822631835938	188.6867218017578	0.0004474520683288574	12	017
309	482.3683166503906	87.94187927246094	1.0	384.6100769042969	204.6172637939453	1.0	546.3053588867188	187.52098083496094	1.0	386.34661865234375	203.82424926757812	0.0010496079921722412	12	017
310	482.109130859375	86.86815643310547	1.0	381.6389465332031	199.5943145751953	1.0	546.61572265625	187.4551239013672	1.0	544.0327758789062	188.27223205566406	0.00058785080909729	12	017
311	483.610595703125	86.94742584228516	1.0	379.04296875	193.48423767089844	1.0	546.6871337890625	187.35533142089844	1.0	543.755615234375	188.20028686523438	0.00039061903953552246	12	017
312	482.0086975097656	87.60346221923828	1.0	368.6131591796875	182.62570190429688	1.0	546.5069580078125	186.92080688476562	1.0	375.53173828125	190.1516876220703	0.0014217495918273926	12	017
313	482.30902099609375	87.8796157836914	1.0	367.4957580566406	182.0722198486328	0.9999984502792358	546.4268188476562	187.8804168701172	1.0	543.6190185546875	185.2216033935547	0.000543743371963501	12	017
314	482.0664978027344	87.95426940917969	1.0	364.69415283203125	182.0277557373047	0.9999492168426514	546.2352294921875	187.66326904296875	1.0	543.4524536132812	188.3515167236328	0.0004935264587402344	12	017
315	481.3924865722656	88.08092498779297	1.0	371.666748046875	189.47438049316406	0.026359885931015015	547.0391235351562	187.50665283203125	1.0	544.0215454101562	188.2440185546875	0.0003803074359893799	12	017
316	482.5810546875	88.0174331665039	1.0	382.6347961425781	211.47422790527344	0.30501967668533325	546.7464599609375	188.397216796875	1.0	543.8010864257812	188.9920196533203	0.0004948973655700684	12	017
317	481.85919189453125	88.32905578613281	1.0	381.7064514160156	212.4386749267578	0.6873085498809814	546.1319580078125	187.02651977539062	1.0	543.5801391601562	187.768798828125	0.0007819235324859619	12	017
318	482.7235107421875	87.98697662353516	1.0	380.52972412109375	211.39974975585938	1.0	546.5646362304688	187.6474151611328	1.0	543.514404296875	188.5812530517578	0.0003330409526824951	12	017
319	481.35894775390625	88.80437469482422	1.0	379.3272705078125	210.31454467773438	1.0	546.2982177734375	187.35382080078125	1.0	543.4359741210938	184.73553466796875	0.0004951059818267822	12	017
320	481.7177734375	89.27804565429688	1.0	378.6094055175781	209.62869262695312	1.0	546.5901489257812	187.71205139160156	1.0	543.790283203125	188.52037048339844	0.0003350973129272461	12	017
321	482.1675720214844	87.86476135253906	1.0	377.5472106933594	207.50454711914062	1.0	546.7547607421875	187.72137451171875	1.0	543.8331909179688	188.30422973632812	0.0002827942371368408	12	017
322	482.3879089355469	88.46601104736328	1.0	378.118896484375	204.6407012939453	1.0	546.85791015625	188.02890014648438	1.0	381.84130859375	205.183837890625	0.000676572322845459	12	017
323	481.4901123046875	88.95086669921875	1.0	375.9303894042969	201.30401611328125	1.0	546.4341430664062	188.2410430908203	1.0	377.3471984863281	202.31192016601562	0.001383364200592041	12	017
324	482.3239440917969	88.70063781738281	1.0	370.9115295410156	194.95523071289062	1.0	546.2809448242188	187.4344940185547	1.0	371.17047119140625	204.08619689941406	0.004244893789291382	12	017
325	482.27056884765625	88.76886749267578	1.0	374.2530517578125	196.7442169189453	0.9999989867210388	545.9595947265625	187.93923950195312	1.0	371.81829833984375	204.0826416015625	0.0011042356491088867	12	017
326	481.6438293457031	89.3377914428711	1.0	378.2519836425781	210.5655059814453	0.9999999403953552	546.8018188476562	187.04661560058594	1.0	544.02294921875	187.7982635498047	0.00034689903259277344	12	017
327	482.47943115234375	88.549560546875	1.0	377.4510192871094	209.01931762695312	1.0	546.5928344726562	187.49679565429688	1.0	543.985107421875	188.15907287597656	0.0005070865154266357	12	017
328	482.6360778808594	88.58595275878906	1.0	377.9308776855469	205.4709014892578	1.0	546.835205078125	188.1851348876953	1.0	381.8103942871094	205.61480712890625	0.0004597008228302002	12	017
329	482.5496520996094	88.61090087890625	1.0	377.6503601074219	203.53469848632812	1.0	546.9844970703125	187.68594360351562	1.0	376.9525451660156	204.5247802734375	0.000964432954788208	12	017
330	482.4111328125	87.99370574951172	1.0	370.8069152832031	196.31954956054688	1.0	546.3984985351562	187.06829833984375	1.0	370.7158508300781	204.5702667236328	0.008557826280593872	12	017
331	481.8347473144531	89.16179656982422	1.0	376.9679260253906	207.8411407470703	0.9979841709136963	546.7294311523438	187.85755920410156	1.0	543.987060546875	188.45777893066406	0.0005011856555938721	12	017
332	482.19464111328125	87.90055847167969	1.0	378.28863525390625	210.32757568359375	1.0	545.9379272460938	187.1866912841797	1.0	370.9148254394531	212.4483642578125	0.0006659030914306641	12	017
333	482.2451477050781	88.78056335449219	1.0	377.6173095703125	208.28407287597656	1.0	546.0418090820312	187.31448364257812	1.0	543.5267944335938	188.5630645751953	0.00039839744567871094	12	017
334	481.1871643066406	89.06533813476562	1.0	377.3604431152344	204.8379364013672	1.0	546.1964111328125	187.73399353027344	1.0	543.6948852539062	188.56893920898438	0.0005860626697540283	12	017
335	481.6832580566406	89.4914779663086	1.0	375.9183349609375	201.9427032470703	1.0	546.6278686523438	187.3342742919922	1.0	376.9017333984375	202.64028930664062	0.0009145736694335938	12	017
336	481.77410888671875	88.73831176757812	1.0	371.1137390136719	196.51951599121094	1.0	546.5509033203125	187.2333221435547	1.0	370.8846740722656	205.88717651367188	0.011251598596572876	12	017
337	480.4715881347656	89.44149017333984	1.0	375.7182922363281	205.161865234375	1.0	546.640625	187.45384216308594	1.0	544.0126953125	187.96543884277344	0.0006194114685058594	12	017
338	482.7804260253906	88.82394409179688	1.0	377.79241943359375	208.28756713867188	1.0	546.7572631835938	187.5963134765625	1.0	543.9782104492188	188.35574340820312	0.0004356801509857178	12	017
339	482.5171203613281	88.96791076660156	1.0	377.96728515625	204.93032836914062	1.0	546.6751098632812	186.7388458251953	1.0	544.1280517578125	187.48536682128906	0.0003802180290222168	12	017
340	483.13311767578125	88.66519927978516	1.0	376.2366943359375	202.54666137695312	1.0	546.6344604492188	187.6136474609375	1.0	376.8264465332031	202.86587524414062	0.0016159415245056152	12	017
341	481.9627990722656	89.50684356689453	1.0	372.52581787109375	196.93435668945312	1.0	545.3809204101562	188.14602661132812	1.0	371.589111328125	204.8089141845703	0.0026619136333465576	12	017
342	483.00238037109375	88.89623260498047	1.0	375.31219482421875	199.55841064453125	0.9999959468841553	546.4801635742188	187.44789123535156	1.0	372.22064208984375	207.48121643066406	0.0018633604049682617	12	017
343	481.9477233886719	89.2833251953125	1.0	378.239990234375	209.59580993652344	1.0	547.1312255859375	186.81704711914062	1.0	370.96240234375	211.9993133544922	0.0004432201385498047	12	017
344	481.3709411621094	89.55635070800781	1.0	378.87969970703125	209.31680297851562	1.0	546.4597778320312	187.14004516601562	1.0	543.8721313476562	187.662841796875	0.0005574822425842285	12	017
345	482.1795349121094	89.49056243896484	1.0	378.2944030761719	206.50413513183594	1.0	546.5986328125	187.69003295898438	1.0	543.7341918945312	188.32693481445312	0.00041103363037109375	12	017
346	482.23773193359375	89.21621704101562	1.0	377.1280212402344	203.21316528320312	1.0	546.8733520507812	186.6220245361328	1.0	377.3037414550781	203.33523559570312	0.0011026561260223389	12	017
347	482.22113037109375	89.17320251464844	1.0	372.29974365234375	197.55252075195312	1.0	546.5103149414062	187.47467041015625	1.0	371.8428955078125	206.46871948242188	0.0008032023906707764	12	017
348	481.584228515625	90.39148712158203	1.0	369.94427490234375	194.70318603515625	1.0	545.9071655273438	187.81521606445312	1.0	371.3589782714844	203.7659149169922	0.0034640133380889893	12	017
349	482.09375	88.96879577636719	1.0	376.39642333984375	204.97198486328125	1.0	546.1197509765625	187.3473663330078	1.0	543.3488159179688	188.43203735351562	0.00042623281478881836	12	017
350	482.6306457519531	89.84386444091797	1.0	378.00897216796875	207.283203125	1.0	546.5647583007812	186.6072998046875	1.0	543.88525390625	187.55087280273438	0.00045308470726013184	12	017
351	481.6488037109375	89.28712463378906	1.0	377.4188232421875	204.44345092773438	1.0	546.6123657226562	187.7992401123047	1.0	377.04852294921875	205.18653869628906	0.0005962550640106201	12	017
352	482.8006286621094	89.44183349609375	1.0	374.2729187011719	199.81539916992188	1.0	546.60302734375	187.42063903808594	1.0	377.18878173828125	202.09625244140625	0.0007497668266296387	12	017
353	482.8080139160156	89.18229675292969	1.0	370.76922607421875	193.91627502441406	1.0	546.423583984375	186.98648071289062	1.0	371.5810241699219	203.3447723388672	0.005590766668319702	12	017
354	482.11590576171875	89.41835021972656	1.0	373.08209228515625	198.850830078125	0.9993008971214294	546.7365112304688	187.66502380371094	1.0	543.8554077148438	188.4080810546875	0.00034809112548828125	12	017
355	484.00531005859375	89.74435424804688	1.0	379.07049560546875	208.15420532226562	1.0	546.7009887695312	187.01275634765625	1.0	544.0071411132812	187.84132385253906	0.0005525648593902588	12	017
356	485.3865661621094	89.75418853759766	1.0	381.21746826171875	208.73446655273438	1.0	546.6103515625	187.65396118164062	1.0	543.7952270507812	187.97496032714844	0.00046247243881225586	12	017
357	487.70233154296875	91.0304183959961	1.0	383.8834228515625	207.85165405273438	1.0	546.7645874023438	187.12123107910156	1.0	544.0775146484375	187.5972442626953	0.0004302859306335449	12	017
358	486.95147705078125	93.10340118408203	1.0	386.5946960449219	203.72703552246094	1.0	546.8313598632812	187.51675415039062	1.0	389.612548828125	205.3935089111328	0.0005952417850494385	12	017
359	487.36444091796875	93.06974029541016	1.0	390.0307922363281	199.29824829101562	1.0	546.4136352539062	187.06968688964844	1.0	543.9345703125	187.74891662597656	0.00047594308853149414	12	017
360	488.4576721191406	92.52891540527344	1.0	393.205078125	196.77101135253906	1.0	546.6539306640625	187.97940063476562	1.0	391.7667541503906	204.10910034179688	0.0006082653999328613	12	017
361	489.17095947265625	92.91918182373047	1.0	387.3358459472656	198.356201171875	1.0	546.7080688476562	187.3289031982422	1.0	387.5582580566406	205.06430053710938	0.0005383789539337158	12	017
362	489.3982238769531	92.3834457397461	1.0	387.08526611328125	203.69979858398438	1.0	546.0304565429688	186.2657470703125	1.0	387.92645263671875	203.29275512695312	0.0010657310485839844	12	017
363	490.4609680175781	91.66575622558594	1.0	384.3470153808594	203.0792999267578	0.9999964237213135	546.7252197265625	187.48057556152344	1.0	543.8262939453125	188.0667266845703	0.0003272891044616699	12	017
364	491.1859436035156	91.6539306640625	1.0	382.6495056152344	200.14947509765625	0.9999567270278931	546.6786499023438	187.4593048095703	1.0	543.846435546875	188.34031677246094	0.0003294050693511963	12	017
365	490.6972351074219	93.11553955078125	1.0	378.98028564453125	201.4352569580078	1.0	546.2084350585938	186.96009826660156	1.0	543.7072143554688	188.1025390625	0.00047007203102111816	12	017
366	490.5453796386719	92.58357238769531	1.0	374.2752380371094	198.71185302734375	1.0	546.7704467773438	187.57159423828125	1.0	371.32928466796875	205.33702087402344	0.0008104443550109863	12	017
367	490.15069580078125	92.52729797363281	1.0	376.0406188964844	202.45716857910156	1.0	546.1276245117188	187.1763916015625	1.0	381.4571533203125	207.61962890625	0.0006256401538848877	12	017
368	490.4537353515625	92.81831359863281	1.0	373.4684143066406	205.39279174804688	1.0	546.7968139648438	187.3233642578125	1.0	371.8505554199219	204.3641815185547	0.0006227195262908936	12	017
369	492.2865295410156	92.10334014892578	1.0	371.57220458984375	206.33094787597656	1.0	547.036376953125	187.60458374023438	1.0	544.308349609375	188.3887176513672	0.00038868188858032227	12	017
370	492.7621765136719	92.6430892944336	1.0	371.7333984375	211.36087036132812	1.0	546.687744140625	187.1553955078125	1.0	544.1129150390625	188.12379455566406	0.0005953013896942139	12	017
371	492.42529296875	92.22491455078125	1.0	371.4280090332031	209.7273712158203	1.0	546.6597290039062	187.310791015625	1.0	544.1151123046875	188.32052612304688	0.00033929944038391113	12	017
372	492.2073669433594	92.11920928955078	1.0	370.9917907714844	209.39584350585938	1.0	546.7064819335938	187.1422576904297	1.0	543.9999389648438	187.87486267089844	0.0004025399684906006	12	017
373	492.3828125	92.70857238769531	1.0	372.45269775390625	209.17263793945312	1.0	546.8462524414062	187.93756103515625	1.0	544.1434936523438	188.63888549804688	0.0005023777484893799	12	017
374	493.280029296875	92.39765930175781	1.0	370.455322265625	206.86476135253906	1.0	547.011962890625	188.02590942382812	1.0	544.248779296875	188.56607055664062	0.0003801286220550537	12	017
375	492.1819763183594	92.72794342041016	1.0	369.56268310546875	206.95404052734375	1.0	546.8694458007812	188.61976623535156	1.0	544.162841796875	189.18687438964844	0.0002849698066711426	12	017
376	491.432373046875	92.75162506103516	1.0	369.9389953613281	209.62527465820312	1.0	546.5927734375	187.22689819335938	1.0	543.861572265625	187.9761505126953	0.0003844797611236572	12	017
377	491.4662170410156	93.11845397949219	1.0	370.1372375488281	209.7807159423828	1.0	546.5043334960938	187.47071838378906	1.0	368.56427001953125	218.41351318359375	0.0003902316093444824	12	017
378	491.8189697265625	93.19707489013672	1.0	369.005859375	209.20944213867188	1.0	546.7388916015625	187.6514892578125	1.0	543.9779052734375	188.3764190673828	0.00037342309951782227	12	017
379	492.6077880859375	93.35115051269531	1.0	372.0840759277344	208.89952087402344	1.0	546.4685668945312	187.9114227294922	1.0	543.6005859375	188.5450897216797	0.0004627406597137451	12	017
380	490.1960754394531	98.7032470703125	1.0	376.2612609863281	211.09274291992188	1.0	546.9027709960938	188.0124053955078	1.0	543.9187622070312	188.5896453857422	0.0003916919231414795	12	017
381	490.6253662109375	106.76168823242188	1.0	381.25518798828125	211.02005004882812	1.0	547.3932495117188	187.4586639404297	1.0	491.3194274902344	113.90196228027344	0.00030288100242614746	12	017
382	497.40081787109375	119.26524353027344	1.0	396.7648620605469	210.86395263671875	1.0	547.3096313476562	187.65000915527344	1.0	544.5358276367188	188.2676239013672	0.0005289316177368164	12	017
383	501.3678894042969	131.07192993164062	1.0	405.17376708984375	204.12564086914062	1.0	546.3609619140625	188.0171356201172	1.0	543.3927612304688	188.58489990234375	0.0007654726505279541	12	017
384	501.7077331542969	138.7841339111328	1.0	400.2582092285156	189.5334930419922	1.0	546.6693725585938	187.56166076660156	1.0	544.3389282226562	188.18211364746094	0.0018895268440246582	12	017
385	503.12567138671875	143.449951171875	1.0	395.8907775878906	177.12042236328125	1.0	546.6221313476562	188.61549377441406	0.9999999403953552	544.2238159179688	189.055908203125	0.0014603137969970703	12	017
386	504.7001647949219	147.7912139892578	1.0	390.8985900878906	167.93191528320312	1.0	547.7495727539062	187.94337463378906	1.0	544.99951171875	188.7897491455078	0.0006515979766845703	12	017
387	507.5457763671875	149.1200408935547	1.0	390.7466125488281	160.5203857421875	1.0	547.9391479492188	188.88995361328125	1.0	545.1149291992188	189.71392822265625	0.0006081163883209229	12	017
388	509.12518310546875	151.6851043701172	1.0	391.7627258300781	154.940185546875	1.0	547.9168701171875	188.093505859375	1.0	545.2339477539062	188.91465759277344	0.000483095645904541	12	017
389	509.3717346191406	151.3130645751953	1.0	393.2228698730469	151.27407836914062	1.0	547.042236328125	187.84400939941406	1.0	544.0906982421875	188.77725219726562	0.00037348270416259766	12	017
390	509.8533630371094	154.04148864746094	1.0	396.0532531738281	145.3634033203125	1.0	547.909423828125	187.92176818847656	1.0	545.3224487304688	188.80133056640625	0.00038042664527893066	12	017
391	510.45831298828125	155.73146057128906	1.0	398.38427734375	138.82110595703125	0.9999946355819702	547.6863403320312	188.23577880859375	1.0	544.902099609375	189.00474548339844	0.0003865063190460205	12	017
392	509.9427795410156	156.9757537841797	1.0	397.31884765625	137.63511657714844	0.9999982714653015	547.5711669921875	188.20144653320312	1.0	545.0189819335938	188.93511962890625	0.00038933753967285156	12	017
393	510.6236572265625	159.155029296875	1.0	396.313232421875	135.76441955566406	1.0	547.585693359375	188.81381225585938	1.0	544.6286010742188	189.52049255371094	0.0002461671829223633	12	017
394	511.71759033203125	158.43017578125	1.0	394.2054748535156	133.756103515625	0.9999998807907104	547.2879638671875	188.2698211669922	1.0	544.5274658203125	188.97213745117188	0.0003031492233276367	12	017
395	511.1592712402344	159.3651580810547	1.0	393.6629943847656	132.6414794921875	0.9999995231628418	547.4672241210938	188.07827758789062	1.0	544.5133666992188	188.9175262451172	0.000225752592086792	12	017
396	510.29931640625	161.0088653564453	0.9999998807907104	393.1126403808594	131.83895874023438	0.9999991655349731	547.1341552734375	188.38278198242188	1.0	544.0607299804688	189.11932373046875	0.00014594197273254395	12	017
397	510.188720703125	161.5330047607422	1.0	392.8196716308594	130.83346557617188	0.9999949932098389	547.3440551757812	188.27040100097656	1.0	544.22900390625	188.85813903808594	0.00018602609634399414	12	017
398	509.76947021484375	161.51817321777344	1.0	392.9091796875	130.97984313964844	0.9999997019767761	547.48828125	188.01329040527344	1.0	544.5122680664062	188.4972381591797	0.00017777085304260254	12	017
399	510.0369567871094	161.61221313476562	1.0	392.4527282714844	130.626953125	0.999997615814209	547.4035034179688	188.3479766845703	1.0	544.6787719726562	188.85215759277344	0.0001952648162841797	12	017
400	509.3004455566406	162.052734375	1.0	393.4161682128906	130.51199340820312	0.9999758005142212	547.554931640625	188.34231567382812	1.0	544.6930541992188	186.0239715576172	8.401274681091309e-5	12	017
401	508.2442321777344	170.64898681640625	1.0	402.9534606933594	130.96414184570312	1.0	547.949462890625	188.20709228515625	1.0	506.9022521972656	177.37991333007812	0.002685636281967163	12	017
402	505.2390441894531	185.26763916015625	1.0	402.28326416015625	138.84262084960938	0.0010048449039459229	547.8651123046875	189.3817596435547	1.0	504.4731750488281	192.84274291992188	0.0013288557529449463	12	017
403	505.2078857421875	197.47946166992188	1.0	417.07684326171875	134.73777770996094	0.9999994039535522	548.366943359375	189.0063018798828	1.0	489.81744384765625	209.05284118652344	9.5367431640625e-5	12	017
404	503.5405578613281	204.11489868164062	1.0	416.1357116699219	138.08544921875	0.9999988079071045	548.2802734375	188.4622802734375	1.0	413.8678894042969	141.5976104736328	0.0003459751605987549	12	017
405	503.2265930175781	208.42425537109375	1.0	414.0864562988281	130.16676330566406	1.0	548.9620361328125	189.2606964111328	1.0	416.66046142578125	130.72149658203125	0.0003883242607116699	12	017
406	504.001708984375	215.2294158935547	1.0	426.5757751464844	121.23300170898438	1.0	548.4141235351562	188.2673797607422	1.0	489.2908630371094	225.01820373535156	0.0001488029956817627	12	017
407	504.4181213378906	220.0800018310547	0.9999995231628418	425.3780517578125	120.2890625	1.0	548.6507568359375	187.7539520263672	0.9999998807907104	489.402099609375	227.04034423828125	0.00018727779388427734	12	017
408	502.0164794921875	226.68785095214844	0.9999850392341614	436.2668151855469	123.16096496582031	1.0	548.4356079101562	188.19940185546875	1.0	490.5994873046875	223.7751922607422	6.0617923736572266e-5	12	017
409	505.2457275390625	230.54942321777344	1.0	443.2662048339844	121.86740112304688	1.0	528.2353515625	223.89755249023438	4.819035530090332e-5	489.6851501464844	226.58914184570312	7.066130638122559e-5	12	017
410	502.3782043457031	235.3105926513672	0.9999982118606567	440.3687438964844	118.89850616455078	1.0	503.5176086425781	233.41009521484375	5.194544792175293e-5	501.3008117675781	226.9432830810547	0.0006442368030548096	12	017
411	502.23016357421875	240.17405700683594	0.9999999403953552	445.8105773925781	116.33209228515625	1.0	502.41595458984375	240.64544677734375	3.522634506225586e-5	503.7856140136719	227.77874755859375	4.8786401748657227e-5	12	017
412	504.043212890625	245.28469848632812	0.9999983310699463	447.3287353515625	115.57374572753906	1.0	449.13677978515625	113.88106536865234	2.3156404495239258e-5	447.2555236816406	115.32308197021484	5.21540641784668e-5	12	017
413	501.7964782714844	248.45957946777344	1.0	448.9888610839844	115.36307525634766	1.0	451.99114990234375	113.51434326171875	0.00013580918312072754	448.1413879394531	115.48066711425781	0.00010406970977783203	12	017
414	501.355712890625	249.85733032226562	1.0	451.41265869140625	115.5582504272461	1.0	454.93157958984375	113.93522644042969	0.00015932321548461914	500.0140380859375	241.2177734375	0.00016131997108459473	12	017
415	500.3305358886719	251.12841796875	1.0	451.831787109375	115.76747131347656	1.0	454.93011474609375	114.18965911865234	0.00025007128715515137	500.7974548339844	242.66978454589844	0.00020962953567504883	12	017
416	500.33441162109375	251.40420532226562	1.0	452.2475280761719	113.0440902709961	1.0	454.79559326171875	111.71388244628906	0.00016367435455322266	500.83929443359375	243.76519775390625	0.0001532435417175293	12	017
417	500.390869140625	251.28829956054688	0.9999991655349731	453.7158508300781	112.40470123291016	1.0	456.2744140625	109.92036437988281	7.045269012451172e-5	451.03179931640625	113.39871978759766	0.0003097057342529297	12	017
418	499.7425537109375	252.05844116210938	0.9999997019767761	456.41510009765625	114.14944458007812	1.0	503.7210388183594	248.7196502685547	5.429983139038086e-5	503.12518310546875	242.80828857421875	0.000164717435836792	12	017
419	500.7932434082031	251.7926025390625	1.0	456.8316955566406	112.66844177246094	1.0	503.78448486328125	248.96670532226562	9.116530418395996e-5	503.52655029296875	242.74989318847656	0.00020825862884521484	12	017
420	500.6600646972656	251.1474609375	1.0	456.6316223144531	112.89029693603516	1.0	503.49493408203125	249.42555236816406	7.683038711547852e-5	501.9273681640625	242.651123046875	0.00022780895233154297	12	017
421	501.1334533691406	251.91192626953125	0.9999998211860657	460.10028076171875	113.78356170654297	1.0	503.89141845703125	249.12496948242188	2.92360782623291e-5	502.8004455566406	243.15505981445312	9.036064147949219e-5	12	017
422	501.3753662109375	251.7079620361328	1.0	460.632568359375	112.68795013427734	1.0	503.4714660644531	249.8304901123047	6.181001663208008e-5	502.4591064453125	243.0052947998047	0.0002149641513824463	12	017
423	500.61810302734375	251.61978149414062	1.0	459.6929626464844	113.01573181152344	1.0	502.64984130859375	249.63096618652344	4.6372413635253906e-5	500.6889343261719	242.12339782714844	0.00022414326667785645	12	017
424	500.5379333496094	251.38238525390625	1.0	457.9461669921875	112.30426788330078	1.0	503.7500305175781	249.15176391601562	5.689263343811035e-5	502.88726806640625	242.66587829589844	0.00019183754920959473	12	017
425	499.7239990234375	251.07240295410156	1.0	455.8271484375	110.96942901611328	1.0	502.1219482421875	249.6354522705078	0.00010454654693603516	454.68084716796875	111.57276153564453	0.0004202425479888916	12	017
426	492.1889343261719	256.2046203613281	1.0	452.5439453125	114.01876068115234	1.0	455.46820068359375	112.8752670288086	0.0001640617847442627	490.0393371582031	245.47509765625	0.00028514862060546875	12	017
427	480.3887939453125	261.7657470703125	1.0	455.176025390625	122.6608657836914	1.0	482.2979736328125	266.43536376953125	2.2649765014648438e-5	451.6888427734375	120.94816589355469	4.70280647277832e-5	12	017
428	472.6016845703125	269.2218933105469	1.0	450.9378967285156	132.726806640625	0.9999998807907104	473.32293701171875	267.7764892578125	0.00010278820991516113	470.677490234375	259.536865234375	0.00023058056831359863	12	017
429	465.5606384277344	275.129638671875	1.0	469.1999206542969	146.18702697753906	1.0	472.90020751953125	145.54254150390625	2.8133392333984375e-5	468.1691589355469	144.30392456054688	0.0001475512981414795	12	017
430	461.53167724609375	281.85986328125	1.0	469.9384460449219	140.91920471191406	1.0	460.90374755859375	284.86676025390625	0.0002791285514831543	459.6697082519531	288.9613952636719	0.00012254714965820312	12	017
431	457.6219177246094	288.8895568847656	1.0	473.3763427734375	137.9562530517578	0.9999999403953552	458.47271728515625	286.11676025390625	8.222460746765137e-5	455.1808776855469	278.989990234375	0.00016492605209350586	12	017
432	455.32391357421875	294.9906005859375	1.0	477.08966064453125	135.6270751953125	1.0	458.11981201171875	298.1664733886719	6.350874900817871e-5	453.058837890625	303.9244689941406	2.631545066833496e-5	12	017
433	453.79803466796875	301.22589111328125	1.0	478.6634216308594	134.5284881591797	1.0	450.5281066894531	303.1470947265625	8.696317672729492e-5	452.9651794433594	290.411865234375	9.021162986755371e-5	12	017
434	451.7295227050781	305.7186279296875	1.0	479.5152893066406	136.2115478515625	1.0	481.659912109375	141.73599243164062	6.836652755737305e-5	484.6881103515625	142.04884338378906	0.00030422210693359375	12	017
435	450.6854553222656	308.816650390625	1.0	480.71533203125	140.25257873535156	1.0	482.3863830566406	143.08251953125	0.00020641088485717773	482.8731689453125	141.3811798095703	0.0003349483013153076	12	017
436	449.7496032714844	312.79681396484375	1.0	480.2917175292969	142.00953674316406	1.0	483.79620361328125	142.84519958496094	0.0001919865608215332	481.6171569824219	141.7490997314453	0.00041610002517700195	12	017
437	446.8927917480469	322.6130065917969	1.0	473.7459716796875	152.2353515625	1.0	474.774169921875	156.26817321777344	9.503960609436035e-5	474.19342041015625	156.31912231445312	0.00018617510795593262	12	017
438	445.7626953125	326.2275390625	1.0	469.7001037597656	158.80685424804688	1.0	472.49114990234375	157.73818969726562	9.873509407043457e-5	468.5394592285156	158.4243621826172	0.00028511881828308105	12	017
439	443.4451599121094	330.7486267089844	1.0	466.94281005859375	163.58241271972656	1.0	449.10174560546875	330.3001708984375	0.00017684698104858398	466.0475158691406	164.20738220214844	0.00036713480949401855	12	017
440	442.59393310546875	335.0367126464844	1.0	463.8117370605469	166.63748168945312	1.0	448.9008483886719	333.5909118652344	0.00010961294174194336	462.9361877441406	173.3207244873047	0.00023490190505981445	12	017
441	442.7249450683594	337.3589172363281	1.0	460.6939392089844	170.441162109375	1.0	448.5954284667969	335.769775390625	0.0001385807991027832	463.925537109375	171.82916259765625	0.0002970099449157715	12	017
442	442.1018981933594	339.739501953125	1.0	458.7207946777344	172.5721893310547	1.0	448.54534912109375	338.0043640136719	0.00011336803436279297	462.84393310546875	173.3118438720703	0.00025472044944763184	12	017
443	441.0874328613281	342.42047119140625	1.0	453.4833068847656	174.0568389892578	1.0	445.6112976074219	342.44989013671875	4.8100948333740234e-5	453.3448486328125	174.25413513183594	0.00018212199211120605	12	017
444	441.294921875	343.8430480957031	1.0	454.33001708984375	177.09754943847656	1.0	445.7633056640625	343.4709167480469	5.3882598876953125e-5	460.7255859375	178.73672485351562	0.0003211498260498047	12	017
445	441.55462646484375	343.6446228027344	1.0	460.6352844238281	177.6650390625	1.0	443.11419677734375	346.41412353515625	8.097290992736816e-5	463.74755859375	177.7592315673828	0.00046199560165405273	12	017
446	441.4689636230469	343.9870300292969	1.0	460.036865234375	179.1333770751953	1.0	443.0493469238281	346.294677734375	0.00015425682067871094	463.3630065917969	179.6559295654297	0.00017568469047546387	12	017
447	442.223388671875	343.5549621582031	1.0	462.2234191894531	179.59751892089844	1.0	448.8953552246094	342.8712158203125	0.00012069940567016602	465.4609375	187.76394653320312	0.0006598830223083496	12	017
448	442.1872863769531	343.9148864746094	1.0	462.4025573730469	180.2757568359375	1.0	443.6127624511719	346.4825134277344	9.998679161071777e-5	465.833984375	187.6019287109375	0.0006818771362304688	12	017
449	442.46075439453125	344.0783996582031	1.0	462.4931640625	180.7639923095703	1.0	443.5918273925781	346.6075134277344	0.00011742115020751953	466.6650695800781	187.51792907714844	0.0003947019577026367	12	017
450	442.0888366699219	344.2181701660156	1.0	461.9427185058594	180.96885681152344	1.0	449.1763610839844	343.78118896484375	9.715557098388672e-5	466.1669006347656	188.2667236328125	0.0003682374954223633	12	017
451	442.497314453125	344.43316650390625	1.0	461.3818664550781	181.34927368164062	1.0	443.6242370605469	346.92425537109375	0.00019213557243347168	465.1267395019531	188.49085998535156	0.00038889050483703613	12	017
452	443.54998779296875	344.3757019042969	1.0	462.12347412109375	180.6254119873047	1.0	449.3040466308594	343.8746032714844	0.00010311603546142578	466.63616943359375	187.94085693359375	0.0006891489028930664	12	017
453	442.6231384277344	344.5510559082031	1.0	462.12628173828125	181.9010772705078	1.0	449.08056640625	344.3866271972656	0.00012540817260742188	466.03875732421875	188.29966735839844	0.0011126697063446045	12	017
454	442.90985107421875	344.4892272949219	1.0	461.730712890625	180.63858032226562	1.0	443.91766357421875	346.925537109375	0.0001188516616821289	465.8539123535156	188.24847412109375	0.00021564960479736328	12	017
455	443.36224365234375	343.7238464355469	1.0	461.9066162109375	179.45950317382812	1.0	449.1993408203125	343.52752685546875	0.00013688206672668457	466.6388244628906	186.7536163330078	0.0005484819412231445	12	017
456	443.2792663574219	344.4211120605469	1.0	463.5356750488281	180.88134765625	1.0	612.8137817382812	221.27247619628906	8.505582809448242e-5	466.701904296875	186.64566040039062	0.000583946704864502	12	017
457	444.1165771484375	343.932373046875	1.0	459.2022705078125	179.60397338867188	1.0	449.49932861328125	343.4499816894531	0.00010815262794494629	463.506591796875	180.2097625732422	0.00038760900497436523	12	017
458	443.1700439453125	344.4701843261719	1.0	461.55584716796875	179.5844268798828	1.0	449.44207763671875	344.29522705078125	9.66191291809082e-5	466.7607421875	186.64613342285156	0.0004661083221435547	12	017
459	443.9618835449219	344.2786865234375	1.0	457.7492370605469	179.4281768798828	1.0	449.2435607910156	343.8843994140625	0.00011551380157470703	448.53338623046875	337.3345947265625	8.341670036315918e-5	12	017
460	443.6681213378906	344.5770568847656	1.0	458.5400695800781	179.0238037109375	1.0	449.32415771484375	344.53570556640625	0.00013452768325805664	462.8391418457031	179.9324188232422	0.00026232004165649414	12	017
461	444.3449401855469	344.3554382324219	1.0	455.1590270996094	179.04983520507812	1.0	444.60052490234375	347.2256774902344	0.00012284517288208008	462.5111389160156	180.1222381591797	0.00011545419692993164	12	017
462	444.74981689453125	344.4324035644531	1.0	457.5279541015625	176.5530548095703	1.0	449.7001037597656	344.0813293457031	9.66787338256836e-5	463.39276123046875	177.15475463867188	0.0007160305976867676	12	017
463	444.624267578125	344.6150207519531	1.0	457.88250732421875	177.57952880859375	1.0	448.5915832519531	348.21759033203125	8.386373519897461e-5	463.3160095214844	177.55514526367188	0.0004137754440307617	12	017
464	444.4486083984375	344.782958984375	1.0	455.4327087402344	177.8523712158203	1.0	444.8149108886719	347.333251953125	0.00011715292930603027	461.3077087402344	178.24755859375	0.00021892786026000977	12	017
465	444.51068115234375	344.71856689453125	1.0	452.9020690917969	178.1048126220703	1.0	444.656494140625	347.4039611816406	0.00017306208610534668	452.3975830078125	178.84007263183594	0.00021466612815856934	12	017
466	444.7909240722656	344.9342956542969	1.0	454.5341796875	177.51400756835938	1.0	444.85760498046875	347.62908935546875	0.000138014554977417	444.18048095703125	351.6116943359375	9.85562801361084e-5	12	017
467	444.53741455078125	344.5531921386719	1.0	462.16912841796875	177.62567138671875	1.0	449.6620788574219	344.2209167480469	0.0001316368579864502	464.08660888671875	177.4199676513672	0.0003794729709625244	12	017
468	445.4872741699219	343.81964111328125	1.0	453.2669982910156	178.56640625	1.0	449.0132141113281	347.2100830078125	6.464123725891113e-5	461.6909484863281	177.51901245117188	9.402632713317871e-5	12	017
469	446.1376647949219	343.89031982421875	1.0	449.9008483886719	177.229736328125	1.0	454.01947021484375	175.57676696777344	9.760260581970215e-5	450.02728271484375	178.2738494873047	0.0002408921718597412	12	017
470	448.5320129394531	343.091552734375	1.0	456.06097412109375	183.28939819335938	1.0	451.0843505859375	346.6259765625	2.7745962142944336e-5	454.6576232910156	182.94827270507812	0.0002613067626953125	12	017
471	449.69610595703125	343.6635437011719	1.0	460.488037109375	196.30130004882812	1.0	451.8131408691406	347.0942077636719	4.6879053115844727e-5	461.0179443359375	200.04525756835938	0.0005930960178375244	12	017
472	450.5514831542969	343.4601135253906	1.0	456.050048828125	202.84820556640625	1.0	457.87481689453125	202.8621063232422	0.00030806660652160645	457.392578125	204.17630004882812	0.0004837214946746826	12	017
473	451.4660339355469	343.5501403808594	1.0	449.5064697265625	208.99583435058594	1.0	452.58746337890625	207.50357055664062	9.772181510925293e-5	449.6767272949219	208.4925079345703	9.906291961669922e-5	12	017
474	451.88104248046875	342.9283142089844	1.0	450.864501953125	212.59046936035156	1.0	454.94140625	211.6879425048828	3.4421682357788086e-5	449.104248046875	211.36778259277344	3.6388635635375977e-5	12	017
475	452.6542663574219	344.2629089355469	1.0	446.71197509765625	212.42958068847656	1.0	449.46588134765625	210.9946746826172	6.255507469177246e-5	436.03521728515625	216.89181518554688	5.4210424423217773e-5	12	017
476	452.38165283203125	344.5108337402344	1.0	444.6723937988281	210.22657775878906	1.0	448.8009948730469	210.52694702148438	5.5462121963500977e-5	435.58465576171875	216.34207153320312	5.346536636352539e-5	12	017
477	453.4110412597656	344.8243713378906	1.0	442.7657470703125	207.77056884765625	1.0	447.8785095214844	206.57749938964844	7.459521293640137e-5	447.2655334472656	206.92416381835938	0.00016236305236816406	12	017
478	453.6787109375	345.31884765625	1.0	441.55120849609375	204.78073120117188	1.0	444.6462097167969	204.45140075683594	6.216764450073242e-5	442.5591735839844	205.3928680419922	0.0002135932445526123	12	017
479	453.9765930175781	345.8187561035156	1.0	440.18048095703125	202.8622589111328	1.0	443.56915283203125	203.21292114257812	6.794929504394531e-5	442.2067565917969	203.57791137695312	0.00023677945137023926	12	017
480	455.4653625488281	346.3946228027344	1.0	442.72412109375	199.71319580078125	1.0	448.6759033203125	200.1536865234375	8.90493392944336e-5	445.87384033203125	204.85824584960938	9.626150131225586e-5	12	017
481	455.88055419921875	347.0393981933594	1.0	443.4127197265625	199.0851287841797	1.0	448.6360778808594	198.86264038085938	7.304549217224121e-5	452.2272644042969	334.4607238769531	6.517767906188965e-5	12	017
482	457.29791259765625	348.49041748046875	1.0	444.17694091796875	199.7877655029297	1.0	456.7738952636719	350.1458740234375	6.780028343200684e-5	454.02703857421875	335.79632568359375	0.00016891956329345703	12	017
483	457.85772705078125	350.08489990234375	1.0	441.3255310058594	203.14686584472656	1.0	457.9388122558594	346.1103515625	6.267428398132324e-5	455.76690673828125	337.55572509765625	0.00016021728515625	12	017
484	459.54119873046875	350.1498107910156	1.0	442.2107238769531	206.1933135986328	1.0	465.17803955078125	350.1647033691406	5.453824996948242e-5	456.1414794921875	336.8901672363281	0.00016066431999206543	12	017
485	460.1531066894531	351.6678771972656	1.0	442.7724304199219	207.12411499023438	1.0	445.7619323730469	205.7761993408203	6.207823753356934e-5	457.0093994140625	339.011474609375	0.00016966462135314941	12	017
486	461.5610656738281	352.2290344238281	1.0	445.0138244628906	208.6150360107422	1.0	447.71343994140625	206.740966796875	0.00011897087097167969	436.6999816894531	212.5890655517578	0.00018036365509033203	12	017
487	463.2044677734375	351.57623291015625	1.0	446.7851257324219	209.05613708496094	1.0	451.42938232421875	206.80572509765625	0.00025847554206848145	449.44964599609375	207.1220703125	0.00019800662994384766	12	017
488	463.6868591308594	351.4696350097656	1.0	446.909423828125	209.09393310546875	1.0	451.48150634765625	206.8313446044922	0.00027745962142944336	449.0723571777344	209.6897735595703	0.0005535781383514404	12	017
489	463.68511962890625	351.9812927246094	1.0	443.68255615234375	207.34519958496094	1.0	447.2337341308594	206.03504943847656	0.00011733174324035645	448.7650146484375	205.92271423339844	0.0001875162124633789	12	017
490	463.9149169921875	351.9583740234375	1.0	441.93414306640625	206.28919982910156	1.0	445.5467834472656	205.82327270507812	8.514523506164551e-5	447.6830749511719	205.3842010498047	0.00015166401863098145	12	017
491	464.5923156738281	352.18988037109375	1.0	441.48974609375	205.62969970703125	1.0	612.8834228515625	221.52452087402344	0.00014224648475646973	442.0965270996094	204.96583557128906	0.00020498037338256836	12	017
492	464.843994140625	352.323974609375	1.0	439.5229797363281	205.2510223388672	1.0	442.6520080566406	203.5784912109375	0.00015974044799804688	440.18414306640625	204.9795379638672	0.0006552934646606445	12	017
493	465.1590881347656	351.9893798828125	1.0	440.2801513671875	204.67730712890625	1.0	443.2056579589844	203.80184936523438	0.0002321302890777588	440.70574951171875	205.1798858642578	0.0007020533084869385	12	017
494	464.8898620605469	351.8288879394531	1.0	435.4849853515625	204.34938049316406	1.0	439.1249694824219	203.1407470703125	0.0002357959747314453	436.44403076171875	204.75103759765625	0.0005815029144287109	12	017
495	462.5665588378906	348.32177734375	1.0	428.5523986816406	205.57913208007812	1.0	461.7549743652344	349.80706787109375	0.0001589059829711914	431.56451416015625	205.0108642578125	0.0001119375228881836	12	017
496	458.96466064453125	346.3802185058594	1.0	424.2801818847656	207.2262725830078	1.0	459.56402587890625	348.02484130859375	0.00015667080879211426	421.1632385253906	209.72206115722656	0.00010290741920471191	12	017
497	457.3089599609375	340.6012268066406	1.0	426.3935546875	197.92620849609375	1.0	465.1767272949219	338.046142578125	6.67870044708252e-5	423.6558532714844	204.29820251464844	0.00020250678062438965	12	017
498	453.1045837402344	332.27825927734375	1.0	432.33282470703125	189.0071563720703	1.0	450.3211364746094	335.3843994140625	0.00011864304542541504	433.2459411621094	190.48143005371094	0.00020202994346618652	12	017
499	446.12408447265625	322.2151184082031	1.0	427.3443298339844	190.03854370117188	1.0	432.2293395996094	189.71681213378906	6.666779518127441e-5	431.2848815917969	190.3723907470703	6.681680679321289e-5	12	017
500	435.12127685546875	312.7809753417969	1.0	429.4276123046875	198.8090057373047	1.0	433.6354064941406	316.7543640136719	0.0001589357852935791	426.5440979003906	321.8976745605469	0.00012093782424926758	12	017
501	425.1522216796875	308.2775573730469	1.0	439.59478759765625	207.75634765625	0.999995768070221	432.7825012207031	308.0068054199219	5.283951759338379e-5	436.8944091796875	207.51651000976562	2.5838613510131836e-5	12	017
502	417.0310363769531	308.4871520996094	1.0	452.22003173828125	210.80665588378906	0.9973634481430054	417.41021728515625	314.9645080566406	2.2411346435546875e-5	448.40325927734375	213.66461181640625	1.7911195755004883e-5	12	017
503	410.3807067871094	306.8252868652344	1.0	456.46417236328125	208.0019073486328	1.0	417.1256408691406	305.777587890625	9.971857070922852e-5	461.46099853515625	209.68792724609375	0.00024777650833129883	12	017
504	398.4228820800781	299.33453369140625	1.0	459.9789733886719	204.29519653320312	0.9999991655349731	395.6402282714844	299.6990051269531	0.00011205673217773438	463.325439453125	206.3448944091797	0.00030517578125	12	017
505	386.6706237792969	285.1037292480469	1.0	456.70819091796875	210.34593200683594	1.0	384.66217041015625	286.6817626953125	5.8144330978393555e-5	461.5848083496094	211.2733612060547	0.00013309717178344727	12	017
506	373.7086181640625	276.9762268066406	1.0	447.1099853515625	220.69076538085938	1.0	467.77325439453125	278.4962158203125	8.809566497802734e-5	455.40057373046875	283.4659118652344	3.820657730102539e-5	12	017
507	359.7153015136719	272.6894226074219	1.0	452.96844482421875	235.81346130371094	0.05528074502944946	357.08349609375	274.72222900390625	7.334351539611816e-5	359.5598449707031	261.8196716308594	7.712841033935547e-5	12	017
508	347.7100524902344	269.8070373535156	1.0	459.8502502441406	281.3554382324219	0.0029963254928588867	460.2500305175781	276.31842041015625	6.723403930664062e-5	342.4913330078125	258.0836486816406	9.465217590332031e-5	12	017
509	336.9337463378906	267.8699951171875	1.0	465.3481750488281	278.26763916015625	1.0	458.1053466796875	280.778076171875	0.00016477704048156738	327.6791076660156	256.34002685546875	4.601478576660156e-5	12	017
510	326.3470458984375	266.57086181640625	1.0	463.4146423339844	276.15838623046875	1.0	467.4884033203125	274.19647216796875	0.0001227259635925293	313.52813720703125	258.4618225097656	6.628036499023438e-5	12	017
511	317.4146423339844	264.77423095703125	1.0	461.01300048828125	273.9462890625	1.0	455.9248352050781	278.9730529785156	0.00012925267219543457	462.9593200683594	274.32122802734375	7.897615432739258e-5	12	017
512	305.63653564453125	259.46124267578125	1.0	443.9980163574219	292.7532043457031	1.0	450.8392639160156	288.9815673828125	7.453560829162598e-5	448.7032775878906	292.2723083496094	0.00012201070785522461	12	017
513	295.0854797363281	247.7425994873047	1.0	437.86279296875	293.20684814453125	0.9999996423721313	443.1666564941406	294.54559326171875	5.415081977844238e-5	434.5664367675781	293.2963562011719	6.389617919921875e-5	12	017
514	284.7567138671875	239.63058471679688	1.0	422.7978820800781	278.5639953613281	1.0	279.6729736328125	243.4777069091797	0.00013118982315063477	278.72113037109375	228.59535217285156	0.0003660917282104492	12	017
515	274.05218505859375	231.5111541748047	1.0	406.6962585449219	292.2047119140625	0.9999995827674866	385.57452392578125	305.69207763671875	7.799267768859863e-5	403.6842956542969	294.4425048828125	3.0517578125e-5	12	017
516	254.6768341064453	215.47067260742188	1.0	386.3197937011719	310.7684631347656	1.0	251.23886108398438	217.69662475585938	0.00012153387069702148	384.5593566894531	317.85333251953125	0.00017648935317993164	12	017
517	243.8507080078125	208.29110717773438	1.0	366.3293762207031	303.1646423339844	1.0	370.2594909667969	301.8597412109375	0.00020000338554382324	367.1419982910156	305.1081848144531	0.0002085268497467041	12	017
518	233.2831573486328	204.05445861816406	1.0	355.8935546875	300.8091125488281	1.0	358.1383972167969	300.1956787109375	0.0004532337188720703	355.9234619140625	302.6159362792969	0.0007357597351074219	12	017
519	223.7173309326172	196.7383575439453	1.0	353.3746643066406	296.57965087890625	1.0	359.54541015625	295.22998046875	4.336237907409668e-5	355.5154113769531	297.2431640625	0.000140458345413208	12	017
520	215.4112548828125	190.4631805419922	1.0	338.0780944824219	289.27374267578125	1.0	341.3507080078125	287.0349426269531	7.602572441101074e-5	337.4674072265625	296.5084533691406	9.232759475708008e-5	12	017
521	204.50448608398438	184.0313720703125	1.0	332.0354309082031	282.55242919921875	1.0	332.8131408691406	281.1837158203125	0.000415116548538208	330.8459167480469	282.84698486328125	0.0004190802574157715	12	017
522	193.40602111816406	178.214111328125	1.0	321.1420593261719	276.7315368652344	1.0	314.68646240234375	279.4111022949219	0.0001513063907623291	320.4617919921875	284.18768310546875	9.289383888244629e-5	12	017
523	184.63002014160156	171.29861450195312	1.0	316.2853698730469	272.7258605957031	1.0	321.2095947265625	270.2228698730469	8.663535118103027e-5	318.38250732421875	271.86236572265625	0.00020965933799743652	12	017
524	176.46420288085938	167.98866271972656	1.0	307.2737121582031	262.9054870605469	1.0	298.8106689453125	265.2392578125	0.0001043081283569336	305.1494445800781	269.2937927246094	0.00017759203910827637	12	017
525	166.67910766601562	162.29217529296875	1.0	301.2741394042969	254.60691833496094	1.0	303.6322937011719	253.9628448486328	0.000179976224899292	297.87554931640625	252.0107421875	9.340047836303711e-5	12	017
526	158.1194305419922	158.6021270751953	1.0	291.3287048339844	250.2794952392578	1.0	292.8459167480469	251.2003173828125	0.00016865134239196777	291.2593994140625	250.5712890625	0.00039950013160705566	12	017
527	149.3193817138672	154.7534637451172	1.0	286.4571838378906	245.0363311767578	1.0	280.93798828125	246.355224609375	5.5849552154541016e-5	286.9174499511719	251.9888458251953	0.00020906329154968262	12	017
528	142.495361328125	150.85476684570312	1.0	276.3031921386719	241.09906005859375	1.0	266.598388671875	246.8155975341797	0.00013205409049987793	279.11602783203125	235.3990936279297	0.00013449788093566895	12	017
529	137.10560607910156	148.16943359375	1.0	268.78192138671875	236.43080139160156	1.0	270.6361083984375	235.99949645996094	0.00015926361083984375	271.7012634277344	236.54922485351562	0.0002930760383605957	12	017
530	128.56088256835938	145.21693420410156	1.0	265.2576904296875	227.82992553710938	1.0	258.6270751953125	230.01626586914062	0.0001519918441772461	258.60845947265625	228.16624450683594	0.00015336275100708008	12	017
531	120.50750732421875	139.7882080078125	1.0	256.9674987792969	225.47113037109375	1.0	261.63946533203125	224.73690795898438	0.00010412931442260742	252.3671112060547	219.5086212158203	4.89652156829834e-5	12	017
532	115.23261260986328	137.17774963378906	1.0	250.9490966796875	222.0843048095703	1.0	256.3664855957031	219.1525421142578	0.0001551508903503418	254.29183959960938	221.13763427734375	0.00010925531387329102	12	017
533	111.94709014892578	135.0060272216797	1.0	248.09991455078125	219.20687866210938	1.0	250.31939697265625	217.22900390625	0.00045365095138549805	248.46397399902344	219.72247314453125	0.000816047191619873	12	017
534	105.72891998291016	133.18626403808594	1.0	241.61695861816406	215.98951721191406	1.0	113.65473175048828	133.6421661376953	0.00013461709022521973	239.24136352539062	222.01846313476562	0.0006431937217712402	12	017
535	103.79914855957031	132.81765747070312	1.0	236.9906768798828	215.0999298095703	1.0	114.19920349121094	132.89926147460938	0.0001455247402191162	236.04457092285156	217.09954833984375	0.00022420287132263184	12	017
536	105.08409881591797	131.3224334716797	1.0	236.1389617919922	208.38916015625	1.0	114.8288345336914	131.90744018554688	0.0002028346061706543	227.30770874023438	211.18540954589844	0.00023177266120910645	12	017
537	105.77857971191406	130.7158966064453	1.0	234.00650024414062	205.55946350097656	1.0	115.09829711914062	130.5800323486328	0.00018045306205749512	232.42555236816406	206.5460662841797	0.0012505948543548584	12	017
538	106.20519256591797	130.7598114013672	1.0	232.62991333007812	203.74337768554688	1.0	114.88175964355469	130.04541015625	0.00022009015083312988	232.68792724609375	204.61769104003906	0.004722923040390015	12	017
539	106.21745300292969	130.6341094970703	1.0	233.16148376464844	206.04751586914062	0.9999998807907104	115.28639221191406	129.403076171875	0.0001933574676513672	238.00807189941406	209.48330688476562	0.0001157522201538086	12	017
540	105.86186218261719	131.18455505371094	1.0	232.32423400878906	205.124755859375	1.0	114.36493682861328	130.21762084960938	0.00017938017845153809	230.1443634033203	206.1084442138672	0.0003743171691894531	12	017
541	105.28240966796875	131.9671630859375	1.0	228.6214141845703	202.40838623046875	1.0	114.11231994628906	131.96954345703125	0.00014385581016540527	228.1337432861328	202.9850311279297	0.000988394021987915	12	017
542	98.0726318359375	132.9549560546875	1.0	228.8609161376953	199.5771026611328	1.0	229.57266235351562	197.30853271484375	5.441904067993164e-5	228.1390838623047	201.90138244628906	0.00016313791275024414	12	017
543	88.4697265625	128.6819305419922	1.0	227.38156127929688	201.26333618164062	1.0	97.95084381103516	129.07469177246094	0.00010123848915100098	227.3048858642578	201.807373046875	0.00020512938499450684	12	017
544	82.08551025390625	125.11182403564453	1.0	214.752685546875	199.3689727783203	1.0	80.54737091064453	127.07847595214844	4.366040229797363e-5	212.8130645751953	201.77645874023438	9.247660636901855e-5	12	017
545	74.60428619384766	121.16319274902344	1.0	209.6179962158203	200.54151916503906	1.0	79.54579162597656	122.13880157470703	0.00011730194091796875	208.95230102539062	200.39764404296875	0.0003763139247894287	12	017
546	65.67550659179688	111.27198028564453	1.0	198.58956909179688	193.9272918701172	1.0	199.22755432128906	192.86268615722656	9.328126907348633e-5	58.232635498046875	101.23407745361328	3.933906555175781e-5	12	017
