# Supplementary material for: An automated feeding system for the African killifish reveals the impact of diet on lifespan and allows scalable assessment of associative learning
Source: eLife. 2022 Nov 10;11:e69008. doi: 10.7554/eLife.69008 (PMC9788828; doi:10.7554/eLife.69008)
Supplement: Figure 6—source data 2. [file elife-69008-fig6-data2.zip › Training Trajectories/t5_REC050DLC_resnet50_TrainAllTheThingsJun28shuffle1_1030000.csv]

bodyparts_coords	fishhead_x	fishhead_y	fishhead_likelihood	fishtail_x	fishtail_y	fishtail_likelihood	redlight_x	redlight_y	redlight_likelihood	fooddrop_x	fooddrop_y	fooddrop_likelihood	fishnum	recordingnum
0	3.3453972339630127	17.770668029785156	0.9996219873428345	-0.36791563034057617	6.550296783447266	0.0025835931301116943	1.3624351024627686	5.458897113800049	0.0008254647254943848	-2.4975881576538086	3.9032719135284424	0.0025556087493896484	5	050
1	4.932506561279297	25.661632537841797	0.9999971389770508	0.5453574657440186	8.204648971557617	0.005446791648864746	2.133138656616211	7.068755626678467	0.0057929158210754395	-0.6912016868591309	5.119772911071777	0.010933876037597656	5	050
2	18.128864288330078	37.905845642089844	0.9999999403953552	20.103912353515625	39.45744323730469	0.00189933180809021	4.672079086303711	3.5111608505249023	0.00032338500022888184	2.3604607582092285	29.115201950073242	0.0010016560554504395	5	050
3	52.04933166503906	38.24214172363281	0.019989699125289917	47.83635330200195	39.55513381958008	0.9999650716781616	50.99766540527344	40.653282165527344	6.854534149169922e-5	49.419898986816406	35.451358795166016	7.44163990020752e-5	5	050
4	67.4523696899414	32.702796936035156	0.9998500943183899	67.71119689941406	34.09389877319336	0.9800506830215454	65.65416717529297	34.947906494140625	9.903311729431152e-5	60.767486572265625	37.139190673828125	0.0004616677761077881	5	050
5	76.37239837646484	24.226097106933594	0.9999207258224487	78.18050384521484	23.626995086669922	0.03393322229385376	76.72238159179688	13.850276947021484	0.004432737827301025	72.29499816894531	6.741602897644043	0.009613633155822754	5	050
6	76.8171615600586	28.416549682617188	0.9974162578582764	76.34992218017578	9.169450759887695	0.0009357333183288574	76.02228546142578	12.228147506713867	0.0024083852767944336	72.57890319824219	7.031280517578125	0.01583436131477356	5	050
7	109.048095703125	22.859176635742188	0.19208118319511414	121.70612335205078	6.282417297363281	0.00017780065536499023	109.29316711425781	12.404295921325684	6.285309791564941e-5	104.63347625732422	6.580987930297852	0.0006347596645355225	5	050
8	4.5006561279296875	3.400548219680786	0.00012421607971191406	3.234628915786743	145.86932373046875	0.0002904236316680908	127.52234649658203	8.35421085357666	4.3064355850219727e-5	137.1241912841797	5.619157314300537	0.0002976953983306885	5	050
9	3.0074291229248047	3.015465259552002	3.141164779663086e-5	2.633140802383423	320.0517578125	8.350610733032227e-5	648.5523681640625	287.23187255859375	4.00543212890625e-5	105.43206787109375	4.869936943054199	0.00030940771102905273	5	050
10	165.27928161621094	28.728609085083008	0.0015684664249420166	169.77085876464844	5.53228759765625	7.69495964050293e-5	159.80035400390625	7.097370147705078	3.0100345611572266e-5	152.64254760742188	4.78706169128418	0.0002162158489227295	5	050
11	3.3781371116638184	3.1034319400787354	7.492303848266602e-5	3.3278450965881348	143.34091186523438	9.66787338256836e-5	649.2848510742188	172.2237091064453	2.8818845748901367e-5	152.23318481445312	4.921253681182861	2.5779008865356445e-5	5	050
12	203.21095275878906	32.4591064453125	0.8656606674194336	3.0564262866973877	148.6202850341797	0.0010953247547149658	196.2374267578125	10.57111930847168	0.0008902549743652344	198.1275634765625	5.872805595397949	0.0035406649112701416	5	050
13	3.7125723361968994	3.6058096885681152	2.2292137145996094e-5	219.7891387939453	3.1251957416534424	0.00032904744148254395	647.0382080078125	29.30048179626465	8.934736251831055e-5	197.341796875	4.777316570281982	0.00012683868408203125	5	050
14	5.570538520812988	483.53167724609375	7.843971252441406e-5	3.1545443534851074	239.60745239257812	0.0001316666603088379	647.3711547851562	28.66131591796875	5.942583084106445e-5	3.661712408065796	477.7103576660156	3.37064266204834e-5	5	050
15	273.8707580566406	37.00679016113281	0.9381141662597656	268.12384033203125	3.8969500064849854	0.0003654360771179199	267.8355712890625	6.243927001953125	1.4275312423706055e-5	261.3642883300781	2.1667704582214355	2.849102020263672e-5	5	050
16	292.9576110839844	47.74155044555664	6.332993507385254e-5	5.009981155395508	32.331016540527344	0.00013002753257751465	647.1513671875	31.303380966186523	7.197260856628418e-5	249.09591674804688	5.052374362945557	4.3720006942749023e-5	5	050
17	307.76898193359375	47.948646545410156	0.00013265013694763184	3.5876126289367676	143.70303344726562	0.00024017691612243652	646.2762451171875	28.013023376464844	4.6581029891967773e-5	265.618408203125	5.369791507720947	5.805492401123047e-5	5	050
18	262.25225830078125	53.46662139892578	0.010357499122619629	263.96875	55.73039245605469	0.9704718589782715	264.4714050292969	53.90528869628906	0.00031280517578125	267.05096435546875	52.74195861816406	0.0001093149185180664	5	050
19	341.9336242675781	49.52135467529297	0.999987006187439	316.7088317871094	2.6286213397979736	0.00012862682342529297	647.9490356445312	316.61431884765625	1.946091651916504e-5	296.13165283203125	3.7682926654815674	5.459785461425781e-5	5	050
20	353.10443115234375	47.150482177734375	0.9999992847442627	302.52569580078125	58.43852996826172	0.22537800669670105	351.3304443359375	40.64016342163086	3.75211238861084e-5	343.6399230957031	38.81824493408203	0.00012114644050598145	5	050
21	365.5221862792969	48.715660095214844	0.10675624012947083	353.09674072265625	54.2108154296875	0.00010845065116882324	646.1522827148438	30.18843650817871	8.890032768249512e-5	4.250211238861084	477.6466064453125	6.145238876342773e-5	5	050
22	377.2134704589844	50.410682678222656	0.9156755805015564	347.164794921875	3.634052276611328	0.00010082125663757324	650.4354858398438	189.12371826171875	2.9653310775756836e-5	358.4854431152344	36.39472961425781	5.900859832763672e-5	5	050
23	388.9465637207031	56.66355895996094	0.028860360383987427	3.505098581314087	146.37405395507812	0.000718921422958374	645.5912475585938	93.72892761230469	0.00016960501670837402	359.8206787109375	2.5308523178100586	1.8417835235595703e-5	5	050
24	4.535128116607666	4.1879801750183105	8.466839790344238e-5	13.974008560180664	480.8011474609375	7.319450378417969e-5	647.2166748046875	333.3392639160156	1.773238182067871e-5	3.6205132007598877	476.4140319824219	2.6792287826538086e-5	5	050
25	547.6871948242188	211.68893432617188	0.0002270042896270752	545.7959594726562	207.81031799316406	0.0002765357494354248	545.9609375	207.010986328125	0.9999998807907104	545.3096313476562	207.12548828125	0.0035577118396759033	5	050
26	395.9947509765625	58.2896842956543	0.6257319450378418	4.8611555099487305	32.40387725830078	0.000397413969039917	545.3492431640625	206.71775817871094	1.0	541.7474365234375	206.138671875	0.0008431673049926758	5	050
27	472.3977355957031	65.13240051269531	0.0004934072494506836	2.722466468811035	143.89376831054688	0.0007206499576568604	544.6276245117188	206.7203826904297	1.0	541.4983520507812	206.39486694335938	0.0025874078273773193	5	050
28	546.7825927734375	211.81137084960938	0.00023671984672546387	7.03204345703125	480.48419189453125	0.00015154480934143066	545.392822265625	206.48558044433594	1.0	543.7763671875	206.5863800048828	0.0014278292655944824	5	050
29	402.42767333984375	84.90705108642578	0.11025175452232361	373.9582214355469	57.74291229248047	0.00024262070655822754	544.9686889648438	206.7473907470703	1.0	541.4235229492188	206.18849182128906	0.0009389817714691162	5	050
30	403.3179626464844	87.88387298583984	0.9999998807907104	393.6286315917969	92.5158920288086	0.0015492737293243408	545.1261596679688	206.035888671875	1.0	544.0916748046875	206.89151000976562	0.0013359785079956055	5	050
31	406.01300048828125	85.71638488769531	0.34922775626182556	14.504413604736328	481.6431884765625	0.00019669532775878906	545.6025390625	206.1305389404297	1.0	544.3192749023438	205.97427368164062	0.0006757378578186035	5	050
32	407.7846374511719	83.429931640625	0.001959562301635742	3.905391216278076	32.44233322143555	0.0007694661617279053	545.2125854492188	206.2838134765625	1.0	544.0018920898438	207.1364288330078	0.0016422867774963379	5	050
33	408.3270568847656	72.30547332763672	0.0002605020999908447	547.627685546875	208.2407684326172	0.00016897916793823242	545.20068359375	206.158203125	1.0	542.8880004882812	206.1848602294922	0.0007891356945037842	5	050
34	419.1112365722656	70.65374755859375	0.19196170568466187	428.12567138671875	70.34506225585938	0.00026541948318481445	545.3385620117188	206.8219451904297	1.0	541.4841918945312	206.60476684570312	0.0005517899990081787	5	050
35	420.9317626953125	68.29360961914062	1.0	429.14288330078125	68.28873443603516	0.009703129529953003	545.755615234375	206.42108154296875	1.0	544.097900390625	207.28982543945312	0.0017161071300506592	5	050
36	405.4090881347656	62.108760833740234	1.0	415.1071472167969	69.69683074951172	0.000619351863861084	545.0048828125	206.592529296875	0.9999998807907104	395.4693298339844	54.06392288208008	0.003927290439605713	5	050
37	404.49664306640625	60.74264144897461	1.0	375.5583190917969	104.1131591796875	0.09247943758964539	544.8735961914062	206.7461395263672	0.9999999403953552	393.8606262207031	53.381595611572266	0.003240823745727539	5	050
38	403.2317810058594	61.9678955078125	1.0	374.2927551269531	111.39022064208984	0.998603343963623	545.0358276367188	206.48841857910156	1.0	543.6275024414062	207.21595764160156	0.003307908773422241	5	050
39	403.0782775878906	60.970638275146484	1.0	376.5325622558594	112.65697479248047	0.9989189505577087	545.7098388671875	206.654052734375	1.0	393.5346984863281	51.11001205444336	0.000739365816116333	5	050
40	402.09918212890625	58.034339904785156	1.0	376.9214782714844	111.49398040771484	0.9999993443489075	545.4508666992188	206.46153259277344	1.0	542.8684692382812	206.18341064453125	0.0008875429630279541	5	050
41	399.86920166015625	55.42094039916992	1.0	374.636474609375	113.0217514038086	0.9999761581420898	545.4840698242188	206.77833557128906	1.0	541.6543579101562	206.5868682861328	0.0007154941558837891	5	050
42	401.7387390136719	55.42068862915039	1.0	372.351806640625	117.65030670166016	0.9996050596237183	544.8881225585938	206.4462127685547	1.0	543.1107177734375	206.1858673095703	0.0033647119998931885	5	050
43	399.9465026855469	57.24835205078125	1.0	369.172119140625	122.05789184570312	0.9666843414306641	545.235107421875	206.19586181640625	1.0	543.5949096679688	206.93505859375	0.0016222000122070312	5	050
44	399.2106628417969	63.396575927734375	1.0	370.68035888671875	126.6866455078125	0.9755454063415527	545.28662109375	206.13864135742188	1.0	543.0153198242188	206.87620544433594	0.0009678006172180176	5	050
45	398.86505126953125	67.22914123535156	1.0	369.737548828125	129.62823486328125	0.5796879529953003	545.4326782226562	206.43614196777344	1.0	543.0545043945312	206.15159606933594	0.0010706186294555664	5	050
46	399.0501403808594	68.07099151611328	1.0	375.8819580078125	131.22122192382812	0.9997978210449219	544.81396484375	206.562255859375	1.0	541.8140869140625	206.02626037597656	0.0026006996631622314	5	050
47	400.10595703125	68.17169952392578	1.0	377.3485412597656	131.6609344482422	0.19426819682121277	544.8516235351562	205.91688537597656	1.0	379.3210144042969	4.678222179412842	0.0014494657516479492	5	050
48	401.00640869140625	66.80852508544922	1.0	440.03607177734375	127.57929992675781	0.9998988509178162	545.3914794921875	206.43109130859375	1.0	542.9827270507812	206.2880401611328	0.0013041496276855469	5	050
49	401.2394714355469	64.72542572021484	1.0	382.74969482421875	125.30154418945312	0.9997789859771729	545.4912109375	206.39804077148438	1.0	543.2920532226562	206.2701873779297	0.0005669891834259033	5	050
50	402.08245849609375	62.24636459350586	1.0	383.1888122558594	119.192138671875	0.5003423094749451	545.3934936523438	206.21620178222656	1.0	543.7518920898438	206.92755126953125	0.0010202229022979736	5	050
51	403.59100341796875	55.61749267578125	1.0	386.22064208984375	112.75733947753906	0.979519248008728	545.2042846679688	206.09410095214844	1.0	543.8626708984375	206.94070434570312	0.001482248306274414	5	050
52	404.8577880859375	50.23137664794922	1.0	385.4632263183594	108.1246337890625	1.0	545.3328247070312	206.06082153320312	1.0	390.9075622558594	38.71915054321289	0.0008532404899597168	5	050
53	406.9427185058594	43.21586608886719	1.0	385.84222412109375	99.97499084472656	1.0	545.8496704101562	206.3678436279297	1.0	395.0238037109375	37.738922119140625	0.002100348472595215	5	050
54	407.4931335449219	40.30632781982422	1.0	390.83526611328125	99.81704711914062	1.0	545.2664184570312	205.8362579345703	1.0	543.7923583984375	207.23068237304688	0.0009801387786865234	5	050
55	408.6525573730469	38.248260498046875	1.0	391.116455078125	98.14179229736328	1.0	546.0748291015625	206.51126098632812	1.0	544.2608642578125	207.55191040039062	0.0016595125198364258	5	050
56	410.7547912597656	37.857566833496094	1.0	391.2259216308594	96.60305786132812	1.0	545.6222534179688	206.3921356201172	1.0	394.2322082519531	34.79753112792969	0.0013466477394104004	5	050
57	413.7009582519531	38.0619010925293	1.0	390.8659973144531	95.9653091430664	1.0	545.4745483398438	206.50408935546875	1.0	395.5523681640625	35.78255844116211	0.004822462797164917	5	050
58	418.97052001953125	42.998558044433594	1.0	389.4130859375	97.46491241455078	1.0	545.30810546875	206.05667114257812	1.0	542.75439453125	205.99888610839844	0.0008338093757629395	5	050
59	424.8746032714844	47.360748291015625	1.0	386.8891906738281	94.31843566894531	0.003024876117706299	545.2423095703125	206.04917907714844	1.0	541.4093627929688	205.67514038085938	0.0006350874900817871	5	050
60	428.19073486328125	49.91386795043945	1.0	3.3298163414001465	145.67034912109375	0.00035005807876586914	545.0699462890625	206.34925842285156	1.0	541.2041625976562	206.04977416992188	0.0006133913993835449	5	050
61	432.7204284667969	52.24872589111328	1.0	3.69848895072937	145.91830444335938	0.00024712085723876953	545.4370727539062	206.5809326171875	1.0	543.3363647460938	206.37420654296875	0.0012984871864318848	5	050
62	432.9921569824219	58.200050354003906	0.9999957084655762	4.574087619781494	31.4788818359375	0.0002244412899017334	544.754150390625	206.46653747558594	1.0	542.719482421875	207.20074462890625	0.0018150508403778076	5	050
63	5.684086799621582	33.78727340698242	0.0003604292869567871	1.971726417541504	147.85951232910156	0.1373036801815033	544.6654052734375	206.54656982421875	1.0	542.7410278320312	207.18267822265625	0.0013360381126403809	5	050
64	546.7597045898438	211.90769958496094	0.0002238154411315918	13.22856330871582	479.5744934082031	0.0001901686191558838	544.9959716796875	206.58456420898438	1.0	541.58544921875	206.3359832763672	0.0013335049152374268	5	050
65	469.1935119628906	73.21690368652344	0.04914030432701111	1.0206468105316162	2.2543506622314453	0.00026172399520874023	545.2665405273438	206.16661071777344	1.0	543.0486450195312	206.04981994628906	0.0005497336387634277	5	050
66	474.82025146484375	73.13704681396484	0.8260653018951416	400.28338623046875	66.97453308105469	0.0013654232025146484	545.1123046875	207.21469116210938	1.0	543.23193359375	208.6784210205078	0.0011578798294067383	5	050
67	473.21875	81.41319274902344	0.10047447681427002	3.2213644981384277	146.50428771972656	0.0007902979850769043	545.1681518554688	205.9191131591797	0.9999999403953552	541.4351196289062	205.2996063232422	0.0007368922233581543	5	050
68	447.627197265625	104.01374816894531	0.9999982118606567	479.8960266113281	84.2938003540039	0.030529946088790894	545.2185668945312	206.92625427246094	1.0	543.747314453125	206.7345733642578	0.0007833540439605713	5	050
69	448.3866271972656	114.65704345703125	1.0	397.773193359375	78.47306823730469	0.0029167532920837402	545.789794921875	206.44776916503906	1.0	542.1178588867188	206.2039031982422	0.0008114874362945557	5	050
70	451.3422546386719	118.6872787475586	1.0	387.6425476074219	80.2820816040039	0.004412323236465454	545.1231689453125	206.04403686523438	1.0	543.6060791015625	207.31605529785156	0.0010701119899749756	5	050
71	450.8382568359375	118.59070587158203	0.9999998807907104	389.46954345703125	84.32988739013672	0.6027881503105164	544.8322143554688	206.4662628173828	0.9999999403953552	542.9918823242188	207.39703369140625	0.002811938524246216	5	050
72	450.14837646484375	120.13674926757812	1.0	388.76202392578125	88.2227554321289	0.9999971389770508	545.3976440429688	206.66075134277344	1.0	542.979248046875	206.36898803710938	0.001605689525604248	5	050
73	449.69000244140625	120.90290832519531	1.0	389.9220886230469	92.35087585449219	1.0	545.6574096679688	206.22337341308594	0.9999999403953552	541.9069213867188	206.0386505126953	0.0010128319263458252	5	050
74	447.3135681152344	119.76815032958984	1.0	387.1023864746094	89.50767517089844	1.0	544.959228515625	206.26876831054688	1.0	541.3314819335938	205.99746704101562	0.0011023879051208496	5	050
75	446.1282653808594	119.99625396728516	1.0	387.70416259765625	92.4567642211914	1.0	545.2952270507812	206.7552032470703	1.0	543.6430053710938	206.18133544921875	0.001642853021621704	5	050
76	442.3235168457031	116.69017028808594	0.9999996423721313	385.3812255859375	94.69207000732422	1.0	545.7445678710938	206.14720153808594	1.0	543.5397338867188	205.93370056152344	0.0008975863456726074	5	050
77	440.61358642578125	114.36542510986328	0.9999998807907104	382.370849609375	89.47090911865234	0.9999723434448242	546.1138916015625	206.91659545898438	1.0	544.8129272460938	207.52296447753906	0.001118093729019165	5	050
78	444.1829833984375	113.70153045654297	0.9999789595603943	383.1817626953125	95.10260009765625	0.9999931454658508	545.5617065429688	205.3946075439453	0.9999999403953552	543.48681640625	205.11859130859375	0.0010537803173065186	5	050
79	447.71868896484375	111.91687774658203	0.9999921321868896	387.3592224121094	99.73346710205078	0.9998306035995483	544.9374389648438	206.12118530273438	0.9999999403953552	541.572021484375	205.7164306640625	0.0009536445140838623	5	050
80	449.8616638183594	111.3662338256836	0.9998844861984253	382.3172302246094	95.29911804199219	0.9999969005584717	544.9956665039062	206.44155883789062	1.0	541.7875366210938	206.27236938476562	0.0018498003482818604	5	050
81	484.5764465332031	111.07952117919922	0.9999864101409912	387.0309143066406	98.66546630859375	1.0	544.7749633789062	206.6336669921875	1.0	541.1207885742188	205.9959259033203	0.0008378326892852783	5	050
82	482.9874572753906	111.25672149658203	0.6604313254356384	388.1849670410156	98.21154022216797	0.5929056406021118	544.9169311523438	207.0271453857422	1.0	541.8283081054688	206.63995361328125	0.002088576555252075	5	050
83	484.276611328125	110.79060363769531	0.9978880882263184	389.9378356933594	98.16675567626953	0.9999989867210388	545.0247192382812	206.73452758789062	1.0	541.701904296875	206.52333068847656	0.0011983811855316162	5	050
84	490.81494140625	107.22888946533203	0.08353117108345032	389.5408630371094	96.71400451660156	1.0	545.1152954101562	206.34075927734375	1.0	541.9242553710938	206.06056213378906	0.0021369457244873047	5	050
85	494.5769348144531	106.95821380615234	0.8790291547775269	397.7444152832031	100.40087127685547	1.0	544.8458862304688	206.00363159179688	0.9999998807907104	541.4598999023438	205.6571502685547	0.0011394321918487549	5	050
86	455.11578369140625	113.47339630126953	0.08429950475692749	392.4715881347656	95.85989379882812	1.0	545.810302734375	205.98806762695312	1.0	542.9226684570312	205.8477325439453	0.0008387267589569092	5	050
87	482.1828918457031	112.69607543945312	0.28099745512008667	393.9715576171875	95.1296615600586	1.0	544.4822387695312	206.62498474121094	1.0	541.218994140625	206.40029907226562	0.002033144235610962	5	050
88	481.78851318359375	112.77565002441406	0.9557896852493286	389.511962890625	93.8119125366211	0.9999997615814209	545.7023315429688	205.734130859375	1.0	541.813232421875	205.16392517089844	0.0007958114147186279	5	050
89	484.36822509765625	113.5166244506836	0.010363548994064331	392.5289001464844	96.05006408691406	1.0	545.5735473632812	205.46218872070312	1.0	541.5816650390625	205.23934936523438	0.0007354021072387695	5	050
90	454.4432067871094	112.12445831298828	0.991949200630188	389.5527038574219	95.18488311767578	1.0	545.3886108398438	206.37725830078125	1.0	541.7752685546875	206.07183837890625	0.0009898841381072998	5	050
91	455.38128662109375	116.51786041259766	0.9999850392341614	395.4303283691406	96.85760498046875	1.0	544.9976806640625	206.41502380371094	1.0	541.63818359375	206.0164794921875	0.001333773136138916	5	050
92	453.41259765625	125.4517822265625	1.0	401.4245910644531	100.10670471191406	1.0	545.53564453125	206.558349609375	1.0	541.5563354492188	206.11854553222656	0.0010248124599456787	5	050
93	451.8765869140625	133.97079467773438	1.0	398.50775146484375	94.82931518554688	1.0	545.3507690429688	206.09214782714844	0.9999999403953552	544.1630859375	206.88121032714844	0.0017368793487548828	5	050
94	450.92767333984375	140.22592163085938	1.0	394.94305419921875	95.14530181884766	1.0	545.164306640625	206.10118103027344	1.0	541.2769775390625	205.67501831054688	0.0008506178855895996	5	050
95	451.71405029296875	143.03623962402344	1.0	392.03936767578125	92.075927734375	1.0	544.785888671875	206.17196655273438	1.0	541.1100463867188	206.0019073486328	0.000819861888885498	5	050
96	453.04815673828125	146.4350128173828	1.0	398.0967102050781	91.39198303222656	0.9999964237213135	544.79443359375	206.20469665527344	1.0	541.3934936523438	205.72274780273438	0.0010069012641906738	5	050
97	452.6378479003906	147.75421142578125	1.0	393.7244567871094	92.62326049804688	0.9999953508377075	544.7671508789062	206.407470703125	1.0	542.7951049804688	206.5748291015625	0.0015038251876831055	5	050
98	452.78411865234375	147.64002990722656	1.0	388.5264587402344	93.21028137207031	0.9999991059303284	544.734375	205.88644409179688	1.0	542.7044067382812	206.09913635253906	0.0035959482192993164	5	050
99	453.8896789550781	149.1440887451172	1.0	391.4136962890625	91.1126480102539	1.0	545.3004760742188	205.8291778564453	1.0	543.129150390625	205.70645141601562	0.0010006725788116455	5	050
100	455.12384033203125	148.3779754638672	1.0	387.1767578125	93.24092864990234	1.0	545.3628540039062	206.4151611328125	1.0	543.1433715820312	206.06031799316406	0.0012255609035491943	5	050
101	456.1058654785156	150.04298400878906	1.0	387.0603942871094	98.54037475585938	1.0	545.5722045898438	205.9456787109375	1.0	541.513671875	205.73292541503906	0.0007616281509399414	5	050
102	455.6042785644531	152.12318420410156	1.0	388.22137451171875	102.67257690429688	1.0	545.450439453125	206.08578491210938	1.0	541.389404296875	205.893310546875	0.0005044341087341309	5	050
103	453.984375	152.0651092529297	1.0	388.5471496582031	103.33708953857422	1.0	545.6738891601562	206.1491241455078	1.0	541.6041870117188	205.78465270996094	0.0005999207496643066	5	050
104	454.1046447753906	152.89620971679688	1.0	388.9931640625	102.26476287841797	1.0	544.8814086914062	206.9406280517578	1.0	543.8085327148438	207.91180419921875	0.002310842275619507	5	050
105	453.6634216308594	151.9103240966797	1.0	387.41375732421875	101.67725372314453	1.0	544.574951171875	206.09120178222656	1.0	541.1707763671875	205.99082946777344	0.0009611248970031738	5	050
106	451.2008972167969	149.74612426757812	1.0	386.3369445800781	100.18461608886719	1.0	545.4442138671875	205.9016876220703	1.0	541.571044921875	205.99301147460938	0.0007868707180023193	5	050
107	451.67523193359375	148.64691162109375	1.0	383.78411865234375	98.842041015625	1.0	545.26953125	206.6744384765625	1.0	541.6600952148438	206.58790588378906	0.0007131099700927734	5	050
108	451.3879089355469	147.72621154785156	1.0	384.0128479003906	100.23631286621094	1.0	545.4761352539062	205.43014526367188	1.0	543.4083251953125	205.5804443359375	0.0009484291076660156	5	050
109	454.5141296386719	145.85739135742188	1.0	386.1122131347656	100.26622772216797	1.0	544.7137451171875	205.82215881347656	1.0	540.911376953125	205.22824096679688	0.0011352300643920898	5	050
110	456.2237854003906	142.559326171875	1.0	383.20574951171875	98.90083312988281	1.0	544.7698364257812	205.98345947265625	1.0	541.0294189453125	205.35670471191406	0.0010082423686981201	5	050
111	459.38238525390625	140.97305297851562	1.0	384.2411804199219	104.23536682128906	0.9912475347518921	545.8082885742188	205.9656219482422	1.0	544.477294921875	206.92269897460938	0.001408696174621582	5	050
112	498.1971435546875	121.38684844970703	1.0	385.3135070800781	107.08415222167969	1.0	545.0197143554688	205.45001220703125	1.0	541.1375122070312	205.00619506835938	0.0013245940208435059	5	050
113	458.4835205078125	141.3430938720703	1.0	387.88140869140625	109.29141235351562	1.0	544.9860229492188	206.26751708984375	1.0	541.4336547851562	205.9976043701172	0.001203298568725586	5	050
114	457.3971252441406	140.49156188964844	1.0	390.0567932128906	105.89083862304688	1.0	545.2627563476562	206.0488739013672	1.0	541.503662109375	205.94403076171875	0.0009414255619049072	5	050
115	456.7372741699219	141.02197265625	1.0	388.3629455566406	103.50175476074219	1.0	545.5863647460938	206.30067443847656	1.0	541.50732421875	205.98587036132812	0.0008460283279418945	5	050
116	456.6705322265625	140.27772521972656	1.0	389.8424987792969	103.61099243164062	1.0	545.207763671875	206.20584106445312	1.0	544.3089599609375	207.2919921875	0.0008599758148193359	5	050
117	455.87457275390625	140.72616577148438	1.0	387.1053161621094	102.61813354492188	1.0	544.893310546875	205.76194763183594	1.0	541.5069580078125	205.72964477539062	0.001482844352722168	5	050
118	455.8468322753906	140.53421020507812	1.0	388.9552001953125	102.66244506835938	1.0	545.8074951171875	206.52639770507812	1.0	544.611328125	206.67779541015625	0.0015982389450073242	5	050
119	455.6539001464844	140.49020385742188	1.0	389.91802978515625	102.96076965332031	0.9999998807907104	545.5592651367188	205.8556671142578	1.0	541.6294555664062	205.91937255859375	0.0006966888904571533	5	050
120	455.88922119140625	141.08677673339844	1.0	388.38153076171875	102.36061096191406	1.0	545.111083984375	205.8948211669922	1.0	544.0026245117188	206.6376953125	0.00242692232131958	5	050
121	455.0223083496094	140.55416870117188	1.0	383.6962585449219	99.16377258300781	1.0	544.8816528320312	205.63270568847656	1.0	541.1392211914062	205.09483337402344	0.001011282205581665	5	050
122	456.2230529785156	140.8639678955078	1.0	384.40728759765625	98.05393981933594	1.0	545.37890625	206.2908477783203	1.0	541.5723266601562	206.0445098876953	0.0009178519248962402	5	050
123	457.16229248046875	141.67501831054688	1.0	386.9452209472656	98.62831115722656	1.0	545.3449096679688	206.1954345703125	1.0	543.60205078125	205.86370849609375	0.0008918344974517822	5	050
124	459.3087158203125	142.9590606689453	1.0	389.3360290527344	98.04008483886719	0.9999997615814209	545.4721069335938	205.86244201660156	1.0	543.2022094726562	205.9813232421875	0.0010025203227996826	5	050
125	461.10809326171875	144.15113830566406	1.0	385.36737060546875	94.58358764648438	1.0	545.4453735351562	206.5889129638672	1.0	541.914306640625	206.51397705078125	0.0007672309875488281	5	050
126	461.91845703125	144.76170349121094	1.0	384.02105712890625	92.61388397216797	1.0	545.3488159179688	206.30844116210938	1.0	542.0450439453125	206.2459716796875	0.0015125870704650879	5	050
127	462.40057373046875	144.69259643554688	1.0	383.1640625	90.23645782470703	1.0	545.424072265625	205.9405059814453	1.0	542.7493896484375	205.71742248535156	0.001177966594696045	5	050
128	461.877685546875	143.2644500732422	1.0	384.6193542480469	91.4743423461914	1.0	545.52294921875	206.15869140625	1.0	541.5794677734375	206.0557403564453	0.0007369518280029297	5	050
129	462.71112060546875	142.6377410888672	1.0	388.14764404296875	90.61264038085938	1.0	545.5037231445312	206.0578155517578	1.0	543.1324462890625	205.9829559326172	0.0013616085052490234	5	050
130	462.8649597167969	142.76156616210938	1.0	389.485595703125	89.62874603271484	1.0	545.4240112304688	206.0265350341797	1.0	541.58203125	205.50949096679688	0.000719219446182251	5	050
131	462.06658935546875	142.0756072998047	1.0	389.463623046875	89.54586029052734	1.0	545.4841918945312	206.0560302734375	1.0	544.048828125	206.64283752441406	0.0008816123008728027	5	050
132	462.4873046875	142.51937866210938	1.0	390.17633056640625	83.83386993408203	1.0	545.09228515625	206.90371704101562	1.0	541.6423950195312	206.680908203125	0.0006490051746368408	5	050
133	462.423583984375	140.85240173339844	1.0	388.721435546875	84.04666137695312	1.0	545.8641967773438	206.02032470703125	1.0	544.5048828125	206.60409545898438	0.0009136795997619629	5	050
134	461.1716003417969	143.16087341308594	1.0	390.0798034667969	87.76519775390625	1.0	545.1024169921875	205.8621063232422	1.0	541.2119750976562	205.70208740234375	0.0006454885005950928	5	050
135	462.3325500488281	153.2914581298828	1.0	395.80364990234375	85.43617248535156	1.0	545.7415161132812	204.9765625	1.0	541.6494140625	204.80186462402344	0.0006777346134185791	5	050
136	461.73931884765625	159.16139221191406	1.0	393.2117614746094	80.84077453613281	1.0	545.4194946289062	206.1962890625	1.0	541.7786254882812	206.10826110839844	0.0006631612777709961	5	050
137	461.7213134765625	162.70750427246094	1.0	390.53564453125	86.55523681640625	0.7981936931610107	544.77392578125	206.19064331054688	1.0	541.2877197265625	206.33053588867188	0.0009920299053192139	5	050
138	462.04296875	166.38340759277344	1.0	391.3417053222656	83.52342224121094	0.9998641610145569	545.1548461914062	205.91563415527344	1.0	543.8220825195312	206.8704071044922	0.0007545948028564453	5	050
139	459.941650390625	169.0809326171875	1.0	393.7414855957031	82.76773834228516	0.9999719858169556	545.10791015625	206.51133728027344	1.0	544.124755859375	207.0768585205078	0.002397477626800537	5	050
140	460.9763488769531	168.6695556640625	1.0	394.83343505859375	84.20045471191406	1.0	544.7000732421875	205.9772186279297	1.0	542.4337158203125	205.80299377441406	0.001931995153427124	5	050
141	461.4702453613281	170.56092834472656	1.0	396.111572265625	78.56645965576172	0.9999998807907104	545.1373291015625	205.5857391357422	1.0	541.3607177734375	205.04135131835938	0.0007151365280151367	5	050
142	461.5013122558594	170.9171905517578	1.0	391.74078369140625	80.59503936767578	1.0	545.0742797851562	205.70272827148438	1.0	543.12158203125	205.53900146484375	0.0008699893951416016	5	050
143	460.7325439453125	171.1251220703125	1.0	390.8647766113281	82.38899993896484	0.9948662519454956	544.9397583007812	206.87608337402344	1.0	544.0704345703125	206.06463623046875	0.0006852447986602783	5	050
144	459.1934509277344	171.2744598388672	1.0	389.51806640625	81.40823364257812	0.9999998807907104	545.1515502929688	206.23207092285156	1.0	541.3201904296875	206.1827392578125	0.0006444156169891357	5	050
145	459.0577697753906	170.6381378173828	1.0	389.0050964355469	83.5267105102539	0.9999998807907104	545.3759765625	205.64027404785156	1.0	543.8766479492188	206.65391540527344	0.0005521178245544434	5	050
146	459.070556640625	171.38479614257812	1.0	388.62255859375	84.44230651855469	0.9999608993530273	544.6556396484375	205.9110870361328	1.0	543.1810913085938	205.18048095703125	0.0007739663124084473	5	050
147	459.1936340332031	171.0587158203125	1.0	388.1522216796875	81.92899322509766	1.0	545.45654296875	206.68365478515625	1.0	541.6857299804688	206.6123809814453	0.0004717111587524414	5	050
148	459.7427673339844	171.35098266601562	1.0	385.6182861328125	85.92593383789062	0.9999998807907104	545.4027099609375	206.3727569580078	1.0	543.6590576171875	206.9819793701172	0.0009618401527404785	5	050
149	458.9231262207031	171.4529571533203	1.0	387.7658386230469	84.79911041259766	1.0	545.2040405273438	206.05569458007812	1.0	542.4862060546875	206.12770080566406	0.0008631348609924316	5	050
150	460.57904052734375	172.4319610595703	1.0	388.64361572265625	86.74864959716797	0.9999998807907104	545.5477905273438	206.743408203125	1.0	543.7618408203125	206.2618865966797	0.0008773505687713623	5	050
151	459.7298889160156	174.57154846191406	1.0	390.548583984375	84.771728515625	1.0	544.8132934570312	205.6674346923828	1.0	542.57861328125	205.42575073242188	0.0008830428123474121	5	050
152	460.6524658203125	176.96530151367188	1.0	386.048583984375	88.91938018798828	1.0	545.1236572265625	205.59259033203125	1.0	541.3967895507812	205.54931640625	0.0005787014961242676	5	050
153	460.1849670410156	180.07568359375	1.0	385.4178771972656	85.01564025878906	0.9804971218109131	545.111083984375	206.0108184814453	1.0	541.4461669921875	205.86097717285156	0.0009237229824066162	5	050
154	459.5718688964844	184.60214233398438	1.0	384.4275207519531	89.01545715332031	0.9998831152915955	545.0056762695312	206.06112670898438	1.0	541.1539306640625	206.0994873046875	0.0006157159805297852	5	050
155	458.75225830078125	185.78805541992188	1.0	386.11627197265625	88.04279327392578	1.0	544.939697265625	205.68263244628906	1.0	542.8037719726562	205.38572692871094	0.0008962750434875488	5	050
156	458.42254638671875	188.04159545898438	1.0	389.9072265625	92.47061157226562	0.9999975562095642	544.9472045898438	206.84474182128906	1.0	541.3126220703125	206.49264526367188	0.000647813081741333	5	050
157	457.58367919921875	187.87945556640625	1.0	388.3739318847656	86.96526336669922	1.0	544.5506591796875	205.85568237304688	1.0	540.8518676757812	205.4797821044922	0.0006098747253417969	5	050
158	456.91278076171875	188.10012817382812	1.0	385.370849609375	91.09603881835938	1.0	544.96533203125	206.7577667236328	1.0	543.5091552734375	207.29205322265625	0.0006937980651855469	5	050
159	456.55767822265625	187.99758911132812	1.0	384.79071044921875	90.49131774902344	0.9999661445617676	544.9544067382812	206.521240234375	1.0	543.7308349609375	206.98837280273438	0.0009578168392181396	5	050
160	456.0462951660156	188.83091735839844	1.0	386.4847717285156	92.49050903320312	1.0	544.8814086914062	206.40963745117188	1.0	541.3961791992188	206.0552215576172	0.0012978315353393555	5	050
161	457.4665222167969	190.38613891601562	1.0	386.1651611328125	90.96477508544922	1.0	544.7550659179688	205.3622589111328	1.0	541.0274047851562	205.23789978027344	0.0009604990482330322	5	050
162	459.14483642578125	191.7274169921875	1.0	387.4052734375	93.73158264160156	1.0	545.32666015625	206.49139404296875	1.0	543.0550537109375	206.33079528808594	0.0011358857154846191	5	050
163	460.78314208984375	196.3206329345703	1.0	383.3426513671875	97.03443145751953	1.0	545.7813110351562	205.9276580810547	1.0	544.2190551757812	206.76246643066406	0.0009354650974273682	5	050
164	458.49658203125	204.1581268310547	1.0	383.41510009765625	98.0428237915039	1.0	545.7608032226562	206.35450744628906	1.0	544.2633056640625	207.0287628173828	0.0008741021156311035	5	050
165	458.20635986328125	208.97767639160156	1.0	386.2097473144531	104.0267333984375	1.0	545.4832763671875	206.33056640625	1.0	543.2005615234375	206.07382202148438	0.0011379718780517578	5	050
166	457.5136413574219	213.52703857421875	1.0	385.3819885253906	109.52462005615234	1.0	545.4700927734375	206.10867309570312	1.0	543.4134521484375	205.82437133789062	0.0006518065929412842	5	050
167	456.53045654296875	217.1809844970703	1.0	386.1453552246094	113.53984832763672	1.0	545.7572631835938	206.1359100341797	1.0	544.6693115234375	206.75135803222656	0.0007780790328979492	5	050
168	455.7273864746094	220.34742736816406	1.0	386.88287353515625	114.69293975830078	1.0	545.0305786132812	206.2041473388672	1.0	543.042724609375	205.9032440185547	0.001426786184310913	5	050
169	455.6248779296875	220.99166870117188	1.0	385.5426025390625	114.47191619873047	1.0	545.2147827148438	206.96563720703125	1.0	542.976318359375	206.4098663330078	0.0009164214134216309	5	050
170	453.8497619628906	221.72145080566406	1.0	383.9390869140625	118.29994201660156	1.0	545.8666381835938	206.53807067871094	1.0	543.3356323242188	206.0863494873047	0.0016195476055145264	5	050
171	452.1095275878906	221.87738037109375	1.0	384.85882568359375	121.24309539794922	1.0	545.7516479492188	206.77545166015625	1.0	543.5392456054688	206.41517639160156	0.000972360372543335	5	050
172	452.65118408203125	222.21926879882812	1.0	376.52490234375	118.88502502441406	0.9999949336051941	545.4993286132812	206.3228759765625	1.0	544.1636352539062	207.14495849609375	0.0010404586791992188	5	050
173	450.67138671875	223.0107421875	1.0	375.7910461425781	120.02880859375	0.999995231628418	545.6033935546875	206.02359008789062	1.0	543.257568359375	205.987548828125	0.0007243752479553223	5	050
174	450.6988220214844	222.911865234375	1.0	376.35577392578125	122.7497329711914	0.9999997019767761	545.03125	205.79830932617188	1.0	542.8043823242188	205.49864196777344	0.0012939870357513428	5	050
175	450.0120544433594	223.31704711914062	1.0	378.24322509765625	122.28346252441406	1.0	545.4393920898438	206.1897735595703	1.0	544.6210327148438	206.5790557861328	0.0009564757347106934	5	050
176	450.9826965332031	224.44589233398438	1.0	378.25732421875	125.80862426757812	1.0	545.8770751953125	206.201171875	1.0	541.9732055664062	206.03994750976562	0.0003590583801269531	5	050
177	450.1480712890625	224.39254760742188	1.0	374.0208435058594	124.69099426269531	1.0	544.9848022460938	205.9635467529297	1.0	542.5652465820312	205.72100830078125	0.0008010268211364746	5	050
178	449.2966003417969	222.92474365234375	1.0	373.8452453613281	126.93415832519531	0.9999992847442627	545.616455078125	205.96624755859375	1.0	543.1162719726562	205.6388702392578	0.0006899833679199219	5	050
179	452.9879455566406	225.5050048828125	1.0	373.0582580566406	128.5322723388672	1.0	545.2947387695312	206.41831970214844	1.0	543.2174682617188	206.21646118164062	0.00042617321014404297	5	050
180	456.060546875	229.10247802734375	1.0	370.8384094238281	135.8718719482422	0.998218834400177	545.56640625	205.8592987060547	1.0	543.2086181640625	205.5557861328125	0.000880509614944458	5	050
181	455.2037048339844	234.9964141845703	1.0	375.62896728515625	138.47886657714844	0.9999997615814209	545.2752075195312	206.12965393066406	1.0	542.9000854492188	206.24122619628906	0.004735052585601807	5	050
182	455.3514709472656	238.44773864746094	1.0	378.193603515625	138.17758178710938	1.0	545.4006958007812	205.9169464111328	1.0	543.1506958007812	205.66094970703125	0.000608295202255249	5	050
183	453.2887878417969	239.5552520751953	1.0	379.6072998046875	142.05076599121094	0.9999982118606567	544.8838500976562	206.1250762939453	1.0	542.7220458984375	206.2868194580078	0.0011019408702850342	5	050
184	452.1860046386719	239.84918212890625	1.0	378.7138366699219	139.19679260253906	0.9999833106994629	545.3553466796875	205.9643096923828	1.0	543.305419921875	205.75367736816406	0.000674128532409668	5	050
185	449.41986083984375	240.4617462158203	1.0	378.84124755859375	137.76129150390625	0.9999954700469971	545.000732421875	206.16921997070312	1.0	542.8665161132812	205.92930603027344	0.0009165704250335693	5	050
186	449.1688232421875	239.55677795410156	1.0	380.9629211425781	143.76707458496094	1.0	544.996826171875	205.38490295410156	1.0	543.0833129882812	205.2276153564453	0.0008088946342468262	5	050
187	449.56298828125	239.80154418945312	1.0	375.9922790527344	145.44297790527344	0.9999998807907104	544.0965576171875	205.36431884765625	1.0	542.53173828125	205.658203125	0.0007363855838775635	5	050
188	450.35687255859375	241.06761169433594	1.0	375.62408447265625	143.18966674804688	1.0	544.7749633789062	206.17965698242188	1.0	542.6948852539062	205.79017639160156	0.0005885660648345947	5	050
189	449.28228759765625	239.44444274902344	1.0	371.05572509765625	145.6544189453125	1.0	544.7651977539062	206.16976928710938	1.0	543.091552734375	205.7671661376953	0.00047385692596435547	5	050
190	449.9078063964844	240.8842010498047	1.0	369.92889404296875	144.26023864746094	1.0	544.66162109375	207.04568481445312	1.0	542.9152221679688	206.5258026123047	0.0009579658508300781	5	050
191	450.13916015625	240.91183471679688	1.0	372.3111877441406	152.046142578125	1.0	544.751708984375	206.50181579589844	1.0	540.8397827148438	206.025146484375	0.00042638182640075684	5	050
192	451.44171142578125	243.6244659423828	1.0	373.2872314453125	151.02476501464844	1.0	545.3490600585938	206.58474731445312	1.0	543.125732421875	206.389892578125	0.0004939138889312744	5	050
193	452.9485168457031	245.02284240722656	1.0	369.3092041015625	154.27413940429688	1.0	544.654296875	206.34237670898438	1.0	543.5905151367188	207.52310180664062	0.0004800558090209961	5	050
194	453.7846374511719	253.34738159179688	1.0	375.7720031738281	161.0031280517578	0.999990701675415	544.724853515625	205.5014190673828	1.0	540.4803466796875	205.15199279785156	0.00038316845893859863	5	050
195	451.0664367675781	260.055419921875	1.0	380.41375732421875	168.03330993652344	1.0	545.0716552734375	205.65171813964844	1.0	540.6888427734375	205.1818084716797	0.0004539191722869873	5	050
196	451.4095153808594	267.76812744140625	1.0	379.28900146484375	167.75595092773438	1.0	544.5582885742188	207.12313842773438	1.0	541.0929565429688	206.64324951171875	0.00115126371383667	5	050
197	451.3207092285156	273.66876220703125	1.0	377.2965393066406	168.9225616455078	0.9999996423721313	544.8117065429688	206.47996520996094	1.0	543.0011596679688	206.36354064941406	0.0005678832530975342	5	050
198	448.533203125	274.64581298828125	1.0	378.12298583984375	175.7805938720703	1.0	544.86962890625	206.621337890625	1.0	541.3986206054688	206.429443359375	0.0015236735343933105	5	050
199	449.02508544921875	277.26641845703125	1.0	377.3510437011719	176.79779052734375	1.0	544.4014282226562	206.61843872070312	1.0	540.5586547851562	206.0621337890625	0.000876009464263916	5	050
200	447.538330078125	278.3420715332031	1.0	376.97210693359375	180.62440490722656	1.0	544.6513671875	206.56182861328125	1.0	541.1668090820312	206.41294860839844	0.0015102624893188477	5	050
201	447.908203125	279.8746032714844	1.0	374.4020690917969	179.78683471679688	1.0	544.4203491210938	207.06663513183594	1.0	542.7213134765625	208.11056518554688	0.0017695128917694092	5	050
202	448.76177978515625	278.9598693847656	1.0	371.313232421875	178.0943145751953	1.0	545.4280395507812	206.84783935546875	1.0	543.9603881835938	207.59222412109375	0.001207977533340454	5	050
203	448.0875549316406	279.69775390625	1.0	371.157958984375	185.40933227539062	1.0	544.2881469726562	207.0240936279297	1.0	540.886474609375	206.20736694335938	0.0013550519943237305	5	050
204	448.56817626953125	280.4945068359375	1.0	370.205322265625	188.1835479736328	0.999999463558197	544.6465454101562	206.51783752441406	1.0	541.115234375	206.373779296875	0.0011660456657409668	5	050
205	448.3224792480469	283.5663757324219	1.0	370.02764892578125	188.2996826171875	1.0	545.1348876953125	206.26309204101562	1.0	543.820556640625	207.2104949951172	0.001491457223892212	5	050
206	448.5385437011719	290.758056640625	1.0	369.93121337890625	195.9739990234375	0.999879002571106	545.4432983398438	206.7823028564453	1.0	543.9718017578125	207.54010009765625	0.0012823045253753662	5	050
207	448.5708923339844	296.1317138671875	1.0	378.7759094238281	205.91258239746094	1.0	545.408935546875	206.87469482421875	1.0	543.9285278320312	207.35638427734375	0.001194596290588379	5	050
208	445.8695373535156	302.5514831542969	1.0	380.5170593261719	208.84356689453125	1.0	545.3309326171875	206.69142150878906	1.0	543.4306640625	207.83309936523438	0.0008710920810699463	5	050
209	446.5626220703125	306.6535949707031	1.0	380.36761474609375	209.02572631835938	1.0	545.9038696289062	207.0746307373047	1.0	544.222900390625	207.630126953125	0.00263899564743042	5	050
210	446.3181457519531	308.8006896972656	1.0	373.43927001953125	211.17318725585938	1.0	545.5079345703125	205.95004272460938	1.0	543.9673461914062	206.8455352783203	0.0006133019924163818	5	050
211	446.33941650390625	309.18841552734375	1.0	376.5680236816406	214.21316528320312	1.0	545.2970581054688	206.33702087402344	1.0	541.1416015625	206.02308654785156	0.0004996061325073242	5	050
212	444.6517028808594	309.0799255371094	1.0	376.491943359375	219.75299072265625	0.9999193549156189	545.7252807617188	205.9160614013672	1.0	543.7745361328125	205.80108642578125	0.0009001791477203369	5	050
213	444.85211181640625	309.81195068359375	1.0	373.5096740722656	220.5982666015625	0.9999997615814209	544.9819946289062	206.7091064453125	1.0	541.5234375	206.7718963623047	0.0011702477931976318	5	050
214	442.46429443359375	309.2355041503906	1.0	372.1576232910156	222.0345458984375	0.9999271631240845	545.4102172851562	206.51577758789062	1.0	543.7940673828125	207.42523193359375	0.0006983280181884766	5	050
215	443.31256103515625	309.6009826660156	1.0	371.7192077636719	220.6724853515625	0.9999867677688599	544.8004760742188	205.90342712402344	1.0	541.2732543945312	205.4330291748047	0.0012351572513580322	5	050
216	442.4305419921875	309.0390625	1.0	368.24908447265625	222.70816040039062	0.9999954104423523	545.2757568359375	206.7071075439453	1.0	541.6405029296875	206.34849548339844	0.0006430745124816895	5	050
217	442.8520202636719	309.8865051269531	1.0	365.644775390625	220.0046844482422	0.9999942779541016	544.435546875	206.37155151367188	1.0	541.149658203125	205.84146118164062	0.0014657974243164062	5	050
218	443.2162780761719	309.84844970703125	1.0	365.8042297363281	222.6964111328125	0.9998024702072144	545.3713989257812	206.3409423828125	1.0	542.8695068359375	205.94564819335938	0.0009387433528900146	5	050
219	444.9112243652344	310.340576171875	1.0	365.07061767578125	226.08912658691406	1.0	545.2041625976562	206.5284881591797	1.0	543.2225952148438	206.40704345703125	0.0025536715984344482	5	050
220	445.0270080566406	308.2503967285156	1.0	368.4480285644531	226.1839599609375	1.0	545.11669921875	206.8163604736328	1.0	541.6442260742188	206.5897216796875	0.0015902817249298096	5	050
221	444.2578125	307.1742248535156	1.0	367.6955261230469	228.37327575683594	0.9999998807907104	544.9186401367188	206.05470275878906	1.0	541.549072265625	205.9603729248047	0.0012010037899017334	5	050
222	439.19232177734375	310.3768005371094	1.0	369.3188171386719	239.4512939453125	0.9999998807907104	545.5531616210938	206.5748748779297	1.0	543.7842407226562	206.14157104492188	0.0014034509658813477	5	050
223	437.023681640625	317.130126953125	0.9999998211860657	369.50054931640625	242.31781005859375	1.0	545.1927490234375	206.870361328125	1.0	542.0366821289062	206.60011291503906	0.001466125249862671	5	050
224	440.2720947265625	322.781982421875	0.9999999403953552	371.57659912109375	242.52784729003906	1.0	545.8119506835938	206.50320434570312	1.0	544.3801879882812	206.9987335205078	0.001047372817993164	5	050
225	438.08837890625	327.75250244140625	1.0	378.1500244140625	252.57388305664062	0.9999997615814209	545.597900390625	205.80226135253906	1.0	543.92041015625	207.04620361328125	0.00133475661277771	5	050
226	438.87127685546875	334.5187072753906	1.0	376.8105773925781	260.2397155761719	1.0	545.6707763671875	206.64308166503906	1.0	544.071044921875	207.6126251220703	0.0007728040218353271	5	050
227	435.26397705078125	337.25634765625	1.0	376.57635498046875	263.61041259765625	1.0	545.6517333984375	206.0263671875	0.9999999403953552	544.13720703125	206.93748474121094	0.0026778876781463623	5	050
228	436.2962341308594	340.6363220214844	1.0	372.9488525390625	262.0533142089844	1.0	545.5243530273438	206.99830627441406	1.0	543.9468383789062	207.60491943359375	0.0023832619190216064	5	050
229	434.6766052246094	341.4683837890625	1.0	371.0795593261719	264.2654113769531	1.0	545.732666015625	206.76763916015625	1.0	544.1431274414062	207.17251586914062	0.0010790228843688965	5	050
230	436.0470275878906	341.1579895019531	1.0	372.0474548339844	270.0849304199219	0.9996188879013062	545.6152954101562	206.27313232421875	1.0	543.90478515625	206.85986328125	0.0006703734397888184	5	050
231	434.0476989746094	341.69659423828125	1.0	365.8153076171875	270.9613952636719	0.9999987483024597	545.3538208007812	206.47216796875	1.0	543.9209594726562	206.93115234375	0.001167386770248413	5	050
232	434.1026611328125	340.748291015625	1.0	364.3202209472656	270.2236328125	0.9999997615814209	545.3427734375	205.9412078857422	1.0	541.4700927734375	205.78280639648438	0.0011175572872161865	5	050
233	433.36785888671875	341.23638916015625	1.0	361.3736572265625	272.2285461425781	0.9630441069602966	545.5309448242188	206.6276092529297	1.0	543.8265991210938	207.3481903076172	0.0008072555065155029	5	050
234	433.531982421875	340.5231628417969	1.0	356.9435729980469	272.2901306152344	0.28102341294288635	544.9650268554688	206.50071716308594	1.0	541.0170288085938	206.08346557617188	0.0006822645664215088	5	050
235	431.99139404296875	339.588623046875	1.0	486.1167907714844	322.3961181640625	0.0018627345561981201	544.8641967773438	206.21490478515625	1.0	541.30810546875	205.96597290039062	0.001293182373046875	5	050
236	433.36065673828125	339.8049621582031	1.0	354.11895751953125	275.8280334472656	0.9999998807907104	545.1580810546875	206.79421997070312	1.0	543.8607788085938	207.18601989746094	0.0010250508785247803	5	050
237	432.2937927246094	339.0987854003906	0.9999998807907104	353.90252685546875	277.602783203125	1.0	545.8779296875	205.65785217285156	1.0	543.2653198242188	205.8254852294922	0.0009844601154327393	5	050
238	434.00518798828125	338.8081359863281	1.0	355.4725036621094	277.5464782714844	0.9660253524780273	545.3966674804688	205.65206909179688	1.0	541.3445434570312	205.3713836669922	0.0005837976932525635	5	050
239	433.01556396484375	338.6018981933594	1.0	353.7333984375	278.7073059082031	0.9999998807907104	545.2560424804688	206.92579650878906	1.0	543.2735595703125	207.91629028320312	0.001477062702178955	5	050
240	433.8278503417969	338.6581726074219	1.0	351.2489318847656	274.66693115234375	0.0009707808494567871	544.6856689453125	206.4014129638672	1.0	542.6885986328125	206.811279296875	0.0010309219360351562	5	050
241	436.04522705078125	338.8505554199219	0.999996542930603	485.56121826171875	321.92156982421875	0.0001080632209777832	545.4557495117188	205.75701904296875	1.0	541.1817016601562	205.12875366210938	0.00040844082832336426	5	050
242	488.53546142578125	321.19427490234375	0.9999927282333374	364.16778564453125	285.9124755859375	1.0	545.6082763671875	206.51321411132812	1.0	544.0323486328125	207.05516052246094	0.0008201897144317627	5	050
243	435.6986389160156	337.03692626953125	0.9999977350234985	354.29302978515625	279.6141052246094	1.0	545.9155883789062	205.87229919433594	1.0	541.83251953125	205.72657775878906	0.000482410192489624	5	050
244	433.09588623046875	340.6467590332031	0.9999998807907104	493.0928955078125	320.8597717285156	0.4226747751235962	545.1417846679688	205.93795776367188	1.0	541.5104370117188	205.5338134765625	0.00110703706741333	5	050
245	429.615234375	341.946533203125	0.9999998211860657	363.3055419921875	294.1767578125	0.38821732997894287	545.0921630859375	206.44577026367188	1.0	543.8399658203125	207.51766967773438	0.001552194356918335	5	050
246	486.2258605957031	325.402099609375	1.0	366.9897766113281	297.5357971191406	1.0	545.1964111328125	206.80685424804688	1.0	543.8076171875	207.51419067382812	0.0012489259243011475	5	050
247	487.900634765625	325.1751403808594	0.9999998807907104	364.9471435546875	296.6280822753906	1.0	545.0321655273438	206.42413330078125	1.0	543.3025512695312	208.12770080566406	0.0011368095874786377	5	050
248	487.75830078125	325.9422912597656	0.9999600052833557	360.4006042480469	297.77130126953125	0.9992839694023132	544.722412109375	206.8153076171875	1.0	543.1676025390625	207.26060485839844	0.0010276436805725098	5	050
249	485.7882995605469	326.44744873046875	0.9989548921585083	357.0361022949219	302.00164794921875	0.9999973773956299	544.329345703125	206.05508422851562	1.0	542.6196899414062	206.32550048828125	0.0021659433841705322	5	050
250	427.8472900390625	344.75390625	1.0	487.8558044433594	325.9159851074219	0.02207648754119873	545.8733520507812	206.50225830078125	1.0	543.9046630859375	207.31077575683594	0.0006337165832519531	5	050
251	429.5085754394531	343.643798828125	1.0	484.17681884765625	327.3033142089844	0.005854666233062744	544.5411376953125	206.26019287109375	0.9999998807907104	541.2439575195312	206.19342041015625	0.002816915512084961	5	050
252	429.98284912109375	344.68927001953125	0.9999997019767761	484.3006591796875	327.9605712890625	0.007192641496658325	545.278076171875	206.1317901611328	1.0	541.320068359375	205.65310668945312	0.0005829334259033203	5	050
253	430.260498046875	341.7867126464844	1.0	487.0572204589844	327.7324523925781	0.0013369321823120117	545.4346313476562	205.3879852294922	1.0	541.4003295898438	205.02842712402344	0.0005259513854980469	5	050
254	484.8423767089844	334.7831726074219	0.9999937415122986	3.518336057662964	200.26316833496094	0.0012935101985931396	544.841552734375	206.02352905273438	1.0	543.3297119140625	205.69668579101562	0.0008714795112609863	5	050
255	436.33795166015625	331.8912048339844	0.9955593347549438	349.4869384765625	301.3735656738281	0.0066297054290771484	545.3395385742188	206.31637573242188	1.0	543.7223510742188	207.48194885253906	0.0007185935974121094	5	050
256	436.5454406738281	326.3222961425781	0.9998618364334106	489.16357421875	335.9646911621094	0.9783318638801575	545.2711181640625	205.5248260498047	1.0	541.5652465820312	204.96304321289062	0.0006980597972869873	5	050
257	489.51318359375	334.25225830078125	0.99992835521698	486.4239501953125	337.5342102050781	0.0019297897815704346	545.4398193359375	206.97914123535156	1.0	543.8012084960938	207.5411834716797	0.0016841292381286621	5	050
258	432.9578857421875	322.509033203125	0.9999667406082153	367.64642333984375	323.8858337402344	0.6733789443969727	545.1438598632812	205.89315795898438	1.0	541.8974609375	205.55856323242188	0.0017569363117218018	5	050
259	489.8175354003906	334.7300720214844	0.9975357055664062	487.798828125	335.0078430175781	0.007050067186355591	545.7659301757812	206.4217071533203	1.0	544.0025024414062	207.37844848632812	0.001201540231704712	5	050
260	432.1778259277344	320.351318359375	0.9994951486587524	3.1130974292755127	145.32481384277344	0.00023418664932250977	545.1220703125	206.10214233398438	1.0	542.9532470703125	206.25131225585938	0.0008976757526397705	5	050
261	432.00299072265625	318.7918395996094	1.0	439.1724548339844	314.16839599609375	0.00040149688720703125	545.048828125	206.10064697265625	1.0	541.6492919921875	205.51255798339844	0.0010704398155212402	5	050
262	430.1802673339844	318.50469970703125	1.0	343.2550964355469	323.6039733886719	0.9768784642219543	544.8744506835938	206.458740234375	1.0	541.1854858398438	206.1966094970703	0.0007242560386657715	5	050
263	432.1828308105469	318.3877258300781	1.0	340.4950256347656	324.3105163574219	0.0009984970092773438	545.6044311523438	206.01861572265625	1.0	542.0399780273438	205.73782348632812	0.0010741949081420898	5	050
264	430.4242858886719	318.60498046875	1.0	337.78240966796875	322.7333984375	0.9998369812965393	545.159912109375	206.03526306152344	1.0	541.4033203125	205.87855529785156	0.0007117688655853271	5	050
265	431.6240234375	318.61865234375	0.9999964833259583	338.8412170410156	325.9823303222656	1.0	545.0123291015625	205.7781982421875	1.0	543.1857299804688	205.9735870361328	0.002110302448272705	5	050
266	430.45928955078125	313.61126708984375	1.0	490.5575866699219	329.5177307128906	0.0031580328941345215	545.4489135742188	206.58773803710938	1.0	544.0234375	207.50770568847656	0.0013779103755950928	5	050
267	433.4473571777344	309.0375671386719	1.0	343.0799865722656	320.7013244628906	0.24791169166564941	545.2387084960938	206.65866088867188	0.9999999403953552	543.0487670898438	206.6166229248047	0.0013626515865325928	5	050
268	432.1021728515625	303.9759521484375	0.9999951124191284	348.3404541015625	332.8989562988281	0.007222414016723633	545.5922241210938	206.56375122070312	1.0	543.8013305664062	207.5720977783203	0.0008171200752258301	5	050
269	427.0660095214844	297.5065612792969	1.0	350.8150939941406	334.29937744140625	0.9999874830245972	544.854736328125	206.84144592285156	1.0	543.8013916015625	207.78890991210938	0.0025213658809661865	5	050
270	426.40380859375	291.0885314941406	1.0	357.9429626464844	334.17181396484375	1.0	545.2764892578125	206.1132049560547	1.0	541.8617553710938	205.79656982421875	0.0008504390716552734	5	050
271	426.8888854980469	287.55914306640625	1.0	359.3211975097656	337.21807861328125	1.0	545.2342529296875	206.03884887695312	0.9999998807907104	542.8817138671875	205.90087890625	0.0009517967700958252	5	050
272	426.49676513671875	284.74200439453125	1.0	359.47894287109375	339.01446533203125	0.9999999403953552	544.8743896484375	205.34097290039062	1.0	541.0169067382812	205.024658203125	0.0005979537963867188	5	050
273	425.9249572753906	282.8110046386719	1.0	357.25439453125	335.077392578125	0.9999999403953552	545.431640625	205.65884399414062	1.0	543.5068359375	205.9755096435547	0.001156449317932129	5	050
274	423.80059814453125	280.0828857421875	1.0	355.4753112792969	333.2422180175781	1.0	545.3359375	206.5749969482422	1.0	543.7605590820312	207.4961395263672	0.0012732446193695068	5	050
275	424.1156921386719	278.5582580566406	1.0	355.1060485839844	330.05377197265625	0.9999995231628418	545.0449829101562	206.5447998046875	1.0	541.3753051757812	206.22601318359375	0.000697791576385498	5	050
276	423.4809265136719	276.989501953125	1.0	350.8028564453125	332.2585144042969	0.9946528673171997	545.5838623046875	205.70181274414062	1.0	541.9456787109375	205.5199432373047	0.0009143352508544922	5	050
277	423.5233154296875	275.7230224609375	1.0	350.9085998535156	327.47637939453125	0.9999988079071045	545.4237060546875	205.97525024414062	1.0	543.2083129882812	205.94601440429688	0.0017423033714294434	5	050
278	423.4696960449219	274.57232666015625	1.0	350.7044982910156	324.393798828125	0.9999997615814209	545.4105224609375	205.9236602783203	1.0	541.5579223632812	205.476806640625	0.000736534595489502	5	050
279	423.67236328125	272.71417236328125	1.0	350.40997314453125	322.21942138671875	0.9999998807907104	545.3342895507812	205.27725219726562	1.0	541.6439819335938	205.00547790527344	0.0009426474571228027	5	050
280	423.2049865722656	268.23455810546875	1.0	350.2623596191406	319.9872741699219	0.9999998807907104	545.5833129882812	205.68548583984375	1.0	541.9683227539062	205.48715209960938	0.0010638535022735596	5	050
281	423.3319396972656	261.7854919433594	1.0	352.0291748046875	318.9761657714844	1.0	545.0055541992188	205.93972778320312	0.9999999403953552	541.5516357421875	205.2684783935547	0.0015194714069366455	5	050
282	425.3410339355469	255.75184631347656	1.0	356.0594787597656	321.5475769042969	0.9999998807907104	545.457763671875	206.11749267578125	1.0	544.0333251953125	207.30897521972656	0.000799715518951416	5	050
283	424.8614196777344	247.52117919921875	1.0	360.3812255859375	313.9331970214844	0.9999999403953552	544.8717041015625	205.49583435058594	1.0	541.4410400390625	205.14553833007812	0.0012533366680145264	5	050
284	425.27154541015625	239.99253845214844	1.0	359.1759338378906	314.7928161621094	1.0	546.12451171875	206.02149963378906	1.0	544.6453857421875	206.98419189453125	0.00110664963722229	5	050
285	426.407470703125	234.44947814941406	1.0	359.04364013671875	313.7923278808594	1.0	545.4622802734375	206.394287109375	1.0	544.167236328125	207.46664428710938	0.0011922717094421387	5	050
286	426.1318054199219	227.5052947998047	1.0	356.7889709472656	309.74395751953125	0.2778775691986084	545.5342407226562	205.97557067871094	1.0	541.5908203125	205.43972778320312	0.0004719197750091553	5	050
287	426.876953125	222.1716766357422	1.0	427.86810302734375	224.73223876953125	0.0001830756664276123	544.7123413085938	205.91087341308594	1.0	541.39306640625	205.39019775390625	0.0010858476161956787	5	050
288	428.1159973144531	216.94981384277344	1.0	360.6270751953125	296.5454406738281	0.7380740642547607	545.5059204101562	206.57614135742188	1.0	543.576416015625	206.56178283691406	0.000514596700668335	5	050
289	427.6115417480469	212.8984832763672	1.0	361.5993347167969	291.648681640625	1.0	544.8558349609375	207.1193389892578	1.0	541.561767578125	206.80322265625	0.0015788376331329346	5	050
290	429.4648742675781	210.02195739746094	1.0	356.0566711425781	290.55316162109375	1.0	544.8904418945312	206.3756866455078	1.0	543.6837158203125	207.1392822265625	0.001841038465499878	5	050
291	428.8198547363281	208.16798400878906	1.0	354.32537841796875	286.1759338378906	1.0	545.57275390625	206.34503173828125	1.0	543.1564331054688	206.1139373779297	0.0007705092430114746	5	050
292	428.0490417480469	208.1314239501953	1.0	352.83245849609375	286.30303955078125	1.0	544.8179931640625	206.84378051757812	1.0	543.0308227539062	206.33975219726562	0.0009030401706695557	5	050
293	426.8305969238281	213.27120971679688	1.0	350.5231628417969	286.9750061035156	1.0	545.0702514648438	206.58755493164062	1.0	541.2561645507812	206.1502227783203	0.0006129741668701172	5	050
294	427.91949462890625	219.47808837890625	1.0	350.2755126953125	279.3442077636719	0.9999997615814209	545.3519897460938	206.3561553955078	1.0	543.7691650390625	207.37954711914062	0.000773698091506958	5	050
295	430.36883544921875	221.15579223632812	1.0	348.180419921875	275.73797607421875	0.9999996423721313	545.4484252929688	206.31719970703125	1.0	543.1937866210938	206.23208618164062	0.0010853409767150879	5	050
296	431.85186767578125	222.59483337402344	1.0	348.9832763671875	263.372802734375	0.6535555720329285	545.6740112304688	205.68453979492188	1.0	543.8921508789062	206.79148864746094	0.0008883476257324219	5	050
297	433.605224609375	222.82386779785156	1.0	438.5896911621094	226.36813354492188	0.0002446472644805908	545.0187377929688	206.13101196289062	1.0	543.928955078125	207.0902099609375	0.0013721883296966553	5	050
298	434.6291809082031	222.64878845214844	1.0	347.57470703125	257.7768859863281	0.4013790488243103	545.8485717773438	206.6144561767578	1.0	541.751708984375	206.25535583496094	0.00052642822265625	5	050
299	437.87261962890625	222.1973419189453	1.0	441.762939453125	225.2947540283203	0.00041732192039489746	545.57666015625	206.32260131835938	1.0	544.096435546875	207.30909729003906	0.0005755126476287842	5	050
300	441.1729431152344	223.1154327392578	1.0	349.378173828125	254.97743225097656	0.9728865623474121	545.0865478515625	206.3153839111328	1.0	543.5062866210938	207.29164123535156	0.001154780387878418	5	050
301	444.3853454589844	225.36424255371094	0.9999992847442627	351.7027587890625	255.4669952392578	0.9936702251434326	545.6577758789062	206.44320678710938	1.0	544.2947998046875	207.27978515625	0.0033102333545684814	5	050
302	445.25079345703125	227.485595703125	0.9948911666870117	447.0216369628906	226.0977325439453	0.9145496487617493	544.4871826171875	206.31764221191406	1.0	543.5078125	207.09173583984375	0.002267181873321533	5	050
303	444.335693359375	227.64642333984375	0.9996445178985596	352.5212707519531	252.31919860839844	0.3184187412261963	545.3486938476562	206.4981231689453	1.0	543.7144165039062	207.05250549316406	0.0017879307270050049	5	050
304	443.5576477050781	229.84725952148438	1.0	355.2786865234375	247.6475372314453	0.4303123652935028	545.6216430664062	205.76461791992188	1.0	543.9736328125	206.7982940673828	0.0012340247631072998	5	050
305	443.9832458496094	230.08883666992188	0.9999805688858032	355.55572509765625	246.0328369140625	0.7789787650108337	544.8390502929688	205.64974975585938	1.0	541.2128295898438	204.91334533691406	0.0007500648498535156	5	050
306	443.8350524902344	231.29931640625	1.0	356.4958190917969	245.75778198242188	0.9995885491371155	545.5637817382812	205.78480529785156	1.0	544.2203979492188	206.84352111816406	0.0009652674198150635	5	050
307	444.53216552734375	229.79776000976562	1.0	450.6548767089844	227.57919311523438	0.028104722499847412	545.5770874023438	206.55943298339844	1.0	543.3471069335938	206.59927368164062	0.001245051622390747	5	050
308	443.1389465332031	229.73495483398438	1.0	449.0594177246094	232.31077575683594	0.003277719020843506	546.0572509765625	206.33486938476562	1.0	544.2001342773438	206.95761108398438	0.0007337331771850586	5	050
309	444.6535339355469	230.98045349121094	0.9999997615814209	360.7868957519531	243.66677856445312	0.014207661151885986	545.6798706054688	206.81700134277344	1.0	543.8693237304688	207.5348358154297	0.0006797909736633301	5	050
310	443.2007751464844	230.12332153320312	1.0	359.52947998046875	243.079833984375	0.4318309724330902	545.7849731445312	206.566162109375	1.0	544.1193237304688	207.32183837890625	0.0012219250202178955	5	050
311	442.6473083496094	229.37071228027344	1.0	360.1239318847656	242.48367309570312	0.6408131122589111	545.7966918945312	206.16168212890625	1.0	544.0545654296875	207.18838500976562	0.0012233555316925049	5	050
312	443.0271301269531	229.9539337158203	1.0	362.8375549316406	244.2342987060547	0.999997615814209	544.9672241210938	206.66099548339844	1.0	541.4623413085938	205.99818420410156	0.0010694265365600586	5	050
313	442.6278381347656	229.1961212158203	1.0	364.65301513671875	244.72247314453125	0.5863370895385742	545.6226806640625	206.3142852783203	1.0	543.2291870117188	205.80792236328125	0.0005996823310852051	5	050
314	443.85626220703125	230.4802703857422	1.0	369.34698486328125	245.55458068847656	0.8839974403381348	545.3465576171875	205.78231811523438	1.0	544.0289306640625	206.95364379882812	0.0008258521556854248	5	050
315	445.8484191894531	230.5481414794922	1.0	449.2646179199219	230.1886749267578	0.1271766722202301	545.64599609375	206.49288940429688	0.9999998807907104	543.8878173828125	207.24334716796875	0.002900063991546631	5	050
316	444.6521911621094	228.3242645263672	1.0	361.77020263671875	246.68919372558594	0.8825008869171143	545.6612548828125	206.1697998046875	1.0	543.2210083007812	205.80377197265625	0.0006425678730010986	5	050
317	447.18450927734375	227.18553161621094	1.0	371.11273193359375	245.62074279785156	0.9994699358940125	545.4778442382812	206.3892364501953	1.0	544.2136840820312	207.11672973632812	0.0015840232372283936	5	050
318	446.2502746582031	225.74020385742188	1.0	373.4412536621094	247.04547119140625	0.5956417918205261	545.5328369140625	205.979736328125	1.0	543.0469360351562	205.86334228515625	0.0005168616771697998	5	050
319	447.65313720703125	225.5050506591797	1.0	375.16156005859375	246.9793701171875	0.8528555035591125	545.8494873046875	206.9146270751953	1.0	544.124755859375	207.83981323242188	0.0011046528816223145	5	050
320	447.3417663574219	226.33843994140625	1.0	373.4417724609375	251.06768798828125	0.9996919631958008	546.314208984375	206.5548095703125	1.0	544.0174560546875	206.4118194580078	0.000568091869354248	5	050
321	447.2121887207031	226.37696838378906	1.0	371.5685119628906	253.98484802246094	0.9969595670700073	545.122802734375	206.76202392578125	1.0	543.7445068359375	207.62811279296875	0.0015968382358551025	5	050
322	445.39642333984375	226.78045654296875	1.0	371.3653564453125	254.11773681640625	0.9999470114707947	545.7022094726562	206.42796325683594	1.0	544.2495727539062	207.1675262451172	0.0008868575096130371	5	050
323	443.405517578125	226.85574340820312	1.0	369.92669677734375	255.2528839111328	0.9779927134513855	545.7156372070312	205.99530029296875	1.0	543.3798217773438	205.65805053710938	0.0007151961326599121	5	050
324	442.3697509765625	226.27301025390625	1.0	370.1936950683594	255.2122039794922	0.9994608759880066	545.203369140625	206.04409790039062	1.0	543.1968994140625	205.8789825439453	0.0008109807968139648	5	050
325	442.4527282714844	226.99449157714844	1.0	368.33966064453125	256.77960205078125	0.9999591112136841	545.5234375	205.97325134277344	1.0	543.244140625	205.80628967285156	0.0006881952285766602	5	050
326	444.52716064453125	225.50523376464844	1.0	367.9969177246094	258.6210021972656	0.9992690086364746	544.9058227539062	206.43560791015625	1.0	544.08203125	207.37127685546875	0.000919729471206665	5	050
327	445.7196044921875	225.69888305664062	1.0	365.6529235839844	258.83837890625	1.0	545.69775390625	206.28775024414062	1.0	541.56689453125	205.74903869628906	0.0004188418388366699	5	050
328	446.7843017578125	225.4765167236328	1.0	362.55816650390625	258.75018310546875	0.9999996423721313	544.970458984375	206.14479064941406	1.0	543.6121826171875	207.40884399414062	0.000846564769744873	5	050
329	447.55517578125	225.40692138671875	1.0	367.6825256347656	257.59710693359375	0.6014339923858643	545.2818603515625	206.8077392578125	1.0	544.01318359375	207.50894165039062	0.001110672950744629	5	050
330	448.32122802734375	226.1292266845703	1.0	368.8315124511719	256.0760498046875	0.9381142854690552	545.7933959960938	206.1012725830078	1.0	541.99951171875	205.61956787109375	0.0006024837493896484	5	050
331	449.2590637207031	225.37661743164062	1.0	367.4677734375	259.8080749511719	0.9999987483024597	545.4782104492188	205.63336181640625	1.0	543.8695678710938	206.6099853515625	0.0005965232849121094	5	050
332	448.3879089355469	226.99325561523438	1.0	367.3720703125	260.6031494140625	0.9999997615814209	545.6786499023438	205.8296661376953	1.0	543.9593505859375	206.8818817138672	0.000632941722869873	5	050
333	445.8263854980469	227.36094665527344	1.0	366.2147216796875	261.22161865234375	1.0	545.5696411132812	206.8801727294922	1.0	543.84033203125	207.3686065673828	0.0007375180721282959	5	050
334	445.8316955566406	228.7560272216797	1.0	364.45855712890625	262.263427734375	1.0	545.8419799804688	205.65548706054688	1.0	541.9056396484375	205.30517578125	0.0005969405174255371	5	050
335	444.0992736816406	228.38015747070312	1.0	362.4870910644531	261.657470703125	1.0	545.4991455078125	206.53392028808594	1.0	543.602783203125	206.21556091308594	0.0009014904499053955	5	050
336	444.5582275390625	230.1699676513672	1.0	363.08502197265625	262.3086242675781	1.0	545.8016357421875	206.324462890625	1.0	543.6215209960938	206.2537841796875	0.0011042952537536621	5	050
337	442.3424072265625	230.64227294921875	1.0	361.9339904785156	262.3619384765625	1.0	545.99609375	206.14627075195312	1.0	543.3976440429688	206.31314086914062	0.0010745227336883545	5	050
338	445.58697509765625	232.52923583984375	1.0	360.53375244140625	262.0960693359375	1.0	545.5706787109375	205.734375	1.0	541.415283203125	205.27574157714844	0.0006076395511627197	5	050
339	444.6631164550781	234.20443725585938	1.0	358.63897705078125	260.88726806640625	0.9999905824661255	545.6868286132812	205.6468048095703	1.0	541.7313232421875	205.34910583496094	0.0009206533432006836	5	050
340	445.2991638183594	236.08692932128906	1.0	360.4091491699219	261.4481201171875	0.9999933242797852	545.9165649414062	206.3709716796875	1.0	544.5195922851562	207.21160888671875	0.0008271932601928711	5	050
341	447.2029724121094	238.3046112060547	1.0	451.79345703125	238.9011688232422	0.00047215819358825684	545.2921752929688	205.7415008544922	1.0	544.1488647460938	206.67970275878906	0.0013261735439300537	5	050
342	447.0102233886719	240.1501922607422	1.0	360.0087890625	261.50189208984375	0.9999324083328247	545.3702392578125	206.06520080566406	1.0	542.7757568359375	205.6570587158203	0.0009884238243103027	5	050
343	447.8168029785156	241.9273681640625	1.0	358.3054504394531	261.916259765625	0.9999136924743652	545.4605712890625	205.94776916503906	1.0	543.9701538085938	207.1731719970703	0.0009406507015228271	5	050
344	447.6221008300781	242.9629669189453	1.0	357.9334716796875	261.2011413574219	0.9999988079071045	545.3956298828125	205.7904815673828	1.0	543.9134521484375	206.87660217285156	0.0006048381328582764	5	050
345	447.7590026855469	242.64846801757812	1.0	358.02398681640625	260.429931640625	0.9999535083770752	545.541748046875	206.005126953125	1.0	543.0944213867188	205.8477020263672	0.0007916390895843506	5	050
346	447.8683166503906	242.7818145751953	1.0	357.6217346191406	262.0478820800781	0.0004645884037017822	545.60693359375	205.83599853515625	1.0	544.25	206.70713806152344	0.000800013542175293	5	050
347	447.72528076171875	242.73794555664062	1.0	361.61419677734375	263.2685852050781	0.141666442155838	545.4493408203125	206.4087371826172	1.0	544.1449584960938	207.18247985839844	0.0019427835941314697	5	050
348	448.3916320800781	242.96421813964844	1.0	359.87725830078125	262.8756103515625	0.9996027946472168	545.8181762695312	206.32151794433594	1.0	544.1351928710938	207.03309631347656	0.0006154775619506836	5	050
349	448.785888671875	244.1674346923828	1.0	3.9600670337677	145.83187866210938	0.0015393197536468506	545.4577026367188	206.29331970214844	1.0	544.1473999023438	207.10499572753906	0.0015117228031158447	5	050
350	448.6171569824219	244.88485717773438	1.0	359.134033203125	263.1586608886719	0.004811108112335205	545.4592895507812	206.34295654296875	1.0	543.816650390625	207.12901306152344	0.0008634626865386963	5	050
351	449.6396789550781	246.42726135253906	1.0	453.6979675292969	244.2252655029297	0.0009075403213500977	545.4692993164062	205.7172393798828	1.0	544.11669921875	206.81529235839844	0.0010554194450378418	5	050
352	450.2607727050781	248.06507873535156	1.0	454.8236083984375	248.89466857910156	0.00033485889434814453	545.3333129882812	205.80674743652344	1.0	543.83984375	207.0564727783203	0.001559138298034668	5	050
353	448.921630859375	249.2481231689453	0.9999995231628418	356.5260925292969	268.2039489746094	0.9988100528717041	545.9088134765625	206.52096557617188	1.0	544.0855102539062	207.37582397460938	0.0015869140625	5	050
354	450.4847412109375	249.9103240966797	1.0	359.7680358886719	267.7137756347656	0.9997398853302002	545.7918701171875	205.87118530273438	1.0	543.9935913085938	206.83999633789062	0.000491797924041748	5	050
355	448.4385681152344	251.6376953125	1.0	452.0360412597656	249.37147521972656	0.004639625549316406	545.2365112304688	206.56443786621094	1.0	543.8534545898438	207.4510498046875	0.0011637508869171143	5	050
356	448.2550048828125	253.23626708984375	1.0	354.0261535644531	269.393310546875	0.9999998807907104	545.1083984375	206.5657196044922	1.0	543.6214599609375	207.48654174804688	0.002463608980178833	5	050
357	449.0780029296875	256.9839782714844	1.0	355.919189453125	269.0382995605469	0.09907102584838867	545.0116577148438	205.90174865722656	1.0	543.640380859375	206.92555236816406	0.0006483495235443115	5	050
358	450.4017639160156	259.7995910644531	1.0	361.8460998535156	267.84893798828125	0.9999942779541016	545.018798828125	206.93763732910156	0.9999999403953552	543.5913696289062	207.4845428466797	0.0010807812213897705	5	050
359	449.5688171386719	263.79443359375	1.0	361.3843994140625	269.81768798828125	0.9999996423721313	545.41943359375	206.45822143554688	1.0	543.098388671875	206.29629516601562	0.0012232661247253418	5	050
360	450.4350891113281	268.0680847167969	0.9999997615814209	365.471923828125	269.356689453125	0.9999659061431885	545.3755493164062	206.0428924560547	1.0	543.1163940429688	207.77072143554688	0.0006204545497894287	5	050
361	450.9894104003906	271.23419189453125	0.9999982118606567	365.6681823730469	269.0233459472656	0.9999611973762512	545.3921508789062	206.60792541503906	1.0	543.4478759765625	207.44012451171875	0.0009664297103881836	5	050
362	448.80548095703125	274.4134826660156	1.0	364.9128723144531	270.0626525878906	0.9996867179870605	545.7962036132812	206.87454223632812	1.0	544.2887573242188	207.48403930664062	0.00084647536277771	5	050
363	451.5285339355469	273.1737976074219	0.9999993443489075	454.7962341308594	271.9958801269531	0.0003230273723602295	545.4080200195312	205.9360809326172	1.0	544.1023559570312	207.28817749023438	0.0012652277946472168	5	050
364	490.6327819824219	279.0674743652344	0.9999994039535522	367.945068359375	266.7570495605469	0.0003350377082824707	545.6124267578125	206.94000244140625	1.0	541.8250122070312	206.72169494628906	0.0004583001136779785	5	050
365	451.6309814453125	275.1346130371094	0.9999896287918091	452.4075012207031	275.3622131347656	0.0011264383792877197	545.6300048828125	206.163330078125	1.0	543.7117309570312	207.49111938476562	0.0007914304733276367	5	050
366	486.2838134765625	283.7752685546875	0.9999842047691345	451.8551025390625	275.3366394042969	0.001571357250213623	545.428955078125	206.02415466308594	1.0	541.5316772460938	205.80699157714844	0.00038823485374450684	5	050
367	486.45440673828125	282.5428466796875	0.9997780323028564	453.0952453613281	275.4508972167969	0.002401202917098999	545.7141723632812	205.8411407470703	1.0	544.0694580078125	206.98568725585938	0.0008789598941802979	5	050
368	451.0405578613281	274.66168212890625	0.9999933242797852	451.9118347167969	275.0902404785156	0.010552734136581421	545.78466796875	206.0697021484375	1.0	544.3250732421875	206.89825439453125	0.0011993944644927979	5	050
369	449.1722717285156	274.6885986328125	0.9999998807907104	452.542236328125	273.5796203613281	0.002355813980102539	545.6514892578125	206.858154296875	1.0	543.8065185546875	207.52175903320312	0.0009395480155944824	5	050
370	449.13494873046875	275.06005859375	0.9999994039535522	451.93463134765625	275.5392150878906	0.003153860569000244	545.2454223632812	205.5700225830078	1.0	541.3294677734375	205.3786163330078	0.0007185935974121094	5	050
371	450.2007141113281	276.14410400390625	0.9999998807907104	452.5000915527344	276.6443786621094	0.0011179447174072266	545.23486328125	206.32191467285156	0.9999998807907104	544.2677001953125	207.1519012451172	0.002898961305618286	5	050
372	449.0903625488281	275.6869201660156	1.0	371.07623291015625	276.16510009765625	0.00914078950881958	545.413818359375	206.0189208984375	1.0	543.9196166992188	206.94935607910156	0.0009750723838806152	5	050
373	449.28955078125	275.9979553222656	1.0	452.1541442871094	274.6443786621094	0.0037106573581695557	545.5524291992188	206.5818328857422	1.0	543.9899291992188	207.4036865234375	0.0008352100849151611	5	050
374	448.25335693359375	275.4981689453125	1.0	450.02947998046875	276.3176574707031	0.0007768869400024414	545.1422729492188	205.9684600830078	1.0	541.5482788085938	205.7220916748047	0.0006893277168273926	5	050
375	448.3444519042969	275.3995666503906	1.0	451.967041015625	275.1434020996094	0.0008364319801330566	545.7897338867188	206.4339599609375	1.0	541.7706909179688	206.22409057617188	0.0005289316177368164	5	050
376	448.8962097167969	275.9842834472656	1.0	372.58514404296875	280.3334655761719	0.5298069715499878	545.0615844726562	206.13389587402344	1.0	543.69677734375	207.1216278076172	0.0016694068908691406	5	050
377	449.40771484375	274.3327941894531	1.0	452.5278015136719	274.18487548828125	0.0015663206577301025	545.406494140625	205.79214477539062	1.0	542.9702758789062	205.6774139404297	0.001131206750869751	5	050
378	448.8086853027344	275.0346984863281	1.0	3.389357805252075	146.23500061035156	0.00045052170753479004	545.7537231445312	206.5350341796875	1.0	544.3912963867188	207.5435028076172	0.001548856496810913	5	050
379	448.5458679199219	275.1874694824219	1.0	452.7738952636719	274.0912170410156	0.0007642507553100586	545.2557373046875	205.33399963378906	1.0	542.6250610351562	205.64109802246094	0.0005211830139160156	5	050
380	451.5446472167969	276.4403076171875	0.9999994039535522	454.8863220214844	276.2445983886719	0.0003929436206817627	545.2235107421875	206.3227996826172	1.0	543.0341186523438	205.9813232421875	0.0022123754024505615	5	050
381	450.4344787597656	275.9782409667969	0.9999998807907104	364.5342102050781	283.77691650390625	0.9625421762466431	545.3525390625	206.22035217285156	1.0	541.4046020507812	205.9745635986328	0.0006007850170135498	5	050
382	453.5647888183594	278.1333923339844	0.9901453256607056	367.0418701171875	285.1754455566406	0.14442697167396545	545.02734375	206.65138244628906	1.0	541.334228515625	206.24066162109375	0.0006202161312103271	5	050
383	19.174999237060547	37.79164505004883	0.12005135416984558	370.576416015625	284.1407165527344	0.999960720539093	545.25244140625	206.68020629882812	1.0	543.8316040039062	207.22018432617188	0.001553952693939209	5	050
384	454.76177978515625	278.81121826171875	0.9574279189109802	368.441650390625	281.19342041015625	0.04954424500465393	544.7744140625	206.36399841308594	1.0	543.9542236328125	207.15708923339844	0.002743631601333618	5	050
385	452.91864013671875	278.1060791015625	0.9996236562728882	364.8185729980469	286.4523010253906	0.4645801782608032	545.5066528320312	206.0752410888672	1.0	543.0760498046875	205.89434814453125	0.0007055699825286865	5	050
386	450.1506042480469	276.9328308105469	0.9999998807907104	366.0736999511719	287.60906982421875	0.7364541292190552	545.48291015625	206.05874633789062	1.0	544.01318359375	206.98190307617188	0.0015389025211334229	5	050
387	449.4576110839844	276.2430114746094	0.9999998807907104	367.53765869140625	288.96002197265625	0.9911143183708191	545.5875244140625	205.834716796875	1.0	543.20556640625	205.50074768066406	0.001425027847290039	5	050
388	449.2811279296875	277.1402893066406	1.0	367.2768859863281	287.48504638671875	0.058793842792510986	545.8394165039062	206.2860107421875	1.0	543.3885498046875	207.14105224609375	0.0006514191627502441	5	050
389	449.5143737792969	277.56146240234375	1.0	365.5854797363281	289.0132751464844	0.9994432926177979	545.420166015625	206.7019500732422	1.0	543.5916137695312	207.56661987304688	0.0010814368724822998	5	050
390	448.8289489746094	277.8978271484375	1.0	363.04730224609375	288.4412841796875	0.9999994039535522	545.21435546875	206.80873107910156	1.0	543.2481689453125	208.32386779785156	0.0009589195251464844	5	050
391	449.948974609375	278.27862548828125	1.0	363.1908874511719	288.31280517578125	0.9971716403961182	545.108642578125	205.76669311523438	1.0	543.8433837890625	206.94239807128906	0.0012395083904266357	5	050
392	450.7494201660156	279.1726379394531	0.9999677538871765	359.972412109375	293.8691101074219	0.9999678134918213	545.15185546875	206.02655029296875	1.0	541.2545166015625	205.78126525878906	0.0007431209087371826	5	050
393	450.20068359375	280.6009826660156	0.9999997615814209	360.5815124511719	294.8368225097656	0.9981299042701721	545.308349609375	206.46543884277344	1.0	544.0408325195312	207.51707458496094	0.0010947585105895996	5	050
394	450.57122802734375	280.0825500488281	0.9999998807907104	453.5552978515625	279.3458557128906	0.0009330213069915771	545.2813110351562	206.93824768066406	1.0	543.1094360351562	208.5955047607422	0.0017210841178894043	5	050
395	448.499267578125	280.0041809082031	1.0	3.63688588142395	146.9662322998047	0.0006829202175140381	544.7818603515625	206.1399383544922	1.0	541.030029296875	205.56346130371094	0.0008105933666229248	5	050
396	448.877197265625	281.5495300292969	1.0	368.4537048339844	297.6114501953125	0.002637326717376709	545.2236328125	205.68212890625	1.0	543.6162719726562	206.740478515625	0.0008565783500671387	5	050
397	448.6414794921875	280.5549621582031	1.0	454.1234436035156	281.7521667480469	0.000308990478515625	545.9002685546875	206.27383422851562	1.0	541.9971923828125	205.49786376953125	0.0005480945110321045	5	050
398	446.9417724609375	281.0279846191406	1.0	365.1823425292969	302.4776916503906	0.9197697043418884	545.0655517578125	206.2090606689453	0.9999999403953552	541.7605590820312	205.84713745117188	0.0013379156589508057	5	050
399	447.112060546875	280.8688049316406	1.0	3.01023006439209	207.2370147705078	0.0014193952083587646	545.5101928710938	206.22036743164062	1.0	541.8046875	205.82315063476562	0.0009737610816955566	5	050
400	446.425048828125	281.84686279296875	1.0	452.4417724609375	281.9535827636719	0.00028589367866516113	546.0822143554688	205.83352661132812	1.0	543.9153442382812	206.7367706298828	0.0006864666938781738	5	050
401	446.00177001953125	281.7809143066406	1.0	452.87353515625	279.2376708984375	0.0005384683609008789	545.3479614257812	206.82342529296875	1.0	541.5678100585938	206.66653442382812	0.0007002055644989014	5	050
402	446.1107177734375	282.1649475097656	1.0	452.2584228515625	282.4088134765625	0.00033092498779296875	545.007080078125	206.39202880859375	0.9999998807907104	541.6419677734375	205.93934631347656	0.0015617311000823975	5	050
403	444.316162109375	283.7364501953125	1.0	364.38812255859375	308.4618835449219	0.05268886685371399	545.5886840820312	205.99609375	1.0	543.8228759765625	205.7010040283203	0.0020737648010253906	5	050
404	442.7257080078125	285.4143371582031	1.0	450.12103271484375	281.5497741699219	0.0007736384868621826	446.3872375488281	285.7793884277344	0.00010600686073303223	445.063720703125	273.9212646484375	0.0001925826072692871	5	050
405	442.8691101074219	286.54913330078125	1.0	450.3451843261719	285.8659362792969	0.0013570785522460938	447.8956298828125	285.68023681640625	0.00017711520195007324	438.0837097167969	274.9810485839844	0.0001404285430908203	5	050
406	441.7802734375	287.94873046875	1.0	357.2702941894531	309.6348571777344	0.4131500720977783	447.62127685546875	287.5460510253906	0.00017070770263671875	439.3697814941406	276.7162780761719	8.741021156311035e-5	5	050
407	440.6157531738281	288.289794921875	1.0	360.1096496582031	311.59991455078125	0.9999997615814209	447.31622314453125	287.7409362792969	0.0002811551094055176	360.5596923828125	316.1899719238281	9.691715240478516e-5	5	050
408	441.4319152832031	288.6878356933594	1.0	450.3173522949219	287.3528747558594	0.001125633716583252	447.4766845703125	287.8236083984375	0.0002092421054840088	438.8843078613281	279.0904541015625	6.064772605895996e-5	5	050
409	441.5068054199219	289.3233947753906	1.0	356.1817321777344	312.17437744140625	1.0	447.925537109375	288.3341369628906	0.00025513768196105957	443.92437744140625	290.2392578125	7.134675979614258e-5	5	050
410	441.741455078125	290.0665588378906	1.0	356.29302978515625	310.57122802734375	0.9948036670684814	447.54437255859375	289.0	0.0003019273281097412	443.917724609375	290.5889587402344	6.508827209472656e-5	5	050
411	440.6425476074219	289.7872619628906	1.0	446.7373046875	289.3487854003906	0.0027045905590057373	447.2095031738281	288.47747802734375	0.00034993886947631836	439.1174621582031	279.7494201660156	9.360909461975098e-5	5	050
412	440.67578125	290.27490234375	1.0	356.2900695800781	311.7963562011719	0.0014064908027648926	447.6893005371094	289.0137634277344	0.0002859532833099365	443.92230224609375	290.9356384277344	6.663799285888672e-5	5	050
413	441.7912902832031	289.4110412597656	1.0	358.25506591796875	311.1575927734375	0.019669324159622192	447.6155090332031	287.8541564941406	0.00036260485649108887	447.6551208496094	294.0979309082031	8.58306884765625e-5	5	050
414	443.9195861816406	287.7979431152344	1.0	358.5823059082031	318.63909912109375	0.028409451246261597	448.3980407714844	286.6614074707031	0.00017938017845153809	448.7484436035156	293.7445068359375	9.450316429138184e-5	5	050
415	444.5368957519531	287.1177062988281	1.0	451.5386657714844	286.089599609375	0.0014554858207702637	448.3606262207031	285.8315124511719	0.00018987059593200684	439.1154479980469	276.8415222167969	0.00014778971672058105	5	050
416	445.5334167480469	285.0391540527344	1.0	358.12054443359375	321.2411193847656	0.4957572817802429	447.6809387207031	284.95806884765625	0.00012052059173583984	446.2397155761719	273.92694091796875	9.241700172424316e-5	5	050
417	444.9183349609375	283.51123046875	1.0	357.0818786621094	323.81976318359375	1.0	444.59478759765625	285.8577880859375	0.00022870302200317383	448.02130126953125	276.3651123046875	0.00015863776206970215	5	050
418	443.1162109375	281.7903137207031	1.0	360.55572509765625	325.5827331542969	1.0	443.21148681640625	284.4911804199219	0.0003615915775299072	447.1652526855469	274.94757080078125	0.00022926926612854004	5	050
419	445.2705383300781	280.3096008300781	1.0	363.6513671875	326.0037536621094	1.0	444.07440185546875	283.8526611328125	0.0002487301826477051	365.6221618652344	321.768798828125	0.00010800361633300781	5	050
420	443.6040344238281	279.5660400390625	1.0	363.4848327636719	327.1407165527344	0.9999997615814209	443.3233642578125	283.18719482421875	0.00014457106590270996	449.1508483886719	286.0852966308594	0.00013586878776550293	5	050
421	443.7827453613281	278.6357421875	1.0	365.6968994140625	328.90521240234375	0.9999945163726807	448.9673156738281	277.3594665527344	0.0001125037670135498	361.7833251953125	328.31036376953125	0.00010594725608825684	5	050
422	444.04571533203125	277.88134765625	1.0	365.8370666503906	330.4111328125	1.0	369.5314025878906	330.9536437988281	9.778141975402832e-5	365.3006896972656	331.94793701171875	0.0001526176929473877	5	050
423	444.3451843261719	276.88519287109375	1.0	366.7836608886719	331.4180908203125	1.0	366.1858215332031	332.0085754394531	0.0002295076847076416	367.5263671875	332.129638671875	0.0005046427249908447	5	050
424	445.5024108886719	275.8728942871094	1.0	365.4009094238281	330.2474060058594	0.9999999403953552	367.76959228515625	330.98895263671875	0.00015121698379516602	363.560791015625	332.3700866699219	0.0003255307674407959	5	050
425	444.5666198730469	275.6759338378906	1.0	366.01727294921875	332.322509765625	0.9999982118606567	6.516366004943848	31.756376266479492	0.00012981891632080078	4.843500137329102	29.854366302490234	0.0003215968608856201	5	050
426	444.62188720703125	275.6866149902344	1.0	364.79986572265625	332.806884765625	1.0	367.3451232910156	332.59173583984375	0.00030857324600219727	363.3885498046875	333.417724609375	0.0005040168762207031	5	050
427	445.77239990234375	274.9744873046875	1.0	366.13507080078125	333.9765930175781	0.9999994039535522	366.82763671875	333.6031188964844	0.00013712048530578613	367.24871826171875	334.9559631347656	0.0003312826156616211	5	050
428	445.6590270996094	274.4139709472656	1.0	361.26861572265625	334.9209899902344	0.9972587823867798	648.6451416015625	182.46694946289062	8.860230445861816e-5	360.77508544921875	328.00360107421875	8.64267349243164e-5	5	050
429	445.80706787109375	273.2160339355469	1.0	363.7303161621094	329.27227783203125	0.9999970197677612	441.1342468261719	276.82366943359375	0.00013881921768188477	440.3130798339844	264.42401123046875	0.00015926361083984375	5	050
430	447.1545715332031	270.3692321777344	1.0	369.36419677734375	327.5911560058594	1.0	374.1996765136719	325.3359680175781	9.322166442871094e-5	367.96923828125	324.4199523925781	0.00015276670455932617	5	050
431	446.4176025390625	263.97747802734375	1.0	367.678466796875	328.8615417480469	0.9999998211860657	444.07830810546875	265.2430419921875	0.00012376904487609863	367.0892333984375	324.258056640625	0.0002352297306060791	5	050
432	447.4268798828125	258.5311279296875	1.0	368.57354736328125	331.7699890136719	1.0	367.7880859375	333.6036682128906	9.72449779510498e-5	368.83978271484375	332.8414611816406	0.00023430585861206055	5	050
433	448.17462158203125	254.28585815429688	1.0	369.9062805175781	332.954833984375	1.0	647.3375244140625	28.831588745117188	9.953975677490234e-5	368.2206726074219	333.9166564941406	0.0001766681671142578	5	050
434	449.0285339355469	250.96656799316406	1.0	372.0731201171875	332.3865661621094	1.0	374.3863830566406	332.9490661621094	0.00014507770538330078	373.2934875488281	334.77752685546875	0.0006335079669952393	5	050
435	449.00396728515625	249.26577758789062	1.0	370.9077453613281	331.61181640625	0.35107675194740295	446.9547119140625	253.2137908935547	0.00021970272064208984	442.8656921386719	257.78546142578125	0.00011280179023742676	5	050
436	448.82373046875	248.311279296875	1.0	373.0653991699219	330.3755798339844	1.0	647.84130859375	315.5959777832031	0.0001226961612701416	374.6084289550781	332.809326171875	0.0005566179752349854	5	050
437	448.56610107421875	246.9738311767578	1.0	370.5868225097656	327.50457763671875	1.0	444.2044982910156	249.60951232910156	0.0001310408115386963	370.1617736816406	334.1263427734375	0.00012832880020141602	5	050
438	447.1502990722656	247.30345153808594	1.0	372.0898742675781	327.5080261230469	1.0	450.3519287109375	250.4246826171875	0.00013831257820129395	370.6748352050781	333.9781799316406	0.00015673041343688965	5	050
439	446.6927490234375	247.10873413085938	1.0	453.24725341796875	248.61622619628906	0.0003775656223297119	450.04339599609375	250.32205200195312	0.00012230873107910156	448.5556335449219	256.31231689453125	6.499886512756348e-5	5	050
440	447.7686462402344	246.01400756835938	1.0	369.3281555175781	323.99713134765625	1.0	371.9444885253906	321.7970886230469	0.00014403462409973145	368.8861083984375	325.3609619140625	0.00018402934074401855	5	050
441	447.2427978515625	246.29733276367188	1.0	453.7551574707031	247.95298767089844	0.0002790689468383789	443.71337890625	247.97601318359375	0.00017520785331726074	449.0856018066406	256.3662109375	6.774067878723145e-5	5	050
442	446.5129089355469	245.61184692382812	1.0	452.749755859375	247.2317657470703	0.00024110078811645508	443.6903381347656	247.15277099609375	0.00010949373245239258	449.3883361816406	255.5779571533203	5.385279655456543e-5	5	050
443	447.16265869140625	244.55642700195312	1.0	369.6339111328125	321.5044250488281	0.009289085865020752	648.7572631835938	127.69868469238281	6.589293479919434e-5	450.149169921875	255.42259216308594	4.318356513977051e-5	5	050
444	445.8114013671875	244.6283721923828	1.0	366.8449401855469	321.0231018066406	0.0022122859954833984	442.991455078125	246.34312438964844	9.21785831451416e-5	448.81329345703125	255.37313842773438	2.8461217880249023e-5	5	050
445	446.40673828125	242.89576721191406	1.0	452.00628662109375	245.75396728515625	0.0002753734588623047	647.6463623046875	257.7299499511719	9.226799011230469e-5	449.8460693359375	254.6011505126953	3.7670135498046875e-5	5	050
446	446.5943298339844	240.142333984375	1.0	373.6868896484375	319.21661376953125	0.8060058355331421	450.47735595703125	239.68016052246094	6.181001663208008e-5	450.318115234375	247.1260223388672	3.889203071594238e-5	5	050
447	447.2668762207031	236.87527465820312	1.0	450.8047180175781	238.2682342529297	0.0007419288158416748	647.7716064453125	29.895410537719727	0.00012573599815368652	452.1314392089844	242.77354431152344	8.144974708557129e-5	5	050
448	447.36669921875	233.66331481933594	1.0	376.5918884277344	312.0683288574219	0.2638450264930725	445.9002990722656	237.21739196777344	0.0004552900791168213	443.7247314453125	241.71617126464844	0.000206679105758667	5	050
449	447.6692199707031	229.6327362060547	1.0	453.5406799316406	231.76927185058594	0.00022491812705993652	450.30303955078125	233.4464111328125	7.987022399902344e-5	449.6865234375	240.4359130859375	2.3126602172851562e-5	5	050
450	447.5906066894531	227.2778778076172	1.0	452.3762512207031	229.68402099609375	0.0001875162124633789	442.2080993652344	230.36048889160156	3.212690353393555e-5	450.4286804199219	239.1822509765625	1.5497207641601562e-5	5	050
451	448.9271240234375	226.08099365234375	1.0	453.2296142578125	229.08399963378906	0.00018322467803955078	647.0865478515625	30.679031372070312	0.00038698315620422363	3.912508487701416	477.53167724609375	5.689263343811035e-5	5	050
452	447.8154296875	226.04571533203125	1.0	374.67877197265625	311.5834655761719	0.9525864720344543	648.0277099609375	126.3243637084961	8.20457935333252e-5	377.3860168457031	317.73724365234375	0.00010728836059570312	5	050
453	447.35333251953125	225.6676483154297	1.0	376.20269775390625	308.95733642578125	0.010477721691131592	8.341497421264648	480.6684875488281	4.571676254272461e-5	4.206371784210205	475.98101806640625	9.468197822570801e-5	5	050
454	446.7661437988281	224.93487548828125	1.0	374.41522216796875	316.7324523925781	0.8653761744499207	647.98193359375	142.21031188964844	5.981326103210449e-5	376.1862487792969	318.14739990234375	4.652142524719238e-5	5	050
455	446.198486328125	225.7784423828125	1.0	372.94183349609375	308.63519287109375	0.0025364160537719727	441.5460510253906	229.43544006347656	0.0001207888126373291	449.28192138671875	238.9259033203125	2.8401613235473633e-5	5	050
456	445.5988464355469	226.08810424804688	1.0	375.2507629394531	310.02044677734375	0.2144271433353424	441.1998596191406	228.78482055664062	7.975101470947266e-5	372.3194580078125	314.38720703125	3.5881996154785156e-5	5	050
457	445.0718688964844	225.94313049316406	1.0	451.9130554199219	229.1544189453125	0.0009735524654388428	450.1512451171875	225.67381286621094	0.00010988116264343262	449.6534118652344	239.00608825683594	3.191828727722168e-5	5	050
458	444.3317565917969	226.37786865234375	1.0	451.7102966308594	230.38990783691406	0.0003095567226409912	449.5772399902344	226.44207763671875	8.040666580200195e-5	3.925926685333252	476.9124450683594	8.600950241088867e-5	5	050
459	443.19329833984375	226.2320556640625	1.0	370.24072265625	309.41424560546875	0.033067286014556885	449.4158630371094	226.18719482421875	0.00014096498489379883	446.8951110839844	233.18551635742188	2.822279930114746e-5	5	050
460	441.43975830078125	225.56802368164062	1.0	451.1379699707031	226.4401092529297	0.002146989107131958	450.1943664550781	225.1605682373047	0.0002155900001525879	447.4412536621094	230.91207885742188	2.777576446533203e-5	5	050
461	438.4297790527344	226.3948516845703	1.0	370.3053283691406	312.96160888671875	0.0049738287925720215	647.6353759765625	28.35530662536621	0.00011879205703735352	3.944483518600464	477.8633728027344	2.2113323211669922e-5	5	050
462	435.7573547363281	228.92315673828125	1.0	444.2436828613281	231.67453002929688	0.000705331563949585	443.37127685546875	228.8885955810547	7.423758506774902e-5	445.41949462890625	230.59730529785156	1.4871358871459961e-5	5	050
463	431.33807373046875	234.34054565429688	1.0	363.2615661621094	319.4222412109375	0.9999722242355347	430.73114013671875	236.4706573486328	0.0006333291530609131	428.1463928222656	241.1553497314453	0.0004004538059234619	5	050
464	428.94891357421875	237.8973388671875	1.0	361.8510437011719	319.93048095703125	0.9316084980964661	432.8125305175781	237.01991271972656	0.00011390447616577148	423.9430847167969	231.37442016601562	6.857514381408691e-5	5	050
465	425.50628662109375	241.39013671875	1.0	358.1210021972656	318.84356689453125	0.3019449710845947	431.6556091308594	240.5149688720703	0.0001538693904876709	427.9466247558594	239.34764099121094	4.792213439941406e-5	5	050
466	424.8561706542969	244.38580322265625	1.0	354.13714599609375	320.92059326171875	0.5642643570899963	431.92132568359375	243.34927368164062	0.00011727213859558105	431.7225341796875	247.795166015625	3.653764724731445e-5	5	050
467	422.92608642578125	245.25277709960938	1.0	430.36236572265625	248.18824768066406	0.0006507635116577148	428.67578125	244.92208862304688	0.00012552738189697266	431.9273376464844	248.64341735839844	3.966689109802246e-5	5	050
468	422.6888427734375	245.4222869873047	1.0	429.9408874511719	248.57106018066406	0.000544428825378418	428.1693115234375	245.0935821533203	0.00011226534843444824	4.11206579208374	477.0631408691406	3.94284725189209e-5	5	050
469	421.79815673828125	245.34140014648438	1.0	428.9363098144531	247.83053588867188	0.0004602670669555664	427.4814758300781	245.1769256591797	6.338953971862793e-5	3.473219633102417	29.380569458007812	2.3066997528076172e-5	5	050
470	421.07513427734375	245.6434783935547	1.0	428.8595275878906	248.3391571044922	0.0003713369369506836	646.4736938476562	114.6149673461914	0.00010216236114501953	420.1648864746094	256.0367126464844	1.7881393432617188e-5	5	050
471	419.38397216796875	245.36444091796875	1.0	427.7689208984375	247.65760803222656	0.00019943714141845703	422.49810791015625	248.63792419433594	7.158517837524414e-5	419.2979736328125	255.35093688964844	3.078579902648926e-5	5	050
472	418.1415710449219	245.2117919921875	1.0	349.2269287109375	320.44976806640625	0.9999796748161316	412.1207275390625	243.34963989257812	6.341934204101562e-5	352.415283203125	323.1734924316406	0.00010594725608825684	5	050
473	417.4102783203125	245.30850219726562	1.0	348.71539306640625	320.4754333496094	0.0025043785572052	646.4736328125	29.576889038085938	7.587671279907227e-5	419.1015625	254.97579956054688	2.5093555450439453e-5	5	050
474	416.03350830078125	244.76856994628906	1.0	420.47271728515625	246.0736541748047	0.00015810132026672363	646.7943115234375	29.395580291748047	3.8057565689086914e-5	120.60977935791016	4.918485641479492	7.778406143188477e-6	5	050
475	412.9229431152344	243.93588256835938	1.0	343.7715148925781	321.3572998046875	0.9596885442733765	416.873779296875	241.9273223876953	0.0001582801342010498	416.2701416015625	247.95777893066406	6.651878356933594e-5	5	050
476	407.67352294921875	238.03111267089844	1.0	345.1427001953125	317.9704895019531	0.984537661075592	409.6347351074219	238.68209838867188	0.00010186433792114258	345.5342102050781	313.0328369140625	0.0001182258129119873	5	050
477	401.0498352050781	234.2926788330078	1.0	347.87298583984375	317.33673095703125	1.0	350.6482849121094	316.5195617675781	0.00047084689140319824	344.4926452636719	314.3282470703125	0.0002841949462890625	5	050
478	392.80389404296875	232.57130432128906	1.0	354.3758544921875	315.8702392578125	1.0	648.5653076171875	142.15118408203125	0.00021922588348388672	393.6993408203125	238.5355987548828	0.00017884373664855957	5	050
479	385.7618713378906	229.40733337402344	1.0	355.07757568359375	318.255615234375	1.0	358.45947265625	317.9847106933594	0.00013443827629089355	356.53631591796875	312.4469909667969	9.170174598693848e-5	5	050
480	381.48785400390625	225.5442657470703	0.9999999403953552	353.256591796875	321.32684326171875	0.9999903440475464	356.67779541015625	319.1291809082031	9.97781753540039e-5	348.1451416015625	313.39215087890625	4.8488378524780273e-5	5	050
481	378.5435485839844	222.49606323242188	0.9999999403953552	349.39691162109375	325.6772766113281	1.0	380.8615417480469	222.0867156982422	0.000326693058013916	350.6134948730469	331.20916748046875	0.00017631053924560547	5	050
482	375.8220520019531	220.91104125976562	1.0	350.10858154296875	326.1740417480469	1.0	378.1550598144531	221.82498168945312	0.0002757906913757324	376.4778747558594	227.66519165039062	0.00014445185661315918	5	050
483	372.7769470214844	217.94630432128906	1.0	3.1844217777252197	145.5653533935547	0.0005578398704528809	375.59686279296875	219.49392700195312	8.571147918701172e-5	376.4707336425781	225.2029266357422	0.00010013580322265625	5	050
484	369.8262023925781	219.0588836669922	1.0	355.0419616699219	316.79547119140625	0.9998669624328613	372.1909484863281	220.10739135742188	0.000129014253616333	357.80419921875	318.9321594238281	0.0002600550651550293	5	050
485	367.7984924316406	219.8824920654297	0.9999999403953552	348.9365234375	313.069580078125	0.999999463558197	366.0211181640625	221.85899353027344	0.0009258687496185303	364.0396423339844	225.9422149658203	0.0005708932876586914	5	050
486	365.320556640625	219.53805541992188	0.9999966621398926	364.9838562011719	222.17982482910156	0.0098649263381958	367.4334716796875	219.5977325439453	0.000366896390914917	363.5115966796875	223.6074676513672	0.00017258524894714355	5	050
487	360.42901611328125	214.57106018066406	0.8249115943908691	359.7541198730469	215.70556640625	0.9997876882553101	358.99444580078125	214.80697631835938	9.340047836303711e-5	354.7261047363281	216.01171875	0.00011658668518066406	5	050
488	355.67236328125	212.8230438232422	0.7660019397735596	357.79052734375	214.231689453125	0.9999992847442627	359.2587585449219	212.07997131347656	8.934736251831055e-5	352.4721374511719	213.2526397705078	0.00017273426055908203	5	050
489	355.4947509765625	211.60887145996094	0.9997787475585938	357.2626037597656	213.1497344970703	0.999536395072937	356.19378662109375	211.8135528564453	0.00010624527931213379	349.5284729003906	213.00230407714844	0.000110626220703125	5	050
490	356.47998046875	210.5779266357422	0.997594952583313	357.7030334472656	211.42823791503906	0.9999028444290161	359.44384765625	208.6490478515625	0.0001462101936340332	351.3375549316406	212.50433349609375	0.00015994906425476074	5	050
491	356.49530029296875	210.49215698242188	0.9962155818939209	358.11737060546875	211.40171813964844	0.9999427795410156	356.5735168457031	210.96334838867188	0.00016960501670837402	350.814453125	212.1310577392578	0.0002592504024505615	5	050
492	359.58917236328125	208.97067260742188	0.999999463558197	359.7810363769531	211.16249084472656	0.20168834924697876	362.7343444824219	208.37294006347656	0.00010484457015991211	349.39739990234375	214.23390197753906	4.863739013671875e-5	5	050
493	360.07470703125	208.43360900878906	1.0	347.8633728027344	281.3671875	0.06877145171165466	356.3935852050781	210.2115478515625	0.00013247132301330566	348.8970642089844	213.45156860351562	7.826089859008789e-5	5	050
494	360.3575744628906	209.17066955566406	0.9797028303146362	360.09979248046875	210.27426147460938	0.99997878074646	350.67022705078125	281.2773132324219	0.0001232922077178955	352.8062438964844	212.6188201904297	0.0001653134822845459	5	050
495	361.17803955078125	209.10523986816406	0.9994375109672546	361.0938415527344	209.74537658691406	0.9995681643486023	344.41033935546875	280.6797790527344	9.301304817199707e-5	346.6315002441406	284.8834533691406	0.00014710426330566406	5	050
496	359.6720275878906	209.21426391601562	0.9998879432678223	359.62481689453125	210.69845581054688	0.9992058277130127	648.2179565429688	161.93038940429688	0.0002473592758178711	351.6003112792969	212.73825073242188	0.00022873282432556152	5	050
497	360.4211730957031	209.09910583496094	1.0	365.03533935546875	209.9955596923828	0.0018366575241088867	363.31732177734375	208.3686981201172	9.912252426147461e-5	346.7705993652344	215.20635986328125	3.084540367126465e-5	5	050
498	360.2688903808594	208.5388946533203	1.0	341.9738464355469	275.6783142089844	0.3567626476287842	359.4554138183594	208.01795959472656	7.981061935424805e-5	359.4300537109375	213.3302001953125	3.2335519790649414e-5	5	050
499	360.11163330078125	210.27650451660156	1.0	340.6276550292969	274.9163818359375	0.062461137771606445	356.6531066894531	211.9254608154297	0.00010603666305541992	345.874267578125	215.78025817871094	3.2961368560791016e-5	5	050
500	359.15911865234375	210.1678009033203	1.0	338.1268615722656	277.4390563964844	0.9999994039535522	356.4769287109375	212.1732177734375	9.363889694213867e-5	334.3438415527344	276.9145812988281	0.0002047717571258545	5	050
501	358.7711181640625	209.499267578125	1.0	337.39080810546875	277.2981262207031	0.995585560798645	356.2037658691406	211.36061096191406	0.00014290213584899902	332.5188903808594	278.31890869140625	5.2809715270996094e-5	5	050
502	357.87481689453125	208.95277404785156	0.9999993443489075	333.66253662109375	278.5277404785156	0.999545693397522	355.69464111328125	210.062744140625	0.00021708011627197266	347.7869873046875	213.60147094726562	0.00011804699897766113	5	050
503	358.4425048828125	210.02833557128906	1.0	332.7484130859375	280.54071044921875	0.07270598411560059	647.9126586914062	29.573341369628906	0.00011587142944335938	330.12799072265625	278.31365966796875	2.3633241653442383e-5	5	050
504	357.6297912597656	214.32333374023438	1.0	330.352294921875	277.7635192871094	0.9999997615814209	362.855224609375	214.08126831054688	4.3272972106933594e-5	334.7405090332031	279.1799011230469	0.0001487433910369873	5	050
505	354.88177490234375	219.44459533691406	1.0	331.92431640625	275.934814453125	0.02238452434539795	354.35968017578125	221.35255432128906	6.899237632751465e-5	359.1496276855469	225.66734313964844	3.135204315185547e-5	5	050
506	350.9290466308594	222.96719360351562	0.9999998807907104	354.38043212890625	219.3046875	0.0020127594470977783	350.5277404785156	223.85401916503906	0.000337451696395874	345.96051025390625	227.484619140625	0.00015419721603393555	5	050
507	345.79766845703125	223.76254272460938	0.9999986886978149	350.747802734375	223.98858642578125	0.015675127506256104	350.34344482421875	223.7698516845703	0.0004321634769439697	350.3438720703125	223.7123260498047	0.0002097487449645996	5	050
508	344.0962219238281	222.70359802246094	0.9947134256362915	348.251220703125	222.29222106933594	0.62223219871521	345.5813293457031	220.42308044433594	0.0006709694862365723	345.3759460449219	224.48487854003906	0.00045159459114074707	5	050
509	338.7997741699219	220.33419799804688	0.999998152256012	340.8005065917969	218.49900817871094	0.013870149850845337	340.4598388671875	219.40931701660156	0.0005421340465545654	338.9222106933594	224.9254150390625	0.00012698769569396973	5	050
510	336.8660583496094	217.8264923095703	1.0	340.2425842285156	217.586181640625	0.0004165470600128174	339.524658203125	218.94029235839844	0.0001309812068939209	330.1527099609375	210.6221466064453	4.824995994567871e-5	5	050
511	335.0144348144531	216.41036987304688	0.17437902092933655	334.95953369140625	217.6338348388672	0.05358952283859253	647.7186279296875	122.29093933105469	0.0004988908767700195	336.7032165527344	218.24900817871094	4.991888999938965e-5	5	050
512	335.6318359375	217.0361328125	0.9830988049507141	335.80938720703125	216.14292907714844	0.0018105506896972656	334.45745849609375	216.1063690185547	0.00016710162162780762	330.4652404785156	212.51031494140625	4.926323890686035e-5	5	050
513	337.2678527832031	218.46351623535156	0.9982504844665527	338.4905700683594	216.7895050048828	0.00020694732666015625	337.6489562988281	217.1475067138672	8.738040924072266e-5	331.4825439453125	212.6490478515625	0.00010973215103149414	5	050
514	334.41888427734375	213.49864196777344	0.011808574199676514	333.72467041015625	212.8093719482422	0.011587977409362793	647.704345703125	31.019685745239258	7.477402687072754e-5	3.1274571418762207	477.5090026855469	3.224611282348633e-5	5	050
515	336.5108337402344	220.39427185058594	0.01449209451675415	4.515007972717285	150.7427520751953	0.0006725192070007324	337.4618835449219	219.55264282226562	3.8564205169677734e-5	3.492009162902832	477.9507751464844	3.4481287002563477e-5	5	050
516	338.4814453125	225.24252319335938	0.9954833984375	335.4149475097656	224.3417510986328	8.001923561096191e-5	336.208251953125	222.4388427734375	0.0001817643642425537	331.67205810546875	227.67068481445312	6.54458999633789e-5	5	050
517	337.2110595703125	223.09909057617188	0.9441661834716797	343.6024475097656	221.12181091308594	8.726119995117188e-5	338.74395751953125	220.8749542236328	0.0002440810203552246	330.223388671875	215.50323486328125	5.6743621826171875e-5	5	050
518	333.6446838378906	219.39720153808594	0.994993269443512	342.2454833984375	219.89064025878906	0.00020715594291687012	337.3432922363281	219.82403564453125	0.00024193525314331055	328.8133544921875	212.10848999023438	6.303191184997559e-5	5	050
519	334.90521240234375	218.62509155273438	0.9580004215240479	341.5427551269531	219.33055114746094	0.00021320581436157227	648.344482421875	157.00604248046875	0.00016307830810546875	3.2933120727539062	477.3602294921875	3.3736228942871094e-5	5	050
520	336.69573974609375	217.66651916503906	0.006359070539474487	328.37347412109375	211.6258087158203	0.24547526240348816	648.6235961914062	271.4871520996094	0.0001386106014251709	334.402587890625	212.8313751220703	4.413723945617676e-5	5	050
521	328.7754211425781	211.1763916015625	0.19712087512016296	328.9515686035156	210.56625366210938	0.9850684404373169	329.40008544921875	208.4895782470703	8.785724639892578e-5	320.396484375	209.3083038330078	3.781914710998535e-5	5	050
522	335.73193359375	214.61634826660156	0.08091026544570923	328.3563232421875	211.58433532714844	0.947773814201355	331.9445495605469	211.5563507080078	7.253885269165039e-5	320.10980224609375	214.96759033203125	7.480382919311523e-5	5	050
523	326.3934020996094	214.05873107910156	0.00849086046218872	326.7960205078125	213.26719665527344	0.8507989048957825	326.8931579589844	213.5526885986328	0.00010851025581359863	319.8115234375	216.12579345703125	0.00014862418174743652	5	050
524	339.759765625	223.6385955810547	0.00015780329704284668	328.3716735839844	214.79478454589844	0.0002389848232269287	648.1378173828125	350.43829345703125	5.8978796005249023e-5	3.54738187789917	478.1877746582031	4.252791404724121e-5	5	050
525	338.75140380859375	224.1670379638672	0.2073778212070465	3.929515838623047	31.665218353271484	0.0015539228916168213	338.07318115234375	221.8435516357422	4.863739013671875e-5	2.3807053565979004	3.887730360031128	7.799267768859863e-5	5	050
526	343.106201171875	226.33016967773438	0.993372917175293	327.39471435546875	214.4477081298828	0.001375734806060791	335.996826171875	220.11793518066406	6.16312026977539e-5	326.48101806640625	215.01358032226562	2.1219253540039062e-5	5	050
527	345.53485107421875	228.1293487548828	0.9382278919219971	328.0363464355469	215.1874542236328	6.818771362304688e-5	650.1236572265625	172.52674865722656	8.767843246459961e-5	331.3074035644531	227.4513397216797	3.573298454284668e-5	5	050
528	343.3039855957031	227.4927978515625	0.9904714822769165	1.9541306495666504	1.8935370445251465	0.0001385807991027832	647.228515625	29.272375106811523	0.00029918551445007324	2.1128764152526855	2.6278951168060303	2.613663673400879e-5	5	050
529	343.2227783203125	226.54087829589844	0.000815272331237793	3.086045980453491	30.53809356689453	0.0003083944320678711	646.661865234375	29.021984100341797	0.0005372464656829834	2.374601364135742	477.9927673339844	7.12275505065918e-6	5	050
530	342.467041015625	226.35765075683594	0.08894482254981995	2.7325196266174316	110.55364227294922	4.458427429199219e-5	646.5789794921875	285.30487060546875	7.838010787963867e-5	2.8179407119750977	477.4954833984375	1.1265277862548828e-5	5	050
531	342.31884765625	227.67929077148438	0.09329313039779663	3.3926403522491455	147.68878173828125	9.968876838684082e-5	647.0558471679688	107.27835845947266	0.0005011260509490967	121.53058624267578	4.819839000701904	1.0401010513305664e-5	5	050
532	339.9716796875	227.7069091796875	0.004359781742095947	3.387134075164795	30.252580642700195	0.00012284517288208008	646.7476196289062	28.828990936279297	0.00019553303718566895	120.3045654296875	5.3675665855407715	1.8358230590820312e-5	5	050
533	5.8449506759643555	482.8671875	7.298588752746582e-5	2.4721903800964355	2.0781173706054688	0.00018671154975891113	647.5601196289062	27.7667293548584	0.00015223026275634766	2.2697408199310303	2.7935397624969482	3.859400749206543e-5	5	050
534	326.7187805175781	248.97262573242188	1.0	344.984619140625	209.04945373535156	0.9999982118606567	329.0136413574219	252.89913940429688	5.1021575927734375e-5	329.00537109375	256.36358642578125	8.863210678100586e-5	5	050
535	319.1492614746094	256.4695739746094	1.0	346.9139404296875	202.6358184814453	0.9999995231628418	348.17242431640625	204.625732421875	0.0005833208560943604	346.3829345703125	207.01593017578125	0.00029146671295166016	5	050
536	315.5364074707031	261.7513122558594	1.0	349.8211364746094	199.482421875	0.9999865293502808	322.05364990234375	260.6202392578125	4.291534423828125e-5	349.48126220703125	195.1776123046875	3.0338764190673828e-5	5	050
537	348.427001953125	195.4766387939453	1.0	350.66473388671875	196.0982666015625	0.1649048626422882	352.9549255371094	194.46905517578125	8.928775787353516e-5	293.7212219238281	265.2620544433594	4.357099533081055e-5	5	050
538	306.5024719238281	270.8895568847656	1.0	347.6593322753906	190.95130920410156	0.999993085861206	349.23388671875	190.26133728027344	0.00025406479835510254	345.8702392578125	193.09127807617188	0.00021761655807495117	5	050
539	303.2468566894531	276.1436767578125	1.0	347.6691589355469	194.0729217529297	1.0	342.8560485839844	197.98281860351562	6.592273712158203e-5	350.9532775878906	195.4363555908203	9.918212890625e-5	5	050
540	301.1100769042969	279.8651123046875	1.0	345.7176818847656	198.34083557128906	0.9999998807907104	343.0585021972656	198.8162384033203	5.2541494369506836e-5	294.204833984375	267.6055603027344	4.348158836364746e-5	5	050
541	301.310791015625	281.69000244140625	1.0	345.5756530761719	199.3597869873047	1.0	301.3499755859375	284.885009765625	0.0001424849033355713	300.9259033203125	288.0622253417969	9.322166442871094e-5	5	050
542	301.2435607910156	283.252685546875	1.0	342.8838195800781	204.80152893066406	1.0	301.2275695800781	285.5660095214844	0.00036656856536865234	300.7249755859375	288.96240234375	0.0001989603042602539	5	050
