# Supplementary material for: An automated feeding system for the African killifish reveals the impact of diet on lifespan and allows scalable assessment of associative learning
Source: eLife. 2022 Nov 10;11:e69008. doi: 10.7554/eLife.69008 (PMC9788828; doi:10.7554/eLife.69008)
Supplement: Figure 6—source data 2. [file elife-69008-fig6-data2.zip › Training Trajectories/t1_REC003DLC_resnet50_TrainAllTheThingsJun28shuffle1_1030000.csv]

bodyparts_coords	fishhead_x	fishhead_y	fishhead_likelihood	fishtail_x	fishtail_y	fishtail_likelihood	redlight_x	redlight_y	redlight_likelihood	fooddrop_x	fooddrop_y	fooddrop_likelihood	fishnum	recordingnum
0	29.188871383666992	176.1953887939453	1.0	63.50682830810547	148.5025177001953	1.0	649.9843139648438	218.74537658691406	0.00010946393013000488	7.283083915710449	185.26914978027344	0.00018480420112609863	1	003
1	29.37871551513672	175.85105895996094	1.0	62.51605987548828	150.3914337158203	1.0	649.4224853515625	303.7889709472656	0.00012508034706115723	7.293292045593262	185.07273864746094	0.0002512633800506592	1	003
2	29.601844787597656	176.64443969726562	1.0	62.82701873779297	152.00363159179688	1.0	648.6447143554688	332.46502685546875	4.8160552978515625e-5	7.174346446990967	185.14588928222656	0.00013384222984313965	1	003
3	29.497913360595703	176.35250854492188	1.0	62.33970642089844	151.04330444335938	1.0	9.026457786560059	180.8802032470703	3.883242607116699e-5	7.091290473937988	185.26376342773438	0.00021380186080932617	1	003
4	28.746971130371094	176.55819702148438	1.0	63.233642578125	148.2832489013672	1.0	8.399121284484863	179.97984313964844	4.786252975463867e-5	7.17417049407959	185.16802978515625	0.0001806020736694336	1	003
5	29.390295028686523	176.12332153320312	1.0	62.46072006225586	147.48794555664062	1.0	8.978777885437012	179.76119995117188	4.89652156829834e-5	6.990178108215332	184.67568969726562	0.0002608299255371094	1	003
6	29.84886360168457	176.99005126953125	1.0	62.14692687988281	150.36463928222656	1.0	65.88935852050781	151.2638397216797	3.68952751159668e-5	7.244217872619629	185.4333953857422	0.0001869797706604004	1	003
7	30.209266662597656	177.90219116210938	1.0	60.90420913696289	153.0748291015625	1.0	650.0602416992188	222.1957244873047	7.75456428527832e-5	7.0368804931640625	185.24600219726562	0.00011977553367614746	1	003
8	29.17530059814453	177.89212036132812	1.0	62.912574768066406	149.2481689453125	1.0	66.27584075927734	150.37222290039062	3.7342309951782227e-5	6.637401580810547	185.7183074951172	0.0001805126667022705	1	003
9	28.74147605895996	177.88677978515625	1.0	63.24363327026367	147.9090118408203	1.0	8.745512008666992	180.67019653320312	5.328655242919922e-5	6.90358829498291	185.56710815429688	0.00024622678756713867	1	003
10	28.62148666381836	178.024169921875	1.0	62.981510162353516	146.44888305664062	1.0	649.3488159179688	302.07757568359375	0.000141143798828125	6.655230522155762	185.47998046875	0.00024825334548950195	1	003
11	28.54952621459961	178.0320281982422	1.0	62.652523040771484	146.04844665527344	0.9999998807907104	9.118860244750977	180.37393188476562	6.592273712158203e-5	7.05270528793335	185.38975524902344	0.0002855062484741211	1	003
12	30.22381591796875	179.70590209960938	1.0	62.36562728881836	148.59329223632812	1.0	650.5003662109375	219.8675994873047	9.801983833312988e-5	6.877324104309082	186.28053283691406	0.00017434358596801758	1	003
13	30.40049934387207	179.8585205078125	1.0	62.512054443359375	148.87513732910156	1.0	8.347702026367188	181.67300415039062	4.139542579650879e-5	6.367854118347168	186.2318878173828	0.00019568204879760742	1	003
14	30.58112907409668	180.99658203125	1.0	62.61974334716797	147.89549255371094	1.0	649.2799072265625	302.3448791503906	4.70578670501709e-5	7.070992946624756	186.0966796875	0.00015103816986083984	1	003
15	30.240158081054688	180.91342163085938	1.0	62.63997268676758	146.6113739013672	1.0	9.074986457824707	181.46417236328125	4.455447196960449e-5	6.416715621948242	186.10430908203125	0.0002339184284210205	1	003
16	29.789810180664062	181.20912170410156	1.0	62.58975601196289	146.26719665527344	1.0	9.513558387756348	181.27890014648438	0.00011184811592102051	6.461215019226074	186.3154754638672	0.0004241466522216797	1	003
17	30.31717300415039	182.32769775390625	1.0	62.5334358215332	144.76808166503906	0.9999987483024597	10.053908348083496	181.93211364746094	6.42538070678711e-5	6.908072471618652	186.40701293945312	0.00029790401458740234	1	003
18	30.257648468017578	181.7570037841797	1.0	62.131744384765625	145.46974182128906	0.9999955296516418	9.784276008605957	181.76145935058594	6.240606307983398e-5	6.685894966125488	186.41412353515625	0.00027617812156677246	1	003
19	29.787521362304688	182.57928466796875	1.0	62.10154342651367	144.83758544921875	0.9997885227203369	9.987010955810547	181.94837951660156	9.351968765258789e-5	6.823022842407227	186.56764221191406	0.0003833770751953125	1	003
20	29.911396026611328	182.60479736328125	1.0	61.688045501708984	146.2401123046875	0.9999984502792358	9.821374893188477	181.7701416015625	0.00015613436698913574	6.748084545135498	186.69125366210938	0.000513225793838501	1	003
21	29.963821411132812	182.76734924316406	1.0	61.37654495239258	144.66983032226562	0.9996989369392395	9.952754974365234	181.9407196044922	0.00010412931442260742	6.882904052734375	186.7306671142578	0.00037619471549987793	1	003
22	30.391944885253906	182.88168334960938	1.0	62.33524703979492	144.35433959960938	0.9999998211860657	10.12448501586914	182.4272918701172	9.113550186157227e-5	7.051281452178955	186.5130615234375	0.00032660365104675293	1	003
23	30.237506866455078	182.82406616210938	1.0	60.97591018676758	147.2021484375	0.9999995231628418	10.476670265197754	182.3185272216797	9.581446647644043e-5	7.049569129943848	186.58612060546875	0.0003680586814880371	1	003
24	30.12952995300293	183.77035522460938	1.0	60.19310760498047	147.34556579589844	0.9999994039535522	10.536282539367676	182.5037078857422	0.0001475811004638672	7.183331489562988	186.9373321533203	0.0004571676254272461	1	003
25	30.31465721130371	184.13192749023438	1.0	60.74887466430664	147.68324279785156	0.9999992251396179	10.71531867980957	182.585205078125	7.081031799316406e-5	7.059812545776367	186.84349060058594	0.0002429485321044922	1	003
26	29.797595977783203	183.70452880859375	1.0	62.034942626953125	146.9954833984375	0.9998979568481445	527.60009765625	206.32980346679688	1.0	525.009033203125	207.32762145996094	0.0003158152103424072	1	003
27	30.297657012939453	183.9673614501953	1.0	61.955265045166016	146.408935546875	0.9999967217445374	527.9278564453125	206.91734313964844	1.0	523.9802856445312	206.7071533203125	0.0003268122673034668	1	003
28	30.576744079589844	183.56788635253906	1.0	61.39222717285156	147.3070526123047	1.0	528.0309448242188	206.74281311035156	1.0	6.806368827819824	186.90174865722656	0.00026720762252807617	1	003
29	30.330289840698242	183.83204650878906	1.0	60.353538513183594	148.79522705078125	1.0	527.9865112304688	206.69845581054688	1.0	7.129360675811768	186.93202209472656	0.0004272758960723877	1	003
30	29.729843139648438	183.5587615966797	1.0	61.39293670654297	149.7373809814453	1.0	527.5934448242188	206.8324432373047	1.0	6.933370113372803	186.31304931640625	0.0003114640712738037	1	003
31	30.812171936035156	183.78042602539062	1.0	61.17450714111328	151.6171112060547	1.0	527.9708862304688	206.33038330078125	1.0	7.16697883605957	187.07366943359375	0.0003744661808013916	1	003
32	30.72909164428711	183.470458984375	1.0	62.838565826416016	151.1106414794922	1.0	527.7938232421875	207.11195373535156	1.0	7.250945091247559	186.73924255371094	0.0003304779529571533	1	003
33	30.43909454345703	183.30711364746094	1.0	62.33543395996094	151.4734649658203	1.0	527.58935546875	206.8435516357422	1.0	524.0028686523438	206.81085205078125	0.00042870640754699707	1	003
34	30.95083236694336	183.72410583496094	1.0	61.1483268737793	152.45718383789062	1.0	528.2040405273438	206.69815063476562	1.0	524.3104858398438	206.63351440429688	0.00024777650833129883	1	003
35	30.699857711791992	183.9562225341797	1.0	61.27297592163086	158.25613403320312	1.0	527.7279052734375	206.76730346679688	1.0	7.790841579437256	186.88916015625	0.0002886056900024414	1	003
36	30.465866088867188	183.39041137695312	1.0	61.195716857910156	160.41775512695312	1.0	527.4280395507812	206.89114379882812	1.0	60.80206298828125	161.57716369628906	0.0005257129669189453	1	003
37	31.05917739868164	182.89476013183594	1.0	60.48793411254883	160.15028381347656	1.0	527.7322998046875	207.02896118164062	1.0	526.4974975585938	206.37298583984375	0.0004954040050506592	1	003
38	31.290510177612305	183.2164306640625	1.0	60.139339447021484	160.92544555664062	1.0	527.3250122070312	207.3129119873047	1.0	524.7559814453125	208.01382446289062	0.0002852976322174072	1	003
39	31.301340103149414	185.60064697265625	1.0	60.28022384643555	165.0931396484375	1.0	528.1878662109375	206.12945556640625	1.0	524.4324340820312	206.0231170654297	0.0002899169921875	1	003
40	30.783077239990234	185.60948181152344	1.0	59.35769271850586	166.72886657714844	1.0	528.2731323242188	207.06614685058594	1.0	525.7763061523438	207.39695739746094	0.000280916690826416	1	003
41	30.682432174682617	184.7596435546875	1.0	58.844722747802734	163.92803955078125	1.0	527.70556640625	206.23056030273438	1.0	62.60886001586914	164.77932739257812	0.0004477202892303467	1	003
42	30.75363540649414	184.50204467773438	1.0	58.485069274902344	161.86338806152344	1.0	528.0057983398438	206.98129272460938	1.0	57.98038864135742	163.53341674804688	0.00039505958557128906	1	003
43	29.954320907592773	184.30931091308594	1.0	60.0604133605957	165.3856201171875	1.0	528.0223388671875	206.29347229003906	1.0	524.182373046875	206.17698669433594	0.00026735663414001465	1	003
44	31.236642837524414	184.67039489746094	1.0	58.774227142333984	167.59156799316406	1.0	527.4052124023438	205.88414001464844	0.9999999403953552	524.8250122070312	206.8728485107422	0.00031492114067077637	1	003
45	31.029987335205078	184.63296508789062	1.0	59.95753860473633	167.0851287841797	1.0	528.3276977539062	206.7105712890625	1.0	526.7062377929688	206.3383331298828	0.00042247772216796875	1	003
46	30.45748519897461	184.3761444091797	1.0	57.77981185913086	163.77268981933594	1.0	527.6781616210938	206.72021484375	1.0	524.9490966796875	207.15965270996094	0.0002627074718475342	1	003
47	30.701988220214844	184.61135864257812	1.0	59.3388786315918	166.77206420898438	1.0	527.4900512695312	206.66543579101562	1.0	523.7952880859375	206.28237915039062	0.0003591179847717285	1	003
48	31.08605194091797	185.4365234375	1.0	59.56268310546875	168.96282958984375	1.0	528.0389404296875	207.1881561279297	1.0	524.6346435546875	204.3563690185547	0.0003097951412200928	1	003
49	30.235151290893555	185.74517822265625	1.0	57.02825164794922	167.6145477294922	0.9999998807907104	528.0260620117188	206.5887451171875	0.9999999403953552	524.1967163085938	206.33349609375	0.0003180205821990967	1	003
50	30.51782989501953	183.76622009277344	1.0	58.116455078125	162.87864685058594	1.0	527.5663452148438	206.80035400390625	1.0	57.29911804199219	164.21961975097656	0.00048547983169555664	1	003
51	30.859407424926758	184.82916259765625	1.0	57.45629119873047	164.75502014160156	1.0	526.9136352539062	205.93661499023438	1.0	524.6019287109375	206.34312438964844	0.000332564115524292	1	003
52	30.800148010253906	186.10076904296875	1.0	57.50270462036133	167.41390991210938	1.0	527.5149536132812	206.50991821289062	1.0	523.9844360351562	203.53858947753906	0.00023931264877319336	1	003
53	31.506357192993164	188.14859008789062	1.0	57.622962951660156	167.61306762695312	1.0	527.524169921875	206.79400634765625	1.0	525.0133056640625	207.55624389648438	0.00019127130508422852	1	003
54	31.496986389160156	187.6226043701172	1.0	58.47983169555664	167.67294311523438	0.9999999403953552	528.1340942382812	206.9473876953125	1.0	525.3898315429688	207.18927001953125	0.0002658069133758545	1	003
55	31.00768280029297	188.24720764160156	1.0	58.603553771972656	165.44142150878906	1.0	527.9960327148438	206.69033813476562	1.0	526.5307006835938	206.06210327148438	0.0003909766674041748	1	003
56	30.472200393676758	188.06275939941406	1.0	59.2120246887207	164.7281494140625	1.0	527.7548217773438	206.51754760742188	1.0	524.0869750976562	206.00662231445312	0.0004273951053619385	1	003
57	30.416166305541992	188.07086181640625	1.0	57.697025299072266	163.91294860839844	1.0	527.6050415039062	206.76358032226562	1.0	523.887451171875	206.4368896484375	0.0003000199794769287	1	003
58	31.06745147705078	187.0861358642578	1.0	58.10843276977539	162.42333984375	1.0	527.9698486328125	206.04296875	1.0	524.5281372070312	203.278076171875	0.00021854043006896973	1	003
59	29.57847023010254	187.6183319091797	1.0	57.532691955566406	162.96676635742188	0.9999954104423523	527.8544311523438	206.80691528320312	1.0	525.339599609375	207.49591064453125	0.0003305673599243164	1	003
60	30.963991165161133	186.5851287841797	1.0	58.01347732543945	163.5022430419922	0.9999999403953552	527.9356689453125	206.13912963867188	1.0	452.7669982910156	203.5775604248047	0.0024174153804779053	1	003
61	31.030609130859375	186.1043701171875	1.0	59.842079162597656	162.11325073242188	1.0	528.1307983398438	206.75209045410156	1.0	59.40493392944336	162.30592346191406	0.000538557767868042	1	003
62	31.36799430847168	185.73568725585938	1.0	57.979270935058594	162.20065307617188	1.0	527.5823364257812	206.18955993652344	1.0	57.225284576416016	163.04238891601562	0.0003514289855957031	1	003
63	30.927032470703125	186.10382080078125	1.0	58.991539001464844	162.29830932617188	1.0	527.5746459960938	207.13523864746094	1.0	57.98693084716797	162.68016052246094	0.0003675520420074463	1	003
64	30.373260498046875	186.6193389892578	1.0	58.88599395751953	163.19325256347656	1.0	527.2203369140625	206.20274353027344	1.0	523.8885498046875	205.845458984375	0.0005125999450683594	1	003
65	30.87439727783203	187.91566467285156	1.0	58.87388229370117	166.11309814453125	1.0	527.6741943359375	206.4633331298828	1.0	524.0167846679688	203.69259643554688	0.0002821683883666992	1	003
66	31.9111328125	187.37022399902344	1.0	59.836944580078125	163.52537536621094	1.0	527.603759765625	206.7811737060547	1.0	526.274169921875	206.1936798095703	0.00032061338424682617	1	003
67	31.8528995513916	187.055419921875	1.0	59.29237747192383	163.2014923095703	1.0	527.9453125	206.74697875976562	1.0	525.054931640625	207.07667541503906	0.00030419230461120605	1	003
68	31.24843978881836	188.14666748046875	1.0	59.85047912597656	163.22616577148438	1.0	527.7757568359375	206.36190795898438	1.0	524.2642822265625	206.42593383789062	0.00020304322242736816	1	003
69	30.940532684326172	187.98605346679688	1.0	58.80375289916992	161.9779510498047	1.0	528.058837890625	207.38844299316406	1.0	58.211177825927734	162.92308044433594	0.00021225214004516602	1	003
70	31.52294158935547	189.09808349609375	1.0	58.28270721435547	163.92529296875	1.0	527.417724609375	206.37548828125	1.0	524.7062377929688	207.08433532714844	0.00045159459114074707	1	003
71	31.48981285095215	189.70443725585938	1.0	59.50449752807617	163.12625122070312	1.0	528.3414916992188	207.08309936523438	1.0	524.58544921875	207.0398406982422	0.00030812621116638184	1	003
72	31.561933517456055	189.46714782714844	1.0	59.06968307495117	162.47613525390625	0.9999999403953552	527.7239990234375	207.1954345703125	1.0	525.213623046875	207.63478088378906	0.00032320618629455566	1	003
73	31.852279663085938	189.15847778320312	1.0	56.641357421875	158.2789764404297	0.9999995231628418	527.7515869140625	206.2375030517578	1.0	59.027793884277344	160.1708526611328	0.00026869773864746094	1	003
74	31.596391677856445	189.30419921875	1.0	56.146522521972656	159.00059509277344	0.9999741315841675	527.9954833984375	206.52362060546875	1.0	524.09619140625	206.328369140625	0.00044912099838256836	1	003
75	31.524375915527344	189.17164611816406	1.0	55.45030975341797	157.06092834472656	0.9999761581420898	527.00732421875	206.47239685058594	1.0	523.470458984375	206.22567749023438	0.00026977062225341797	1	003
76	31.528514862060547	188.99169921875	1.0	56.080631256103516	157.71697998046875	0.9996467232704163	527.7261352539062	206.90257263183594	1.0	6.619392395019531	187.61099243164062	0.0001538991928100586	1	003
77	30.989742279052734	189.1165008544922	1.0	58.316036224365234	157.93482971191406	0.9999980926513672	528.3494873046875	206.35562133789062	1.0	526.6500244140625	207.66014099121094	0.00026091933250427246	1	003
78	30.45730972290039	188.77569580078125	1.0	57.32551193237305	157.79307556152344	0.9999997019767761	528.009033203125	207.0803985595703	1.0	525.1956176757812	207.45323181152344	0.00018915534019470215	1	003
79	30.36541748046875	188.7974090576172	1.0	58.10002136230469	158.40037536621094	0.9999998807907104	527.503173828125	206.54568481445312	1.0	524.7532348632812	207.1273651123047	0.00035327672958374023	1	003
80	30.677703857421875	189.27957153320312	1.0	59.63615417480469	159.5245361328125	1.0	527.9786376953125	206.54049682617188	1.0	59.37205505371094	160.6944580078125	0.0003922581672668457	1	003
81	30.200910568237305	189.3339080810547	1.0	59.61069869995117	160.81491088867188	1.0	527.9789428710938	206.46795654296875	0.9999999403953552	526.736083984375	205.85830688476562	0.0003025531768798828	1	003
82	30.540748596191406	189.57867431640625	1.0	60.98891067504883	160.36891174316406	0.9999995231628418	528.0690307617188	207.0862274169922	0.9999999403953552	524.3811645507812	206.61424255371094	0.00039586424827575684	1	003
83	30.60270118713379	188.68873596191406	1.0	58.00776290893555	160.21653747558594	1.0	527.738525390625	206.81805419921875	1.0	57.8249626159668	161.5814971923828	0.0003355741500854492	1	003
84	29.75450897216797	188.5084686279297	1.0	59.063438415527344	162.73504638671875	1.0	528.376708984375	206.832275390625	1.0	525.5589599609375	207.4907989501953	0.0003515481948852539	1	003
85	29.450029373168945	189.02294921875	1.0	59.90561294555664	164.53565979003906	1.0	527.7037963867188	206.7723388671875	1.0	526.0775146484375	206.499755859375	0.00040593743324279785	1	003
86	30.643239974975586	188.9932098388672	1.0	59.744937896728516	165.07537841796875	1.0	527.8991088867188	206.35862731933594	1.0	525.1007080078125	207.13265991210938	0.0002529621124267578	1	003
87	31.0296573638916	187.4849853515625	1.0	60.54609298706055	165.47499084472656	1.0	528.0527954101562	207.1300811767578	1.0	526.6910400390625	208.25294494628906	0.00021216273307800293	1	003
88	30.879796981811523	186.93502807617188	1.0	60.20652389526367	166.0723876953125	1.0	527.350830078125	206.193603515625	1.0	523.8748779296875	203.33628845214844	0.0002899467945098877	1	003
89	30.28777313232422	188.055419921875	1.0	59.38410568237305	164.79751586914062	1.0	528.0779418945312	206.5672149658203	1.0	524.3500366210938	206.6341552734375	0.00028055906295776367	1	003
90	30.903682708740234	189.0532684326172	1.0	59.30660629272461	165.2893524169922	1.0	527.659423828125	206.9015350341797	1.0	524.0869140625	206.66275024414062	0.00036522746086120605	1	003
91	30.377161026000977	188.4888458251953	1.0	58.09880447387695	165.44313049316406	1.0	528.4381713867188	206.4590301513672	1.0	524.7244873046875	205.9281005859375	0.0003362596035003662	1	003
92	30.74844741821289	188.37657165527344	1.0	59.71249008178711	163.21444702148438	1.0	527.7794189453125	206.15504455566406	1.0	524.1161499023438	206.0199432373047	0.00030043721199035645	1	003
93	30.980541229248047	189.37904357910156	1.0	58.838233947753906	163.07028198242188	1.0	528.858154296875	206.70713806152344	1.0	525.113525390625	206.54830932617188	0.00041159987449645996	1	003
94	32.01148223876953	188.6306915283203	1.0	58.43271255493164	163.76412963867188	1.0	527.62744140625	206.24903869628906	1.0	524.1201782226562	206.43345642089844	0.0003966689109802246	1	003
95	31.150259017944336	188.80239868164062	1.0	57.781551361083984	163.37648010253906	1.0	526.729736328125	207.2561798095703	1.0	524.3963623046875	207.60189819335938	0.0005724728107452393	1	003
96	30.86300277709961	187.74603271484375	1.0	59.37331771850586	161.39247131347656	1.0	527.88427734375	207.42051696777344	1.0	525.3873291015625	208.04283142089844	0.0003243982791900635	1	003
97	31.119531631469727	187.8818359375	1.0	59.40472412109375	161.99105834960938	1.0	528.0653686523438	206.9213409423828	1.0	524.005859375	206.626220703125	0.0002586841583251953	1	003
98	30.45111656188965	187.3804931640625	1.0	59.19112014770508	161.76376342773438	1.0	528.4109497070312	206.79025268554688	1.0	524.571044921875	206.89590454101562	0.0002657473087310791	1	003
99	30.814193725585938	187.60133361816406	1.0	57.83154296875	162.40843200683594	1.0	528.423095703125	207.69638061523438	1.0	526.7545166015625	206.66436767578125	0.00021791458129882812	1	003
100	29.89276123046875	186.70399475097656	1.0	58.878055572509766	162.7025146484375	1.0	527.793701171875	206.6914825439453	1.0	524.1319580078125	206.24754333496094	0.00025525689125061035	1	003
101	30.47406005859375	186.82772827148438	1.0	57.87738800048828	159.2161407470703	0.9999998211860657	528.033447265625	206.65377807617188	1.0	59.17193603515625	160.39190673828125	0.0002872645854949951	1	003
102	30.7244873046875	186.75794982910156	1.0	58.16822814941406	158.0160675048828	0.9999978542327881	527.8474731445312	206.7114715576172	1.0	524.2782592773438	206.4321746826172	0.0003534257411956787	1	003
103	30.365726470947266	187.95535278320312	1.0	56.98096466064453	158.5015411376953	0.9999996423721313	527.8104248046875	207.0855712890625	1.0	526.2388305664062	206.09693908691406	0.0004264414310455322	1	003
104	29.996238708496094	188.454833984375	1.0	57.461669921875	158.5085906982422	0.9999920725822449	528.2073364257812	206.49024963378906	1.0	524.3939208984375	206.6807098388672	0.00026938319206237793	1	003
105	30.579486846923828	189.5325927734375	1.0	56.311309814453125	155.63665771484375	0.9999751448631287	527.7899780273438	206.7964630126953	1.0	524.9752807617188	207.3620147705078	0.0003000795841217041	1	003
106	31.203704833984375	188.83444213867188	1.0	56.27898406982422	154.91688537597656	0.9999995827674866	527.6781616210938	207.62635803222656	1.0	6.478442192077637	187.48524475097656	0.00022521615028381348	1	003
107	31.89997100830078	188.7194061279297	1.0	54.976802825927734	152.3553009033203	0.9997246265411377	527.7900390625	206.45748901367188	1.0	523.8191528320312	206.3935089111328	0.00026863813400268555	1	003
108	31.44088363647461	188.491943359375	1.0	56.6005973815918	154.29176330566406	0.9999970197677612	528.2010498046875	206.8924102783203	1.0	6.4507293701171875	187.94345092773438	0.00021886825561523438	1	003
109	30.672260284423828	188.91685485839844	1.0	57.273536682128906	154.6184539794922	0.9999850392341614	527.1776123046875	206.911865234375	1.0	523.8832397460938	206.50076293945312	0.0003898441791534424	1	003
110	31.08025360107422	189.2415771484375	1.0	54.39121627807617	152.62225341796875	0.9999916553497314	528.3592529296875	207.24337768554688	1.0	6.133634090423584	187.89889526367188	0.00020444393157958984	1	003
111	30.555278778076172	189.0693359375	1.0	55.8248176574707	150.39163208007812	0.9999959468841553	527.578125	206.57284545898438	1.0	526.0316772460938	205.76792907714844	0.0005586147308349609	1	003
112	30.87332534790039	188.8177947998047	1.0	56.6786994934082	150.56878662109375	1.0	527.9458618164062	206.79409790039062	1.0	525.2109375	207.47703552246094	0.00027501583099365234	1	003
113	30.653762817382812	188.47592163085938	1.0	55.809532165527344	150.84100341796875	0.9999998807907104	527.9192504882812	206.23046875	1.0	524.0994262695312	206.14529418945312	0.0001977980136871338	1	003
114	30.74396514892578	188.52174377441406	1.0	56.64153289794922	153.46853637695312	0.9999986886978149	527.6087646484375	206.72119140625	1.0	6.409600734710693	187.16224670410156	0.00024697184562683105	1	003
115	31.221206665039062	188.93275451660156	1.0	56.709564208984375	150.90126037597656	0.9999966621398926	527.889404296875	206.4037628173828	1.0	524.2211303710938	206.2327117919922	0.00028210878372192383	1	003
116	31.07714080810547	189.16812133789062	1.0	56.787635803222656	150.1496124267578	1.0	528.2088012695312	207.19979858398438	1.0	6.243588447570801	188.1571807861328	0.00043004751205444336	1	003
117	31.061038970947266	188.5281982421875	1.0	54.666831970214844	153.3290557861328	0.9999960660934448	527.7731323242188	206.05392456054688	1.0	525.125244140625	206.80148315429688	0.00043660402297973633	1	003
118	31.01555061340332	189.48338317871094	1.0	55.67496871948242	155.00927734375	0.9999998807907104	528.1104125976562	206.1104278564453	1.0	525.4036254882812	206.6977996826172	0.0002891421318054199	1	003
119	30.682636260986328	189.24935913085938	1.0	57.00873947143555	156.8980255126953	0.9999816417694092	528.0448608398438	206.94187927246094	1.0	525.979248046875	206.52276611328125	0.0003656148910522461	1	003
120	31.035009384155273	188.53329467773438	1.0	55.904232025146484	155.17259216308594	0.9999802112579346	527.9105834960938	206.82241821289062	1.0	7.00469970703125	187.63072204589844	0.0002931654453277588	1	003
121	30.713869094848633	187.973876953125	1.0	56.43207931518555	155.92291259765625	0.9999991059303284	527.576171875	206.7217254638672	1.0	523.6777954101562	203.9222412109375	0.0003260672092437744	1	003
122	30.389314651489258	188.31300354003906	1.0	56.59482192993164	159.22021484375	1.0	527.1365356445312	206.63941955566406	0.9999999403953552	523.8212890625	206.00167846679688	0.00040081143379211426	1	003
123	30.556564331054688	188.58541870117188	1.0	58.143680572509766	161.73834228515625	1.0	527.6238403320312	206.58602905273438	1.0	525.248046875	207.461669921875	0.0004146695137023926	1	003
124	29.407651901245117	188.8575439453125	1.0	58.78404998779297	165.16696166992188	1.0	528.3062744140625	207.1311798095703	1.0	526.2928466796875	206.52427673339844	0.0003204643726348877	1	003
125	30.41977310180664	188.7798309326172	1.0	58.76549530029297	163.62831115722656	1.0	528.387939453125	206.8907012939453	1.0	524.7318725585938	204.0250701904297	0.00026869773864746094	1	003
126	30.32049560546875	187.40370178222656	1.0	58.53519058227539	162.2637939453125	1.0	527.6860961914062	206.7967071533203	1.0	523.937744140625	206.78733825683594	0.0002783834934234619	1	003
127	30.177274703979492	188.06724548339844	1.0	57.04106903076172	163.03860473632812	1.0	527.5621337890625	206.64112854003906	1.0	525.087646484375	207.4784393310547	0.0002994537353515625	1	003
128	30.99022674560547	189.4736328125	1.0	57.28070831298828	165.74534606933594	1.0	528.1256103515625	206.6884307861328	1.0	524.250244140625	206.7469940185547	0.00017440319061279297	1	003
129	31.325180053710938	189.83560180664062	1.0	57.27538299560547	164.32325744628906	1.0	527.3541870117188	206.16139221191406	1.0	523.8436889648438	205.95004272460938	0.00041159987449645996	1	003
130	30.774595260620117	188.9481658935547	1.0	58.3514518737793	160.98085021972656	1.0	527.65087890625	206.6332550048828	1.0	524.62939453125	207.01434326171875	0.00026223063468933105	1	003
131	31.290834426879883	189.2318115234375	1.0	58.34793472290039	161.11192321777344	1.0	527.8544311523438	206.79522705078125	1.0	524.1097412109375	206.9000701904297	0.0002675950527191162	1	003
132	30.507373809814453	188.2798614501953	1.0	57.79512023925781	160.71218872070312	1.0	527.8871459960938	206.5934295654297	1.0	6.313380241394043	187.4276885986328	0.00021344423294067383	1	003
133	31.037267684936523	188.99424743652344	1.0	56.68398666381836	162.0928497314453	1.0	528.5112915039062	207.01646423339844	1.0	524.4892578125	207.05746459960938	0.00031960010528564453	1	003
134	30.819435119628906	188.96266174316406	1.0	56.693946838378906	162.77413940429688	0.9999997615814209	528.0449829101562	206.81460571289062	1.0	524.0133056640625	206.57301330566406	0.00017085671424865723	1	003
135	30.507293701171875	187.94247436523438	1.0	57.33580780029297	160.51937866210938	0.9999872446060181	528.345703125	206.69732666015625	1.0	524.3745727539062	206.427001953125	0.00019928812980651855	1	003
136	30.96455192565918	187.66000366210938	1.0	57.49087905883789	159.6214141845703	0.9999986886978149	527.7235107421875	206.879150390625	1.0	7.505672454833984	186.90419006347656	0.0002715885639190674	1	003
137	30.557357788085938	189.04934692382812	1.0	58.212425231933594	162.5783233642578	1.0	527.6819458007812	206.00048828125	1.0	523.9815063476562	206.19869995117188	0.0003459155559539795	1	003
138	31.264448165893555	188.52769470214844	1.0	56.28384780883789	165.2152557373047	1.0	526.95068359375	206.01206970214844	1.0	523.5054931640625	203.16250610351562	0.000321120023727417	1	003
139	30.345233917236328	189.32122802734375	1.0	56.61391067504883	161.51959228515625	0.99741530418396	527.8431396484375	207.10137939453125	1.0	6.94850492477417	188.5561065673828	0.00046697258949279785	1	003
140	30.93079948425293	187.4704132080078	1.0	55.410003662109375	159.50668334960938	0.9999998807907104	527.95458984375	206.42254638671875	1.0	523.864501953125	206.13031005859375	0.00020766258239746094	1	003
141	30.289438247680664	188.1717071533203	1.0	55.161338806152344	157.99514770507812	0.9998974800109863	527.8015747070312	206.83981323242188	1.0	523.9962768554688	206.6637420654297	0.0002816319465637207	1	003
142	31.677045822143555	189.3901824951172	1.0	56.73408126831055	163.9249725341797	1.0	528.2061767578125	206.49581909179688	1.0	525.6658325195312	207.0686492919922	0.0002836883068084717	1	003
143	31.141315460205078	189.8232879638672	1.0	55.917572021484375	166.4493408203125	0.9999997615814209	527.6991577148438	206.31532287597656	0.9999998807907104	525.2752075195312	206.45762634277344	0.0003579258918762207	1	003
144	31.42863655090332	189.37210083007812	1.0	55.42759323120117	163.08810424804688	0.9999984502792358	528.14453125	207.45858764648438	1.0	6.596174240112305	188.218017578125	0.00022676587104797363	1	003
145	31.38308334350586	189.15493774414062	1.0	56.55049514770508	160.4141845703125	0.9999083280563354	527.5298461914062	206.7288360595703	0.9999999403953552	524.2933349609375	205.8684539794922	0.00046962499618530273	1	003
146	30.779664993286133	188.99386596679688	1.0	56.19962692260742	160.78492736816406	0.9999999403953552	527.7611694335938	206.66302490234375	1.0	526.0820922851562	206.317138671875	0.00028970837593078613	1	003
147	30.968238830566406	189.0949249267578	1.0	58.47502899169922	163.98377990722656	1.0	527.53759765625	207.3389129638672	1.0	526.1405029296875	206.08966064453125	0.00029981136322021484	1	003
148	31.471406936645508	188.63006591796875	1.0	57.500762939453125	166.28773498535156	0.9999998807907104	528.1074829101562	207.21324157714844	1.0	524.380126953125	206.86187744140625	0.00026917457580566406	1	003
149	30.66463279724121	188.4894561767578	1.0	56.18385696411133	163.73141479492188	0.9999988079071045	528.3258056640625	206.89749145507812	1.0	6.585967063903809	187.5350799560547	0.0003059208393096924	1	003
150	30.782981872558594	187.84902954101562	1.0	58.40015411376953	160.87777709960938	0.9999999403953552	527.6289672851562	206.8581085205078	1.0	525.9375	206.09913635253906	0.00036638975143432617	1	003
151	30.587839126586914	187.75343322753906	1.0	57.920143127441406	161.4253387451172	1.0	528.0362548828125	207.14768981933594	1.0	525.6697387695312	207.71470642089844	0.00026792287826538086	1	003
152	30.783199310302734	188.2730255126953	1.0	57.679588317871094	164.55587768554688	1.0	527.2919311523438	206.0839080810547	1.0	523.759521484375	206.04751586914062	0.0003164708614349365	1	003
153	30.789154052734375	187.5050048828125	1.0	56.81440353393555	163.2720489501953	0.9999998807907104	527.449462890625	206.94505310058594	0.9999999403953552	524.1646118164062	206.3846435546875	0.0004679858684539795	1	003
154	31.167953491210938	187.26974487304688	1.0	54.56410217285156	160.3509979248047	0.9999998807907104	527.5609741210938	206.84320068359375	1.0	523.9581298828125	203.95437622070312	0.0002567768096923828	1	003
155	30.677141189575195	188.1162109375	1.0	57.75957489013672	160.5428466796875	1.0	528.3431396484375	207.0936279296875	1.0	57.63097381591797	161.5853729248047	0.00036203861236572266	1	003
156	30.715991973876953	188.19024658203125	1.0	56.58010482788086	163.23353576660156	1.0	527.821533203125	206.72332763671875	1.0	524.9520874023438	207.33096313476562	0.0003294050693511963	1	003
157	31.291677474975586	189.2626495361328	1.0	56.47328567504883	165.07391357421875	0.9999999403953552	527.3921508789062	207.02517700195312	1.0	523.8173217773438	204.15023803710938	0.00022661685943603516	1	003
158	31.416120529174805	189.2416534423828	1.0	55.15871047973633	161.80999755859375	0.9999988079071045	528.6702880859375	207.19464111328125	1.0	524.8987426757812	207.29656982421875	0.00022146105766296387	1	003
159	30.747745513916016	188.5133056640625	1.0	54.3571891784668	159.18919372558594	0.9998748302459717	527.8414306640625	206.70425415039062	1.0	525.2161254882812	207.11610412597656	0.00038042664527893066	1	003
160	31.515380859375	189.0970916748047	1.0	54.8687629699707	159.09812927246094	0.9999998807907104	526.878662109375	207.18492126464844	1.0	525.4663696289062	206.31735229492188	0.000319063663482666	1	003
161	31.56112289428711	189.4990997314453	1.0	55.46060562133789	159.81671142578125	0.9999998211860657	528.2979125976562	206.69122314453125	1.0	524.5494995117188	206.58343505859375	0.0002926290035247803	1	003
162	30.99786949157715	189.18324279785156	1.0	53.38624954223633	158.55540466308594	0.9997216463088989	528.4291381835938	206.88327026367188	1.0	7.144000053405762	187.55198669433594	0.00038444995880126953	1	003
163	31.296733856201172	188.20701599121094	1.0	51.61166000366211	155.6490020751953	0.9996936321258545	527.7891845703125	206.4556427001953	1.0	524.2146606445312	206.47605895996094	0.0002956986427307129	1	003
164	31.98163604736328	187.06959533691406	1.0	54.719783782958984	157.94400024414062	0.9999992847442627	527.4095458984375	206.57093811035156	1.0	7.414338111877441	187.11448669433594	0.00030305981636047363	1	003
165	32.02717208862305	187.1339874267578	1.0	56.583274841308594	159.97947692871094	1.0	527.5545043945312	206.93789672851562	1.0	525.3840942382812	207.6656036376953	0.00020164251327514648	1	003
166	32.48007583618164	186.68557739257812	1.0	55.20280838012695	163.0452423095703	1.0	527.87158203125	206.644287109375	1.0	525.265869140625	207.1195526123047	0.0002518594264984131	1	003
167	31.967897415161133	187.0506591796875	1.0	55.98609161376953	163.48843383789062	1.0	527.768310546875	206.74481201171875	1.0	524.178466796875	203.97694396972656	0.0002059638500213623	1	003
168	32.01446533203125	186.6504669189453	1.0	54.54313659667969	162.76832580566406	0.9999985098838806	527.7134399414062	206.42344665527344	1.0	525.0619506835938	207.08786010742188	0.00028896331787109375	1	003
169	31.9260196685791	185.8610076904297	1.0	55.33755111694336	161.14613342285156	1.0	527.1343383789062	206.75100708007812	1.0	524.5549926757812	207.34364318847656	0.0003548264503479004	1	003
170	31.620943069458008	186.76426696777344	1.0	55.3411979675293	160.9114227294922	0.9999998807907104	527.7280883789062	206.84230041503906	1.0	54.21964645385742	162.05697631835938	0.0006861388683319092	1	003
171	32.23959732055664	186.9964141845703	1.0	52.71049499511719	158.7740936279297	0.999996542930603	528.3539428710938	206.4375457763672	1.0	524.62109375	203.75686645507812	0.0002824366092681885	1	003
172	32.571205139160156	186.6277313232422	1.0	54.64665222167969	156.48052978515625	0.9999994039535522	526.8582763671875	206.2783203125	1.0	523.6004638671875	206.1035614013672	0.00039526820182800293	1	003
173	32.14111328125	187.19468688964844	1.0	54.54937744140625	156.883056640625	0.9999982118606567	527.1548461914062	206.36073303222656	1.0	523.3742065429688	206.07577514648438	0.00033536553382873535	1	003
174	31.380409240722656	187.88540649414062	1.0	53.49146270751953	153.68479919433594	0.9999830722808838	528.0606079101562	207.2381134033203	1.0	526.3173217773438	206.4634552001953	0.0002784430980682373	1	003
175	32.25620651245117	186.72328186035156	1.0	53.64949035644531	155.7305145263672	0.9999275207519531	527.1044311523438	206.7277374267578	1.0	524.835205078125	207.29318237304688	0.0002665221691131592	1	003
176	32.111907958984375	187.30657958984375	1.0	53.16669464111328	154.9368133544922	0.9997634887695312	527.8052978515625	207.2188262939453	1.0	6.57850456237793	187.78919982910156	0.0002862513065338135	1	003
177	31.289836883544922	186.91571044921875	1.0	54.11363220214844	151.3013153076172	0.9999903440475464	527.8912353515625	206.29617309570312	1.0	524.2289428710938	206.20045471191406	0.0003701448440551758	1	003
178	31.64192771911621	186.53501892089844	1.0	54.54706954956055	148.7355499267578	0.9999997615814209	527.1114501953125	206.5596466064453	0.9999999403953552	524.8427734375	207.53701782226562	0.0003421306610107422	1	003
179	32.07502746582031	186.65150451660156	1.0	52.72218704223633	147.537353515625	0.9989355206489563	528.2470092773438	206.72747802734375	1.0	6.977417945861816	187.58145141601562	0.0002461671829223633	1	003
180	31.527111053466797	185.91900634765625	1.0	54.21417999267578	150.2473602294922	0.9999727010726929	527.785400390625	206.90736389160156	1.0	6.938295364379883	187.2689971923828	0.00031262636184692383	1	003
181	32.371124267578125	186.32041931152344	1.0	53.83970260620117	152.89584350585938	0.999994695186615	527.9011840820312	206.40359497070312	1.0	523.967529296875	205.95787048339844	0.0003726482391357422	1	003
182	31.938703536987305	186.8836669921875	1.0	52.56838607788086	148.32083129882812	0.999975323677063	528.0741577148438	207.17214965820312	1.0	6.316654205322266	187.31417846679688	0.00023064017295837402	1	003
183	32.089141845703125	186.55699157714844	1.0	54.82010269165039	147.42652893066406	0.9999974966049194	527.672119140625	206.83804321289062	1.0	523.972900390625	206.96383666992188	0.0003021061420440674	1	003
184	31.839845657348633	187.42599487304688	1.0	53.815162658691406	148.4995574951172	0.9999938011169434	528.5548095703125	206.0456085205078	1.0	524.6466674804688	205.65008544921875	0.0003750622272491455	1	003
185	33.00336837768555	188.13706970214844	1.0	55.75376510620117	150.1321258544922	0.9999948740005493	528.0532836914062	206.5234375	0.9999999403953552	524.194580078125	206.30697631835938	0.00022086501121520996	1	003
186	31.97024917602539	188.61097717285156	1.0	53.81291580200195	150.67974853515625	0.9999988079071045	528.5147705078125	207.13449096679688	1.0	6.417423248291016	188.09788513183594	0.0002541542053222656	1	003
187	32.46829605102539	188.34817504882812	1.0	52.68132400512695	149.2517547607422	0.9999988079071045	527.5641479492188	206.14727783203125	1.0	524.6766357421875	206.6773223876953	0.00031998753547668457	1	003
188	32.25397872924805	188.5009307861328	1.0	52.933143615722656	147.92416381835938	1.0	528.4848022460938	207.32313537597656	1.0	524.8179321289062	207.21044921875	0.00020015239715576172	1	003
189	31.342357635498047	188.36685180664062	1.0	53.77977752685547	149.82041931152344	0.9999996423721313	528.0941772460938	207.04727172851562	1.0	6.25241756439209	188.044189453125	0.0002072453498840332	1	003
190	31.684162139892578	188.24037170410156	1.0	54.19261169433594	151.1328582763672	0.9999998211860657	527.8715209960938	206.61732482910156	0.9999999403953552	525.0709228515625	206.85691833496094	0.00023567676544189453	1	003
191	32.09946823120117	188.35682678222656	1.0	53.41543197631836	151.1035614013672	0.9999996423721313	527.8383178710938	206.4113311767578	1.0	524.1607055664062	206.46075439453125	0.00021973252296447754	1	003
192	32.16944122314453	188.63999938964844	1.0	54.21868896484375	149.8910675048828	0.9999996423721313	528.236328125	207.1407928466797	1.0	524.2274780273438	207.20416259765625	0.00022155046463012695	1	003
193	32.81435775756836	187.7313690185547	1.0	55.761634826660156	150.85621643066406	0.9999997615814209	527.5399780273438	206.7620849609375	1.0	523.9033813476562	204.0403594970703	0.0002320706844329834	1	003
194	32.481781005859375	187.60025024414062	1.0	53.99288558959961	152.60476684570312	0.9999988079071045	528.4232788085938	207.2766571044922	1.0	526.525390625	206.12548828125	0.00027868151664733887	1	003
195	31.716251373291016	188.30555725097656	1.0	56.30427932739258	153.51895141601562	0.9999990463256836	528.1047973632812	207.17433166503906	1.0	525.4868774414062	207.76234436035156	0.0002563297748565674	1	003
196	32.058433532714844	188.7971954345703	1.0	56.18163299560547	156.57186889648438	0.9999946355819702	527.2578735351562	206.68258666992188	1.0	523.9450073242188	206.459228515625	0.00035765767097473145	1	003
197	31.75456428527832	187.80364990234375	1.0	56.518280029296875	156.9744110107422	0.9999856948852539	527.87548828125	207.16574096679688	1.0	524.3222045898438	207.12583923339844	0.00021338462829589844	1	003
198	31.280685424804688	187.70123291015625	1.0	54.41753005981445	154.39454650878906	0.999989926815033	527.572021484375	206.7180938720703	1.0	523.8295288085938	206.6548309326172	0.00021564960479736328	1	003
199	31.20384979248047	186.9091796875	1.0	55.560638427734375	154.90628051757812	0.9999992847442627	527.7376708984375	206.3180389404297	1.0	523.975830078125	206.10562133789062	0.00022205710411071777	1	003
200	31.318603515625	187.465087890625	1.0	56.910621643066406	158.22312927246094	0.9999990463256836	528.275634765625	207.434326171875	1.0	7.4632720947265625	187.4208984375	0.0002238154411315918	1	003
201	30.516315460205078	188.28945922851562	1.0	58.368953704833984	159.70584106445312	0.9999997615814209	527.9826049804688	206.55943298339844	1.0	58.878440856933594	161.001220703125	0.00035962462425231934	1	003
202	30.8731746673584	187.2393798828125	1.0	57.110023498535156	160.5634002685547	0.9999797344207764	528.3282470703125	206.2559814453125	1.0	524.3538818359375	206.30145263671875	0.00021925568580627441	1	003
203	32.01575469970703	186.6648712158203	1.0	56.814842224121094	157.54776000976562	0.9999997019767761	527.903076171875	207.65023803710938	1.0	524.2012939453125	207.9213409423828	0.00028318166732788086	1	003
204	31.44988250732422	186.16712951660156	1.0	55.667945861816406	155.69970703125	0.9999984502792358	528.1341552734375	206.67726135253906	1.0	524.1946411132812	206.62669372558594	0.00029152631759643555	1	003
205	31.085039138793945	186.16143798828125	1.0	57.33566665649414	157.33999633789062	0.9999998807907104	526.9723510742188	206.764404296875	0.9999999403953552	524.5376586914062	207.2277374267578	0.0002709329128265381	1	003
206	31.740076065063477	187.09471130371094	1.0	57.160980224609375	159.15858459472656	0.9999999403953552	527.1742553710938	206.6156005859375	1.0	523.706787109375	203.82484436035156	0.00023567676544189453	1	003
207	31.50485610961914	187.09320068359375	1.0	55.90565490722656	157.59820556640625	0.9999986886978149	527.969482421875	207.05043029785156	1.0	524.332275390625	206.81593322753906	0.00019973516464233398	1	003
208	31.95480728149414	186.2622833251953	1.0	55.60336685180664	155.31057739257812	0.9999034404754639	527.3640747070312	207.2179412841797	1.0	7.298396110534668	187.3444061279297	0.0002503395080566406	1	003
209	32.33360290527344	186.2393035888672	1.0	55.92856979370117	156.52536010742188	1.0	528.3446044921875	206.52142333984375	1.0	524.5455932617188	206.39938354492188	0.0002677738666534424	1	003
210	31.937686920166016	186.4684600830078	1.0	55.11822509765625	156.5825653076172	1.0	527.2266235351562	206.63404846191406	0.9999999403953552	523.8395385742188	206.56248474121094	0.0002967715263366699	1	003
211	32.21041488647461	186.11753845214844	1.0	55.43635177612305	157.59373474121094	0.9999997615814209	527.4528198242188	205.96914672851562	1.0	523.8607788085938	205.69036865234375	0.0002945363521575928	1	003
212	32.49763870239258	185.8121795654297	1.0	56.20049285888672	158.61074829101562	0.9999812841415405	527.7531127929688	206.234619140625	1.0	7.314162254333496	187.3246612548828	0.00027114152908325195	1	003
213	32.596195220947266	186.27618408203125	1.0	55.47486877441406	157.19873046875	0.9999997019767761	528.11669921875	206.9347381591797	1.0	524.2222290039062	206.660888671875	0.00023037195205688477	1	003
214	32.89722442626953	185.90089416503906	1.0	53.79155349731445	157.95936584472656	0.9999958872795105	526.9507446289062	206.61349487304688	0.9999999403953552	453.386962890625	206.73997497558594	0.6337040662765503	1	003
215	32.64887237548828	185.61524963378906	1.0	54.57680892944336	155.7814483642578	0.9999988079071045	527.6069946289062	206.10720825195312	1.0	523.9509887695312	203.0289306640625	0.00025269389152526855	1	003
216	32.75135803222656	185.76962280273438	1.0	53.72066879272461	156.965087890625	0.9999937415122986	527.9330444335938	207.2739715576172	1.0	460.8545227050781	209.6855010986328	0.587956428527832	1	003
217	31.889787673950195	186.19595336914062	1.0	54.271724700927734	156.12574768066406	0.9999836087226868	527.4111328125	206.4789581298828	1.0	453.2389831542969	201.79115295410156	0.002013176679611206	1	003
218	32.9051513671875	185.78211975097656	1.0	53.39160919189453	156.78909301757812	0.9999843835830688	527.9517211914062	206.025390625	1.0	454.0615234375	207.28790283203125	0.22330495715141296	1	003
219	32.207698822021484	186.3140869140625	1.0	53.8626823425293	154.51687622070312	0.9999970197677612	527.8477172851562	206.8484649658203	1.0	454.078125	206.70123291015625	0.007700026035308838	1	003
220	32.31547546386719	186.55694580078125	1.0	55.486572265625	158.4416961669922	0.9999998807907104	528.189697265625	207.01589965820312	1.0	525.7628173828125	208.77976989746094	0.0002606809139251709	1	003
221	32.89176940917969	186.14662170410156	1.0	56.0131721496582	158.11260986328125	0.9999990463256836	528.1725463867188	206.5947723388672	1.0	524.2103271484375	206.35427856445312	0.00025218725204467773	1	003
222	32.61220932006836	186.88906860351562	1.0	54.31508255004883	159.33489990234375	0.9999576807022095	527.968994140625	206.71426391601562	1.0	7.028535842895508	187.65036010742188	0.00024706125259399414	1	003
223	32.438575744628906	185.71351623535156	1.0	55.673439025878906	155.82901000976562	0.9999992847442627	527.5147094726562	205.8580780029297	1.0	462.3726501464844	200.645263671875	0.00027567148208618164	1	003
224	31.447111129760742	185.14654541015625	1.0	55.83527755737305	157.11062622070312	0.9999991655349731	527.7083740234375	206.1943817138672	1.0	525.0013427734375	206.8682861328125	0.00027304887771606445	1	003
225	31.563325881958008	185.14720153808594	1.0	57.04376220703125	159.82594299316406	1.0	527.9380493164062	206.4451446533203	1.0	454.8319091796875	201.89109802246094	0.00046691298484802246	1	003
226	32.84661865234375	186.3288116455078	1.0	56.47248077392578	163.7623748779297	0.9999974370002747	527.697265625	206.435791015625	1.0	56.69890594482422	163.50433349609375	0.0004235804080963135	1	003
227	32.500553131103516	184.54623413085938	1.0	56.159481048583984	161.09756469726562	0.9999998807907104	527.86865234375	206.21514892578125	1.0	524.2239379882812	206.25338745117188	0.0003122687339782715	1	003
228	32.366390228271484	184.6958770751953	1.0	55.7050666809082	157.34625244140625	0.999966025352478	527.5664672851562	205.88192749023438	1.0	451.36334228515625	198.6904296875	0.1828674077987671	1	003
229	33.35611343383789	183.3045654296875	1.0	55.798553466796875	159.06642150878906	0.9999995231628418	526.934326171875	206.017822265625	1.0	453.4349365234375	197.75421142578125	0.9981924891471863	1	003
230	32.0615119934082	183.90023803710938	1.0	54.55156707763672	160.79762268066406	0.9999992251396179	527.58740234375	206.2007598876953	1.0	452.8377380371094	190.6330108642578	0.7891815900802612	1	003
231	32.81499099731445	185.0089874267578	1.0	55.54164123535156	159.6940460205078	0.999962329864502	527.5685424804688	206.211669921875	1.0	453.5384521484375	196.62948608398438	0.9308565855026245	1	003
232	31.683574676513672	184.17294311523438	1.0	56.0916633605957	157.8345489501953	0.9999985694885254	526.7838134765625	206.1682586669922	0.9999999403953552	450.19366455078125	210.89627075195312	0.007762908935546875	1	003
233	32.34455871582031	183.82049560546875	1.0	55.07660675048828	157.7950439453125	0.9999983310699463	527.1458129882812	206.6905517578125	1.0	451.8124694824219	214.17613220214844	0.9293743371963501	1	003
234	32.598628997802734	184.2670440673828	1.0	54.41377258300781	155.50979614257812	0.999996542930603	528.30859375	207.06077575683594	1.0	452.03558349609375	200.89132690429688	0.00031748414039611816	1	003
235	33.25951385498047	184.50640869140625	1.0	53.06748580932617	155.80812072753906	0.999998152256012	527.7512817382812	206.56808471679688	1.0	453.46270751953125	209.45358276367188	0.8743084669113159	1	003
236	32.96321487426758	185.74224853515625	1.0	53.05638885498047	155.8889617919922	0.9995095729827881	527.2947998046875	205.84542846679688	1.0	449.08795166015625	198.08258056640625	0.9877499341964722	1	003
237	32.631683349609375	185.2369384765625	1.0	52.544044494628906	151.67428588867188	0.9999985694885254	527.7694702148438	206.39088439941406	1.0	449.7127685546875	199.24766540527344	0.031145364046096802	1	003
238	32.45909881591797	184.80894470214844	1.0	53.25311279296875	150.9303436279297	0.9998253583908081	527.0966186523438	206.94039916992188	0.9999999403953552	451.54376220703125	197.5930938720703	0.09647580981254578	1	003
239	32.828125	184.33087158203125	1.0	53.767364501953125	150.5970458984375	0.999981701374054	527.8687133789062	206.6090545654297	1.0	523.9422607421875	206.41177368164062	0.00024521350860595703	1	003
240	32.56390380859375	183.81951904296875	1.0	53.318702697753906	152.35821533203125	0.9999979734420776	527.5599975585938	206.3324737548828	1.0	524.9660034179688	207.30982971191406	0.00028145313262939453	1	003
241	32.69136047363281	183.68435668945312	1.0	53.430789947509766	153.37109375	0.9999911785125732	526.9589233398438	206.43112182617188	1.0	443.4971923828125	196.39341735839844	0.9829888343811035	1	003
242	33.28011703491211	183.93466186523438	1.0	54.33547592163086	152.78500366210938	0.99996018409729	527.897705078125	206.73446655273438	1.0	449.0661926269531	193.07423400878906	0.018916398286819458	1	003
243	34.8386116027832	184.11569213867188	1.0	54.469642639160156	151.55093383789062	0.9894262552261353	527.56884765625	205.7228240966797	1.0	450.5558776855469	215.7877655029297	0.0005119442939758301	1	003
244	35.53325653076172	184.08502197265625	1.0	54.282127380371094	151.49929809570312	0.9999999403953552	528.2521362304688	206.71156311035156	1.0	524.3201904296875	206.42039489746094	0.00021326541900634766	1	003
245	36.99835205078125	185.79933166503906	1.0	53.330448150634766	150.56451416015625	0.9999998807907104	527.189208984375	206.35147094726562	0.9999999403953552	523.70947265625	206.0791473388672	0.00023990869522094727	1	003
246	37.17076873779297	185.4462432861328	1.0	53.93275833129883	148.81993103027344	0.9885146617889404	527.7713623046875	206.1197967529297	1.0	456.93798828125	196.20831298828125	0.006470739841461182	1	003
247	37.738616943359375	185.76742553710938	1.0	52.79497528076172	146.9023895263672	0.9944242238998413	527.4118041992188	206.687255859375	1.0	524.1742553710938	206.19419860839844	0.0002593100070953369	1	003
248	38.792388916015625	186.03945922851562	1.0	54.0074462890625	146.0335693359375	0.241434246301651	527.69091796875	207.17852783203125	0.9999999403953552	523.8574829101562	206.57754516601562	0.0001659989356994629	1	003
249	38.519039154052734	185.82281494140625	1.0	55.002952575683594	144.18357849121094	0.9823579788208008	527.6184692382812	206.31309509277344	1.0	523.7783203125	206.04014587402344	0.00023916363716125488	1	003
250	38.791080474853516	185.2283172607422	1.0	54.30210876464844	145.87095642089844	0.35693955421447754	527.7431030273438	206.43832397460938	1.0	525.199462890625	207.06248474121094	0.0003116130828857422	1	003
251	39.36811447143555	184.51104736328125	1.0	55.1020622253418	146.1493682861328	0.012993961572647095	527.664306640625	206.2893524169922	1.0	450.243896484375	191.77606201171875	0.6913284659385681	1	003
252	38.97926330566406	184.54273986816406	1.0	53.57697296142578	145.70872497558594	0.0016978681087493896	527.5747680664062	206.34524536132812	0.9999999403953552	449.537841796875	195.62319946289062	0.03290075063705444	1	003
253	38.9095573425293	184.06781005859375	1.0	56.0273323059082	144.38783264160156	0.019312143325805664	527.4481811523438	206.7848358154297	1.0	451.09576416015625	199.95599365234375	0.0024538636207580566	1	003
254	38.97416305541992	183.6586151123047	1.0	56.38688659667969	145.14007568359375	0.005965858697891235	528.2785034179688	206.64920043945312	1.0	444.0365295410156	195.6993865966797	0.0010417401790618896	1	003
255	38.88420867919922	183.16162109375	1.0	58.05693817138672	147.1163787841797	0.39181962609291077	527.6235961914062	206.2398223876953	1.0	523.940673828125	206.37698364257812	0.00015676021575927734	1	003
256	38.8017463684082	183.70513916015625	1.0	55.98394012451172	146.60008239746094	0.14286386966705322	527.3991088867188	206.04127502441406	1.0	523.812255859375	205.45077514648438	0.00034227967262268066	1	003
257	38.7462158203125	183.13442993164062	1.0	56.52846145629883	143.10342407226562	0.35947805643081665	527.229736328125	206.55711364746094	1.0	523.8785400390625	206.44715881347656	0.0003406703472137451	1	003
258	38.09879684448242	183.4154052734375	1.0	55.802268981933594	139.9981231689453	0.12680068612098694	527.2262573242188	206.6565704345703	1.0	525.0316772460938	207.30421447753906	0.000286102294921875	1	003
259	38.0640983581543	182.3422393798828	1.0	54.53481674194336	144.55172729492188	0.020591050386428833	527.9849243164062	206.0824737548828	1.0	524.1365356445312	206.1730194091797	0.00022283196449279785	1	003
260	35.88255310058594	179.80850219726562	1.0	54.91633224487305	144.91065979003906	0.0503467321395874	527.4910278320312	206.3020782470703	1.0	443.7652587890625	193.1190643310547	0.0018236637115478516	1	003
261	37.06413650512695	173.17938232421875	1.0	639.1943969726562	3.009848117828369	0.00047069787979125977	527.2048950195312	206.30148315429688	1.0	442.77899169921875	197.68780517578125	0.7932193875312805	1	003
262	50.00698471069336	171.12152099609375	0.4506303668022156	16.331302642822266	166.56396484375	0.00022473931312561035	527.5991821289062	206.92703247070312	1.0	450.3110046386719	202.9110565185547	0.01753583550453186	1	003
263	32.16122817993164	140.01893615722656	0.9999894499778748	60.545501708984375	180.1537322998047	1.0	527.403076171875	206.45375061035156	1.0	449.87615966796875	201.27764892578125	0.002369314432144165	1	003
264	36.21097946166992	125.12850952148438	1.0	50.131038665771484	175.5418701171875	0.9316147565841675	527.193603515625	206.3879852294922	1.0	447.5814514160156	194.0645294189453	0.0009422004222869873	1	003
265	44.3499755859375	120.94393157958984	0.8687649965286255	14.583921432495117	140.9971160888672	0.0005683004856109619	527.6936645507812	205.85667419433594	1.0	22.64557647705078	113.7531967163086	0.0032350122928619385	1	003
266	50.16971969604492	137.6694793701172	0.028186678886413574	53.13454818725586	144.22198486328125	0.999987006187439	527.58984375	206.1564178466797	1.0	53.93082809448242	144.25839233398438	0.0020115673542022705	1	003
267	48.607421875	134.44378662109375	0.5067959427833557	57.2098388671875	138.90919494628906	0.9999996423721313	527.3197631835938	206.47903442382812	1.0	439.9438781738281	192.99594116210938	0.00031769275665283203	1	003
268	49.109859466552734	132.48377990722656	0.0017423927783966064	61.54015350341797	144.08656311035156	0.9603447914123535	527.496337890625	207.22555541992188	1.0	523.686767578125	206.93988037109375	0.00024214386940002441	1	003
269	40.094329833984375	167.20748901367188	0.011355966329574585	43.04961013793945	167.78955078125	0.0007190704345703125	527.6868286132812	206.86024475097656	0.9999999403953552	443.4196472167969	193.90750122070312	0.010274618864059448	1	003
270	42.60770797729492	177.3621826171875	0.999740481376648	44.06373977661133	177.66976928710938	0.03982013463973999	527.6475219726562	206.59017944335938	1.0	449.6662292480469	192.5542449951172	0.05678349733352661	1	003
271	41.84268569946289	184.12535095214844	0.999967098236084	40.96626281738281	185.2023468017578	0.00012984871864318848	527.4782104492188	206.5067596435547	1.0	438.7331237792969	193.08953857421875	0.0006546378135681152	1	003
272	44.75007247924805	193.29202270507812	0.9999327063560486	46.94960403442383	194.4953155517578	0.032476723194122314	527.4010620117188	207.00892639160156	1.0	443.7297058105469	197.1000518798828	0.04400748014450073	1	003
273	38.75452423095703	209.33648681640625	0.8622889518737793	42.64189910888672	208.2394256591797	0.8313512802124023	527.397216796875	206.82723999023438	1.0	445.22564697265625	194.60260009765625	0.009923338890075684	1	003
274	43.93491744995117	212.7454376220703	1.0	40.5640869140625	215.05697631835938	0.0005039870738983154	527.8211669921875	206.66448974609375	1.0	437.6749267578125	192.7042236328125	0.3811799883842468	1	003
275	43.30929946899414	213.86830139160156	1.0	48.32207107543945	216.11033630371094	0.0005502104759216309	527.5894775390625	207.31561279296875	1.0	439.32562255859375	194.98721313476562	0.5474014282226562	1	003
276	39.64210891723633	212.971923828125	1.0	39.321495056152344	214.58168029785156	0.0014308393001556396	527.552978515625	206.86904907226562	1.0	525.1640014648438	207.48817443847656	0.00017628073692321777	1	003
277	44.30388259887695	204.2285614013672	1.0	63.325103759765625	182.81967163085938	0.0009257793426513672	527.3667602539062	206.9791717529297	1.0	39.37559127807617	194.22225952148438	0.00033524632453918457	1	003
278	45.16356658935547	202.3362274169922	0.9999997615814209	66.85079956054688	167.55792236328125	0.05023455619812012	527.6024780273438	206.83311462402344	1.0	444.2016906738281	195.336181640625	0.904239296913147	1	003
279	52.470401763916016	192.94081115722656	0.9999771118164062	638.9130859375	2.9316303730010986	9.000301361083984e-5	527.430908203125	206.396484375	1.0	525.0578002929688	207.08990478515625	0.00032767653465270996	1	003
280	42.937992095947266	168.54336547851562	0.03357505798339844	69.21966552734375	195.60780334472656	0.9989103674888611	527.2328491210938	206.59872436523438	1.0	438.7616882324219	195.3942413330078	0.9991936683654785	1	003
281	41.748374938964844	147.752197265625	0.8220779895782471	52.01523971557617	207.5806884765625	0.9906603693962097	527.62109375	206.93539428710938	1.0	525.0647583007812	207.2042694091797	0.00033485889434814453	1	003
282	38.9422607421875	143.9396209716797	0.10322785377502441	51.20161819458008	202.01219177246094	0.9577637910842896	527.2261352539062	207.12625122070312	1.0	448.52105712890625	199.94281005859375	0.0012882053852081299	1	003
283	40.6348876953125	129.16339111328125	0.012694209814071655	52.50129699707031	200.51495361328125	0.1633387804031372	527.598388671875	206.43284606933594	1.0	443.0645751953125	195.62075805664062	0.9999887943267822	1	003
284	44.00712203979492	124.24907684326172	0.990321934223175	44.33831024169922	131.3731689453125	5.1349401473999023e-5	527.5371704101562	206.951416015625	1.0	449.6539611816406	198.4811553955078	0.00352555513381958	1	003
285	48.85209274291992	122.61592864990234	0.9987083673477173	46.92129898071289	196.1280975341797	0.242044597864151	527.098388671875	206.61441040039062	1.0	439.3006591796875	197.83250427246094	0.9998050928115845	1	003
286	43.44408416748047	122.72791290283203	1.0	52.58576965332031	191.54737854003906	0.021301835775375366	527.3072509765625	206.8129119873047	1.0	450.4800109863281	198.6064910888672	0.004631787538528442	1	003
287	45.565284729003906	123.2993392944336	1.0	51.22154235839844	187.80081176757812	0.9705935716629028	527.17138671875	206.67257690429688	1.0	453.0969543457031	198.2379150390625	0.8594765663146973	1	003
288	42.80694580078125	125.936279296875	1.0	54.68428421020508	186.51150512695312	0.979046642780304	527.9088745117188	206.3087615966797	1.0	443.3219299316406	197.7998809814453	0.9348162412643433	1	003
289	40.716190338134766	128.98040771484375	1.0	61.09001541137695	178.12503051757812	1.0	526.7752075195312	206.78414916992188	1.0	448.67730712890625	198.6442413330078	0.11418452858924866	1	003
290	39.934425354003906	129.84107971191406	1.0	66.70531463623047	183.29257202148438	0.9999152421951294	527.6983642578125	206.55567932128906	1.0	449.44915771484375	200.42782592773438	0.4511156380176544	1	003
291	41.95038604736328	128.16064453125	1.0	68.43608093261719	185.6367645263672	0.9999794960021973	527.1356201171875	206.95034790039062	1.0	452.818603515625	201.13739013671875	0.9998815655708313	1	003
292	40.62653350830078	129.3833465576172	1.0	67.49063110351562	188.84999084472656	1.0	527.0783081054688	206.3161163330078	1.0	453.80181884765625	199.23825073242188	0.3175615668296814	1	003
293	40.30110549926758	129.8875732421875	1.0	68.80277252197266	193.12306213378906	1.0	527.3504638671875	206.6063690185547	1.0	453.9515380859375	200.2387237548828	0.999927818775177	1	003
294	40.68822479248047	129.5880889892578	1.0	68.36162567138672	193.8775177001953	1.0	527.7073364257812	206.21762084960938	1.0	456.885986328125	200.17015075683594	0.9999598264694214	1	003
295	42.18193817138672	129.1138458251953	1.0	67.14019775390625	193.66122436523438	1.0	527.4443359375	206.7271270751953	1.0	454.87432861328125	202.2001190185547	0.999996542930603	1	003
296	42.36518859863281	128.8566131591797	1.0	65.49627685546875	193.85552978515625	1.0	527.0591430664062	207.00047302246094	1.0	451.24407958984375	199.0469207763672	0.8485163450241089	1	003
297	41.83991622924805	129.0960235595703	1.0	62.89375686645508	195.23367309570312	1.0	527.2333374023438	206.22720336914062	1.0	453.3318176269531	200.20437622070312	0.5000562071800232	1	003
298	41.17497253417969	128.985595703125	1.0	63.467647552490234	196.04638671875	1.0	527.782958984375	206.1520538330078	1.0	451.9383239746094	198.7755126953125	0.0003606081008911133	1	003
299	38.60162353515625	132.0387725830078	0.9999914169311523	63.654563903808594	198.15341186523438	0.039082348346710205	526.9585571289062	206.24343872070312	1.0	456.37005615234375	196.7095489501953	0.9999672174453735	1	003
300	58.85978317260742	169.1682891845703	0.0008603930473327637	60.53327178955078	179.26174926757812	0.967095136642456	527.9066772460938	206.9380645751953	1.0	454.342041015625	197.49859619140625	0.6239134669303894	1	003
301	529.577880859375	211.34947204589844	5.8591365814208984e-5	17.323671340942383	141.359130859375	0.037728846073150635	527.7626953125	206.37356567382812	0.9999998807907104	456.3800964355469	199.6821746826172	0.9999672174453735	1	003
302	41.18809509277344	180.07334899902344	0.9600344896316528	10.976798057556152	140.53146362304688	0.0055048465728759766	527.7260131835938	206.65113830566406	1.0	461.5487976074219	196.06265258789062	0.026375174522399902	1	003
303	529.3141479492188	211.51959228515625	8.884072303771973e-5	524.39794921875	209.06968688964844	4.106760025024414e-5	527.513671875	206.55316162109375	0.9999998807907104	459.46380615234375	198.65492248535156	0.9903750419616699	1	003
304	529.397216796875	211.78225708007812	5.97536563873291e-5	524.4996948242188	209.4445343017578	6.55055046081543e-5	527.426513671875	206.62615966796875	0.9999999403953552	459.583251953125	200.04293823242188	0.0014420151710510254	1	003
305	59.671504974365234	217.00039672851562	0.941786527633667	19.60296058654785	217.91555786132812	0.010134130716323853	527.6260986328125	207.11766052246094	1.0	524.8759765625	207.71389770507812	0.00032275915145874023	1	003
306	63.66893005371094	221.42373657226562	0.10903871059417725	17.65141487121582	222.07730102539062	0.6441991925239563	527.6395874023438	206.4878387451172	1.0	459.9518127441406	198.46202087402344	0.7696338891983032	1	003
307	64.92166900634766	221.7404022216797	0.9892193675041199	14.528436660766602	222.52247619628906	0.9416851997375488	527.1950073242188	206.6807098388672	1.0	453.95062255859375	206.09725952148438	0.0035258829593658447	1	003
308	529.447509765625	211.74879455566406	7.039308547973633e-5	9.299729347229004	213.70106506347656	0.00040459632873535156	528.088623046875	206.8957977294922	1.0	525.2119140625	207.51455688476562	0.0002568960189819336	1	003
309	70.13174438476562	205.88168334960938	0.0005895793437957764	523.0819702148438	209.1374053955078	6.207823753356934e-5	527.6461791992188	206.77362060546875	1.0	526.4006958007812	206.45758056640625	0.0003323554992675781	1	003
310	73.14114379882812	175.0929718017578	0.14431995153427124	60.47393035888672	212.92840576171875	0.9999467134475708	527.6542358398438	206.88951110839844	0.9999999403953552	458.29388427734375	196.58995056152344	0.0008619725704193115	1	003
311	71.845703125	161.9276580810547	0.9999910593032837	63.392826080322266	211.28919982910156	0.9999998807907104	527.572021484375	206.9939422607422	1.0	460.2884521484375	199.3817138671875	0.0003911256790161133	1	003
312	68.73892974853516	155.10935974121094	0.5864388346672058	53.184165954589844	208.75064086914062	0.9848384261131287	527.48046875	206.83970642089844	1.0	463.04559326171875	197.38499450683594	0.0033494532108306885	1	003
313	65.67475891113281	151.0254669189453	0.9996721744537354	45.16566848754883	202.30575561523438	0.9999982118606567	527.3438110351562	206.70297241210938	1.0	459.88818359375	198.44871520996094	0.04604098200798035	1	003
314	36.535247802734375	201.96775817871094	0.9999998807907104	40.5972900390625	199.99728393554688	0.0028408169746398926	527.3185424804688	206.79151916503906	1.0	453.98095703125	205.98915100097656	0.005150347948074341	1	003
315	50.4083137512207	158.1333465576172	0.019156277179718018	48.0240364074707	164.9174041748047	0.00014078617095947266	527.2346801757812	207.13197326660156	1.0	525.0342407226562	208.07125854492188	0.00016355514526367188	1	003
316	59.1441764831543	162.0591583251953	0.0005330741405487061	20.650094985961914	157.0963592529297	0.00032967329025268555	527.3186645507812	207.2855224609375	0.9999999403953552	458.8861389160156	198.32473754882812	0.9443211555480957	1	003
317	529.514892578125	211.68353271484375	9.289383888244629e-5	14.135038375854492	142.07606506347656	0.0009167194366455078	527.95361328125	206.6393280029297	1.0	524.2344360351562	206.42274475097656	0.0002605319023132324	1	003
318	525.8822631835938	210.53289794921875	7.510185241699219e-5	53.33460235595703	187.98312377929688	0.0017794966697692871	527.1444702148438	206.49656677246094	1.0	461.07940673828125	198.65382385253906	0.00849202275276184	1	003
319	529.356689453125	211.49559020996094	6.368756294250488e-5	639.0012817382812	3.7104203701019287	5.650520324707031e-5	527.6727294921875	206.75387573242188	1.0	460.84234619140625	202.29022216796875	0.9998559951782227	1	003
320	63.624107360839844	199.66053771972656	0.0006448328495025635	62.005069732666016	201.6072540283203	3.68654727935791e-5	528.3392944335938	206.48960876464844	1.0	458.8722229003906	200.77259826660156	0.004133075475692749	1	003
321	38.84912872314453	151.83880615234375	0.9997140169143677	18.164329528808594	205.94720458984375	0.03105655312538147	527.4758911132812	207.10545349121094	1.0	461.8572998046875	200.2583770751953	0.6608703136444092	1	003
322	38.451961517333984	150.925048828125	0.6515144109725952	38.51886749267578	152.6923828125	0.07275179028511047	527.5376586914062	207.15292358398438	1.0	459.0610046386719	199.78334045410156	0.04846376180648804	1	003
323	529.5890502929688	211.9872283935547	9.319186210632324e-5	638.9183349609375	2.4890434741973877	7.030367851257324e-5	527.58251953125	207.01101684570312	1.0	459.54241943359375	197.66912841796875	0.002818882465362549	1	003
324	62.04258728027344	184.74505615234375	0.9922857284545898	67.60946655273438	185.3780517578125	0.0006291568279266357	527.1011352539062	206.25335693359375	1.0	461.6271667480469	198.8455810546875	0.28378793597221375	1	003
325	529.3366088867188	211.91734313964844	6.717443466186523e-5	57.4881706237793	199.4742431640625	0.9385677576065063	527.5770874023438	207.11410522460938	1.0	459.9391174316406	201.27349853515625	0.5846707224845886	1	003
326	54.651554107666016	134.87786865234375	0.00016304850578308105	57.79174041748047	201.12620544433594	0.9988336563110352	527.3178100585938	206.9638671875	1.0	459.9234313964844	199.3564910888672	0.6180970668792725	1	003
327	58.38766098022461	133.66000366210938	0.9194034337997437	51.26606369018555	194.7607421875	0.5274477005004883	527.7625732421875	207.31808471679688	1.0	460.2782287597656	200.01788330078125	0.6931585669517517	1	003
328	61.8398323059082	131.42054748535156	0.9992363452911377	42.915157318115234	191.50079345703125	0.12303149700164795	527.4628295898438	206.5587615966797	1.0	524.962890625	207.0118865966797	0.0003013312816619873	1	003
329	60.48188400268555	133.7662811279297	0.9828125238418579	41.9399528503418	183.26412963867188	0.002785414457321167	527.74853515625	206.3426513671875	1.0	459.44976806640625	198.4825439453125	0.9605708122253418	1	003
330	63.34981918334961	136.66372680664062	0.11897614598274231	15.241829872131348	136.3660125732422	0.42720645666122437	527.7123413085938	207.06002807617188	1.0	450.5234069824219	208.4619598388672	0.018441587686538696	1	003
331	52.957977294921875	123.93990325927734	0.012091517448425293	9.207487106323242	163.69309997558594	0.0008677542209625244	527.3790283203125	206.5992889404297	1.0	525.0619506835938	207.57366943359375	0.0004283785820007324	1	003
332	529.7089233398438	211.73464965820312	8.627772331237793e-5	4.378830909729004	180.28602600097656	0.0009570419788360596	527.848876953125	206.62196350097656	1.0	453.5973205566406	204.02125549316406	0.0024481117725372314	1	003
333	73.52375030517578	192.65957641601562	0.003015488386154175	5.01238489151001	188.71900939941406	0.0015671849250793457	526.6926879882812	206.29151916503906	1.0	452.9702453613281	206.75926208496094	0.002674877643585205	1	003
334	71.74182891845703	196.27427673339844	0.010478764772415161	48.2891960144043	133.63125610351562	7.829070091247559e-5	527.6268920898438	207.29498291015625	1.0	458.44146728515625	206.17279052734375	0.7088257670402527	1	003
335	70.16239166259766	196.93798828125	0.005570650100708008	638.5735473632812	2.952328681945801	5.003809928894043e-5	527.502197265625	206.7929229736328	1.0	458.9551086425781	200.32823181152344	0.0005001425743103027	1	003
336	68.76028442382812	197.4248046875	0.0013483762741088867	66.67982482910156	198.9641571044922	7.015466690063477e-5	528.0623168945312	207.57192993164062	1.0	458.2149353027344	207.0863800048828	0.998593807220459	1	003
337	66.7317123413086	190.26300048828125	0.000319063663482666	66.58231353759766	189.872314453125	0.5144144296646118	527.8615112304688	206.69590759277344	1.0	459.7987060546875	199.34153747558594	0.1616811454296112	1	003
338	82.39408874511719	195.31707763671875	0.00018334388732910156	75.27674865722656	192.05999755859375	0.9999945163726807	527.5269165039062	207.1181640625	1.0	455.8125	208.05642700195312	0.00240519642829895	1	003
339	86.60971069335938	183.5575714111328	0.7571297883987427	50.90909957885742	191.0113067626953	0.5363405346870422	527.8416137695312	206.97276306152344	1.0	458.0426025390625	203.99560546875	0.36207523941993713	1	003
340	89.49527740478516	176.68112182617188	0.9319010972976685	2.201648235321045	197.33074951171875	0.00016477704048156738	527.7716064453125	207.1272735595703	1.0	456.9960021972656	207.76980590820312	0.6729677319526672	1	003
341	88.47669219970703	165.18972778320312	0.0026706457138061523	77.14595794677734	191.65277099609375	0.8403630256652832	527.3071899414062	207.2830810546875	1.0	459.09600830078125	207.5003662109375	0.9221519231796265	1	003
342	89.3121566772461	143.98182678222656	0.9134131669998169	78.95433044433594	199.71263122558594	0.9999997019767761	527.7498779296875	206.74388122558594	0.9999999403953552	457.9814453125	209.08029174804688	0.1833445131778717	1	003
343	87.74847412109375	134.12315368652344	0.03585532307624817	73.04367065429688	192.6536102294922	0.9046041965484619	526.9932861328125	206.36557006835938	1.0	451.7043762207031	207.7989959716797	0.9999962449073792	1	003
344	87.7421875	129.9202423095703	0.9997566342353821	70.81707000732422	184.68594360351562	1.0	527.4620971679688	206.55349731445312	1.0	454.3705139160156	206.4775848388672	0.059754520654678345	1	003
345	85.953857421875	130.98208618164062	0.9999929666519165	66.17977142333984	183.55307006835938	0.9976493716239929	527.3756713867188	207.2755126953125	1.0	453.0915832519531	207.99441528320312	0.07323169708251953	1	003
346	84.17733001708984	135.43824768066406	0.9999784231185913	62.28397750854492	186.38739013671875	0.9999998807907104	527.3660888671875	206.79977416992188	0.9999999403953552	458.15765380859375	207.9345703125	0.006348669528961182	1	003
347	74.91758728027344	150.8662109375	0.2143888771533966	59.7167854309082	186.5264434814453	0.9997508525848389	527.4119262695312	206.43002319335938	1.0	452.1974792480469	207.3317413330078	0.9993672370910645	1	003
348	73.59745788574219	152.0389862060547	0.0005056560039520264	53.08936309814453	172.0224609375	0.002437978982925415	527.0419921875	206.91665649414062	0.9999999403953552	451.6947937011719	208.62672424316406	0.9785704612731934	1	003
349	29.267423629760742	146.01441955566406	0.11206120252609253	44.60017395019531	148.8076934814453	0.008330196142196655	527.15478515625	206.6945037841797	1.0	524.4557495117188	207.27833557128906	0.0003000199794769287	1	003
350	68.72138214111328	144.57012939453125	0.0028689205646514893	68.18133544921875	144.10772705078125	0.45404213666915894	528.0104370117188	206.94386291503906	1.0	452.1603698730469	207.33163452148438	0.4238177537918091	1	003
351	103.90208435058594	210.27650451660156	0.9519197344779968	77.47930908203125	149.29644775390625	0.9998539686203003	527.751708984375	207.43936157226562	1.0	453.5739440917969	214.45941162109375	0.46010521054267883	1	003
352	106.31903076171875	212.32191467285156	0.9994086623191833	80.0886001586914	154.27589416503906	0.0011715888977050781	527.7516479492188	206.83502197265625	1.0	454.2308349609375	204.421142578125	0.8657463788986206	1	003
353	106.4780502319336	214.99143981933594	0.9999804496765137	81.8559341430664	161.76852416992188	0.0376722514629364	527.8546752929688	207.15599060058594	1.0	450.1453552246094	209.2483673095703	0.8520010113716125	1	003
354	104.86182403564453	214.76766967773438	0.07826843857765198	78.34529113769531	163.21243286132812	0.9151767492294312	527.8533325195312	206.9296417236328	1.0	451.2375793457031	208.1750030517578	0.9639183282852173	1	003
355	114.0949935913086	197.90504455566406	0.5658526420593262	119.24671936035156	197.5283660888672	0.9990943670272827	527.855712890625	206.7732696533203	0.9999999403953552	451.0849914550781	210.43508911132812	0.9999770522117615	1	003
356	122.83342742919922	185.6883544921875	0.9999964833259583	86.5221939086914	207.1615447998047	0.010310262441635132	527.2969970703125	207.44845581054688	1.0	453.81597900390625	213.505859375	0.9981632232666016	1	003
357	125.63805389404297	177.0970458984375	1.0	95.31433868408203	220.16476440429688	1.0	527.6729736328125	206.8843231201172	1.0	452.65838623046875	210.40591430664062	0.942657470703125	1	003
358	128.2259979248047	172.86585998535156	1.0	99.16651916503906	221.50735473632812	1.0	527.2030029296875	207.19351196289062	0.9999999403953552	524.8193359375	207.9215850830078	0.0006435811519622803	1	003
359	126.81045532226562	174.87083435058594	0.9999998807907104	97.88607025146484	218.65586853027344	1.0	527.54150390625	206.6436767578125	1.0	452.61749267578125	210.08604431152344	0.9987415075302124	1	003
360	124.10950469970703	184.72164916992188	0.9999995231628418	94.69612121582031	217.66468811035156	1.0	528.2207641601562	207.03912353515625	1.0	452.1126403808594	211.5235595703125	0.9999977350234985	1	003
361	122.8814697265625	183.19412231445312	0.9314766526222229	103.5508041381836	215.22837829589844	0.9999995827674866	527.6387329101562	207.3336944580078	1.0	453.4776916503906	213.18118286132812	0.9997228980064392	1	003
362	528.8656616210938	211.82188415527344	0.00012168288230895996	524.0553588867188	209.46859741210938	5.981326103210449e-5	526.9282836914062	206.89198303222656	1.0	449.7672119140625	212.63851928710938	0.02885153889656067	1	003
363	127.1321792602539	183.75962829589844	0.00889885425567627	530.6311645507812	208.630126953125	2.968311309814453e-5	527.2174072265625	207.2884521484375	1.0	454.3019104003906	210.5222930908203	0.9999818801879883	1	003
364	130.64381408691406	177.17628479003906	0.9999992847442627	131.25970458984375	180.92697143554688	0.0002719461917877197	527.7623901367188	206.64837646484375	1.0	445.8682556152344	213.538818359375	0.027713865041732788	1	003
365	130.48922729492188	175.99911499023438	1.0	103.99364471435547	203.28811645507812	0.9594505429267883	528.3145751953125	206.9442596435547	1.0	524.3348388671875	206.7123565673828	0.0002594292163848877	1	003
366	131.94482421875	174.71163940429688	1.0	102.5328598022461	198.91903686523438	0.9993108510971069	527.5887451171875	206.62069702148438	1.0	449.4637145996094	211.6644744873047	0.027384281158447266	1	003
367	130.13816833496094	176.90570068359375	0.9999982118606567	103.77965545654297	192.4912109375	0.1655500829219818	527.7803344726562	207.22752380371094	1.0	525.2503051757812	207.73338317871094	0.0003370940685272217	1	003
368	129.894775390625	175.55838012695312	0.9999999403953552	127.33441925048828	179.59332275390625	0.00013574957847595215	527.1624145507812	206.93389892578125	0.9999999403953552	447.13958740234375	212.8469696044922	0.0004311501979827881	1	003
369	128.84205627441406	174.82342529296875	0.9998971223831177	102.17219543457031	195.6487579345703	0.7283610701560974	527.2970581054688	206.54786682128906	1.0	446.821044921875	214.14889526367188	0.006792396306991577	1	003
370	124.87065124511719	176.71737670898438	0.9627401828765869	103.72333526611328	191.97171020507812	0.7210333347320557	527.3551025390625	206.81590270996094	0.9999999403953552	444.31048583984375	211.72601318359375	0.9998884201049805	1	003
371	124.35935974121094	176.00132751464844	0.999316930770874	122.68091583251953	178.81590270996094	0.0010683834552764893	527.3724365234375	206.0525360107422	0.9999999403953552	448.92694091796875	212.06182861328125	0.9859851598739624	1	003
372	121.04804992675781	176.2899627685547	0.3785112202167511	524.318603515625	209.26463317871094	4.8786401748657227e-5	527.52783203125	206.78384399414062	1.0	450.45306396484375	209.9840850830078	0.9510040283203125	1	003
373	528.8788452148438	211.77491760253906	0.00010091066360473633	523.9388427734375	209.30992126464844	5.40614128112793e-5	526.8964233398438	206.7688751220703	1.0	448.0707702636719	214.21524047851562	0.9991883039474487	1	003
374	111.09977722167969	207.06600952148438	0.9999998807907104	134.5448760986328	165.85302734375	0.9999986290931702	527.2031860351562	206.2605743408203	0.9999998807907104	445.1645812988281	211.25047302246094	0.9990497827529907	1	003
375	96.90401458740234	208.2632598876953	1.0	137.5346221923828	164.29844665527344	0.999998927116394	527.5636596679688	206.54229736328125	1.0	446.0652160644531	215.81614685058594	0.02505040168762207	1	003
376	88.86918640136719	207.4859619140625	1.0	126.24383544921875	162.43801879882812	0.9999995231628418	527.1015014648438	206.83798217773438	1.0	445.97052001953125	223.54586791992188	0.22770074009895325	1	003
377	79.8509750366211	206.251708984375	1.0	120.45549774169922	159.1444091796875	0.9998359680175781	527.1281127929688	206.59683227539062	0.9999999403953552	454.4833068847656	211.31455993652344	0.986989438533783	1	003
378	68.75692749023438	209.44602966308594	1.0	114.78446197509766	165.11053466796875	0.9999951124191284	527.3853149414062	206.4479522705078	1.0	444.676025390625	210.5404052734375	0.9990025162696838	1	003
379	56.22953796386719	210.981689453125	1.0	112.20559692382812	169.58665466308594	0.9999999403953552	527.5394287109375	206.56777954101562	1.0	524.0609741210938	206.2380828857422	0.0002944469451904297	1	003
380	44.82919692993164	214.61419677734375	1.0	101.81755065917969	175.1539764404297	1.0	528.0515747070312	206.70603942871094	1.0	446.228759765625	207.79087829589844	0.9901801347732544	1	003
381	42.426002502441406	214.84571838378906	1.0	95.16356658935547	170.8289031982422	1.0	527.1076049804688	206.93544006347656	1.0	447.9388732910156	211.31509399414062	0.9992125630378723	1	003
382	41.1080322265625	214.22808837890625	1.0	91.5388412475586	162.40570068359375	1.0	527.37353515625	206.70852661132812	1.0	449.09393310546875	215.33740234375	0.9999997019767761	1	003
383	41.437965393066406	214.17532348632812	1.0	84.58050537109375	164.13990783691406	1.0	526.6099853515625	206.44134521484375	0.9999999403953552	449.98565673828125	214.3133544921875	0.0030507445335388184	1	003
384	40.96238708496094	214.24453735351562	1.0	80.15602111816406	162.0164337158203	1.0	528.076171875	206.5149688720703	0.9999999403953552	449.0325012207031	219.09149169921875	0.05094790458679199	1	003
385	40.76438903808594	213.66172790527344	1.0	77.78877258300781	160.96189880371094	0.9999948740005493	527.2546997070312	206.87083435058594	1.0	443.7723388671875	216.81288146972656	0.999991238117218	1	003
386	41.099266052246094	213.36756896972656	1.0	75.56631469726562	157.5942840576172	0.9997451901435852	527.481689453125	206.74424743652344	1.0	445.4653015136719	211.7614288330078	0.9998800754547119	1	003
387	41.49668884277344	213.9690704345703	1.0	72.02413177490234	159.83370971679688	0.901762843132019	527.8366088867188	207.0153045654297	1.0	449.6196594238281	216.57516479492188	0.9986481666564941	1	003
388	41.33662414550781	214.104736328125	1.0	72.09278106689453	160.23153686523438	0.9998831152915955	527.3834838867188	206.8034210205078	1.0	523.7748413085938	206.7869415283203	0.00024193525314331055	1	003
389	42.1233024597168	213.75283813476562	1.0	73.08399200439453	158.94656372070312	0.9983270168304443	527.6771850585938	207.33221435546875	0.9999998807907104	449.6439514160156	215.9275665283203	0.833214521408081	1	003
390	41.0291633605957	214.2610626220703	1.0	68.45658874511719	156.71609497070312	0.9996962547302246	527.68359375	206.87542724609375	1.0	446.974853515625	211.15530395507812	0.0027746856212615967	1	003
391	41.20951461791992	214.2249755859375	1.0	64.21502685546875	155.94139099121094	0.29812920093536377	526.6818237304688	207.36419677734375	1.0	448.91845703125	215.14328002929688	0.9146201610565186	1	003
392	41.215606689453125	214.4345703125	1.0	64.29959106445312	156.60609436035156	0.002925306558609009	527.9476928710938	207.28038024902344	1.0	446.84295654296875	213.96177673339844	0.9999776482582092	1	003
393	41.72563552856445	213.56019592285156	1.0	63.1445426940918	159.8279266357422	0.01138371229171753	528.0696411132812	206.71800231933594	0.9999998807907104	451.4076843261719	214.2472686767578	0.9996743202209473	1	003
394	41.154014587402344	213.81739807128906	1.0	62.663997650146484	158.5269317626953	0.0031088292598724365	527.4381103515625	206.62704467773438	1.0	450.335205078125	215.5551300048828	0.8250317573547363	1	003
395	41.16520309448242	212.4722900390625	1.0	64.05964660644531	163.64991760253906	0.00031384825706481934	527.0761108398438	206.9744873046875	0.9999999403953552	445.7645263671875	215.5541229248047	0.41483986377716064	1	003
396	41.31083297729492	211.5657501220703	1.0	63.3297004699707	165.52359008789062	0.7180511355400085	527.459228515625	207.1809539794922	1.0	445.3074645996094	215.00631713867188	0.0030518174171447754	1	003
397	40.92130661010742	211.84036254882812	1.0	63.23088455200195	157.81600952148438	0.004212051630020142	527.6966552734375	206.96942138671875	1.0	445.03826904296875	216.6946258544922	0.7663884162902832	1	003
398	41.142662048339844	212.1675567626953	1.0	62.97454833984375	158.31150817871094	0.006283432245254517	527.4967651367188	207.1353759765625	0.9999992847442627	526.0825805664062	207.87869262695312	0.0004954636096954346	1	003
399	41.34961700439453	212.1377716064453	1.0	63.17375564575195	156.03765869140625	0.001069396734237671	40.949073791503906	212.2163848876953	0.00022038817405700684	26.503742218017578	218.72300720214844	6.461143493652344e-5	1	003
400	40.439395904541016	212.20123291015625	1.0	62.19627380371094	156.83128356933594	0.027791351079940796	646.7228393554688	111.93310546875	7.31050968170166e-5	25.62481689453125	217.985595703125	2.5957822799682617e-5	1	003
401	41.725189208984375	212.4815216064453	1.0	64.26714324951172	152.91189575195312	0.6231415867805481	41.05290222167969	212.32240295410156	0.00013908743858337402	26.510915756225586	219.06373596191406	5.0187110900878906e-5	1	003
402	41.08123016357422	213.34194946289062	1.0	62.644840240478516	153.8558807373047	0.02890944480895996	41.07172775268555	212.7035369873047	0.00010141730308532715	26.060016632080078	218.26185607910156	2.98917293548584e-5	1	003
403	41.19984817504883	212.0352783203125	1.0	63.4527473449707	155.07350158691406	0.9981448650360107	41.1805419921875	212.3260040283203	8.368492126464844e-5	26.06869888305664	218.634521484375	3.0279159545898438e-5	1	003
404	41.261436462402344	212.23117065429688	1.0	65.4528579711914	155.15805053710938	0.9999569058418274	41.12381362915039	212.34046936035156	0.0001093447208404541	25.125032424926758	212.6531982421875	5.936622619628906e-5	1	003
405	41.15379333496094	211.7584228515625	1.0	66.02987670898438	155.64773559570312	0.9999755024909973	41.42253875732422	211.70559692382812	5.313754081726074e-5	62.273075103759766	154.52713012695312	3.212690353393555e-5	1	003
406	41.33439254760742	212.3882293701172	1.0	65.3255615234375	153.638916015625	0.999828577041626	41.738433837890625	212.1311798095703	0.0001182258129119873	26.43794822692871	218.5901336669922	6.660819053649902e-5	1	003
407	40.981666564941406	214.08291625976562	1.0	68.22553253173828	155.65347290039062	1.0	41.32170867919922	213.08094787597656	0.00010368227958679199	64.3768081665039	155.06788635253906	0.0001633763313293457	1	003
408	40.91030502319336	214.3570556640625	1.0	64.21121215820312	155.0448760986328	0.9948618412017822	41.19618606567383	213.39309692382812	6.949901580810547e-5	24.860109329223633	212.45497131347656	4.363059997558594e-5	1	003
409	41.62485122680664	214.67501831054688	1.0	67.52548217773438	155.08291625976562	1.0	646.47412109375	160.36080932617188	6.61313533782959e-5	63.89695739746094	155.118896484375	0.0002804100513458252	1	003
410	40.65373611450195	213.2436065673828	1.0	69.19912719726562	155.4064483642578	1.0	638.9876098632812	6.788284778594971	0.00016829371452331543	65.42394256591797	155.2244415283203	0.00016036629676818848	1	003
411	40.108943939208984	214.71311950683594	1.0	69.3232421875	157.83056640625	1.0	648.4861450195312	137.9302215576172	0.00015467405319213867	65.59028625488281	157.3296356201172	0.00011160969734191895	1	003
412	41.52306365966797	214.739501953125	1.0	68.99354553222656	155.3607177734375	0.9999997019767761	41.61838150024414	213.69081115722656	0.00011241436004638672	65.10579681396484	155.54257202148438	0.0003152191638946533	1	003
413	41.76072311401367	213.9447021484375	1.0	68.1381607055664	156.19699096679688	0.9999946355819702	41.81685256958008	213.1765899658203	6.842613220214844e-5	63.502037048339844	155.60885620117188	5.4895877838134766e-5	1	003
414	40.78905487060547	214.29248046875	1.0	71.80401611328125	155.87022399902344	0.9999998807907104	40.64913558959961	213.29234313964844	6.109476089477539e-5	64.98670959472656	156.85406494140625	0.00023818016052246094	1	003
415	40.77911376953125	213.99371337890625	1.0	71.83358001708984	155.71807861328125	1.0	46.27263259887695	212.90087890625	5.08427619934082e-5	65.33148193359375	156.6555633544922	6.416440010070801e-5	1	003
416	40.59169006347656	213.92613220214844	1.0	71.01472473144531	157.11436462402344	0.999998152256012	40.74848937988281	212.8301544189453	3.981590270996094e-5	63.825965881347656	156.89276123046875	3.4421682357788086e-5	1	003
417	41.78984451293945	213.57797241210938	1.0	71.46800994873047	157.83248901367188	0.9999997615814209	41.32524490356445	212.9639434814453	6.288290023803711e-5	64.982177734375	157.8331298828125	0.00011426210403442383	1	003
418	42.07524490356445	213.5609588623047	1.0	71.44163513183594	156.966064453125	0.9999935626983643	648.9679565429688	221.9369659423828	0.00010144710540771484	64.75435638427734	157.2176513671875	7.095932960510254e-5	1	003
419	41.38422393798828	213.77259826660156	1.0	73.253662109375	156.7949676513672	0.9999977350234985	40.9969367980957	213.02976989746094	3.790855407714844e-5	64.30706787109375	157.7886962890625	4.0918588638305664e-5	1	003
420	41.303977966308594	213.943603515625	1.0	72.8136215209961	157.1176300048828	0.9999843835830688	648.427001953125	334.0561218261719	6.633996963500977e-5	78.46829223632812	157.4192657470703	6.255507469177246e-5	1	003
421	41.50469970703125	213.76971435546875	1.0	73.61402893066406	156.16497802734375	0.9994814395904541	649.5674438476562	187.29930114746094	0.00012567639350891113	24.130342483520508	212.052490234375	3.0368566513061523e-5	1	003
422	41.067752838134766	213.4824981689453	1.0	77.10798645019531	155.10891723632812	0.9999998807907104	649.0401611328125	188.05331420898438	0.0001417696475982666	77.19176483154297	156.3776397705078	0.00020492076873779297	1	003
423	41.20759963989258	214.11587524414062	1.0	77.85826110839844	157.0189971923828	0.9999999403953552	648.2017822265625	304.2392578125	4.380941390991211e-5	77.24542236328125	158.35821533203125	0.00015473365783691406	1	003
424	42.48626708984375	214.40869140625	1.0	76.76132202148438	156.84466552734375	0.9999998807907104	41.57908248901367	213.8852996826172	3.457069396972656e-5	77.63568878173828	161.55825805664062	0.000145643949508667	1	003
425	41.059661865234375	214.59805297851562	1.0	77.9423599243164	156.22738647460938	1.0	647.7828369140625	108.41468048095703	0.00021126866340637207	80.52362060546875	159.28359985351562	8.085370063781738e-5	1	003
426	41.1734619140625	214.30569458007812	1.0	77.26066589355469	156.54368591308594	1.0	648.48876953125	124.38462829589844	5.7369470596313477e-5	79.86605072021484	158.65023803710938	0.00011861324310302734	1	003
427	41.336849212646484	214.9634246826172	1.0	77.67655181884766	157.100830078125	0.9999997615814209	639.9037475585938	6.568665027618408	4.7534704208374023e-5	77.99066162109375	162.1555633544922	7.271766662597656e-5	1	003
428	41.52102279663086	214.47454833984375	1.0	78.47920989990234	155.7753143310547	1.0	79.96373748779297	154.44496154785156	4.997849464416504e-5	79.84980010986328	158.14706420898438	7.846951484680176e-5	1	003
429	41.18049621582031	214.5774383544922	1.0	78.1137924194336	157.65087890625	0.9999989867210388	649.9659423828125	185.72796630859375	0.0009725391864776611	77.25492095947266	157.61273193359375	0.00011929869651794434	1	003
430	41.28176498413086	214.99839782714844	1.0	77.24229431152344	155.6499786376953	0.9998511075973511	646.722412109375	108.09181213378906	9.843707084655762e-5	78.34077453613281	156.33360290527344	0.00015464425086975098	1	003
431	41.40142059326172	214.63543701171875	1.0	79.14593505859375	157.25718688964844	1.0	647.7638549804688	112.65729522705078	0.00021311640739440918	78.58697509765625	161.85194396972656	0.00021663308143615723	1	003
432	41.795745849609375	214.74957275390625	1.0	80.65599060058594	156.4069366455078	1.0	84.29874420166016	155.8291778564453	7.739663124084473e-5	82.01155853271484	159.59986877441406	0.00017064809799194336	1	003
433	41.196685791015625	214.44906616210938	1.0	77.53016662597656	158.40199279785156	0.9999998807907104	40.80815505981445	213.39852905273438	4.506111145019531e-5	76.63030242919922	162.7655029296875	0.0001627802848815918	1	003
434	41.13270950317383	214.4571533203125	1.0	77.33837127685547	159.71324157714844	0.9999897480010986	46.23444747924805	213.42115783691406	2.7626752853393555e-5	77.55728912353516	158.5659942626953	7.131695747375488e-5	1	003
435	41.069374084472656	215.25794982910156	1.0	75.79344177246094	157.9779815673828	0.9999997615814209	40.345481872558594	214.1261749267578	3.457069396972656e-5	77.20350646972656	158.9868621826172	0.00013005733489990234	1	003
436	40.88231658935547	214.83737182617188	1.0	76.64238739013672	156.8408660888672	0.7090320587158203	640.2227172851562	6.461285591125488	9.03010368347168e-5	79.76952362060547	154.775146484375	2.1964311599731445e-5	1	003
437	40.30773162841797	213.61019897460938	1.0	77.31640625	157.6418914794922	0.9999926686286926	78.82173919677734	154.6293487548828	3.674626350402832e-5	77.18009948730469	158.82904052734375	8.755922317504883e-5	1	003
438	42.45388412475586	180.4740447998047	0.9561986327171326	77.18350219726562	211.54161071777344	0.9999880790710449	648.6836547851562	154.17971801757812	0.00040853023529052734	79.68401336669922	210.05429077148438	0.00011977553367614746	1	003
439	111.19309997558594	205.66835021972656	0.0030599236488342285	102.25318145751953	207.8108367919922	0.9999999403953552	104.86772918701172	205.65908813476562	0.0006186366081237793	102.02708435058594	207.58212280273438	0.0015749931335449219	1	003
440	114.93048095703125	205.88092041015625	0.9156855940818787	68.05278015136719	190.7361602783203	0.9942227005958557	117.36824035644531	204.64788818359375	0.00036203861236572266	118.75788879394531	208.65652465820312	0.00014075636863708496	1	003
441	125.55013275146484	209.3779754638672	0.0077069103717803955	71.25028228759766	183.62542724609375	0.9999993443489075	121.13255310058594	207.6363525390625	0.00040525197982788086	120.72335815429688	208.7150421142578	0.0008763968944549561	1	003
442	119.88754272460938	222.0589141845703	0.00021833181381225586	121.97860717773438	218.1653594970703	0.9999866485595703	122.60581970214844	217.12374877929688	0.0023750364780426025	117.03947448730469	223.1186065673828	0.0016204118728637695	1	003
443	106.45414733886719	259.20697021484375	0.990123450756073	107.80268859863281	257.14947509765625	0.9873664379119873	112.96566009521484	257.60601806640625	0.00229606032371521	106.05057525634766	258.7731628417969	0.00041684508323669434	1	003
444	100.0962905883789	276.7865295410156	0.9999470114707947	101.99317169189453	277.83905029296875	0.05699768662452698	102.44065856933594	276.6217956542969	0.0032498836517333984	93.06011199951172	276.7685852050781	8.094310760498047e-5	1	003
445	89.4709243774414	293.41558837890625	0.9994820356369019	116.07594299316406	229.93336486816406	0.0008551180362701416	98.03945922851562	292.64141845703125	0.00029164552688598633	637.8878173828125	2.2160370349884033	3.641843795776367e-5	1	003
446	84.98942565917969	302.9734802246094	1.0	112.4599838256836	245.1064453125	0.9999977350234985	648.9351806640625	221.89015197753906	0.00018340349197387695	111.83292388916016	246.6908721923828	0.002069532871246338	1	003
447	81.06005859375	309.3987121582031	1.0	108.98612976074219	251.97076416015625	0.1967945694923401	26.816020965576172	314.8150329589844	0.000335007905960083	110.11827850341797	252.5819549560547	0.00033539533615112305	1	003
448	68.15272521972656	325.3740234375	0.9998655915260315	31.510927200317383	324.293212890625	0.043976157903671265	33.76252746582031	325.2806091308594	0.0002905428409576416	28.184669494628906	323.83447265625	0.0026232004165649414	1	003
449	107.6074447631836	291.2236022949219	0.9993407726287842	108.2666244506836	290.8902282714844	0.9916368722915649	112.6749267578125	289.21826171875	0.00010007619857788086	107.378173828125	291.41259765625	8.085370063781738e-5	1	003
450	109.22962951660156	291.3718566894531	0.10520067811012268	109.79529571533203	289.5674133300781	1.0	114.29845428466797	287.68646240234375	0.00017958879470825195	110.98307037353516	289.2733154296875	7.456541061401367e-5	1	003
451	112.0434341430664	293.768798828125	0.001798003911972046	103.22469329833984	295.3023376464844	1.0	105.92549896240234	294.4462585449219	0.00029775500297546387	98.27835845947266	296.3991394042969	0.00020965933799743652	1	003
452	93.78659057617188	294.67822265625	0.8774195909500122	93.66397857666016	294.7337341308594	0.9999868869781494	99.05423736572266	296.10986328125	0.0001939535140991211	92.82069396972656	291.2988586425781	0.00010651350021362305	1	003
453	96.66349029541016	304.84161376953125	0.0018200576305389404	94.97517395019531	304.86102294921875	0.9999998211860657	97.83135986328125	303.7330627441406	0.0002746880054473877	97.22035217285156	307.2317199707031	9.778141975402832e-5	1	003
454	639.3209228515625	5.183703899383545	4.684925079345703e-5	88.30494689941406	306.8228454589844	0.999996542930603	640.1336059570312	5.898053169250488	5.105137825012207e-5	82.31632232666016	308.94293212890625	3.3855438232421875e-5	1	003
455	47.85009765625	267.4809265136719	0.14425396919250488	95.1519546508789	313.4986572265625	0.9998346567153931	640.8396606445312	6.467467308044434	3.713369369506836e-5	98.7525863647461	320.1451416015625	2.4020671844482422e-5	1	003
456	45.399085998535156	252.9156494140625	0.5910457372665405	38.41261672973633	252.66502380371094	0.00024133920669555664	649.1493530273438	221.67340087890625	5.6624412536621094e-5	27.67972183227539	255.6584014892578	3.635883331298828e-6	1	003
457	43.75118637084961	234.1275634765625	0.9999997615814209	78.41069793701172	291.7904052734375	0.999998927116394	40.6153678894043	233.54754638671875	5.653500556945801e-5	25.510501861572266	237.60853576660156	5.161762237548828e-5	1	003
458	44.95193099975586	227.27285766601562	1.0	40.04396438598633	231.2216339111328	0.001137465238571167	39.66001892089844	230.57354736328125	5.316734313964844e-5	28.136240005493164	235.53033447265625	6.526708602905273e-5	1	003
459	43.41691970825195	222.42611694335938	0.9999999403953552	40.12432861328125	225.6006317138672	0.003921031951904297	646.8010864257812	109.87854766845703	0.00011464953422546387	38.090171813964844	213.78990173339844	7.623434066772461e-5	1	003
460	42.535980224609375	221.6176300048828	1.0	51.151371002197266	278.20611572265625	0.005080312490463257	648.826904296875	220.46109008789062	9.176135063171387e-5	36.72789001464844	209.14602661132812	2.0295381546020508e-5	1	003
461	41.27003479003906	216.6697235107422	1.0	47.40967559814453	220.24583435058594	0.00011163949966430664	39.623619079589844	216.34483337402344	3.471970558166504e-5	40.79974365234375	224.04476928710938	2.047419548034668e-5	1	003
462	42.35149383544922	214.72845458984375	1.0	57.73040771484375	276.32940673828125	0.7936724424362183	649.712890625	219.75424194335938	0.0002487301826477051	25.270748138427734	218.59878540039062	4.315376281738281e-5	1	003
463	41.675052642822266	211.55381774902344	1.0	62.49094772338867	274.3890380859375	0.9989438652992249	63.755836486816406	276.5639343261719	0.00021034479141235352	62.69795227050781	274.45391845703125	7.322430610656738e-5	1	003
464	42.04447937011719	211.22718811035156	1.0	66.0323486328125	275.26739501953125	0.999116063117981	69.08447265625	275.9233093261719	0.0005571246147155762	65.7208480834961	275.8778381347656	0.0002835392951965332	1	003
465	42.27346420288086	210.01084899902344	1.0	64.3453598022461	272.6575012207031	0.9999998807907104	67.82071685791016	272.61578369140625	0.0004425048828125	64.39828491210938	271.03363037109375	0.0005967020988464355	1	003
466	43.17668533325195	210.50677490234375	1.0	66.65304565429688	273.2026672363281	0.9999998807907104	70.32389068603516	272.5616455078125	0.0007054805755615234	65.90029907226562	272.77587890625	0.0007539689540863037	1	003
467	42.73081970214844	207.82566833496094	1.0	65.7088623046875	271.714111328125	0.9994874000549316	69.17897033691406	273.2066955566406	0.00031492114067077637	28.17337417602539	215.3694610595703	0.00023514032363891602	1	003
468	44.09619903564453	208.00209045410156	1.0	66.00326538085938	271.55133056640625	1.0	69.31092071533203	269.7860107421875	0.0005628764629364014	64.6739730834961	271.0709228515625	0.0006197094917297363	1	003
469	44.20545196533203	208.1917724609375	1.0	64.37522888183594	271.0901794433594	0.9999995231628418	68.00919342041016	270.85858154296875	0.00039649009704589844	63.28756332397461	269.9666748046875	0.00013247132301330566	1	003
470	44.45484924316406	211.04502868652344	1.0	57.84366226196289	263.3639831542969	0.6764180064201355	64.7126235961914	263.6983947753906	0.007060408592224121	26.804492950439453	218.2635040283203	3.209710121154785e-5	1	003
471	41.15953063964844	200.2923583984375	0.003539532423019409	53.74530029296875	254.78982543945312	0.9997726678848267	60.328128814697266	252.2058868408203	0.0002676844596862793	59.12431335449219	251.04873657226562	0.00020885467529296875	1	003
472	46.99333572387695	188.8583526611328	1.0	61.700103759765625	244.10475158691406	0.997015118598938	66.05000305175781	243.72412109375	0.006002545356750488	65.43136596679688	245.0923309326172	0.0012155771255493164	1	003
473	43.484195709228516	179.60598754882812	0.18770810961723328	63.069759368896484	237.81663513183594	1.0	66.25117492675781	236.12962341308594	0.001310974359512329	63.94300079345703	237.94586181640625	0.0014455020427703857	1	003
474	44.088783264160156	176.05413818359375	0.002876758575439453	66.29773712158203	238.1028594970703	0.9850280284881592	65.69731140136719	236.7611541748047	0.002285689115524292	63.1413459777832	232.3275146484375	1.6123056411743164e-5	1	003
475	44.26807403564453	175.64320373535156	0.012141942977905273	62.51036834716797	227.9705810546875	0.9999994039535522	66.8435287475586	229.0732879638672	0.00477445125579834	64.93343353271484	229.8380584716797	0.0008486807346343994	1	003
476	45.21707534790039	174.46163940429688	0.9747897982597351	62.97542953491211	226.4504852294922	1.0	66.35948944091797	225.19680786132812	0.0002732276916503906	63.863006591796875	225.97415161132812	0.0009490847587585449	1	003
477	42.80045700073242	177.25535583496094	0.009497255086898804	64.55982208251953	238.1527099609375	0.9960314035415649	66.93693542480469	236.8901824951172	0.018905699253082275	61.99244689941406	239.91868591308594	7.474422454833984e-5	1	003
478	44.0096321105957	178.9447479248047	0.7122445106506348	65.38070678710938	233.189697265625	0.9999635219573975	67.71217346191406	233.60501098632812	0.034693509340286255	61.96532440185547	238.6704864501953	0.0001792609691619873	1	003
479	41.06664276123047	182.19491577148438	0.003486067056655884	67.97317504882812	239.1513214111328	0.9983428716659546	68.22882843017578	238.57601928710938	0.004304856061935425	61.45216751098633	241.37416076660156	8.511543273925781e-5	1	003
480	70.90047454833984	233.64186096191406	0.0015295147895812988	70.0471420288086	235.02662658691406	0.9999998211860657	72.44721984863281	231.7068328857422	0.0004943013191223145	71.40090942382812	237.0024871826172	0.0023795664310455322	1	003
481	55.49040222167969	217.00265502929688	1.0	78.74480438232422	231.44229125976562	0.9999998807907104	83.71631622314453	232.00094604492188	0.0006775259971618652	84.81758117675781	238.57659912109375	0.0011432170867919922	1	003
482	62.82699203491211	209.46202087402344	0.9981040954589844	38.11427307128906	237.0484161376953	0.9976891279220581	38.648231506347656	235.45323181152344	0.00010880827903747559	36.8582878112793	236.9866485595703	0.0023989975452423096	1	003
483	40.0143928527832	250.7428436279297	1.0	72.95658111572266	200.53428649902344	1.0	42.52024459838867	251.2119598388672	0.00028908252716064453	41.308082580566406	255.28968811035156	0.0001716315746307373	1	003
484	44.038230895996094	264.73968505859375	1.0	50.58948516845703	263.83636474609375	0.002923130989074707	45.361629486083984	267.4559326171875	0.0006094872951507568	44.664634704589844	270.547119140625	0.000931471586227417	1	003
485	46.02542495727539	271.468505859375	1.0	50.393043518066406	271.80328369140625	0.0005151629447937012	43.74422836303711	272.87713623046875	0.0002606511116027832	40.586517333984375	260.66015625	0.0016942620277404785	1	003
486	48.356666564941406	276.68701171875	1.0	49.22401809692383	210.09906005859375	0.08802714943885803	50.6025390625	274.4679870605469	0.0001398324966430664	29.882596969604492	278.84368896484375	7.593631744384766e-5	1	003
487	49.57013702392578	281.27569580078125	1.0	43.19973373413086	283.8594665527344	0.00010401010513305664	50.322330474853516	278.75274658203125	0.00019055604934692383	451.1488037109375	217.19480895996094	0.007804691791534424	1	003
488	639.09228515625	4.805995941162109	2.041459083557129e-5	50.09953308105469	311.84954833984375	0.0001342296600341797	640.2176513671875	5.690126419067383	1.5348196029663086e-5	0.5671732425689697	253.25791931152344	1.3053417205810547e-5	1	003
489	48.10774612426758	314.6444396972656	0.9999996423721313	86.94832611083984	249.56747436523438	0.9732447862625122	89.33576965332031	251.04898071289062	8.955597877502441e-5	40.851356506347656	320.6011962890625	0.00024214386940002441	1	003
490	49.032230377197266	322.21142578125	1.0	95.82318115234375	265.193603515625	0.9999263286590576	97.95426940917969	265.36077880859375	0.00012734532356262207	93.91500854492188	260.02618408203125	0.00017398595809936523	1	003
491	51.60807800292969	328.41986083984375	1.0	98.33953857421875	266.3842468261719	1.0	649.093994140625	220.67996215820312	0.0002491772174835205	97.39598846435547	262.8900146484375	0.0001971721649169922	1	003
492	49.24774169921875	327.8955993652344	1.0	94.6380844116211	267.8898620605469	1.0	98.76752471923828	267.9871520996094	0.00012814998626708984	93.60910034179688	272.11224365234375	0.000743478536605835	1	003
493	49.853782653808594	330.2729797363281	1.0	95.90524291992188	271.7140197753906	0.9992525577545166	48.2742805480957	332.9076843261719	0.00029209256172180176	41.319820404052734	335.74945068359375	0.00033545494079589844	1	003
494	48.09595489501953	330.3113708496094	0.9999951124191284	98.53942108154297	292.0928039550781	1.0	101.55694580078125	293.08544921875	0.00015360116958618164	41.99235916137695	335.20123291015625	0.00010162591934204102	1	003
495	107.40769958496094	293.1288146972656	0.5007979869842529	106.34609985351562	293.7630920410156	0.9999990463256836	112.1249008178711	291.6007080078125	0.00024262070655822754	108.49281311035156	290.7127990722656	0.0001335740089416504	1	003
496	46.684661865234375	331.48388671875	1.0	94.86966705322266	297.7454833984375	1.0	98.95925903320312	298.01995849609375	0.00016349554061889648	38.53467559814453	323.740966796875	0.00011917948722839355	1	003
497	47.78694152832031	332.51605224609375	1.0	94.66617584228516	292.6162414550781	1.0	98.28053283691406	291.0564880371094	0.00010439753532409668	39.309627532958984	324.40728759765625	0.00015351176261901855	1	003
498	50.62636947631836	338.8357849121094	0.9995235204696655	83.85107421875	293.1517028808594	1.0	85.1697769165039	292.4698791503906	0.00014334917068481445	41.217681884765625	340.5929260253906	7.197260856628418e-5	1	003
499	54.1712532043457	332.8298034667969	1.0	85.34562683105469	284.64324951171875	0.9984221458435059	89.29633331298828	283.6260681152344	0.0001557469367980957	84.97174072265625	281.3944091796875	0.00036981701850891113	1	003
500	50.92197799682617	334.04071044921875	0.9979634284973145	93.78695678710938	281.71533203125	0.9999751448631287	90.8574447631836	282.6712341308594	0.00010007619857788086	93.77291107177734	275.9891357421875	7.861852645874023e-5	1	003
501	89.26486206054688	294.9376525878906	0.8520293235778809	89.314208984375	294.9517822265625	0.9999650716781616	88.51795959472656	296.24859619140625	8.130073547363281e-5	87.25010681152344	299.49920654296875	7.259845733642578e-5	1	003
502	47.07872009277344	332.3846435546875	0.997913122177124	92.58670043945312	290.7342834472656	0.9999910593032837	96.2005615234375	289.5948181152344	4.976987838745117e-5	91.11288452148438	291.3113708496094	4.9740076065063477e-5	1	003
503	48.19004821777344	326.4394226074219	0.9999997615814209	91.86437225341797	283.4200439453125	0.9999999403953552	92.8967056274414	284.75799560546875	0.0003171861171722412	90.1688003540039	285.2334899902344	0.00043892860412597656	1	003
504	47.80561828613281	326.2191162109375	1.0	89.04212951660156	276.78448486328125	0.9999997615814209	88.79369354248047	276.56591796875	0.00011610984802246094	96.20084381103516	278.9687194824219	0.00010001659393310547	1	003
505	47.51424789428711	322.8720397949219	1.0	87.58270263671875	272.84222412109375	1.0	648.8125	222.04376220703125	0.00028270483016967773	85.52847290039062	274.6385498046875	0.0001729726791381836	1	003
506	46.95173645019531	321.5402526855469	1.0	86.6848373413086	267.04638671875	1.0	88.6253662109375	265.0336608886719	0.0001735687255859375	41.77177047729492	310.10546875	0.00010451674461364746	1	003
507	46.98678970336914	318.9443054199219	1.0	87.2490463256836	264.80816650390625	1.0	89.81913757324219	263.4281921386719	0.0002111196517944336	445.7958679199219	217.3589630126953	0.007027536630630493	1	003
508	47.344600677490234	316.92608642578125	1.0	87.5875015258789	261.8055114746094	1.0	89.32583618164062	261.7227478027344	0.00016498565673828125	94.92818450927734	264.8235168457031	0.00021702051162719727	1	003
509	47.14682388305664	316.1910095214844	1.0	87.89842224121094	259.9646911621094	1.0	41.925933837890625	319.63818359375	7.316470146179199e-5	94.119873046875	262.2662048339844	0.0001983046531677246	1	003
510	47.35280227661133	315.3977966308594	1.0	87.21804809570312	259.68359375	1.0	88.05052185058594	259.29559326171875	9.930133819580078e-5	41.368709564208984	321.457275390625	0.00022557377815246582	1	003
511	47.33482360839844	314.94903564453125	1.0	86.37706756591797	258.7217102050781	1.0	88.524169921875	258.8165588378906	0.0001195073127746582	41.49432373046875	321.2253112792969	0.00016644597053527832	1	003
512	47.34165954589844	314.8741455078125	1.0	86.64164733886719	257.1098937988281	1.0	88.70323181152344	255.3778533935547	0.0002186298370361328	85.20944213867188	258.1668701171875	0.00041222572326660156	1	003
513	47.88075637817383	314.3986511230469	1.0	89.33109283447266	252.44053649902344	1.0	91.55887603759766	250.7418212890625	0.00030297040939331055	42.44670867919922	321.1871032714844	0.0006617307662963867	1	003
514	47.68629837036133	314.3701171875	1.0	87.92951202392578	255.7797088623047	1.0	88.94734191894531	254.3130645751953	0.00022092461585998535	42.05750274658203	321.032470703125	0.0004258453845977783	1	003
515	47.63880920410156	312.31597900390625	1.0	88.92638397216797	254.9974822998047	1.0	89.2585220336914	253.9193878173828	0.0004088282585144043	42.74833297729492	320.5976867675781	0.0008385181427001953	1	003
516	76.06815338134766	289.1336975097656	0.13441050052642822	1.8887038230895996	269.83819580078125	0.00010091066360473633	82.9426498413086	285.86566162109375	2.4139881134033203e-5	-0.5651078224182129	268.509765625	2.866983413696289e-5	1	003
517	97.28056335449219	291.2478332519531	0.00026485323905944824	86.9709701538086	291.0347595214844	1.0	88.14493560791016	290.7751159667969	0.00013211369514465332	93.93000793457031	293.2929992675781	5.328655242919922e-5	1	003
518	76.9421615600586	295.1449890136719	0.00014922022819519043	83.67314147949219	299.8902587890625	0.9800038933753967	649.1909790039062	221.76434326171875	3.215670585632324e-5	76.7313232421875	296.1699523925781	2.1964311599731445e-5	1	003
519	45.489173889160156	258.231689453125	0.9981467723846436	89.659912109375	297.5838317871094	0.9999799728393555	649.90869140625	205.32867431640625	0.0001221299171447754	95.50057220458984	302.8426818847656	1.9162893295288086e-5	1	003
520	45.3788948059082	249.96966552734375	1.0	86.42517852783203	302.4075012207031	0.9465072154998779	43.8195915222168	249.76535034179688	8.7738037109375e-5	39.29154968261719	240.25050354003906	0.00020453333854675293	1	003
521	44.072853088378906	244.7677459716797	1.0	79.8706283569336	287.94671630859375	0.9999953508377075	39.354835510253906	246.5502471923828	3.835558891296387e-5	80.28649139404297	287.90802001953125	0.00024303793907165527	1	003
522	45.27601623535156	235.8148956298828	1.0	79.1435546875	287.404052734375	1.0	81.3360595703125	287.86590576171875	0.0001329183578491211	80.197265625	287.5735778808594	0.00034874677658081055	1	003
523	45.49635314941406	232.83021545410156	1.0	40.71764373779297	234.59255981445312	0.00012812018394470215	648.6396484375	122.95164489746094	0.0001271367073059082	27.032238006591797	236.93215942382812	4.157423973083496e-5	1	003
524	45.63119125366211	229.88833618164062	1.0	40.86101531982422	234.30270385742188	0.0001697540283203125	647.151123046875	144.49496459960938	5.8710575103759766e-5	26.23662567138672	237.5576629638672	1.8805265426635742e-5	1	003
525	44.49772644042969	226.84329223632812	1.0	40.022071838378906	231.6431884765625	0.0005333423614501953	648.3217163085938	168.674072265625	3.504753112792969e-5	38.64375686645508	231.86753845214844	8.672475814819336e-6	1	003
526	45.218135833740234	226.5184783935547	1.0	40.01712417602539	231.3260955810547	0.0002518892288208008	647.3807983398438	103.16197967529297	0.00013297796249389648	39.13683319091797	231.17129516601562	1.2755393981933594e-5	1	003
527	42.87525177001953	226.2054901123047	0.9999998807907104	38.99574279785156	230.6720733642578	0.00022974610328674316	639.4112548828125	6.731629848480225	5.0127506256103516e-5	38.78097915649414	230.82867431640625	6.973743438720703e-6	1	003
528	44.60478210449219	224.38009643554688	1.0	39.03120422363281	229.18972778320312	0.00028961896896362305	649.58203125	221.50257873535156	6.371736526489258e-5	39.21649169921875	229.99620056152344	4.082918167114258e-5	1	003
529	36.31855773925781	218.64390563964844	0.9999969005584717	67.20697021484375	270.954345703125	0.6432397365570068	647.1063842773438	173.39913940429688	0.00011625885963439941	64.09681701660156	270.55078125	7.769465446472168e-5	1	003
530	40.847381591796875	208.5260772705078	0.9999994039535522	74.36929321289062	257.46697998046875	0.9999945163726807	73.44584655761719	254.7513885498047	7.101893424987793e-5	69.29330444335938	259.79071044921875	3.641843795776367e-5	1	003
531	51.12742233276367	197.8969268798828	0.00011867284774780273	73.91060638427734	224.7470703125	0.9999998807907104	76.09761810302734	224.3754119873047	6.940960884094238e-5	78.24832153320312	225.60250854492188	0.0038010776042938232	1	003
532	39.931175231933594	177.48789978027344	0.9365025162696838	78.6018295288086	224.31161499023438	1.0	81.91888427734375	222.84666442871094	0.0002962946891784668	80.57653045654297	222.96871948242188	0.0026848912239074707	1	003
533	40.707027435302734	175.60813903808594	0.9999879598617554	80.73970794677734	223.87156677246094	0.9999995827674866	83.30607604980469	222.9630126953125	0.00022265315055847168	82.0936508178711	222.8280487060547	0.0007834136486053467	1	003
534	41.174346923828125	172.99642944335938	0.9999997019767761	83.54249572753906	213.64942932128906	1.0	86.5245132446289	213.2721710205078	0.00010153651237487793	81.64918518066406	213.3640594482422	0.00036218762397766113	1	003
535	41.74235534667969	169.4385528564453	0.9988783597946167	84.2952880859375	213.90447998046875	1.0	86.42414093017578	213.61419677734375	0.0003115832805633545	82.29010772705078	213.54525756835938	0.0006434321403503418	1	003
536	40.055763244628906	171.61277770996094	0.9989615678787231	82.46192169189453	212.85110473632812	1.0	83.98344421386719	210.7090606689453	0.0004831552505493164	81.13638305664062	213.52642822265625	0.0005090534687042236	1	003
537	39.33937072753906	171.4296417236328	0.9998379945755005	81.82038879394531	207.63616943359375	1.0	84.12744903564453	208.06431579589844	0.00020062923431396484	82.49896240234375	208.5120086669922	0.0008193552494049072	1	003
