# Supplementary material for: An automated feeding system for the African killifish reveals the impact of diet on lifespan and allows scalable assessment of associative learning
Source: eLife. 2022 Nov 10;11:e69008. doi: 10.7554/eLife.69008 (PMC9788828; doi:10.7554/eLife.69008)
Supplement: Figure 6—source data 2. [file elife-69008-fig6-data2.zip › Training Trajectories/t4_REC034DLC_resnet50_TrainAllTheThingsJun28shuffle1_1030000.csv]

bodyparts_coords	fishhead_x	fishhead_y	fishhead_likelihood	fishtail_x	fishtail_y	fishtail_likelihood	redlight_x	redlight_y	redlight_likelihood	fooddrop_x	fooddrop_y	fooddrop_likelihood	fishnum	recordingnum
0	226.2091064453125	70.71251678466797	0.999998927116394	645.91064453125	126.78450775146484	0.00019481778144836426	564.6690673828125	267.2787780761719	0.9999977946281433	562.5873413085938	264.93731689453125	0.0004953444004058838	4	034
1	239.06423950195312	69.22860717773438	0.21484696865081787	202.47061157226562	125.36112976074219	0.0006674528121948242	564.4086303710938	266.9472961425781	0.9999991655349731	561.5279541015625	268.26971435546875	0.0012867748737335205	4	034
2	247.03268432617188	66.60712432861328	0.773330569267273	564.900146484375	269.66070556640625	0.0002365708351135254	564.945068359375	266.5098571777344	0.9999948740005493	562.3007202148438	265.2401123046875	0.000573277473449707	4	034
3	256.0576477050781	66.43803405761719	0.05252397060394287	208.22171020507812	126.20690155029297	1.0	564.7418212890625	267.3133850097656	0.9999989867210388	561.498779296875	268.33526611328125	0.0014323294162750244	4	034
4	262.9071350097656	63.12935256958008	0.7043265700340271	211.30697631835938	126.02882385253906	0.6195514798164368	564.4086303710938	267.1051940917969	0.9999982118606567	562.069580078125	265.2890625	0.0006726384162902832	4	034
5	270.7313537597656	60.52687072753906	0.9999999403953552	564.2203979492188	270.8802185058594	0.00022733211517333984	564.5858154296875	267.344970703125	0.9999985694885254	561.7890014648438	268.4804382324219	0.0013245940208435059	4	034
6	279.60552978515625	60.255897521972656	0.9966380596160889	231.50794982910156	121.55435180664062	0.047758400440216064	565.0134887695312	267.1758728027344	0.9999985694885254	561.6372680664062	268.43853759765625	0.000980079174041748	4	034
7	290.54119873046875	59.141048431396484	0.9998818635940552	228.35475158691406	124.00454711914062	0.9998676776885986	564.7151489257812	267.3189392089844	0.9999989867210388	562.25537109375	265.8331604003906	0.0010833740234375	4	034
8	310.9577941894531	54.07278060913086	0.00046071410179138184	258.2535095214844	120.2769546508789	0.10553932189941406	564.7950439453125	267.1699523925781	0.9999994039535522	561.2901611328125	268.31781005859375	0.0007991492748260498	4	034
9	338.63232421875	59.30084991455078	0.7056797742843628	261.226318359375	134.03016662597656	0.9986833930015564	565.3344116210938	267.7171325683594	0.9999976754188538	263.9327392578125	142.1796875	0.003575444221496582	4	034
10	360.3515930175781	55.984249114990234	0.9739155173301697	245.35687255859375	130.215576171875	0.02759253978729248	564.5675048828125	267.58843994140625	0.9999985694885254	561.4248046875	269.06182861328125	0.0013538002967834473	4	034
11	385.29022216796875	61.113616943359375	1.0	300.9520568847656	136.60122680664062	0.22155100107192993	565.3829345703125	267.6199645996094	0.9999977350234985	562.9403076171875	266.1502990722656	0.0008245110511779785	4	034
12	398.6749572753906	60.641807556152344	0.13774943351745605	564.68994140625	271.4073181152344	0.0006474852561950684	564.6321411132812	268.26287841796875	0.9999973773956299	561.8270263671875	269.2644958496094	0.0026063919067382812	4	034
13	406.0614013671875	61.06559371948242	1.0	357.4883117675781	116.54193878173828	0.9318872690200806	564.3345336914062	268.37359619140625	0.9999990463256836	562.1300048828125	266.7192077636719	0.0006831884384155273	4	034
14	407.7452087402344	69.81348419189453	0.9999998807907104	564.767822265625	270.1097717285156	0.000455707311630249	564.3990478515625	266.88348388671875	0.9999971389770508	561.4398193359375	267.7886657714844	0.000998377799987793	4	034
15	393.551513671875	64.9093246459961	0.0027295053005218506	564.4290161132812	270.1297302246094	0.00011375546455383301	564.5919189453125	267.1990966796875	0.9999942183494568	562.1991577148438	265.6510314941406	0.0005578100681304932	4	034
16	386.8646240234375	82.07643127441406	0.05856785178184509	466.37579345703125	84.2380142211914	0.0026264488697052	565.1041870117188	266.40631103515625	0.9999963045120239	562.7603759765625	265.5396728515625	0.0014878511428833008	4	034
17	370.3193664550781	70.37190246582031	1.0	437.0884094238281	80.64510345458984	0.0036047697067260742	564.0977172851562	266.4151611328125	0.9999989867210388	561.6150512695312	265.58428955078125	0.0013113021850585938	4	034
18	358.2241516113281	67.93917846679688	0.9448970556259155	402.1581726074219	35.546817779541016	0.0003333091735839844	565.1073608398438	266.8953552246094	0.9999969601631165	562.099609375	265.59332275390625	0.0008448362350463867	4	034
19	347.3559265136719	79.88106536865234	0.9927517771720886	417.7623291015625	91.10166931152344	0.0074315667152404785	564.8983764648438	267.0788879394531	0.9999994039535522	561.5515747070312	268.6194763183594	0.0008862912654876709	4	034
20	337.087890625	75.8843765258789	1.0	340.677734375	81.9312515258789	0.002467125654220581	565.3099975585938	266.44354248046875	0.999998152256012	561.7908325195312	268.0350646972656	0.000904768705368042	4	034
21	325.146728515625	82.47573852539062	1.0	564.9783935546875	270.41162109375	0.0003001391887664795	565.052978515625	267.1503601074219	0.9999991059303284	562.3853759765625	265.7008361816406	0.0008701682090759277	4	034
22	316.0517272949219	82.9841537475586	0.9999610781669617	380.3961181640625	36.48358154296875	0.002791166305541992	565.0335083007812	266.6918029785156	0.9999974966049194	562.030517578125	265.9761657714844	0.0012333095073699951	4	034
23	307.6461486816406	86.98535919189453	0.9993771314620972	367.40911865234375	102.01376342773438	0.005585998296737671	564.8001098632812	267.907958984375	0.999999463558197	561.8103637695312	268.7235107421875	0.0011847913265228271	4	034
24	289.8310546875	80.75774383544922	0.9999570846557617	364.1538391113281	103.403076171875	0.00012174248695373535	565.9130859375	265.9711608886719	0.9999980926513672	562.772216796875	264.81768798828125	0.0009039342403411865	4	034
25	273.9389953613281	83.45585632324219	0.9999071359634399	352.2162780761719	119.18953704833984	0.9958372116088867	545.9972534179688	217.56704711914062	1.0	551.0095825195312	215.8784637451172	0.0010592639446258545	4	034
26	547.360595703125	223.10997009277344	0.00011289119720458984	542.4033813476562	221.37672424316406	0.00013199448585510254	545.2779541015625	218.8203582763672	1.0	541.1463012695312	219.2278289794922	0.0002783536911010742	4	034
27	321.04876708984375	48.24269104003906	0.0016973912715911865	317.8188171386719	48.779850006103516	0.9999634623527527	544.9659423828125	218.92486572265625	1.0	549.2705688476562	216.51116943359375	0.0006829500198364258	4	034
28	283.1977844238281	116.36396026611328	0.0833403468132019	283.3119812011719	116.35659790039062	0.9080845713615417	544.9083862304688	218.69021606445312	1.0	549.4610595703125	216.48257446289062	0.0004875361919403076	4	034
29	547.4127197265625	223.42755126953125	0.00024452805519104004	268.4967041015625	129.9421844482422	0.9953295588493347	545.5499267578125	218.66578674316406	0.9999998807907104	549.6600952148438	216.47879028320312	0.0005203485488891602	4	034
30	225.47525024414062	115.46398162841797	0.008132725954055786	230.42518615722656	118.3445053100586	0.010428428649902344	545.0272216796875	218.3373260498047	0.9999998807907104	549.5433349609375	215.9390106201172	0.00041601061820983887	4	034
31	146.7752227783203	118.5602798461914	0.0023749172687530518	146.7605438232422	124.97185516357422	0.6843116283416748	545.2676391601562	218.09046936035156	0.9999998807907104	549.2518310546875	216.15133666992188	0.00046381354331970215	4	034
32	134.54244995117188	120.98799896240234	0.946692943572998	208.75634765625	146.49722290039062	0.8786268830299377	545.09130859375	217.5259552001953	0.9999997615814209	549.4168090820312	215.41844177246094	0.00042879581451416016	4	034
33	130.63941955566406	121.03141021728516	0.9527171850204468	130.26165771484375	125.04335021972656	0.9213796257972717	545.5607299804688	218.60984802246094	1.0	550.1563110351562	215.95257568359375	0.0004271268844604492	4	034
34	136.37466430664062	119.3797836303711	0.8101441264152527	131.3541717529297	125.9117660522461	0.00047194957733154297	544.8552856445312	218.7034149169922	0.9999998211860657	541.136474609375	218.74525451660156	0.00026732683181762695	4	034
35	132.88572692871094	124.24221801757812	0.9636635780334473	131.1023406982422	125.66310119628906	0.019754767417907715	545.517822265625	218.01953125	0.9999999403953552	549.572998046875	215.7061767578125	0.00038930773735046387	4	034
36	138.01124572753906	121.16124725341797	0.9999983310699463	158.32969665527344	166.45985412597656	0.9999502897262573	544.9710083007812	218.45489501953125	0.9999999403953552	541.0759887695312	218.6876983642578	0.000398486852645874	4	034
37	136.9297332763672	126.01161193847656	0.9998407959938049	156.95724487304688	169.8902130126953	0.9999998807907104	544.7728881835938	218.81361389160156	1.0	541.0895385742188	219.15516662597656	0.000313490629196167	4	034
38	137.14736938476562	125.7695083618164	0.07411408424377441	161.89691162109375	171.52117919921875	1.0	545.6396484375	218.44619750976562	0.9999998807907104	550.2118530273438	216.25726318359375	0.0004228353500366211	4	034
39	138.7662353515625	119.95584106445312	0.09761598706245422	172.19471740722656	170.5326690673828	0.9999998807907104	545.5457153320312	218.7379913330078	1.0	549.5798950195312	216.4253692626953	0.0005124509334564209	4	034
40	149.20077514648438	176.36605834960938	0.002432584762573242	167.18284606933594	171.05636596679688	0.9999935626983643	545.1825561523438	218.4086456298828	0.9999999403953552	549.1434326171875	216.39344787597656	0.00038760900497436523	4	034
41	153.3548126220703	124.88616943359375	0.9846575260162354	161.01675415039062	125.22069549560547	0.0027646422386169434	545.2613525390625	218.5098114013672	1.0	548.7008666992188	216.50430297851562	0.00033736228942871094	4	034
42	160.608154296875	119.59297943115234	1.0	142.9446563720703	192.41722106933594	0.9999991655349731	545.0309448242188	218.7984619140625	0.9999998807907104	549.7007446289062	216.08663940429688	0.0003788173198699951	4	034
43	164.40133666992188	117.42070770263672	1.0	172.68905639648438	121.34362030029297	0.000371783971786499	544.9923095703125	218.5253448486328	0.9999998807907104	549.3848266601562	216.01181030273438	0.0003847479820251465	4	034
44	170.95849609375	114.90254974365234	1.0	142.21646118164062	184.8017578125	0.9999997019767761	545.3069458007812	218.2808074951172	0.9999998807907104	549.693115234375	216.28355407714844	0.0005346238613128662	4	034
45	175.50364685058594	113.12366485595703	1.0	147.3468475341797	184.83631896972656	0.9999999403953552	545.5994262695312	218.63710021972656	0.9999998807907104	549.9857788085938	216.25384521484375	0.00048348307609558105	4	034
46	189.19650268554688	110.41649627685547	0.9999843239784241	155.2402801513672	162.5543212890625	0.9999997019767761	545.6232299804688	218.5477294921875	0.9999998807907104	549.015380859375	216.75714111328125	0.0004448890686035156	4	034
47	198.61553955078125	110.7818603515625	0.002016514539718628	158.8682403564453	158.01983642578125	1.0	545.5096435546875	218.8805694580078	1.0	549.1793823242188	216.4354248046875	0.00029343366622924805	4	034
48	547.07568359375	223.5027313232422	0.00017967820167541504	169.60525512695312	153.78775024414062	0.9982279539108276	544.6110229492188	219.07200622558594	1.0	540.778076171875	219.19309997558594	0.0002727806568145752	4	034
49	547.1947631835938	223.08460998535156	0.00018030405044555664	180.1650390625	139.23040771484375	0.9999983310699463	545.1177368164062	218.57713317871094	0.9999999403953552	549.6015625	216.2244415283203	0.0003050565719604492	4	034
50	2.507905960083008	106.22728729248047	0.00044271349906921387	183.01473999023438	138.22532653808594	0.9999998211860657	545.6450805664062	218.3870086669922	0.9999998807907104	549.4052124023438	216.4057159423828	0.00039711594581604004	4	034
51	547.3092651367188	222.93199157714844	0.000322192907333374	541.4524536132812	219.78262329101562	0.00017818808555603027	545.5606689453125	218.29193115234375	0.9999999403953552	549.6612548828125	215.9344940185547	0.0003534555435180664	4	034
52	215.0048370361328	132.33766174316406	0.0002791881561279297	213.94833374023438	132.34202575683594	0.9996758699417114	545.0399780273438	218.84140014648438	0.9999998807907104	550.079345703125	215.9156951904297	0.00038507580757141113	4	034
53	285.5372314453125	95.67556762695312	0.0010925233364105225	286.7496337890625	95.60261535644531	0.00043696165084838867	545.6748657226562	218.38107299804688	0.9999999403953552	549.5125122070312	216.04302978515625	0.0003250241279602051	4	034
54	547.30615234375	223.1562957763672	0.00018468499183654785	245.9534149169922	127.15848541259766	0.061903297901153564	545.2905883789062	218.58251953125	1.0	549.4895629882812	216.71197509765625	0.00039246678352355957	4	034
55	311.432373046875	89.12421417236328	0.13929763436317444	250.51617431640625	127.3924789428711	1.0	545.6883544921875	218.63694763183594	1.0	549.5811767578125	216.46554565429688	0.00038188695907592773	4	034
56	324.6664123535156	83.42342376708984	0.9999759197235107	254.81639099121094	131.073974609375	1.0	544.8280639648438	218.61697387695312	0.9999998807907104	549.6487426757812	216.204833984375	0.00047519803047180176	4	034
57	335.0306396484375	82.29109954833984	0.9951833486557007	264.4637756347656	123.87425994873047	0.9999874234199524	545.472900390625	217.88583374023438	0.9999999403953552	549.5025634765625	215.8581085205078	0.0004266798496246338	4	034
58	344.3726501464844	78.7411117553711	0.6074167490005493	286.3470764160156	127.24815368652344	0.003693491220474243	544.7392578125	218.82867431640625	0.9999999403953552	549.2907104492188	216.32469177246094	0.0004410743713378906	4	034
59	354.6148681640625	78.00981903076172	0.9999996423721313	286.96466064453125	130.15480041503906	1.0	545.2854614257812	218.8115997314453	0.9999999403953552	549.5145263671875	216.25863647460938	0.0004793703556060791	4	034
60	365.7672119140625	74.91145324707031	0.9999997615814209	292.1231689453125	130.04823303222656	0.9999661445617676	545.2840576171875	218.59681701660156	1.0	549.765869140625	216.20262145996094	0.00034484267234802246	4	034
61	372.9283447265625	74.2841796875	1.0	322.5315856933594	124.23270416259766	1.0	545.384033203125	218.62779235839844	1.0	549.2974243164062	216.38795471191406	0.00044611096382141113	4	034
62	384.041015625	74.61771392822266	1.0	322.55560302734375	131.94383239746094	1.0	544.87744140625	218.41940307617188	0.9999998807907104	549.3092041015625	216.09405517578125	0.0004099607467651367	4	034
63	392.0301513671875	73.2147216796875	1.0	324.2047424316406	135.94981384277344	1.0	546.6937866210938	217.7117919921875	0.9999998807907104	548.8967895507812	216.17250061035156	0.00024500489234924316	4	034
64	398.9287109375	73.3895263671875	1.0	330.93902587890625	133.42225646972656	1.0	544.724853515625	219.0027618408203	0.9999998807907104	548.7704467773438	216.3905792236328	0.000256270170211792	4	034
65	404.7214050292969	71.11137390136719	1.0	334.2532653808594	131.9970703125	1.0	545.5113525390625	218.54638671875	0.9999998807907104	550.1445922851562	216.41700744628906	0.00040793418884277344	4	034
66	407.08172607421875	69.75100708007812	1.0	336.75146484375	128.5745086669922	1.0	545.1432495117188	218.4239501953125	0.9999998807907104	512.0130004882812	127.13513946533203	0.0007085800170898438	4	034
67	473.8355407714844	67.46708679199219	1.0	345.75347900390625	130.0463104248047	1.0	545.707763671875	218.96728515625	1.0	549.7273559570312	216.45751953125	0.0003466308116912842	4	034
68	416.1480712890625	74.74073028564453	1.0	357.26043701171875	132.89878845214844	1.0	545.4082641601562	217.98854064941406	0.9999998807907104	545.5291137695312	217.0421142578125	0.0003078877925872803	4	034
69	423.79022216796875	80.14563751220703	1.0	357.46844482421875	140.33261108398438	1.0	545.6159057617188	218.35885620117188	1.0	549.335205078125	216.4744873046875	0.0003342926502227783	4	034
70	459.62261962890625	82.87158203125	1.0	356.2893981933594	138.68858337402344	1.0	545.6591186523438	217.97216796875	0.9999999403953552	502.8008728027344	142.0714874267578	0.005664020776748657	4	034
71	450.8686218261719	87.39594268798828	1.0	356.62652587890625	128.22923278808594	1.0	547.0009765625	217.38685607910156	0.9999998807907104	545.1143798828125	217.4301300048828	0.0002492368221282959	4	034
72	448.20599365234375	89.0792007446289	1.0	361.4899597167969	126.2466812133789	1.0	545.0390625	218.75025939941406	1.0	549.70361328125	216.5254669189453	0.00039884448051452637	4	034
73	449.26861572265625	91.29126739501953	0.9999961853027344	364.617919921875	123.1832275390625	1.0	545.803466796875	218.43795776367188	1.0	550.4391479492188	215.94309997558594	0.00039646029472351074	4	034
74	448.5511474609375	92.0420913696289	1.0	367.5268859863281	121.6321029663086	1.0	545.0380859375	218.6106414794922	1.0	475.8459777832031	3.028531551361084	0.0002751350402832031	4	034
75	453.2664794921875	97.54647827148438	0.9998144507408142	373.9603271484375	118.7134017944336	1.0	546.8234252929688	217.26602172851562	0.9999998807907104	474.3403625488281	3.877899646759033	0.0005303025245666504	4	034
76	443.07647705078125	119.07452392578125	0.9999997019767761	373.2875671386719	122.86212158203125	0.7029348611831665	546.72314453125	217.27853393554688	0.9999999403953552	545.3408813476562	217.33453369140625	0.0004476308822631836	4	034
77	443.2812194824219	132.88278198242188	1.0	383.85858154296875	97.98165893554688	0.9979790449142456	544.9688720703125	218.21011352539062	0.9999999403953552	545.624755859375	217.61888122558594	0.0003712177276611328	4	034
78	444.0546875	141.0758056640625	1.0	382.6478271484375	92.22219848632812	1.0	545.2182006835938	217.95065307617188	0.9999998807907104	490.2967834472656	88.72693634033203	0.00027382373809814453	4	034
79	447.0096435546875	147.15744018554688	1.0	385.77545166015625	91.48540496826172	1.0	546.0173950195312	217.56776428222656	0.9999998807907104	545.1331787109375	217.88478088378906	0.0003294050693511963	4	034
80	448.1675720214844	150.92613220214844	1.0	385.00115966796875	88.74618530273438	0.9999922513961792	544.7456665039062	218.44967651367188	0.9999999403953552	549.2698974609375	216.1119384765625	0.00024965405464172363	4	034
81	452.0710144042969	156.344482421875	0.9999997019767761	383.1240539550781	89.90631866455078	0.9957693815231323	544.9710693359375	218.27227783203125	1.0	541.51904296875	219.1008758544922	0.0005147755146026611	4	034
82	452.48101806640625	159.0544891357422	1.0	381.0400085449219	90.68650817871094	0.9999998807907104	545.1965942382812	218.0520477294922	0.9999999403953552	541.481689453125	218.55625915527344	0.0004495978355407715	4	034
83	450.5073547363281	165.0615234375	1.0	378.10528564453125	95.45275115966797	1.0	544.8042602539062	217.80279541015625	1.0	541.3101196289062	218.51010131835938	0.000498652458190918	4	034
84	449.6324462890625	167.87879943847656	1.0	375.2005920410156	96.4930191040039	1.0	544.8425903320312	218.37319946289062	1.0	541.5285034179688	218.8546142578125	0.0004916787147521973	4	034
85	448.5903625488281	172.02239990234375	1.0	373.2550354003906	100.58113861083984	0.9999992847442627	544.7633666992188	217.62469482421875	0.9999999403953552	541.6774291992188	217.97450256347656	0.00044652819633483887	4	034
86	450.3216247558594	178.71128845214844	1.0	509.2596740722656	107.81745147705078	0.9997881650924683	544.8336791992188	218.47401428222656	1.0	541.5919189453125	219.0832977294922	0.0004144906997680664	4	034
87	448.4642028808594	182.653076171875	1.0	503.64166259765625	112.11792755126953	0.36264127492904663	545.376220703125	217.95358276367188	1.0	542.1178588867188	218.5808868408203	0.0004353523254394531	4	034
88	450.04296875	187.0338592529297	1.0	369.0045471191406	107.43167114257812	0.999946117401123	545.13720703125	218.47470092773438	1.0	550.119873046875	216.45652770996094	0.00040987133979797363	4	034
89	451.1079406738281	189.23158264160156	1.0	374.0381164550781	104.5772933959961	0.9999998807907104	544.59228515625	218.1121063232422	0.9999999403953552	549.810791015625	216.12306213378906	0.00046625733375549316	4	034
90	452.8710021972656	191.48538208007812	1.0	374.762451171875	105.08358764648438	0.9999977350234985	544.3660888671875	218.18759155273438	0.9999999403953552	541.1954956054688	218.39756774902344	0.0003140568733215332	4	034
91	452.2008972167969	196.0368194580078	1.0	373.217529296875	103.74897003173828	1.0	544.0797119140625	219.10487365722656	1.0	550.138427734375	216.5391387939453	0.0004203915596008301	4	034
92	453.26531982421875	198.66860961914062	1.0	365.08575439453125	108.04698944091797	0.9999972581863403	544.7194213867188	218.95852661132812	1.0	550.29931640625	216.4309539794922	0.00027257204055786133	4	034
93	454.90814208984375	203.47012329101562	1.0	363.56060791015625	109.42167663574219	0.9999433755874634	544.5584106445312	218.46414184570312	1.0	549.7310791015625	216.63365173339844	0.00037166476249694824	4	034
94	455.1036376953125	205.3837127685547	1.0	379.33685302734375	118.61290740966797	1.0	544.847412109375	218.66639709472656	1.0	541.8016967773438	219.32247924804688	0.0004272162914276123	4	034
95	455.59271240234375	207.69566345214844	1.0	379.9278869628906	114.77923583984375	1.0	544.1304321289062	219.21249389648438	1.0	550.0515747070312	216.9979248046875	0.00027629733085632324	4	034
96	454.3110046386719	210.13650512695312	1.0	381.2460632324219	115.7364501953125	1.0	543.4493408203125	219.1929168701172	0.9999998807907104	510.4144592285156	120.81703186035156	0.0011239945888519287	4	034
97	454.1358947753906	213.02333068847656	1.0	499.9787292480469	113.70079040527344	1.0	544.2333374023438	218.9722442626953	1.0	499.5709228515625	113.4000473022461	0.0013831257820129395	4	034
98	451.1672668457031	215.6393585205078	1.0	382.8869934082031	125.84908294677734	1.0	545.0235595703125	218.60488891601562	0.9999998807907104	500.9122009277344	123.82139587402344	0.002400696277618408	4	034
99	453.1771545410156	217.6049041748047	1.0	381.3830871582031	127.5501480102539	1.0	544.5849609375	218.92074584960938	0.9999998807907104	501.4419860839844	129.2107391357422	0.0011320412158966064	4	034
100	454.9866943359375	218.64520263671875	1.0	378.10736083984375	127.72417449951172	1.0	544.9359130859375	218.98419189453125	1.0	549.6299438476562	217.0115203857422	0.00037547945976257324	4	034
101	453.78521728515625	220.54800415039062	1.0	378.774169921875	128.6434326171875	1.0	544.4583740234375	218.3912353515625	0.9999998807907104	545.83203125	217.55699157714844	0.0003147125244140625	4	034
102	454.437744140625	222.2695770263672	1.0	383.6651916503906	129.9363250732422	1.0	544.480224609375	219.1704559326172	0.9999999403953552	549.1202392578125	216.83587646484375	0.00030356645584106445	4	034
103	454.5543212890625	224.66879272460938	1.0	377.50311279296875	136.71217346191406	1.0	545.145263671875	219.44786071777344	0.9999998807907104	550.0802612304688	217.17726135253906	0.0002745389938354492	4	034
104	454.5654602050781	227.18234252929688	1.0	376.27264404296875	140.81329345703125	1.0	545.0232543945312	218.5907440185547	0.9999998807907104	549.4733276367188	216.45668029785156	0.00034746527671813965	4	034
105	458.53204345703125	227.9306640625	1.0	369.25653076171875	138.80947875976562	1.0	544.49755859375	218.848876953125	0.9999998807907104	549.71826171875	216.8191680908203	0.0005484521389007568	4	034
106	457.1099548339844	229.7255096435547	1.0	375.1072692871094	148.83782958984375	0.9765043258666992	544.4971313476562	218.92820739746094	0.9999998807907104	549.75048828125	216.6929931640625	0.000268399715423584	4	034
107	456.25469970703125	231.56680297851562	1.0	376.21197509765625	143.29086303710938	1.0	544.5889892578125	218.7249755859375	0.9999998807907104	550.0292358398438	216.92037963867188	0.0004043281078338623	4	034
108	456.55267333984375	235.12071228027344	1.0	369.3434143066406	149.5421905517578	0.999788224697113	546.1455078125	218.0071258544922	0.9999998807907104	541.8117065429688	219.11862182617188	0.00023859739303588867	4	034
109	455.59185791015625	237.3734588623047	1.0	365.26495361328125	152.47549438476562	1.0	543.6314697265625	218.810791015625	0.9999998807907104	549.870361328125	216.62660217285156	0.00046375393867492676	4	034
110	455.0057678222656	239.52117919921875	1.0	367.0025634765625	157.06500244140625	0.9999994039535522	546.0256958007812	217.7574462890625	1.0	549.2086181640625	216.7937469482422	0.00038677453994750977	4	034
111	454.3852233886719	242.19862365722656	1.0	374.0124206542969	163.24095153808594	0.9999998807907104	545.7833251953125	217.7480010986328	1.0	550.0810546875	215.9882049560547	0.0003218650817871094	4	034
112	458.99444580078125	243.75192260742188	0.9999999403953552	373.3930969238281	159.5929718017578	0.9999967813491821	546.4513549804688	217.246337890625	0.9999998807907104	549.7836303710938	216.31723022460938	0.0004016757011413574	4	034
113	460.02764892578125	244.63658142089844	1.0	371.05126953125	163.47361755371094	0.9999353885650635	544.6049194335938	218.82252502441406	1.0	541.3778686523438	219.7990264892578	0.0002586245536804199	4	034
114	459.6922607421875	245.22280883789062	1.0	368.3254699707031	166.29563903808594	0.9999998807907104	543.2989501953125	218.97496032714844	1.0	549.4804077148438	216.50379943847656	0.00035378336906433105	4	034
115	461.78118896484375	243.4683837890625	1.0	366.0080871582031	166.92201232910156	1.0	544.95947265625	218.48046875	1.0	549.9444580078125	216.5047149658203	0.0005735158920288086	4	034
116	466.2402648925781	238.04139709472656	0.0005550384521484375	366.2934875488281	168.27792358398438	0.9999998211860657	545.4014282226562	217.94322204589844	1.0	549.9476928710938	216.24606323242188	0.000415802001953125	4	034
117	370.0862121582031	175.88841247558594	0.0021993815898895264	373.377685546875	175.0109405517578	1.0	543.2882690429688	219.13978576660156	0.9999999403953552	550.1102905273438	216.824951171875	0.0005282163619995117	4	034
118	512.1341552734375	212.38375854492188	0.005078554153442383	377.0014953613281	171.6440887451172	0.9999999403953552	545.3074340820312	218.0504150390625	1.0	550.8412475585938	215.8297576904297	0.0002910792827606201	4	034
119	512.0936889648438	212.90731811523438	0.0048514604568481445	371.8163146972656	178.9755096435547	0.9983279705047607	545.0702514648438	217.99757385253906	0.9999999403953552	550.867431640625	216.04782104492188	0.00040602684020996094	4	034
120	506.6645812988281	213.79299926757812	0.0486108660697937	367.7652893066406	185.25489807128906	0.9999997615814209	544.895263671875	218.16802978515625	1.0	550.5357055664062	216.10238647460938	0.00031957030296325684	4	034
121	461.78521728515625	240.01907348632812	0.0007019639015197754	362.80938720703125	189.47659301757812	0.996622622013092	545.3244018554688	218.2273406982422	1.0	550.5505981445312	216.56358337402344	0.00037491321563720703	4	034
122	455.0271911621094	240.84133911132812	0.9992594718933105	361.9591979980469	192.5390167236328	0.13178759813308716	545.1654663085938	217.95315551757812	1.0	550.2476196289062	216.48220825195312	0.0003872811794281006	4	034
123	455.3061828613281	240.35183715820312	1.0	359.4151611328125	193.27276611328125	0.4225299060344696	545.0110473632812	218.31678771972656	1.0	549.8900146484375	216.53955078125	0.0003121793270111084	4	034
124	458.69451904296875	242.13021850585938	1.0	644.9974975585938	457.2096252441406	0.00038945674896240234	545.1151733398438	218.22088623046875	1.0	550.2935180664062	216.4289093017578	0.00030162930488586426	4	034
125	457.13720703125	242.87632751464844	1.0	2.012322425842285	111.2648696899414	0.00042894482612609863	545.0095825195312	218.183837890625	0.9999998807907104	550.5368041992188	216.2726593017578	0.00022709369659423828	4	034
126	458.4391784667969	245.6539764404297	0.9999997615814209	540.3734741210938	221.2233428955078	0.00016230344772338867	545.5162353515625	217.56825256347656	0.9999998807907104	550.2191772460938	216.17742919921875	0.000186920166015625	4	034
127	456.59039306640625	245.82798767089844	0.4082736372947693	537.1348876953125	220.24217224121094	0.00021901726722717285	545.0194091796875	218.37110900878906	0.9999998807907104	550.711669921875	216.46047973632812	0.00028187036514282227	4	034
128	509.688232421875	228.56800842285156	0.1901998221874237	537.3552856445312	220.03248596191406	0.0003191232681274414	546.0097045898438	217.74453735351562	0.9999998807907104	550.9198608398438	216.1903076171875	0.00036460161209106445	4	034
129	509.7926330566406	229.00596618652344	0.1385335624217987	353.292236328125	201.4446563720703	0.9998614192008972	545.8515625	217.87353515625	1.0	551.5216674804688	216.12637329101562	0.0002612769603729248	4	034
130	460.76654052734375	256.39910888671875	0.9999682903289795	354.96295166015625	206.7340850830078	0.9995999336242676	544.9581909179688	218.33242797851562	0.9999998807907104	550.79443359375	216.41310119628906	0.0001939535140991211	4	034
131	458.97564697265625	257.41009521484375	1.0	365.7919006347656	212.77883911132812	1.0	546.075927734375	217.85064697265625	0.9999998807907104	550.82470703125	215.99038696289062	0.00020375847816467285	4	034
132	457.9912109375	258.9665832519531	0.9999997019767761	365.5800476074219	219.1201934814453	0.9999985694885254	545.7725830078125	218.09564208984375	0.9999998807907104	550.407470703125	216.74168395996094	0.00021380186080932617	4	034
133	458.6720275878906	259.5375061035156	0.9998746514320374	357.1427001953125	211.9647979736328	0.4465915560722351	546.0029296875	218.47332763671875	0.9999998807907104	549.7866821289062	216.44790649414062	0.00022280216217041016	4	034
134	456.7919616699219	262.3424987792969	1.0	366.1222229003906	215.81932067871094	0.9999997615814209	545.4896850585938	218.43597412109375	0.9999998807907104	550.1830444335938	216.48692321777344	0.0001722276210784912	4	034
135	457.5300598144531	263.9800109863281	0.9998252391815186	360.00091552734375	216.73239135742188	0.9991699457168579	545.3801879882812	217.9032440185547	0.9999998807907104	549.8291015625	216.14503479003906	0.00021633505821228027	4	034
136	508.0706787109375	247.77903747558594	0.9997918605804443	358.5395812988281	221.30418395996094	0.9859740138053894	545.416259765625	218.22021484375	0.9999998807907104	550.64404296875	216.24671936035156	0.00028055906295776367	4	034
137	457.95831298828125	266.7984619140625	0.9982331991195679	534.995849609375	223.98768615722656	0.00041863322257995605	545.3563842773438	218.3477325439453	0.9999999403953552	550.1163940429688	216.4217529296875	0.000330507755279541	4	034
138	504.4394836425781	255.03897094726562	0.9971193671226501	365.54290771484375	235.50856018066406	0.0007323026657104492	545.49658203125	218.23439025878906	0.9999998211860657	549.9996337890625	216.6802520751953	0.00044205784797668457	4	034
139	462.3812561035156	271.27545166015625	0.9999991655349731	363.98828125	233.78219604492188	0.9823316335678101	546.0491333007812	218.10801696777344	0.9999998807907104	550.0711669921875	216.33518981933594	0.00022622942924499512	4	034
140	507.2047424316406	259.2474670410156	0.4102371037006378	364.4592590332031	233.20346069335938	0.9999999403953552	546.0140380859375	218.2017822265625	0.9999998211860657	549.517822265625	216.284423828125	0.00021505355834960938	4	034
141	508.1031188964844	260.5769348144531	0.9967321753501892	363.72601318359375	243.23448181152344	1.0	545.5291748046875	217.71844482421875	0.9999998807907104	549.91650390625	215.89088439941406	0.00031635165214538574	4	034
142	509.2278747558594	261.35711669921875	0.9999430179595947	367.4294738769531	246.91384887695312	0.9998219609260559	546.281494140625	217.9611053466797	0.9999998807907104	550.0093383789062	216.60377502441406	0.0005026459693908691	4	034
143	509.8249206542969	265.31878662109375	0.9922945499420166	357.2960205078125	244.92198181152344	1.0	545.9199829101562	218.15867614746094	0.9999997019767761	550.116943359375	215.9494171142578	0.0003095269203186035	4	034
144	504.3367004394531	273.0429382324219	0.5048047304153442	364.58642578125	247.9347686767578	1.0	546.760986328125	217.32711791992188	0.9999999403953552	550.1651611328125	216.08921813964844	0.000541985034942627	4	034
145	363.2764892578125	248.13519287109375	0.2789827287197113	365.5081481933594	250.30770874023438	0.9957598447799683	545.7238159179688	218.40225219726562	0.9999998807907104	549.3430786132812	216.51736450195312	0.00046628713607788086	4	034
146	463.5225524902344	284.12255859375	1.0	359.01885986328125	251.34925842285156	0.991935133934021	545.7769165039062	218.043212890625	0.9999998807907104	550.3014526367188	216.23526000976562	0.00028184056282043457	4	034
147	461.7888488769531	285.4421081542969	0.9999977946281433	351.8135681152344	253.84947204589844	0.013027042150497437	546.1568603515625	218.3598175048828	0.9999998807907104	549.9240112304688	216.0730743408203	0.0002900362014770508	4	034
148	462.8877258300781	286.68817138671875	0.9999999403953552	354.3813781738281	254.87319946289062	0.10312792658805847	546.4190063476562	217.6895751953125	0.9999998807907104	549.516845703125	215.65855407714844	0.0003281235694885254	4	034
149	509.7809143066406	282.41937255859375	0.9920145273208618	355.01336669921875	255.82516479492188	0.001324474811553955	546.3025512695312	218.3856201171875	0.9999998807907104	549.8981323242188	216.43560791015625	0.00042432546615600586	4	034
150	507.1927185058594	287.93084716796875	0.07743707299232483	0.9591102600097656	107.94730377197266	0.00014102458953857422	546.47509765625	218.37567138671875	1.0	549.6527099609375	216.4783935546875	0.0003026127815246582	4	034
151	512.8992309570312	287.246826171875	0.9964944124221802	540.7972412109375	221.42465209960938	0.0001290738582611084	546.3021240234375	218.33250427246094	1.0	549.8067016601562	216.3503875732422	0.0004724860191345215	4	034
152	464.7310485839844	289.7854309082031	0.9208211898803711	455.26165771484375	291.83538818359375	0.001320958137512207	546.1145629882812	218.36436462402344	1.0	549.9620971679688	216.21011352539062	0.00033274292945861816	4	034
153	467.4794921875	290.6444396972656	0.9999973773956299	455.45404052734375	289.1963806152344	0.0009258091449737549	546.3430786132812	218.53860473632812	0.9999998807907104	550.0848388671875	216.22906494140625	0.00047516822814941406	4	034
154	464.3097839355469	290.5955810546875	1.0	458.3899230957031	291.3962097167969	0.0007714629173278809	546.0740356445312	218.2919921875	1.0	549.6549072265625	216.0509796142578	0.0002976655960083008	4	034
155	464.29913330078125	290.380126953125	1.0	459.0996398925781	292.6861267089844	0.0031491518020629883	546.9252319335938	218.93994140625	1.0	550.3521118164062	216.56370544433594	0.0005576014518737793	4	034
156	513.4176025390625	292.5006408691406	0.9942566156387329	454.19744873046875	289.915771484375	0.000599294900894165	545.919677734375	218.493408203125	0.9999998807907104	549.8645629882812	216.24996948242188	0.0005021989345550537	4	034
157	508.3565368652344	293.3760681152344	0.9999016523361206	502.559814453125	291.8030700683594	0.0004089772701263428	546.1221313476562	218.4485321044922	0.9999998807907104	549.6018676757812	216.50868225097656	0.0005126893520355225	4	034
158	513.6065063476562	296.00384521484375	0.9999998807907104	351.2485656738281	295.8434143066406	0.9897816181182861	545.7608642578125	218.4265594482422	1.0	549.7607421875	216.56846618652344	0.00043451786041259766	4	034
159	511.78515625	301.5274658203125	0.11713549494743347	1.0909802913665771	108.57384490966797	0.00033846497535705566	547.3446655273438	217.8238067626953	0.9999998807907104	549.6231079101562	216.56277465820312	0.0004419386386871338	4	034
160	512.0241088867188	304.3355407714844	0.9500249028205872	542.0524291992188	220.08767700195312	0.00014913082122802734	546.1271362304688	218.43963623046875	1.0	549.3742065429688	216.5370635986328	0.0004366934299468994	4	034
161	506.8551025390625	302.95953369140625	0.9990683794021606	376.8231201171875	306.14276123046875	0.0004204213619232178	545.7244873046875	218.7880859375	0.9999998807907104	549.525634765625	216.39236450195312	0.0002630650997161865	4	034
162	509.6336975097656	306.0574951171875	0.9999599456787109	379.899658203125	308.85089111328125	0.0021697580814361572	545.896728515625	218.62509155273438	1.0	549.7077026367188	216.39572143554688	0.0005592107772827148	4	034
163	473.8724365234375	294.4718017578125	0.9995088577270508	471.9635314941406	294.2841491699219	0.0009547173976898193	545.5447998046875	218.58740234375	0.9999998807907104	549.6455688476562	216.4870147705078	0.0003655552864074707	4	034
164	473.64471435546875	293.9219665527344	0.9999998807907104	472.3550720214844	294.7605285644531	0.0014507174491882324	545.7929077148438	219.2117919921875	0.9999999403953552	550.0726928710938	216.8429718017578	0.0007224082946777344	4	034
165	477.3129577636719	297.32373046875	0.9655953645706177	374.4132080078125	323.7578430175781	0.0029948055744171143	545.3931884765625	218.39932250976562	0.9999999403953552	549.3657836914062	216.2486114501953	0.0007708966732025146	4	034
166	475.24041748046875	296.53155517578125	0.999703049659729	373.8212585449219	333.9913024902344	0.24883514642715454	545.8306884765625	218.8762664794922	1.0	549.5830078125	216.65553283691406	0.0004513263702392578	4	034
167	472.75201416015625	294.2535095214844	1.0	471.3371276855469	294.7543029785156	0.0009154975414276123	545.9291381835938	217.87948608398438	0.9999999403953552	549.6835327148438	215.5934600830078	0.0004010498523712158	4	034
168	475.7249450683594	292.1216125488281	1.0	482.4153747558594	291.0043029785156	0.0015683174133300781	545.531494140625	218.38973999023438	0.9999999403953552	549.4537353515625	216.17733764648438	0.00047394633293151855	4	034
169	475.1293640136719	290.6458740234375	1.0	481.9626770019531	290.7940368652344	0.003960669040679932	545.7037353515625	218.8657684326172	1.0	549.6527709960938	216.5110626220703	0.0003949105739593506	4	034
170	473.889404296875	291.57281494140625	1.0	479.6582336425781	291.7047424316406	0.0017740428447723389	545.923583984375	218.69947814941406	1.0	549.671875	216.8951416015625	0.0006034672260284424	4	034
171	476.93243408203125	289.9556579589844	1.0	480.8330078125	290.4207458496094	0.003566831350326538	545.2012329101562	218.77285766601562	0.9999998807907104	541.2960815429688	218.7472381591797	0.00029784440994262695	4	034
172	475.54193115234375	290.7646789550781	1.0	480.4060974121094	295.15936279296875	0.0009649395942687988	546.079345703125	218.0819549560547	0.9999998807907104	550.4080810546875	216.0043182373047	0.0005955398082733154	4	034
173	476.301025390625	292.81829833984375	1.0	484.7389831542969	290.9247741699219	0.00043714046478271484	546.0197143554688	218.4568634033203	1.0	549.5227661132812	216.21034240722656	0.0004830658435821533	4	034
174	479.08917236328125	294.5594177246094	1.0	385.0520324707031	349.82537841796875	0.9856724739074707	545.4597778320312	218.1495361328125	0.9999999403953552	549.6868286132812	216.26422119140625	0.0004977881908416748	4	034
175	478.5591125488281	295.5914001464844	1.0	474.3534240722656	295.3165283203125	0.002193152904510498	545.6592407226562	218.50277709960938	1.0	541.3893432617188	219.0619354248047	0.0003293752670288086	4	034
176	480.449462890625	294.21771240234375	1.0	474.52423095703125	294.7225341796875	0.0012185275554656982	545.6290893554688	218.3160400390625	0.9999999403953552	545.7017822265625	217.35841369628906	0.00024008750915527344	4	034
177	476.5741271972656	293.8490905761719	1.0	484.30023193359375	295.80352783203125	0.0008570849895477295	546.0498657226562	218.01382446289062	0.9999998807907104	550.360107421875	216.08497619628906	0.000659555196762085	4	034
178	479.5811462402344	292.2578125	1.0	403.9913024902344	359.52618408203125	0.008133262395858765	546.1036376953125	218.1033172607422	0.9999999403953552	550.0288696289062	215.83470153808594	0.00041744112968444824	4	034
179	479.5944519042969	292.0245056152344	1.0	402.6741943359375	370.49615478515625	0.9999927878379822	545.787353515625	218.92929077148438	1.0	549.1253051757812	216.7027587890625	0.00023818016052246094	4	034
180	479.4756164550781	292.33203125	1.0	400.4335632324219	375.6253967285156	0.9999998807907104	545.5404663085938	218.54774475097656	0.9999999403953552	550.288330078125	216.08145141601562	0.0007991194725036621	4	034
181	481.04901123046875	292.7171630859375	1.0	396.3365173339844	375.44378662109375	0.9999940395355225	545.6641845703125	218.54734802246094	1.0	394.9314270019531	378.88018798828125	0.0014785230159759521	4	034
182	481.03594970703125	293.33685302734375	1.0	399.78369140625	376.99609375	0.9998409748077393	545.0690307617188	218.63658142089844	0.9999998807907104	396.6639709472656	380.25750732421875	0.0008547604084014893	4	034
183	478.47052001953125	294.0604553222656	1.0	396.90350341796875	381.4740295410156	0.9999998807907104	546.0015258789062	218.8538818359375	0.9999998807907104	549.7540893554688	216.568359375	0.000718921422958374	4	034
184	481.1184997558594	294.0727844238281	1.0	393.7841796875	387.208251953125	0.9999999403953552	546.5620727539062	218.23165893554688	1.0	549.8233642578125	216.1597900390625	0.0002866089344024658	4	034
185	482.75323486328125	291.6226806640625	1.0	394.1324462890625	392.6429138183594	0.9999992847442627	545.802001953125	218.37258911132812	0.9999999403953552	549.8331298828125	216.03321838378906	0.00041297078132629395	4	034
186	481.1955871582031	289.37530517578125	1.0	405.0892028808594	385.8486633300781	0.7318848371505737	545.3281860351562	218.69178771972656	1.0	549.669921875	216.37319946289062	0.00047084689140319824	4	034
187	480.8192443847656	284.9580993652344	1.0	407.27191162109375	385.0715026855469	0.9999999403953552	546.36181640625	217.98219299316406	1.0	549.538818359375	216.15455627441406	0.00036528706550598145	4	034
188	477.6484680175781	284.3380432128906	1.0	403.9342346191406	392.718017578125	0.999981701374054	546.1807861328125	217.7777557373047	1.0	406.5926513671875	396.6322937011719	0.0004177689552307129	4	034
189	476.71893310546875	282.7760925292969	1.0	399.9844055175781	393.82513427734375	0.9999995231628418	546.2665405273438	218.4516143798828	1.0	550.202392578125	215.79522705078125	0.0003185570240020752	4	034
190	477.27978515625	281.5518493652344	1.0	397.386474609375	395.2944030761719	0.9999821186065674	546.3253784179688	218.6071014404297	1.0	550.3449096679688	215.83059692382812	0.0003833174705505371	4	034
191	475.84832763671875	280.8945617675781	1.0	395.2684326171875	396.12738037109375	0.9506003260612488	545.9168090820312	218.88926696777344	0.9999998807907104	549.7645263671875	216.5679931640625	0.0005773603916168213	4	034
192	475.9229431152344	280.0358581542969	1.0	2.2388949394226074	108.91694641113281	0.003671109676361084	546.2689819335938	218.18594360351562	0.9999998807907104	550.3629760742188	215.8749542236328	0.0005741715431213379	4	034
193	478.0533142089844	277.7256164550781	1.0	390.6593933105469	391.6229553222656	0.9999998807907104	545.8771362304688	218.5452117919922	1.0	549.8040161132812	216.1576690673828	0.0005389153957366943	4	034
194	483.4344177246094	277.7617492675781	1.0	387.5030822753906	391.8806457519531	0.993883490562439	546.0064697265625	219.23724365234375	1.0	549.7094116210938	216.81048583984375	0.0004235804080963135	4	034
195	482.4461669921875	277.3852233886719	1.0	378.27752685546875	392.9556884765625	0.9999999403953552	546.064453125	217.942138671875	0.9999999403953552	549.9531860351562	215.75192260742188	0.000369340181350708	4	034
196	484.3359680175781	270.9162292480469	1.0	382.244873046875	393.09521484375	0.9552585482597351	546.3228149414062	218.14974975585938	0.9999998807907104	550.3331909179688	216.22723388671875	0.000349193811416626	4	034
197	481.8878173828125	266.57598876953125	1.0	392.0922546386719	390.6287536621094	0.9999979734420776	546.2377319335938	218.26319885253906	0.9999998807907104	549.71142578125	216.5175323486328	0.00037491321563720703	4	034
198	482.9576416015625	262.77557373046875	1.0	399.8365173339844	386.6551513671875	0.9999852180480957	545.927001953125	217.64712524414062	0.9999999403953552	549.1981201171875	216.18006896972656	0.0002739131450653076	4	034
199	482.4573974609375	259.5751647949219	1.0	398.35345458984375	392.5821228027344	0.07256951928138733	545.7005004882812	217.4926300048828	0.9999998807907104	550.115234375	215.63461303710938	0.0004741251468658447	4	034
200	477.3760070800781	259.2662353515625	1.0	645.6904296875	413.4959716796875	0.00015431642532348633	544.7869262695312	218.59178161621094	0.9999999403953552	549.43798828125	216.5044708251953	0.00028136372566223145	4	034
201	480.11944580078125	257.8502197265625	1.0	3.0447216033935547	106.20814514160156	0.00019913911819458008	545.2083129882812	218.77713012695312	0.9999998211860657	549.5179443359375	216.32571411132812	0.0002193450927734375	4	034
202	484.6982727050781	255.47689819335938	1.0	390.55975341796875	388.74444580078125	0.8351147770881653	545.7404174804688	217.9724884033203	0.9999998211860657	550.22705078125	216.01185607910156	0.00035005807876586914	4	034
203	481.97454833984375	252.27694702148438	1.0	389.0876770019531	380.39031982421875	0.9999997615814209	544.899169921875	218.5653076171875	0.9999997019767761	549.0765991210938	216.4490966796875	0.00029778480529785156	4	034
204	482.2946472167969	246.4807891845703	1.0	380.20281982421875	378.3866271972656	1.0	545.4366455078125	218.82235717773438	0.9999996423721313	381.778564453125	383.3567199707031	0.0011259913444519043	4	034
205	481.8599853515625	242.72491455078125	1.0	383.838134765625	381.2721862792969	1.0	545.36669921875	218.3763885498047	0.9999997019767761	550.1591186523438	216.1201629638672	0.0002765059471130371	4	034
206	483.66351318359375	236.5551300048828	0.9999996423721313	394.38494873046875	382.93902587890625	1.0	544.759765625	219.3173370361328	0.9999998807907104	398.0007629394531	383.0863952636719	0.0003293156623840332	4	034
207	484.9525146484375	231.3789520263672	0.9997962713241577	403.72930908203125	385.7076721191406	0.04585540294647217	544.74755859375	219.29345703125	0.9999997615814209	549.7286987304688	216.41258239746094	0.00025159120559692383	4	034
208	482.868896484375	227.98648071289062	0.9999999403953552	404.4912414550781	371.01861572265625	0.0004099905490875244	544.9723510742188	219.0539093017578	0.9999998807907104	550.0095825195312	216.52638244628906	0.0003521144390106201	4	034
209	485.4809265136719	226.37826538085938	0.9999994039535522	396.0328063964844	371.4689636230469	0.9995261430740356	544.4031982421875	219.66818237304688	0.9999997615814209	549.4118041992188	216.61146545410156	0.00020015239715576172	4	034
210	487.0127868652344	222.03419494628906	0.9999959468841553	392.9559020996094	366.8497314453125	1.0	544.656982421875	219.57505798339844	0.9999998807907104	392.0091857910156	366.98101806640625	0.000429004430770874	4	034
211	486.19842529296875	222.95172119140625	0.9997559785842896	391.6567077636719	366.2297668457031	1.0	544.68505859375	219.1754150390625	0.9999997019767761	397.278076171875	367.4006042480469	0.0002008974552154541	4	034
212	484.3974609375	218.0098114013672	0.9984043836593628	391.54241943359375	362.48760986328125	0.9999997615814209	544.674560546875	219.3019561767578	0.9999998807907104	550.05908203125	216.45986938476562	0.0001938343048095703	4	034
213	486.8807067871094	216.4449005126953	0.08305665850639343	400.45269775390625	356.05615234375	0.9957988262176514	544.8663330078125	219.1789093017578	0.9999997019767761	549.623046875	216.51075744628906	0.00020998716354370117	4	034
214	483.6665344238281	211.66757202148438	0.9999980926513672	394.9002380371094	345.5891418457031	1.0	544.7928466796875	218.72279357910156	0.9999998807907104	395.2061462402344	347.58062744140625	0.00023162364959716797	4	034
215	484.21966552734375	208.1313018798828	0.9792925119400024	391.8268737792969	347.7503662109375	1.0	544.3386840820312	219.26036071777344	0.9999997615814209	392.3990173339844	348.97796630859375	0.0004430115222930908	4	034
216	484.3889465332031	207.48544311523438	0.9999080300331116	393.7633056640625	347.603515625	1.0	544.5582275390625	219.3910675048828	0.9999998807907104	550.3557739257812	216.21835327148438	0.00018298625946044922	4	034
217	483.2605895996094	208.08982849121094	0.9999866485595703	399.6884460449219	345.115478515625	1.0	544.3995361328125	219.20677185058594	0.9999997615814209	541.9674682617188	221.95065307617188	0.00019419193267822266	4	034
218	482.12237548828125	208.78598022460938	0.9999842643737793	407.2528381347656	340.38958740234375	0.048076778650283813	544.7872924804688	218.83139038085938	0.9999997615814209	549.5612182617188	216.29132080078125	0.00035250186920166016	4	034
219	481.6948547363281	204.97377014160156	0.9974128007888794	405.6805114746094	337.8597717285156	1.0	544.2369384765625	219.5179443359375	0.9999995827674866	542.0709228515625	221.64013671875	0.00015500187873840332	4	034
220	480.484375	202.71925354003906	0.9999847412109375	401.75201416015625	330.10870361328125	1.0	544.74169921875	218.6192169189453	0.9999998211860657	549.72314453125	216.26390075683594	0.00023502111434936523	4	034
221	480.20098876953125	201.3680877685547	0.9991874694824219	400.35614013671875	326.3844299316406	1.0	544.7762451171875	218.2154998779297	0.9999996423721313	549.9603881835938	215.70164489746094	0.00022935867309570312	4	034
222	477.7097473144531	201.05999755859375	0.9999681711196899	405.4552001953125	322.5657653808594	0.9999997019767761	544.1282958984375	218.4907684326172	0.9999996423721313	549.9236450195312	216.20848083496094	0.0002690553665161133	4	034
223	478.8432312011719	201.66668701171875	0.9999949932098389	482.8233337402344	201.07530212402344	0.001202315092086792	544.0001220703125	218.65647888183594	0.9999992847442627	549.5928955078125	216.3312530517578	0.00039061903953552246	4	034
224	478.6117248535156	201.759033203125	0.9999998807907104	404.5533447265625	325.5111083984375	0.0035758912563323975	544.2281494140625	219.04701232910156	0.9999992847442627	549.8539428710938	216.2802276611328	0.00032210350036621094	4	034
225	480.0993957519531	201.3845977783203	1.0	402.80230712890625	324.0765380859375	0.9390778541564941	544.3703002929688	218.0378875732422	0.9999994039535522	550.1923217773438	215.81744384765625	0.0005666911602020264	4	034
226	478.2022399902344	201.52291870117188	1.0	397.63983154296875	323.7394714355469	0.9790111780166626	544.6138916015625	218.2864227294922	0.9999992847442627	550.2529296875	215.83721923828125	0.00029411911964416504	4	034
227	477.80218505859375	201.62779235839844	0.9999991655349731	388.3807373046875	317.5191345214844	1.0	544.1729125976562	219.44918823242188	0.9999996423721313	549.6030883789062	216.3220977783203	0.00031313300132751465	4	034
228	478.3876037597656	205.90667724609375	0.9999999403953552	382.84442138671875	314.4927062988281	1.0	544.3861694335938	218.79856872558594	0.9999990463256836	381.2395324707031	319.3704833984375	0.0005678236484527588	4	034
229	480.4357604980469	210.39682006835938	0.7850800156593323	386.44256591796875	310.4841003417969	1.0	544.218994140625	218.74118041992188	0.9999970197677612	384.263427734375	316.14227294921875	0.0006310939788818359	4	034
230	541.5737915039062	221.77134704589844	0.0236777663230896	384.2626953125	299.55059814453125	1.0	545.9407958984375	217.5056610107422	0.999995768070221	545.6483764648438	220.77703857421875	0.00037798285484313965	4	034
231	538.9662475585938	220.23561096191406	0.01154521107673645	386.4496154785156	290.36102294921875	1.0	544.793701171875	218.0925750732422	0.9999988079071045	384.9290466308594	289.3899230957031	0.00034818053245544434	4	034
232	462.3114318847656	220.1980743408203	0.42771971225738525	387.41766357421875	283.58740234375	1.0	544.2249145507812	218.3485565185547	0.9999995231628418	548.160400390625	215.5465850830078	0.00021883845329284668	4	034
233	466.5934143066406	228.43898010253906	0.9659538269042969	388.9947814941406	277.5040588378906	1.0	544.2081298828125	218.19876098632812	0.9999996423721313	548.8158569335938	215.65968322753906	0.00041687488555908203	4	034
234	465.363525390625	229.06076049804688	0.5452277064323425	392.06097412109375	274.9355163574219	1.0	544.3032836914062	218.67030334472656	0.9999989867210388	549.3329467773438	216.03530883789062	0.00043401122093200684	4	034
235	538.548095703125	219.65138244628906	0.00461164116859436	393.3721923828125	280.02923583984375	1.0	544.9634399414062	217.6837158203125	0.9999992847442627	549.3995361328125	215.63563537597656	0.0002719461917877197	4	034
236	474.4583435058594	240.47755432128906	0.04984593391418457	397.8298645019531	279.4808349609375	1.0	544.5617065429688	218.11305236816406	0.9999983310699463	549.2897338867188	215.53558349609375	0.00024083256721496582	4	034
237	476.7635192871094	242.7947998046875	1.0	404.41351318359375	278.2218933105469	1.0	544.7445678710938	218.14578247070312	0.9999992847442627	549.517333984375	215.35044860839844	0.00021842122077941895	4	034
238	478.45068359375	244.80288696289062	1.0	403.3106994628906	278.507568359375	1.0	544.6749267578125	218.5128936767578	0.9999995231628418	549.8773193359375	215.97927856445312	0.0004127323627471924	4	034
239	450.4547424316406	214.3562469482422	1.0	406.81195068359375	308.5566101074219	1.0	543.6212768554688	219.14627075195312	0.9999997615814209	549.1435546875	215.9651641845703	0.0003929734230041504	4	034
240	454.3812255859375	214.4580078125	0.9999994039535522	400.6907043457031	304.0459899902344	0.0006886422634124756	543.49267578125	219.154296875	0.9999997019767761	548.7732543945312	216.1750030517578	0.00031185150146484375	4	034
241	456.7162170410156	215.62217712402344	0.9976046681404114	390.6916198730469	301.6168212890625	1.0	543.6083984375	219.1997528076172	0.9999994039535522	549.4490356445312	216.16943359375	0.00046056509017944336	4	034
242	465.145751953125	218.52468872070312	0.42270511388778687	385.76312255859375	297.972900390625	1.0	543.715576171875	219.29156494140625	0.9999997615814209	465.17218017578125	213.12037658691406	0.0005278289318084717	4	034
243	464.6665344238281	218.91201782226562	0.5560725927352905	385.0569152832031	298.7439270019531	1.0	543.7503662109375	218.67543029785156	0.9999995231628418	385.546875	298.64654541015625	0.0003338158130645752	4	034
244	457.6380310058594	224.44154357910156	0.0051155686378479	390.8219909667969	298.36279296875	0.9999923706054688	543.5447998046875	218.8335723876953	0.9999996423721313	549.0739135742188	216.0281524658203	0.00025147199630737305	4	034
245	464.3227233886719	227.1904296875	0.022676169872283936	388.6214599609375	302.1230163574219	0.9999980330467224	544.3091430664062	219.1964111328125	0.9999996423721313	548.987060546875	216.48745727539062	0.00019809603691101074	4	034
246	465.8471984863281	227.68475341796875	0.09190478920936584	382.1776123046875	297.1964111328125	1.0	543.7980346679688	218.8413543701172	0.9999996423721313	548.8744506835938	215.83206176757812	0.00020256638526916504	4	034
247	456.3730773925781	230.41165161132812	0.9637232422828674	371.2068786621094	289.90936279296875	0.999990701675415	543.8796997070312	219.38369750976562	0.9999996423721313	485.25689697265625	214.05621337890625	0.0006050169467926025	4	034
248	466.49200439453125	228.82275390625	0.9305019378662109	366.1217956542969	279.9989318847656	0.00519329309463501	544.2864379882812	218.87594604492188	0.9999998211860657	483.1883850097656	212.12954711914062	0.0257701575756073	4	034
249	466.63916015625	228.7252655029297	0.9799231290817261	467.6597900390625	227.58709716796875	0.8315202593803406	544.072265625	219.202392578125	0.9999996423721313	480.47943115234375	213.47576904296875	0.007021605968475342	4	034
250	469.35357666015625	229.01654052734375	0.9999412298202515	469.9706115722656	227.28407287597656	0.01656511425971985	544.3605346679688	218.9543914794922	0.9999998807907104	479.632568359375	213.49778747558594	0.015987545251846313	4	034
251	465.8265686035156	228.59686279296875	0.9998668432235718	377.0367126464844	277.0681457519531	0.7312546968460083	543.7854614257812	218.9230194091797	0.9999995827674866	478.0899658203125	212.21908569335938	0.039764404296875	4	034
252	457.5433654785156	239.6862030029297	0.9735429286956787	2.537891387939453	107.36924743652344	0.0011098980903625488	544.17041015625	219.18174743652344	0.9999997615814209	480.4063720703125	210.1077117919922	0.011434942483901978	4	034
253	454.8689270019531	245.7280731201172	0.9999947547912598	541.5847778320312	221.0189666748047	0.00029346346855163574	544.2386474609375	218.9840545654297	0.9999997019767761	480.5774841308594	209.74960327148438	0.014059990644454956	4	034
254	462.080078125	250.61875915527344	1.0	1.0746397972106934	107.40167999267578	0.0002715885639190674	544.0613403320312	219.03993225097656	0.9999996423721313	480.97869873046875	208.4965057373047	0.0016883909702301025	4	034
255	463.9867858886719	253.1934051513672	1.0	541.8334350585938	222.02259826660156	0.00019302964210510254	544.5960693359375	218.8680877685547	0.9999998807907104	481.15228271484375	208.61880493164062	0.0006985962390899658	4	034
256	464.32745361328125	255.4371795654297	1.0	3.6074485778808594	97.56765747070312	0.00026875734329223633	544.1251831054688	219.3125457763672	0.9999995231628418	549.3729858398438	216.1011962890625	0.0002492964267730713	4	034
257	464.00799560546875	263.60009765625	1.0	540.9558715820312	221.5875701904297	0.0002605020999908447	543.9432983398438	218.86367797851562	0.9999994039535522	549.9581909179688	215.97677612304688	0.0001996159553527832	4	034
258	466.0259704589844	269.0895080566406	0.9999998211860657	1.8511097431182861	107.81525421142578	0.0003916025161743164	545.0779418945312	218.9336395263672	0.9999997615814209	489.89013671875	210.89735412597656	0.007659971714019775	4	034
259	461.91912841796875	275.9532165527344	0.034229427576065063	541.3302612304688	221.14752197265625	0.00036656856536865234	545.39111328125	218.53573608398438	0.9999997615814209	489.2063903808594	209.42996215820312	0.04864498972892761	4	034
260	460.57745361328125	274.6744689941406	0.9999997019767761	410.3224182128906	236.00985717773438	0.9999856352806091	545.4168701171875	218.46044921875	0.999999463558197	408.7653503417969	237.23300170898438	0.0002567470073699951	4	034
261	460.8147888183594	275.8913879394531	1.0	410.86749267578125	238.86985778808594	0.9999785423278809	545.572265625	218.22463989257812	0.9999994039535522	412.14447021484375	240.5525360107422	0.0005472302436828613	4	034
262	459.7482604980469	274.98748779296875	1.0	410.7185974121094	233.16015625	0.0006614029407501221	545.7725830078125	218.74615478515625	0.9999998211860657	550.436279296875	216.37026977539062	0.00016984343528747559	4	034
263	461.9908447265625	275.4366455078125	1.0	406.128662109375	229.6220245361328	0.9999205470085144	544.81787109375	218.4127197265625	0.9999996423721313	489.857666015625	210.12733459472656	0.0033892691135406494	4	034
264	461.4754333496094	275.6095275878906	1.0	403.5087890625	232.1818084716797	1.0	545.72021484375	218.30874633789062	0.9999997615814209	549.9678344726562	216.1455535888672	0.00020310282707214355	4	034
265	459.407470703125	277.64837646484375	1.0	401.40093994140625	234.11326599121094	0.9999999403953552	545.6077270507812	218.86305236816406	0.9999998807907104	490.8185729980469	210.49905395507812	0.0017814934253692627	4	034
266	459.2429504394531	277.62109375	1.0	391.0633239746094	234.15138244628906	0.9999948740005493	546.2711791992188	218.47506713867188	0.9999998807907104	550.7366333007812	215.921630859375	0.0002270042896270752	4	034
267	460.5938720703125	275.8062744140625	1.0	388.8499755859375	235.7657928466797	0.9999998807907104	545.2637939453125	218.24099731445312	0.9999998807907104	550.3865966796875	216.38723754882812	0.0002509951591491699	4	034
268	461.7251892089844	276.4470520019531	1.0	386.91802978515625	236.40618896484375	1.0	545.0029907226562	218.7043914794922	0.9999998807907104	549.601806640625	216.40000915527344	0.0002434253692626953	4	034
269	458.11865234375	277.9737854003906	1.0	384.97479248046875	239.13055419921875	1.0	545.3802490234375	217.75128173828125	0.9999998211860657	550.3115844726562	215.90225219726562	0.0003730356693267822	4	034
270	457.3658752441406	278.2691345214844	1.0	393.115234375	242.09091186523438	1.0	545.100341796875	218.11607360839844	0.9999997615814209	550.2108154296875	215.53460693359375	0.00023433566093444824	4	034
271	457.5943298339844	277.97784423828125	1.0	396.4351806640625	239.95574951171875	1.0	544.7445068359375	218.62110900878906	0.9999998211860657	549.1806640625	216.31890869140625	0.00024688243865966797	4	034
272	457.8585205078125	277.849365234375	1.0	393.5477600097656	237.6201171875	1.0	544.9331665039062	217.7305450439453	0.9999997615814209	549.791015625	215.74322509765625	0.00029984116554260254	4	034
273	458.6231994628906	277.60552978515625	1.0	390.08050537109375	234.42575073242188	1.0	544.7667846679688	218.7484588623047	0.9999999403953552	549.1128540039062	216.6507568359375	0.0002878904342651367	4	034
274	458.36944580078125	277.6460876464844	1.0	387.40496826171875	232.29640197753906	1.0	544.8990478515625	217.83474731445312	0.9999998807907104	488.6820068359375	209.87689208984375	0.0007534325122833252	4	034
275	456.0350036621094	278.0360107421875	1.0	386.43670654296875	232.50550842285156	0.9999990463256836	545.3174438476562	218.19883728027344	0.9999998807907104	487.9609069824219	210.2969512939453	0.0959627628326416	4	034
276	455.9112243652344	277.64959716796875	1.0	376.07171630859375	237.45480346679688	1.0	544.7837524414062	219.06150817871094	0.9999998807907104	549.2811279296875	216.5694122314453	0.00020626187324523926	4	034
277	454.989990234375	278.6911315917969	1.0	388.47735595703125	239.53858947753906	1.0	544.3369140625	218.7610626220703	0.9999996423721313	549.6875	216.34747314453125	0.00032842159271240234	4	034
278	455.238037109375	279.00341796875	1.0	387.2952575683594	237.2703399658203	1.0	545.6050415039062	218.7325439453125	0.9999998211860657	550.10107421875	216.23915100097656	0.0003515183925628662	4	034
279	455.81219482421875	278.8505554199219	1.0	383.3338623046875	235.50930786132812	1.0	545.4600830078125	219.26930236816406	0.9999998807907104	549.3370361328125	216.76107788085938	0.00024947524070739746	4	034
280	455.62384033203125	279.1974792480469	1.0	382.0281982421875	232.7378387451172	1.0	545.3054809570312	218.520751953125	0.9999999403953552	478.8180847167969	227.54347229003906	0.09722304344177246	4	034
281	455.7645263671875	279.84942626953125	1.0	379.6676330566406	230.54420471191406	1.0	545.3361206054688	219.25601196289062	0.9999996423721313	480.4596252441406	230.33331298828125	0.00033590197563171387	4	034
282	455.15960693359375	279.4403076171875	1.0	373.49774169921875	228.7786102294922	1.0	545.4669799804688	219.1154022216797	0.9999996423721313	550.0925903320312	215.98983764648438	0.0003040134906768799	4	034
283	454.5224304199219	279.7384948730469	1.0	367.9049377441406	232.01792907714844	1.0	545.4110107421875	218.89370727539062	0.9999996423721313	479.36639404296875	228.539306640625	0.0020394325256347656	4	034
284	455.16796875	279.829345703125	1.0	378.5545959472656	235.1409454345703	1.0	545.259521484375	219.0333709716797	0.9999995827674866	549.8099975585938	216.12747192382812	0.00022307038307189941	4	034
285	457.5682067871094	278.5975646972656	1.0	377.1642150878906	225.89883422851562	1.0	545.419921875	219.07896423339844	0.9999997615814209	549.9686889648438	215.95252990722656	0.0002580881118774414	4	034
286	459.8935241699219	280.82940673828125	1.0	372.6556091308594	218.68295288085938	1.0	545.3645629882812	218.69937133789062	0.9999997019767761	550.4746704101562	215.94381713867188	0.0004259347915649414	4	034
287	462.4128723144531	283.66961669921875	1.0	375.7506103515625	221.03106689453125	1.0	545.5511474609375	218.73736572265625	0.9999996423721313	549.7520141601562	216.16200256347656	0.0002855658531188965	4	034
288	463.15185546875	286.4881286621094	1.0	374.2207946777344	226.4512939453125	1.0	545.6577758789062	219.4373016357422	0.9999994039535522	545.0136108398438	221.56130981445312	0.00022941827774047852	4	034
289	462.7453918457031	286.41632080078125	1.0	374.2291564941406	234.83375549316406	0.48223668336868286	545.7391357421875	218.97000122070312	0.9999992847442627	550.1387939453125	216.0211944580078	0.0002536475658416748	4	034
290	462.3790283203125	287.56719970703125	1.0	389.5500183105469	232.31785583496094	1.0	546.228515625	219.2318572998047	0.9999997019767761	545.2203979492188	221.31248474121094	0.0002852976322174072	4	034
291	460.2350769042969	284.33514404296875	0.9999969005584717	388.1419372558594	229.9318389892578	1.0	545.3055419921875	219.4578399658203	0.9999997615814209	540.9788208007812	221.36199951171875	0.00025850534439086914	4	034
292	462.43682861328125	279.53216552734375	1.0	385.080810546875	224.25018310546875	1.0	545.7413330078125	218.7069549560547	0.9999996423721313	550.1668090820312	216.3125457763672	0.00029784440994262695	4	034
293	462.05145263671875	278.7679748535156	1.0	386.190185546875	220.35284423828125	0.9999998807907104	544.7670288085938	219.05397033691406	0.9999995231628418	544.994140625	220.43624877929688	0.0002817511558532715	4	034
294	460.0996398925781	280.7425537109375	1.0	389.11859130859375	223.3572540283203	0.999762237071991	545.404052734375	218.92474365234375	0.9999992847442627	545.1437377929688	220.8554229736328	0.0003567039966583252	4	034
295	460.58087158203125	281.5289001464844	1.0	389.78692626953125	226.37655639648438	0.9999979138374329	546.0714111328125	219.02346801757812	0.9999998807907104	549.7783813476562	216.77023315429688	0.00028273463249206543	4	034
296	460.65667724609375	282.12530517578125	1.0	391.2160949707031	228.17935180664062	0.9998681545257568	545.7177734375	218.9984893798828	0.9999997019767761	545.3153076171875	221.07896423339844	0.00034293532371520996	4	034
297	459.7583312988281	283.3489685058594	1.0	391.2856140136719	230.4290313720703	0.7093047499656677	545.9413452148438	218.8800811767578	0.999999463558197	545.3236083984375	220.7825469970703	0.00033342838287353516	4	034
298	458.0032043457031	281.8394775390625	1.0	392.1397399902344	226.8710479736328	0.9998877048492432	545.105224609375	219.52890014648438	0.999999463558197	545.0579833984375	221.1126251220703	0.00037661194801330566	4	034
299	457.1552734375	282.31292724609375	1.0	391.09234619140625	227.2872314453125	0.060351014137268066	545.1240844726562	219.65980529785156	0.9999996423721313	545.09619140625	221.29811096191406	0.00026664137840270996	4	034
300	456.2774353027344	279.505126953125	1.0	391.2217712402344	225.35792541503906	0.6472718715667725	545.2887573242188	219.7423858642578	0.9999997615814209	549.2708740234375	216.6829071044922	0.0003438293933868408	4	034
301	456.8788146972656	278.2011413574219	1.0	389.2248229980469	222.44747924804688	0.9871313571929932	545.1187133789062	219.213134765625	0.9999997615814209	480.14697265625	230.6123809814453	0.0014163851737976074	4	034
302	451.61553955078125	274.2911376953125	1.0	387.8277587890625	218.31211853027344	0.9987610578536987	544.8555297851562	219.46060180664062	0.9999996423721313	549.7725219726562	216.1060028076172	0.00027820467948913574	4	034
303	450.3412170410156	270.1688232421875	1.0	388.6037902832031	211.40980529785156	0.9930490255355835	544.7669677734375	219.11819458007812	0.9999997615814209	480.2164611816406	228.8961639404297	0.006092578172683716	4	034
304	448.06005859375	269.3019104003906	1.0	386.0962829589844	211.12860107421875	0.9992629885673523	545.3250732421875	219.76507568359375	0.9999997615814209	479.46697998046875	229.92674255371094	0.000379025936126709	4	034
305	449.0979919433594	266.9337158203125	1.0	379.76312255859375	213.37474060058594	0.9888371825218201	544.7201538085938	219.23037719726562	0.9999998807907104	478.3545837402344	229.81687927246094	0.005921393632888794	4	034
306	446.9116516113281	266.528076171875	1.0	378.0506591796875	214.2470245361328	0.9877223372459412	545.385986328125	218.90782165527344	0.9999998807907104	478.22100830078125	229.3916015625	0.010707110166549683	4	034
307	445.6570739746094	264.9831237792969	1.0	373.5295104980469	213.7451171875	0.9991782307624817	544.6265869140625	219.45704650878906	0.9999997615814209	479.3198547363281	230.316162109375	0.16947659850120544	4	034
308	359.8314514160156	218.19915771484375	1.0	368.0823059082031	215.85882568359375	0.18928056955337524	544.5526123046875	219.54934692382812	0.9999998807907104	479.9327697753906	228.7652587890625	0.00234222412109375	4	034
309	446.6723327636719	264.0758056640625	1.0	364.13519287109375	223.961181640625	0.036086469888687134	544.440185546875	219.15342712402344	0.9999998211860657	472.0238342285156	231.68194580078125	0.004501283168792725	4	034
310	447.0276794433594	263.6792297363281	1.0	362.7224426269531	217.29600524902344	1.0	544.4121704101562	219.43112182617188	0.9999994039535522	472.8119201660156	231.5437774658203	0.004159808158874512	4	034
311	446.2464599609375	262.6037292480469	1.0	356.6341247558594	218.4546661376953	1.0	544.4624633789062	219.307373046875	0.9999998807907104	479.63690185546875	229.05569458007812	0.4468836486339569	4	034
312	448.4530029296875	260.6404113769531	1.0	351.3934020996094	222.68040466308594	1.0	544.2572021484375	219.06716918945312	0.9999995231628418	471.60577392578125	231.3182830810547	0.001775115728378296	4	034
313	448.3753662109375	258.5629577636719	1.0	354.9008483886719	231.42848205566406	0.29478389024734497	544.314453125	219.22727966308594	0.9999997615814209	479.6019287109375	229.40328979492188	0.11042371392250061	4	034
314	448.5746154785156	258.1584167480469	1.0	361.3222961425781	229.75827026367188	0.9924076795578003	544.9696655273438	218.81044006347656	0.9999998807907104	472.2204895019531	230.5552978515625	0.003392159938812256	4	034
315	451.11749267578125	257.4751281738281	1.0	356.71917724609375	222.24365234375	1.0	544.6138916015625	218.86483764648438	0.9999996423721313	469.8528747558594	231.45445251464844	0.010015875101089478	4	034
316	452.523681640625	256.9534606933594	1.0	351.7859191894531	224.17999267578125	1.0	544.2679443359375	219.13340759277344	0.9999995827674866	479.94866943359375	227.50343322753906	0.0010135471820831299	4	034
317	453.4082336425781	255.87327575683594	1.0	346.9682922363281	233.19091796875	0.9999998807907104	544.3290405273438	218.974609375	0.9999995231628418	479.2345886230469	225.94493103027344	0.062404513359069824	4	034
318	453.52130126953125	252.10916137695312	1.0	360.0398254394531	239.98419189453125	0.9953395128250122	544.435546875	219.14300537109375	0.9999994039535522	549.403076171875	216.31158447265625	0.00022485852241516113	4	034
319	455.1133117675781	251.00953674316406	1.0	366.9743957519531	233.15745544433594	0.0217207670211792	544.8287353515625	218.65390014648438	0.9999996423721313	453.848876953125	241.28526306152344	0.000508040189743042	4	034
320	455.6580810546875	249.9888153076172	0.9999997615814209	366.81072998046875	227.69638061523438	0.9999977946281433	544.7801513671875	218.86538696289062	0.9999997615814209	454.1429443359375	240.21054077148438	0.00030681490898132324	4	034
321	457.4274597167969	250.20033264160156	0.9998631477355957	366.95916748046875	227.89366149902344	0.9945100545883179	544.8477172851562	218.4816436767578	0.9999995231628418	463.0011291503906	237.76742553710938	0.0007123053073883057	4	034
322	457.1480407714844	250.41714477539062	0.990081787109375	356.261474609375	229.51483154296875	1.0	544.9257202148438	218.58824157714844	0.9999991655349731	464.2931213378906	235.36329650878906	0.0010000169277191162	4	034
323	457.7994689941406	249.4187774658203	0.9982517957687378	352.46728515625	233.13661193847656	1.0	544.5597534179688	218.54026794433594	0.9999991059303284	455.07623291015625	242.37490844726562	0.0003484487533569336	4	034
324	458.0480041503906	249.869140625	0.9956836104393005	356.9094543457031	244.0576934814453	0.13876941800117493	544.2738037109375	218.80303955078125	0.9999992251396179	455.34014892578125	242.509765625	0.001245737075805664	4	034
325	460.6018981933594	251.24000549316406	0.9999600052833557	358.95819091796875	244.86033630371094	0.2520331144332886	544.4122924804688	218.4203338623047	0.999998927116394	462.9188232421875	240.4456329345703	0.0014241039752960205	4	034
326	460.2135925292969	251.162841796875	0.9999884366989136	357.8841247558594	243.48976135253906	0.9759732484817505	544.1302490234375	218.8927459716797	0.9999986886978149	455.86932373046875	243.46316528320312	0.0005544722080230713	4	034
327	458.8406066894531	250.64303588867188	0.8845929503440857	358.9459533691406	237.85707092285156	0.999808669090271	544.0828247070312	218.3390655517578	0.9999989867210388	549.5614013671875	215.6608123779297	0.0003180503845214844	4	034
328	457.996337890625	250.2875213623047	0.9999996423721313	347.47430419921875	238.7183837890625	0.9999971389770508	544.5240478515625	218.55438232421875	0.9999995231628418	454.574462890625	241.81556701660156	0.000858604907989502	4	034
329	456.4315185546875	249.39927673339844	0.9590569734573364	540.7503051757812	221.60963439941406	0.0003268122673034668	544.8887939453125	218.361328125	0.9999995231628418	550.0030517578125	215.8777618408203	0.0002643465995788574	4	034
330	538.2366943359375	220.13465881347656	0.0008463561534881592	363.9755859375	234.38735961914062	0.8246122598648071	544.532958984375	218.23928833007812	0.999999463558197	550.0133056640625	215.61807250976562	0.00024318695068359375	4	034
331	453.2088317871094	238.7462158203125	0.4526364803314209	368.845458984375	222.0208740234375	1.0	544.4520263671875	218.72120666503906	0.9999997615814209	461.7389831542969	230.9777069091797	0.0012130141258239746	4	034
332	453.7279357910156	235.2109375	1.0	368.9914245605469	228.29977416992188	1.0	543.9896240234375	218.57180786132812	0.9999995231628418	549.506591796875	215.45095825195312	0.0003059208393096924	4	034
333	455.0201110839844	231.5968475341797	0.9999998211860657	372.2346496582031	233.0412139892578	1.0	544.2685546875	218.8777618408203	0.9999994039535522	549.8878784179688	216.0161895751953	0.00042870640754699707	4	034
334	451.11492919921875	227.7848663330078	0.999672532081604	371.1467590332031	240.7845916748047	0.9984735250473022	544.0730590820312	218.52218627929688	0.9999995231628418	549.5071411132812	215.70045471191406	0.00025278329849243164	4	034
335	455.3814697265625	226.7504425048828	0.9999998807907104	370.3800964355469	244.32896423339844	0.11824092268943787	544.6025390625	218.81838989257812	0.9999994039535522	549.7644653320312	215.7383575439453	0.00037026405334472656	4	034
336	460.9606628417969	224.39207458496094	1.0	465.68670654296875	229.3229522705078	0.0006923973560333252	544.0278930664062	218.6590118408203	0.9999990463256836	549.2947387695312	215.68548583984375	0.0004894137382507324	4	034
337	463.2069396972656	223.21829223632812	0.9999998807907104	464.4244384765625	221.59100341796875	0.005275368690490723	543.931396484375	218.81190490722656	0.9999990463256836	550.1050415039062	215.8168487548828	0.00040343403816223145	4	034
338	462.99505615234375	223.32827758789062	1.0	469.642333984375	222.75332641601562	0.00027102231979370117	544.3087768554688	219.01901245117188	0.9999994039535522	549.53955078125	215.88543701171875	0.0005791187286376953	4	034
339	463.8643493652344	221.93551635742188	1.0	463.01934814453125	224.03872680664062	0.001809835433959961	544.2017822265625	218.88226318359375	0.9999996423721313	549.1532592773438	215.82650756835938	0.00025770068168640137	4	034
340	463.2328796386719	221.7838134765625	1.0	370.25555419921875	264.2545471191406	0.9958603978157043	544.7670288085938	218.48146057128906	0.9999995827674866	550.0938720703125	215.95175170898438	0.0004037022590637207	4	034
341	463.1940002441406	220.78555297851562	1.0	366.7064514160156	263.1405029296875	0.9999999403953552	544.401123046875	218.97645568847656	0.9999997615814209	458.4969787597656	225.74322509765625	0.0006132125854492188	4	034
342	465.3130798339844	221.3397979736328	1.0	464.98187255859375	220.5414276123047	0.038628995418548584	544.7332153320312	218.89614868164062	0.9999995231628418	458.3501892089844	225.79605102539062	0.0005200207233428955	4	034
343	464.99383544921875	221.0102081298828	1.0	463.0810852050781	223.61770629882812	0.0009779036045074463	544.4161376953125	218.563232421875	0.9999995827674866	549.798583984375	215.939453125	0.0003336668014526367	4	034
344	463.90142822265625	219.48196411132812	1.0	368.36187744140625	267.404541015625	0.720568060874939	544.3047485351562	218.6603546142578	0.9999996423721313	549.4149169921875	216.07350158691406	0.0003536045551300049	4	034
345	462.3304748535156	214.17930603027344	1.0	470.4293518066406	216.5636749267578	0.00024399161338806152	544.2484741210938	219.51368713378906	0.9999996423721313	550.1480102539062	216.63539123535156	0.0004647374153137207	4	034
346	463.90032958984375	209.04635620117188	1.0	461.7933044433594	209.97320556640625	0.0013501644134521484	544.4531860351562	219.00473022460938	0.9999997019767761	550.0848999023438	216.06716918945312	0.00048807263374328613	4	034
347	459.5185241699219	206.2431182861328	1.0	461.0249938964844	208.2059783935547	0.00036969780921936035	544.3348388671875	219.24969482421875	0.9999998807907104	550.2138671875	216.45516967773438	0.00035703182220458984	4	034
348	463.62103271484375	204.23550415039062	1.0	3.126483201980591	107.84148406982422	0.003222554922103882	544.736083984375	218.93104553222656	0.9999997615814209	545.4872436523438	218.17446899414062	0.0003370940685272217	4	034
349	465.3226318359375	201.18051147460938	1.0	396.08123779296875	260.42767333984375	0.0024178028106689453	544.9952392578125	219.08969116210938	0.9999996423721313	550.2266845703125	216.30850219726562	0.00045049190521240234	4	034
350	466.38446044921875	199.1837615966797	1.0	401.03314208984375	259.7164306640625	0.6206479668617249	544.4970092773438	218.4842529296875	0.9999990463256836	545.4707641601562	217.46987915039062	0.0003548860549926758	4	034
351	464.07550048828125	195.60191345214844	1.0	469.1188659667969	198.37205505371094	0.0007495284080505371	544.92041015625	218.26806640625	0.9999995231628418	550.163818359375	215.6767578125	0.0002639591693878174	4	034
352	465.1033020019531	190.9371795654297	1.0	388.3321228027344	265.92010498046875	1.0	545.11865234375	218.31781005859375	0.9999997615814209	549.63623046875	216.0706329345703	0.00027802586555480957	4	034
353	467.9322204589844	185.3546142578125	1.0	398.72637939453125	259.33154296875	1.0	545.2421875	218.6241912841797	0.9999998807907104	549.7454833984375	216.09584045410156	0.00022137165069580078	4	034
354	467.77099609375	178.7976837158203	1.0	393.0140075683594	268.5576171875	0.9999995231628418	545.2426147460938	218.49795532226562	0.9999998807907104	391.7352600097656	270.0458679199219	0.000322192907333374	4	034
355	467.7364807128906	168.63327026367188	0.9993846416473389	389.1747741699219	268.97894287109375	1.0	544.5742797851562	219.3881378173828	0.9999998807907104	389.084228515625	271.57373046875	0.0004890859127044678	4	034
356	457.77752685546875	166.76979064941406	0.9996259212493896	386.1993103027344	271.6962585449219	1.0	544.7159423828125	219.10606384277344	0.9999998807907104	549.1558837890625	216.14041137695312	0.0002378225326538086	4	034
357	445.270263671875	168.594482421875	0.9999998807907104	387.4871520996094	275.16668701171875	1.0	544.9124755859375	219.17654418945312	1.0	447.1002197265625	176.97079467773438	0.00017336010932922363	4	034
358	439.2575378417969	165.78872680664062	0.999998927116394	390.8206481933594	278.1482238769531	1.0	544.994873046875	219.329345703125	1.0	549.9484252929688	216.44239807128906	0.00039517879486083984	4	034
359	439.5962829589844	165.70684814453125	1.0	396.1473388671875	280.9123229980469	1.0	544.7698364257812	218.8706512451172	1.0	545.2006225585938	218.2770538330078	0.0002605319023132324	4	034
360	436.5596618652344	164.1201934814453	1.0	398.41876220703125	281.5733337402344	1.0	544.6895751953125	218.2898712158203	0.9999998807907104	545.3014526367188	217.51036071777344	0.00029584765434265137	4	034
361	435.3410949707031	166.44290161132812	1.0	396.6973876953125	282.4907531738281	1.0	545.3273315429688	219.51182556152344	1.0	545.6099853515625	218.54701232910156	0.00023630261421203613	4	034
362	436.96002197265625	170.52896118164062	1.0	398.2638244628906	280.6459655761719	1.0	545.0007934570312	218.4481964111328	1.0	545.6101684570312	217.52259826660156	0.00026601552963256836	4	034
363	435.752197265625	175.01417541503906	0.9999997615814209	404.8052062988281	281.02838134765625	1.0	544.8360595703125	218.3080291748047	0.9999998807907104	428.50701904296875	179.50656127929688	0.0003091096878051758	4	034
364	434.3911437988281	181.75592041015625	0.9999886751174927	422.23968505859375	275.44427490234375	0.9999998807907104	544.3980102539062	218.32623291015625	0.9999997615814209	548.7584228515625	215.87953186035156	0.0001703798770904541	4	034
365	437.15826416015625	184.7438201904297	0.9999998807907104	418.517333984375	262.6166076660156	0.9999783039093018	543.7454833984375	218.56463623046875	0.9999997615814209	548.9736328125	216.10655212402344	0.00037911534309387207	4	034
366	435.82574462890625	188.62240600585938	0.9999712705612183	414.3015441894531	255.33827209472656	1.0	544.2620239257812	218.19529724121094	0.9999998807907104	415.4902038574219	254.9967498779297	0.0005144476890563965	4	034
367	434.17669677734375	193.3953399658203	0.9788604378700256	433.25140380859375	194.0203399658203	0.0002218484878540039	544.6983032226562	217.82115173339844	0.9999997615814209	546.2621459960938	216.94212341308594	0.00032654404640197754	4	034
368	495.6927490234375	203.72593688964844	0.9864770174026489	10.989583015441895	100.02141571044922	9.140372276306152e-5	544.2380981445312	217.39451599121094	0.9999996423721313	546.1763305664062	216.75692749023438	0.0002149641513824463	4	034
369	496.9924621582031	204.60191345214844	0.9995335340499878	2.0240492820739746	112.02519226074219	0.00010323524475097656	544.6051635742188	217.1290740966797	0.9999998807907104	546.7156372070312	216.29812622070312	0.0002620816230773926	4	034
370	497.1833190917969	206.7342529296875	0.9997678399085999	2.176143169403076	112.14827728271484	0.00015226006507873535	546.8692626953125	215.85438537597656	0.9999992847442627	546.7694702148438	215.52700805664062	0.00025603175163269043	4	034
371	497.85931396484375	206.6277618408203	0.9999646544456482	1.513331651687622	108.82247924804688	0.002161949872970581	544.4384765625	216.70333862304688	0.9999994039535522	542.5761108398438	217.69131469726562	0.00018778443336486816	4	034
372	498.8062744140625	209.44932556152344	0.9962084293365479	425.7828063964844	210.2302703857422	8.612871170043945e-5	544.908447265625	216.70352172851562	0.9999995231628418	551.0464477539062	215.02381896972656	0.0003368258476257324	4	034
373	412.77288818359375	212.6051788330078	0.9999998807907104	422.5718994140625	209.96788024902344	0.0005576014518737793	547.1132202148438	216.40838623046875	0.9999997615814209	550.2000732421875	215.34393310546875	0.0003758668899536133	4	034
374	411.7425537109375	214.43870544433594	0.9999995827674866	417.895751953125	212.60350036621094	0.0005866885185241699	552.2478637695312	214.95310974121094	0.9999998211860657	551.1321411132812	215.00804138183594	0.00037661194801330566	4	034
375	498.6275939941406	221.86383056640625	0.999995231628418	419.7467956542969	215.5300750732422	0.0003795921802520752	551.9170532226562	214.85818481445312	0.9999998211860657	550.9684448242188	215.1553497314453	0.0004749000072479248	4	034
376	499.768798828125	221.6663360595703	0.9999978542327881	420.4117431640625	214.75181579589844	0.0002155005931854248	551.734619140625	215.239990234375	0.9999998211860657	546.9881591796875	216.39125061035156	0.0005483329296112061	4	034
377	410.96942138671875	217.20404052734375	0.9999998807907104	411.5400695800781	223.73776245117188	0.00025731325149536133	551.7540893554688	215.29437255859375	0.9999998807907104	546.9220581054688	216.01773071289062	0.0003667175769805908	4	034
378	501.46795654296875	222.30813598632812	0.9999999403953552	1.6412725448608398	107.16667175292969	0.0034013986587524414	551.9325561523438	214.98377990722656	0.9999998211860657	550.6490478515625	215.02198791503906	0.00032198429107666016	4	034
379	410.9984436035156	216.44558715820312	0.9999998211860657	411.7462158203125	223.64060974121094	0.00018292665481567383	552.47509765625	215.2109832763672	0.9999995827674866	551.3265991210938	215.14036560058594	0.000555872917175293	4	034
380	411.5312805175781	216.72760009765625	0.9999978542327881	647.235595703125	410.32171630859375	0.00010022521018981934	552.8436279296875	215.68894958496094	0.9999995231628418	550.8847045898438	215.37542724609375	0.0003656744956970215	4	034
381	412.7945251464844	216.9132537841797	0.9999967813491821	3.300401210784912	105.27619934082031	0.0002512633800506592	547.8077392578125	216.45108032226562	0.9999997019767761	549.2511596679688	215.72422790527344	0.0004679858684539795	4	034
382	416.12640380859375	220.95823669433594	1.0	396.5581970214844	170.59637451171875	0.9319347143173218	565.0455932617188	267.81060791015625	0.9999957084655762	562.9435424804688	265.97760009765625	0.00033104419708251953	4	034
383	416.60760498046875	220.20166015625	1.0	389.43603515625	168.46412658691406	0.9989738464355469	565.302734375	266.6839904785156	0.999975323677063	562.8917846679688	265.6747131347656	0.00042748451232910156	4	034
384	415.06036376953125	217.44749450683594	1.0	384.90411376953125	164.6002960205078	0.9998629093170166	564.8218994140625	267.1657409667969	0.9999960064888	562.3302001953125	265.6326904296875	0.0005526244640350342	4	034
385	413.9805908203125	214.9447021484375	1.0	378.791259765625	160.01766967773438	0.9991924166679382	565.0169067382812	266.44097900390625	0.9999970197677612	562.72998046875	265.3101501464844	0.0004744231700897217	4	034
386	413.585693359375	214.40869140625	1.0	368.49713134765625	155.2333221435547	1.0	565.4952392578125	265.724853515625	0.9999970197677612	563.2927856445312	264.64434814453125	0.000409543514251709	4	034
387	411.65740966796875	216.1434783935547	1.0	358.2855529785156	156.17977905273438	1.0	565.146728515625	268.24493408203125	0.9999971389770508	563.0408935546875	266.8669738769531	0.000674128532409668	4	034
388	409.0587463378906	218.68251037597656	1.0	359.45782470703125	145.22618103027344	0.9895287752151489	564.9683227539062	267.3646240234375	0.9999978542327881	562.2559204101562	268.3442687988281	0.0008533298969268799	4	034
389	407.3028564453125	219.93092346191406	1.0	366.6336669921875	152.8790283203125	0.00986623764038086	565.56005859375	267.070556640625	0.9999991655349731	562.7930908203125	265.69195556640625	0.0004354417324066162	4	034
390	405.6046142578125	220.51487731933594	1.0	364.7286682128906	146.73609924316406	1.0	565.1557006835938	268.1385498046875	0.9999983310699463	562.6337890625	268.227783203125	0.0008178651332855225	4	034
391	405.89990234375	221.43272399902344	1.0	360.2815246582031	143.0906219482422	1.0	565.6077880859375	267.140380859375	0.9999966621398926	358.66534423828125	145.08840942382812	0.0006875693798065186	4	034
392	403.2809143066406	222.64212036132812	1.0	354.54132080078125	139.91375732421875	1.0	564.9154052734375	266.815185546875	0.999991238117218	562.4662475585938	267.9123229980469	0.000752568244934082	4	034
393	401.034912109375	222.43548583984375	1.0	349.099853515625	137.4188690185547	1.0	565.561279296875	267.623291015625	0.9999847412109375	563.082763671875	265.8786315917969	0.0003987252712249756	4	034
394	399.13092041015625	223.5953369140625	1.0	344.2441711425781	132.80340576171875	1.0	565.1742553710938	266.8840026855469	0.999997615814209	348.5619812011719	135.7361602783203	0.0003000199794769287	4	034
395	396.142333984375	223.8024139404297	1.0	341.63299560546875	135.17999267578125	1.0	564.904052734375	267.82122802734375	0.9999938011169434	562.0901489257812	268.4648742675781	0.0008167922496795654	4	034
396	391.20855712890625	221.94293212890625	1.0	339.18402099609375	135.82733154296875	0.9985523223876953	565.527099609375	267.426025390625	0.9999905824661255	563.336181640625	265.4139709472656	0.0004057586193084717	4	034
397	383.62640380859375	220.9371337890625	1.0	644.7677612304688	141.58885192871094	0.00015488266944885254	565.1463623046875	265.4507751464844	0.9999973773956299	562.5812377929688	264.3731689453125	0.0003319382667541504	4	034
398	380.0833435058594	220.54232788085938	1.0	331.912841796875	111.90771484375	0.13315194845199585	564.4660034179688	266.5033264160156	0.9999977350234985	562.0343017578125	265.0865783691406	0.0004965066909790039	4	034
399	377.8999328613281	220.29495239257812	1.0	332.44586181640625	115.01353454589844	0.03510403633117676	565.3252563476562	266.65020751953125	0.9999978542327881	562.600341796875	267.392578125	0.000417172908782959	4	034
400	377.51824951171875	219.72010803222656	1.0	332.29620361328125	113.51890563964844	0.937667191028595	565.1892700195312	266.4239807128906	0.999993085861206	563.2783813476562	265.3523254394531	0.00047600269317626953	4	034
401	375.7542419433594	219.83096313476562	1.0	338.2283020019531	114.86250305175781	0.9978106021881104	564.684326171875	266.8118896484375	0.9999973773956299	562.2236328125	267.94915771484375	0.0007661879062652588	4	034
402	380.20159912109375	224.09593200683594	1.0	355.4114990234375	125.8262939453125	0.016539275646209717	564.6563720703125	267.346923828125	0.9999985694885254	562.357421875	265.514892578125	0.0005299150943756104	4	034
403	386.27362060546875	230.95457458496094	1.0	363.1888427734375	131.95626831054688	1.0	565.2684936523438	266.8160095214844	0.9999983310699463	561.8973999023438	268.3655700683594	0.0003465414047241211	4	034
404	388.2203063964844	235.20346069335938	1.0	365.5257568359375	127.32489776611328	0.9999957084655762	564.8369750976562	267.2185363769531	0.999998152256012	561.729248046875	268.555908203125	0.0011668801307678223	4	034
405	392.3205261230469	238.97918701171875	1.0	346.9610595703125	127.31269836425781	1.0	565.2728271484375	266.3657531738281	0.9999915361404419	562.768310546875	265.1028747558594	0.0003521740436553955	4	034
406	394.53558349609375	241.44378662109375	1.0	338.55548095703125	118.83544158935547	1.0	564.9051513671875	266.75	0.9999986886978149	562.0244140625	268.230712890625	0.0007814168930053711	4	034
407	398.1596984863281	244.3569793701172	1.0	330.2130126953125	120.12657165527344	0.7936424016952515	565.373779296875	266.7325744628906	0.9999898672103882	562.53076171875	265.5035095214844	0.00027245283126831055	4	034
408	403.6477355957031	248.55198669433594	1.0	330.162841796875	113.08438873291016	0.899256706237793	564.8062133789062	266.84588623046875	0.9999967217445374	562.376953125	265.0630187988281	0.00036767125129699707	4	034
409	410.4203186035156	251.49002075195312	1.0	341.8440246582031	118.43209075927734	0.9674127697944641	565.4000244140625	267.2104187011719	0.9999961853027344	562.9218139648438	265.8831481933594	0.0006189644336700439	4	034
410	412.873046875	252.9054412841797	1.0	332.3953857421875	134.42416381835938	0.9748166799545288	564.8735961914062	267.9689636230469	0.9999974370002747	561.9627075195312	269.0856628417969	0.00083160400390625	4	034
411	416.7729187011719	251.95697021484375	1.0	329.4170837402344	129.77772521972656	0.9999526739120483	565.3282470703125	267.29888916015625	0.9999986886978149	408.9986572265625	241.76974487304688	0.0005628764629364014	4	034
412	419.1551818847656	248.66429138183594	1.0	323.4967346191406	123.8211441040039	0.4556720554828644	565.1995239257812	267.1293640136719	0.9999979734420776	562.3563232421875	268.7298583984375	0.0005878210067749023	4	034
413	420.48919677734375	244.60079956054688	1.0	564.657470703125	269.27337646484375	0.00012058019638061523	565.5020141601562	265.82232666015625	0.9999921321868896	562.19677734375	264.85406494140625	0.0003229379653930664	4	034
414	422.8174133300781	242.3844451904297	1.0	3.2424075603485107	98.67535400390625	0.00031366944313049316	565.033447265625	266.6241149902344	0.9999984502792358	561.1600952148438	268.9960632324219	0.0007116198539733887	4	034
415	423.5753479003906	240.4379119873047	1.0	429.5160827636719	242.27357482910156	0.00019675493240356445	565.1292114257812	266.109619140625	0.9999966621398926	562.27099609375	265.35888671875	0.0003408491611480713	4	034
416	424.4451599121094	237.48329162597656	0.9999997615814209	328.1589050292969	111.43710327148438	0.007847130298614502	564.9151611328125	266.81640625	0.9999911785125732	421.59222412109375	227.53271484375	0.0002626180648803711	4	034
417	427.1362609863281	234.87591552734375	0.9999998807907104	326.9530334472656	114.996337890625	0.33672410249710083	564.6763305664062	266.517333984375	0.9999963641166687	561.53662109375	268.31561279296875	0.0005727410316467285	4	034
418	430.8225402832031	234.6382598876953	1.0	323.4926452636719	120.57918548583984	0.008211135864257812	564.333984375	266.997314453125	0.9999989867210388	423.0375671386719	222.91119384765625	0.0005213618278503418	4	034
419	434.8642272949219	239.0264129638672	1.0	319.9005126953125	118.29844665527344	0.9999999403953552	564.8870849609375	267.29962158203125	0.9999923706054688	562.0049438476562	265.4851989746094	0.00020447373390197754	4	034
420	440.06390380859375	243.02088928222656	1.0	325.2599792480469	117.59976196289062	0.9999887943267822	565.0401000976562	266.28350830078125	0.9999845027923584	562.0274658203125	264.9068298339844	0.000201493501663208	4	034
421	445.1065368652344	247.69549560546875	1.0	329.3921813964844	126.9308853149414	0.8480781316757202	565.1734008789062	265.39569091796875	0.9999987483024597	561.7167358398438	264.0827941894531	0.00016322731971740723	4	034
422	448.5481262207031	246.81175231933594	1.0	329.4680480957031	131.1497344970703	1.0	564.6355590820312	266.0142822265625	0.9999954104423523	561.8630981445312	264.4556884765625	0.00017175078392028809	4	034
423	452.6559143066406	239.12890625	1.0	323.6792297363281	129.32261657714844	1.0	564.7100219726562	267.3267517089844	0.9999992847442627	561.9739379882812	265.2395324707031	0.0002771615982055664	4	034
424	452.7569580078125	237.1523895263672	1.0	322.57611083984375	130.30003356933594	1.0	564.7906494140625	266.9111022949219	0.9999985694885254	443.2395324707031	228.9293212890625	0.0006028711795806885	4	034
425	453.20428466796875	237.4209747314453	1.0	323.0538024902344	131.2979278564453	1.0	564.196533203125	267.36529541015625	0.9999971389770508	443.2565612792969	228.82046508789062	0.00044155120849609375	4	034
426	455.14532470703125	237.77752685546875	1.0	328.00311279296875	132.17315673828125	0.9999997615814209	564.0314331054688	266.66015625	0.9999115467071533	448.17169189453125	226.6136016845703	0.00030431151390075684	4	034
427	456.7041015625	239.50335693359375	1.0	327.6427001953125	142.90264892578125	1.0	564.3971557617188	267.4257507324219	0.999998927116394	454.23681640625	227.86538696289062	0.00037366151809692383	4	034
428	459.2039489746094	243.7412109375	1.0	327.8434753417969	148.95779418945312	1.0	563.7026977539062	266.378662109375	0.9999969005584717	561.913818359375	263.98394775390625	0.0002715885639190674	4	034
429	461.5277404785156	250.7191925048828	1.0	337.1826171875	142.4950714111328	1.0	564.119384765625	266.0322570800781	0.9999683499336243	460.5449523925781	237.73350524902344	0.00025603175163269043	4	034
430	463.2649841308594	257.497314453125	1.0	342.161865234375	148.4501190185547	1.0	562.959228515625	267.9138488769531	0.9999918937683105	457.7110595703125	246.70535278320312	0.0005789101123809814	4	034
431	468.99639892578125	265.6755065917969	1.0	349.525390625	157.8686981201172	1.0	563.2750854492188	265.25811767578125	0.9999785423278809	455.10260009765625	253.54151916503906	9.205937385559082e-5	4	034
432	468.8887023925781	269.83514404296875	1.0	354.21234130859375	153.74429321289062	1.0	563.9452514648438	266.97601318359375	0.999993085861206	457.5356140136719	260.5299072265625	0.0003555417060852051	4	034
433	468.6365661621094	275.8863220214844	1.0	358.71575927734375	151.90744018554688	1.0	564.0953369140625	267.7436218261719	0.9999946355819702	458.98724365234375	264.4224853515625	0.00039121508598327637	4	034
434	468.2449645996094	288.06640625	1.0	366.31597900390625	153.916015625	1.0	564.0341186523438	266.7975158691406	0.9999557733535767	457.36651611328125	278.26641845703125	0.0006082057952880859	4	034
435	466.9127502441406	293.2147216796875	1.0	367.0103759765625	166.04837036132812	1.0	564.62841796875	267.1656188964844	0.9998877048492432	457.6833801269531	281.5106506347656	0.00041729211807250977	4	034
436	460.9607238769531	297.31646728515625	1.0	379.31707763671875	166.70924377441406	0.9999999403953552	563.690673828125	267.5882568359375	0.9999983310699463	457.50433349609375	304.8553771972656	0.00015333294868469238	4	034
437	454.442626953125	299.9761657714844	1.0	381.7654113769531	159.0321807861328	1.0	562.9259033203125	268.00482177734375	0.999987006187439	455.38909912109375	304.75433349609375	0.0001512467861175537	4	034
438	449.27752685546875	300.5715637207031	1.0	386.2254638671875	154.60589599609375	1.0	563.2784423828125	267.31451416015625	0.9999986290931702	384.6474304199219	160.083740234375	0.00016701221466064453	4	034
439	446.7785339355469	306.83123779296875	1.0	394.2195129394531	152.82968139648438	1.0	563.599853515625	267.1307678222656	0.9999959468841553	560.3681640625	268.29278564453125	7.680058479309082e-5	4	034
440	444.2764892578125	309.8218078613281	1.0	397.7960205078125	154.74603271484375	1.0	563.997802734375	267.2201232910156	0.9999954700469971	425.3521728515625	309.1314392089844	4.13060188293457e-5	4	034
441	444.3416442871094	312.8216247558594	1.0	400.0295104980469	160.7544403076172	0.9999998807907104	563.9691162109375	267.70025634765625	0.9999992847442627	561.1649169921875	269.1842956542969	9.250640869140625e-5	4	034
442	445.7250061035156	313.24237060546875	1.0	401.8935852050781	163.48243713378906	0.9999579191207886	563.9236450195312	268.0871887207031	0.9999912977218628	439.3124694824219	301.2133483886719	4.583597183227539e-5	4	034
443	446.8123474121094	312.259033203125	1.0	396.71600341796875	163.01170349121094	0.9999994039535522	564.0530395507812	268.031005859375	0.9999964237213135	439.5205078125	300.3595275878906	4.1812658309936523e-5	4	034
444	446.820068359375	312.10345458984375	1.0	399.07568359375	161.5138397216797	1.0	563.9163208007812	267.3874816894531	0.999994158744812	438.86907958984375	295.8434143066406	8.589029312133789e-5	4	034
445	446.3689880371094	310.8894348144531	1.0	396.9590759277344	158.45834350585938	0.9999999403953552	563.7402954101562	267.4681396484375	0.9999994039535522	438.0818786621094	294.5102233886719	0.00010392069816589355	4	034
446	446.5907897949219	311.24957275390625	1.0	395.647705078125	157.90878295898438	1.0	563.3157348632812	268.78802490234375	0.999998927116394	393.9552917480469	156.73538208007812	8.514523506164551e-5	4	034
447	446.2403869628906	312.28277587890625	1.0	393.38421630859375	158.37033081054688	1.0	564.2285766601562	266.5667419433594	0.9999992251396179	392.9879150390625	157.4114532470703	0.0003057420253753662	4	034
448	445.8502197265625	310.7081604003906	1.0	391.1524963378906	156.7965850830078	1.0	563.0799560546875	268.62200927734375	0.9999992847442627	391.17950439453125	156.69593811035156	0.0004824995994567871	4	034
449	445.424072265625	309.7738342285156	1.0	388.9729919433594	157.12071228027344	1.0	563.8094482421875	267.5354919433594	0.9999978542327881	389.6918640136719	157.72373962402344	0.0005933642387390137	4	034
450	445.09130859375	309.3619689941406	1.0	386.9871826171875	156.26121520996094	1.0	563.1298828125	266.94940185546875	0.999996542930603	389.4555358886719	157.1461944580078	0.0003128647804260254	4	034
451	445.93609619140625	309.9909362792969	1.0	388.08154296875	154.52999877929688	1.0	563.5320434570312	268.2397766113281	0.9999995231628418	560.2546997070312	265.3515319824219	0.00011530518531799316	4	034
452	445.5396423339844	308.9879150390625	1.0	384.5354919433594	154.65286254882812	1.0	564.0220947265625	267.65594482421875	0.9999986886978149	437.74615478515625	293.2258605957031	0.00012943148612976074	4	034
453	444.18896484375	310.576171875	1.0	385.70172119140625	157.70458984375	1.0	563.598876953125	267.8841857910156	0.9999962449073792	386.52294921875	157.49685668945312	0.00019279122352600098	4	034
454	443.1837158203125	310.836181640625	1.0	374.7674560546875	170.13290405273438	1.0	563.9759521484375	266.38323974609375	0.9999924898147583	437.8649597167969	294.03692626953125	0.0001265406608581543	4	034
455	444.5631408691406	309.62994384765625	1.0	374.0868225097656	173.21475219726562	1.0	563.3954467773438	267.26910400390625	0.9999995231628418	437.6368408203125	293.14654541015625	0.0002575516700744629	4	034
456	444.8144836425781	308.4276428222656	1.0	370.74285888671875	170.86053466796875	1.0	563.2868041992188	268.14630126953125	0.9999997019767761	438.0147399902344	293.0010681152344	0.00014612078666687012	4	034
457	445.247802734375	306.390869140625	1.0	369.7939147949219	167.23594665527344	1.0	563.2615356445312	268.45172119140625	0.9999934434890747	441.5479736328125	296.2073059082031	0.00016012787818908691	4	034
458	444.9008483886719	305.4533996582031	1.0	368.9871520996094	165.3937225341797	1.0	563.5843505859375	266.7863464355469	0.999997615814209	441.6195068359375	295.5007629394531	0.00013706088066101074	4	034
459	444.97314453125	305.0904541015625	1.0	365.37994384765625	168.7920379638672	1.0	563.4619750976562	266.34600830078125	0.9999992251396179	560.2492065429688	264.5762634277344	0.00019949674606323242	4	034
460	445.4287414550781	304.8009338378906	1.0	361.69525146484375	171.12184143066406	0.9996176362037659	563.2360229492188	267.6758117675781	0.9999995231628418	441.2605285644531	295.0380859375	0.0001722276210784912	4	034
461	444.32281494140625	302.08404541015625	1.0	360.5780944824219	170.80430603027344	0.9999998211860657	563.9826049804688	267.9812927246094	0.999998927116394	439.84185791015625	292.07318115234375	0.0004490315914154053	4	034
462	445.73150634765625	299.65020751953125	1.0	364.8470153808594	167.9258270263672	1.0	563.1024169921875	268.3444519042969	0.9999990463256836	439.1693420410156	288.7493591308594	0.0004996359348297119	4	034
463	446.3182678222656	298.0241394042969	1.0	366.13775634765625	173.26998901367188	0.9999997615814209	563.2695922851562	268.0921936035156	0.9999971985816956	438.21246337890625	285.6936340332031	9.721517562866211e-5	4	034
464	445.1716613769531	297.452880859375	1.0	365.5916748046875	179.4441680908203	1.0	564.01123046875	268.3996276855469	0.9999995827674866	560.9579467773438	265.08245849609375	0.00010073184967041016	4	034
465	445.5760803222656	297.75006103515625	1.0	359.6778564453125	174.2999725341797	0.9984124898910522	563.0643310546875	268.07159423828125	0.9999990463256836	437.5298156738281	284.7256774902344	9.834766387939453e-5	4	034
466	446.59234619140625	298.6973571777344	1.0	445.35162353515625	303.5347900390625	0.00013968348503112793	563.7125244140625	267.3017272949219	0.9999990463256836	438.5040588378906	286.6654357910156	0.00013697147369384766	4	034
467	448.18353271484375	297.76885986328125	1.0	343.9075012207031	173.3440704345703	0.31488940119743347	563.6673583984375	268.6045227050781	0.9999998807907104	438.3869934082031	285.6246643066406	0.00012031197547912598	4	034
468	447.313232421875	296.150634765625	1.0	347.11669921875	168.29171752929688	1.0	563.4014282226562	267.8551940917969	0.999999463558197	561.1423950195312	265.3616943359375	0.00010097026824951172	4	034
469	446.48907470703125	295.4924011230469	1.0	348.5943298339844	167.8363800048828	0.9999992847442627	563.3240966796875	267.2815246582031	0.9999996423721313	439.080322265625	280.0311279296875	0.00013503432273864746	4	034
470	446.69439697265625	291.99810791015625	1.0	345.48388671875	170.6939239501953	0.9999970197677612	563.63330078125	266.9323425292969	0.9999994039535522	438.3360900878906	278.09796142578125	0.00013822317123413086	4	034
471	448.12567138671875	283.4622497558594	1.0	343.67254638671875	168.08514404296875	0.9982880353927612	563.7987060546875	268.3459777832031	0.9999982118606567	439.66644287109375	272.6720275878906	0.00021949410438537598	4	034
472	449.3272705078125	275.5310974121094	1.0	350.814208984375	164.25958251953125	1.0	563.7559204101562	267.6409606933594	0.9999985694885254	561.2088623046875	265.8149108886719	7.778406143188477e-5	4	034
473	449.2768859863281	271.13104248046875	1.0	358.99267578125	169.08262634277344	0.9999955296516418	563.9199829101562	267.171630859375	0.9999589920043945	437.80755615234375	260.0747985839844	9.575486183166504e-5	4	034
474	452.0379333496094	268.95489501953125	1.0	352.6293029785156	180.14906311035156	0.0017547607421875	564.1373291015625	266.44744873046875	0.9999955892562866	442.47637939453125	260.917236328125	0.0002757608890533447	4	034
475	453.2607421875	266.25897216796875	1.0	345.59820556640625	180.74850463867188	0.7949039936065674	563.5353393554688	266.6058044433594	0.9999957084655762	440.33734130859375	257.99395751953125	0.0001545250415802002	4	034
476	455.00830078125	263.28826904296875	1.0	342.87359619140625	182.6852264404297	0.06509974598884583	564.4085083007812	266.94854736328125	0.9999819993972778	461.9212951660156	257.1203918457031	9.34600830078125e-5	4	034
477	455.1174621582031	262.9206848144531	1.0	341.0457458496094	183.73175048828125	0.1066647469997406	563.7967529296875	267.2455749511719	0.9999978542327881	560.2577514648438	268.4066162109375	0.00031071901321411133	4	034
478	455.2753601074219	265.3590087890625	1.0	336.7101745605469	190.2950439453125	0.8474233746528625	563.6040649414062	267.4853515625	0.9999963045120239	560.6001586914062	265.169677734375	0.00011405348777770996	4	034
479	455.0960998535156	273.0789794921875	1.0	463.0050354003906	277.7354736328125	0.00012406706809997559	563.9244384765625	267.3800964355469	0.9999994039535522	561.3279418945312	265.44781494140625	0.00013720989227294922	4	034
480	460.5328063964844	279.0368957519531	1.0	367.1068420410156	211.9368133544922	0.9998735785484314	563.7479858398438	267.833251953125	0.999996542930603	465.4697265625	288.5596008300781	7.963180541992188e-5	4	034
481	462.9187316894531	283.40509033203125	1.0	363.6912536621094	206.9697723388672	0.9993833303451538	563.6085815429688	267.6076354980469	0.999996542930603	461.32421875	270.1732482910156	0.00016123056411743164	4	034
482	464.1692199707031	285.4966735839844	1.0	366.5986633300781	206.21286010742188	0.39364326000213623	563.6239013671875	267.1722106933594	0.9999990463256836	457.1458435058594	275.4166259765625	0.0005198121070861816	4	034
483	465.4257507324219	289.1358642578125	1.0	367.4597473144531	200.6974334716797	1.0	563.5615844726562	267.9721374511719	0.9999897480010986	459.6492919921875	279.1025390625	0.00047844648361206055	4	034
484	467.0343322753906	294.1647033691406	1.0	361.2222900390625	194.7571258544922	1.0	563.6986083984375	267.8280029296875	0.9999974370002747	454.4666748046875	278.4138488769531	0.00015023350715637207	4	034
485	467.9560241699219	297.85235595703125	1.0	355.7344970703125	197.84271240234375	0.00034430623054504395	563.583251953125	267.6538391113281	0.9999910593032837	471.1344909667969	305.1105651855469	0.00015309453010559082	4	034
486	470.45404052734375	304.8319091796875	1.0	375.7461853027344	203.98162841796875	1.0	563.6394653320312	268.5329895019531	0.9999858736991882	458.98052978515625	295.7536926269531	0.00045803189277648926	4	034
487	471.6415710449219	311.38330078125	1.0	373.7474060058594	195.5843048095703	1.0	563.6141967773438	268.1893615722656	0.9999819993972778	473.32244873046875	317.5804748535156	9.15229320526123e-5	4	034
488	471.7707214355469	317.80584716796875	1.0	369.87884521484375	189.72463989257812	1.0	563.4135131835938	267.9503479003906	0.9999988079071045	456.9577941894531	308.07220458984375	0.00014296174049377441	4	034
489	470.4308776855469	327.1803894042969	1.0	372.50604248046875	194.94297790527344	1.0	562.9769897460938	267.8086853027344	0.9999992847442627	471.1617736816406	334.7584228515625	0.00030753016471862793	4	034
490	469.2308654785156	333.5577697753906	1.0	374.09979248046875	212.26132202148438	1.0	563.1008911132812	268.01123046875	0.9999980330467224	465.7342834472656	322.43994140625	0.00024023652076721191	4	034
491	464.9934997558594	338.9265441894531	1.0	378.5910949707031	211.8785858154297	1.0	562.9488525390625	268.4910583496094	0.9999990463256836	459.4933776855469	328.36328125	0.0003503561019897461	4	034
492	459.0860900878906	345.18426513671875	1.0	380.3768005371094	204.8445587158203	1.0	563.5135498046875	267.55096435546875	0.9999995231628418	457.60888671875	352.0387878417969	0.0002919435501098633	4	034
493	455.52874755859375	348.9889221191406	1.0	384.14495849609375	203.15586853027344	1.0	563.1011352539062	267.7701110839844	0.9999988675117493	455.0824890136719	338.6003723144531	0.0002511441707611084	4	034
494	454.97601318359375	351.77337646484375	1.0	389.11248779296875	204.18544006347656	1.0	562.5304565429688	268.44818115234375	0.999994158744812	456.0440368652344	341.916748046875	0.00043469667434692383	4	034
495	456.0797119140625	353.0758972167969	0.9999999403953552	391.098876953125	210.74513244628906	1.0	561.8556518554688	269.6553039550781	0.9999837279319763	457.2395935058594	342.4681396484375	0.00032967329025268555	4	034
496	456.9709167480469	355.2992248535156	1.0	390.65777587890625	215.5239715576172	0.9999998807907104	562.9540405273438	267.656494140625	0.9999996423721313	560.2679443359375	265.2702941894531	0.0001207590103149414	4	034
497	458.7146301269531	354.2962341308594	1.0	392.32305908203125	212.48118591308594	1.0	562.9761352539062	267.6484069824219	0.9999998807907104	458.04791259765625	343.0523986816406	0.00022235512733459473	4	034
498	458.3193664550781	353.8243713378906	1.0	391.965576171875	212.24899291992188	1.0	562.8757934570312	268.20672607421875	0.9999995231628418	458.0530090332031	342.4191589355469	0.00021976232528686523	4	034
499	459.1304016113281	354.13824462890625	1.0	393.82635498046875	210.87522888183594	1.0	562.9984130859375	268.5664367675781	0.9999984502792358	458.1663818359375	342.89178466796875	0.00026726722717285156	4	034
500	460.27197265625	354.3585205078125	1.0	392.4519958496094	210.6271209716797	1.0	563.6039428710938	268.29052734375	0.9999997615814209	458.56146240234375	343.2758483886719	0.0002739131450653076	4	034
501	459.6763916015625	354.38671875	1.0	392.4117431640625	208.58038330078125	1.0	563.2869262695312	267.289794921875	0.999998927116394	457.9962463378906	343.1131286621094	0.0003288686275482178	4	034
502	456.4201965332031	352.1224365234375	1.0	394.1650390625	206.5986328125	1.0	562.7024536132812	268.7089538574219	0.9999959468841553	456.6197814941406	341.6986083984375	0.0003629028797149658	4	034
503	455.2286682128906	351.7664489746094	1.0	397.4576721191406	209.10208129882812	0.9999933838844299	562.8895874023438	267.1867370605469	0.9999966621398926	455.4476623535156	341.4322509765625	0.00034359097480773926	4	034
504	453.8311767578125	351.3819885253906	1.0	396.7638854980469	217.7805633544922	1.0	563.1551513671875	267.5091857910156	0.9999997615814209	454.9451599121094	341.08538818359375	0.0003739595413208008	4	034
505	455.00238037109375	352.9506530761719	1.0	407.81683349609375	221.21119689941406	1.0	563.3758544921875	268.1448059082031	0.999998927116394	456.082275390625	342.0234069824219	0.00018963217735290527	4	034
506	456.07196044921875	352.7410583496094	1.0	405.2492980957031	216.7779998779297	1.0	563.1199951171875	268.2781982421875	0.9999995231628418	455.57183837890625	341.8616638183594	0.0002447962760925293	4	034
507	454.96881103515625	352.2211608886719	1.0	405.9578552246094	210.5681915283203	1.0	563.1325073242188	267.7395935058594	0.9999977946281433	455.4557189941406	342.1690368652344	0.00024768710136413574	4	034
508	452.2748107910156	346.5028076171875	1.0	403.05560302734375	204.60092163085938	0.999984622001648	563.8543701171875	268.55023193359375	0.9999994039535522	454.11004638671875	353.25140380859375	0.00015175342559814453	4	034
509	450.91192626953125	343.8601989746094	1.0	407.7537841796875	199.83438110351562	1.0	562.9712524414062	267.96624755859375	0.9999988079071045	559.968505859375	264.9406433105469	9.447336196899414e-5	4	034
510	450.5543518066406	342.59295654296875	1.0	409.53948974609375	209.83937072753906	0.9936245679855347	563.26318359375	268.0548400878906	0.9999990463256836	560.0991821289062	265.8243408203125	0.00017273426055908203	4	034
511	452.8144836425781	343.2073669433594	1.0	413.94921875	216.87734985351562	0.7816448211669922	562.4724731445312	268.2010498046875	0.9999990463256836	559.9146118164062	268.7259216308594	8.168816566467285e-5	4	034
512	450.1057434082031	341.2637023925781	1.0	413.9136047363281	215.73239135742188	0.9977263808250427	562.8855590820312	267.6011047363281	0.9999771118164062	454.7769470214844	352.5030212402344	0.00012978911399841309	4	034
513	448.39300537109375	334.8653564453125	1.0	408.765869140625	208.97915649414062	0.9919792413711548	563.3450317382812	266.81219482421875	0.9999949932098389	441.6869812011719	324.2121276855469	0.0003094971179962158	4	034
514	448.4619140625	326.6264343261719	1.0	409.46533203125	202.52452087402344	0.9999991655349731	562.5858154296875	267.8387145996094	0.999997615814209	406.5426330566406	207.9822540283203	9.587407112121582e-5	4	034
515	452.7037048339844	319.10784912109375	1.0	408.0034484863281	211.70223999023438	0.9991823434829712	562.656005859375	268.49517822265625	0.9999971389770508	441.7389221191406	308.94720458984375	0.0002295076847076416	4	034
516	451.502685546875	317.94354248046875	0.9999995231628418	410.83465576171875	224.52691650390625	1.0	563.9036865234375	267.0052795410156	0.9999884366989136	409.245849609375	224.64291381835938	0.0006383061408996582	4	034
517	449.8085632324219	318.0570068359375	1.0	413.3634033203125	233.91404724121094	1.0	563.58447265625	267.3409118652344	0.9999811053276062	409.9080810546875	240.588623046875	0.00015476346015930176	4	034
518	463.5697326660156	317.8243713378906	1.0	413.23846435546875	246.97210693359375	0.002697467803955078	562.1569213867188	267.0498352050781	0.9999758005142212	559.5055541992188	263.6590270996094	0.00012007355690002441	4	034
519	454.7772216796875	318.6136169433594	1.0	459.7661437988281	321.45794677734375	0.0008544027805328369	563.21240234375	267.3076171875	0.9999792575836182	439.3358154296875	308.8702697753906	0.00022462010383605957	4	034
520	463.2438659667969	319.7315673828125	1.0	419.420166015625	271.1837158203125	0.9998952150344849	563.0672607421875	267.09808349609375	0.9999510049819946	455.97845458984375	310.24298095703125	8.779764175415039e-5	4	034
