# Supplementary material for: An automated feeding system for the African killifish reveals the impact of diet on lifespan and allows scalable assessment of associative learning
Source: eLife. 2022 Nov 10;11:e69008. doi: 10.7554/eLife.69008 (PMC9788828; doi:10.7554/eLife.69008)
Supplement: Figure 6—source data 2. [file elife-69008-fig6-data2.zip › Training Trajectories/t17_REC020DLC_resnet50_TrainAllTheThingsJun28shuffle1_1030000.csv]

bodyparts_coords	fishhead_x	fishhead_y	fishhead_likelihood	fishtail_x	fishtail_y	fishtail_likelihood	redlight_x	redlight_y	redlight_likelihood	fooddrop_x	fooddrop_y	fooddrop_likelihood	fishnum	recordingnum
0	3.263171434402466	104.93898010253906	0.0004265904426574707	641.2569580078125	1.876648187637329	0.00031489133834838867	641.08447265625	6.94680643081665	7.790327072143555e-5	638.683837890625	2.9347193241119385	2.0951032638549805e-5	17	020
1	640.9923095703125	6.1984758377075195	3.382563591003418e-5	1.1770031452178955	92.35169219970703	0.0003555119037628174	648.5882568359375	267.76849365234375	4.9561262130737305e-5	639.5142211914062	2.576955795288086	7.599592208862305e-6	17	020
2	3.2383604049682617	104.9710693359375	0.0013918280601501465	0.3805513381958008	97.3553695678711	0.00020104646682739258	648.2164306640625	139.8009490966797	0.00010198354721069336	640.1377563476562	2.415492057800293	3.248453140258789e-6	17	020
3	3.609987735748291	104.6848373413086	0.0003075599670410156	0.22371792793273926	92.9271011352539	0.00017705559730529785	647.9119873046875	125.70943450927734	0.00011336803436279297	639.835205078125	2.6016287803649902	1.0162591934204102e-5	17	020
4	3.2783749103546143	107.22303009033203	0.00038492679595947266	640.4005737304688	2.116884708404541	0.00030034780502319336	645.4192504882812	29.546531677246094	0.00010460615158081055	638.7276000976562	3.0026493072509766	1.7821788787841797e-5	17	020
5	4.3673481941223145	121.38982391357422	0.0014062821865081787	640.183349609375	2.684805393218994	0.00021830201148986816	641.4360961914062	7.098066329956055	6.273388862609863e-5	639.1812133789062	2.62019944190979	1.1324882507324219e-5	17	020
6	2.623995065689087	95.41277313232422	7.271766662597656e-5	640.9674682617188	2.369398593902588	0.00022810697555541992	641.10400390625	7.262416362762451	6.0051679611206055e-5	639.7403564453125	2.7666802406311035	1.3738870620727539e-5	17	020
7	3.5054094791412354	107.40594482421875	0.0003141462802886963	3.320782423019409	232.62413024902344	0.0003470778465270996	648.112548828125	346.5108947753906	9.295344352722168e-5	638.599853515625	2.713850259780884	1.3023614883422852e-5	17	020
8	3.1539230346679688	103.8195571899414	0.0024333596229553223	0.756126880645752	93.90937042236328	0.0006878376007080078	647.9716796875	268.9161376953125	0.00011545419692993164	639.6224365234375	2.3875479698181152	9.685754776000977e-6	17	020
9	3.5719220638275146	103.18956756591797	0.00035372376441955566	0.20741534233093262	95.0544662475586	0.0002441704273223877	645.1973266601562	29.536216735839844	5.066394805908203e-5	639.24609375	2.8976306915283203	8.821487426757812e-6	17	020
10	3.973656415939331	103.64115142822266	0.0011806488037109375	646.2296752929688	379.5359191894531	0.00012540817260742188	648.5473022460938	365.435302734375	4.971027374267578e-5	638.7434692382812	2.909780979156494	7.450580596923828e-6	17	020
11	4.409142017364502	105.31143188476562	0.0268518328666687	6.110836029052734	226.7464141845703	0.0014277398586273193	647.6166381835938	153.17503356933594	5.474686622619629e-5	0.6159060001373291	91.40685272216797	1.6748905181884766e-5	17	020
12	646.1021728515625	386.54254150390625	8.031725883483887e-5	640.9471435546875	2.4148154258728027	0.00021642446517944336	646.165771484375	28.909698486328125	9.885430335998535e-5	639.6458129882812	2.7306745052337646	8.404254913330078e-6	17	020
13	3.8051624298095703	104.00626373291016	0.000614166259765625	640.9874267578125	2.8843040466308594	0.00022676587104797363	648.2744140625	347.27105712890625	6.982684135437012e-5	640.0315551757812	2.759068489074707	1.2546777725219727e-5	17	020
14	2.862051486968994	104.80130004882812	0.0009226799011230469	1.0115797519683838	96.03111267089844	0.0006221234798431396	645.9050903320312	29.093379974365234	0.00014960765838623047	638.1994018554688	3.067432403564453	1.2755393981933594e-5	17	020
15	3.7524900436401367	105.86082458496094	0.0063495934009552	640.6990356445312	2.419731616973877	0.0003427863121032715	640.9340209960938	7.273650169372559	9.489059448242188e-5	639.1350708007812	2.804089069366455	3.1560659408569336e-5	17	020
16	3.1691946983337402	105.79292297363281	0.00010123848915100098	0.45801568031311035	91.0514907836914	0.00015777349472045898	649.9561157226562	221.4024658203125	2.9861927032470703e-5	0.09312105178833008	76.83576965332031	9.655952453613281e-6	17	020
17	3.1952261924743652	106.08174896240234	0.00024563074111938477	3.815586566925049	227.53497314453125	0.0017619729042053223	640.9293823242188	7.119677543640137	3.165006637573242e-5	639.7249145507812	2.443558692932129	7.212162017822266e-6	17	020
18	3.489163398742676	106.487548828125	0.00043514370918273926	0.6180820465087891	92.33357238769531	0.000498354434967041	648.2771606445312	347.87310791015625	5.8144330978393555e-5	640.080078125	2.2423722743988037	6.318092346191406e-6	17	020
19	3.409719705581665	104.83280944824219	0.00031307339668273926	4.021903991699219	230.67221069335938	0.020196884870529175	647.5614013671875	365.6828308105469	4.559755325317383e-5	-1.015592098236084	241.94972229003906	1.284480094909668e-5	17	020
20	640.86328125	6.483172416687012	8.702278137207031e-5	640.6947021484375	2.0335373878479004	0.0002950727939605713	649.6949462890625	221.53427124023438	7.477402687072754e-5	639.2184448242188	2.903001308441162	1.4454126358032227e-5	17	020
21	3.5763585567474365	107.35295867919922	0.0007277131080627441	4.660523414611816	226.9608612060547	0.002311527729034424	640.8579711914062	6.879608631134033	3.272294998168945e-5	639.2279052734375	2.3736801147460938	7.063150405883789e-6	17	020
22	3.467301845550537	104.1236572265625	0.0010178089141845703	641.1243286132812	2.728935480117798	0.00019285082817077637	647.8487548828125	365.4657897949219	0.00015208125114440918	639.15966796875	3.3271684646606445	1.0758638381958008e-5	17	020
23	645.6320190429688	386.3221130371094	9.60230827331543e-5	1.1079497337341309	230.4827423095703	0.0004166066646575928	641.0922241210938	7.2695722579956055	4.163384437561035e-5	639.6438598632812	2.934475898742676	1.2755393981933594e-5	17	020
24	3.0383942127227783	105.60102844238281	7.230043411254883e-5	2.597947359085083	98.11254119873047	0.00019064545631408691	646.6012573242188	142.80787658691406	4.6312808990478516e-5	639.093994140625	2.9026880264282227	7.420778274536133e-6	17	020
25	2.9036173820495605	106.96902465820312	0.0064979493618011475	0.4193534851074219	92.47476959228516	0.00028693675994873047	645.6644897460938	29.604585647583008	0.00016236305236816406	638.855712890625	3.2400341033935547	1.4513731002807617e-5	17	020
26	3.9782509803771973	102.58480072021484	0.019543349742889404	1.2127015590667725	93.97358703613281	0.0009044110774993896	531.4434204101562	208.11781311035156	1.0	530.3446655273438	209.49444580078125	0.0006458163261413574	17	020
27	531.1980590820312	212.04481506347656	7.411837577819824e-5	640.6943359375	2.764380931854248	0.0002047419548034668	530.7095336914062	208.57275390625	1.0	529.480224609375	209.6245574951172	0.0005091428756713867	17	020
28	640.9047241210938	6.392695426940918	7.280707359313965e-5	641.05859375	1.9886813163757324	0.00027185678482055664	531.1404418945312	208.15159606933594	1.0	531.1113891601562	210.1041259765625	0.0003625452518463135	17	020
29	645.09228515625	379.9749755859375	0.0002117156982421875	0.21423935890197754	79.55769348144531	0.00017276406288146973	531.4976806640625	208.13218688964844	1.0	530.2567749023438	209.0683135986328	0.00040990114212036133	17	020
30	641.05224609375	6.271951675415039	0.00011387467384338379	640.9778442382812	2.492661952972412	0.0004030764102935791	530.7066650390625	208.33816528320312	1.0	529.4675903320312	209.18299865722656	0.0006267726421356201	17	020
31	4.759234428405762	107.65048217773438	0.00016933679580688477	0.6577043533325195	94.4826889038086	0.00025641918182373047	531.4358520507812	208.27587890625	1.0	530.026611328125	209.08139038085938	0.000509411096572876	17	020
32	5.37158727645874	146.36538696289062	0.00010907649993896484	3.179124593734741	166.8544921875	0.0002180039882659912	531.0848999023438	208.690673828125	1.0	530.893310546875	210.17498779296875	0.0004450082778930664	17	020
33	5.486722469329834	120.13609313964844	0.00010079145431518555	3.427155017852783	104.92826843261719	0.0006274580955505371	531.8263549804688	209.06605529785156	1.0	530.37841796875	209.58848571777344	0.0004825890064239502	17	020
34	5.707907199859619	122.73043060302734	0.00010311603546142578	2.777688503265381	163.2732391357422	0.011066466569900513	530.916748046875	208.86981201171875	1.0	529.3173217773438	210.0334930419922	0.0008314549922943115	17	020
35	5.556052207946777	120.34752655029297	0.0010950863361358643	3.776315927505493	114.5728530883789	0.00026026368141174316	530.7512817382812	208.86000061035156	1.0	529.8906860351562	209.60189819335938	0.0005886554718017578	17	020
36	4.257473468780518	138.14183044433594	0.005067408084869385	640.6074829101562	2.331148862838745	0.00035503506660461426	531.26611328125	209.13540649414062	1.0	530.2196044921875	210.12562561035156	0.0005762875080108643	17	020
37	2.533381462097168	156.53773498535156	0.019190877676010132	3.3814778327941895	118.49461364746094	0.001813650131225586	531.056640625	208.871826171875	1.0	529.6373291015625	210.02545166015625	0.0005567371845245361	17	020
38	4.147030353546143	158.96971130371094	0.0016640126705169678	2.6119656562805176	116.60194396972656	0.0014171600341796875	531.4755249023438	208.59921264648438	1.0	531.4786376953125	209.9850311279297	0.00033718347549438477	17	020
39	4.347734451293945	158.8437042236328	0.0018999576568603516	3.467731475830078	117.40768432617188	0.012787878513336182	531.3034057617188	208.49525451660156	1.0	530.1106567382812	209.53103637695312	0.0004672110080718994	17	020
40	26.99853515625	127.59846496582031	0.004727482795715332	16.32471466064453	123.08081817626953	0.0037091970443725586	531.5159301757812	208.32171630859375	1.0	531.2975463867188	209.9668426513672	0.0004138052463531494	17	020
41	16.240154266357422	131.06008911132812	0.9787553548812866	16.71996307373047	126.27704620361328	0.0006864666938781738	531.520751953125	208.5594024658203	1.0	1.4555025100708008	114.55767059326172	0.0007748305797576904	17	020
42	-0.5252728462219238	190.02139282226562	0.006076812744140625	0.5302600860595703	191.23988342285156	0.0012544989585876465	530.9466552734375	208.2282257080078	1.0	529.8131103515625	209.4871368408203	0.0006109178066253662	17	020
43	1.3933749198913574	159.50502014160156	0.000888437032699585	3.143000364303589	100.45819854736328	0.000497281551361084	531.0028686523438	209.04660034179688	1.0	529.6746826171875	209.99607849121094	0.0006637275218963623	17	020
44	5.915693283081055	98.36548614501953	0.00010585784912109375	9.128631591796875	93.8157730102539	0.417158842086792	531.14892578125	208.0445098876953	1.0	531.2374877929688	210.23373413085938	0.00032699108123779297	17	020
45	4.820343017578125	98.86328125	0.00019794702529907227	4.2472243309021	88.63023376464844	0.013612091541290283	531.5101928710938	208.22872924804688	1.0	529.00048828125	209.27630615234375	0.00033968687057495117	17	020
46	645.8167724609375	380.16162109375	0.00011602044105529785	640.7440795898438	2.7306199073791504	0.00022971630096435547	531.7579956054688	208.3773956298828	1.0	531.427001953125	210.19696044921875	0.0004456043243408203	17	020
47	0.9118335247039795	246.20864868164062	0.0007154345512390137	1.4764299392700195	243.45654296875	0.00033339858055114746	531.3209838867188	209.3511962890625	1.0	529.8140869140625	209.94224548339844	0.00046324729919433594	17	020
48	0.2706320285797119	249.5209197998047	0.003159552812576294	1.818882703781128	248.58737182617188	0.0017798542976379395	532.17236328125	208.89964294433594	1.0	531.573974609375	210.214111328125	0.0004550814628601074	17	020
49	1.1303858757019043	261.2528076171875	0.0007586479187011719	640.9913940429688	2.6396288871765137	0.00022858381271362305	531.6895141601562	208.7172088623047	1.0	530.5015869140625	209.79237365722656	0.0004540085792541504	17	020
50	1.664074182510376	259.9031982421875	0.0007808506488800049	0.26481151580810547	256.9534606933594	0.0007558166980743408	531.3895263671875	208.12374877929688	1.0	530.185546875	209.0714111328125	0.0004537999629974365	17	020
51	0.9448521137237549	263.811767578125	0.00011202692985534668	640.7911376953125	3.3248558044433594	0.00020205974578857422	531.5176391601562	209.30514526367188	1.0	530.0799560546875	210.5795135498047	0.0006175041198730469	17	020
52	646.1615600585938	373.060546875	0.00012299418449401855	2.835517406463623	99.5283432006836	0.0005064606666564941	531.59912109375	208.6722869873047	1.0	529.9772338867188	209.76602172851562	0.0005998909473419189	17	020
53	0.3818190097808838	268.4638671875	0.016923099756240845	0.1236715316772461	269.33062744140625	0.0014855563640594482	531.9693603515625	208.12564086914062	1.0	531.3765258789062	209.8060302734375	0.0003304779529571533	17	020
54	0.8462588787078857	268.943603515625	0.010067850351333618	3.138012409210205	263.3930969238281	0.00030872225761413574	531.5684814453125	209.10296630859375	1.0	529.1873168945312	209.7740936279297	0.0006639957427978516	17	020
55	1.2041234970092773	270.88482666015625	0.02479708194732666	6.74891471862793	118.19740295410156	0.3387976884841919	531.5523071289062	208.45785522460938	1.0	530.487060546875	209.5692596435547	0.0005483329296112061	17	020
56	3.4128098487854004	274.673583984375	0.28208988904953003	0.1658034324645996	272.4631042480469	0.0015940368175506592	531.386962890625	208.85267639160156	1.0	530.5739135742188	209.26651000976562	0.000635296106338501	17	020
57	2.092005729675293	271.8856506347656	0.002362161874771118	7.481854438781738	118.8753662109375	0.9610175490379333	531.3086547851562	208.4842071533203	1.0	529.94482421875	209.31564331054688	0.0005479753017425537	17	020
58	3.9980173110961914	277.0022888183594	0.016230463981628418	6.679973125457764	120.26882934570312	0.0014929771423339844	532.1093139648438	208.6066131591797	1.0	530.5416870117188	209.78778076171875	0.0005411505699157715	17	020
59	1.8814852237701416	274.0647888183594	0.008833736181259155	8.863739013671875	120.041015625	0.6247686147689819	531.7024536132812	208.77613830566406	1.0	530.9512329101562	210.26724243164062	0.0005154311656951904	17	020
60	2.975816011428833	272.3360595703125	0.0015846192836761475	8.614148139953613	118.769775390625	0.9954726099967957	531.39990234375	209.2508544921875	1.0	531.1356201171875	210.23959350585938	0.000562518835067749	17	020
61	12.460432052612305	117.84552764892578	0.003574073314666748	9.18307876586914	120.43186950683594	0.12766340374946594	532.1959228515625	208.60671997070312	1.0	531.796875	209.95584106445312	0.0005672872066497803	17	020
62	3.2097084522247314	275.3763427734375	0.012250155210494995	5.209290981292725	120.39668273925781	0.039007604122161865	531.3147583007812	208.78439331054688	1.0	529.0733032226562	209.7011260986328	0.0005146265029907227	17	020
63	2.5751466751098633	277.7713928222656	0.014072209596633911	8.09187126159668	118.5335922241211	0.9936172962188721	531.766357421875	208.36813354492188	1.0	530.2636108398438	209.1306610107422	0.00045949220657348633	17	020
64	2.9616987705230713	278.511962890625	0.024567365646362305	7.7136335372924805	117.84436798095703	0.731201171875	531.3883666992188	209.06626892089844	1.0	529.7346801757812	210.07078552246094	0.00041288137435913086	17	020
65	2.1979169845581055	276.28924560546875	0.011304259300231934	-0.07529306411743164	274.23614501953125	0.0029651224613189697	531.5514526367188	208.7190399169922	1.0	531.6417236328125	210.18856811523438	0.0004703998565673828	17	020
66	3.5260934829711914	277.2445373535156	0.02872207760810852	9.096842765808105	118.1412353515625	0.4113997220993042	531.448974609375	208.44712829589844	1.0	529.4144897460938	209.38319396972656	0.0005615651607513428	17	020
67	2.551384449005127	277.3235778808594	0.002501457929611206	9.225311279296875	117.16011810302734	0.00614812970161438	531.5964965820312	208.73226928710938	1.0	530.742919921875	209.72933959960938	0.0004704892635345459	17	020
68	3.158463478088379	278.65606689453125	0.0033615529537200928	9.702498435974121	122.26264190673828	0.999843955039978	530.73388671875	209.13072204589844	1.0	529.3773193359375	210.02023315429688	0.0010117590427398682	17	020
69	2.2312397956848145	282.8029479980469	0.015686511993408203	17.397274017333984	120.78907775878906	0.9988752007484436	531.048828125	208.87103271484375	1.0	529.3270263671875	209.69027709960938	0.0006545186042785645	17	020
70	5.1428022384643555	127.76792907714844	0.010577112436294556	9.453693389892578	123.94649505615234	0.9999532699584961	531.6702880859375	208.41055297851562	1.0	1.7595977783203125	114.394775390625	0.0010470449924468994	17	020
71	2.1672377586364746	283.59820556640625	0.10371074080467224	11.32181453704834	124.1279296875	0.9999998807907104	531.3926391601562	208.95916748046875	1.0	2.5131072998046875	115.232177734375	0.0013441741466522217	17	020
72	3.5465891361236572	280.8111267089844	0.5127541422843933	12.699185371398926	123.65260314941406	0.9999599456787109	531.7034912109375	208.41282653808594	1.0	4.420914649963379	114.47618865966797	0.0015446245670318604	17	020
73	3.2492103576660156	280.44219970703125	0.06248968839645386	11.694482803344727	121.8511962890625	0.9999986886978149	531.1283569335938	208.59320068359375	1.0	529.8938598632812	209.6184844970703	0.0007793605327606201	17	020
74	3.165778398513794	284.56475830078125	0.5487518310546875	13.114131927490234	123.12718200683594	0.9999960064888	531.33349609375	208.96766662597656	1.0	0.3003265857696533	271.6175537109375	0.000965118408203125	17	020
75	1.7013554573059082	282.7081298828125	0.009854674339294434	14.195321083068848	123.3032455444336	0.9999997019767761	531.8956298828125	208.187255859375	1.0	4.275662422180176	115.09038543701172	0.0013318061828613281	17	020
76	5.107393264770508	281.119140625	0.9369157552719116	14.202775001525879	123.41841888427734	0.9999227523803711	531.5325317382812	208.4853515625	1.0	0.5470435619354248	289.92791748046875	0.0008514523506164551	17	020
77	2.459606885910034	283.75360107421875	0.4894533157348633	5.2263383865356445	278.56201171875	0.0022734105587005615	531.1134643554688	208.5867462158203	1.0	-0.17456817626953125	271.8252868652344	0.0007707178592681885	17	020
78	4.068939685821533	284.264404296875	0.9912334680557251	11.563712120056152	119.37029266357422	0.02341175079345703	531.8554077148438	208.46188354492188	1.0	0.7388284206390381	270.94390869140625	0.0025585591793060303	17	020
79	6.794567108154297	283.8358459472656	0.8751306533813477	13.80097484588623	125.66740417480469	0.016986995935440063	531.31298828125	208.9160614013672	1.0	0.5285000801086426	271.47802734375	0.00194510817527771	17	020
80	6.567054271697998	285.74005126953125	0.9996344447135925	3.1667189598083496	140.03829956054688	0.0027575790882110596	531.5133666992188	208.4334259033203	1.0	0.49274349212646484	271.6531677246094	0.0038659870624542236	17	020
81	7.727400779724121	284.0231018066406	0.9999910593032837	4.854575157165527	289.85888671875	0.0014235079288482666	531.12548828125	208.8440399169922	1.0	-0.48836374282836914	270.5722961425781	0.0024626553058624268	17	020
82	6.0194878578186035	284.6746520996094	0.9963600039482117	3.710341691970825	289.5148010253906	0.0012282133102416992	531.0753173828125	208.74058532714844	1.0	-0.6519155502319336	270.31427001953125	0.001675724983215332	17	020
83	7.094523906707764	284.9276123046875	0.9995907545089722	12.437338829040527	139.1668701171875	0.005771011114120483	531.374755859375	208.23643493652344	1.0	0.13963794708251953	271.33221435546875	0.0026282072067260742	17	020
84	10.112370491027832	282.9443054199219	0.9999990463256836	5.611398696899414	289.5103454589844	0.0010856688022613525	530.8658447265625	208.7012481689453	1.0	-1.070051670074463	269.4032897949219	0.002398461103439331	17	020
85	11.032001495361328	282.24945068359375	1.0	5.275710582733154	289.21759033203125	0.0008839964866638184	530.9150390625	208.99305725097656	1.0	-1.0743403434753418	268.868896484375	0.002115905284881592	17	020
86	9.982678413391113	284.8170471191406	0.9999988079071045	5.391346454620361	290.1246032714844	0.0009101629257202148	531.6521606445312	209.2784423828125	1.0	-0.1555027961730957	270.0572509765625	0.0032276511192321777	17	020
87	9.21396255493164	285.042236328125	0.9993854761123657	5.704458236694336	289.5293273925781	0.0011941790580749512	531.2283325195312	208.95957946777344	1.0	0.7430009841918945	272.2190856933594	0.0038824379444122314	17	020
88	10.761404991149902	283.8401184082031	0.9996961355209351	5.61477518081665	289.8855285644531	0.001721799373626709	531.6084594726562	208.53663635253906	1.0	0.2413954734802246	270.7070617675781	0.00412595272064209	17	020
89	12.726025581359863	282.8671875	0.9999774098396301	5.076002597808838	289.27349853515625	0.0012704730033874512	531.6544189453125	208.25367736816406	1.0	-0.6335086822509766	270.26422119140625	0.0030568838119506836	17	020
90	10.364233016967773	284.2622375488281	0.9993555545806885	5.50971794128418	289.6300964355469	0.0012047290802001953	531.7572631835938	208.93692016601562	1.0	0.5084269046783447	272.3226318359375	0.005385369062423706	17	020
91	11.477439880371094	285.4842529296875	0.9984432458877563	5.432611465454102	289.985107421875	0.000998377799987793	531.5755615234375	208.3418731689453	1.0	0.444199800491333	271.994384765625	0.0034384429454803467	17	020
92	14.73607349395752	283.8036804199219	1.0	32.87387466430664	123.46578216552734	0.48345494270324707	531.646484375	208.98175048828125	1.0	0.11351346969604492	270.30841064453125	0.00446966290473938	17	020
93	13.2763032913208	286.3735656738281	0.9999570250511169	13.62211799621582	286.04046630859375	0.028315305709838867	531.6487426757812	208.83197021484375	1.0	1.597778558731079	272.7620849609375	0.005817800760269165	17	020
94	15.69772720336914	284.90283203125	1.0	4.647107124328613	266.201904296875	0.0006920695304870605	530.8401489257812	208.5595703125	1.0	0.9486548900604248	271.34930419921875	0.005594491958618164	17	020
95	17.38721466064453	284.6552734375	0.9999999403953552	13.885866165161133	122.33975219726562	0.5755341053009033	531.6749267578125	208.50045776367188	1.0	1.1521503925323486	271.4879150390625	0.004307091236114502	17	020
96	18.218280792236328	285.1837158203125	1.0	5.116835117340088	265.86376953125	0.0004742741584777832	531.3295288085938	208.64553833007812	1.0	1.221919298171997	271.47125244140625	0.003299236297607422	17	020
97	17.920734405517578	285.808349609375	1.0	9.787759780883789	121.59211730957031	0.4167313277721405	531.3374633789062	208.7622833251953	1.0	1.2860777378082275	272.0008850097656	0.004376769065856934	17	020
98	16.54318618774414	283.99517822265625	1.0	14.487617492675781	121.01818084716797	0.09860691428184509	531.0061645507812	208.8035125732422	1.0	0.8698031902313232	270.42401123046875	0.0032701492309570312	17	020
99	17.481470108032227	286.5005798339844	0.9999979138374329	13.534167289733887	282.16473388671875	0.002958238124847412	531.82763671875	208.5568389892578	1.0	2.5214602947235107	273.1419982910156	0.00809013843536377	17	020
100	17.285999298095703	284.8492736816406	1.0	13.018857955932617	123.9686279296875	0.09161105751991272	531.1671752929688	208.33456420898438	1.0	1.791057825088501	271.93353271484375	0.003121674060821533	17	020
101	17.38913345336914	287.45538330078125	0.9999997615814209	11.56611442565918	120.41523742675781	0.036482423543930054	531.3018188476562	208.56565856933594	1.0	2.925682544708252	273.5648498535156	0.00617748498916626	17	020
102	16.960994720458984	286.16729736328125	1.0	12.919617652893066	121.45771026611328	0.06792977452278137	531.8900146484375	207.89541625976562	1.0	2.5828981399536133	272.4420166015625	0.006005048751831055	17	020
103	17.44359588623047	286.3818664550781	0.9999982118606567	18.483749389648438	287.45428466796875	0.0030659735202789307	532.2978515625	208.37542724609375	1.0	2.97160005569458	273.4478454589844	0.008035331964492798	17	020
104	17.774322509765625	286.954833984375	1.0	6.1446332931518555	278.50604248046875	0.0005647540092468262	531.4185791015625	208.31698608398438	1.0	2.355787754058838	271.6411437988281	0.005000084638595581	17	020
105	17.883230209350586	287.0313415527344	1.0	5.03809118270874	265.8121337890625	0.001160949468612671	531.6801147460938	208.3861541748047	1.0	2.848313808441162	273.1941833496094	0.011205822229385376	17	020
106	17.54701042175293	286.7627258300781	1.0	13.914928436279297	281.62506103515625	0.0007492601871490479	531.3677978515625	208.53564453125	1.0	1.8080461025238037	272.1889953613281	0.0039016902446746826	17	020
107	17.774993896484375	286.38458251953125	1.0	18.125532150268555	284.31024169921875	0.003797769546508789	531.17431640625	208.79196166992188	1.0	2.698072910308838	273.2931823730469	0.005243778228759766	17	020
108	18.436561584472656	286.8028564453125	1.0	6.113138675689697	278.30670166015625	0.0006104409694671631	530.8849487304688	208.75741577148438	1.0	1.8169243335723877	272.7708740234375	0.00254213809967041	17	020
109	18.72076988220215	286.5379333496094	1.0	14.450263023376465	282.1183776855469	0.0009375214576721191	531.0857543945312	208.1564178466797	1.0	2.2495784759521484	272.8379821777344	0.003746330738067627	17	020
110	18.108211517333984	287.7379455566406	0.9999957084655762	17.262569427490234	285.31024169921875	0.009964853525161743	531.2092895507812	208.21896362304688	1.0	2.6015989780426025	273.46258544921875	0.004444301128387451	17	020
111	18.651323318481445	286.9034729003906	1.0	10.57705307006836	117.6186752319336	0.007406413555145264	531.5158081054688	208.3027801513672	1.0	1.9967145919799805	272.73870849609375	0.0029214024543762207	17	020
112	18.490032196044922	286.9386291503906	1.0	10.772918701171875	120.10161590576172	0.011536598205566406	531.211669921875	208.92819213867188	1.0	2.9702794551849365	273.135498046875	0.0045678019523620605	17	020
113	19.372119903564453	287.5408630371094	1.0	6.471949100494385	278.63690185546875	0.0006099939346313477	531.355224609375	208.7858428955078	1.0	2.045663356781006	272.99505615234375	0.002209603786468506	17	020
114	18.44218635559082	287.6148986816406	1.0	5.464419364929199	278.97332763671875	0.0006055235862731934	531.295654296875	209.10218811035156	1.0	2.329658031463623	273.62469482421875	0.0030485987663269043	17	020
115	18.817230224609375	286.96514892578125	1.0	7.262556076049805	293.5011901855469	0.0005955398082733154	531.81689453125	208.12142944335938	1.0	2.162520408630371	272.63592529296875	0.0037268400192260742	17	020
116	18.91761589050293	288.009521484375	1.0	7.174100875854492	294.756103515625	0.00041094422340393066	531.5231323242188	208.42520141601562	1.0	2.6288304328918457	273.150146484375	0.002802133560180664	17	020
117	18.490964889526367	289.4019775390625	0.9999997615814209	6.771254062652588	294.3664245605469	0.0002950727939605713	531.2819213867188	207.85519409179688	1.0	2.337475299835205	273.3247985839844	0.0024229586124420166	17	020
118	18.595947265625	288.4466857910156	1.0	6.15065860748291	278.48162841796875	0.0006726384162902832	531.3572998046875	209.0973663330078	1.0	3.039405345916748	273.1754455566406	0.0027764737606048584	17	020
119	19.505491256713867	290.26190185546875	1.0	5.3861494064331055	278.2667236328125	0.0002250969409942627	530.626953125	208.42982482910156	1.0	2.3434691429138184	273.57000732421875	0.0016676485538482666	17	020
120	18.691505432128906	289.5906677246094	0.9999902248382568	7.031744956970215	280.0382080078125	0.0003666877746582031	531.622802734375	208.34153747558594	1.0	2.3040823936462402	273.2156677246094	0.0009220540523529053	17	020
121	19.632970809936523	289.8048400878906	1.0	6.062348365783691	278.9547424316406	0.00038820505142211914	532.119873046875	207.85922241210938	1.0	1.8459770679473877	273.3602294921875	0.0012153089046478271	17	020
122	19.906667709350586	290.14263916015625	0.9999998807907104	7.0609846115112305	295.3193664550781	0.0003692209720611572	531.1399536132812	208.39138793945312	1.0	1.688476800918579	273.2375793457031	0.0011169910430908203	17	020
123	20.137346267700195	289.0915832519531	1.0	6.1531171798706055	278.4072570800781	0.0004832446575164795	531.7546997070312	208.74960327148438	1.0	2.697024345397949	273.7415466308594	0.001522064208984375	17	020
124	19.693668365478516	289.2554931640625	0.9999998807907104	7.3494181632995605	294.85235595703125	0.0007658898830413818	531.4227905273438	209.04522705078125	1.0	2.654049873352051	273.45794677734375	0.0030695199966430664	17	020
125	19.552837371826172	291.16845703125	0.9975820779800415	19.809303283691406	288.65252685546875	0.0006017088890075684	531.3287963867188	208.71279907226562	1.0	1.9608139991760254	273.4900817871094	0.0009032487869262695	17	020
126	19.284231185913086	289.1955871582031	1.0	6.7670674324035645	295.4754333496094	0.00026619434356689453	531.3693237304688	208.32452392578125	1.0	2.267770290374756	273.2597961425781	0.001303344964981079	17	020
127	20.780839920043945	289.4093017578125	0.9999997615814209	6.451936721801758	294.8205871582031	0.0006052851676940918	531.0462036132812	208.4502716064453	1.0	1.9644603729248047	273.0783386230469	0.0011385083198547363	17	020
128	19.823144912719727	291.9089050292969	0.9999487400054932	641.0881958007812	1.8476190567016602	0.00023576617240905762	531.172119140625	208.7438201904297	1.0	1.9629356861114502	271.7818298339844	0.0005028843879699707	17	020
129	19.89103889465332	292.3097839355469	0.9996327757835388	4.3002166748046875	119.57625579833984	0.0013308823108673096	531.1196899414062	208.5831298828125	1.0	529.500732421875	209.8330841064453	0.000530630350112915	17	020
130	19.86937713623047	291.1485595703125	0.9999971389770508	5.176658630371094	278.04302978515625	0.0002766251564025879	530.9053955078125	208.88600158691406	1.0	2.1880321502685547	273.53436279296875	0.001001507043838501	17	020
131	20.623167037963867	290.2824401855469	0.9999997615814209	6.88038444519043	296.05718994140625	0.0002675056457519531	531.2454223632812	208.34719848632812	1.0	1.4033403396606445	272.89898681640625	0.0006382465362548828	17	020
132	19.712181091308594	290.0326232910156	0.9999988079071045	4.70072603225708	119.18347930908203	0.0005249977111816406	531.6719360351562	209.27059936523438	1.0	2.2505240440368652	273.89361572265625	0.0007019639015197754	17	020
133	21.39284324645996	292.1810607910156	0.9999029636383057	5.922127723693848	296.82415771484375	0.0003083348274230957	531.0714721679688	208.73321533203125	1.0	531.0069580078125	210.5089111328125	0.0004425644874572754	17	020
134	22.077594757080078	291.322509765625	0.9999747276306152	5.848660469055176	296.1993713378906	0.000287860631942749	531.404052734375	208.73731994628906	1.0	530.3050537109375	209.403564453125	0.0004426240921020508	17	020
135	21.592369079589844	291.552978515625	0.9999921321868896	3.7376890182495117	116.50836944580078	0.0006788372993469238	531.7896728515625	208.8441162109375	1.0	530.7550659179688	209.858154296875	0.0005094707012176514	17	020
136	21.619739532470703	291.9092102050781	0.9999978542327881	641.0318603515625	2.929506778717041	0.00019407272338867188	531.219970703125	209.36874389648438	1.0	529.2814331054688	210.43435668945312	0.0008088946342468262	17	020
137	22.31125831604004	292.4302978515625	1.0	4.494976043701172	278.4109191894531	0.00024959444999694824	530.9500122070312	208.86268615722656	1.0	529.9513549804688	209.5517120361328	0.0007072091102600098	17	020
138	22.097801208496094	291.7468566894531	0.9999998807907104	4.857377529144287	277.7443542480469	0.00026994943618774414	531.052490234375	208.46621704101562	1.0	529.8532104492188	209.7308349609375	0.0007738173007965088	17	020
139	23.087764739990234	291.6962890625	0.9999999403953552	640.8163452148438	1.6524991989135742	0.00029474496841430664	531.6084594726562	208.55482482910156	1.0	531.2562866210938	209.8914337158203	0.0004208385944366455	17	020
140	21.636436462402344	292.8505859375	1.0	640.99169921875	2.3957762718200684	0.00026491284370422363	531.4652709960938	209.0819091796875	1.0	530.7381591796875	210.52713012695312	0.0004449784755706787	17	020
141	23.2286376953125	292.41839599609375	0.9999756813049316	530.9016723632812	210.85931396484375	0.00011196732521057129	531.14453125	208.83477783203125	1.0	530.09130859375	209.81301879882812	0.0006649196147918701	17	020
142	22.328983306884766	293.5895080566406	0.5101230144500732	3.7081007957458496	296.54901123046875	0.00011923909187316895	531.2340087890625	208.86395263671875	1.0	530.1115112304688	209.67074584960938	0.0004272162914276123	17	020
143	23.181110382080078	293.27294921875	0.9999303817749023	640.8360595703125	2.5448668003082275	0.00024145841598510742	532.0344848632812	209.05911254882812	1.0	531.6729736328125	210.46751403808594	0.0004655420780181885	17	020
144	23.507843017578125	293.1126403808594	0.9999998807907104	6.588903903961182	298.4427185058594	0.00019100308418273926	531.4144897460938	208.6048126220703	1.0	530.2437744140625	209.45957946777344	0.0005820691585540771	17	020
145	22.899011611938477	292.4626770019531	0.9999990463256836	640.4418334960938	2.293656587600708	0.00024947524070739746	531.4772338867188	208.9334716796875	1.0	530.8138427734375	210.24932861328125	0.0004184842109680176	17	020
146	22.1528263092041	293.1372375488281	0.9937467575073242	640.7080078125	2.228610038757324	0.0002740323543548584	531.217041015625	208.32949829101562	1.0	531.388671875	209.86212158203125	0.0004521608352661133	17	020
147	23.006845474243164	294.53179931640625	0.9806778430938721	640.9625854492188	2.9492053985595703	0.00022515654563903809	530.2867431640625	209.2124481201172	1.0	529.205078125	209.92098999023438	0.0005741715431213379	17	020
148	23.086334228515625	293.72955322265625	0.9819897413253784	530.2285766601562	210.03150939941406	0.00017786026000976562	531.39208984375	207.9371337890625	1.0	529.80224609375	208.89822387695312	0.0003884434700012207	17	020
149	22.36471939086914	294.0234680175781	0.9996378421783447	2.412463665008545	115.73775482177734	0.00036525726318359375	531.4635620117188	208.7637176513672	1.0	530.394775390625	209.3240966796875	0.0004881918430328369	17	020
150	22.73887825012207	294.24993896484375	0.9999740123748779	640.3714599609375	2.62129545211792	0.00010564923286437988	531.5103759765625	208.66566467285156	1.0	530.0149536132812	210.010009765625	0.0005058944225311279	17	020
151	24.381906509399414	292.70367431640625	0.9999996423721313	6.5692033767700195	297.85943603515625	0.00029546022415161133	531.6414794921875	208.45220947265625	1.0	530.541015625	209.517333984375	0.0005928874015808105	17	020
152	24.06591033935547	294.5390625	0.7653738856315613	3.7976367473602295	119.0877914428711	0.00023874640464782715	531.3306274414062	208.67564392089844	1.0	530.7456665039062	210.4134063720703	0.00043761730194091797	17	020
153	22.931135177612305	292.8381652832031	0.9906647205352783	640.80419921875	2.5164883136749268	0.0001322329044342041	531.3976440429688	208.21826171875	1.0	529.8209228515625	208.9246826171875	0.00047141313552856445	17	020
154	24.334211349487305	293.1534118652344	0.9999780654907227	640.2285766601562	2.001946449279785	0.00016105175018310547	531.4351196289062	208.53945922851562	1.0	530.1773681640625	209.97125244140625	0.0005789399147033691	17	020
155	23.573705673217773	293.7002258300781	0.9995677471160889	641.00927734375	2.1147851943969727	0.00030672550201416016	531.4663696289062	209.0734405517578	1.0	530.0709228515625	209.92491149902344	0.0005758106708526611	17	020
156	23.929256439208984	294.6069030761719	0.999998927116394	4.121101379394531	117.66769409179688	0.0006920993328094482	530.758056640625	209.19590759277344	1.0	529.2787475585938	210.03857421875	0.0009267628192901611	17	020
157	23.864439010620117	294.259521484375	0.9313033223152161	645.4329833984375	379.2122497558594	9.15229320526123e-5	531.487060546875	209.44073486328125	1.0	530.8560791015625	210.3342742919922	0.0003858506679534912	17	020
158	25.319623947143555	295.5170593261719	0.7802541255950928	5.1606645584106445	121.44544982910156	0.45488980412483215	531.968994140625	208.64524841308594	1.0	531.2073364257812	210.05224609375	0.00033921003341674805	17	020
159	25.072914123535156	295.1917419433594	0.4452918469905853	641.294677734375	1.8452434539794922	0.0003403127193450928	531.1397094726562	208.86163330078125	1.0	528.8582763671875	209.78970336914062	0.0005762577056884766	17	020
160	24.983797073364258	294.76019287109375	0.9999935626983643	640.6592407226562	2.053577423095703	0.0001367628574371338	531.5621337890625	208.4741973876953	1.0	530.5335083007812	209.72515869140625	0.00043520331382751465	17	020
161	26.869733810424805	294.557373046875	0.9525473117828369	4.0644450187683105	119.13688659667969	0.0006460845470428467	531.1509399414062	208.75299072265625	1.0	530.0735473632812	210.0223388671875	0.000607222318649292	17	020
162	26.133310317993164	293.821533203125	0.9999865293502808	4.348822116851807	119.14635467529297	0.00021731853485107422	530.947021484375	207.76124572753906	1.0	529.9609985351562	209.2608642578125	0.0004887878894805908	17	020
163	25.98675537109375	294.8167724609375	0.9999983310699463	640.8156127929688	2.447896957397461	0.00019031763076782227	531.332763671875	208.1542205810547	1.0	530.1863403320312	209.3045196533203	0.0003077685832977295	17	020
164	26.867305755615234	294.9189147949219	0.9999994039535522	640.9351196289062	2.7490124702453613	0.0003266632556915283	531.2946166992188	208.26380920410156	1.0	530.9574584960938	210.35491943359375	0.0003809928894042969	17	020
165	27.590816497802734	294.1488952636719	0.9973443746566772	0.5560500621795654	344.12664794921875	0.0001646876335144043	531.2523803710938	208.92662048339844	1.0	529.7676391601562	209.74716186523438	0.0007187724113464355	17	020
166	27.12618064880371	295.9146423339844	0.9608598947525024	640.8917846679688	2.7389066219329834	0.00019788742065429688	531.4284057617188	208.85153198242188	1.0	529.9320678710938	210.01864624023438	0.0006831586360931396	17	020
167	27.576107025146484	294.1094665527344	1.0	3.54641056060791	122.6075210571289	0.21966838836669922	531.4130249023438	208.6572265625	1.0	530.0067749023438	209.70765686035156	0.00044995546340942383	17	020
168	29.32014274597168	295.1369323730469	0.9997683167457581	3.088653564453125	120.48395538330078	0.0007128119468688965	531.0963745117188	208.21392822265625	1.0	529.055419921875	209.41104125976562	0.00031492114067077637	17	020
169	28.260971069335938	294.69256591796875	0.9998995065689087	2.9061174392700195	118.64408874511719	0.0033961236476898193	531.3446044921875	209.09385681152344	1.0	529.375244140625	210.27256774902344	0.0005512833595275879	17	020
170	27.52144432067871	294.1569519042969	0.9994535446166992	2.5824594497680664	122.83590698242188	0.0005191266536712646	531.1131591796875	207.67044067382812	1.0	531.1895751953125	209.5570526123047	0.0004259645938873291	17	020
171	28.251529693603516	293.4161071777344	0.9999901056289673	640.9432983398438	1.9240000247955322	0.0003204047679901123	531.5010986328125	209.27438354492188	1.0	530.3896484375	209.89443969726562	0.0006808936595916748	17	020
172	29.621828079223633	295.3345947265625	0.9998806715011597	3.282550573348999	120.64397430419922	0.0006432533264160156	531.0389404296875	208.83126831054688	1.0	529.8108520507812	209.82371520996094	0.0006811916828155518	17	020
173	28.39731788635254	294.8228454589844	0.9999568462371826	530.9841918945312	211.0998992919922	0.00011566281318664551	531.1825561523438	208.87673950195312	1.0	530.1732788085938	209.86614990234375	0.0004905164241790771	17	020
174	28.814054489135742	294.3548583984375	0.9999010562896729	2.174146890640259	115.6453857421875	0.00036394596099853516	531.1533203125	208.9449005126953	1.0	529.7547607421875	210.03173828125	0.0004189908504486084	17	020
175	25.532794952392578	293.91064453125	0.9915268421173096	640.504150390625	2.189009666442871	0.0002536177635192871	531.2525634765625	207.87432861328125	1.0	530.4154663085938	209.20294189453125	0.00036284327507019043	17	020
176	28.238380432128906	294.1499328613281	0.9999408721923828	530.894287109375	210.650634765625	0.00011491775512695312	531.12744140625	208.85101318359375	1.0	529.932861328125	209.73118591308594	0.0006139576435089111	17	020
177	28.62288475036621	294.421875	0.9999998211860657	3.2612314224243164	119.02152252197266	0.001452624797821045	532.0258178710938	208.509521484375	1.0	531.5906982421875	210.21575927734375	0.00036019086837768555	17	020
178	29.966093063354492	294.3272399902344	0.9897868037223816	640.5636596679688	2.208347797393799	0.00019475817680358887	531.81201171875	208.5028533935547	1.0	531.0135498046875	210.21728515625	0.0004285275936126709	17	020
179	30.689037322998047	295.2931213378906	0.15444090962409973	1.4714162349700928	116.02622985839844	0.0009446144104003906	531.2576904296875	208.9607696533203	1.0	529.8192138671875	209.96856689453125	0.0005438923835754395	17	020
180	30.818391799926758	294.4346618652344	0.9998509883880615	640.735595703125	2.4455885887145996	0.00019946694374084473	531.607421875	208.56353759765625	1.0	531.07958984375	209.9444122314453	0.0003808438777923584	17	020
181	31.844806671142578	294.6695861816406	0.9977515935897827	641.1740112304688	2.7103710174560547	0.0003025829792022705	531.2017822265625	208.573486328125	1.0	529.796630859375	209.34390258789062	0.00048232078552246094	17	020
182	30.290178298950195	293.6893005371094	0.9998953342437744	641.33154296875	2.405947685241699	0.00019118189811706543	531.6803588867188	209.23831176757812	1.0	530.82177734375	210.47219848632812	0.00045293569564819336	17	020
183	31.136260986328125	294.7262878417969	0.999982476234436	640.4807739257812	2.3034439086914062	0.0002511441707611084	531.82568359375	208.30233764648438	1.0	531.5274658203125	210.24745178222656	0.0003666877746582031	17	020
184	30.845863342285156	294.1662292480469	0.9999984502792358	641.047119140625	1.7981927394866943	0.00019684433937072754	531.0297241210938	208.46539306640625	1.0	529.5579833984375	209.47052001953125	0.0005714595317840576	17	020
185	29.699003219604492	295.28955078125	0.09150087833404541	641.3465576171875	2.2146759033203125	0.0004892349243164062	531.351806640625	208.55474853515625	1.0	531.1657104492188	210.23269653320312	0.0005011558532714844	17	020
186	30.870235443115234	295.7936096191406	0.99953693151474	3.511528253555298	119.45266723632812	0.00886562466621399	531.4439697265625	208.76686096191406	1.0	531.4635009765625	210.3536834716797	0.0004817843437194824	17	020
187	32.50321960449219	295.178955078125	0.993952214717865	641.5700073242188	1.8503448963165283	0.00021833181381225586	530.9013671875	207.90797424316406	1.0	529.803955078125	208.7887725830078	0.000518798828125	17	020
188	30.716039657592773	293.7696228027344	0.999992847442627	640.4387817382812	2.8997373580932617	0.00021976232528686523	531.35693359375	208.6250762939453	1.0	531.2744140625	210.41387939453125	0.0006160140037536621	17	020
189	29.38894271850586	293.3091735839844	0.9995605945587158	530.9935302734375	210.10092163085938	0.0001780688762664795	531.261474609375	208.2471923828125	1.0	530.3843994140625	209.12368774414062	0.0005117058753967285	17	020
190	32.113739013671875	294.2679443359375	0.9999946355819702	3.33786678314209	126.24728393554688	0.00026547908782958984	531.3218994140625	208.68482971191406	1.0	530.08642578125	210.1112823486328	0.00037416815757751465	17	020
191	30.261634826660156	294.42205810546875	0.9984295964241028	2.775452136993408	124.14115905761719	0.00035578012466430664	531.0285034179688	208.76483154296875	1.0	529.4913330078125	209.44224548339844	0.0006776750087738037	17	020
192	32.05056381225586	295.4272155761719	0.15339753031730652	4.512174606323242	128.5049591064453	0.00525510311126709	531.8101196289062	208.03492736816406	1.0	530.4263305664062	209.13145446777344	0.00042626261711120605	17	020
193	31.534595489501953	298.7804870605469	0.9994151592254639	33.52215576171875	302.7323913574219	0.00029414892196655273	531.3403930664062	208.56808471679688	1.0	530.0625610351562	209.11074829101562	0.0005684196949005127	17	020
194	32.22474670410156	294.1863098144531	0.9962872266769409	530.1322631835938	210.5222930908203	0.00013121962547302246	531.0454711914062	208.5291748046875	1.0	529.9560546875	209.7109375	0.000584721565246582	17	020
195	32.75650405883789	294.870849609375	0.9976763725280762	640.781494140625	1.9475126266479492	0.00010383129119873047	531.7339477539062	208.48077392578125	1.0	530.4679565429688	209.783935546875	0.0003997683525085449	17	020
196	34.18427276611328	300.6777038574219	0.57896888256073	35.007301330566406	305.62249755859375	0.0002485513687133789	531.3216552734375	208.75079345703125	1.0	529.9283447265625	209.76112365722656	0.00037339329719543457	17	020
197	32.63932800292969	295.6639709472656	0.9995745420455933	640.410888671875	2.215798854827881	0.00017073750495910645	531.4575805664062	208.181884765625	1.0	530.4051513671875	209.21487426757812	0.0005537271499633789	17	020
198	35.356842041015625	301.10040283203125	0.8174092769622803	4.228931903839111	122.89507293701172	0.022850513458251953	531.0672607421875	208.35552978515625	1.0	529.9139404296875	209.38674926757812	0.0006280243396759033	17	020
199	33.35302734375	298.3096008300781	0.9999839067459106	35.44514846801758	303.37109375	0.0002509951591491699	530.9605712890625	208.74172973632812	1.0	529.5010375976562	209.3094024658203	0.0005681514739990234	17	020
200	31.446863174438477	295.00506591796875	0.9989770650863647	1.8692646026611328	116.9527359008789	0.0003387629985809326	531.363525390625	209.11273193359375	1.0	530.2088623046875	210.34791564941406	0.0004920065402984619	17	020
201	33.001426696777344	294.9243469238281	0.9999576807022095	2.593501091003418	116.49577331542969	0.00022861361503601074	531.6571655273438	208.32659912109375	1.0	531.5950317382812	210.06881713867188	0.0003966689109802246	17	020
202	32.596412658691406	297.5734558105469	0.9999523162841797	34.599491119384766	302.0594482421875	0.0002900063991546631	531.314208984375	208.5684051513672	1.0	529.8675537109375	209.5697784423828	0.00036329030990600586	17	020
203	31.292144775390625	296.0900573730469	0.9999999403953552	639.991943359375	2.023902416229248	0.00022667646408081055	531.2565307617188	208.41531372070312	1.0	530.2285766601562	209.6198272705078	0.0004976093769073486	17	020
204	33.59368133544922	295.67083740234375	0.9992419481277466	640.4871826171875	2.591549873352051	0.0003299415111541748	531.1234741210938	208.66925048828125	1.0	530.2796020507812	209.49002075195312	0.0006969273090362549	17	020
205	34.653053283691406	301.70428466796875	0.9819082617759705	3.7823848724365234	118.93264770507812	0.003328293561935425	531.1583251953125	207.96090698242188	1.0	530.2227172851562	209.19976806640625	0.0005437135696411133	17	020
206	36.165870666503906	300.9541015625	0.9999799132347107	43.587318420410156	305.2475280761719	0.4558878242969513	531.373291015625	207.84298706054688	1.0	531.1427001953125	209.70657348632812	0.0003897547721862793	17	020
207	35.57903289794922	299.26165771484375	0.9997802972793579	37.8787727355957	304.9656066894531	0.00025659799575805664	531.588134765625	208.5918731689453	1.0	530.4496459960938	209.4356231689453	0.0006444156169891357	17	020
208	37.426124572753906	303.2744140625	0.9992260932922363	46.17960739135742	306.5614318847656	0.980515718460083	531.4905395507812	208.6338653564453	1.0	530.2273559570312	209.5589599609375	0.0005688965320587158	17	020
209	36.45806884765625	301.18292236328125	0.9353221654891968	37.18680953979492	306.5591735839844	0.0005687475204467773	530.4270629882812	208.4190216064453	1.0	529.1705322265625	209.36093139648438	0.000597149133682251	17	020
210	35.92973709106445	302.2285461425781	0.9997572898864746	2.5491909980773926	116.02668762207031	0.0006536245346069336	531.5928344726562	208.97222900390625	1.0	530.04052734375	209.89779663085938	0.000513225793838501	17	020
211	36.212467193603516	301.4253234863281	0.9986289739608765	37.56423568725586	306.2381591796875	0.0005209147930145264	531.1897583007812	208.91595458984375	1.0	529.9739379882812	209.98446655273438	0.0005182027816772461	17	020
212	37.9605598449707	302.830810546875	0.9998809099197388	46.76930618286133	306.73846435546875	0.020129114389419556	531.11181640625	208.4054412841797	1.0	530.090087890625	209.4474639892578	0.00043392181396484375	17	020
213	38.702552795410156	300.8935241699219	0.9999997615814209	47.4158821105957	305.3781433105469	0.002490907907485962	531.2357788085938	208.07601928710938	1.0	529.9806518554688	208.80563354492188	0.0005721449851989746	17	020
214	38.375770568847656	299.6333923339844	1.0	46.61830520629883	302.96929931640625	0.06516209244728088	530.4310913085938	208.4112091064453	1.0	529.9927978515625	209.2207489013672	0.0005148053169250488	17	020
215	40.805519104003906	303.24169921875	0.9999912977218628	48.28000259399414	307.2670593261719	0.9320085048675537	531.0309448242188	208.0194854736328	1.0	529.873779296875	208.71775817871094	0.0003536641597747803	17	020
216	41.65773391723633	306.0893859863281	0.9943681955337524	48.84830093383789	307.9671936035156	0.9999710917472839	531.4241333007812	208.69589233398438	1.0	529.1508178710938	209.7750244140625	0.00045499205589294434	17	020
217	41.89067077636719	308.69036865234375	0.3269352912902832	49.460304260253906	309.8273010253906	0.9999998807907104	530.755615234375	208.60177612304688	1.0	529.2894897460938	209.8306121826172	0.0005532205104827881	17	020
218	41.40961837768555	305.5347595214844	0.9996316432952881	48.479190826416016	308.0650939941406	0.9926303625106812	531.5144653320312	208.74307250976562	1.0	530.2862548828125	209.9929656982422	0.00047004222869873047	17	020
219	44.730342864990234	306.9109191894531	0.9998944997787476	48.89616012573242	308.3326721191406	0.5998209714889526	531.0800170898438	208.0601043701172	1.0	530.9923095703125	209.84605407714844	0.000522613525390625	17	020
220	41.581153869628906	307.2963562011719	0.9364491701126099	49.67471694946289	309.9673156738281	0.9885998964309692	531.232177734375	208.43231201171875	1.0	529.8729248046875	209.52389526367188	0.0006995201110839844	17	020
221	47.40377426147461	310.2147521972656	0.08362114429473877	49.6804084777832	310.2138977050781	0.8229256868362427	531.0233764648438	208.47476196289062	1.0	529.5941162109375	209.73989868164062	0.0006824135780334473	17	020
222	42.9794807434082	307.4742126464844	0.9640262126922607	49.457237243652344	309.3166809082031	0.9999997615814209	531.3416137695312	208.97023010253906	1.0	529.947998046875	210.11697387695312	0.0004988014698028564	17	020
223	48.19063186645508	308.7427978515625	0.986975908279419	49.992679595947266	309.5965576171875	0.9999865293502808	531.3582153320312	208.1529998779297	1.0	530.1679077148438	209.2938232421875	0.0004278123378753662	17	020
224	48.503273010253906	308.2487487792969	0.9949648380279541	49.811767578125	309.0462646484375	0.9548859596252441	531.9241333007812	208.79916381835938	1.0	531.3416137695312	210.36166381835938	0.0004909336566925049	17	020
225	41.71565246582031	306.2264709472656	0.995742917060852	48.80897903442383	308.63458251953125	0.959007978439331	531.2935791015625	208.22357177734375	1.0	531.1764526367188	209.918212890625	0.0003814995288848877	17	020
226	46.3400993347168	308.90972900390625	0.9941854476928711	49.20487594604492	308.57806396484375	0.972069263458252	530.66259765625	208.5076904296875	1.0	529.4585571289062	209.28482055664062	0.0007089376449584961	17	020
227	42.382835388183594	305.9468994140625	0.9921642541885376	48.16532897949219	307.14013671875	0.9962078928947449	530.9359130859375	208.78366088867188	1.0	529.6970825195312	209.75296020507812	0.0006242096424102783	17	020
228	47.7957649230957	309.7778625488281	0.6010403633117676	50.42448806762695	309.8680114746094	0.9999927282333374	531.7086791992188	208.6860809326172	1.0	530.1869506835938	209.5880584716797	0.0005175173282623291	17	020
229	45.13875198364258	306.7282409667969	0.9987912178039551	48.79647445678711	308.4662170410156	0.35472571849823	531.1836547851562	206.95130920410156	1.0	529.5838012695312	208.430419921875	0.00046381354331970215	17	020
230	46.85222244262695	307.64813232421875	0.9992114305496216	49.23388671875	308.9755554199219	0.9988402724266052	531.1049194335938	208.76255798339844	1.0	529.8693237304688	209.6763153076172	0.0004756450653076172	17	020
231	50.45460510253906	309.5078125	0.9993586540222168	51.31198501586914	309.1330871582031	0.08480602502822876	531.8900146484375	208.35594177246094	1.0	531.728759765625	209.88565063476562	0.0003972053527832031	17	020
232	48.05805587768555	309.2374572753906	0.6586129665374756	50.788780212402344	309.93170166015625	1.0	531.427001953125	208.5612030029297	1.0	531.0308227539062	209.9312744140625	0.0003134012222290039	17	020
233	49.15523147583008	308.81622314453125	0.9968124032020569	50.826202392578125	308.1082458496094	0.9998475313186646	530.80126953125	208.52670288085938	1.0	462.59405517578125	205.8606719970703	0.04482477903366089	17	020
234	45.62454605102539	305.8268737792969	0.9998596906661987	49.81781768798828	308.01397705078125	0.6643286943435669	531.4990234375	208.5703887939453	1.0	531.1475830078125	210.26747131347656	0.0002678334712982178	17	020
235	44.700740814208984	306.5414123535156	0.9937002062797546	48.250579833984375	307.63836669921875	0.023819297552108765	531.033447265625	208.6658477783203	1.0	457.39727783203125	215.82286071777344	0.003540724515914917	17	020
236	45.714637756347656	306.69384765625	0.9837720990180969	49.90773391723633	307.76214599609375	0.3627488911151886	531.3008422851562	208.99818420410156	1.0	530.5567016601562	210.2321319580078	0.00036269426345825195	17	020
237	51.8596305847168	310.4158935546875	0.6572047472000122	51.47882080078125	310.7794494628906	0.8894274234771729	531.0595703125	208.1941375732422	1.0	530.07666015625	208.4342041015625	0.0004540681838989258	17	020
238	46.70638656616211	308.3061218261719	0.9995062351226807	49.44187927246094	308.5588684082031	0.994861364364624	531.1173095703125	208.4120635986328	1.0	459.18450927734375	197.2812042236328	0.00036150217056274414	17	020
239	51.9841194152832	310.6085205078125	0.5393837094306946	52.02490997314453	311.443603515625	0.9998745918273926	530.972412109375	209.25701904296875	1.0	457.2167663574219	219.89012145996094	0.0014611780643463135	17	020
240	45.574302673339844	306.4425048828125	0.9992570877075195	47.696205139160156	306.54168701171875	0.8976602554321289	531.078857421875	208.95571899414062	1.0	38.50389862060547	294.7699890136719	0.0002817213535308838	17	020
241	46.445899963378906	309.24603271484375	0.9662953615188599	49.921688079833984	310.50201416015625	0.9868283271789551	531.3458862304688	207.92530822753906	1.0	453.1601867675781	198.19699096679688	0.001055687665939331	17	020
242	50.18401336669922	311.1221923828125	0.9903127551078796	50.574588775634766	310.1725769042969	0.9596606492996216	531.0480346679688	208.68287658691406	1.0	449.9554138183594	201.91937255859375	0.04069790244102478	17	020
243	49.64435958862305	310.8587646484375	0.8543540239334106	51.4092903137207	310.6602783203125	0.999999463558197	531.17431640625	208.1552276611328	1.0	450.7597351074219	201.53392028808594	0.5993218421936035	17	020
244	48.32109069824219	310.3736572265625	0.2687361538410187	51.47773742675781	310.9285888671875	1.0	531.4483032226562	208.3678436279297	1.0	452.9214172363281	206.8416748046875	0.001614898443222046	17	020
245	50.594242095947266	309.9675598144531	0.9967384338378906	50.862300872802734	309.3172912597656	0.9936932325363159	530.6757202148438	208.23280334472656	1.0	453.5093078613281	201.88905334472656	0.2644576132297516	17	020
246	45.83502960205078	306.8180847167969	0.9995989799499512	47.91740417480469	306.866455078125	0.07685887813568115	532.0615234375	208.1012420654297	1.0	456.4909973144531	199.4687957763672	0.12569674849510193	17	020
247	50.49642562866211	309.25164794921875	0.9960570931434631	51.23448181152344	309.7588806152344	0.978136420249939	531.1845092773438	208.72125244140625	1.0	454.5948791503906	199.607666015625	0.20149236917495728	17	020
248	41.67441940307617	307.69842529296875	0.4661957919597626	49.22615051269531	309.37420654296875	0.9993678331375122	530.6663208007812	208.25698852539062	1.0	454.01300048828125	209.50918579101562	0.009886294603347778	17	020
249	47.3006591796875	309.1098937988281	0.9335750341415405	49.949859619140625	309.84197998046875	0.9950215816497803	531.3313598632812	208.82948303222656	1.0	448.7344665527344	201.65321350097656	0.0005388557910919189	17	020
250	47.25712585449219	307.8476867675781	0.9970338344573975	50.36034393310547	309.85211181640625	0.9992414712905884	530.3831176757812	208.41189575195312	1.0	454.6687927246094	210.9617156982422	0.03320690989494324	17	020
251	47.639522552490234	304.5611267089844	0.9997991919517517	49.88459396362305	305.9372863769531	0.8774993419647217	531.2564697265625	208.6377716064453	1.0	449.80322265625	203.80189514160156	0.8673611879348755	17	020
252	48.74125289916992	302.8917236328125	0.9999791383743286	49.08741760253906	306.2601623535156	0.05299109220504761	530.8273315429688	208.51072692871094	1.0	460.201904296875	209.05239868164062	0.0007909238338470459	17	020
253	48.45521926879883	299.02130126953125	0.9999999403953552	48.977783203125	301.6152648925781	0.06304293870925903	530.8961791992188	208.0707550048828	1.0	458.6727294921875	212.0327606201172	0.0039116740226745605	17	020
254	51.31293487548828	308.4302062988281	0.9715629816055298	51.93274688720703	309.8887939453125	0.9999448657035828	531.30126953125	208.3746337890625	1.0	454.4449462890625	211.96046447753906	0.0014712512493133545	17	020
255	49.009803771972656	299.9139404296875	1.0	50.3846549987793	303.9853515625	0.004576981067657471	531.2534790039062	208.9493865966797	1.0	453.531494140625	208.81796264648438	0.41662442684173584	17	020
256	48.36294937133789	303.2928161621094	0.9999999403953552	51.08887481689453	303.53387451171875	0.7049397230148315	530.8729858398438	208.38565063476562	1.0	458.21783447265625	206.98309326171875	0.06388261914253235	17	020
257	50.28981399536133	307.7574768066406	0.9999581575393677	53.97043991088867	307.7481384277344	0.9913963079452515	530.759521484375	208.38905334472656	1.0	455.1496887207031	203.82237243652344	0.0055294036865234375	17	020
258	49.880374908447266	302.17059326171875	1.0	51.41880798339844	304.8402404785156	0.049650996923446655	530.4291381835938	209.0717010498047	1.0	527.9688110351562	209.297607421875	0.0004233419895172119	17	020
259	48.66180419921875	302.28192138671875	1.0	51.57788848876953	305.10693359375	0.38868510723114014	530.6219482421875	208.731201171875	1.0	459.395751953125	208.62445068359375	0.022682666778564453	17	020
260	50.669349670410156	299.8719177246094	1.0	58.43659210205078	300.7189636230469	0.00037166476249694824	530.9608764648438	209.3069610595703	1.0	530.30908203125	210.623779296875	0.00041860342025756836	17	020
261	53.30494689941406	296.84033203125	1.0	61.273406982421875	298.7021179199219	0.0005137324333190918	531.0305786132812	208.344970703125	1.0	530.6405639648438	209.97328186035156	0.00033599138259887695	17	020
262	56.332977294921875	294.1455078125	1.0	63.142417907714844	295.6677551269531	0.0005367100238800049	530.9314575195312	208.56784057617188	1.0	460.990966796875	208.97276306152344	0.006118476390838623	17	020
263	60.69499588012695	290.21929931640625	1.0	11.01905345916748	176.27978515625	0.0009445846080780029	530.932861328125	208.658447265625	1.0	58.758644104003906	277.39874267578125	0.0004209280014038086	17	020
264	67.06568145751953	292.5545654296875	1.0	8.861328125	179.49325561523438	0.03055897355079651	531.7105712890625	208.23159790039062	1.0	459.7755432128906	215.19146728515625	0.5387362837791443	17	020
265	71.91556549072266	292.455322265625	1.0	14.360489845275879	183.3683319091797	0.3050297200679779	530.787841796875	208.7635498046875	1.0	530.2510375976562	210.7335205078125	0.00042563676834106445	17	020
266	77.0977554321289	293.88751220703125	1.0	14.74455451965332	191.7478485107422	0.1299142837524414	530.9710693359375	208.7604217529297	1.0	459.11785888671875	210.74945068359375	0.0014622509479522705	17	020
267	78.16860961914062	291.9720764160156	1.0	17.698938369750977	188.56210327148438	0.9998416900634766	530.4310302734375	208.4595947265625	1.0	74.98338317871094	278.2395935058594	0.0006660521030426025	17	020
268	79.47046661376953	294.1671447753906	1.0	22.306577682495117	191.415283203125	0.9999357461929321	531.2529907226562	209.1573028564453	1.0	459.900390625	196.98434448242188	0.008055835962295532	17	020
269	81.93891143798828	292.62744140625	1.0	22.590139389038086	192.66920471191406	0.9995349049568176	531.2478637695312	208.40455627441406	1.0	453.5519104003906	203.34686279296875	0.0005300641059875488	17	020
270	83.72504425048828	293.4039306640625	1.0	30.455440521240234	193.9702911376953	1.0	530.9819946289062	208.69631958007812	1.0	28.229825973510742	187.18417358398438	0.0011482834815979004	17	020
271	89.30685424804688	290.95758056640625	1.0	38.3181266784668	196.557373046875	1.0	530.5635986328125	208.33383178710938	1.0	88.92433166503906	278.9301452636719	0.0008025765419006348	17	020
272	97.19348907470703	284.33074951171875	0.9999924898147583	96.6095199584961	282.4882507324219	0.0024175643920898438	530.3972778320312	208.3610382080078	1.0	452.36456298828125	202.47801208496094	0.061244964599609375	17	020
273	102.64016723632812	280.12158203125	1.0	110.45684051513672	280.9166564941406	0.0011305510997772217	531.0054321289062	208.77789306640625	1.0	530.8091430664062	210.4600830078125	0.0003421008586883545	17	020
274	109.10598754882812	275.7594909667969	1.0	110.27149200439453	269.90155029296875	0.0013679862022399902	531.4625244140625	208.91769409179688	1.0	454.0020751953125	208.0254364013672	0.3959425091743469	17	020
275	113.49913024902344	274.05963134765625	1.0	43.22288131713867	228.96759033203125	0.9999271631240845	530.9244384765625	208.78121948242188	1.0	529.9924926757812	210.6300048828125	0.0003216564655303955	17	020
276	119.34819030761719	275.0548095703125	1.0	47.0036735534668	235.46421813964844	1.0	530.5934448242188	208.5903778076172	1.0	461.9158630371094	216.95181274414062	0.0008690357208251953	17	020
277	120.93836212158203	275.3055419921875	1.0	50.42189025878906	235.05052185058594	0.9999998807907104	531.1005249023438	208.34457397460938	1.0	119.19844818115234	263.73974609375	0.00048226118087768555	17	020
278	121.6552734375	273.9056091308594	1.0	57.44709014892578	239.78895568847656	1.0	531.22119140625	208.36126708984375	1.0	49.123722076416016	241.91944885253906	0.00034943222999572754	17	020
279	124.23358154296875	274.23638916015625	1.0	60.5385856628418	240.57659912109375	1.0	531.347412109375	208.8084716796875	1.0	455.2982177734375	217.0152130126953	0.0016113817691802979	17	020
280	125.93143463134766	272.45843505859375	1.0	59.079986572265625	239.72177124023438	1.0	531.1587524414062	208.66322326660156	1.0	52.3082389831543	241.9012908935547	0.0005143284797668457	17	020
281	126.18148040771484	272.59710693359375	1.0	63.116390228271484	240.34060668945312	0.9999985098838806	530.9647216796875	208.33876037597656	1.0	458.0143737792969	209.77273559570312	0.019589245319366455	17	020
282	128.00173950195312	271.0977783203125	1.0	56.292327880859375	244.32913208007812	0.9999884366989136	531.2322998046875	208.26416015625	1.0	530.7179565429688	209.9588165283203	0.0003955960273742676	17	020
283	127.03118896484375	270.9166564941406	1.0	58.8575325012207	244.66659545898438	0.9680230617523193	531.8614501953125	208.24667358398438	1.0	454.6341552734375	218.96263122558594	0.02055525779724121	17	020
284	126.93473052978516	271.8078308105469	1.0	56.384864807128906	242.20516967773438	0.9988131523132324	531.0152587890625	208.92623901367188	1.0	450.05908203125	202.2165985107422	0.6866061091423035	17	020
285	128.21072387695312	271.43292236328125	1.0	58.408409118652344	240.83895874023438	0.0020570456981658936	531.1627197265625	208.4287109375	1.0	530.68115234375	210.10867309570312	0.0002879202365875244	17	020
286	128.60171508789062	271.5892639160156	1.0	59.865760803222656	239.44607543945312	0.4827690124511719	530.8397827148438	208.14102172851562	1.0	458.0730285644531	211.10939025878906	0.0009711980819702148	17	020
287	129.878662109375	272.9017639160156	1.0	64.07148742675781	235.50050354003906	0.1661284863948822	530.9970703125	208.6233673095703	1.0	459.4017028808594	212.87356567382812	0.0009760260581970215	17	020
288	130.74859619140625	271.7200012207031	1.0	64.95156860351562	233.9400634765625	0.4193829596042633	530.717529296875	209.07803344726562	1.0	451.83355712890625	223.2432098388672	0.01854678988456726	17	020
289	130.3964080810547	273.740478515625	1.0	66.84838104248047	231.62440490722656	0.97614586353302	530.8093872070312	207.51669311523438	1.0	449.3371887207031	199.9302215576172	0.007280230522155762	17	020
290	130.52784729003906	272.52105712890625	1.0	68.39793395996094	229.33787536621094	0.47831833362579346	531.3675537109375	208.07139587402344	1.0	455.2394104003906	211.40625	0.9618459939956665	17	020
291	63.91093444824219	225.90237426757812	1.0	68.57601165771484	227.84686279296875	0.004088699817657471	531.3229370117188	208.42782592773438	1.0	452.5880126953125	210.6884002685547	0.7256203889846802	17	020
292	130.48126220703125	273.0708312988281	1.0	68.69327545166016	227.7855987548828	0.005686759948730469	531.1159057617188	208.73851013183594	1.0	530.7774047851562	210.30857849121094	0.00040772557258605957	17	020
293	129.84136962890625	271.3773498535156	1.0	67.81591796875	226.6495361328125	0.9784115552902222	531.4287109375	208.42369079589844	1.0	530.7847290039062	210.33998107910156	0.0003165900707244873	17	020
294	132.73268127441406	271.1048889160156	1.0	69.59185028076172	226.1759490966797	0.016433894634246826	531.1386108398438	208.47216796875	1.0	455.6080322265625	215.3627471923828	0.03312614560127258	17	020
295	64.92799377441406	222.8928680419922	1.0	69.42581176757812	225.30892944335938	0.009189635515213013	531.1961669921875	208.12176513671875	1.0	454.62445068359375	206.7418975830078	0.0016963481903076172	17	020
296	132.78504943847656	272.2537536621094	1.0	68.96759033203125	225.5508270263672	0.25801968574523926	531.39501953125	208.26564025878906	1.0	460.3896484375	213.14312744140625	0.0017586052417755127	17	020
297	132.97219848632812	270.2005310058594	1.0	67.85905456542969	222.83920288085938	0.9074184894561768	531.8340454101562	208.63433837890625	1.0	127.82059478759766	257.6802978515625	0.0005910992622375488	17	020
298	133.82781982421875	272.6427307128906	1.0	68.32996368408203	225.4757537841797	1.0	531.7474365234375	208.06146240234375	1.0	531.2696533203125	210.03440856933594	0.00041809678077697754	17	020
299	134.881103515625	271.6535949707031	1.0	67.53992462158203	223.37709045410156	0.9609407186508179	530.8286743164062	208.0362548828125	1.0	450.9988098144531	207.47915649414062	0.9992551803588867	17	020
300	134.6708221435547	270.9349365234375	1.0	67.28243255615234	224.39573669433594	0.9999937415122986	531.241455078125	208.3640899658203	1.0	531.0098876953125	209.947509765625	0.00037106871604919434	17	020
301	135.52821350097656	272.3555603027344	1.0	65.22870635986328	223.16015625	0.8863414525985718	530.6903686523438	208.54759216308594	1.0	451.7351379394531	202.44747924804688	0.9232885837554932	17	020
302	137.2539825439453	271.4830322265625	1.0	65.15399169921875	225.1852569580078	1.0	531.1509399414062	208.16021728515625	1.0	132.82452392578125	260.34539794921875	0.0005405843257904053	17	020
303	138.64224243164062	271.67730712890625	1.0	63.28034210205078	225.7218475341797	1.0	531.30126953125	208.88644409179688	1.0	133.07730102539062	259.7474060058594	0.00040268898010253906	17	020
304	138.47769165039062	272.5930480957031	1.0	65.12078857421875	227.60406494140625	0.9009289741516113	531.1740112304688	208.55325317382812	1.0	453.56170654296875	219.626953125	0.024455100297927856	17	020
305	138.37747192382812	273.1260070800781	1.0	62.41488265991211	228.55836486816406	0.9999914765357971	531.1932373046875	208.0584259033203	1.0	133.9536590576172	260.4418640136719	0.00033783912658691406	17	020
306	141.74444580078125	270.8703308105469	1.0	59.98603057861328	230.28030395507812	0.9999998807907104	531.1251220703125	207.8973388671875	1.0	453.9802551269531	206.02243041992188	0.02882513403892517	17	020
307	142.1991729736328	270.7147521972656	1.0	64.13215637207031	231.07626342773438	0.9996669292449951	531.1959838867188	208.30372619628906	1.0	454.89471435546875	215.75929260253906	0.0014539361000061035	17	020
308	143.19210815429688	270.65081787109375	1.0	66.13886260986328	231.63677978515625	0.9989471435546875	531.3533935546875	209.48947143554688	1.0	453.4160461425781	211.53480529785156	0.0010227859020233154	17	020
309	144.43785095214844	271.86029052734375	1.0	67.78765869140625	231.65780639648438	0.7061519026756287	530.3807373046875	208.4212646484375	1.0	452.0760803222656	213.41978454589844	0.9999944567680359	17	020
310	63.48227310180664	229.17518615722656	1.0	68.72651672363281	230.00735473632812	0.004414647817611694	531.2070922851562	207.64776611328125	1.0	452.89703369140625	215.82794189453125	0.000431060791015625	17	020
311	146.62606811523438	269.6910400390625	1.0	64.97740936279297	230.61907958984375	0.9999938011169434	530.999755859375	208.5887451171875	1.0	453.8078918457031	208.94544982910156	0.006712585687637329	17	020
312	145.79718017578125	270.1254577636719	1.0	65.54009246826172	230.87969970703125	0.9999096393585205	530.6383666992188	207.66871643066406	1.0	455.10125732421875	208.65281677246094	0.6709427833557129	17	020
313	146.0896759033203	269.99481201171875	1.0	65.79773712158203	231.61036682128906	0.9999943971633911	530.8934326171875	207.9060516357422	1.0	455.35418701171875	210.021484375	0.999642014503479	17	020
314	147.46115112304688	268.5515441894531	1.0	63.5722541809082	231.76675415039062	0.99918133020401	530.9965209960938	208.75634765625	1.0	454.8111267089844	207.07977294921875	0.0006962716579437256	17	020
315	147.20164489746094	269.27386474609375	1.0	66.45368957519531	231.70538330078125	0.8086255192756653	530.7410278320312	208.74510192871094	1.0	447.8647155761719	197.98191833496094	0.9877545833587646	17	020
316	148.0787353515625	269.1531677246094	1.0	67.55501556396484	229.87704467773438	0.9911072254180908	530.9266967773438	208.6248016357422	1.0	452.56573486328125	216.44131469726562	0.01499032974243164	17	020
317	148.34742736816406	268.5979919433594	1.0	66.33621215820312	229.22654724121094	1.0	530.7625122070312	209.0599365234375	1.0	452.28033447265625	211.23919677734375	0.9727942943572998	17	020
318	149.26080322265625	268.7159423828125	1.0	66.5216064453125	230.964599609375	0.9997603893280029	530.7415771484375	209.2246551513672	1.0	449.1650085449219	213.323486328125	0.9999994039535522	17	020
319	150.05978393554688	268.0223388671875	1.0	68.09149932861328	230.07278442382812	0.6455064415931702	531.0646362304688	208.27442932128906	1.0	531.2328491210938	210.18991088867188	0.00039246678352355957	17	020
320	151.34075927734375	268.5455322265625	1.0	70.47997283935547	229.8312225341797	0.02987438440322876	530.4638061523438	208.47752380371094	1.0	453.11138916015625	214.7543182373047	0.9999973773956299	17	020
321	153.83404541015625	267.3031311035156	1.0	71.60645294189453	230.5200958251953	0.056157857179641724	531.44677734375	208.71070861816406	1.0	449.2054138183594	216.68289184570312	0.9538305997848511	17	020
322	153.7434539794922	268.63006591796875	1.0	70.59429931640625	229.34292602539062	0.0005632936954498291	530.9644165039062	208.19094848632812	1.0	449.32000732421875	213.14889526367188	0.9669039249420166	17	020
323	156.731201171875	266.65557861328125	1.0	165.30772399902344	260.403076171875	0.00026994943618774414	530.6373291015625	207.9627685546875	1.0	454.54241943359375	210.37452697753906	0.1709187626838684	17	020
324	158.45574951171875	265.58514404296875	1.0	165.82968139648438	261.38641357421875	0.00023606419563293457	530.8983154296875	209.06434631347656	1.0	453.344970703125	217.25267028808594	0.5124815702438354	17	020
325	157.507568359375	268.37261962890625	1.0	162.93789672851562	268.6804504394531	0.00018355250358581543	531.3389892578125	208.92282104492188	1.0	446.58819580078125	197.3184814453125	0.17563092708587646	17	020
326	159.07437133789062	266.0325012207031	1.0	77.55825805664062	236.61056518554688	0.0012585222721099854	530.3786010742188	208.97442626953125	1.0	453.5749206542969	216.01600646972656	0.9999934434890747	17	020
327	158.69998168945312	266.459228515625	1.0	79.20658111572266	234.6466522216797	0.9998065233230591	531.2213134765625	207.7799072265625	1.0	453.62310791015625	215.4470672607422	0.9982268810272217	17	020
328	159.62815856933594	267.3041076660156	1.0	82.76066589355469	233.20106506347656	0.0017181336879730225	531.048583984375	208.9464874267578	1.0	459.5883483886719	214.91722106933594	0.045764148235321045	17	020
329	158.78311157226562	267.1561584472656	1.0	80.49590301513672	230.9914093017578	0.7689546346664429	531.006591796875	208.4002685546875	1.0	453.0877685546875	207.93153381347656	0.8555676937103271	17	020
330	159.14027404785156	267.19573974609375	1.0	78.34599304199219	233.015625	0.9995241165161133	531.8114013671875	208.07501220703125	1.0	451.5522766113281	210.88919067382812	0.8913448452949524	17	020
331	156.8256072998047	267.47900390625	1.0	81.92095947265625	232.49923706054688	0.009582191705703735	530.50634765625	208.64393615722656	1.0	528.2379760742188	209.69517517089844	0.00037151575088500977	17	020
332	160.24307250976562	266.87896728515625	1.0	82.73757934570312	232.71775817871094	0.003356635570526123	530.6317749023438	208.6191864013672	1.0	454.2024230957031	208.46829223632812	0.9999887943267822	17	020
333	158.24923706054688	265.97833251953125	1.0	80.5474853515625	235.2550506591797	0.015666842460632324	531.2322998046875	208.99900817871094	1.0	451.3482971191406	214.2489776611328	0.9980646371841431	17	020
334	161.1064910888672	266.8419494628906	1.0	81.29014587402344	239.58035278320312	0.016230642795562744	531.1688842773438	208.25033569335938	1.0	451.20635986328125	211.376708984375	0.9999028444290161	17	020
335	161.63803100585938	266.0718688964844	1.0	80.43348693847656	240.37120056152344	0.3827287554740906	531.0913696289062	208.7015380859375	1.0	452.78448486328125	212.428955078125	0.9768440127372742	17	020
336	162.32411193847656	267.2154846191406	1.0	80.8301010131836	240.4353485107422	0.04340878129005432	531.4268798828125	208.165771484375	1.0	456.17877197265625	215.24493408203125	0.9963483810424805	17	020
337	163.7401580810547	264.3649597167969	1.0	80.18016815185547	241.63961791992188	0.9998069405555725	531.3344116210938	208.02554321289062	1.0	452.982421875	209.07240295410156	0.16914710402488708	17	020
338	165.0082550048828	264.057373046875	1.0	80.0657730102539	240.35752868652344	1.0	530.4447631835938	208.00717163085938	1.0	451.4346008300781	200.5797882080078	0.9991499185562134	17	020
339	168.04844665527344	264.8127746582031	1.0	80.52037048339844	241.63775634765625	0.7431841492652893	531.320068359375	208.4899139404297	1.0	451.8736877441406	212.6763458251953	0.022538185119628906	17	020
340	168.14723205566406	264.07781982421875	1.0	81.75603485107422	242.38546752929688	0.9999995827674866	531.2857666015625	208.241943359375	1.0	452.2834167480469	220.93211364746094	0.002650022506713867	17	020
341	170.62364196777344	264.10125732421875	1.0	82.98028564453125	240.92471313476562	0.9999999403953552	530.8690795898438	209.2295379638672	1.0	452.9247741699219	213.98760986328125	0.9999372959136963	17	020
342	171.09388732910156	264.9615478515625	1.0	81.72166442871094	241.96177673339844	0.9766923189163208	531.302978515625	208.17832946777344	1.0	451.5728759765625	203.0367431640625	0.008714228868484497	17	020
343	172.70767211914062	263.3572082519531	0.999904990196228	84.37345123291016	241.90821838378906	0.9999895095825195	530.7302856445312	208.41160583496094	1.0	455.1016845703125	215.2755126953125	0.9973174333572388	17	020
344	173.93716430664062	263.5360107421875	0.9999998807907104	84.76840209960938	241.25489807128906	0.929390549659729	530.357666015625	208.37289428710938	1.0	455.115966796875	210.09376525878906	0.8512829542160034	17	020
345	175.8834991455078	264.4432373046875	1.0	87.91526794433594	240.24778747558594	0.9999653100967407	530.6929321289062	209.1143798828125	1.0	453.7094421386719	211.6028289794922	0.0029683709144592285	17	020
346	178.5531005859375	267.0679016113281	1.0	89.27545928955078	240.57687377929688	0.9999999403953552	531.2261352539062	208.7111053466797	1.0	450.4485168457031	217.89501953125	0.9827730655670166	17	020
347	180.92469787597656	264.7366943359375	0.9999998807907104	89.07073211669922	238.91050720214844	0.9996151924133301	531.2266235351562	209.01783752441406	1.0	450.76806640625	218.68907165527344	0.010127902030944824	17	020
348	184.88621520996094	267.0370178222656	1.0	95.80007934570312	245.5387725830078	0.9999949932098389	530.3929443359375	208.1624755859375	1.0	454.9001770019531	213.1156768798828	0.9835097789764404	17	020
349	188.3499298095703	269.31671142578125	1.0	96.99626159667969	246.63279724121094	0.1475042700767517	530.8833618164062	208.41598510742188	1.0	451.6235046386719	219.65460205078125	0.11156845092773438	17	020
350	191.4470672607422	270.6219177246094	0.9999998807907104	101.53194427490234	244.33607482910156	1.0	530.5722045898438	208.03009033203125	1.0	185.0301513671875	264.02947998046875	0.0006161332130432129	17	020
351	196.14866638183594	271.3533020019531	1.0	107.8413314819336	245.91421508789062	1.0	530.942626953125	208.3621063232422	1.0	455.7713317871094	208.77108764648438	0.9999215602874756	17	020
352	201.07203674316406	272.83660888671875	1.0	105.35612487792969	242.29808044433594	0.23493555188179016	530.86767578125	208.69378662109375	1.0	453.2375793457031	215.12008666992188	0.3739188313484192	17	020
353	208.63211059570312	268.7230529785156	1.0	109.84796905517578	247.26309204101562	0.04107537865638733	530.4195556640625	208.3841094970703	1.0	529.4571533203125	209.33096313476562	0.00029599666595458984	17	020
354	215.37744140625	266.6714782714844	1.0	116.16770935058594	246.18223571777344	1.0	530.906494140625	208.2390899658203	1.0	454.4385681152344	212.89169311523438	0.925708532333374	17	020
355	225.2810821533203	262.5517578125	1.0	124.3836441040039	253.5951385498047	0.9999998211860657	531.5065307617188	208.58499145507812	1.0	454.2504577636719	214.14239501953125	0.5011668801307678	17	020
356	232.36087036132812	259.01715087890625	1.0	130.11727905273438	254.29702758789062	0.8718958497047424	530.50634765625	207.99530029296875	1.0	454.0024719238281	210.40151977539062	0.9908758401870728	17	020
357	236.5648956298828	256.7472839355469	1.0	131.14923095703125	260.04913330078125	0.17721974849700928	530.1397094726562	208.44923400878906	1.0	452.20721435546875	211.05252075195312	0.8700769543647766	17	020
358	240.0059051513672	257.18035888671875	1.0	130.31117248535156	262.2795104980469	0.011893510818481445	531.3230590820312	208.9914093017578	1.0	459.21148681640625	213.61819458007812	0.00037661194801330566	17	020
359	245.00582885742188	253.83145141601562	1.0	136.20411682128906	262.16485595703125	0.9999998807907104	530.978759765625	208.82565307617188	1.0	454.8746337890625	209.5559539794922	0.10152637958526611	17	020
360	258.6984558105469	244.82777404785156	1.0	139.80384826660156	264.1777648925781	0.9999355673789978	530.65380859375	208.40025329589844	1.0	452.83905029296875	211.33615112304688	0.999991774559021	17	020
361	275.201904296875	237.8260040283203	1.0	170.4474334716797	298.0423889160156	0.05753239989280701	530.3782348632812	208.88551330566406	1.0	451.63519287109375	220.67214965820312	0.9999621510505676	17	020
362	289.7468566894531	233.07823181152344	1.0	164.4987030029297	310.92596435546875	1.0	531.4053955078125	208.03488159179688	1.0	455.97503662109375	212.29888916015625	0.0022476017475128174	17	020
363	301.7713623046875	227.30226135253906	1.0	307.79083251953125	225.1464385986328	0.007733076810836792	530.683837890625	208.6834259033203	1.0	451.0755310058594	202.54107666015625	0.8833972811698914	17	020
364	316.55023193359375	222.5447998046875	1.0	188.6325225830078	309.76763916015625	1.0	530.482666015625	208.65704345703125	1.0	453.600341796875	212.66639709472656	0.9999988079071045	17	020
365	329.6764831542969	216.12132263183594	1.0	191.5074462890625	311.80950927734375	0.9999992251396179	531.0338745117188	208.0980987548828	1.0	453.3952941894531	212.3814239501953	0.9502580165863037	17	020
366	344.317626953125	207.5488739013672	1.0	208.89892578125	312.277587890625	0.2894640564918518	531.247802734375	208.98959350585938	1.0	455.09820556640625	212.64515686035156	0.9996955394744873	17	020
367	356.9339599609375	201.06533813476562	1.0	217.40902709960938	310.470947265625	1.0	531.0596313476562	208.23263549804688	1.0	449.3789978027344	217.8923797607422	0.004260390996932983	17	020
368	366.5593566894531	194.79676818847656	1.0	225.5513153076172	312.0608215332031	1.0	530.6754150390625	208.37379455566406	1.0	222.98867797851562	316.060791015625	0.0009652078151702881	17	020
369	378.9210205078125	189.64129638671875	1.0	231.406982421875	311.6285400390625	0.9953751564025879	530.1558227539062	208.89222717285156	1.0	453.52496337890625	210.78271484375	0.001807868480682373	17	020
370	388.1222229003906	183.5488739013672	1.0	246.723388671875	307.9371032714844	0.9999958276748657	530.6237182617188	208.80328369140625	1.0	453.3565368652344	217.81919860839844	0.0005449652671813965	17	020
371	397.607421875	178.80123901367188	1.0	257.0781555175781	305.4814147949219	1.0	530.2742309570312	208.8105926513672	1.0	529.2556762695312	209.6238555908203	0.00034496188163757324	17	020
372	406.2322998046875	176.26998901367188	1.0	266.88555908203125	299.9246826171875	0.9822379350662231	531.0360717773438	209.21212768554688	1.0	529.5447998046875	210.12652587890625	0.000688403844833374	17	020
373	410.92083740234375	173.5551300048828	1.0	274.67608642578125	297.309326171875	0.9971179366111755	530.361572265625	207.8302001953125	1.0	272.64154052734375	293.232666015625	0.0012479722499847412	17	020
374	418.2840881347656	172.1712188720703	1.0	276.6969299316406	297.3627014160156	0.9834444522857666	530.3643798828125	208.9359588623047	1.0	528.1943359375	207.77133178710938	0.0004706084728240967	17	020
375	420.3546142578125	171.2017059326172	1.0	281.25048828125	294.1864318847656	0.9999994039535522	530.2560424804688	208.67477416992188	1.0	529.0577392578125	209.63270568847656	0.00044280290603637695	17	020
376	424.62255859375	171.2787628173828	1.0	285.9954528808594	289.467041015625	1.0	530.3405151367188	208.889892578125	1.0	529.053466796875	209.85057067871094	0.0004692971706390381	17	020
377	427.74664306640625	168.64010620117188	1.0	290.8208923339844	282.1934509277344	0.9999859929084778	530.427978515625	208.53317260742188	1.0	292.6589660644531	279.4457702636719	0.0005413293838500977	17	020
378	429.2279357910156	168.23170471191406	1.0	292.0185852050781	281.8087463378906	1.0	530.3535766601562	207.6007843017578	1.0	292.1147155761719	282.6266174316406	0.0024882853031158447	17	020
379	432.6983947753906	167.14183044433594	1.0	295.6490783691406	274.4012145996094	0.9891805648803711	530.1359252929688	208.54786682128906	1.0	529.2511596679688	209.419677734375	0.0005130767822265625	17	020
380	317.8474426269531	271.42938232421875	0.8993535041809082	319.51849365234375	272.2181396484375	0.7256665229797363	530.5631713867188	207.86170959472656	1.0	529.6015014648438	208.83230590820312	0.00037547945976257324	17	020
381	420.6669921875	167.12896728515625	1.0	316.3465881347656	267.9737854003906	0.999984085559845	529.9222412109375	208.43959045410156	1.0	528.6140747070312	209.300537109375	0.0004976987838745117	17	020
382	414.95611572265625	164.3218536376953	1.0	317.94140625	265.0251159667969	0.9999998807907104	530.3726806640625	207.49205017089844	1.0	316.7346496582031	271.5808410644531	0.0005029737949371338	17	020
383	414.2943420410156	161.71694946289062	1.0	326.1820373535156	267.3016662597656	1.0	530.9166870117188	208.54428100585938	1.0	325.72076416015625	268.8913269042969	0.0006886124610900879	17	020
384	406.21295166015625	157.14524841308594	1.0	327.240966796875	270.9670715332031	1.0	530.0733642578125	208.0233917236328	1.0	333.1305236816406	273.76953125	0.0006039738655090332	17	020
385	398.3165588378906	150.77374267578125	1.0	327.91748046875	276.0323181152344	0.9999998807907104	530.2259521484375	208.84486389160156	1.0	528.8507690429688	209.48269653320312	0.0004819035530090332	17	020
386	394.0522766113281	147.7297821044922	1.0	336.4440002441406	273.47747802734375	1.0	530.1880493164062	208.60928344726562	1.0	529.0098266601562	209.62518310546875	0.00043633580207824707	17	020
387	392.98809814453125	145.63131713867188	1.0	336.085693359375	272.96337890625	1.0	529.9165649414062	208.2208251953125	1.0	528.722900390625	208.81658935546875	0.0005573034286499023	17	020
388	391.80517578125	145.82403564453125	1.0	336.1241455078125	276.61871337890625	1.0	530.630126953125	208.09881591796875	1.0	335.4100341796875	284.48480224609375	0.0021656155586242676	17	020
389	388.578369140625	144.95480346679688	1.0	330.7234802246094	279.7331237792969	1.0	530.1152954101562	208.1468963623047	1.0	332.5858459472656	284.6160583496094	0.0011636614799499512	17	020
390	387.79486083984375	145.0859832763672	1.0	330.12274169921875	284.4079284667969	1.0	529.95849609375	208.23130798339844	1.0	329.3072204589844	285.6222839355469	0.0006494224071502686	17	020
391	387.9478454589844	143.70233154296875	1.0	325.9049987792969	283.8500061035156	1.0	530.1504516601562	208.4175262451172	1.0	326.1131896972656	285.3646545410156	0.0015983283519744873	17	020
392	385.57147216796875	144.55282592773438	1.0	324.2154541015625	285.62860107421875	1.0	530.8657836914062	208.44325256347656	1.0	453.0470886230469	197.94268798828125	0.0010090768337249756	17	020
393	385.6981506347656	145.91830444335938	1.0	320.1193542480469	289.4291076660156	1.0	530.6713256835938	209.21815490722656	1.0	529.34375	209.71246337890625	0.0008511245250701904	17	020
394	386.77215576171875	144.30467224121094	1.0	317.1322326660156	288.11895751953125	1.0	530.0499877929688	208.73617553710938	1.0	528.45703125	209.30909729003906	0.0007452666759490967	17	020
395	386.72149658203125	145.1948699951172	1.0	311.0133972167969	286.6822204589844	1.0	530.61962890625	208.37921142578125	1.0	528.9713745117188	208.842041015625	0.0004610121250152588	17	020
396	386.0797119140625	147.0327606201172	1.0	305.8254699707031	286.6836853027344	0.7877246141433716	530.1937866210938	208.13844299316406	1.0	529.15283203125	208.4901885986328	0.0005987882614135742	17	020
397	385.7747802734375	147.02757263183594	1.0	308.5481262207031	282.6821594238281	0.9998466968536377	530.4817504882812	208.3877716064453	1.0	529.3367309570312	209.1778564453125	0.00046712160110473633	17	020
398	389.7299499511719	150.76951599121094	1.0	308.4141540527344	283.7195129394531	0.9999996423721313	530.517578125	208.18836975097656	1.0	529.5635986328125	209.22421264648438	0.0005393326282501221	17	020
399	393.1328125	152.73098754882812	1.0	308.0116271972656	282.2857666015625	1.0	530.9197387695312	207.9465789794922	1.0	309.6941223144531	283.988525390625	0.002894878387451172	17	020
400	395.0962829589844	153.11512756347656	1.0	309.8460998535156	281.5517578125	1.0	530.85400390625	208.8333740234375	1.0	310.35858154296875	283.78955078125	0.0023751258850097656	17	020
401	397.12384033203125	152.91323852539062	1.0	313.3699645996094	275.96429443359375	1.0	530.3018798828125	208.48727416992188	1.0	529.5804443359375	209.19439697265625	0.0005528926849365234	17	020
402	395.2366638183594	152.6895751953125	1.0	313.474365234375	275.8623046875	1.0	530.5577392578125	208.68429565429688	1.0	529.3511962890625	209.27337646484375	0.0004779696464538574	17	020
403	394.2368469238281	153.0882110595703	1.0	315.1186828613281	275.1466979980469	1.0	530.9902954101562	208.86050415039062	1.0	529.7059936523438	209.48959350585938	0.00040206313133239746	17	020
404	395.1000671386719	153.44317626953125	1.0	316.22064208984375	272.2021789550781	1.0	530.8129272460938	208.5050811767578	1.0	319.9770812988281	273.3218994140625	0.0004081130027770996	17	020
405	395.9072570800781	153.6580810546875	1.0	315.61480712890625	272.025634765625	1.0	530.4931030273438	208.78207397460938	1.0	529.1183471679688	209.80421447753906	0.0003667175769805908	17	020
406	395.09173583984375	154.9975128173828	1.0	318.2670593261719	268.9765930175781	1.0	530.7310791015625	208.4631805419922	1.0	320.21612548828125	268.7790832519531	0.0009953677654266357	17	020
407	396.1330261230469	154.1664581298828	1.0	318.25909423828125	266.77691650390625	1.0	530.565673828125	208.37294006347656	1.0	319.8078308105469	267.8060607910156	0.0011161267757415771	17	020
408	397.0170593261719	157.39744567871094	1.0	322.3160400390625	265.9936218261719	1.0	530.6932983398438	208.1416473388672	1.0	321.9575500488281	266.8953552246094	0.001379638910293579	17	020
409	397.0434875488281	166.49456787109375	1.0	319.0854797363281	269.748291015625	1.0	530.5120239257812	208.45457458496094	1.0	320.115478515625	269.7756652832031	0.002189427614212036	17	020
410	401.1038818359375	169.35879516601562	1.0	320.5854187011719	270.3547058105469	1.0	530.3436279296875	207.80613708496094	1.0	321.1733703613281	269.0198669433594	0.0025814175605773926	17	020
411	400.23358154296875	169.1653289794922	1.0	319.153076171875	267.591796875	1.0	530.0833740234375	209.41488647460938	1.0	320.9134216308594	267.87646484375	0.0018794238567352295	17	020
412	401.65423583984375	169.8964080810547	1.0	322.0279541015625	261.1156005859375	1.0	315.08544921875	263.1377258300781	0.00018161535263061523	320.1665954589844	269.9554138183594	0.005277454853057861	17	020
413	404.0696716308594	171.3515167236328	1.0	318.69012451171875	256.32275390625	1.0	321.2838439941406	254.923828125	0.0001150369644165039	319.22265625	258.6715393066406	0.0001595914363861084	17	020
414	405.8251953125	170.36146545410156	1.0	318.13702392578125	248.1795654296875	1.0	318.135986328125	250.1090850830078	0.000270158052444458	318.49005126953125	251.05198669433594	0.0005758702754974365	17	020
415	405.0523376464844	168.88638305664062	1.0	327.4667053222656	239.75592041015625	1.0	648.5499877929688	217.99337768554688	0.00030052661895751953	325.7099609375	232.90716552734375	0.00041225552558898926	17	020
416	405.3482971191406	168.20677185058594	1.0	327.77471923828125	241.47471618652344	1.0	646.5511474609375	142.01632690429688	0.00019809603691101074	327.2290954589844	233.04156494140625	0.0004819333553314209	17	020
417	405.858642578125	168.39309692382812	1.0	325.83544921875	240.361328125	1.0	327.70501708984375	235.7760467529297	6.961822509765625e-5	326.143798828125	233.49481201171875	0.00023978948593139648	17	020
418	409.1320495605469	166.94305419921875	1.0	324.94879150390625	239.36888122558594	1.0	649.1083984375	140.2531280517578	0.0003318190574645996	324.6474914550781	233.1878204345703	0.0005793571472167969	17	020
419	408.5395202636719	165.69137573242188	1.0	325.2978515625	235.66104125976562	1.0	646.3843383789062	127.90811157226562	8.225440979003906e-5	322.92852783203125	236.0074005126953	0.0007687509059906006	17	020
420	409.18731689453125	163.43673706054688	1.0	328.4793395996094	227.44837951660156	1.0	648.5985107421875	141.39559936523438	0.0001112818717956543	323.7712097167969	235.38409423828125	0.00035959482192993164	17	020
421	409.69744873046875	161.23899841308594	1.0	332.5269470214844	223.7054901123047	0.9999999403953552	333.3429260253906	219.44163513183594	0.00012621283531188965	330.3965759277344	216.67733764648438	0.0006836056709289551	17	020
422	410.9267272949219	160.48733520507812	1.0	333.648193359375	222.55860900878906	1.0	335.4153747558594	218.81707763671875	6.303191184997559e-5	331.149169921875	217.38360595703125	9.73045825958252e-5	17	020
423	411.2197570800781	160.24732971191406	1.0	334.7286376953125	224.8053741455078	1.0	334.8297119140625	220.3235626220703	9.080767631530762e-5	331.641357421875	218.42752075195312	0.00017783045768737793	17	020
424	412.1329650878906	158.4635009765625	1.0	333.2975769042969	222.03941345214844	0.999997615814209	647.7489013671875	139.6134033203125	7.43567943572998e-5	328.9831237792969	216.19174194335938	0.0001436471939086914	17	020
425	413.9149169921875	157.25279235839844	1.0	331.89471435546875	224.89276123046875	1.0	332.43743896484375	221.2172088623047	0.00012132525444030762	328.8526916503906	218.67147827148438	0.00026938319206237793	17	020
426	414.1311340332031	158.3667449951172	1.0	326.9667663574219	224.7184600830078	0.9999999403953552	641.3771362304688	7.39119815826416	7.468461990356445e-5	328.6607971191406	216.9742431640625	0.0004201531410217285	17	020
427	415.3993225097656	155.6962890625	1.0	333.7433776855469	220.156494140625	0.999991238117218	640.9242553710938	7.035368919372559	8.445978164672852e-5	328.5365905761719	215.98731994628906	0.00018799304962158203	17	020
428	413.1802978515625	154.20980834960938	1.0	336.9322509765625	220.26145935058594	1.0	648.5111083984375	271.13250732421875	8.526444435119629e-5	460.5484619140625	205.29656982421875	0.06870001554489136	17	020
429	415.60736083984375	154.08206176757812	1.0	338.051025390625	221.9275360107422	1.0	338.9418640136719	221.82357788085938	0.00012630224227905273	334.7713928222656	222.42652893066406	0.00048828125	17	020
430	413.914794921875	153.6145477294922	1.0	334.7408752441406	220.42286682128906	1.0	336.5415954589844	220.6078338623047	0.0001100003719329834	332.270263671875	222.0425262451172	0.0005002319812774658	17	020
431	416.08966064453125	151.7557373046875	1.0	334.0422668457031	222.8745574951172	0.9999992251396179	333.2718200683594	219.79989624023438	7.69197940826416e-5	460.5550842285156	211.3487548828125	0.0005305111408233643	17	020
432	413.43048095703125	148.3583526611328	1.0	332.6925048828125	225.0441436767578	1.0	647.8428955078125	365.89874267578125	0.0001239776611328125	334.6926574707031	227.3002471923828	0.0003356039524078369	17	020
433	413.90008544921875	147.67552185058594	1.0	327.2987365722656	223.75877380371094	1.0	329.8367919921875	220.41668701171875	0.00015279650688171387	326.0325622558594	216.81964111328125	0.0008874237537384033	17	020
434	414.44805908203125	145.9263458251953	1.0	327.11138916015625	220.44732666015625	0.9999997615814209	323.8158264160156	221.5579833984375	6.48796558380127e-5	319.6114196777344	222.63438415527344	0.00024631619453430176	17	020
435	416.484619140625	143.7383575439453	1.0	336.84375	209.34254455566406	0.9979380965232849	645.2318115234375	29.08344078063965	9.965896606445312e-5	335.2227478027344	209.4450225830078	0.0002570152282714844	17	020
436	417.9009704589844	141.45326232910156	1.0	336.8262939453125	212.38230895996094	1.0	647.0012817382812	140.6253204345703	0.00014382600784301758	335.7449645996094	219.66702270507812	0.00031685829162597656	17	020
437	417.50830078125	129.98936462402344	0.9999960660934448	342.3913269042969	217.76962280273438	0.9999998807907104	346.1485595703125	216.89248657226562	0.00010952353477478027	340.040283203125	216.04591369628906	0.0005789399147033691	17	020
438	402.9198303222656	131.47813415527344	1.0	341.3207702636719	225.9210968017578	0.9999994039535522	411.6197814941406	132.64381408691406	8.812546730041504e-5	342.76287841796875	217.36610412597656	0.00023752450942993164	17	020
439	397.7313537597656	132.29588317871094	1.0	350.1062316894531	229.8632049560547	0.9999889731407166	404.4396057128906	136.88560485839844	5.4836273193359375e-5	342.7396240234375	221.97189331054688	0.00014129281044006348	17	020
440	394.5589904785156	131.95358276367188	1.0	354.4051513671875	231.67466735839844	1.0	357.68743896484375	230.11521911621094	0.00011593103408813477	352.3033752441406	237.79501342773438	0.0007817447185516357	17	020
441	390.494140625	130.9337158203125	1.0	356.48614501953125	231.80160522460938	1.0	361.3783874511719	230.46188354492188	9.655952453613281e-5	356.9992370605469	235.37283325195312	0.0005639195442199707	17	020
442	391.11907958984375	130.61114501953125	1.0	359.53509521484375	233.57347106933594	0.9999999403953552	647.5042724609375	138.7885284423828	0.00027188658714294434	358.3365173339844	235.8277130126953	0.0004742443561553955	17	020
443	386.9038391113281	126.8606185913086	1.0	353.5285339355469	238.8193359375	0.8199124932289124	649.3711547851562	332.830078125	4.786252975463867e-5	356.8153381347656	228.89132690429688	3.2067298889160156e-5	17	020
444	384.6031188964844	128.5059814453125	1.0	338.4620361328125	225.60736083984375	0.0029671192169189453	648.2453002929688	364.63482666015625	3.2782554626464844e-5	340.7284851074219	227.98146057128906	3.1381845474243164e-5	17	020
445	378.7342834472656	136.49964904785156	1.0	343.5364685058594	231.98692321777344	1.0	345.27239990234375	233.22940063476562	0.00035077333450317383	343.69952392578125	234.5946044921875	0.0011824369430541992	17	020
446	371.40740966796875	147.70269775390625	0.9989187717437744	346.53399658203125	230.3721160888672	0.36569446325302124	647.1793823242188	139.99667358398438	0.0002231895923614502	342.3377685546875	229.77980041503906	0.001231551170349121	17	020
447	386.572021484375	158.80909729003906	0.004836350679397583	386.16571044921875	159.62095642089844	0.0005104243755340576	647.5064086914062	143.3261260986328	0.0002917051315307617	350.45965576171875	222.28839111328125	2.568960189819336e-5	17	020
448	331.6222839355469	207.29209899902344	0.9999908208847046	334.3248596191406	208.05360412597656	0.07454314827919006	648.0925903320312	268.4831848144531	0.00014865398406982422	328.3102111816406	201.1222686767578	0.00012159347534179688	17	020
449	318.22027587890625	216.25523376464844	1.0	369.2533874511719	146.643310546875	0.9198259711265564	368.36785888671875	147.1519775390625	0.0001786649227142334	314.3884582519531	223.2050323486328	0.00026294589042663574	17	020
450	311.64111328125	224.67005920410156	1.0	370.6114501953125	145.36911010742188	0.026526987552642822	320.13555908203125	224.68861389160156	0.0001468658447265625	309.2415771484375	215.532470703125	0.00014513731002807617	17	020
451	310.5782165527344	232.1353759765625	1.0	336.15032958984375	132.0266571044922	0.9999985694885254	312.28082275390625	233.87066650390625	6.875395774841309e-5	444.3893127441406	209.4237518310547	5.7071447372436523e-5	17	020
452	309.0905456542969	237.5250244140625	1.0	334.4903259277344	129.9192657470703	1.0	321.5065612792969	238.6009063720703	6.532669067382812e-5	447.4898376464844	208.63099670410156	0.0009934008121490479	17	020
453	308.606201171875	239.56600952148438	1.0	335.9277648925781	126.82740783691406	0.9999864101409912	310.82904052734375	237.503173828125	0.00012481212615966797	305.4015197753906	229.6743621826172	0.0005534589290618896	17	020
454	308.1095275878906	240.40057373046875	1.0	331.6127014160156	127.5003662109375	0.999999463558197	311.5489501953125	236.63027954101562	0.00024768710136413574	310.8088684082031	231.49276733398438	0.0011571049690246582	17	020
455	308.46844482421875	240.07730102539062	1.0	330.0908508300781	125.58396911621094	0.9999998807907104	314.7563171386719	241.65023803710938	0.00011992454528808594	311.00274658203125	231.21511840820312	0.00026419758796691895	17	020
456	308.18743896484375	240.516357421875	1.0	325.65924072265625	130.35137939453125	0.9999997615814209	315.205322265625	241.8244171142578	0.00013002753257751465	300.64984130859375	232.83421325683594	0.00038686394691467285	17	020
457	308.151611328125	240.15817260742188	1.0	324.8370666503906	129.81236267089844	0.9776599407196045	303.9085998535156	236.53773498535156	0.00011208653450012207	446.23974609375	211.48440551757812	0.00041538476943969727	17	020
458	307.7601623535156	242.9320068359375	1.0	322.2793273925781	130.45152282714844	0.9999145269393921	314.4792175292969	243.06600952148438	6.80088996887207e-5	444.7151794433594	210.3743438720703	0.0011861920356750488	17	020
459	308.9347229003906	246.126708984375	1.0	318.0103454589844	133.05264282226562	0.9991798400878906	648.0611572265625	365.334716796875	8.690357208251953e-5	444.5890808105469	209.26222229003906	0.0003146529197692871	17	020
460	309.4691467285156	248.0843505859375	1.0	317.441162109375	133.4095916748047	0.9999737739562988	305.2857971191406	252.0587921142578	0.00034421682357788086	299.29541015625	256.82373046875	0.0002983510494232178	17	020
461	309.0940856933594	250.30157470703125	1.0	318.0553894042969	134.6010284423828	0.9999985694885254	305.9311828613281	252.09222412109375	0.00029861927032470703	299.33367919921875	256.92620849609375	0.0002459287643432617	17	020
462	308.47216796875	250.14730834960938	1.0	317.9610900878906	133.50230407714844	0.9992120265960693	305.74468994140625	252.1565399169922	0.0004832148551940918	442.04693603515625	210.2345428466797	0.0004210472106933594	17	020
463	309.30865478515625	251.33384704589844	1.0	324.3692932128906	130.62542724609375	0.9929735660552979	306.51458740234375	253.17263793945312	0.00021597743034362793	446.9480895996094	212.04583740234375	0.48514384031295776	17	020
464	308.94610595703125	250.6969451904297	1.0	315.7635803222656	133.02635192871094	0.9928373098373413	306.17529296875	252.25848388671875	0.0004904568195343018	446.97625732421875	212.78306579589844	0.0005085766315460205	17	020
465	310.0664978027344	250.99183654785156	1.0	317.1712646484375	132.71054077148438	0.9998549222946167	306.2969055175781	253.06166076660156	0.00040730834007263184	444.54339599609375	209.5242462158203	0.0020987987518310547	17	020
466	311.8809509277344	249.8236846923828	1.0	321.484619140625	128.46900939941406	0.9999992847442627	310.5994567871094	252.41061401367188	0.0002582967281341553	442.7833251953125	210.74899291992188	0.0934705138206482	17	020
467	310.0579833984375	248.68927001953125	1.0	321.8555908203125	128.69097900390625	0.9994398355484009	306.2406311035156	252.1516876220703	0.00031489133834838867	298.9421691894531	257.0732116699219	0.0003217756748199463	17	020
468	310.74102783203125	249.73780822753906	1.0	321.39898681640625	128.25636291503906	0.006586551666259766	307.1788330078125	253.05455017089844	0.00028055906295776367	438.87689208984375	211.93698120117188	0.28950124979019165	17	020
469	311.5724792480469	249.2967071533203	1.0	319.4695129394531	246.2482452392578	0.0003298521041870117	310.6590881347656	252.4171600341797	0.00017538666725158691	443.577392578125	208.0469512939453	0.09652483463287354	17	020
470	316.49652099609375	250.3931884765625	1.0	325.0987548828125	129.0458221435547	0.9999845027923584	645.9317626953125	140.24420166015625	0.000141143798828125	442.873779296875	212.13772583007812	0.015024363994598389	17	020
471	325.25213623046875	251.6040802001953	1.0	336.6931457519531	128.17140197753906	0.0008624494075775146	322.169677734375	254.56918334960938	0.0002993643283843994	444.7445373535156	214.49603271484375	0.11152699589729309	17	020
472	333.98388671875	248.81883239746094	1.0	342.0165100097656	133.9105682373047	1.0	337.72509765625	247.60372924804688	0.00011655688285827637	437.4101257324219	213.46253967285156	0.9955100417137146	17	020
473	343.6358337402344	246.28855895996094	1.0	328.6993408203125	147.84291076660156	0.9999996423721313	329.91107177734375	146.79360961914062	5.7637691497802734e-5	443.7928466796875	212.07815551757812	0.006130516529083252	17	020
474	352.1661682128906	245.8231201171875	1.0	328.158935546875	144.43312072753906	0.9526582956314087	356.3165588378906	247.37295532226562	8.243322372436523e-5	353.1201171875	254.75912475585938	8.237361907958984e-5	17	020
475	359.87933349609375	244.7754364013672	1.0	307.82049560546875	138.92523193359375	0.21987974643707275	358.821533203125	244.7261962890625	0.00011664628982543945	444.2341613769531	210.10598754882812	0.08205845952033997	17	020
476	368.2511901855469	242.75111389160156	1.0	289.798828125	134.7386474609375	1.0	362.78192138671875	248.5587921142578	0.0001437664031982422	441.762451171875	213.88893127441406	0.23356893658638	17	020
477	372.2497253417969	241.12490844726562	1.0	287.45111083984375	128.93177795410156	1.0	645.32275390625	29.826763153076172	0.00012814998626708984	363.0791931152344	231.2276611328125	0.0003173947334289551	17	020
478	375.7184143066406	238.224853515625	1.0	283.532470703125	116.42217254638672	0.6174491047859192	373.25177001953125	240.69261169433594	0.00014457106590270996	368.0867614746094	225.6423797607422	0.00021195411682128906	17	020
479	385.01513671875	232.7074432373047	1.0	378.2596130371094	236.39080810546875	0.00019174814224243164	380.03704833984375	235.33424377441406	0.00017771124839782715	378.4773864746094	240.5680389404297	4.1991472244262695e-5	17	020
480	392.74078369140625	231.7185516357422	1.0	299.56536865234375	122.8630599975586	0.9068938493728638	393.6548156738281	234.11521911621094	0.00017383694648742676	392.9754943847656	237.8976287841797	7.05420970916748e-5	17	020
481	398.63360595703125	229.8188934326172	1.0	295.7633972167969	129.67759704589844	0.9999994039535522	394.6813659667969	231.07583618164062	0.00016117095947265625	290.5955810546875	132.18423461914062	9.989738464355469e-5	17	020
482	403.1973571777344	228.74948120117188	1.0	292.60986328125	133.3145294189453	0.9999998807907104	650.180419921875	221.4705047607422	9.72747802734375e-5	289.6995849609375	134.06431579589844	3.409385681152344e-5	17	020
483	407.8746643066406	225.81356811523438	1.0	292.9271240234375	138.78782653808594	1.0	648.5994873046875	269.915283203125	6.824731826782227e-5	405.8050842285156	214.1426544189453	0.00011804699897766113	17	020
484	407.8021240234375	222.93031311035156	1.0	292.7786865234375	137.2605438232422	0.9070131778717041	415.1292419433594	220.82632446289062	5.751848220825195e-5	395.2433776855469	215.30886840820312	8.851289749145508e-5	17	020
485	413.34075927734375	218.8184814453125	1.0	297.4129638671875	141.7651824951172	0.9979842901229858	645.68603515625	29.965726852416992	7.224082946777344e-5	291.4916076660156	141.41822814941406	5.963444709777832e-5	17	020
486	417.7003173828125	216.42453002929688	1.0	299.5719909667969	146.663330078125	1.0	647.260986328125	138.1563262939453	0.00024273991584777832	290.59576416015625	150.28317260742188	6.717443466186523e-5	17	020
487	424.4540100097656	205.00587463378906	0.9999997615814209	300.8503723144531	148.91165161132812	1.0	421.36474609375	201.73265075683594	0.00012788176536560059	421.3170471191406	194.6309814453125	0.0011280477046966553	17	020
488	422.9742126464844	201.804443359375	1.0	309.56842041015625	148.47970581054688	1.0	425.00885009765625	204.13449096679688	0.00019943714141845703	308.5882568359375	149.04568481445312	0.0002167820930480957	17	020
489	418.5243225097656	201.1001434326172	1.0	303.74359130859375	149.0230255126953	1.0	641.8280029296875	7.237168312072754	0.00010636448860168457	305.66619873046875	149.82901000976562	0.0003863871097564697	17	020
490	414.6180114746094	199.34771728515625	1.0	315.3955078125	150.5870819091797	0.9999997615814209	645.8733520507812	140.54714965820312	0.0004355907440185547	311.9774169921875	151.08937072753906	0.0001062154769897461	17	020
491	412.418701171875	200.3150177001953	1.0	317.72088623046875	149.77565002441406	1.0	647.611328125	269.62591552734375	0.00014191865921020508	320.3254699707031	150.78546142578125	0.00036084651947021484	17	020
492	409.4990234375	198.9092559814453	1.0	319.6293640136719	148.41546630859375	1.0	416.01092529296875	196.86219787597656	6.961822509765625e-5	320.8145751953125	148.57501220703125	0.0002827942371368408	17	020
493	406.79705810546875	197.9658966064453	1.0	317.1727600097656	145.42352294921875	1.0	415.5998840332031	196.6793975830078	0.00014695525169372559	319.7884521484375	146.28512573242188	0.00012451410293579102	17	020
494	408.2310791015625	195.9224853515625	1.0	317.4412536621094	146.5221710205078	1.0	415.4321594238281	194.1893310546875	0.00015357136726379395	319.3221740722656	145.47906494140625	0.00016707181930541992	17	020
495	405.4340515136719	197.86642456054688	1.0	309.7704772949219	147.40028381347656	1.0	412.13458251953125	196.2716522216797	7.125735282897949e-5	308.3468322753906	147.4031982421875	0.0001761019229888916	17	020
496	405.2711486816406	196.71768188476562	1.0	309.7243957519531	147.51441955566406	1.0	411.52178955078125	195.4521026611328	0.00020110607147216797	307.333251953125	147.28721618652344	6.16312026977539e-5	17	020
497	406.7185363769531	195.5674591064453	1.0	308.06976318359375	146.7422637939453	1.0	649.7329711914062	223.7373046875	0.00019735097885131836	404.36083984375	207.2359619140625	4.57763671875e-5	17	020
498	405.39349365234375	195.39051818847656	1.0	307.6568298339844	147.5207977294922	1.0	411.7887268066406	195.12977600097656	0.0002320706844329834	404.18865966796875	206.53443908691406	4.029273986816406e-5	17	020
499	404.7959899902344	194.10787963867188	1.0	305.9787292480469	147.580810546875	1.0	647.3147583007812	139.72195434570312	0.00025722384452819824	390.2690734863281	182.46829223632812	5.239248275756836e-5	17	020
500	406.04876708984375	190.9097442626953	1.0	308.6802062988281	145.7842559814453	1.0	311.3314514160156	143.164306640625	0.00011274218559265137	393.4547424316406	182.7153778076172	9.828805923461914e-5	17	020
501	405.1812744140625	190.45138549804688	1.0	305.41827392578125	145.68846130371094	1.0	308.0679016113281	143.2881317138672	0.00022602081298828125	392.3273620605469	182.47796630859375	0.000130385160446167	17	020
502	407.4447326660156	189.26095581054688	1.0	301.69354248046875	147.02845764160156	1.0	649.3197631835938	221.8277130126953	0.00012806057929992676	395.2173156738281	182.785888671875	0.00012680888175964355	17	020
503	408.33428955078125	187.06703186035156	1.0	305.4596862792969	145.30499267578125	1.0	648.4678344726562	143.1132354736328	0.00019881129264831543	304.3401184082031	144.0905303955078	3.9458274841308594e-5	17	020
504	409.2356872558594	185.73863220214844	1.0	304.7121887207031	143.20143127441406	1.0	407.9894104003906	189.8094940185547	8.407235145568848e-5	305.5678405761719	142.62094116210938	6.034970283508301e-5	17	020
505	409.7330627441406	186.3718719482422	1.0	306.2947998046875	142.8842315673828	1.0	647.1060180664062	140.19235229492188	0.00010451674461364746	394.8314208984375	182.31822204589844	4.7206878662109375e-5	17	020
506	412.58154296875	184.78302001953125	1.0	307.81842041015625	143.35260009765625	1.0	310.0992126464844	141.67547607421875	0.00038307905197143555	307.8829040527344	143.83616638183594	0.00017127394676208496	17	020
507	409.3906555175781	184.9879150390625	1.0	306.63946533203125	141.65646362304688	1.0	310.6131286621094	139.55032348632812	8.07344913482666e-5	414.6312255859375	178.35916137695312	0.0001310110092163086	17	020
508	412.18267822265625	185.2614288330078	1.0	309.74517822265625	142.22760009765625	1.0	312.0100402832031	141.54782104492188	0.00011461973190307617	309.38018798828125	142.8550262451172	0.0004292130470275879	17	020
509	412.1368103027344	183.91636657714844	1.0	311.3858337402344	141.82662963867188	1.0	312.5079650878906	141.4866943359375	0.00018528103828430176	310.2393493652344	142.50184631347656	0.00031694769859313965	17	020
510	411.479248046875	183.98165893554688	1.0	306.62835693359375	140.18898010253906	1.0	309.9215393066406	138.01858520507812	0.00020295381546020508	409.9169616699219	191.52310180664062	0.00013002753257751465	17	020
511	410.1588134765625	184.7079315185547	1.0	306.0597229003906	141.79876708984375	1.0	309.90216064453125	139.9329376220703	0.0001729428768157959	308.090576171875	143.55764770507812	0.00014534592628479004	17	020
512	411.9641418457031	185.2603302001953	1.0	310.6327819824219	144.0011749267578	1.0	311.61090087890625	142.9052276611328	7.653236389160156e-5	308.40631103515625	144.28201293945312	0.0002155005931854248	17	020
513	413.2626037597656	184.23776245117188	1.0	314.579833984375	144.03465270996094	1.0	310.487060546875	148.27362060546875	6.878376007080078e-5	307.0360412597656	149.57537841796875	5.957484245300293e-5	17	020
514	414.90777587890625	183.42355346679688	1.0	316.9542236328125	142.71900939941406	0.9998750686645508	647.930908203125	348.3464050292969	0.00026983022689819336	316.054931640625	143.44427490234375	2.6106834411621094e-5	17	020
515	417.4571838378906	185.36892700195312	1.0	313.72265625	144.62472534179688	0.39564043283462524	647.202392578125	270.5215148925781	9.918212890625e-5	419.60107421875	192.5499725341797	3.8176774978637695e-5	17	020
516	418.47027587890625	183.6280975341797	1.0	318.7651672363281	153.43092346191406	0.02016964554786682	648.60986328125	268.5433654785156	7.584691047668457e-5	421.1053466796875	193.51400756835938	4.163384437561035e-5	17	020
517	421.3360900878906	186.61831665039062	1.0	323.6107482910156	152.81446838378906	0.5259005427360535	648.5593872070312	348.528076171875	5.155801773071289e-5	421.1959533691406	193.3338165283203	6.777048110961914e-5	17	020
518	421.7403564453125	184.96022033691406	1.0	327.129638671875	151.9300994873047	0.9998301267623901	641.7340087890625	7.108938217163086	4.3779611587524414e-5	422.8446350097656	192.89427185058594	3.471970558166504e-5	17	020
519	425.2031555175781	182.8319549560547	1.0	326.4663391113281	153.89523315429688	0.24033528566360474	647.371826171875	143.74459838867188	0.00017470121383666992	325.57720947265625	151.3366241455078	2.7060508728027344e-5	17	020
520	424.35357666015625	183.44009399414062	1.0	418.98370361328125	194.5928192138672	0.0004432499408721924	648.0827026367188	347.6222839355469	9.039044380187988e-5	408.1440734863281	178.1532440185547	3.451108932495117e-5	17	020
521	427.3672180175781	182.08749389648438	0.9999912977218628	422.9051818847656	183.85675048828125	0.002213209867477417	646.823486328125	269.5282287597656	0.00011345744132995605	409.4974365234375	181.5359344482422	0.0001322031021118164	17	020
522	424.59197998046875	184.2036895751953	1.0	421.7990417480469	191.496337890625	0.0006917119026184082	640.7889404296875	7.341397285461426	7.560849189758301e-5	423.54669189453125	192.06385803222656	5.790591239929199e-5	17	020
523	430.2387390136719	187.30267333984375	0.9999710321426392	641.1705322265625	2.8851423263549805	0.00024074316024780273	641.4094848632812	8.20855712890625	5.1587820053100586e-5	420.3773498535156	179.19825744628906	3.269314765930176e-5	17	020
524	432.15386962890625	188.8448028564453	1.0	424.9915771484375	192.5020751953125	0.0010264813899993896	648.5575561523438	347.2580261230469	0.0001563727855682373	421.7467041015625	177.57421875	5.0127506256103516e-5	17	020
525	433.579833984375	190.4759979248047	1.0	326.95965576171875	171.11231994628906	0.0007357597351074219	648.6560668945312	268.4764709472656	0.00010994076728820801	423.4413146972656	183.1082305908203	2.8699636459350586e-5	17	020
526	434.8097839355469	191.06546020507812	1.0	426.19281005859375	195.14511108398438	0.0007700920104980469	647.5245971679688	347.4361877441406	9.149312973022461e-5	424.1957702636719	183.5615997314453	6.16908073425293e-5	17	020
527	435.5903625488281	197.97630310058594	0.9999980926513672	343.02593994140625	169.0972442626953	0.0013682544231414795	648.7028198242188	253.076416015625	0.00011217594146728516	318.6988830566406	182.44754028320312	1.5348196029663086e-5	17	020
528	433.81890869140625	202.7750701904297	1.0	333.7840576171875	179.3056640625	0.008182257413864136	326.1825256347656	180.17759704589844	4.678964614868164e-5	434.71649169921875	208.82354736328125	3.933906555175781e-5	17	020
529	427.1383361816406	203.98281860351562	1.0	326.04901123046875	180.24090576171875	0.0026172399520874023	430.037353515625	206.27809143066406	0.00013896822929382324	410.4506530761719	200.00619506835938	4.494190216064453e-5	17	020
530	420.03875732421875	205.27650451660156	1.0	324.7725524902344	175.1881561279297	0.8525680899620056	326.066162109375	173.983642578125	5.46872615814209e-5	320.19219970703125	176.37115478515625	0.00011646747589111328	17	020
531	414.7624206542969	208.3751678466797	1.0	349.46221923828125	161.43614196777344	0.07773333787918091	640.3796997070312	6.505660057067871	5.605816841125488e-5	408.701904296875	197.59384155273438	8.916854858398438e-5	17	020
532	410.1378173828125	210.75625610351562	1.0	339.7522277832031	156.84100341796875	0.9995872378349304	645.8953857421875	141.07936096191406	0.00031003355979919434	404.9261779785156	223.10440063476562	4.252791404724121e-5	17	020
533	410.434814453125	210.63319396972656	1.0	328.62945556640625	149.52496337890625	0.9986850023269653	647.792236328125	347.6280212402344	0.000129014253616333	407.06622314453125	195.28077697753906	5.358457565307617e-5	17	020
534	409.3433837890625	211.11627197265625	1.0	327.6404113769531	147.37979125976562	0.9999464750289917	649.3927001953125	219.95130920410156	0.0001322329044342041	407.2991943359375	197.73338317871094	0.00010576844215393066	17	020
535	406.52850341796875	212.28062438964844	1.0	484.8643493652344	223.2698974609375	0.9999167323112488	487.20166015625	220.79995727539062	0.0001462996006011963	482.1543273925781	225.61135864257812	0.0004703104496002197	17	020
536	406.89190673828125	211.489013671875	1.0	325.0278015136719	150.73887634277344	0.00087776780128479	640.8281860351562	8.207727432250977	7.346272468566895e-5	407.6717834472656	222.36911010742188	0.00010547041893005371	17	020
537	406.13250732421875	211.99436950683594	1.0	324.2945251464844	153.24842834472656	0.0070275068283081055	640.9227294921875	7.38658332824707	6.723403930664062e-5	406.42608642578125	222.38186645507812	6.642937660217285e-5	17	020
538	403.75555419921875	212.50079345703125	1.0	641.3316040039062	2.264464855194092	0.00022515654563903809	641.1624755859375	7.065044403076172	4.678964614868164e-5	405.42236328125	223.56439208984375	7.331371307373047e-5	17	020
539	403.49359130859375	213.99314880371094	1.0	641.2861328125	2.486185073852539	0.0003160834312438965	640.9564819335938	7.286339282989502	6.282329559326172e-5	405.8152160644531	221.74513244628906	3.7789344787597656e-5	17	020
540	405.24456787109375	213.5404510498047	1.0	326.8603820800781	147.33526611328125	0.03109002113342285	647.9251098632812	348.2981262207031	4.729628562927246e-5	405.2868347167969	223.06622314453125	0.00015753507614135742	17	020
541	403.9621276855469	212.0741729736328	1.0	332.0279235839844	146.31317138671875	0.0026115477085113525	648.5513916015625	348.2793273925781	6.899237632751465e-5	405.70245361328125	222.91412353515625	8.699297904968262e-5	17	020
542	404.4613342285156	204.23365783691406	1.0	325.90264892578125	146.40541076660156	0.002459913492202759	647.2994384765625	157.74020385742188	0.00032705068588256836	392.3282775878906	196.8356475830078	7.647275924682617e-5	17	020
543	399.4789733886719	196.0885009765625	0.999915599822998	331.498779296875	149.5820770263672	0.024180710315704346	648.2538452148438	347.857666015625	0.00012603402137756348	378.99700927734375	199.5896453857422	4.965066909790039e-5	17	020
544	409.2264099121094	180.37936401367188	0.9999210834503174	331.4714660644531	150.59878540039062	0.6271604895591736	648.0114135742188	347.1382141113281	5.409121513366699e-5	391.6297607421875	178.30804443359375	8.463859558105469e-6	17	020
545	411.3603210449219	170.22715759277344	0.9999967217445374	413.5175476074219	176.26638793945312	0.0005879402160644531	648.260498046875	364.61053466796875	4.634261131286621e-5	417.4058837890625	163.3317108154297	6.338953971862793e-5	17	020
546	415.5474548339844	165.40414428710938	1.0	328.9100341796875	193.849853515625	0.00020238757133483887	648.9959716796875	222.7888946533203	4.0084123611450195e-5	395.6006774902344	163.5843505859375	1.1801719665527344e-5	17	020
547	417.87445068359375	159.27627563476562	1.0	337.44219970703125	203.8843994140625	0.9887533187866211	641.2172241210938	8.111054420471191	9.518861770629883e-5	340.3894958496094	199.36842346191406	9.068846702575684e-5	17	020
548	418.6049499511719	154.40377807617188	1.0	325.58221435546875	206.70477294921875	0.7653524875640869	646.5831909179688	141.9820556640625	0.0003021061420440674	324.4703369140625	198.5446014404297	0.0001316666603088379	17	020
549	418.8587341308594	154.67959594726562	1.0	332.93658447265625	206.46311950683594	0.12459537386894226	647.6876831054688	347.2549743652344	0.00012242794036865234	315.99371337890625	210.93222045898438	8.061528205871582e-5	17	020
550	421.85870361328125	154.53016662597656	1.0	328.5313415527344	211.0166778564453	0.8468548059463501	424.8653564453125	157.06515502929688	0.00048828125	423.89666748046875	161.64112854003906	0.00020366907119750977	17	020
