# Supplementary material for: An automated feeding system for the African killifish reveals the impact of diet on lifespan and allows scalable assessment of associative learning
Source: eLife. 2022 Nov 10;11:e69008. doi: 10.7554/eLife.69008 (PMC9788828; doi:10.7554/eLife.69008)
Supplement: Figure 6—source data 2. [file elife-69008-fig6-data2.zip › Training Trajectories/t12_REC028DLC_resnet50_TrainAllTheThingsJun28shuffle1_1030000.csv]

bodyparts_coords	fishhead_x	fishhead_y	fishhead_likelihood	fishtail_x	fishtail_y	fishtail_likelihood	redlight_x	redlight_y	redlight_likelihood	fooddrop_x	fooddrop_y	fooddrop_likelihood	fishnum	recordingnum
0	8.454214096069336	4.809176921844482	1.3113021850585938e-6	7.2807111740112305	479.7193908691406	4.708766937255859e-6	646.5989379882812	125.780029296875	9.745359420776367e-6	2.774435043334961	1.1069145202636719	8.046627044677734e-7	12	028
1	5.08090353012085	480.4826965332031	1.0132789611816406e-6	7.528400421142578	480.2286376953125	1.9997358322143555e-5	642.8585205078125	6.382306098937988	1.519918441772461e-6	1.1048619747161865	477.49395751953125	9.238719940185547e-7	12	028
2	8.569701194763184	5.444097995758057	6.854534149169922e-7	97.48168182373047	454.8663330078125	0.0004114806652069092	614.8627319335938	219.69598388671875	3.993511199951172e-6	1.6473779678344727	478.0581970214844	3.5762786865234375e-7	12	028
3	3.0664782524108887	204.005615234375	2.5033950805664062e-6	7.459376335144043	480.61883544921875	2.911686897277832e-5	614.47265625	221.01300048828125	2.384185791015625e-6	1.6246166229248047	477.8931579589844	1.8775463104248047e-6	12	028
4	7.463829517364502	3.7986083030700684	2.652406692504883e-6	5.627213478088379	5.502336025238037	6.794929504394531e-6	646.6918334960938	59.584354400634766	6.22868537902832e-6	2.0196237564086914	2.253547191619873	1.9371509552001953e-6	12	028
5	23.221965789794922	131.06980895996094	5.930662155151367e-6	7.3152923583984375	480.3791198730469	1.7702579498291016e-5	613.88818359375	220.67930603027344	5.677342414855957e-5	3.559821128845215	125.4835205078125	1.0192394256591797e-5	12	028
6	6.840757369995117	3.7806479930877686	6.377696990966797e-6	5.794689655303955	5.91792106628418	1.0311603546142578e-5	648.3828125	125.76461029052734	3.0994415283203125e-6	2.2535252571105957	2.1457810401916504	3.2186508178710938e-6	12	028
7	8.721151351928711	4.761999607086182	1.996755599975586e-6	6.863041400909424	481.3318176269531	3.069639205932617e-6	613.5938720703125	222.011474609375	1.4901161193847656e-5	2.298637866973877	478.0450439453125	1.2218952178955078e-6	12	028
8	7.294182777404785	4.250232219696045	3.159046173095703e-6	96.93310546875	454.1121520996094	2.3752450942993164e-5	614.4337158203125	219.71710205078125	0.00015211105346679688	2.25003981590271	477.28692626953125	3.3676624298095703e-6	12	028
9	4.892599105834961	480.75048828125	2.086162567138672e-6	98.6852035522461	453.3135681152344	0.0016309916973114014	647.5147705078125	74.892333984375	9.685754776000977e-6	1.322333574295044	477.6415710449219	2.205371856689453e-6	12	028
10	6.841436386108398	3.3524951934814453	1.0132789611816406e-6	7.308752059936523	480.8906555175781	3.606081008911133e-6	642.2464599609375	6.102058410644531	2.1457672119140625e-6	2.024277687072754	1.8317975997924805	1.2516975402832031e-6	12	028
11	2.3400259017944336	189.2730255126953	1.817941665649414e-6	97.92868041992188	454.19024658203125	2.130866050720215e-5	647.9202270507812	59.75547790527344	1.0788440704345703e-5	507.5445556640625	3.478358745574951	1.2814998626708984e-6	12	028
12	1.062387466430664	189.57252502441406	2.771615982055664e-6	6.0678815841674805	4.5726141929626465	4.172325134277344e-6	642.34814453125	6.260503768920898	2.9206275939941406e-6	0.9588909149169922	0.8591928482055664	1.1920928955078125e-6	12	028
13	2.115420341491699	191.55075073242188	7.748603820800781e-7	7.161253929138184	480.53912353515625	7.361173629760742e-6	647.5758056640625	74.94139099121094	6.109476089477539e-6	48.43876647949219	235.78240966796875	1.996755599975586e-6	12	028
14	5.649226188659668	481.3474426269531	3.2782554626464844e-6	7.547854423522949	480.20684814453125	7.599592208862305e-6	641.7030639648438	6.33648681640625	4.202127456665039e-6	2.6598472595214844	124.7367172241211	3.159046173095703e-6	12	028
15	5.922327518463135	481.1587829589844	3.993511199951172e-6	7.539170265197754	480.6741638183594	1.6689300537109375e-5	613.65966796875	221.10231018066406	1.8537044525146484e-5	1.5195960998535156	477.5811462402344	1.9371509552001953e-6	12	028
16	7.795771598815918	4.855233669281006	1.2814998626708984e-6	7.427456855773926	480.78778076171875	1.5288591384887695e-5	648.79248046875	125.32745361328125	1.4424324035644531e-5	2.6579856872558594	125.85322570800781	1.7881393432617188e-6	12	028
17	2.7346506118774414	203.70697021484375	1.1026859283447266e-6	6.785768508911133	479.8608093261719	5.602836608886719e-6	646.9163208007812	68.21376037597656	6.616115570068359e-6	0.886620283126831	477.5518798828125	5.662441253662109e-7	12	028
18	9.029516220092773	4.882122039794922	3.3080577850341797e-6	4.129410266876221	135.9199676513672	1.0669231414794922e-5	641.8067626953125	5.769237995147705	9.834766387939453e-7	2.970001459121704	124.12959289550781	2.175569534301758e-6	12	028
19	3.043992280960083	203.05101013183594	2.7120113372802734e-6	7.399775981903076	480.176513671875	2.8312206268310547e-6	613.09619140625	222.3181915283203	0.0001634657382965088	2.708428144454956	188.21087646484375	9.238719940185547e-7	12	028
20	5.702057838439941	480.9894714355469	3.2186508178710938e-6	7.51856803894043	480.504638671875	2.2023916244506836e-5	613.8327026367188	221.48788452148438	1.8715858459472656e-5	1.5478835105895996	477.31640625	2.562999725341797e-6	12	028
21	5.992491245269775	136.39361572265625	2.5033950805664062e-6	6.933989524841309	480.96246337890625	9.834766387939453e-6	645.9727783203125	68.61190032958984	8.851289749145508e-6	2.749760389328003	124.08258056640625	1.2516975402832031e-6	12	028
22	6.962881565093994	135.61158752441406	2.8908252716064453e-6	7.259051322937012	480.0725402832031	2.5331974029541016e-5	614.010009765625	221.1547088623047	4.231929779052734e-6	3.436784267425537	123.90819549560547	3.039836883544922e-6	12	028
23	5.566159725189209	481.76611328125	3.2782554626464844e-6	6.450510025024414	480.8179016113281	1.6242265701293945e-5	648.1456909179688	58.78402328491211	4.2051076889038086e-5	2.0294041633605957	477.39581298828125	6.198883056640625e-6	12	028
24	5.986588954925537	481.9473876953125	3.1888484954833984e-6	7.1023969650268555	480.6834411621094	8.07642936706543e-6	614.2201538085938	220.31471252441406	2.5033950805664062e-6	1.8449783325195312	477.50640869140625	3.0100345611572266e-6	12	028
25	6.392010688781738	132.78443908691406	4.5299530029296875e-6	6.783267974853516	479.3712463378906	1.728534698486328e-5	641.326904296875	5.979345321655273	4.887580871582031e-6	3.1315855979919434	124.44127655029297	4.738569259643555e-6	12	028
26	23.4771728515625	127.80355072021484	1.761317253112793e-5	4.755954265594482	136.33868408203125	1.5795230865478516e-5	647.3739624023438	59.77397155761719	9.119510650634766e-6	3.9984259605407715	135.29168701171875	1.4275312423706055e-5	12	028
27	22.61534881591797	129.16432189941406	0.0001755356788635254	22.37447738647461	130.9721221923828	0.000424116849899292	544.656494140625	190.45774841308594	1.0	541.6812744140625	191.6361846923828	0.0006518363952636719	12	028
28	546.8306274414062	194.8048095703125	0.00022909045219421387	544.93310546875	191.64723205566406	0.00018593668937683105	545.223388671875	190.2957763671875	1.0	544.0639038085938	190.84719848632812	0.0004985034465789795	12	028
29	546.90869140625	195.4757537841797	0.00019952654838562012	545.0062866210938	192.1517791748047	0.000486522912979126	545.5855102539062	190.90003967285156	1.0	543.25390625	191.49899291992188	0.0008366405963897705	12	028
30	547.2786865234375	194.91891479492188	0.00012701749801635742	545.0428466796875	191.35861206054688	0.0002618134021759033	545.9376220703125	190.03619384765625	1.0	543.3446044921875	190.9477081298828	0.0008484423160552979	12	028
31	546.2152099609375	195.365478515625	0.00045502185821533203	543.59130859375	191.19869995117188	0.0004642903804779053	544.084716796875	190.1700897216797	1.0	542.0708618164062	190.8008270263672	0.0020598173141479492	12	028
32	547.409912109375	184.41397094726562	9.176135063171387e-5	547.903076171875	189.2623291015625	0.00022137165069580078	545.1475219726562	187.79893493652344	0.9999998211860657	546.669921875	182.99853515625	0.11069026589393616	12	028
33	546.46826171875	195.5452880859375	0.0002442300319671631	545.4063110351562	192.10389709472656	0.0007567107677459717	546.736083984375	191.74717712402344	1.0	544.5272827148438	191.5931854248047	0.0013967454433441162	12	028
34	546.2335815429688	194.80426025390625	0.00023087859153747559	540.0105590820312	191.83106994628906	0.0002530813217163086	544.08984375	189.7720489501953	1.0	541.5347900390625	190.08544921875	0.0007928907871246338	12	028
35	547.1422729492188	194.24537658691406	0.00011512637138366699	548.7705078125	190.9752655029297	0.00019213557243347168	545.2884521484375	188.99948120117188	1.0	543.187255859375	189.58204650878906	0.0022979676723480225	12	028
36	546.6828002929688	183.29254150390625	0.00012737512588500977	546.7643432617188	183.93748474121094	0.0002797245979309082	545.3533325195312	181.00790405273438	1.0	544.8410034179688	181.7808380126953	0.01027575135231018	12	028
37	21.368919372558594	133.7005157470703	0.02657240629196167	545.1205444335938	192.28359985351562	0.0005464553833007812	545.0574951171875	191.1953887939453	1.0	542.5584716796875	191.7751922607422	0.0016225576400756836	12	028
38	546.2412109375	193.7168731689453	0.00014287233352661133	539.1646728515625	190.11236572265625	0.00024831295013427734	543.0088500976562	186.752197265625	1.0	542.7987670898438	187.26573181152344	0.0021098554134368896	12	028
39	24.086328506469727	130.78396606445312	0.0006883442401885986	16.617666244506836	135.4082489013672	0.00016427040100097656	548.0286254882812	171.89804077148438	0.9999997615814209	547.9188842773438	179.4580841064453	0.025512129068374634	12	028
40	546.6482543945312	194.48782348632812	0.00024631619453430176	23.223302841186523	136.38784790039062	0.016094863414764404	543.9346313476562	188.37864685058594	1.0	541.5037841796875	189.5067596435547	0.0012255311012268066	12	028
41	24.27943229675293	129.5306854248047	0.0010718703269958496	18.347843170166016	133.8481903076172	0.000833362340927124	545.3558349609375	191.18740844726562	1.0	542.7225341796875	191.41488647460938	0.0006434619426727295	12	028
42	22.738967895507812	129.875732421875	0.020713508129119873	22.233562469482422	131.68177795410156	0.7486234307289124	546.2111206054688	171.24441528320312	0.9999988079071045	544.7944946289062	172.81556701660156	0.39232033491134644	12	028
43	22.934659957885742	129.95799255371094	0.22905611991882324	23.18457794189453	130.08741760253906	0.6823492050170898	543.4706420898438	190.1488800048828	1.0	541.2271118164062	191.2239990234375	0.0009118616580963135	12	028
44	29.85767364501953	127.35327911376953	0.9998301267623901	29.287050247192383	130.0601043701172	0.5101023316383362	545.774169921875	189.23904418945312	1.0	544.3401489257812	190.78219604492188	0.00038546323776245117	12	028
45	29.452953338623047	126.93745422363281	0.9999979138374329	24.13819122314453	130.7961883544922	0.0002180039882659912	546.1329345703125	188.4843292236328	0.9999997615814209	548.5101318359375	181.4442138671875	0.1429615616798401	12	028
46	28.909584045410156	123.8236312866211	1.0	544.68212890625	190.5841522216797	0.0006934702396392822	544.6918334960938	189.53013610839844	1.0	542.2340698242188	190.58285522460938	0.0019591152667999268	12	028
47	28.484407424926758	123.0753402709961	1.0	545.7315673828125	191.87120056152344	0.00021594762802124023	546.2145385742188	191.97927856445312	1.0	544.3403930664062	191.88650512695312	0.0006037056446075439	12	028
48	30.25613021850586	122.44477081298828	1.0	544.218994140625	191.7006072998047	0.0004724562168121338	545.4674682617188	190.10804748535156	1.0	543.84716796875	189.87548828125	0.0005936622619628906	12	028
49	28.48549461364746	121.25098419189453	1.0	28.0827579498291	125.58936309814453	0.00017884373664855957	545.1856689453125	189.74343872070312	1.0	543.6616821289062	192.23712158203125	0.0004191100597381592	12	028
50	28.12853240966797	122.02173614501953	1.0	544.4791870117188	192.1927490234375	0.0008602142333984375	544.7996826171875	190.98348999023438	0.9999999403953552	544.8040161132812	192.02816772460938	0.010211914777755737	12	028
51	26.87148666381836	119.339111328125	1.0	544.533935546875	191.24525451660156	0.0004087984561920166	544.7305297851562	189.290771484375	1.0	542.5670776367188	189.91421508789062	0.0017441511154174805	12	028
52	26.73151397705078	118.57469940185547	1.0	541.2802734375	192.74209594726562	0.00020444393157958984	545.1239013671875	190.58323669433594	1.0	542.4110717773438	191.3249969482422	0.000590592622756958	12	028
53	27.422231674194336	117.4621353149414	1.0	542.4742431640625	191.2989044189453	0.00032836198806762695	545.6649169921875	189.4171905517578	1.0	543.0198364257812	190.3792266845703	0.0005329549312591553	12	028
54	27.36649513244629	116.84008026123047	1.0	32.78697204589844	122.0927734375	0.00013273954391479492	546.2794189453125	174.71035766601562	0.9999998807907104	546.0220336914062	181.03298950195312	0.024305254220962524	12	028
55	26.777507781982422	115.24321746826172	1.0	544.3574829101562	192.47933959960938	0.0002008676528930664	543.9244384765625	191.07029724121094	1.0	540.676513671875	191.5752410888672	0.0007657408714294434	12	028
56	25.78359603881836	115.65282440185547	1.0	545.0728149414062	191.80926513671875	0.0004590749740600586	545.7754516601562	190.07601928710938	1.0	544.8236694335938	191.59532165527344	0.0027227699756622314	12	028
57	26.60145378112793	115.51699829101562	1.0	544.690185546875	192.29884338378906	0.00016638636589050293	545.5086669921875	190.62786865234375	1.0	544.9024658203125	188.44833374023438	0.0007031261920928955	12	028
58	26.02431297302246	114.14775085449219	1.0	544.9572143554688	193.11605834960938	0.0003978312015533447	545.2825317382812	191.53341674804688	1.0	542.43798828125	192.09556579589844	0.001187831163406372	12	028
59	25.837308883666992	112.99742126464844	1.0	5.021841526031494	30.138957977294922	0.0008856654167175293	548.6309814453125	172.2950439453125	1.0	548.4559326171875	178.42172241210938	0.020658671855926514	12	028
60	26.17971420288086	113.70954132080078	1.0	544.0383911132812	191.49110412597656	0.00030419230461120605	544.7982177734375	190.28086853027344	1.0	541.7700805664062	190.82687377929688	0.0005806684494018555	12	028
61	25.358678817749023	112.9874267578125	1.0	541.5335693359375	191.30844116210938	0.00042811036109924316	545.1242065429688	189.43109130859375	1.0	6.022655963897705	121.31524658203125	0.0008873343467712402	12	028
62	25.484899520874023	112.24089813232422	1.0	549.315673828125	171.0628204345703	0.0002079606056213379	547.953857421875	170.3597412109375	1.0	549.0902099609375	175.78775024414062	0.02677464485168457	12	028
63	25.013683319091797	112.7647705078125	1.0	544.7819213867188	192.92227172851562	0.0006621479988098145	546.1817626953125	191.5477294921875	1.0	543.5416259765625	191.63319396972656	0.0006999075412750244	12	028
64	24.848316192626953	112.76207733154297	1.0	5.0816826820373535	31.6824951171875	0.0013723373413085938	544.1556396484375	189.06106567382812	1.0	542.6376953125	190.20396423339844	0.0015385150909423828	12	028
65	24.3153076171875	112.03821563720703	1.0	3.9863016605377197	30.312313079833984	0.0005833208560943604	545.8892211914062	192.20968627929688	1.0	6.710570335388184	120.24488067626953	0.0008814036846160889	12	028
66	24.044662475585938	110.7720718383789	1.0	3.6355581283569336	29.96457862854004	0.0009374022483825684	543.8102416992188	191.2089385986328	0.9999999403953552	543.380126953125	192.7383575439453	0.0071173012256622314	12	028
67	24.058237075805664	111.05513000488281	1.0	50.55062484741211	159.16871643066406	0.0003120005130767822	545.3400268554688	191.85032653808594	1.0	6.263797760009766	120.03311157226562	0.0012877583503723145	12	028
68	23.2685546875	111.0640640258789	1.0	4.382683753967285	31.308813095092773	0.007564425468444824	544.3322143554688	189.53335571289062	1.0	542.1838989257812	190.1234893798828	0.002597808837890625	12	028
69	23.48111343383789	110.5848388671875	1.0	52.082801818847656	159.68910217285156	0.2673088312149048	545.027099609375	190.36309814453125	1.0	542.86083984375	189.9866485595703	0.0032748281955718994	12	028
70	22.7054386138916	110.46449279785156	1.0	543.6234741210938	191.46707153320312	0.0005910992622375488	545.1312255859375	189.88441467285156	1.0	542.8734741210938	190.9362030029297	0.002077817916870117	12	028
71	24.023902893066406	109.8544692993164	1.0	52.10478591918945	159.9763641357422	0.996524453163147	545.8445434570312	189.82969665527344	1.0	543.9155883789062	190.80079650878906	0.001156836748123169	12	028
72	23.568750381469727	109.71338653564453	1.0	51.90498352050781	158.9207763671875	0.0344659686088562	544.8575439453125	189.86953735351562	1.0	542.6809692382812	190.52110290527344	0.0013568699359893799	12	028
73	22.992923736572266	109.07743835449219	1.0	53.7011833190918	159.0059051513672	0.17333048582077026	545.0111694335938	189.80543518066406	1.0	5.212732791900635	119.71493530273438	0.0004114508628845215	12	028
74	23.46041488647461	109.35107421875	1.0	53.857913970947266	158.2910919189453	0.7092186808586121	546.132568359375	190.66209411621094	1.0	544.7477416992188	192.2568817138672	0.0011430680751800537	12	028
75	23.5504207611084	108.80844116210938	1.0	52.06084442138672	158.85855102539062	0.0037178099155426025	545.9257202148438	191.04556274414062	1.0	543.0014038085938	191.04592895507812	0.0016035139560699463	12	028
76	23.67849349975586	107.98577117919922	1.0	54.67113494873047	159.8911895751953	0.9937111139297485	546.5728149414062	190.1214141845703	1.0	544.928466796875	192.54225158691406	0.0006518363952636719	12	028
77	23.590192794799805	108.3724136352539	1.0	51.81951141357422	159.35862731933594	0.9987515211105347	544.5191040039062	191.46347045898438	1.0	542.9168090820312	191.245849609375	0.000981360673904419	12	028
78	23.4277400970459	107.26896667480469	1.0	52.33232116699219	160.39108276367188	0.9168131351470947	544.6072387695312	191.45233154296875	0.9999998807907104	543.1720581054688	192.94757080078125	0.0017058253288269043	12	028
79	23.64649200439453	108.33084869384766	1.0	53.099578857421875	158.6956787109375	0.9967700242996216	545.2570190429688	190.10906982421875	0.9999999403953552	543.3673095703125	190.50692749023438	0.003291308879852295	12	028
80	23.60225486755371	108.35256958007812	1.0	52.936805725097656	159.47116088867188	0.999608039855957	545.8427124023438	190.63845825195312	1.0	544.7587280273438	192.24656677246094	0.0005611777305603027	12	028
81	24.631162643432617	108.87493896484375	1.0	52.57219696044922	157.33331298828125	0.9986220598220825	544.70556640625	190.05401611328125	1.0	543.291015625	191.91537475585938	0.0012925267219543457	12	028
82	23.51199722290039	107.64895629882812	1.0	52.6490364074707	158.1337432861328	0.9999767541885376	545.1591796875	190.7282257080078	1.0	542.5918579101562	191.2386932373047	0.0005657076835632324	12	028
83	23.357433319091797	107.75750732421875	1.0	53.33572769165039	158.50552368164062	0.999801516532898	548.3663330078125	173.37213134765625	0.9999998807907104	548.460693359375	178.46231079101562	0.02491900324821472	12	028
84	23.08786392211914	107.55218505859375	1.0	52.09071731567383	153.91058349609375	0.9992449879646301	545.3648681640625	189.58255004882812	1.0	542.9820556640625	190.5814666748047	0.001330256462097168	12	028
85	22.95913314819336	106.862548828125	1.0	54.807186126708984	157.00779724121094	0.9997332096099854	546.1040649414062	190.07530212402344	1.0	543.5352172851562	190.78485107421875	0.0005929768085479736	12	028
86	23.10802459716797	106.20242309570312	1.0	53.37451934814453	154.94105529785156	0.9993129372596741	545.0946655273438	189.34896850585938	1.0	542.62646484375	190.203369140625	0.0008192956447601318	12	028
87	23.06174087524414	106.16542053222656	1.0	55.15559387207031	155.50682067871094	0.998403787612915	546.0829467773438	171.8953399658203	0.9999997615814209	546.5258178710938	168.9121551513672	0.0678047239780426	12	028
88	23.068071365356445	105.57664489746094	1.0	54.08427047729492	155.84312438964844	0.9778499603271484	544.7232666015625	189.45321655273438	1.0	542.1515502929688	189.69732666015625	0.0009194314479827881	12	028
89	23.124340057373047	105.58973693847656	1.0	56.292476654052734	155.8726348876953	0.9999759793281555	544.7774047851562	189.46435546875	1.0	543.3851318359375	189.6118621826172	0.0013377964496612549	12	028
90	22.74246597290039	105.79234313964844	1.0	55.34883117675781	156.2892608642578	0.9398121237754822	545.1739501953125	191.11636352539062	1.0	543.244384765625	191.7686767578125	0.00288274884223938	12	028
91	22.869516372680664	107.2109603881836	1.0	54.711280822753906	155.45669555664062	0.9992724657058716	548.37646484375	170.18016052246094	0.9999999403953552	546.8632202148438	171.9262237548828	0.08999833464622498	12	028
92	22.48047637939453	105.97000122070312	1.0	54.21223831176758	153.6539764404297	0.9999747276306152	543.8985595703125	187.4622039794922	1.0	542.1005249023438	188.4197998046875	0.0071763694286346436	12	028
93	23.1550350189209	106.34546661376953	1.0	56.112056732177734	155.85475158691406	0.9999886155128479	545.7427978515625	191.00146484375	1.0	543.286376953125	191.732177734375	0.0007962584495544434	12	028
94	23.58036231994629	106.05525207519531	1.0	53.8380126953125	154.63137817382812	0.9998801946640015	545.0991821289062	189.62109375	1.0	542.7322998046875	190.5177459716797	0.0008308589458465576	12	028
95	23.18378448486328	105.45870971679688	1.0	55.39009094238281	154.67391967773438	0.9798216223716736	546.8241577148438	191.3224334716797	1.0	544.5466918945312	191.47412109375	0.0007202625274658203	12	028
96	22.973804473876953	106.02886199951172	1.0	54.498897552490234	154.4544677734375	0.9997092485427856	545.4627075195312	189.92044067382812	1.0	543.485107421875	190.8252716064453	0.0010845363140106201	12	028
97	23.03665542602539	105.67828369140625	1.0	55.37278747558594	152.49281311035156	0.9992254972457886	544.422119140625	190.52142333984375	1.0	541.8745727539062	190.88531494140625	0.002438187599182129	12	028
98	23.29953956604004	105.83568572998047	1.0	55.01110076904297	154.27304077148438	0.9998105764389038	545.48193359375	190.11782836914062	1.0	542.9004516601562	190.36802673339844	0.0010340511798858643	12	028
99	23.22471046447754	105.88982391357422	1.0	55.01015090942383	153.43968200683594	0.9989478588104248	545.935791015625	190.42588806152344	1.0	543.6121215820312	190.45681762695312	0.0018370449542999268	12	028
100	23.42564582824707	105.7823486328125	1.0	55.932762145996094	152.89154052734375	0.9999938011169434	546.155029296875	190.53302001953125	1.0	545.8050537109375	191.5445098876953	0.004869282245635986	12	028
101	22.995574951171875	105.7723159790039	1.0	55.814064025878906	154.1150360107422	0.9983822703361511	544.8336791992188	190.69619750976562	1.0	542.9700927734375	192.72084045410156	0.0006550252437591553	12	028
102	23.516727447509766	105.81670379638672	1.0	58.14773941040039	156.14324951171875	0.9937541484832764	544.9588623046875	190.51559448242188	1.0	542.245849609375	190.69094848632812	0.001464158296585083	12	028
103	22.177536010742188	103.80506134033203	1.0	55.48999786376953	152.4288787841797	0.999974250793457	545.4976806640625	190.36175537109375	1.0	542.6331787109375	188.0758819580078	0.0006983280181884766	12	028
104	22.854354858398438	104.8769760131836	1.0	55.25387954711914	152.5678253173828	0.9994598627090454	546.0709838867188	191.2081756591797	0.9999999403953552	543.603759765625	191.439697265625	0.0016395151615142822	12	028
105	22.879762649536133	105.04126739501953	1.0	55.57854461669922	153.66653442382812	0.9992716908454895	544.9067993164062	189.24658203125	1.0	542.7117919921875	190.17996215820312	0.0006611943244934082	12	028
106	22.78570556640625	105.5641860961914	1.0	56.58572006225586	153.99398803710938	0.9949970245361328	544.7052612304688	190.56568908691406	1.0	543.629638671875	192.42764282226562	0.0013831257820129395	12	028
107	22.404714584350586	105.86361694335938	1.0	57.023170471191406	153.69395446777344	0.9997298717498779	544.1046142578125	189.6529541015625	1.0	544.0474853515625	191.15216064453125	0.002911508083343506	12	028
108	22.343942642211914	104.74365234375	1.0	55.63716125488281	152.8802490234375	0.9977885484695435	545.0197143554688	189.74090576171875	1.0	543.5429077148438	190.49896240234375	0.0010261237621307373	12	028
109	23.014026641845703	106.01068115234375	1.0	55.199493408203125	151.2405548095703	0.999955952167511	545.9156494140625	190.17091369628906	1.0	544.0910034179688	191.0488739013672	0.0008267760276794434	12	028
110	22.693763732910156	104.5887451171875	1.0	55.78355407714844	152.1038818359375	0.9999772310256958	545.548828125	189.7600555419922	1.0	543.075927734375	190.74534606933594	0.0008851885795593262	12	028
111	22.908309936523438	105.40709686279297	1.0	55.23548126220703	152.94403076171875	0.9999793767929077	545.1515502929688	190.9325408935547	1.0	542.0279541015625	190.94297790527344	0.0005851984024047852	12	028
112	22.408815383911133	105.01301574707031	1.0	55.61838150024414	152.40870666503906	0.9999496936798096	547.786376953125	171.3765869140625	0.9999998807907104	548.1177978515625	178.02505493164062	0.058756083250045776	12	028
113	21.266643524169922	103.74082946777344	1.0	55.77387619018555	151.67376708984375	0.9999759197235107	545.4834594726562	191.19081115722656	1.0	543.958740234375	193.40928649902344	0.0012186765670776367	12	028
114	21.618146896362305	103.6072006225586	1.0	54.10173797607422	151.61695861816406	0.9999904632568359	545.1053466796875	189.6487579345703	1.0	542.6893310546875	190.6708984375	0.001104205846786499	12	028
115	21.376480102539062	104.1741943359375	1.0	56.26115798950195	153.2006072998047	0.9999884366989136	545.0894775390625	190.935302734375	1.0	542.6790771484375	191.41941833496094	0.0013536512851715088	12	028
116	21.359046936035156	103.56204986572266	1.0	55.04526901245117	152.2949676513672	0.9999964833259583	545.933349609375	188.1130828857422	1.0	547.0958862304688	183.64776611328125	0.046213507652282715	12	028
117	21.612009048461914	103.8046875	1.0	55.1606559753418	151.71275329589844	0.9999955296516418	545.0546875	189.66998291015625	1.0	542.8187255859375	189.5663604736328	0.0023393630981445312	12	028
118	20.093910217285156	103.13211059570312	1.0	56.42964553833008	149.17172241210938	1.0	544.8262939453125	189.35641479492188	1.0	541.8953247070312	190.2880401611328	0.0006941556930541992	12	028
119	20.51116180419922	103.40762329101562	1.0	55.929962158203125	149.2597198486328	1.0	545.3578491210938	189.54293823242188	1.0	542.9422607421875	190.79904174804688	0.000899970531463623	12	028
120	19.928003311157227	104.40288543701172	1.0	55.361324310302734	149.7750244140625	1.0	544.95849609375	191.34335327148438	1.0	542.5695190429688	191.71401977539062	0.002470076084136963	12	028
121	20.204397201538086	103.93363189697266	1.0	56.49245071411133	150.79116821289062	0.9999998211860657	544.0863037109375	184.4073944091797	1.0	544.749267578125	181.4496307373047	0.04339751601219177	12	028
122	20.457468032836914	104.20113372802734	1.0	56.619544982910156	148.79849243164062	1.0	546.856201171875	191.05735778808594	1.0	545.9136962890625	192.25741577148438	0.0021957457065582275	12	028
123	19.108060836791992	102.47591400146484	1.0	56.30103302001953	149.15374755859375	1.0	545.14306640625	190.28030395507812	1.0	544.59765625	191.99363708496094	0.0023857951164245605	12	028
124	19.22835922241211	103.2726821899414	1.0	57.563575744628906	150.601318359375	1.0	545.8896484375	190.7435760498047	1.0	0.8806624412536621	91.36495208740234	0.000956416130065918	12	028
125	20.242610931396484	103.97708129882812	1.0	57.75498962402344	150.04722595214844	0.9999995827674866	544.0131225585938	186.44400024414062	1.0	545.1248779296875	181.90602111816406	0.03016558289527893	12	028
126	19.282085418701172	103.49311065673828	1.0	57.41972732543945	150.07130432128906	1.0	545.628173828125	190.02011108398438	1.0	545.669677734375	188.68173217773438	0.007795155048370361	12	028
127	19.59219741821289	104.33732604980469	1.0	56.732513427734375	148.0934295654297	1.0	544.487548828125	189.50196838378906	1.0	1.172128438949585	91.46966552734375	0.0009546577930450439	12	028
128	19.271604537963867	104.07420349121094	1.0	57.14092254638672	149.44131469726562	1.0	547.4038696289062	170.2041015625	1.0	545.6456298828125	171.22776794433594	0.05850544571876526	12	028
129	19.749914169311523	105.64424133300781	1.0	56.39501190185547	149.83514404296875	0.9999998807907104	543.67236328125	188.7515869140625	1.0	540.8533935546875	189.78785705566406	0.0007027983665466309	12	028
130	19.325359344482422	105.7122573852539	1.0	58.19509506225586	149.769287109375	1.0	545.8543701171875	187.96270751953125	0.9999997019767761	548.9342651367188	180.61465454101562	0.06647646427154541	12	028
131	19.802515029907227	104.34617614746094	1.0	56.668975830078125	148.504638671875	1.0	545.855712890625	189.97984313964844	1.0	543.9163208007812	190.66717529296875	0.0022345781326293945	12	028
132	19.77399253845215	106.27223205566406	1.0	56.694122314453125	148.90379333496094	0.9999997615814209	545.6771850585938	191.39060974121094	1.0	544.5337524414062	193.202392578125	0.0012459158897399902	12	028
133	19.162277221679688	104.35478210449219	1.0	56.12042999267578	148.45864868164062	0.9999997615814209	545.947998046875	189.7235565185547	1.0	0.8556482791900635	91.59376525878906	0.001035928726196289	12	028
134	20.10087013244629	104.50321197509766	1.0	56.82432174682617	148.84188842773438	0.9999998807907104	545.0938720703125	190.62818908691406	1.0	542.2837524414062	191.0565948486328	0.0009522736072540283	12	028
135	18.51553726196289	104.2890853881836	1.0	56.10307693481445	148.8045196533203	1.0	545.0806274414062	188.60507202148438	0.9999998807907104	545.7354736328125	183.02017211914062	0.12592902779579163	12	028
136	18.4296875	107.13198852539062	1.0	56.65920639038086	148.5663299560547	1.0	546.4254760742188	191.13792419433594	1.0	543.5640258789062	191.69573974609375	0.0006694793701171875	12	028
137	17.98378562927246	106.27042388916016	1.0	56.46981430053711	149.2245635986328	1.0	547.0641479492188	190.66244506835938	1.0	545.8284301757812	192.58700561523438	0.001400977373123169	12	028
138	17.42334747314453	104.73086547851562	1.0	55.27112579345703	147.96080017089844	1.0	547.5093994140625	174.74740600585938	0.9999998211860657	546.0117797851562	179.91769409179688	0.1165151298046112	12	028
139	17.457199096679688	105.81925964355469	1.0	57.171600341796875	148.86029052734375	0.9999999403953552	544.2500610351562	189.59695434570312	1.0	541.884765625	190.6246795654297	0.0018666386604309082	12	028
140	17.11223602294922	105.82788848876953	1.0	55.308509826660156	147.626953125	1.0	547.68994140625	171.5608673095703	0.9999998807907104	547.7481079101562	168.6969451904297	0.10628435015678406	12	028
141	16.79132080078125	106.44281768798828	1.0	55.08432388305664	148.2066650390625	1.0	545.9301147460938	189.37403869628906	1.0	0.5493040084838867	92.52288818359375	0.0005018413066864014	12	028
142	16.74957847595215	105.69265747070312	1.0	55.351951599121094	146.48023986816406	0.9999999403953552	543.328857421875	186.345947265625	1.0	543.2698364257812	183.14321899414062	0.012313783168792725	12	028
143	16.624038696289062	106.68364715576172	1.0	53.786827087402344	144.5939178466797	0.9999988079071045	545.677734375	190.1199188232422	1.0	543.3294677734375	189.5059051513672	0.0029774606227874756	12	028
144	17.122657775878906	106.22026062011719	1.0	54.573814392089844	145.70460510253906	0.9999997019767761	544.3934326171875	190.60577392578125	1.0	542.093505859375	190.91712951660156	0.0034768879413604736	12	028
145	15.837310791015625	107.22329711914062	1.0	55.21061325073242	145.97760009765625	0.9999999403953552	545.9513549804688	188.01551818847656	1.0	543.636962890625	189.49542236328125	0.0024156272411346436	12	028
146	15.480501174926758	107.43521881103516	1.0	55.25802993774414	146.6986541748047	1.0	545.4723510742188	189.2530975341797	1.0	0.5157363414764404	92.63853454589844	0.0005929470062255859	12	028
147	15.620415687561035	107.70538330078125	1.0	56.32572937011719	146.8195343017578	0.9999997019767761	546.65869140625	190.81683349609375	1.0	544.416259765625	191.33880615234375	0.0005322396755218506	12	028
148	15.873204231262207	107.9789047241211	1.0	55.533329010009766	145.18626403808594	0.9999901056289673	546.0955810546875	190.52049255371094	1.0	0.7415423393249512	93.3740234375	0.0010129213333129883	12	028
149	15.778576850891113	106.51286315917969	1.0	54.442649841308594	145.0022735595703	0.9999996423721313	546.4216918945312	190.99392700195312	1.0	-0.0629267692565918	92.3917465209961	0.0007245242595672607	12	028
150	14.809989929199219	109.17024230957031	1.0	54.72979736328125	144.6912841796875	0.9999967813491821	544.4771118164062	189.66087341308594	1.0	541.78271484375	190.42835998535156	0.0008960962295532227	12	028
151	15.130453109741211	106.08363342285156	1.0	55.11957550048828	145.11148071289062	0.9999997615814209	546.0962524414062	190.48941040039062	1.0	543.568603515625	190.80633544921875	0.0008613169193267822	12	028
152	15.373456954956055	107.46292114257812	1.0	54.50335693359375	145.3751220703125	1.0	545.3126831054688	190.3914794921875	1.0	542.7987060546875	190.97952270507812	0.0009294748306274414	12	028
153	15.393741607666016	107.67143249511719	1.0	53.74464416503906	144.81130981445312	0.9999998807907104	545.3724365234375	190.71527099609375	1.0	544.347900390625	192.2971649169922	0.0008729398250579834	12	028
154	15.42460823059082	107.96833801269531	1.0	52.517642974853516	143.41497802734375	0.9999970197677612	544.6566162109375	190.9859161376953	1.0	543.8916015625	192.26068115234375	0.003904879093170166	12	028
155	14.676959991455078	108.8700942993164	1.0	53.45204544067383	143.264892578125	0.9999998807907104	544.9293823242188	183.22222900390625	1.0	544.0609741210938	181.9259033203125	0.10138094425201416	12	028
156	14.960163116455078	108.12665557861328	1.0	53.78997039794922	144.78700256347656	1.0	544.0377197265625	189.07269287109375	1.0	542.0785522460938	190.04833984375	0.003348797559738159	12	028
157	14.577569007873535	107.62611389160156	1.0	53.16730880737305	144.0959014892578	0.9999998807907104	545.500732421875	190.2405242919922	1.0	543.357666015625	191.08982849121094	0.0017294883728027344	12	028
158	14.408907890319824	107.23320007324219	1.0	51.56216812133789	144.11941528320312	1.0	547.492431640625	168.47512817382812	0.9999998807907104	551.3428955078125	172.46409606933594	0.08417576551437378	12	028
159	14.322355270385742	107.57359313964844	1.0	52.173831939697266	143.88934326171875	0.9999366998672485	545.8206176757812	192.07997131347656	1.0	544.250732421875	192.55636596679688	0.000541388988494873	12	028
160	14.41388988494873	107.76262664794922	1.0	52.10398483276367	143.7203826904297	0.9999997615814209	545.0223999023438	189.71238708496094	1.0	543.6102294921875	191.29306030273438	0.0003415048122406006	12	028
161	14.141836166381836	107.14295959472656	1.0	52.63105392456055	143.79437255859375	1.0	546.779052734375	189.50111389160156	1.0	545.6956787109375	190.41119384765625	0.000669628381729126	12	028
162	14.109879493713379	107.50192260742188	1.0	51.63700866699219	143.9007568359375	0.9999992251396179	545.0357666015625	191.0027618408203	1.0	542.1632080078125	191.1002960205078	0.0004767477512359619	12	028
163	13.55051326751709	107.56466674804688	1.0	52.93967819213867	144.35647583007812	0.999993085861206	546.8064575195312	191.18064880371094	1.0	544.5579223632812	191.7254638671875	0.0005443990230560303	12	028
164	13.489087104797363	107.7526626586914	1.0	52.24497604370117	144.1432342529297	0.9999996423721313	546.2556762695312	191.33761596679688	1.0	543.501220703125	191.88284301757812	0.0005317926406860352	12	028
165	13.676737785339355	107.60018920898438	1.0	50.723628997802734	142.07144165039062	0.9999871253967285	545.2748413085938	186.15513610839844	1.0	545.12060546875	187.05397033691406	0.004194796085357666	12	028
166	13.463449478149414	108.29637145996094	1.0	50.204246520996094	143.02554321289062	0.9999952912330627	546.6963500976562	183.7770233154297	1.0	546.7431640625	183.32582092285156	0.0036850571632385254	12	028
167	13.399629592895508	107.81022644042969	1.0	51.05907440185547	142.3884735107422	0.9999995827674866	545.064453125	181.73062133789062	0.9999999403953552	545.3705444335938	181.50889587402344	0.010130226612091064	12	028
168	12.917216300964355	108.26317596435547	1.0	51.56436538696289	142.88345336914062	0.9999986886978149	546.4810791015625	189.69961547851562	1.0	544.3667602539062	190.3903045654297	0.0011767446994781494	12	028
169	13.27912712097168	107.5635986328125	1.0	50.64390182495117	142.4788360595703	0.9999033212661743	545.7445678710938	191.0966339111328	1.0	543.7631225585938	193.10418701171875	0.0009009242057800293	12	028
170	13.30395793914795	107.91838073730469	1.0	52.34077072143555	142.83370971679688	0.9999995231628418	545.2362060546875	188.52267456054688	1.0	543.1840209960938	189.2074432373047	0.0016460120677947998	12	028
171	13.472050666809082	109.539306640625	1.0	50.89889907836914	141.45042419433594	0.9999983310699463	545.2215576171875	189.83946228027344	1.0	542.424072265625	190.07395935058594	0.0007189810276031494	12	028
172	14.677475929260254	108.43893432617188	1.0	52.05644989013672	142.2528839111328	0.9996596574783325	546.4524536132812	189.4629364013672	1.0	545.7858276367188	191.11419677734375	0.001041024923324585	12	028
173	14.401581764221191	108.65770721435547	1.0	50.67304992675781	141.51318359375	0.9992505311965942	546.5160522460938	190.97422790527344	1.0	544.2510375976562	191.14527893066406	0.0044533610343933105	12	028
174	13.651644706726074	107.73700714111328	1.0	51.47330093383789	141.6876983642578	0.9999875426292419	546.0573120117188	190.06869506835938	1.0	543.39697265625	190.95631408691406	0.0006233453750610352	12	028
175	14.047407150268555	108.61764526367188	1.0	51.95418167114258	141.7998809814453	0.9999885559082031	544.923583984375	190.17904663085938	1.0	544.06494140625	191.66122436523438	0.002386242151260376	12	028
176	13.26089859008789	109.17018127441406	1.0	51.6232795715332	141.40567016601562	0.9999889135360718	544.5253295898438	190.5524139404297	1.0	542.0619506835938	191.33120727539062	0.0018225312232971191	12	028
177	13.94827651977539	108.5042495727539	1.0	53.412879943847656	141.3641357421875	0.9999760985374451	546.2294921875	189.17990112304688	0.9999999403953552	546.4873046875	185.1995391845703	0.03217074275016785	12	028
178	13.845771789550781	109.55995178222656	1.0	52.621856689453125	141.5442657470703	0.9984580874443054	545.34423828125	181.745849609375	1.0	545.3298950195312	181.8424530029297	0.007740527391433716	12	028
179	13.49863338470459	108.94343566894531	1.0	53.66389846801758	142.4374542236328	0.9999709129333496	545.0072631835938	190.99403381347656	1.0	543.1832275390625	193.3811492919922	0.0006709396839141846	12	028
180	13.676566123962402	109.12361145019531	1.0	53.04909133911133	141.94012451171875	0.9998193383216858	545.6046142578125	186.9359588623047	1.0	547.8104858398438	182.77798461914062	0.020653128623962402	12	028
181	14.093965530395508	109.64149475097656	1.0	53.09024429321289	141.35548400878906	0.9999920725822449	545.1195678710938	185.67291259765625	0.9999998807907104	546.7650756835938	180.55833435058594	0.025495946407318115	12	028
182	14.247698783874512	108.76592254638672	1.0	52.800270080566406	141.45510864257812	0.9999871253967285	543.566162109375	187.9826202392578	1.0	540.2348022460938	188.8834228515625	0.0011001527309417725	12	028
183	12.848502159118652	109.87744903564453	1.0	53.4224739074707	142.25820922851562	0.999372124671936	547.8768920898438	171.51052856445312	1.0	547.2024536132812	180.25498962402344	0.020970791578292847	12	028
184	13.75334358215332	108.94869232177734	1.0	52.71474075317383	140.69297790527344	0.9996258020401001	545.6650390625	190.07861328125	1.0	543.5618286132812	190.92584228515625	0.0022808313369750977	12	028
185	13.342060089111328	109.84864807128906	1.0	53.9855842590332	142.37750244140625	0.9999884366989136	545.873779296875	189.74472045898438	1.0	542.9361572265625	191.03057861328125	0.0003999471664428711	12	028
186	13.78549575805664	108.81700134277344	1.0	52.76222610473633	141.13153076171875	0.9999738335609436	547.18798828125	172.02865600585938	0.9999999403953552	547.0242309570312	178.0280303955078	0.00993838906288147	12	028
187	13.247001647949219	109.19577026367188	1.0	52.797420501708984	140.33773803710938	0.999993085861206	545.0394897460938	189.6785125732422	1.0	542.7655639648438	190.13555908203125	0.0006804168224334717	12	028
188	13.371299743652344	108.72931671142578	1.0	52.49485397338867	140.1381072998047	0.9999939203262329	545.7658081054688	189.32391357421875	1.0	543.6021728515625	190.28225708007812	0.0011816918849945068	12	028
189	13.711669921875	108.26774597167969	1.0	52.20142364501953	139.93865966796875	0.9999518990516663	545.8798828125	190.28977966308594	1.0	543.9895629882812	190.40940856933594	0.0008970201015472412	12	028
190	12.936275482177734	109.0548095703125	1.0	54.88908004760742	140.044921875	0.9999919533729553	544.4391479492188	190.76239013671875	1.0	541.4522705078125	190.781005859375	0.0008377134799957275	12	028
191	13.428024291992188	108.11736297607422	1.0	53.60483932495117	140.36753845214844	0.9894614219665527	544.159423828125	190.93333435058594	1.0	541.513916015625	191.806884765625	0.0006672441959381104	12	028
192	13.988457679748535	108.94043731689453	1.0	56.13520431518555	141.01382446289062	0.9999961256980896	546.280517578125	190.29916381835938	1.0	543.54736328125	190.69273376464844	0.0005474388599395752	12	028
193	13.919198989868164	109.32305908203125	1.0	54.79364776611328	140.0479278564453	0.9988458156585693	545.0341796875	190.1373748779297	1.0	541.9027099609375	190.74012756347656	0.0005730092525482178	12	028
194	14.030560493469238	109.360107421875	1.0	52.62517547607422	141.0535888671875	0.9950058460235596	545.8219604492188	189.93258666992188	1.0	543.39794921875	191.01158142089844	0.0014292597770690918	12	028
195	13.975607872009277	108.76020812988281	1.0	52.71867752075195	141.03555297851562	0.9993977546691895	548.44384765625	170.93490600585938	1.0	545.5587158203125	179.04551696777344	0.01493614912033081	12	028
196	14.15827465057373	109.13821411132812	1.0	53.448341369628906	141.38877868652344	0.9999994039535522	544.9061889648438	190.14920043945312	0.9999998807907104	544.40478515625	188.64439392089844	0.007425874471664429	12	028
197	13.459625244140625	109.25892639160156	1.0	54.13262939453125	140.43463134765625	0.9999769926071167	545.14453125	188.993896484375	1.0	543.3746948242188	189.8895263671875	0.0017117857933044434	12	028
198	13.725025177001953	108.22702026367188	1.0	54.541961669921875	140.55943298339844	0.9999948740005493	545.6259765625	189.95492553710938	1.0	542.872802734375	190.4794464111328	0.0005394518375396729	12	028
199	13.79989242553711	108.47720336914062	1.0	55.153282165527344	140.71437072753906	0.9999977350234985	545.98681640625	189.82473754882812	1.0	543.6267700195312	189.98458862304688	0.0016599297523498535	12	028
200	13.447046279907227	109.22537231445312	1.0	56.438453674316406	140.9919891357422	0.9999998211860657	545.7527465820312	189.53054809570312	1.0	544.27685546875	191.5927276611328	0.000659555196762085	12	028
201	13.615251541137695	108.75856018066406	1.0	55.243316650390625	140.87513732910156	0.9999995231628418	544.3842163085938	189.0803985595703	1.0	542.2640380859375	189.97291564941406	0.0028934478759765625	12	028
202	13.773985862731934	108.1529312133789	1.0	55.54755401611328	140.84335327148438	0.9999994039535522	546.0927734375	188.54861450195312	1.0	546.9166259765625	185.59912109375	0.027908921241760254	12	028
203	13.229391098022461	108.69356536865234	1.0	53.71522903442383	141.54457092285156	0.9999995827674866	545.4841918945312	189.1417694091797	1.0	543.2056884765625	190.31072998046875	0.0014520883560180664	12	028
204	13.735626220703125	108.82807159423828	1.0	53.59104919433594	140.2936553955078	0.9999998807907104	547.2250366210938	169.48614501953125	0.9999998807907104	547.6433715820312	171.92660522460938	0.09558853507041931	12	028
205	13.943083763122559	109.00410461425781	1.0	53.02171325683594	140.419189453125	0.9998849630355835	545.124267578125	188.7904510498047	1.0	542.6128540039062	189.68948364257812	0.000682532787322998	12	028
206	13.980234146118164	108.74641418457031	1.0	52.603431701660156	139.1943359375	0.9999622106552124	545.393798828125	191.32420349121094	1.0	544.5243530273438	192.79615783691406	0.001182258129119873	12	028
207	13.958526611328125	109.06069946289062	1.0	51.491416931152344	138.49806213378906	0.9981990456581116	546.6138916015625	189.83485412597656	1.0	544.2351684570312	190.84286499023438	0.0004878044128417969	12	028
208	13.73277473449707	108.31365203857422	1.0	52.145721435546875	138.52647399902344	0.9998816251754761	544.9428100585938	190.42002868652344	1.0	542.0348510742188	191.46095275878906	0.0008285045623779297	12	028
209	14.278121948242188	108.17475891113281	1.0	50.41855239868164	137.2071075439453	0.9868860244750977	548.651611328125	169.0343780517578	1.0	547.51220703125	170.0956268310547	0.010797291994094849	12	028
210	14.123186111450195	108.65576171875	1.0	51.45845413208008	137.07882690429688	0.9999587535858154	544.7859497070312	193.06712341308594	0.9999999403953552	543.8892822265625	194.106201171875	0.0007790625095367432	12	028
211	13.405293464660645	109.01712036132812	1.0	49.6573600769043	136.90965270996094	0.37463873624801636	544.1148681640625	188.09120178222656	1.0	542.0880126953125	189.13104248046875	0.0008347034454345703	12	028
212	14.095989227294922	108.5821304321289	1.0	49.70758819580078	136.3960418701172	0.6107614040374756	545.4759521484375	191.3760223388672	0.9999998807907104	545.85693359375	188.97787475585938	0.012257486581802368	12	028
213	13.985604286193848	109.82173156738281	1.0	49.43216323852539	135.6317901611328	0.2718585729598999	546.2088012695312	189.63116455078125	1.0	543.7596435546875	190.55519104003906	0.0010715723037719727	12	028
214	14.132425308227539	108.47308349609375	1.0	50.74541091918945	137.20538330078125	0.9978833794593811	549.4773559570312	170.3379669189453	1.0	546.363037109375	179.18942260742188	0.027406901121139526	12	028
215	14.1451416015625	108.21562194824219	1.0	49.896209716796875	135.25213623046875	0.42598897218704224	545.959716796875	190.60140991210938	1.0	-0.2394709587097168	92.90955352783203	0.000547260046005249	12	028
216	13.927324295043945	107.77837371826172	1.0	36.19628143310547	58.5882453918457	0.11591348052024841	545.1408081054688	190.27813720703125	1.0	542.9656372070312	191.60740661621094	0.0008513927459716797	12	028
217	14.659414291381836	107.42205810546875	1.0	48.2257080078125	134.19615173339844	0.17817416787147522	545.5037841796875	191.43626403808594	1.0	544.38720703125	192.57162475585938	0.0008491575717926025	12	028
218	14.035467147827148	108.46124267578125	1.0	36.76280212402344	57.388389587402344	0.47089865803718567	544.8209228515625	189.8999481201172	1.0	542.32861328125	190.60910034179688	0.0005937814712524414	12	028
219	13.467889785766602	107.88856506347656	1.0	47.45003128051758	135.67306518554688	0.09609824419021606	547.6597290039062	186.03326416015625	1.0	547.4373779296875	172.13851928710938	0.15395337343215942	12	028
220	14.156776428222656	108.58634185791016	1.0	49.88930892944336	136.51368713378906	0.34021931886672974	544.4055786132812	189.4302520751953	0.9999999403953552	542.8927001953125	190.3694305419922	0.007717877626419067	12	028
221	13.593518257141113	108.18873596191406	1.0	36.928466796875	61.538700103759766	0.8785862922668457	545.8378295898438	190.5235595703125	1.0	542.7994995117188	191.2325439453125	0.00044032931327819824	12	028
222	13.910368919372559	107.64733123779297	1.0	49.15824508666992	136.18138122558594	0.024839311838150024	544.320068359375	190.92880249023438	1.0	-0.5656824111938477	92.63532257080078	0.000262528657913208	12	028
223	13.80290699005127	108.1138687133789	1.0	47.59514617919922	134.65264892578125	0.3716825842857361	548.67822265625	171.44589233398438	1.0	547.0347900390625	177.62852478027344	0.012191325426101685	12	028
224	13.277076721191406	108.64555358886719	1.0	35.98965835571289	61.48736572265625	0.7430281639099121	545.0722045898438	189.76490783691406	1.0	542.3447875976562	190.95472717285156	0.0002950727939605713	12	028
225	13.396121978759766	107.94520568847656	1.0	49.833797454833984	136.2971649169922	0.9912033677101135	545.2597045898438	189.6873321533203	1.0	544.0370483398438	192.14614868164062	0.0005775690078735352	12	028
226	13.233881950378418	107.23746490478516	1.0	50.00792694091797	136.69329833984375	0.9929819703102112	545.8821411132812	189.05563354492188	1.0	543.19921875	190.04415893554688	0.0010087788105010986	12	028
227	13.297879219055176	107.77947998046875	1.0	50.18754577636719	137.0991973876953	0.9934759140014648	544.6170654296875	191.40292358398438	1.0	543.7523193359375	192.50906372070312	0.003393203020095825	12	028
228	13.402969360351562	108.01813507080078	1.0	47.60240173339844	134.9711151123047	0.3846065402030945	545.3824462890625	190.91062927246094	1.0	542.6729736328125	191.56715393066406	0.001042783260345459	12	028
229	13.632622718811035	107.11192321777344	1.0	47.61002731323242	135.37338256835938	0.7930561304092407	545.9910888671875	190.75241088867188	1.0	0.2227933406829834	92.2808837890625	0.0007080137729644775	12	028
230	13.950080871582031	108.4914321899414	1.0	47.64949035644531	134.76524353027344	0.8894439935684204	545.9218139648438	189.957763671875	1.0	544.4746704101562	190.57852172851562	0.0005242526531219482	12	028
231	13.363280296325684	107.7023696899414	1.0	47.29950714111328	134.55792236328125	0.5712467432022095	546.2802124023438	192.11141967773438	0.9999998807907104	544.66943359375	193.8328094482422	0.0008521080017089844	12	028
232	13.62806224822998	107.89591979980469	1.0	46.22711181640625	135.0426025390625	0.29896092414855957	544.2294311523438	189.7447967529297	1.0	540.9529418945312	189.97959899902344	0.000994265079498291	12	028
233	13.576930046081543	107.62673950195312	1.0	47.147979736328125	134.34646606445312	0.3481423258781433	547.6015014648438	171.8851318359375	0.9999997615814209	546.5339965820312	179.9699249267578	0.07759147882461548	12	028
234	13.071052551269531	107.34134674072266	1.0	45.8388671875	134.8603515625	0.4862515330314636	545.884521484375	188.97723388671875	1.0	543.3634033203125	190.2450408935547	0.0005914568901062012	12	028
235	13.506723403930664	107.5477066040039	1.0	47.91223907470703	134.09506225585938	0.9205017685890198	544.6475830078125	190.8636474609375	1.0	542.3735961914062	191.120849609375	0.00194510817527771	12	028
236	13.072951316833496	107.88456726074219	1.0	47.724212646484375	134.60426330566406	0.05501073598861694	546.1098022460938	189.37393188476562	1.0	-0.1077418327331543	92.70087432861328	0.0004068911075592041	12	028
237	12.80145263671875	107.10245513916016	1.0	35.02437210083008	60.45389938354492	0.9947967529296875	546.7086181640625	190.46563720703125	1.0	543.6541137695312	191.30142211914062	0.00042241811752319336	12	028
238	12.961297035217285	106.32020568847656	1.0	46.706748962402344	133.84434509277344	0.9956092834472656	547.635009765625	189.2240753173828	1.0	544.9688110351562	189.90184020996094	0.0013887882232666016	12	028
239	12.998292922973633	106.72289276123047	1.0	37.00349044799805	58.72429656982422	0.9950981140136719	545.6563110351562	189.41802978515625	1.0	543.0071411132812	190.41453552246094	0.0004163086414337158	12	028
240	13.46341609954834	106.80843353271484	1.0	35.69379425048828	59.754154205322266	0.6724457144737244	544.66162109375	191.10064697265625	0.9999999403953552	542.8707275390625	192.94338989257812	0.00089988112449646	12	028
241	13.370355606079102	107.63677978515625	1.0	45.767181396484375	133.59182739257812	0.6297466158866882	546.4930419921875	190.4660186767578	1.0	544.0310668945312	190.8275146484375	0.0008905529975891113	12	028
242	13.358983039855957	107.22378540039062	1.0	47.52211380004883	133.9656524658203	0.7092058658599854	544.7362060546875	189.37051391601562	1.0	541.882080078125	190.54019165039062	0.000897824764251709	12	028
243	12.9740629196167	107.78781127929688	1.0	48.40489959716797	134.89871215820312	0.9702708721160889	547.3283081054688	190.68565368652344	1.0	545.45166015625	191.01907348632812	0.0005829334259033203	12	028
244	13.372322082519531	107.59742736816406	1.0	36.76500701904297	56.2011833190918	0.6333344578742981	544.8274536132812	190.23765563964844	1.0	542.2952270507812	191.15689086914062	0.0010173022747039795	12	028
245	12.642499923706055	107.32899475097656	1.0	48.0948486328125	134.22592163085938	0.979924201965332	545.8824462890625	190.38246154785156	1.0	544.1917724609375	192.44833374023438	0.0006861686706542969	12	028
246	12.68108081817627	107.08889770507812	1.0	46.418399810791016	134.10032653808594	0.5244874358177185	544.9857788085938	186.95469665527344	0.9999998211860657	546.4752197265625	174.96697998046875	0.24888697266578674	12	028
247	13.281136512756348	106.95263671875	1.0	45.50991439819336	134.36627197265625	0.9308894276618958	544.3560791015625	186.82373046875	0.9999999403953552	544.4299926757812	182.16281127929688	0.1712799370288849	12	028
248	13.039633750915527	106.94772338867188	1.0	46.66957092285156	133.645263671875	0.9887768030166626	545.9282836914062	191.38272094726562	1.0	544.7301025390625	192.88832092285156	0.0007038712501525879	12	028
249	13.573503494262695	107.19432067871094	1.0	45.324607849121094	134.24066162109375	0.953439474105835	543.6304931640625	190.59262084960938	1.0	540.8060913085938	190.6605987548828	0.0010915100574493408	12	028
250	13.634089469909668	107.91620635986328	1.0	45.57396697998047	133.4933624267578	0.0663483738899231	546.264892578125	191.1782684326172	1.0	543.7894897460938	191.84814453125	0.0006961226463317871	12	028
251	12.527424812316895	106.99812316894531	1.0	45.63907241821289	132.9003448486328	0.9178584814071655	545.29931640625	190.09007263183594	1.0	542.4906005859375	190.9140167236328	0.0003044307231903076	12	028
252	12.620227813720703	106.01937866210938	1.0	43.605979919433594	133.319580078125	0.9982901811599731	548.1320190429688	185.13941955566406	1.0	544.8471069335938	189.63479614257812	0.0017900168895721436	12	028
253	12.75318717956543	106.67948150634766	1.0	44.15866470336914	133.446044921875	0.6593867540359497	545.8260498046875	190.62852478027344	1.0	543.33740234375	191.8712158203125	0.0005666613578796387	12	028
254	12.622542381286621	106.11373901367188	1.0	45.43709182739258	133.88711547851562	0.995672345161438	548.6548461914062	171.3957977294922	1.0	545.9096069335938	179.26251220703125	0.003962457180023193	12	028
255	12.071349143981934	106.7152099609375	1.0	44.65699005126953	135.6016082763672	0.7759332656860352	545.0118408203125	186.61465454101562	1.0	542.1640625	189.82437133789062	0.0007425546646118164	12	028
256	12.10500717163086	106.88517761230469	1.0	36.046897888183594	56.46717071533203	0.1019558310508728	548.5702514648438	169.40325927734375	0.9999998211860657	547.012451171875	170.9988555908203	0.06632226705551147	12	028
257	12.363506317138672	106.5417251586914	1.0	44.5927734375	134.14126586914062	0.999416708946228	545.4597778320312	188.56280517578125	1.0	542.8952026367188	189.78306579589844	0.0011696219444274902	12	028
258	12.221123695373535	106.62324523925781	1.0	45.66642379760742	134.69662475585938	0.7065693736076355	545.5241088867188	182.61473083496094	1.0	545.81201171875	182.9143524169922	0.0023142099380493164	12	028
259	12.277179718017578	106.80023193359375	1.0	45.01156997680664	133.93270874023438	0.9907056093215942	546.0374145507812	190.05355834960938	1.0	543.1060791015625	190.8656463623047	0.000478595495223999	12	028
260	12.369902610778809	105.9584732055664	1.0	45.00398635864258	134.7428741455078	0.9694327116012573	545.4398803710938	189.81349182128906	1.0	542.6810913085938	190.52488708496094	0.0012815296649932861	12	028
261	11.76419734954834	105.96458435058594	1.0	46.251251220703125	134.75277709960938	0.9595460891723633	545.86572265625	188.86056518554688	1.0	544.9392700195312	189.60903930664062	0.000748753547668457	12	028
262	11.66022777557373	106.16118621826172	1.0	44.89500427246094	134.88934326171875	0.9372233748435974	544.3724975585938	190.1083221435547	1.0	542.0120239257812	190.413330078125	0.0004521310329437256	12	028
263	11.486953735351562	105.6043930053711	1.0	45.156097412109375	134.4876708984375	0.9599555730819702	545.4205322265625	190.8301544189453	1.0	543.2678833007812	193.22314453125	0.0003994405269622803	12	028
264	12.019320487976074	106.69751739501953	1.0	44.70265579223633	133.48184204101562	0.9987243413925171	546.6803588867188	188.8407440185547	0.9999999403953552	547.2455444335938	171.93299865722656	0.017605692148208618	12	028
265	12.123916625976562	105.7430191040039	1.0	44.1855583190918	134.19395446777344	0.8165422677993774	545.744384765625	191.313232421875	1.0	542.6387329101562	191.86167907714844	0.0005018115043640137	12	028
266	11.869892120361328	105.66647338867188	1.0	45.53632736206055	134.18136596679688	0.9883638620376587	544.8873901367188	189.9277801513672	0.9999998807907104	542.5112915039062	190.88072204589844	0.0008980929851531982	12	028
267	11.55956745147705	105.9034652709961	1.0	45.38584899902344	133.8681640625	0.9897741079330444	545.638427734375	190.0675506591797	1.0	543.0562744140625	190.83042907714844	0.0009416937828063965	12	028
268	11.579048156738281	104.95011901855469	1.0	35.46184539794922	56.35422134399414	0.9738613367080688	545.3130493164062	190.96267700195312	1.0	543.04248046875	191.789306640625	0.0007913410663604736	12	028
269	11.501189231872559	105.91022491455078	1.0	44.256248474121094	132.7826385498047	0.9991487264633179	546.4083251953125	189.86529541015625	1.0	544.4761352539062	190.15591430664062	0.00044211745262145996	12	028
270	11.701895713806152	105.54731750488281	1.0	36.66539764404297	56.4119873046875	0.9864885807037354	544.6641235351562	191.49578857421875	0.9999998807907104	542.8154296875	193.07528686523438	0.0009632110595703125	12	028
271	11.473199844360352	105.28439331054688	1.0	45.89365005493164	133.83648681640625	0.9816974401473999	544.6949462890625	189.0594482421875	1.0	541.3771362304688	189.32835388183594	0.0005434155464172363	12	028
272	11.004267692565918	104.5053939819336	1.0	46.70665740966797	133.5428466796875	0.9998552799224854	545.1755981445312	190.6359405517578	1.0	542.2412109375	190.9851531982422	0.0008606910705566406	12	028
273	12.003671646118164	105.76185607910156	1.0	47.86711883544922	134.63369750976562	0.9997548460960388	546.6454467773438	175.11764526367188	1.0	544.2312622070312	179.86483764648438	0.009873241186141968	12	028
274	11.010459899902344	105.58638000488281	1.0	46.87666702270508	134.47549438476562	0.9999901652336121	545.7008056640625	179.78807067871094	0.9999999403953552	545.9103393554688	180.24586486816406	0.025345802307128906	12	028
275	11.741418838500977	105.49143981933594	1.0	46.59943771362305	133.1930389404297	0.9999399185180664	544.5219116210938	189.04237365722656	1.0	541.8200073242188	190.00814819335938	0.000590890645980835	12	028
276	10.877742767333984	105.24308776855469	1.0	47.15528869628906	134.3753204345703	0.9981426000595093	546.7280883789062	190.91712951660156	1.0	544.8388061523438	191.82223510742188	0.00042682886123657227	12	028
277	11.047292709350586	105.11589813232422	1.0	47.06754684448242	134.02169799804688	0.9921565055847168	546.0453491210938	190.17848205566406	1.0	543.2142333984375	189.84523010253906	0.0009629428386688232	12	028
278	11.756921768188477	106.36710357666016	1.0	46.645057678222656	133.15817260742188	0.9847530722618103	545.6298217773438	191.6510009765625	1.0	544.269287109375	193.09742736816406	0.0005863606929779053	12	028
279	10.805959701538086	105.49491882324219	1.0	45.310508728027344	134.46820068359375	0.8858548402786255	545.9491577148438	189.10377502441406	1.0	-2.0510287284851074	91.082763671875	0.0004432499408721924	12	028
280	10.527193069458008	105.26033020019531	1.0	47.89756774902344	134.6293487548828	0.9999679327011108	545.9346923828125	189.64828491210938	1.0	545.048095703125	191.70257568359375	0.0012921690940856934	12	028
281	11.395708084106445	105.93840026855469	1.0	46.580711364746094	133.30943298339844	0.9995556473731995	546.6427001953125	190.68661499023438	1.0	543.9730834960938	190.93148803710938	0.0005089938640594482	12	028
282	11.009719848632812	105.62760162353516	1.0	47.80774688720703	134.30459594726562	0.9998572468757629	546.2014770507812	188.42123413085938	1.0	546.2071533203125	184.6979217529297	0.0012521445751190186	12	028
283	10.365161895751953	104.55196380615234	1.0	49.930850982666016	136.38572692871094	1.0	545.5730590820312	191.85107421875	1.0	543.9341430664062	192.8337860107422	0.0005458295345306396	12	028
284	10.760382652282715	105.17621612548828	1.0	50.760128021240234	136.74905395507812	0.9999997615814209	544.78369140625	190.33242797851562	1.0	541.658935546875	191.34161376953125	0.0005923211574554443	12	028
285	10.395658493041992	105.44963073730469	1.0	48.692161560058594	136.559326171875	0.9999999403953552	544.6763305664062	189.55433654785156	1.0	542.828125	190.72703552246094	0.0011524856090545654	12	028
286	10.258017539978027	104.61478424072266	1.0	48.348121643066406	136.97219848632812	0.9999223351478577	546.219482421875	191.55519104003906	1.0	545.4285888671875	193.28341674804688	0.0008695125579833984	12	028
287	11.055578231811523	104.92447662353516	1.0	49.67097473144531	138.07412719726562	0.9999839663505554	544.77099609375	189.56304931640625	1.0	542.5626220703125	190.32546997070312	0.0017050206661224365	12	028
288	10.105831146240234	104.75584411621094	1.0	48.60953903198242	136.60601806640625	0.9999996423721313	543.81396484375	188.93115234375	1.0	543.3602905273438	187.74166870117188	0.001839667558670044	12	028
289	10.606277465820312	104.55054473876953	1.0	47.55272674560547	135.20425415039062	0.9999994039535522	547.2608642578125	185.63539123535156	1.0	544.2030029296875	189.80886840820312	0.001718670129776001	12	028
290	10.446614265441895	104.45930480957031	1.0	48.36248779296875	136.24755859375	0.9999998807907104	544.1705322265625	188.34481811523438	1.0	541.7695922851562	189.45556640625	0.0009730756282806396	12	028
291	10.37898063659668	104.83965301513672	1.0	47.1044807434082	134.912353515625	0.9999991655349731	545.6679077148438	191.833740234375	1.0	544.0509643554688	193.27627563476562	0.0005879998207092285	12	028
292	10.73692512512207	103.99363708496094	1.0	47.419437408447266	134.5850067138672	0.9999997615814209	547.1688232421875	190.56893920898438	1.0	545.1005249023438	191.0015106201172	0.0008911192417144775	12	028
293	10.553644180297852	104.88251495361328	1.0	48.59575271606445	135.742431640625	0.9999997615814209	546.406494140625	192.0908966064453	0.9999999403953552	544.7910766601562	193.57864379882812	0.001852482557296753	12	028
294	10.58564281463623	104.55675506591797	1.0	47.844085693359375	134.35044860839844	0.9999881982803345	546.2334594726562	190.53350830078125	1.0	542.9994506835938	190.9407196044922	0.0005270540714263916	12	028
295	10.484063148498535	104.80790710449219	1.0	47.758094787597656	135.28900146484375	1.0	544.4179077148438	189.8656463623047	1.0	541.5206298828125	191.32034301757812	0.0003629028797149658	12	028
296	11.12955093383789	104.23604583740234	1.0	50.3471794128418	135.4439239501953	0.9999997615814209	546.6707763671875	190.80081176757812	1.0	545.3294067382812	190.89256286621094	0.0008945763111114502	12	028
297	10.733522415161133	104.39827728271484	1.0	50.45679473876953	136.44158935546875	0.9999998807907104	545.0166015625	190.72320556640625	1.0	545.8687744140625	186.5983123779297	0.013663381338119507	12	028
298	10.97686767578125	104.03375244140625	1.0	49.81869888305664	136.17294311523438	0.9999995231628418	545.1619873046875	189.2878875732422	1.0	541.7677001953125	190.3566131591797	0.00040644407272338867	12	028
299	10.256489753723145	104.02671813964844	1.0	49.97911834716797	135.4887237548828	0.9999997615814209	547.4688720703125	174.92254638671875	1.0	546.6068115234375	181.28237915039062	0.0024019181728363037	12	028
300	9.714335441589355	103.8740234375	1.0	49.056060791015625	135.9620819091797	1.0	545.9817504882812	185.25428771972656	1.0	546.3182373046875	185.26748657226562	0.0019327104091644287	12	028
301	10.581708908081055	104.59483337402344	1.0	50.55634307861328	135.55101013183594	0.9999999403953552	547.9474487304688	174.726318359375	1.0	546.5831298828125	180.1388702392578	0.01897069811820984	12	028
302	11.124425888061523	103.60478973388672	1.0	50.22531509399414	135.03021240234375	1.0	545.2042846679688	188.30690002441406	1.0	542.7266845703125	189.93310546875	0.0010348260402679443	12	028
303	10.57606029510498	103.66554260253906	1.0	50.836299896240234	135.98272705078125	1.0	545.1294555664062	190.00308227539062	1.0	541.9794311523438	190.31459045410156	0.00048673152923583984	12	028
304	10.913052558898926	104.1652603149414	1.0	51.83772659301758	134.80282592773438	0.9999988079071045	545.0255126953125	189.47799682617188	1.0	542.1238403320312	190.17977905273438	0.00036767125129699707	12	028
305	11.29570484161377	104.43157958984375	1.0	50.1861686706543	134.55654907226562	0.9999985694885254	545.171630859375	190.3435516357422	1.0	542.6862182617188	191.26046752929688	0.0018703341484069824	12	028
306	10.583035469055176	104.7704849243164	1.0	51.394527435302734	135.71136474609375	1.0	544.2312622070312	191.03077697753906	0.9999999403953552	541.4366455078125	191.852783203125	0.0008783936500549316	12	028
307	11.449710845947266	103.34586334228516	1.0	51.718326568603516	134.7071990966797	1.0	545.1800537109375	189.23524475097656	1.0	543.87158203125	190.45535278320312	0.00035634636878967285	12	028
308	11.276060104370117	103.3183822631836	1.0	51.62849044799805	135.92674255371094	1.0	547.1185913085938	190.56048583984375	1.0	544.8516235351562	190.91749572753906	0.00044843554496765137	12	028
309	11.135680198669434	102.91978454589844	1.0	53.63560485839844	136.36557006835938	1.0	545.7615966796875	188.75306701660156	1.0	543.2298583984375	190.0969696044922	0.0006487667560577393	12	028
310	10.672964096069336	103.99295043945312	1.0	54.75483703613281	137.80905151367188	0.9999998807907104	547.0662231445312	179.5983123779297	1.0	546.0977172851562	183.47337341308594	0.0010869204998016357	12	028
311	10.291874885559082	103.31195068359375	1.0	54.10696792602539	137.66346740722656	1.0	547.2685546875	191.37477111816406	1.0	544.9258422851562	191.4641876220703	0.0006445944309234619	12	028
312	10.701420783996582	102.96643829345703	1.0	54.58074951171875	137.49050903320312	1.0	545.19482421875	190.54464721679688	1.0	543.8773803710938	191.84913635253906	0.0003853142261505127	12	028
313	10.964275360107422	102.81732940673828	1.0	54.500240325927734	137.31813049316406	1.0	545.7587280273438	190.7752685546875	1.0	543.2919311523438	191.28086853027344	0.0004825890064239502	12	028
314	10.345342636108398	104.19001007080078	1.0	53.74921417236328	138.08399963378906	0.9999998211860657	546.5409545898438	191.64910888671875	1.0	-2.4911270141601562	91.12413787841797	0.00025916099548339844	12	028
315	10.866145133972168	104.7142333984375	1.0	53.274322509765625	136.0940704345703	0.9999999403953552	545.7156982421875	189.91261291503906	1.0	544.1378784179688	190.7467041015625	0.0003642439842224121	12	028
316	11.202645301818848	104.38107299804688	1.0	53.484893798828125	136.07415771484375	0.999955952167511	545.402587890625	191.61651611328125	1.0	544.1029663085938	193.5714874267578	0.0012389719486236572	12	028
317	10.611902236938477	104.8633041381836	1.0	53.23161315917969	136.43899536132812	1.0	545.9934692382812	190.24363708496094	1.0	544.3330078125	192.3114776611328	0.0005984306335449219	12	028
318	11.352472305297852	103.77516174316406	1.0	52.88487243652344	136.62998962402344	1.0	546.02978515625	190.99493408203125	1.0	543.3646850585938	191.4381866455078	0.0003489255905151367	12	028
319	11.670342445373535	104.18150329589844	1.0	54.525203704833984	138.02169799804688	0.9999998807907104	545.9912109375	190.81788635253906	1.0	544.4287719726562	191.66744995117188	0.0005939602851867676	12	028
320	11.386506080627441	103.88414764404297	1.0	54.20973205566406	138.5382843017578	0.9999998807907104	544.7738037109375	191.88963317871094	1.0	541.82958984375	192.14976501464844	0.0013895034790039062	12	028
321	10.629094123840332	104.1382827758789	1.0	52.481815338134766	137.50306701660156	1.0	545.80419921875	191.91184997558594	1.0	544.9909057617188	193.40687561035156	0.001306682825088501	12	028
322	10.934235572814941	104.04887390136719	1.0	52.93411636352539	136.92120361328125	1.0	544.8895874023438	189.64682006835938	1.0	544.0747680664062	189.93157958984375	0.0012698173522949219	12	028
323	11.2022066116333	104.0233383178711	1.0	55.086483001708984	137.89735412597656	0.9999998807907104	543.8904418945312	190.90036010742188	1.0	542.6665649414062	192.4984588623047	0.001490563154220581	12	028
324	11.035492897033691	103.3998031616211	1.0	53.46585464477539	136.65162658691406	1.0	545.4107666015625	190.07081604003906	1.0	542.7777099609375	190.85540771484375	0.00039634108543395996	12	028
325	10.516816139221191	103.58853912353516	1.0	53.277931213378906	136.4506072998047	1.0	544.7662963867188	190.87881469726562	1.0	541.834228515625	191.5241241455078	0.0008528232574462891	12	028
326	10.663329124450684	102.83430480957031	1.0	52.860347747802734	135.23924255371094	1.0	548.2926635742188	169.3505401611328	1.0	546.4573364257812	169.78314208984375	0.009640634059906006	12	028
327	10.792168617248535	103.49427032470703	1.0	52.81855392456055	135.28187561035156	1.0	544.6270141601562	189.97752380371094	1.0	541.6622924804688	190.3212127685547	0.0010506510734558105	12	028
328	11.269460678100586	103.94351959228516	1.0	53.62074661254883	134.17745971679688	1.0	545.0867919921875	190.0363006591797	1.0	542.7967529296875	188.17759704589844	0.0008263289928436279	12	028
329	10.84872055053711	103.00418853759766	1.0	53.0386848449707	133.2542724609375	1.0	546.2268676757812	187.09579467773438	0.9999999403953552	547.7547607421875	181.98257446289062	0.0017148256301879883	12	028
330	10.11137866973877	103.29102325439453	1.0	53.40607452392578	132.6237335205078	1.0	544.6849975585938	191.0659637451172	1.0	542.39990234375	191.9566650390625	0.001734703779220581	12	028
331	10.987171173095703	101.7308349609375	1.0	53.76516342163086	132.2930145263672	1.0	544.7060546875	189.6153106689453	1.0	542.6221313476562	190.54217529296875	0.0016869306564331055	12	028
332	10.481282234191895	102.40618896484375	1.0	52.97679901123047	131.85186767578125	1.0	545.3212890625	190.77259826660156	1.0	543.82861328125	192.64938354492188	0.000333636999130249	12	028
333	10.413326263427734	102.21139526367188	1.0	52.963783264160156	131.44317626953125	1.0	545.1986694335938	189.154296875	1.0	542.5046997070312	189.6841278076172	0.0011613070964813232	12	028
334	10.733837127685547	101.6064453125	1.0	54.2638053894043	130.947021484375	1.0	545.84814453125	191.8544921875	1.0	543.7922973632812	192.66940307617188	0.00029265880584716797	12	028
335	10.616090774536133	101.66963958740234	1.0	54.58755874633789	131.22381591796875	1.0	544.5064697265625	189.44256591796875	1.0	541.5128173828125	190.46585083007812	0.0009759664535522461	12	028
336	10.66498851776123	101.7296371459961	1.0	54.6639404296875	130.87379455566406	1.0	546.3571166992188	190.21005249023438	1.0	544.0127563476562	191.09146118164062	0.0006163716316223145	12	028
337	10.638195991516113	102.99193572998047	1.0	54.739681243896484	130.4449462890625	1.0	545.4125366210938	180.492431640625	0.9999999403953552	545.4647827148438	180.57945251464844	0.06404981017112732	12	028
338	11.039752960205078	101.31593322753906	1.0	53.67218017578125	129.01422119140625	1.0	546.8753051757812	190.02865600585938	1.0	545.4220581054688	190.56707763671875	0.0010247230529785156	12	028
339	10.702362060546875	102.61579895019531	1.0	52.61139678955078	129.24185180664062	1.0	546.4832153320312	190.38995361328125	1.0	544.6012573242188	191.0653076171875	0.000760197639465332	12	028
340	10.253457069396973	102.4313735961914	1.0	51.8358039855957	129.6075439453125	1.0	545.5366821289062	190.71023559570312	1.0	542.5303955078125	191.294921875	0.0007260441780090332	12	028
341	10.168624877929688	101.78553771972656	1.0	50.42750549316406	129.8560028076172	1.0	545.938232421875	190.21096801757812	1.0	49.80173110961914	128.36244201660156	0.0005834698677062988	12	028
342	10.292847633361816	102.10224914550781	1.0	51.3804817199707	128.35000610351562	1.0	546.332275390625	189.9348907470703	1.0	543.4349975585938	190.83154296875	0.0005395114421844482	12	028
343	10.463516235351562	101.4544448852539	1.0	51.29191589355469	129.33953857421875	1.0	545.356689453125	184.99183654785156	1.0	545.5435180664062	184.2800750732422	0.00540393590927124	12	028
344	10.50894832611084	101.48028564453125	1.0	50.896053314208984	128.9441680908203	1.0	547.73486328125	173.60475158691406	1.0	546.8938598632812	179.25660705566406	0.017377108335494995	12	028
345	10.36887264251709	101.09651184082031	1.0	54.19511413574219	128.29034423828125	1.0	546.089111328125	190.5015869140625	1.0	544.4030151367188	191.24337768554688	0.0006518363952636719	12	028
346	9.589370727539062	101.7132797241211	1.0	54.329620361328125	128.8902130126953	1.0	543.4710693359375	189.92822265625	1.0	540.8931274414062	189.55699157714844	0.0019466578960418701	12	028
347	9.76651382446289	101.45863342285156	1.0	54.1373405456543	128.4210968017578	1.0	545.9463500976562	191.2903594970703	1.0	543.261474609375	191.96963500976562	0.0006309151649475098	12	028
348	10.417333602905273	100.58840942382812	1.0	53.93635940551758	127.89974212646484	1.0	546.5302124023438	188.5802459716797	1.0	548.271728515625	182.58387756347656	0.0068239569664001465	12	028
349	10.495461463928223	101.83045196533203	1.0	53.01222229003906	127.96719360351562	0.9999998807907104	545.6221923828125	188.3898162841797	1.0	542.8136596679688	189.77694702148438	0.0005646944046020508	12	028
350	10.49254035949707	100.61905670166016	1.0	52.34416580200195	128.4571075439453	1.0	545.5107421875	191.15667724609375	1.0	544.6806640625	192.87852478027344	0.001676023006439209	12	028
351	10.296167373657227	100.2691879272461	1.0	51.05942916870117	127.18196868896484	1.0	545.2754516601562	190.78329467773438	1.0	542.8294067382812	191.30926513671875	0.0013167858123779297	12	028
352	10.55129337310791	100.97383117675781	1.0	50.65340042114258	127.37042236328125	1.0	546.751220703125	169.98712158203125	1.0	547.4662475585938	176.67422485351562	0.03206890821456909	12	028
353	10.999861717224121	100.1665267944336	1.0	51.01041793823242	127.35044860839844	1.0	543.3634643554688	191.13694763183594	1.0	50.93965530395508	127.00575256347656	0.001100689172744751	12	028
354	10.377423286437988	100.33623504638672	1.0	52.896053314208984	128.42959594726562	1.0	545.073974609375	180.9361114501953	1.0	545.5765991210938	181.33380126953125	0.007739126682281494	12	028
355	9.887784957885742	100.23368072509766	1.0	53.268672943115234	127.72250366210938	1.0	546.0527954101562	187.34881591796875	1.0	547.3536987304688	182.66651916503906	0.003783285617828369	12	028
356	9.852489471435547	99.73146057128906	1.0	53.25678634643555	127.12867736816406	1.0	544.3909912109375	190.57965087890625	0.9999999403953552	541.9851684570312	190.90200805664062	0.001997143030166626	12	028
357	9.536550521850586	100.07695770263672	1.0	53.33938980102539	127.75733184814453	1.0	544.6737060546875	190.4099578857422	1.0	541.4799194335938	191.29299926757812	0.00032025575637817383	12	028
358	9.226920127868652	99.44491577148438	1.0	52.93776321411133	127.42089080810547	1.0	548.7122192382812	166.27993774414062	1.0	548.71875	166.5435791015625	0.05180200934410095	12	028
359	9.511136054992676	99.2310562133789	1.0	51.470787048339844	127.0153579711914	0.9999995231628418	545.2284545898438	189.05038452148438	1.0	544.12109375	190.10452270507812	0.001249462366104126	12	028
360	9.922662734985352	99.74607849121094	1.0	50.10990905761719	125.183349609375	1.0	546.3557739257812	191.47494506835938	1.0	543.7952880859375	191.68014526367188	0.0005471706390380859	12	028
361	10.030190467834473	99.8141098022461	1.0	48.97528076171875	123.98423767089844	1.0	547.3826904296875	191.45347595214844	1.0	544.7426147460938	191.7104034423828	0.0005688369274139404	12	028
362	9.511354446411133	99.7938461303711	1.0	49.62565612792969	122.24195861816406	1.0	545.4889526367188	185.5934295654297	1.0	516.4183349609375	186.06874084472656	0.003672957420349121	12	028
363	8.312660217285156	100.57290649414062	1.0	50.83108139038086	122.67350006103516	1.0	545.5098266601562	183.96905517578125	1.0	545.8480224609375	183.97238159179688	0.0018337666988372803	12	028
364	8.973630905151367	100.9189224243164	1.0	51.3371467590332	123.70037841796875	1.0	546.3336791992188	190.9956512451172	1.0	52.28035354614258	125.34339904785156	0.0006816983222961426	12	028
365	9.393356323242188	99.71949005126953	1.0	51.61918258666992	124.07819366455078	1.0	545.4971313476562	190.26812744140625	1.0	52.70367431640625	125.13929748535156	0.0006109178066253662	12	028
366	9.155125617980957	98.58016967773438	1.0	50.35835266113281	123.90852355957031	1.0	545.0560302734375	189.2330322265625	1.0	51.65322494506836	124.63438415527344	0.0005629360675811768	12	028
367	8.740647315979004	98.9388427734375	1.0	51.946720123291016	124.4144058227539	1.0	545.4752197265625	190.909912109375	1.0	543.8201904296875	191.46127319335938	0.0011026561260223389	12	028
368	8.797245979309082	98.6303939819336	1.0	51.416561126708984	124.6036148071289	1.0	550.5311889648438	171.1007537841797	0.9999998807907104	547.6917114257812	178.98492431640625	0.007911831140518188	12	028
369	8.631002426147461	99.03817749023438	1.0	52.23963165283203	124.20719909667969	1.0	546.529296875	190.37802124023438	1.0	544.5805053710938	190.99864196777344	0.0007052123546600342	12	028
370	8.464975357055664	98.97917938232422	1.0	52.53440475463867	123.46147155761719	1.0	543.5333251953125	191.2574920654297	1.0	540.7575073242188	191.5546112060547	0.0014654099941253662	12	028
371	8.907698631286621	98.60221862792969	1.0	52.906734466552734	122.92154693603516	1.0	549.1806030273438	171.2581024169922	1.0	548.2076416015625	177.43075561523438	0.01775255799293518	12	028
372	8.70112419128418	98.61112213134766	1.0	52.05516815185547	122.37488555908203	1.0	546.022705078125	190.7576446533203	1.0	543.98095703125	192.43983459472656	0.0002563595771789551	12	028
373	8.854379653930664	99.34165954589844	1.0	51.76015853881836	121.18986511230469	1.0	545.827880859375	191.58978271484375	1.0	542.5879516601562	191.8059844970703	0.0005040764808654785	12	028
374	9.004298210144043	98.7984619140625	1.0	51.12546920776367	120.70928955078125	1.0	545.8832397460938	190.37039184570312	1.0	543.1085815429688	190.8811492919922	0.0005875527858734131	12	028
375	8.317008018493652	99.28887939453125	1.0	50.88750076293945	120.21732330322266	1.0	544.4020385742188	190.97344970703125	1.0	542.37158203125	191.54176330566406	0.0027007460594177246	12	028
376	7.999767303466797	100.34565734863281	1.0	51.72185516357422	119.61902618408203	1.0	545.8402099609375	190.05224609375	1.0	542.8881225585938	190.76034545898438	0.0005756020545959473	12	028
377	8.412665367126465	99.45127868652344	1.0	52.30250930786133	119.50968933105469	0.9999999403953552	546.1959838867188	190.56275939941406	1.0	544.27001953125	191.1885223388672	0.000397413969039917	12	028
378	8.671231269836426	98.65209197998047	1.0	51.59431838989258	119.26184844970703	0.9999973773956299	546.2188110351562	190.56326293945312	1.0	544.263916015625	191.0786590576172	0.0004824399948120117	12	028
379	7.288343906402588	99.48733520507812	1.0	53.375640869140625	120.00212860107422	0.9999934434890747	545.384765625	190.9569091796875	1.0	543.1539916992188	192.95484924316406	0.00027495622634887695	12	028
380	7.150729656219482	98.5328140258789	1.0	52.80820083618164	119.72068786621094	1.0	545.9061889648438	189.74241638183594	1.0	543.8927001953125	190.27268981933594	0.002110511064529419	12	028
381	7.434952259063721	98.71581268310547	1.0	53.651729583740234	119.43424224853516	1.0	548.1984252929688	170.20391845703125	1.0	548.3526611328125	179.26858520507812	0.011610627174377441	12	028
382	7.572544574737549	98.71195220947266	1.0	53.18303298950195	119.79621887207031	1.0	546.3348999023438	189.81459045410156	1.0	543.4288330078125	190.75482177734375	0.0006690323352813721	12	028
383	8.233604431152344	98.55972290039062	1.0	53.722190856933594	119.58834838867188	0.9999999403953552	545.7701416015625	190.47372436523438	1.0	542.9808349609375	191.4139862060547	0.0006557106971740723	12	028
384	7.345348358154297	99.12067413330078	1.0	51.576175689697266	119.30972290039062	1.0	549.201416015625	171.09255981445312	1.0	549.5775146484375	179.36044311523438	0.010494053363800049	12	028
385	7.5909624099731445	98.48178100585938	1.0	51.26924133300781	117.93899536132812	0.9999998807907104	545.6222534179688	189.97219848632812	1.0	543.716552734375	191.00985717773438	0.0004259943962097168	12	028
386	6.799027919769287	98.713134765625	1.0	50.9802131652832	116.36051940917969	0.9717581868171692	545.4072875976562	190.71961975097656	1.0	542.2094116210938	190.6874542236328	0.0005898177623748779	12	028
387	7.764444828033447	98.86628723144531	1.0	50.56050109863281	117.12745666503906	1.0	544.5250244140625	189.7557373046875	1.0	542.4061279296875	190.7383575439453	0.0005955398082733154	12	028
388	8.041472434997559	97.08575439453125	1.0	50.14491653442383	118.2788314819336	1.0	544.63427734375	189.37034606933594	1.0	541.6253662109375	190.3550567626953	0.0005474090576171875	12	028
389	7.8307671546936035	96.60565948486328	1.0	51.88274383544922	119.89158630371094	1.0	546.0455322265625	190.43878173828125	1.0	543.4132690429688	190.59783935546875	0.0008889734745025635	12	028
390	7.363142490386963	97.00505828857422	1.0	53.05033874511719	118.75445556640625	1.0	546.4952392578125	190.36477661132812	1.0	544.1843872070312	191.1310577392578	0.0004126429557800293	12	028
391	7.543928146362305	97.25102233886719	1.0	53.19061279296875	118.60861206054688	1.0	545.6978149414062	191.29837036132812	1.0	543.0241088867188	191.50843811035156	0.0005986690521240234	12	028
392	6.690696716308594	97.26838684082031	1.0	53.127445220947266	118.62203979492188	1.0	546.4207763671875	190.10394287109375	1.0	544.0703125	190.9222412109375	0.00038936734199523926	12	028
393	6.428274631500244	96.54141998291016	1.0	53.002960205078125	118.08812713623047	1.0	545.114501953125	191.21966552734375	1.0	542.097900390625	191.52371215820312	0.0014329254627227783	12	028
394	6.352777481079102	95.85948181152344	1.0	53.997352600097656	117.25294494628906	1.0	545.3017578125	190.4252166748047	1.0	544.0037231445312	192.4139404296875	0.0004445314407348633	12	028
395	6.75302791595459	96.06489562988281	1.0	53.355777740478516	116.27725219726562	1.0	546.4087524414062	191.92584228515625	1.0	547.5662231445312	194.25018310546875	0.0005059540271759033	12	028
396	6.49840784072876	96.67852020263672	1.0	52.18678665161133	115.6287612915039	1.0	545.9552612304688	190.73582458496094	1.0	544.012939453125	191.37539672851562	0.00040459632873535156	12	028
397	6.686718463897705	96.11788940429688	1.0	51.55082702636719	114.41032409667969	0.9999998807907104	3.2987570762634277	84.8507308959961	9.375810623168945e-5	-1.0239176750183105	78.55615997314453	8.741021156311035e-5	12	028
398	6.311112403869629	96.5234603881836	1.0	48.095149993896484	113.61389923095703	0.9999990463256836	2.8575611114501953	84.73686981201172	9.739398956298828e-5	-0.40470170974731445	78.59383392333984	6.744265556335449e-5	12	028
399	6.492866516113281	96.58242797851562	1.0	48.468387603759766	114.10877990722656	0.9998694658279419	4.484434127807617	93.43681335449219	4.0918588638305664e-5	-4.527837753295898	91.77366638183594	3.981590270996094e-5	12	028
400	6.334538459777832	96.3046646118164	1.0	49.06923294067383	114.47148895263672	0.9973627924919128	3.214498996734619	84.88400268554688	0.0001461803913116455	-0.4116978645324707	78.56145477294922	0.00011244416236877441	12	028
401	7.2254838943481445	95.923828125	1.0	49.46843719482422	114.46797180175781	0.999953031539917	3.4166910648345947	84.55474090576172	4.488229751586914e-5	-4.3387346267700195	91.8027114868164	4.506111145019531e-5	12	028
402	6.685368061065674	95.9225845336914	1.0	49.436973571777344	114.1568374633789	0.9980810880661011	4.315493583679199	92.98281860351562	5.307793617248535e-5	-4.285426139831543	91.85784149169922	5.906820297241211e-5	12	028
403	5.798436164855957	95.98655700683594	1.0	51.3034553527832	114.0181884765625	1.0	3.2200417518615723	84.28321075439453	6.300210952758789e-5	-0.11240291595458984	78.5633773803711	4.920363426208496e-5	12	028
404	7.027556419372559	95.4839096069336	1.0	52.22700881958008	114.26300048828125	0.9999999403953552	4.833352565765381	99.171875	4.556775093078613e-5	-4.136261940002441	91.69385528564453	5.924701690673828e-5	12	028
405	7.62168025970459	95.80734252929688	1.0	49.67307662963867	116.26900482177734	0.9999974966049194	3.6804332733154297	84.37786865234375	5.5730342864990234e-5	-0.12175655364990234	78.2867660522461	7.832050323486328e-5	12	028
406	7.579699516296387	95.28634643554688	1.0	51.44823455810547	115.53191375732422	1.0	3.504366397857666	84.30290222167969	5.602836608886719e-5	-3.9584226608276367	91.74007415771484	7.456541061401367e-5	12	028
407	7.543681621551514	95.444091796875	1.0	54.132991790771484	115.54104614257812	0.9999998807907104	3.9959659576416016	84.33367156982422	4.83095645904541e-5	-3.9478983879089355	91.64443969726562	7.414817810058594e-5	12	028
408	7.225150108337402	95.20387268066406	1.0	53.15144348144531	115.43368530273438	1.0	3.2720675468444824	84.49600219726562	8.341670036315918e-5	-0.8178129196166992	78.12517547607422	8.022785186767578e-5	12	028
409	7.1641998291015625	95.84368133544922	1.0	54.57444381713867	115.14230346679688	1.0	3.2177388668060303	84.56299591064453	6.23464584350586e-5	-0.1160578727722168	78.471923828125	6.395578384399414e-5	12	028
410	8.131131172180176	96.00782775878906	1.0	54.4962272644043	114.0011215209961	1.0	5.2089996337890625	99.8695068359375	3.802776336669922e-5	-4.009729385375977	91.4024658203125	5.701184272766113e-5	12	028
411	8.25778865814209	96.17341613769531	1.0	54.275177001953125	114.77703857421875	1.0	614.162109375	220.08262634277344	0.0001494288444519043	-2.9060864448547363	108.02029418945312	6.4849853515625e-5	12	028
412	7.842841148376465	96.48188018798828	1.0	52.5535888671875	113.07162475585938	0.9999825358390808	612.9465942382812	222.41290283203125	0.0012849867343902588	-4.249781608581543	91.33512878417969	5.885958671569824e-5	12	028
413	8.02774429321289	96.28303527832031	1.0	52.482852935791016	113.85205841064453	0.999990701675415	613.1923828125	220.66082763671875	0.0007552206516265869	-2.8133745193481445	108.18815612792969	7.516145706176758e-5	12	028
414	8.54880142211914	96.26126861572266	1.0	50.838993072509766	113.77406311035156	1.0	3.334138870239258	84.43898010253906	7.382035255432129e-5	-0.023782730102539062	78.44285583496094	7.462501525878906e-5	12	028
415	8.253366470336914	96.65520477294922	1.0	51.51921463012695	113.95903778076172	0.9999997615814209	5.214868068695068	100.18876647949219	3.966689109802246e-5	-2.851027488708496	108.49666595458984	6.395578384399414e-5	12	028
416	7.4438252449035645	96.903076171875	1.0	51.378021240234375	114.55416870117188	1.0	5.059331893920898	100.54138946533203	5.0395727157592773e-5	-3.0180068016052246	108.63880920410156	6.124377250671387e-5	12	028
417	7.787295818328857	97.02017211914062	1.0	50.571475982666016	115.8621597290039	1.0	5.149601936340332	100.8833236694336	3.600120544433594e-5	-2.9639334678649902	109.11235046386719	5.2988529205322266e-5	12	028
418	7.232913017272949	97.68833923339844	1.0	50.00590896606445	116.7352066040039	1.0	4.917191505432129	101.02278137207031	4.521012306213379e-5	-3.2050232887268066	109.27064514160156	4.741549491882324e-5	12	028
419	7.694894313812256	98.10778045654297	1.0	48.74280548095703	117.92623138427734	1.0	4.905298233032227	101.39205932617188	3.24249267578125e-5	-3.2240219116210938	109.71347045898438	4.1544437408447266e-5	12	028
420	7.124155044555664	98.4775390625	1.0	50.69925308227539	118.21517944335938	1.0	4.804999828338623	101.57986450195312	3.865361213684082e-5	-3.197683334350586	109.82844543457031	4.601478576660156e-5	12	028
421	6.976078033447266	99.58798217773438	1.0	51.93494415283203	117.62452697753906	1.0	614.0576782226562	220.134521484375	0.00025784969329833984	51.80729675292969	115.4231948852539	8.997321128845215e-5	12	028
422	7.2072954177856445	100.29029083251953	1.0	52.95545959472656	117.4103775024414	1.0	614.2203369140625	220.16213989257812	0.00014728307723999023	53.124610900878906	115.54098510742188	6.413459777832031e-5	12	028
423	7.171865940093994	98.81978607177734	1.0	54.039512634277344	117.18929290771484	1.0	4.737565517425537	101.66405487060547	4.678964614868164e-5	-3.254227638244629	110.11180877685547	5.924701690673828e-5	12	028
424	6.787633895874023	100.19970703125	1.0	53.403011322021484	118.34249114990234	1.0	613.885498046875	220.4276123046875	3.8117170333862305e-5	-4.530451774597168	91.03900909423828	4.190206527709961e-5	12	028
425	6.505261421203613	100.05908203125	1.0	52.63422393798828	118.1079330444336	1.0	57.594051361083984	118.18278503417969	4.6193599700927734e-5	52.43235397338867	115.3603515625	5.3495168685913086e-5	12	028
426	6.651313781738281	99.87051391601562	1.0	51.7822265625	118.7422866821289	1.0	4.694223403930664	102.32208251953125	3.5136938095092773e-5	-3.4539122581481934	110.964111328125	4.106760025024414e-5	12	028
427	6.484796524047852	99.88895416259766	1.0	51.40415954589844	118.92675018310547	0.9999992847442627	4.483403205871582	102.4869613647461	3.8743019104003906e-5	-3.560046672821045	111.18102264404297	4.190206527709961e-5	12	028
428	6.1573333740234375	100.28536987304688	1.0	50.225067138671875	118.6959228515625	1.0	53.44953918457031	119.0772705078125	3.8683414459228516e-5	-4.6461181640625	91.20335388183594	4.124641418457031e-5	12	028
429	5.844151020050049	99.96185302734375	1.0	50.51177978515625	118.83419036865234	1.0	613.8196411132812	221.5398712158203	0.00010314583778381348	-3.5969252586364746	111.00862121582031	4.380941390991211e-5	12	028
430	5.94188928604126	100.22572326660156	1.0	50.62276077270508	118.4127426147461	1.0	52.53579330444336	119.80618286132812	4.6640634536743164e-5	-3.5478768348693848	111.19710540771484	3.534555435180664e-5	12	028
431	6.247969627380371	99.96382141113281	1.0	52.02809524536133	117.4903335571289	1.0	57.01618194580078	117.54093933105469	7.042288780212402e-5	49.53903579711914	117.4427490234375	4.7206878662109375e-5	12	028
432	5.829328536987305	100.39923858642578	1.0	51.45268630981445	118.1233901977539	1.0	53.95085144042969	118.54662322998047	8.338689804077148e-5	-3.5926761627197266	111.16641998291016	4.9561262130737305e-5	12	028
433	5.790469169616699	100.9274673461914	1.0	51.0052375793457	117.16354370117188	1.0	53.23073196411133	117.57688903808594	5.307793617248535e-5	-3.6945180892944336	111.25013732910156	3.933906555175781e-5	12	028
434	5.755074977874756	100.56328582763672	1.0	50.43062210083008	116.19911193847656	1.0	613.5103149414062	222.01039123535156	6.720423698425293e-5	-3.4165143966674805	111.0423583984375	4.291534423828125e-5	12	028
435	5.072567939758301	101.32487487792969	1.0	50.64175796508789	115.70838928222656	1.0	3.465169906616211	103.34998321533203	4.884600639343262e-5	-3.7966041564941406	111.35711669921875	3.966689109802246e-5	12	028
436	4.164995193481445	100.26570129394531	1.0	50.95412826538086	115.84568786621094	1.0	3.397169351577759	102.8599624633789	8.726119995117188e-5	-3.5022058486938477	110.64654541015625	5.486607551574707e-5	12	028
437	4.9564337730407715	100.43946838378906	1.0	50.81736755371094	115.46700286865234	1.0	3.369938611984253	103.014404296875	7.459521293640137e-5	-3.773681640625	111.05261993408203	5.143880844116211e-5	12	028
438	5.056153297424316	101.06603240966797	1.0	52.10415267944336	115.17333221435547	1.0	3.6925759315490723	103.41206359863281	5.9604644775390625e-5	-3.560222625732422	111.44278717041016	4.464387893676758e-5	12	028
439	4.703102111816406	100.94149780273438	1.0	52.21836853027344	114.65904998779297	1.0	3.3196022510528564	103.31208038330078	7.602572441101074e-5	-3.862583637237549	111.28092956542969	4.270672798156738e-5	12	028
440	4.65056848526001	100.2732925415039	1.0	51.105960845947266	114.35142517089844	1.0	3.6960859298706055	102.69436645507812	8.255243301391602e-5	-3.653625965118408	110.93081665039062	4.45246696472168e-5	12	028
441	4.35636568069458	101.28654479980469	1.0	50.74641036987305	114.43730926513672	1.0	3.1316704750061035	103.35076904296875	8.654594421386719e-5	-4.071964263916016	110.71703338623047	4.234910011291504e-5	12	028
442	4.595070838928223	101.56050872802734	1.0	49.71195983886719	114.54391479492188	1.0	3.3829188346862793	103.47470092773438	5.456805229187012e-5	49.119300842285156	115.63963317871094	6.452202796936035e-5	12	028
443	4.367595672607422	101.7969741821289	1.0	49.89929962158203	113.72488403320312	1.0	3.3530068397521973	103.66179656982422	5.081295967102051e-5	-5.5316667556762695	91.78071594238281	3.7044286727905273e-5	12	028
444	4.457495212554932	101.83708953857422	1.0	49.25286865234375	114.2860336303711	1.0	3.129246234893799	103.3547592163086	4.032254219055176e-5	49.01858139038086	114.52179718017578	4.3720006942749023e-5	12	028
445	4.509720325469971	101.41401672363281	1.0	48.18734359741211	113.07406616210938	1.0	612.341796875	222.4171600341797	0.003935426473617554	-4.203919410705566	110.93282318115234	3.409385681152344e-5	12	028
446	5.00457763671875	102.15580749511719	1.0	49.09638595581055	112.22733306884766	0.9999998807907104	3.2803709506988525	103.71810913085938	4.6253204345703125e-5	-5.234615325927734	91.86884307861328	5.474686622619629e-5	12	028
447	3.841542959213257	102.2569808959961	0.9999998807907104	49.19316101074219	112.74491882324219	1.0	2.9216818809509277	103.84333801269531	6.511807441711426e-5	48.801666259765625	111.65433502197266	0.0001227259635925293	12	028
448	4.315405368804932	101.90560913085938	1.0	47.08460235595703	111.17869567871094	0.9999997019767761	3.0452322959899902	103.52022552490234	7.826089859008789e-5	48.499698638916016	111.05935668945312	6.556510925292969e-5	12	028
449	2.7778091430664062	102.75489807128906	1.0	49.2218132019043	110.73214721679688	0.9998593330383301	2.898951530456543	104.1225814819336	0.00010073184967041016	-5.304828643798828	92.13130187988281	6.532669067382812e-5	12	028
450	3.5047101974487305	102.5887680053711	0.9999998807907104	48.61686325073242	111.48380279541016	0.9999996423721313	3.0770928859710693	103.86599731445312	0.00011745095252990723	-4.691951751708984	92.1870346069336	7.417798042297363e-5	12	028
451	3.195575714111328	102.41661071777344	1.0	48.157196044921875	112.124755859375	1.0	2.9357376098632812	103.85381317138672	7.81714916229248e-5	49.17144775390625	113.09831237792969	0.00010526180267333984	12	028
452	4.854889869689941	102.87158966064453	1.0	47.221275329589844	112.25926971435547	1.0	3.282677173614502	104.16549682617188	6.332993507385254e-5	47.849815368652344	111.23436737060547	5.3256750106811523e-5	12	028
453	4.030539035797119	103.05623626708984	1.0	45.31831741333008	111.6184310913086	1.0	3.310594081878662	104.09584045410156	6.696581840515137e-5	47.429298400878906	111.00198364257812	6.747245788574219e-5	12	028
454	3.797623634338379	102.28764343261719	1.0	42.64372253417969	110.32044982910156	0.9999995231628418	39.25874328613281	108.18852233886719	0.0001246929168701172	-4.002854347229004	110.16116333007812	6.330013275146484e-5	12	028
455	3.2661428451538086	103.06398010253906	1.0	41.82744216918945	109.158447265625	0.25574666261672974	3.000406265258789	104.42066192626953	9.444355964660645e-5	-4.878848075866699	92.06149291992188	6.982684135437012e-5	12	028
456	3.8256378173828125	102.08329772949219	1.0	39.9283561706543	109.15704345703125	0.02685198187828064	612.3685302734375	219.86212158203125	0.6634982228279114	-4.143362998962402	110.50450134277344	7.50124454498291e-5	12	028
457	3.7659435272216797	103.6230239868164	0.999999463558197	40.142662048339844	108.41812896728516	0.00027114152908325195	3.6415932178497314	104.60342407226562	8.115172386169434e-5	-4.849337577819824	92.51535034179688	6.434321403503418e-5	12	028
458	3.8935015201568604	102.43263244628906	0.9999999403953552	40.68764114379883	109.91547393798828	0.10097387433052063	2.7130842208862305	103.92532348632812	0.00016993284225463867	-5.230581283569336	92.37031555175781	6.413459777832031e-5	12	028
459	4.328547477722168	102.1130599975586	0.9999967813491821	46.1713981628418	111.83700561523438	1.0	614.4443359375	220.83349609375	4.094839096069336e-5	47.1021614074707	111.05946350097656	0.0003236234188079834	12	028
460	4.1946516036987305	102.41502380371094	0.9999995827674866	44.935123443603516	111.87236022949219	1.0	3.3734452724456787	103.84417724609375	5.760788917541504e-5	46.67204284667969	111.4369125366211	0.0002002120018005371	12	028
461	3.765669822692871	102.0841293334961	0.9999995231628418	42.445465087890625	110.97376251220703	1.0	41.25046157836914	109.30257415771484	0.0001131296157836914	42.00585174560547	111.2857437133789	9.08970832824707e-5	12	028
462	4.442171573638916	102.91398620605469	0.9999995231628418	42.00396728515625	111.79884338378906	1.0	3.6990060806274414	103.98272705078125	0.0001010894775390625	39.89809799194336	111.36172485351562	6.982684135437012e-5	12	028
463	4.255729675292969	103.13687896728516	0.9999998211860657	41.30614471435547	111.29129028320312	1.0	3.9396276473999023	104.15370178222656	0.00011184811592102051	39.478759765625	110.8253402709961	5.1081180572509766e-5	12	028
464	3.9211292266845703	103.59296417236328	0.9999992847442627	40.783836364746094	108.99169158935547	0.9999843835830688	3.6804301738739014	104.19217681884766	6.562471389770508e-5	-4.945033073425293	92.57071685791016	3.361701965332031e-5	12	028
465	4.07736349105835	103.08170318603516	0.9999998211860657	40.40130615234375	106.75132751464844	0.46841320395469666	3.768911838531494	104.07479858398438	8.764863014221191e-5	-4.779726982116699	92.84748077392578	8.061528205871582e-5	12	028
466	3.9760093688964844	102.85166931152344	0.9999999403953552	39.0634765625	107.26983642578125	0.9488897919654846	4.208122730255127	104.36871337890625	8.881092071533203e-5	-3.3835673332214355	109.48356628417969	5.510449409484863e-5	12	028
467	3.921872138977051	103.26143646240234	0.9999998807907104	40.156211853027344	108.7496109008789	0.9999935030937195	3.9430015087127686	104.3476333618164	0.00011292099952697754	-4.050414085388184	109.67619323730469	4.544854164123535e-5	12	028
468	3.7032361030578613	103.78284454345703	0.9999991655349731	38.79975891113281	110.50767517089844	0.8643877506256104	3.5398640632629395	104.58197021484375	9.47117805480957e-5	-4.154045104980469	108.65985870361328	3.9190053939819336e-5	12	028
469	2.6751017570495605	102.71211242675781	0.9999935626983643	40.8001823425293	109.45079040527344	0.013504773378372192	3.4538397789001465	103.78639221191406	3.0428171157836914e-5	-5.5676727294921875	92.76044464111328	3.0368566513061523e-5	12	028
470	4.559874057769775	103.46239471435547	0.9999976754188538	40.16055679321289	111.04844665527344	0.9999998807907104	39.5806884765625	109.24790954589844	5.179643630981445e-5	38.895347595214844	110.8772201538086	4.547834396362305e-5	12	028
471	4.5778350830078125	103.37857818603516	0.9999963641166687	39.10032272338867	110.37883758544922	1.0	37.114524841308594	111.42066192626953	7.718801498413086e-5	37.671810150146484	110.73583221435547	9.03010368347168e-5	12	028
472	4.550434112548828	104.08302307128906	0.9999974966049194	37.042118072509766	110.3953857421875	0.9999468922615051	4.204374313354492	104.37347412109375	7.95125961303711e-5	-4.702236175537109	93.00996398925781	5.289912223815918e-5	12	028
473	3.606657028198242	103.59571838378906	0.9999988079071045	37.197837829589844	107.47712707519531	0.9999999403953552	4.126312255859375	104.1377182006836	6.628036499023438e-5	39.339359283447266	110.58612823486328	0.00011578202247619629	12	028
474	3.6812899112701416	104.25860595703125	0.9999934434890747	36.57767105102539	105.74960327148438	0.9999999403953552	5.686117172241211	97.09911346435547	5.003809928894043e-5	39.16741180419922	110.02738189697266	5.179643630981445e-5	12	028
475	4.97122049331665	102.89630126953125	0.9999990463256836	37.42604064941406	105.42758178710938	0.9999792575836182	5.545584678649902	96.54341125488281	6.988644599914551e-5	-3.3981456756591797	93.2005615234375	4.9173831939697266e-5	12	028
476	4.069972515106201	102.84772491455078	0.9999972581863403	35.50554275512695	105.96937561035156	0.9999999403953552	4.8849077224731445	104.05012512207031	5.200505256652832e-5	39.05168533325195	110.33767700195312	3.713369369506836e-5	12	028
477	3.4923856258392334	104.39956665039062	0.9999966621398926	33.95174789428711	106.8394775390625	0.9999997019767761	613.0588989257812	221.5419464111328	0.0002670884132385254	-2.9114909172058105	108.49298858642578	3.4809112548828125e-5	12	028
478	2.9219741821289062	102.9113998413086	0.999984622001648	35.83072280883789	106.46013641357422	0.9999983906745911	6.035778045654297	96.05836486816406	0.00010970234870910645	-1.7184357643127441	93.0857162475586	5.6177377700805664e-5	12	028
479	4.278902053833008	104.22208404541016	0.9981094598770142	36.95942306518555	105.2998275756836	0.9999994039535522	39.93846893310547	105.76571655273438	3.8117170333862305e-5	34.31039047241211	103.5678482055664	4.3511390686035156e-5	12	028
480	4.199617862701416	104.63948822021484	0.9999610185623169	35.902435302734375	104.96026611328125	0.9999801516532898	6.284235000610352	96.7474365234375	7.477402687072754e-5	-2.657614231109619	93.85681915283203	4.678964614868164e-5	12	028
481	2.592912435531616	104.22219848632812	0.9895719289779663	36.213829040527344	107.23973846435547	0.9995682239532471	647.152587890625	58.55274200439453	2.0205974578857422e-5	-1.9832639694213867	93.91925811767578	5.424022674560547e-6	12	028
482	3.1007094383239746	103.8855972290039	0.9999715089797974	35.92683410644531	108.12803649902344	0.9976141452789307	5.537308216094971	104.12322998046875	0.00012832880020141602	-2.8387985229492188	93.58378601074219	3.904104232788086e-5	12	028
483	2.4232091903686523	104.07066345214844	0.9982290267944336	36.47249221801758	107.73230743408203	0.999714732170105	5.869657039642334	104.39131927490234	2.92360782623291e-5	-3.0575523376464844	93.94280242919922	1.379847526550293e-5	12	028
484	2.8487894535064697	103.2817153930664	0.9996721744537354	35.47563934326172	109.0983657836914	0.9995107054710388	613.3216552734375	220.50376892089844	0.00043264031410217285	-3.6540708541870117	93.37863159179688	2.086162567138672e-5	12	028
485	1.6883344650268555	103.29173278808594	0.9999814629554749	34.4200325012207	107.38439178466797	0.9999949932098389	5.0707197189331055	104.28929138183594	0.0001697540283203125	-3.258270740509033	92.94864654541016	1.8417835235595703e-5	12	028
486	2.4783573150634766	103.50843048095703	0.9975007772445679	34.78327941894531	106.41777801513672	1.0	6.338947296142578	105.697265625	3.263354301452637e-5	38.93180847167969	110.62748718261719	0.00011801719665527344	12	028
487	3.5271763801574707	103.2232437133789	0.9986622333526611	32.79486846923828	106.69862365722656	0.9999997615814209	6.691049575805664	104.76189422607422	4.8547983169555664e-5	37.58049392700195	111.28555297851562	5.665421485900879e-5	12	028
488	2.839878559112549	103.02145385742188	0.997644305229187	32.59504318237305	106.36534881591797	0.9999992847442627	6.459526062011719	104.83667755126953	0.00010278820991516113	38.32175064086914	110.96733093261719	6.517767906188965e-5	12	028
489	3.68068528175354	102.93942260742188	0.9998896718025208	34.36396408081055	105.59239959716797	0.9999954700469971	6.238916397094727	104.72258758544922	0.00011813640594482422	-0.764737606048584	107.14348602294922	2.232193946838379e-5	12	028
490	2.8949356079101562	102.18939971923828	0.9975248575210571	32.09028244018555	107.13882446289062	0.9999955296516418	7.087162017822266	105.23627471923828	0.00030943751335144043	1.0962471961975098	106.87571716308594	4.214048385620117e-5	12	028
491	2.8909106254577637	102.03075408935547	0.9999274611473083	32.886817932128906	106.3143081665039	0.9999974966049194	6.106698513031006	104.10770416259766	0.0002434253692626953	-0.02630758285522461	105.84273529052734	4.953145980834961e-5	12	028
492	2.813617706298828	102.29087829589844	0.9999098777770996	32.88583755493164	105.84638214111328	0.9999957084655762	6.176973342895508	104.30072021484375	0.00026366114616394043	-0.41952991485595703	106.49246215820312	3.9070844650268555e-5	12	028
493	2.5262627601623535	102.93729400634766	0.9998742938041687	32.86856460571289	106.11315155029297	0.9999540448188782	6.322628498077393	96.5936279296875	0.00010040402412414551	-0.7362027168273926	93.50357818603516	3.597140312194824e-5	12	028
494	2.152221202850342	103.22966766357422	0.9998905658721924	33.953407287597656	107.1021499633789	0.9999685287475586	5.961091041564941	104.40274047851562	8.043646812438965e-5	-1.171882152557373	93.27699279785156	2.1278858184814453e-5	12	028
495	1.5867247581481934	102.64649200439453	0.9657667875289917	33.08560562133789	106.87210845947266	0.8983969688415527	6.551694869995117	105.60652160644531	4.2319297790527344e-5	-1.228905200958252	93.7044906616211	1.3917684555053711e-5	12	028
496	1.9613120555877686	102.21221160888672	0.7321908473968506	32.9097900390625	105.85890197753906	0.9839540719985962	7.738187789916992	105.57366943359375	4.735589027404785e-5	-0.15810012817382812	93.4312744140625	1.5974044799804688e-5	12	028
497	1.6678109169006348	102.6120834350586	0.9334725141525269	33.17961502075195	106.74183654785156	0.7536220550537109	7.364919662475586	105.589599609375	5.206465721130371e-5	-0.9674396514892578	93.12092590332031	1.3113021850585938e-5	12	028
498	1.1823029518127441	103.00226593017578	0.4959554076194763	33.14371871948242	106.86985778808594	0.0006828010082244873	6.844454765319824	95.97122955322266	9.59634780883789e-6	-1.188490390777588	93.63475799560547	1.4722347259521484e-5	12	028
499	1.9524445533752441	103.13059997558594	0.9965915679931641	32.056095123291016	107.30854034423828	0.9999914169311523	7.356082916259766	105.63709259033203	0.00017207860946655273	0.1156613826751709	94.1298828125	4.369020462036133e-5	12	028
500	2.1874561309814453	103.81392669677734	0.9978929162025452	33.82633972167969	106.06826782226562	0.9998672008514404	614.1157836914062	220.02784729003906	0.00012004375457763672	-1.1896610260009766	106.308837890625	1.0609626770019531e-5	12	028
501	2.525744915008545	103.21504974365234	0.922051191329956	32.704872131347656	105.6343002319336	0.9999951124191284	7.532693862915039	107.15234375	0.0001773238182067871	0.7844796180725098	93.9881820678711	2.530217170715332e-5	12	028
502	2.6256699562072754	101.97864532470703	0.9846913814544678	31.69221305847168	104.59031677246094	0.9999997019767761	7.756338119506836	95.50299072265625	0.00021088123321533203	1.107301950454712	93.81110382080078	6.091594696044922e-5	12	028
503	3.386197566986084	103.43193817138672	0.9841474294662476	32.371131896972656	106.29100036621094	0.9999961853027344	7.056558609008789	105.66698455810547	0.0002586543560028076	1.3658771514892578	107.09062194824219	3.975629806518555e-5	12	028
504	4.40610408782959	102.9458999633789	0.9333134889602661	31.71845054626465	105.58650207519531	0.9999996423721313	7.609106540679932	105.36714935302734	0.00026226043701171875	33.352264404296875	112.77934265136719	3.8683414459228516e-5	12	028
505	1.9517161846160889	106.22351837158203	0.9311767220497131	31.77704620361328	105.17630767822266	0.9999970197677612	7.443432807922363	106.31405639648438	0.0004906058311462402	1.5689811706542969	94.57289123535156	9.974837303161621e-5	12	028
506	1.2016468048095703	106.61477661132812	0.842596709728241	31.590476989746094	104.9234848022461	0.9998776316642761	7.778618812561035	105.85958099365234	0.0002925693988800049	1.295233964920044	94.69032287597656	6.091594696044922e-5	12	028
507	3.4154322147369385	107.0978775024414	0.27595311403274536	31.304468154907227	105.8354263305664	0.9999998807907104	8.120355606079102	106.5946273803711	0.000302731990814209	32.57844543457031	112.88261413574219	7.414817810058594e-5	12	028
508	2.250718593597412	102.85604095458984	0.9751535058021545	31.9926815032959	105.49561309814453	0.9999979734420776	7.202154159545898	106.60665893554688	0.00015032291412353516	-0.31497812271118164	93.43035888671875	1.6748905181884766e-5	12	028
509	4.491672039031982	106.03489685058594	0.20604413747787476	31.058635711669922	105.14468383789062	0.9999998211860657	8.11474609375	105.66827392578125	0.0003172159194946289	4.474487781524658	107.28742980957031	6.0439109802246094e-5	12	028
510	2.738001823425293	106.37477111816406	0.19947218894958496	31.594907760620117	106.06822204589844	0.999963104724884	8.286483764648438	106.16596984863281	0.0005373358726501465	4.834362506866455	106.51356506347656	9.66191291809082e-5	12	028
511	1.1692266464233398	105.44770812988281	0.679600179195404	31.230241775512695	105.84415435791016	0.999999463558197	7.800283908843994	106.47005462646484	0.00022235512733459473	2.9973807334899902	107.45582580566406	3.7223100662231445e-5	12	028
512	2.0439651012420654	106.91105651855469	0.36651235818862915	30.8835391998291	106.17929077148438	0.999992847442627	8.249652862548828	106.73944854736328	0.0001767277717590332	3.796726703643799	107.07250213623047	2.6792287826538086e-5	12	028
513	1.563908338546753	107.1224136352539	0.5209125280380249	31.42461585998535	106.8304672241211	0.9999978542327881	7.660306930541992	106.7618637084961	0.0001328587532043457	37.16294860839844	111.45149230957031	2.6494264602661133e-5	12	028
514	0.0686960220336914	106.1661605834961	0.7650549411773682	32.81929016113281	105.75091552734375	0.9999876618385315	8.043025016784668	106.41394805908203	0.0002180039882659912	1.0740833282470703	94.16317749023438	2.4944543838500977e-5	12	028
515	4.070385456085205	102.95748138427734	0.7032324075698853	31.52786636352539	106.39305877685547	0.9999900460243225	8.254892349243164	105.85315704345703	0.0003001093864440918	1.885179042816162	93.6623306274414	4.795193672180176e-5	12	028
516	1.4075844287872314	107.20403289794922	0.572458803653717	32.67875671386719	105.84059143066406	0.9999937415122986	7.952188968658447	107.3818588256836	0.00022125244140625	2.0765552520751953	95.10385131835938	2.893805503845215e-5	12	028
517	1.136286973953247	107.62464141845703	0.6575010418891907	31.51478385925293	104.95429229736328	0.9999990463256836	613.137939453125	219.5439453125	0.0009584724903106689	3.3050076961517334	107.64554595947266	1.8268823623657227e-5	12	028
518	1.4888811111450195	106.2868881225586	0.20986172556877136	31.707210540771484	105.79517364501953	0.9999792575836182	8.74795150756836	106.30126953125	0.0004144012928009033	4.912724018096924	106.40633392333984	7.18235969543457e-5	12	028
519	2.131845235824585	107.69853973388672	0.24423274397850037	30.413148880004883	104.54650115966797	0.999998927116394	8.550689697265625	107.0073471069336	0.00047087669372558594	4.544981479644775	108.0011215209961	7.346272468566895e-5	12	028
520	2.885305404663086	106.57389068603516	0.8343044519424438	30.818500518798828	104.48455047607422	0.9999998807907104	8.0104398727417	106.62047576904297	0.00035244226455688477	3.294247627258301	108.30072784423828	4.735589027404785e-5	12	028
521	2.2461531162261963	103.19261169433594	0.20810353755950928	32.25035095214844	105.74529266357422	0.9998072981834412	8.385353088378906	106.33568572998047	0.0001506805419921875	1.376701831817627	94.17461395263672	3.68952751159668e-5	12	028
522	0.8877861499786377	106.63549041748047	0.9144071340560913	31.5224552154541	105.05792236328125	0.9999986886978149	7.570937156677246	106.7457504272461	0.00012111663818359375	1.5458006858825684	94.5425033569336	3.191828727722168e-5	12	028
523	0.9772806167602539	106.15324401855469	0.7372064590454102	31.333019256591797	106.42827606201172	0.9999995827674866	7.679300785064697	106.70902252197266	0.0004038512706756592	3.565779209136963	107.47428894042969	4.678964614868164e-5	12	028
524	2.071410894393921	107.2837905883789	0.34330809116363525	30.369815826416016	105.34672546386719	0.9999923706054688	7.778355598449707	107.0588150024414	0.0003127753734588623	4.1996941566467285	107.86048126220703	5.0395727157592773e-5	12	028
525	1.6444103717803955	106.7286605834961	0.7361446619033813	30.768325805664062	105.54509735107422	0.9999970197677612	7.6816792488098145	107.07554626464844	0.0002543032169342041	3.292837619781494	107.62289428710938	4.380941390991211e-5	12	028
526	0.8810679912567139	106.9825668334961	0.456287682056427	30.01343536376953	104.63785552978516	0.9999977350234985	8.064664840698242	107.2651138305664	0.00027167797088623047	4.365874290466309	107.288330078125	5.227327346801758e-5	12	028
527	1.7313346862792969	109.01324462890625	0.21593856811523438	30.242860794067383	106.44241333007812	0.9999992847442627	8.095911026000977	108.1014175415039	0.0003274977207183838	3.965245246887207	108.06730651855469	5.8591365814208984e-5	12	028
528	1.992722511291504	112.67132568359375	0.07928434014320374	29.80089569091797	105.29975891113281	0.9999969005584717	8.22137451171875	108.43982696533203	0.0005451440811157227	4.939380168914795	107.41976928710938	9.238719940185547e-5	12	028
529	1.106971025466919	108.23052978515625	0.06793513894081116	30.648717880249023	105.38142395019531	0.9999947547912598	8.555459022521973	107.75865936279297	0.00028651952743530273	4.922232627868652	107.65460968017578	7.978081703186035e-5	12	028
530	1.0042543411254883	107.46768188476562	0.19877731800079346	30.29569435119629	106.4405517578125	0.9999927878379822	7.761744499206543	106.7869873046875	0.0007118582725524902	4.87783670425415	107.33476257324219	0.00012063980102539062	12	028
