# Supplementary material for: An automated feeding system for the African killifish reveals the impact of diet on lifespan and allows scalable assessment of associative learning
Source: eLife. 2022 Nov 10;11:e69008. doi: 10.7554/eLife.69008 (PMC9788828; doi:10.7554/eLife.69008)
Supplement: Figure 6—source data 2. [file elife-69008-fig6-data2.zip › Training Trajectories/t20_REC014DLC_resnet50_TrainAllTheThingsJun28shuffle1_1030000.csv]

bodyparts_coords	fishhead_x	fishhead_y	fishhead_likelihood	fishtail_x	fishtail_y	fishtail_likelihood	redlight_x	redlight_y	redlight_likelihood	fooddrop_x	fooddrop_y	fooddrop_likelihood	fishnum	recordingnum
0	49.70915222167969	150.10667419433594	0.00010040402412414551	75.79502868652344	195.18099975585938	0.0017292797565460205	77.12330627441406	195.90802001953125	2.8312206268310547e-6	2.9398157596588135	1.0589210987091064	2.950429916381836e-6	20	014
1	41.56206130981445	141.82933044433594	0.010476529598236084	32.98176574707031	137.01327514648438	7.539987564086914e-6	647.6963500976562	93.3344955444336	4.32133674621582e-6	396.5493469238281	2.4907803535461426	3.069639205932617e-6	20	014
2	42.639591217041016	140.1703643798828	0.9775902032852173	37.48283767700195	140.12229919433594	2.4020671844482422e-5	647.470947265625	92.8094711303711	1.3709068298339844e-5	41.46215057373047	130.5386962890625	9.000301361083984e-6	20	014
3	41.21223068237305	137.26869201660156	0.0378151535987854	6.024367332458496	4.176726341247559	4.798173904418945e-6	647.4100952148438	95.41047668457031	5.671381950378418e-5	2.354900360107422	1.1094143390655518	2.2351741790771484e-6	20	014
4	41.73069381713867	134.85699462890625	0.9929851293563843	38.23078155517578	137.99432373046875	4.3332576751708984e-5	610.0923461914062	228.228515625	0.01678362488746643	28.141292572021484	135.48353576660156	8.553266525268555e-6	20	014
5	40.05361557006836	131.89369201660156	0.7636816501617432	57.61861801147461	161.22703552246094	1.150369644165039e-5	36.97632598876953	133.41041564941406	2.562999725341797e-6	30.225051879882812	130.50364685058594	3.9637088775634766e-6	20	014
6	39.288753509521484	130.7764434814453	9.617209434509277e-5	67.0547103881836	177.5708465576172	1.2695789337158203e-5	611.3135375976562	229.1576385498047	0.13524112105369568	398.09600830078125	2.9506514072418213	1.2516975402832031e-6	20	014
7	38.26060485839844	125.2439193725586	0.0008540153503417969	48.42695999145508	156.2305908203125	0.00019529461860656738	54.13813400268555	156.86427307128906	4.976987838745117e-6	48.600215911865234	144.94166564941406	2.2351741790771484e-6	20	014
8	48.843292236328125	157.0743865966797	8.243322372436523e-5	49.0162239074707	155.8504180908203	0.00042757391929626465	57.06151580810547	151.2855682373047	4.3451786041259766e-5	55.8326416015625	158.24241638183594	2.6226043701171875e-6	20	014
9	33.54558181762695	119.22345733642578	0.0007372200489044189	49.75189208984375	156.02716064453125	0.24998223781585693	610.426513671875	229.1276397705078	8.550286293029785e-5	48.65297317504883	149.47293090820312	1.2993812561035156e-5	20	014
10	32.32147216796875	119.41875457763672	0.04065677523612976	49.782527923583984	157.8776397705078	0.003933340311050415	54.584564208984375	157.22430419921875	1.6123056411743164e-5	55.76868438720703	158.619873046875	1.671910285949707e-5	20	014
11	30.71109390258789	121.79625701904297	0.6116562485694885	50.37278747558594	157.0918426513672	0.9920002222061157	53.817325592041016	154.58743286132812	9.801983833312988e-5	54.38720703125	157.70309448242188	6.258487701416016e-5	20	014
12	32.113914489746094	119.30291748046875	0.04252597689628601	29.458419799804688	120.99781799316406	0.2764875590801239	51.33732986450195	155.2322540283203	1.0758638381958008e-5	6.1602678298950195	121.57473754882812	2.4139881134033203e-5	20	014
13	38.8160285949707	121.57943725585938	0.12899890542030334	35.622833251953125	129.77020263671875	5.304813385009766e-6	611.0899658203125	229.32608032226562	5.698204040527344e-5	31.50342559814453	132.69493103027344	1.341104507446289e-6	20	014
14	7.398095607757568	4.059999942779541	4.380941390991211e-6	5.949331760406494	3.696272850036621	6.079673767089844e-6	648.3026123046875	92.23330688476562	2.5391578674316406e-5	3.5026283264160156	0.7354474067687988	2.592802047729492e-6	20	014
15	39.79737091064453	139.6863250732422	7.808208465576172e-5	5.612278938293457	3.3678221702575684	2.7418136596679688e-6	40.22942352294922	139.07977294921875	3.2007694244384766e-5	3.715021848678589	0.8775391578674316	2.1457672119140625e-6	20	014
16	40.1130256652832	138.44418334960938	6.4373016357421875e-6	414.021240234375	2.359452247619629	2.592802047729492e-6	40.25648880004883	138.39047241210938	2.73287296295166e-5	398.78436279296875	3.2011232376098633	1.2129545211791992e-5	20	014
17	40.36009216308594	136.45083618164062	0.0011066794395446777	5.804530143737793	3.1438417434692383	5.334615707397461e-6	45.14418411254883	134.3838348388672	0.000389784574508667	29.996004104614258	141.67837524414062	1.150369644165039e-5	20	014
18	41.13715362548828	134.4437255859375	0.014717072248458862	39.71490478515625	137.5642852783203	1.1205673217773438e-5	45.31672286987305	131.8458709716797	0.0010827481746673584	32.11613845825195	141.21780395507812	9.897351264953613e-5	20	014
19	42.05146408081055	132.31332397460938	0.6645094156265259	39.95278549194336	128.01551818847656	1.1265277862548828e-5	45.07095718383789	127.86982727050781	0.0004239380359649658	30.72103500366211	140.6488494873047	7.018446922302246e-5	20	014
20	47.9262809753418	125.49846649169922	0.0016810894012451172	40.90928649902344	125.44722747802734	1.96993350982666e-5	45.84206008911133	128.20098876953125	0.00045859813690185547	32.48992919921875	128.22988891601562	1.761317253112793e-5	20	014
21	49.59292221069336	108.58001708984375	0.06352296471595764	39.830482482910156	124.2742919921875	5.8710575103759766e-6	49.036590576171875	113.44366455078125	2.1666288375854492e-5	44.79252243041992	98.91012573242188	1.2308359146118164e-5	20	014
22	44.68624496459961	121.1001205444336	0.9638285636901855	41.147979736328125	123.40966796875	2.8640031814575195e-5	47.3918571472168	113.24594116210938	0.00011897087097167969	48.4696044921875	108.97084045410156	0.00011721253395080566	20	014
23	43.934017181396484	114.7631607055664	0.999998927116394	41.29502487182617	118.39042663574219	2.6226043701171875e-5	46.02301788330078	112.71141052246094	0.0027390718460083008	46.90453338623047	109.27877044677734	1.8924474716186523e-5	20	014
24	44.173091888427734	112.03687286376953	1.0	47.86746597290039	113.63843536376953	6.276369094848633e-5	48.92280197143555	109.33905029296875	0.00013330578804016113	29.635223388671875	109.30818176269531	5.6624412536621094e-5	20	014
25	43.53763961791992	111.4922103881836	0.9999998807907104	39.790977478027344	117.09208679199219	1.9669532775878906e-5	551.586181640625	188.70907592773438	0.863072395324707	29.821125030517578	109.02457427978516	6.0051679611206055e-5	20	014
26	43.61506652832031	111.06507110595703	1.0	547.11083984375	190.42071533203125	0.0008570849895477295	547.5993041992188	189.12863159179688	1.0	546.0790405273438	189.2869415283203	0.0028950870037078857	20	014
27	42.71360397338867	110.35504150390625	1.0	546.61474609375	190.07225036621094	0.0005114972591400146	547.0026245117188	188.61508178710938	1.0	545.8866577148438	188.738037109375	0.0029255151748657227	20	014
28	42.017425537109375	109.79119873046875	1.0	546.7874755859375	190.12213134765625	0.0003304779529571533	547.3809814453125	188.6875	1.0	544.5240478515625	189.30545043945312	0.0013065934181213379	20	014
29	41.664337158203125	108.92681121826172	1.0	546.8096923828125	190.0057830810547	0.000817030668258667	546.9905395507812	188.65455627441406	1.0	545.9426879882812	188.75657653808594	0.0026934146881103516	20	014
30	41.02846908569336	105.14878845214844	0.9999996423721313	547.136474609375	189.4227294921875	0.0008610785007476807	547.49560546875	188.3511199951172	1.0	546.5908203125	188.22560119628906	0.0038153529167175293	20	014
31	40.88987731933594	104.05143737792969	0.9999998807907104	546.97314453125	190.0726776123047	0.0007064938545227051	547.36962890625	188.91421508789062	1.0	546.328857421875	188.73939514160156	0.004278331995010376	20	014
32	40.14120101928711	104.13713836669922	1.0	547.0117797851562	190.1087646484375	0.0004798769950866699	547.635498046875	188.57217407226562	1.0	546.0628662109375	188.96908569335938	0.00163993239402771	20	014
33	39.19335174560547	103.67518615722656	1.0	546.9118041992188	189.96810913085938	0.0005740523338317871	546.767822265625	188.91598510742188	1.0	546.7669067382812	190.84503173828125	0.0030912458896636963	20	014
34	38.375064849853516	99.06539154052734	1.0	546.8359375	189.91395568847656	0.000687718391418457	547.2584228515625	188.6737823486328	1.0	546.0929565429688	188.65673828125	0.0028946995735168457	20	014
35	37.70943069458008	98.60199737548828	1.0	547.3140869140625	189.99244689941406	0.00038677453994750977	548.0330200195312	189.29965209960938	1.0	546.5975952148438	188.96246337890625	0.0021576285362243652	20	014
36	36.272335052490234	97.91068267822266	1.0	546.8535766601562	189.69400024414062	0.0005141198635101318	547.052001953125	188.17434692382812	1.0	545.062255859375	188.3663787841797	0.003572523593902588	20	014
37	36.65177536010742	98.09175109863281	0.9998916983604431	546.8253173828125	189.84141540527344	0.0005270838737487793	547.145263671875	188.1451416015625	1.0	546.1444091796875	188.5989227294922	0.002353876829147339	20	014
38	35.04780197143555	98.04620361328125	1.0	546.9197998046875	190.27328491210938	0.0006738007068634033	547.3599243164062	188.4178924560547	1.0	545.9331665039062	188.96096801757812	0.002867966890335083	20	014
39	34.074012756347656	98.08580780029297	0.9999997615814209	547.019287109375	189.5211639404297	0.0006592273712158203	547.3287963867188	188.3358917236328	1.0	545.4244384765625	188.6187744140625	0.003964275121688843	20	014
40	33.09764099121094	97.36734771728516	0.9999971389770508	547.3574829101562	190.02981567382812	0.00028571486473083496	548.2560424804688	188.3054962158203	1.0	546.4351806640625	188.76605224609375	0.001377016305923462	20	014
41	32.032684326171875	96.14181518554688	1.0	545.5436401367188	189.47076416015625	0.0004856288433074951	546.6556396484375	188.20672607421875	1.0	544.4559936523438	188.80401611328125	0.003200709819793701	20	014
42	31.535566329956055	96.01274871826172	0.9999603033065796	547.2006225585938	189.25912475585938	0.0005231499671936035	547.1173095703125	187.71522521972656	1.0	544.9559326171875	188.3098602294922	0.003693133592605591	20	014
43	31.264751434326172	97.04829406738281	0.9999967813491821	546.7827758789062	189.8164825439453	0.0005745589733123779	547.426513671875	188.4591064453125	1.0	546.0746459960938	188.61534118652344	0.0019130110740661621	20	014
44	31.01034164428711	100.48784637451172	0.9999961853027344	547.0867919921875	189.71409606933594	0.0006874203681945801	547.4063110351562	188.59506225585938	1.0	546.452392578125	188.4167938232422	0.003426194190979004	20	014
45	30.059375762939453	100.30836486816406	1.0	546.4979858398438	189.4644012451172	0.0007764101028442383	546.545654296875	188.25579833984375	1.0	547.123046875	190.20118713378906	0.00588187575340271	20	014
46	29.283926010131836	99.82567596435547	0.9999998807907104	546.7377319335938	190.05068969726562	0.0007128119468688965	547.3836669921875	189.02383422851562	1.0	545.8565063476562	188.9189910888672	0.002231419086456299	20	014
47	28.619585037231445	100.94368743896484	1.0	546.8812866210938	189.34542846679688	0.0005685389041900635	547.0858154296875	188.12730407714844	1.0	545.3229370117188	188.48031616210938	0.004301697015762329	20	014
48	28.35301399230957	102.9232177734375	1.0	42.47186279296875	107.54341888427734	0.0006861090660095215	546.8720092773438	188.07615661621094	1.0	546.3194580078125	188.21092224121094	0.004039466381072998	20	014
49	28.90522003173828	104.52381134033203	1.0	546.575927734375	190.30140686035156	0.0007433295249938965	547.2964477539062	188.89891052246094	1.0	547.2960205078125	191.02938842773438	0.0031068027019500732	20	014
50	28.3350830078125	106.25731658935547	1.0	40.787437438964844	109.63719177246094	0.0010878443717956543	547.9324340820312	188.21456909179688	1.0	545.9739379882812	188.75836181640625	0.0015707612037658691	20	014
51	28.122182846069336	107.78507232666016	1.0	547.1962890625	190.20811462402344	0.0006924271583557129	547.8989868164062	188.51321411132812	1.0	546.3713989257812	188.7806396484375	0.003619641065597534	20	014
52	26.14272117614746	109.53424072265625	1.0	546.9312744140625	190.2521514892578	0.0006683170795440674	547.6076049804688	188.49461364746094	1.0	546.1034545898438	189.0431365966797	0.0020340681076049805	20	014
53	30.291166305541992	119.36377716064453	1.0	546.8616943359375	189.174072265625	0.00038677453994750977	548.0503540039062	187.44805908203125	1.0	546.3859252929688	187.97299194335938	0.0024769604206085205	20	014
54	29.280038833618164	120.41439056396484	1.0	547.22314453125	189.816162109375	0.00043144822120666504	547.8326416015625	187.87413024902344	1.0	546.5050048828125	188.60853576660156	0.0025854408740997314	20	014
55	30.156578063964844	124.35248565673828	1.0	547.1891479492188	189.5578155517578	0.0008431375026702881	547.5040893554688	188.46047973632812	1.0	546.5966186523438	188.47935485839844	0.003613591194152832	20	014
56	31.830053329467773	127.3501968383789	1.0	546.7557983398438	189.87847900390625	0.0009162724018096924	546.3851928710938	187.88189697265625	1.0	544.6040649414062	188.27725219726562	0.005361229181289673	20	014
57	32.251625061035156	127.34649658203125	1.0	547.12451171875	190.1429443359375	0.00048792362213134766	547.4302978515625	188.1475372314453	1.0	546.1489868164062	188.89645385742188	0.0025334060192108154	20	014
58	31.704029083251953	127.5329818725586	1.0	547.3546752929688	189.88134765625	0.000339508056640625	547.9961547851562	188.91160583496094	1.0	546.3670043945312	188.83319091796875	0.002046048641204834	20	014
59	33.853816986083984	131.16983032226562	1.0	546.674072265625	189.3730010986328	0.0006317794322967529	546.9662475585938	188.03819274902344	1.0	546.15478515625	188.2012481689453	0.0052602291107177734	20	014
60	34.08067321777344	128.021484375	1.0	546.7064819335938	190.31390380859375	0.00045248866081237793	547.3390502929688	188.87774658203125	1.0	545.7320556640625	188.99037170410156	0.001832515001296997	20	014
61	34.38786315917969	129.02052307128906	1.0	547.0962524414062	189.59201049804688	0.0005924701690673828	547.416015625	188.38943481445312	1.0	546.4988403320312	188.2830810546875	0.004557520151138306	20	014
62	35.861305236816406	131.2808074951172	1.0	546.9974975585938	189.47683715820312	0.0008557736873626709	546.9152221679688	187.96495056152344	1.0	546.2350463867188	188.2876434326172	0.005346238613128662	20	014
63	36.229984283447266	133.32479858398438	1.0	547.1841430664062	189.3374786376953	0.0009860098361968994	547.6597900390625	188.06129455566406	1.0	546.7577514648438	188.1888885498047	0.005252182483673096	20	014
64	36.756038665771484	133.5821990966797	1.0	547.1619262695312	189.84530639648438	0.0008589625358581543	547.4609375	188.74790954589844	1.0	545.3276977539062	188.86631774902344	0.005869001150131226	20	014
65	37.4038200378418	135.01821899414062	1.0	547.0551147460938	189.63320922851562	0.0006397068500518799	547.4638671875	188.32167053222656	1.0	546.5164184570312	188.42808532714844	0.003983348608016968	20	014
66	36.753047943115234	134.3150634765625	1.0	547.2991943359375	190.28775024414062	0.0007547736167907715	546.9618530273438	188.8605194091797	1.0	545.1262817382812	189.15908813476562	0.007635891437530518	20	014
67	37.451087951660156	132.79949951171875	1.0	547.3068237304688	190.119384765625	0.0007699728012084961	547.4869384765625	188.81427001953125	1.0	545.4741821289062	189.05227661132812	0.005134493112564087	20	014
68	36.48634719848633	133.08242797851562	1.0	547.0564575195312	189.93629455566406	0.0006905496120452881	547.7658081054688	188.567138671875	1.0	546.351806640625	188.70697021484375	0.002882659435272217	20	014
69	36.798736572265625	133.328125	1.0	547.1575927734375	189.81544494628906	0.0005530118942260742	547.4961547851562	188.46832275390625	1.0	546.0913696289062	188.50341796875	0.002445399761199951	20	014
70	35.73713302612305	132.06585693359375	1.0	547.1162109375	189.92269897460938	0.0006798505783081055	547.282958984375	188.70166015625	1.0	546.3219604492188	188.74044799804688	0.0029465556144714355	20	014
71	35.3180046081543	131.78831481933594	1.0	547.3925170898438	188.6201171875	0.0007550716400146484	547.6321411132812	187.28944396972656	1.0	547.172607421875	187.6260986328125	0.006500124931335449	20	014
72	36.19828796386719	131.90423583984375	1.0	546.6563720703125	190.4268035888672	0.0006413757801055908	547.0418701171875	188.74713134765625	1.0	546.8171997070312	190.91661071777344	0.002532750368118286	20	014
73	36.58384323120117	132.1312255859375	1.0	547.3145751953125	190.13912963867188	0.0005556643009185791	547.4285888671875	188.82191467285156	1.0	545.6210327148438	189.05909729003906	0.005465388298034668	20	014
74	37.34315490722656	133.42478942871094	1.0	547.493896484375	189.2864532470703	0.0004343390464782715	548.4382934570312	187.4903564453125	1.0	546.8773193359375	188.296630859375	0.0016340911388397217	20	014
75	36.477874755859375	132.77134704589844	1.0	547.3389282226562	189.43701171875	0.0005420148372650146	547.9052734375	187.97364807128906	1.0	546.6823120117188	188.3804473876953	0.0031569600105285645	20	014
76	36.394012451171875	132.83006286621094	1.0	546.4376220703125	189.82876586914062	0.0009528994560241699	546.3544921875	188.52023315429688	1.0	544.5444946289062	188.75074768066406	0.00878065824508667	20	014
77	36.337039947509766	132.18362426757812	1.0	546.8760375976562	189.9175567626953	0.0007289648056030273	547.1625366210938	188.81651306152344	1.0	544.9628295898438	188.94027709960938	0.00339508056640625	20	014
78	36.03917694091797	131.98780822753906	1.0	546.94189453125	189.38308715820312	0.0007498264312744141	546.8687133789062	187.97251892089844	1.0	546.4036865234375	188.17840576171875	0.004198342561721802	20	014
79	36.31919860839844	130.87026977539062	1.0	547.025634765625	189.87158203125	0.0007768869400024414	546.7772827148438	188.4302520751953	1.0	544.8929443359375	188.57464599609375	0.0060228705406188965	20	014
80	36.63816833496094	131.87655639648438	1.0	547.4996948242188	190.1654510498047	0.000617295503616333	548.0018920898438	188.87716674804688	1.0	546.6516723632812	188.96786499023438	0.0031702816486358643	20	014
81	38.020957946777344	131.20530700683594	1.0	546.121826171875	188.79676818847656	0.0005479753017425537	546.80908203125	187.75857543945312	1.0	544.9859619140625	187.96002197265625	0.005457669496536255	20	014
82	40.092796325683594	140.1138458251953	0.9999998807907104	546.83203125	189.3477020263672	0.00043648481369018555	547.089111328125	187.72579956054688	1.0	544.5699462890625	188.4120330810547	0.0025134384632110596	20	014
83	40.22142791748047	143.94639587402344	1.0	547.39990234375	189.95838928222656	0.0006066262722015381	547.4712524414062	188.61636352539062	1.0	546.56787109375	188.76564025878906	0.0039053261280059814	20	014
84	38.20351028442383	142.17926025390625	1.0	547.4945678710938	189.5369873046875	0.00037035346031188965	547.708984375	187.87777709960938	1.0	546.7274780273438	188.46043395996094	0.0038344860076904297	20	014
85	37.312931060791016	144.4239501953125	1.0	547.2405395507812	189.79690551757812	0.00039005279541015625	547.764404296875	188.46908569335938	1.0	546.4600219726562	188.7503662109375	0.0019097626209259033	20	014
86	36.03855895996094	142.67420959472656	1.0	546.6892700195312	189.87432861328125	0.0011809766292572021	546.1490478515625	188.4280242919922	1.0	544.5286254882812	189.0705108642578	0.008365720510482788	20	014
87	35.015281677246094	142.75070190429688	1.0	546.669677734375	189.9688262939453	0.0005832314491271973	547.1231079101562	188.70840454101562	1.0	545.8468017578125	188.75701904296875	0.002376854419708252	20	014
88	34.71070861816406	142.09561157226562	1.0	547.0023803710938	189.5652618408203	0.0009488463401794434	547.371337890625	188.07821655273438	1.0	546.37841796875	188.20103454589844	0.005822241306304932	20	014
89	33.757484436035156	141.775390625	1.0	546.6417236328125	189.50332641601562	0.0013093054294586182	546.7538452148438	188.4244384765625	1.0	545.1858520507812	188.5791015625	0.00677257776260376	20	014
90	34.49318313598633	140.72134399414062	1.0	547.4844360351562	189.03244018554688	0.000698089599609375	547.8462524414062	187.93560791015625	1.0	547.1644897460938	187.9193572998047	0.00558963418006897	20	014
91	33.69390869140625	141.18789672851562	1.0	545.734130859375	189.66217041015625	0.0006662309169769287	546.3327026367188	188.17166137695312	1.0	544.6717529296875	188.6781768798828	0.009198248386383057	20	014
92	32.52667999267578	138.84124755859375	1.0	547.3766479492188	189.68609619140625	0.0006135106086730957	548.1190185546875	188.37147521972656	1.0	546.7464599609375	188.32089233398438	0.00328943133354187	20	014
93	32.320899963378906	139.2801513671875	1.0	45.3886833190918	132.31985473632812	0.0014176368713378906	548.1505126953125	189.18519592285156	1.0	546.5447387695312	189.20042419433594	0.0026396512985229492	20	014
94	32.085548400878906	137.21490478515625	1.0	46.35206985473633	131.74729919433594	0.001862853765487671	547.5603637695312	187.9810791015625	1.0	546.2890014648438	188.45428466796875	0.0014255046844482422	20	014
95	33.692291259765625	135.3276824951172	1.0	46.575279235839844	130.5117950439453	0.006932497024536133	547.8204956054688	187.8231658935547	1.0	545.5254516601562	188.4267120361328	0.0020047128200531006	20	014
96	32.93439483642578	134.09808349609375	1.0	46.184844970703125	130.1118927001953	0.0031689703464508057	547.3480224609375	188.14776611328125	1.0	546.4338989257812	188.28985595703125	0.0028383731842041016	20	014
97	35.557373046875	133.4269256591797	1.0	49.7833366394043	131.3592529296875	0.048727989196777344	547.0723266601562	188.33245849609375	1.0	546.635986328125	188.03895568847656	0.0070708394050598145	20	014
98	35.78662109375	132.33248901367188	1.0	47.140262603759766	128.32830810546875	0.026030004024505615	548.3277587890625	188.01568603515625	1.0	547.0880126953125	188.29855346679688	0.002669692039489746	20	014
99	33.699790954589844	131.4654083251953	1.0	50.073158264160156	131.67581176757812	0.0031837821006774902	546.9035034179688	187.8997344970703	1.0	545.2421875	188.04579162597656	0.008255749940872192	20	014
100	34.658203125	132.87513732910156	1.0	56.10358810424805	132.46055603027344	0.2213549017906189	547.79248046875	187.7572021484375	1.0	546.686279296875	188.29196166992188	0.0021437108516693115	20	014
101	36.80398178100586	131.9520721435547	1.0	49.67977523803711	129.0770721435547	0.09010010957717896	547.89404296875	188.03359985351562	1.0	546.3430786132812	188.72146606445312	0.0015329718589782715	20	014
102	34.73189163208008	132.04571533203125	1.0	50.85136032104492	129.099609375	0.9663813710212708	546.838623046875	188.0504608154297	1.0	544.615966796875	188.3104705810547	0.00306817889213562	20	014
103	36.157798767089844	131.8319854736328	1.0	62.375885009765625	130.40257263183594	0.9964065551757812	547.1553955078125	188.54237365722656	1.0	545.0397338867188	189.03944396972656	0.0033991634845733643	20	014
104	37.21504592895508	131.68496704101562	1.0	59.34103775024414	128.37100219726562	0.9183433651924133	547.4810791015625	188.53541564941406	1.0	545.8926391601562	188.73834228515625	0.0016494989395141602	20	014
105	38.1671028137207	130.73095703125	1.0	62.930641174316406	128.2812957763672	0.21289417147636414	546.9326782226562	187.93307495117188	1.0	545.1705322265625	188.07077026367188	0.013445466756820679	20	014
106	38.807430267333984	131.5945587158203	1.0	63.282936096191406	128.85943603515625	0.020357251167297363	547.4342041015625	188.81639099121094	1.0	546.0620727539062	189.12510681152344	0.0018579065799713135	20	014
107	39.46211624145508	129.57740783691406	1.0	57.01362228393555	127.32548522949219	0.0030546188354492188	547.3504028320312	188.1692657470703	1.0	545.0010986328125	188.52427673339844	0.0019550621509552	20	014
108	40.27374267578125	130.59762573242188	1.0	58.362300872802734	127.41273498535156	0.0015694499015808105	548.300048828125	188.52064514160156	1.0	546.7266845703125	188.56944274902344	0.00276985764503479	20	014
109	42.07440185546875	131.26841735839844	1.0	61.38853073120117	127.57667541503906	0.004838347434997559	547.9925537109375	188.4408416748047	1.0	546.6069946289062	188.92422485351562	0.002179086208343506	20	014
110	43.46601486206055	131.94285583496094	1.0	66.04115295410156	128.352783203125	0.003961890935897827	547.0899047851562	188.46102905273438	1.0	547.1998291015625	190.49951171875	0.00418621301651001	20	014
111	45.74427032470703	131.7263946533203	1.0	65.79493713378906	127.03321075439453	0.0946996808052063	546.6837158203125	188.10325622558594	1.0	544.7440795898438	188.61915588378906	0.006408393383026123	20	014
112	46.33161926269531	130.8346710205078	1.0	63.92645263671875	127.11021423339844	0.07732760906219482	547.1077880859375	188.596435546875	1.0	546.3287353515625	188.59140014648438	0.0023713409900665283	20	014
113	47.85224533081055	127.93153381347656	1.0	63.989139556884766	125.62154388427734	0.00391724705696106	547.5866088867188	188.36891174316406	1.0	546.3487548828125	188.4667205810547	0.004621386528015137	20	014
114	48.68201446533203	130.6972198486328	1.0	63.360816955566406	124.61870574951172	0.876154363155365	547.8468627929688	188.63916015625	1.0	546.7752685546875	188.55311584472656	0.005358070135116577	20	014
115	49.490482330322266	132.12852478027344	1.0	65.23995971679688	125.45747375488281	0.00536683201789856	548.251708984375	188.77896118164062	1.0	546.2989501953125	189.23194885253906	0.0011263787746429443	20	014
116	50.919158935546875	133.35772705078125	1.0	67.74222564697266	125.14556884765625	0.8603711128234863	547.688720703125	189.1655731201172	1.0	546.17041015625	189.0258026123047	0.0027167797088623047	20	014
117	50.92877197265625	134.3262939453125	1.0	66.71204376220703	124.77094268798828	0.6157739758491516	546.9750366210938	188.2122039794922	1.0	545.0703735351562	188.5281524658203	0.005046188831329346	20	014
118	51.390865325927734	132.69839477539062	1.0	65.9425277709961	124.73332214355469	0.9992398023605347	547.81787109375	188.07479858398438	1.0	546.4212646484375	188.54469299316406	0.0016902685165405273	20	014
119	52.225914001464844	132.09620666503906	1.0	67.11616516113281	123.73666381835938	0.10487556457519531	547.3709716796875	188.0859375	1.0	546.2791137695312	188.53775024414062	0.002659022808074951	20	014
120	52.3231086730957	132.2848663330078	1.0	66.36511993408203	123.3337173461914	0.2691459357738495	546.8113403320312	188.7540283203125	1.0	547.3576049804688	191.02383422851562	0.004809647798538208	20	014
121	52.581260681152344	133.5799560546875	1.0	67.40662384033203	122.55632019042969	0.0015708506107330322	547.5719604492188	188.5069122314453	1.0	545.2469482421875	188.70152282714844	0.0027893781661987305	20	014
122	52.781558990478516	134.09014892578125	1.0	70.46360778808594	123.70525360107422	0.14704465866088867	548.3687744140625	188.49981689453125	1.0	546.62939453125	188.61634826660156	0.002408832311630249	20	014
123	52.79592514038086	133.64927673339844	1.0	79.210205078125	124.76319885253906	0.9146024584770203	547.8525390625	188.28480529785156	1.0	546.3798217773438	188.777587890625	0.002523958683013916	20	014
124	52.82528305053711	136.04368591308594	1.0	78.83782196044922	124.7584457397461	0.9747030735015869	547.574951171875	188.86465454101562	1.0	546.0671997070312	188.90684509277344	0.002072364091873169	20	014
125	53.46641540527344	135.3494873046875	1.0	78.59663391113281	124.69569396972656	0.8599762320518494	547.84814453125	188.40011596679688	1.0	546.4407958984375	188.57748413085938	0.001885443925857544	20	014
126	53.591487884521484	133.5355987548828	1.0	78.34329986572266	124.08180236816406	0.9855794906616211	548.0235595703125	188.81394958496094	1.0	546.439453125	189.03262329101562	0.0025309622287750244	20	014
127	53.92034149169922	134.73609924316406	1.0	78.92972564697266	123.92632293701172	0.9395624995231628	547.2509765625	188.16627502441406	1.0	545.1723022460938	188.5421142578125	0.004869371652603149	20	014
128	54.372989654541016	135.01393127441406	1.0	79.23377990722656	124.47330474853516	0.23154550790786743	547.0372924804688	188.52088928222656	1.0	544.7587280273438	188.91139221191406	0.0031457245349884033	20	014
129	53.82527160644531	136.0364532470703	1.0	78.93448638916016	123.44214630126953	0.7837207913398743	546.9969482421875	188.23284912109375	1.0	546.3523559570312	188.40902709960938	0.00286749005317688	20	014
130	54.687095642089844	135.94662475585938	1.0	83.36996459960938	124.50428009033203	0.9997258186340332	547.682373046875	188.4788360595703	1.0	546.4437866210938	188.61044311523438	0.0021501779556274414	20	014
131	54.47252655029297	135.13316345214844	1.0	80.81381225585938	123.61163330078125	0.9012346267700195	546.57666015625	188.98974609375	1.0	544.5928344726562	189.47340393066406	0.004584223031997681	20	014
132	54.318199157714844	134.86746215820312	1.0	84.45343017578125	123.37561798095703	0.9999672174453735	548.1414184570312	187.48599243164062	1.0	546.9009399414062	187.97166442871094	0.0029051899909973145	20	014
133	53.813438415527344	134.15817260742188	1.0	83.59844970703125	124.18257141113281	0.9999647736549377	547.5759887695312	188.6443328857422	1.0	546.4201049804688	188.45240783691406	0.0025215744972229004	20	014
134	53.63129425048828	135.33323669433594	1.0	85.97843170166016	123.11038208007812	0.9999997019767761	547.3335571289062	189.05921936035156	1.0	545.3178100585938	189.3834228515625	0.004481792449951172	20	014
135	53.803504943847656	134.6236572265625	1.0	83.7841567993164	121.64278411865234	0.9999908208847046	547.5668334960938	188.52938842773438	1.0	545.7360229492188	188.79428100585938	0.0017381906509399414	20	014
136	52.678932189941406	137.36282348632812	1.0	87.11016082763672	120.46392822265625	1.0	546.8516235351562	188.76229858398438	1.0	545.5806274414062	188.92079162597656	0.0014393329620361328	20	014
137	53.15814208984375	138.99267578125	1.0	86.79073333740234	121.63993835449219	1.0	547.0491943359375	188.60882568359375	1.0	544.8101196289062	188.96820068359375	0.002910524606704712	20	014
138	52.849430084228516	137.74488830566406	1.0	86.30745697021484	121.17408752441406	1.0	547.4378051757812	188.1819610595703	1.0	546.2821655273438	188.21328735351562	0.002593427896499634	20	014
139	52.320247650146484	143.9307403564453	1.0	74.10543060302734	121.87390899658203	1.0	548.2340087890625	188.11524963378906	1.0	546.4688110351562	188.69863891601562	0.0022415220737457275	20	014
140	41.47064971923828	159.90292358398438	1.0	82.58306121826172	113.61749267578125	1.0	547.6190795898438	188.25045776367188	1.0	546.5316162109375	188.39964294433594	0.0019561946392059326	20	014
141	31.44196891784668	171.63735961914062	1.0	82.82699584960938	115.26590728759766	1.0	547.649169921875	189.09693908691406	1.0	546.3384399414062	188.90966796875	0.0028440356254577637	20	014
142	24.740957260131836	182.75584411621094	1.0	80.05740356445312	120.3761215209961	0.9999998211860657	547.7288818359375	188.50025939941406	1.0	546.44677734375	188.57374572753906	0.0024788975715637207	20	014
143	19.899972915649414	192.0119171142578	1.0	75.15326690673828	124.1264419555664	0.9999727010726929	548.4072875976562	187.9023895263672	1.0	546.5699462890625	188.44760131835938	0.0009648799896240234	20	014
144	15.563416481018066	205.60081481933594	0.9999878406524658	74.06433868408203	134.38658142089844	1.0	547.471435546875	187.93695068359375	1.0	546.2076416015625	188.1832733154297	0.0014614760875701904	20	014
145	66.76698303222656	142.71395874023438	0.21970945596694946	67.366943359375	141.30809020996094	1.0	547.2464599609375	188.4263458251953	1.0	546.0074462890625	188.48394775390625	0.002428203821182251	20	014
146	3.8183536529541016	246.53369140625	0.00492057204246521	60.06768798828125	140.42819213867188	1.0	547.8591918945312	188.07884216308594	1.0	546.43603515625	188.33810424804688	0.001374274492263794	20	014
147	40.65092849731445	177.66258239746094	0.000195235013961792	52.243831634521484	169.4659881591797	1.0	546.8378295898438	188.61529541015625	1.0	546.1154174804688	188.6319580078125	0.00411030650138855	20	014
148	548.796630859375	194.64244079589844	0.00018361210823059082	41.11734390258789	197.73046875	0.9999364018440247	547.489013671875	188.7474822998047	1.0	546.2890625	188.76588439941406	0.0034220516681671143	20	014
149	548.8362426757812	193.35977172851562	0.00012552738189697266	29.56562614440918	234.50799560546875	0.0013265907764434814	548.130126953125	187.9412384033203	1.0	546.6821899414062	188.4661407470703	0.0022255778312683105	20	014
150	548.8843994140625	194.7308349609375	0.0001359879970550537	29.361753463745117	236.0557403564453	0.1419309377670288	547.7523193359375	188.9752197265625	1.0	545.9618530273438	189.0502166748047	0.0021469593048095703	20	014
151	548.7388305664062	194.4630584716797	0.0001558065414428711	547.0213623046875	189.9228973388672	0.0005716383457183838	547.1390991210938	188.56825256347656	1.0	546.0174560546875	188.69764709472656	0.0024091899394989014	20	014
152	548.9044189453125	194.33827209472656	0.00017812848091125488	546.811279296875	189.30902099609375	0.0008893311023712158	547.0686645507812	188.10284423828125	1.0	546.445068359375	187.97901916503906	0.005643486976623535	20	014
153	548.8236083984375	194.02676391601562	0.00012344121932983398	546.694580078125	189.4153594970703	0.0006330609321594238	547.9093627929688	187.79541015625	1.0	545.9486694335938	188.39935302734375	0.0014299750328063965	20	014
154	34.858863830566406	296.35205078125	0.0003044307231903076	33.63692855834961	302.0646667480469	1.0	547.0692749023438	188.32395935058594	1.0	546.0269775390625	188.57601928710938	0.00263136625289917	20	014
155	32.946598052978516	313.6415100097656	0.004371911287307739	37.20612335205078	308.37957763671875	1.0	547.0564575195312	188.41729736328125	1.0	546.1942138671875	188.7056121826172	0.0034493207931518555	20	014
156	33.70328903198242	317.0280456542969	0.0005969703197479248	39.59413146972656	312.82623291015625	1.0	547.0033569335938	188.94525146484375	1.0	545.9010009765625	188.81344604492188	0.002266913652420044	20	014
157	41.82536315917969	311.7702941894531	0.0004169940948486328	42.86103439331055	313.7390441894531	1.0	546.9876708984375	188.16455078125	1.0	545.05029296875	188.38075256347656	0.004656851291656494	20	014
158	43.39445495605469	313.39312744140625	0.001687556505203247	44.335357666015625	315.7447814941406	1.0	546.476806640625	188.5430450439453	1.0	544.1198120117188	188.92977905273438	0.002758622169494629	20	014
159	43.506290435791016	314.7188415527344	0.0011258125305175781	44.925907135009766	317.6927795410156	1.0	547.4395141601562	188.31008911132812	1.0	546.363037109375	188.24462890625	0.00305745005607605	20	014
160	0.40098118782043457	352.3714904785156	0.001011282205581665	37.04380798339844	321.7005615234375	1.0	547.435546875	188.9828643798828	1.0	546.4439086914062	188.809326171875	0.004085272550582886	20	014
161	0.9230670928955078	362.9010009765625	0.002444028854370117	13.429651260375977	329.8489074707031	0.9524397850036621	546.966064453125	188.1549835205078	1.0	544.6546630859375	188.8291778564453	0.002201378345489502	20	014
162	2.676077365875244	363.4418640136719	0.00023642182350158691	1.4338445663452148	338.0694580078125	0.5300067663192749	547.0487060546875	188.54135131835938	1.0	545.1666259765625	188.7079315185547	0.0056927502155303955	20	014
163	548.87646484375	194.48355102539062	0.0001507103443145752	547.0843505859375	189.68312072753906	0.0004978179931640625	547.3534545898438	188.6887969970703	1.0	546.2229614257812	188.6213836669922	0.0023926496505737305	20	014
164	548.4332885742188	194.78091430664062	0.00020807981491088867	546.6251831054688	189.56394958496094	0.0007732510566711426	546.2257690429688	188.32742309570312	1.0	544.6088256835938	188.64614868164062	0.011484801769256592	20	014
165	548.7250366210938	194.60499572753906	0.00014632940292358398	546.9494018554688	190.22421264648438	0.0004393458366394043	547.4303588867188	188.71481323242188	1.0	546.07080078125	188.90196228027344	0.0019919276237487793	20	014
166	548.8919677734375	194.2056884765625	0.0001074373722076416	547.1572265625	189.52032470703125	0.0005961358547210693	547.4356689453125	188.21063232421875	1.0	546.2765502929688	188.33770751953125	0.0020321905612945557	20	014
167	548.6666259765625	194.63912963867188	0.00013831257820129395	546.6771240234375	190.1946563720703	0.0007889866828918457	546.8046264648438	188.59490966796875	1.0	545.7550659179688	188.95899963378906	0.0023054182529449463	20	014
168	548.810791015625	194.2652587890625	0.00011232495307922363	546.8832397460938	189.4456787109375	0.000477522611618042	547.5068359375	188.16932678222656	1.0	546.1121215820312	188.2650146484375	0.0022271275520324707	20	014
169	548.6802368164062	194.21653747558594	0.00012218952178955078	546.8074951171875	189.9076385498047	0.00045120716094970703	547.209228515625	188.4106903076172	1.0	545.7157592773438	188.5493927001953	0.0012902319431304932	20	014
170	548.6532592773438	194.375244140625	0.0001442432403564453	546.6762084960938	189.66473388671875	0.000840991735458374	547.030029296875	187.9833984375	1.0	544.9696044921875	188.3040771484375	0.004106611013412476	20	014
171	3.0590100288391113	356.3884582519531	0.022762149572372437	2.5577096939086914	355.93743896484375	0.013350456953048706	547.8353881835938	187.6101531982422	1.0	546.79296875	187.8902130126953	0.0022240877151489258	20	014
172	3.5188119411468506	361.95538330078125	0.27506840229034424	2.8310022354125977	369.9472961425781	0.0014971494674682617	547.1513671875	189.14593505859375	1.0	545.7626342773438	189.2289581298828	0.0025725364685058594	20	014
173	2.797863483428955	362.1001281738281	0.056167811155319214	546.7485961914062	189.7950439453125	0.0007845461368560791	546.9511108398438	188.5010528564453	1.0	545.8110961914062	188.52261352539062	0.002989530563354492	20	014
174	7.819091320037842	359.25390625	0.010203361511230469	546.9861450195312	189.4949951171875	0.00047647953033447266	547.2401123046875	187.98690795898438	1.0	546.2852783203125	188.3595733642578	0.0025694668292999268	20	014
175	4.589956283569336	354.011474609375	0.005682528018951416	546.589111328125	189.3540802001953	0.0005168020725250244	546.9910888671875	187.92919921875	1.0	547.04150390625	190.3868408203125	0.002440214157104492	20	014
176	4.180665016174316	352.7388610839844	0.019346386194229126	546.718994140625	189.49017333984375	0.0008968710899353027	546.484619140625	187.88870239257812	1.0	544.9578247070312	188.11241149902344	0.0075539350509643555	20	014
177	5.192453861236572	353.3841247558594	0.8122400045394897	546.747802734375	190.20631408691406	0.0012241601943969727	546.5526733398438	188.76321411132812	1.0	545.0263671875	188.9484405517578	0.009230285882949829	20	014
178	4.869561672210693	352.4799499511719	0.5873847007751465	546.6865844726562	189.8302001953125	0.0005547404289245605	546.837890625	188.70004272460938	1.0	545.9248046875	188.5146026611328	0.0036294162273406982	20	014
179	6.181755542755127	351.3528747558594	0.997970461845398	547.1072387695312	189.9281005859375	0.00042000412940979004	547.2135009765625	188.37911987304688	1.0	546.2378540039062	188.79566955566406	0.0015454590320587158	20	014
180	5.2679266929626465	352.9895324707031	0.9996689558029175	546.894775390625	190.00613403320312	0.0009036064147949219	547.2664184570312	188.78753662109375	1.0	546.1251831054688	188.84266662597656	0.0034180283546447754	20	014
181	5.5174150466918945	339.9314270019531	0.0008989572525024414	546.9591674804688	189.75633239746094	0.0005826950073242188	547.4238891601562	188.17486572265625	1.0	545.2445678710938	188.81858825683594	0.002023637294769287	20	014
182	2.6254448890686035	332.396728515625	0.04362773895263672	546.70849609375	189.931884765625	0.0007579624652862549	547.1162109375	188.57225036621094	1.0	546.0462036132812	188.62896728515625	0.003068089485168457	20	014
183	2.5375843048095703	332.752685546875	0.04191657900810242	546.7655639648438	190.11871337890625	0.0008245110511779785	546.298095703125	188.7346649169922	1.0	544.8235473632812	189.17044067382812	0.008597016334533691	20	014
184	6.034811019897461	338.77520751953125	0.8038140535354614	26.070968627929688	342.4649353027344	0.000582277774810791	547.1307983398438	188.61717224121094	1.0	546.3258056640625	188.66470336914062	0.002962082624435425	20	014
185	5.465175628662109	340.1682434082031	0.9982599020004272	547.0159301757812	189.47711181640625	0.0002721548080444336	547.3181762695312	188.49766540527344	1.0	545.1702880859375	188.71539306640625	0.0022185444831848145	20	014
186	6.878406047821045	340.947021484375	0.9999825358390808	547.09716796875	189.27996826171875	0.0008595585823059082	547.0692138671875	188.15130615234375	1.0	546.4822998046875	188.11485290527344	0.005669504404067993	20	014
187	5.741495609283447	339.358154296875	0.9999948143959045	546.9583129882812	189.8077850341797	0.0006656944751739502	547.0877075195312	188.0795135498047	1.0	546.0969848632812	188.5939483642578	0.003286302089691162	20	014
188	7.666166305541992	340.2371826171875	0.9914923906326294	546.8914794921875	189.2352752685547	0.000633537769317627	547.2041015625	187.69522094726562	1.0	546.491455078125	187.95361328125	0.004005908966064453	20	014
189	6.132747173309326	335.8644104003906	0.999958872795105	546.7513427734375	189.861572265625	0.0006747543811798096	547.0521240234375	188.27354431152344	1.0	546.1539306640625	188.4875946044922	0.004885673522949219	20	014
190	5.153116226196289	334.05352783203125	0.9995562434196472	546.6705932617188	189.75588989257812	0.00044536590576171875	546.9672241210938	188.4552459716797	1.0	544.68017578125	188.78883361816406	0.0016694068908691406	20	014
191	6.992339134216309	334.673583984375	0.9998496770858765	2.9194178581237793	329.6924743652344	0.0006936490535736084	547.3876342773438	187.93397521972656	1.0	546.7400512695312	188.1221466064453	0.002694636583328247	20	014
192	6.038473129272461	331.7223205566406	0.9395573139190674	4.076049327850342	327.8101501464844	0.001319587230682373	547.3212890625	188.9040069580078	1.0	546.3961181640625	188.7775421142578	0.0035373270511627197	20	014
193	7.78450870513916	333.7883605957031	0.4280407428741455	32.92557144165039	339.3569641113281	0.0026322007179260254	547.4267578125	187.8942108154297	1.0	546.4866333007812	188.07923889160156	0.001437842845916748	20	014
194	9.434258460998535	334.3378601074219	0.9862173199653625	546.8983764648438	190.15692138671875	0.0005003809928894043	547.39599609375	188.30665588378906	1.0	545.9932861328125	188.96124267578125	0.001748502254486084	20	014
195	7.012354373931885	330.4545593261719	0.8090308904647827	37.30196762084961	336.1724853515625	0.0225374698638916	546.9742431640625	187.9408721923828	1.0	544.5409545898438	188.23641967773438	0.00157204270362854	20	014
196	11.489310264587402	334.45684814453125	0.014425873756408691	546.5953979492188	190.17718505859375	0.0007344186305999756	546.689453125	188.68040466308594	1.0	545.8021850585938	188.84478759765625	0.002727210521697998	20	014
197	9.544535636901855	330.302734375	0.7697651386260986	33.71952438354492	335.02996826171875	0.09742587804794312	547.094970703125	187.93609619140625	1.0	546.5760498046875	188.0568084716797	0.007245421409606934	20	014
198	11.444890975952148	329.7715148925781	0.4964560270309448	34.963905334472656	334.75274658203125	0.9740507006645203	547.6065673828125	188.63787841796875	1.0	545.9713134765625	188.41310119628906	0.0015392303466796875	20	014
199	11.513813972473145	328.830810546875	0.9991196393966675	37.375247955322266	334.42364501953125	0.9998989105224609	546.9556884765625	188.76686096191406	1.0	545.9356689453125	188.884765625	0.00343284010887146	20	014
200	13.858564376831055	329.173095703125	0.9999926090240479	38.10920333862305	333.0615539550781	0.9999018907546997	547.9330444335938	187.6280975341797	1.0	546.7006225585938	188.09100341796875	0.0024676620960235596	20	014
201	14.00451946258545	327.4203186035156	0.9995542764663696	37.60908889770508	332.362060546875	0.9995795488357544	547.715087890625	187.92623901367188	1.0	546.493896484375	188.4183349609375	0.0017390549182891846	20	014
202	15.045319557189941	327.77166748046875	1.0	38.68743133544922	331.0000305175781	0.9992579221725464	546.9541625976562	188.36097717285156	1.0	545.979248046875	188.52273559570312	0.0040445029735565186	20	014
203	14.386312484741211	328.8813781738281	1.0	39.85633087158203	331.8758239746094	0.9999786615371704	546.976318359375	188.25482177734375	1.0	546.3985595703125	188.30250549316406	0.004331529140472412	20	014
204	15.5716552734375	327.7552490234375	0.9999999403953552	39.38217544555664	331.11273193359375	0.9999099373817444	546.92333984375	188.9733123779297	1.0	544.6981811523438	189.26751708984375	0.0031295716762542725	20	014
205	15.104368209838867	326.0346984863281	1.0	39.08774185180664	330.2464904785156	0.9989051818847656	547.2161254882812	188.2731170654297	1.0	546.0178833007812	188.62791442871094	0.003044635057449341	20	014
206	14.464642524719238	326.48486328125	1.0	39.540931701660156	328.88043212890625	0.015766620635986328	547.7151489257812	188.15618896484375	1.0	546.1788330078125	188.6414794921875	0.0019884109497070312	20	014
207	13.382802963256836	325.60235595703125	0.9999493360519409	35.50262451171875	328.0177917480469	0.06930789351463318	547.28125	187.94461059570312	1.0	546.2658081054688	188.5828857421875	0.002628415822982788	20	014
208	12.633912086486816	326.1859436035156	0.9574235081672668	35.907169342041016	328.26953125	0.41899070143699646	547.2342529296875	188.0088653564453	1.0	546.510498046875	188.260009765625	0.0031463801860809326	20	014
209	9.92434310913086	326.69586181640625	0.999997615814209	33.04627990722656	326.9027099609375	0.5850253701210022	546.6842651367188	188.723876953125	1.0	545.5914306640625	189.025634765625	0.0026055574417114258	20	014
210	9.617948532104492	326.1406555175781	0.9999988079071045	27.65703010559082	329.9357604980469	0.03050050139427185	546.9078369140625	188.5819854736328	1.0	545.6971435546875	188.58563232421875	0.0036065876483917236	20	014
211	7.447050094604492	327.31719970703125	0.9999254941940308	547.2501220703125	189.28689575195312	0.0005112290382385254	548.4136962890625	187.79916381835938	1.0	546.6768188476562	188.00796508789062	0.0026229023933410645	20	014
212	7.126747131347656	326.20892333984375	0.9323582649230957	546.9768676757812	189.56378173828125	0.0004373490810394287	547.2061157226562	188.37026977539062	1.0	546.1223754882812	188.3990478515625	0.001841813325881958	20	014
213	9.39225959777832	328.2018737792969	0.9989259243011475	26.839740753173828	327.04498291015625	0.17826306819915771	546.8963623046875	187.9397735595703	1.0	545.2584228515625	188.26812744140625	0.0057545006275177	20	014
214	8.990361213684082	328.5452880859375	0.948634147644043	22.714033126831055	330.8133850097656	0.008940517902374268	546.561767578125	187.88720703125	1.0	544.8359375	188.22305297851562	0.005106329917907715	20	014
215	8.270709991455078	329.64324951171875	0.9774844646453857	23.854482650756836	329.97235107421875	0.0008593201637268066	547.3660888671875	188.7781219482422	1.0	546.4596557617188	188.61172485351562	0.0025535225868225098	20	014
216	6.654890060424805	329.45196533203125	0.9994983673095703	23.695072174072266	334.49017333984375	0.0008837580680847168	547.4136962890625	188.57901000976562	1.0	546.4891357421875	188.41761779785156	0.0034592747688293457	20	014
217	10.73868465423584	330.24578857421875	0.9999998807907104	546.8255615234375	189.89730834960938	0.0009077489376068115	546.72802734375	188.65553283691406	1.0	546.059814453125	188.70132446289062	0.004714637994766235	20	014
218	12.597182273864746	325.8341369628906	0.9999847412109375	546.900634765625	190.22947692871094	0.0005859732627868652	547.1428833007812	188.5566864013672	1.0	546.0881958007812	188.74551391601562	0.003088027238845825	20	014
219	10.454572677612305	325.3139953613281	0.11762654781341553	546.8958740234375	190.08384704589844	0.0007848739624023438	547.1796875	188.56982421875	1.0	546.0380859375	188.85826110839844	0.0032079219818115234	20	014
220	8.817222595214844	326.008056640625	0.9936647415161133	546.8688354492188	189.17474365234375	0.0003129541873931885	547.6084594726562	187.74960327148438	1.0	546.1844482421875	188.28736877441406	0.0012249648571014404	20	014
221	7.374085426330566	323.7354431152344	0.9999954700469971	546.3287963867188	189.94287109375	0.00044089555740356445	546.820556640625	188.90634155273438	1.0	545.6882934570312	188.63050842285156	0.0016751587390899658	20	014
222	10.564179420471191	323.7140808105469	0.9997304677963257	546.7031860351562	189.95407104492188	0.0008929073810577393	546.96484375	188.5395050048828	1.0	546.0142822265625	188.7086181640625	0.0035605430603027344	20	014
223	10.718201637268066	321.50616455078125	0.6298098564147949	547.0360107421875	189.62818908691406	0.000853806734085083	547.4332885742188	188.24085998535156	1.0	546.578369140625	188.35598754882812	0.004580825567245483	20	014
224	12.57812213897705	319.64862060546875	0.9999734163284302	546.8954467773438	189.43472290039062	0.0006723403930664062	546.7867431640625	188.0895233154297	1.0	546.169677734375	188.24050903320312	0.002604275941848755	20	014
225	14.26196002960205	319.7852783203125	0.9999999403953552	546.9157104492188	189.60360717773438	0.0005391240119934082	547.2669677734375	188.4573974609375	1.0	546.3864135742188	188.32054138183594	0.002896428108215332	20	014
226	17.033708572387695	322.0637512207031	1.0	546.892822265625	189.0526580810547	0.0007256567478179932	546.87109375	188.27671813964844	1.0	546.4111328125	188.0398712158203	0.0037287771701812744	20	014
227	17.364110946655273	319.6353454589844	1.0	546.9463500976562	190.48094177246094	0.0005972981452941895	546.75341796875	188.8238067626953	1.0	545.9105834960938	189.083984375	0.002314239740371704	20	014
228	17.165252685546875	318.24169921875	0.9999994039535522	547.137939453125	189.82777404785156	0.0006060302257537842	547.0133666992188	188.7694549560547	1.0	546.4127807617188	188.6990203857422	0.0026775598526000977	20	014
229	17.069229125976562	317.4151916503906	0.9999995231628418	32.49195861816406	320.6606140136719	0.004999101161956787	546.4963989257812	188.23081970214844	1.0	544.6265258789062	188.63516235351562	0.004395335912704468	20	014
230	18.050416946411133	317.37469482421875	1.0	32.63792037963867	321.20623779296875	0.004723489284515381	547.7222900390625	188.25100708007812	1.0	546.2055053710938	188.29461669921875	0.0013517141342163086	20	014
231	19.242977142333984	318.0948181152344	1.0	547.0048217773438	189.97073364257812	0.000714421272277832	547.753173828125	188.98153686523438	1.0	546.157958984375	188.90972900390625	0.0022420883178710938	20	014
232	20.06417465209961	315.8976135253906	1.0	546.91162109375	189.0814971923828	0.0005807578563690186	547.5498657226562	187.8055419921875	1.0	546.3218383789062	187.99942016601562	0.002267599105834961	20	014
233	19.354381561279297	315.2902526855469	1.0	546.8350830078125	189.84805297851562	0.0007455348968505859	546.9165649414062	188.3771514892578	1.0	544.9076538085938	188.38613891601562	0.004308164119720459	20	014
234	18.277381896972656	314.55548095703125	1.0	547.51953125	189.58740234375	0.00038874149322509766	548.1923828125	188.36561584472656	1.0	546.8927001953125	188.32565307617188	0.0014991164207458496	20	014
235	19.545787811279297	313.0213317871094	1.0	546.6126098632812	189.1990203857422	0.00010854005813598633	547.58642578125	187.4315643310547	1.0	507.4420166015625	189.39064025878906	0.0010304152965545654	20	014
236	17.54871940612793	312.4137268066406	0.9999998807907104	18.468748092651367	313.1582336425781	0.00012359023094177246	548.115478515625	188.2366180419922	1.0	502.609619140625	194.94161987304688	0.9723846316337585	20	014
237	20.34404182434082	311.3817138671875	1.0	506.7947998046875	184.8108367919922	8.58306884765625e-5	546.4312133789062	187.65797424316406	1.0	503.9852294921875	186.58074951171875	0.9999160766601562	20	014
238	19.562267303466797	310.0856018066406	1.0	509.0845031738281	181.09262084960938	0.00018647313117980957	547.2496337890625	186.93630981445312	1.0	507.60186767578125	182.992431640625	0.9999940395355225	20	014
239	19.90459442138672	311.2164306640625	0.9999904036521912	18.469518661499023	312.5652770996094	0.0001913011074066162	547.9406127929688	187.61016845703125	1.0	509.1838073730469	185.54660034179688	0.9958938360214233	20	014
240	19.95285415649414	310.0668640136719	0.9999825954437256	19.123287200927734	310.9737548828125	9.849667549133301e-5	547.6954956054688	186.82168579101562	1.0	510.0205993652344	184.42428588867188	0.9844726324081421	20	014
241	19.071664810180664	309.6648254394531	0.9999996423721313	43.229888916015625	315.46173095703125	0.0610349178314209	547.1741333007812	187.4591064453125	1.0	503.2336730957031	184.93011474609375	0.9957436323165894	20	014
242	21.878868103027344	310.22607421875	0.9999924898147583	31.801326751708984	317.28955078125	0.00012242794036865234	547.5477905273438	188.50479125976562	1.0	511.1534729003906	193.04660034179688	0.40148013830184937	20	014
243	23.367420196533203	309.9783020019531	0.9999993443489075	42.11149215698242	312.4996337890625	0.00016549229621887207	547.2072143554688	187.00233459472656	1.0	506.3716125488281	185.21536254882812	0.9987301826477051	20	014
244	22.551982879638672	308.2362976074219	0.9998078346252441	42.61616897583008	313.1719055175781	0.0012426376342773438	547.7330932617188	187.57171630859375	1.0	505.3403625488281	191.04132080078125	0.9999045133590698	20	014
245	23.56829833984375	309.3942565917969	0.9999932050704956	44.71089172363281	314.9247131347656	0.2145860195159912	547.2966918945312	187.29367065429688	1.0	507.2227783203125	187.440185546875	0.9984254240989685	20	014
246	25.229400634765625	308.7828674316406	0.9998420476913452	42.68534469604492	312.6590881347656	0.0023552775382995605	547.211669921875	187.072509765625	1.0	505.53173828125	186.01690673828125	0.9999983310699463	20	014
247	26.33548355102539	308.69775390625	0.9918246269226074	36.129154205322266	315.7526550292969	0.0033170580863952637	546.9398193359375	187.37767028808594	1.0	502.632080078125	184.92910766601562	0.9999840259552002	20	014
248	22.761146545410156	306.30889892578125	0.9999492168426514	19.491209030151367	306.9794921875	6.625056266784668e-5	547.7196044921875	187.38699340820312	1.0	503.2773742675781	187.86557006835938	0.9999781847000122	20	014
249	29.00332260131836	309.58953857421875	0.9995760917663574	547.6749877929688	189.153076171875	7.924437522888184e-5	547.6569213867188	186.8756561279297	1.0	504.4365234375	182.5059356689453	0.999987006187439	20	014
250	30.330997467041016	310.5463562011719	0.9904172420501709	499.186767578125	182.08447265625	0.000983893871307373	548.0418701171875	186.89402770996094	1.0	500.50885009765625	182.4734649658203	1.0	20	014
251	27.216760635375977	308.4438171386719	0.018201172351837158	500.06396484375	183.4766845703125	0.0002911984920501709	547.8697509765625	187.46995544433594	1.0	502.7300720214844	183.9145050048828	0.9999998807907104	20	014
252	24.871967315673828	334.5809020996094	0.06031838059425354	20.231815338134766	337.2843017578125	0.0002468228340148926	547.5930786132812	187.31417846679688	1.0	504.81121826171875	182.86402893066406	0.9999781847000122	20	014
253	24.250579833984375	332.5953369140625	0.9999997019767761	20.09117889404297	335.63726806640625	0.009549885988235474	547.8678588867188	187.6183624267578	1.0	504.4471435546875	185.2331085205078	0.9999990463256836	20	014
254	19.085620880126953	328.6663513183594	0.9999996423721313	5.426360130310059	339.71063232421875	0.0005402863025665283	547.3482666015625	187.32635498046875	1.0	504.94976806640625	182.55319213867188	0.9999920129776001	20	014
255	18.533082962036133	325.7728576660156	0.999996542930603	42.635746002197266	307.26568603515625	1.0	548.0184936523438	187.78451538085938	1.0	500.2748718261719	187.8383331298828	0.9993099570274353	20	014
256	21.15087890625	323.6518859863281	0.00021851062774658203	39.711978912353516	312.6900634765625	0.9996290802955627	547.7353515625	187.6293182373047	1.0	489.67938232421875	194.01185607910156	1.0	20	014
257	494.2208557128906	197.3571319580078	0.0001780986785888672	497.2090148925781	186.32691955566406	0.00016313791275024414	547.5631103515625	187.55015563964844	1.0	492.984130859375	189.82260131835938	0.9999998807907104	20	014
258	21.62078285217285	320.90985107421875	0.034418582916259766	485.1341247558594	192.7165069580078	0.00013327598571777344	547.55419921875	187.61842346191406	1.0	492.2567443847656	191.62579345703125	0.9999998807907104	20	014
259	17.81657600402832	322.3349609375	0.0001455247402191162	483.94091796875	192.87034606933594	0.00023052096366882324	547.376953125	188.32276916503906	1.0	491.3431396484375	192.3514404296875	1.0	20	014
260	548.9195556640625	189.9635009765625	4.3064355850219727e-5	492.3046569824219	193.3261260986328	8.422136306762695e-5	547.5654907226562	188.1214141845703	1.0	492.1307067871094	193.7106170654297	1.0	20	014
261	549.1408081054688	189.98333740234375	4.07099723815918e-5	547.320556640625	190.0004425048828	7.459521293640137e-5	547.8280029296875	187.96865844726562	1.0	491.7015686035156	193.2158966064453	0.9999999403953552	20	014
262	549.2864379882812	190.28851318359375	4.4226646423339844e-5	547.1138916015625	190.4475860595703	9.617209434509277e-5	547.908935546875	188.42359924316406	1.0	492.2801208496094	194.8883056640625	1.0	20	014
263	549.152099609375	190.0052490234375	3.9130449295043945e-5	547.1775512695312	190.35348510742188	0.00010785460472106934	547.6483764648438	188.09043884277344	1.0	493.1841735839844	193.5872039794922	0.9999999403953552	20	014
264	548.8118896484375	194.1569366455078	4.9233436584472656e-5	546.7586669921875	190.3134765625	0.0001239478588104248	547.5565185546875	188.40830993652344	1.0	491.7083435058594	194.37779235839844	1.0	20	014
265	23.122142791748047	302.2560729980469	0.0008618533611297607	546.9212036132812	190.5047149658203	0.0001049339771270752	547.9814453125	188.4855194091797	1.0	492.6431579589844	195.684326171875	0.9999998211860657	20	014
266	23.39521026611328	294.0543518066406	0.0001519322395324707	482.9823303222656	195.37083435058594	0.00016883015632629395	548.0225830078125	187.8189697265625	1.0	490.5948486328125	196.9073944091797	1.0	20	014
267	23.742488861083984	294.9104309082031	0.03832706809043884	492.36993408203125	193.02740478515625	0.00012734532356262207	547.6268920898438	187.75418090820312	1.0	491.6282043457031	192.49270629882812	0.9999997615814209	20	014
268	26.8339786529541	294.2638244628906	0.9999804496765137	39.90973663330078	290.0609436035156	0.0004405379295349121	548.10595703125	187.6387176513672	1.0	490.41168212890625	191.7928466796875	0.9999996423721313	20	014
269	27.184703826904297	294.1956787109375	0.731609582901001	547.2095947265625	189.64993286132812	9.000301361083984e-5	547.89892578125	187.767333984375	1.0	492.2737731933594	194.54998779296875	0.9999998807907104	20	014
270	27.48213768005371	295.2940368652344	0.25614315271377563	547.5789184570312	189.75914001464844	0.00010320544242858887	548.406005859375	187.88467407226562	1.0	490.9888000488281	197.6317596435547	0.9999997019767761	20	014
271	29.60184097290039	296.08770751953125	0.9999817609786987	40.21010208129883	291.37469482421875	0.0007215738296508789	548.0874633789062	188.5863037109375	1.0	487.5521240234375	196.29847717285156	0.9999884366989136	20	014
272	31.53893280029297	296.6400146484375	0.003278493881225586	547.1922607421875	189.85104370117188	0.00031110644340515137	548.2628784179688	188.2587432861328	1.0	487.6318359375	198.02957153320312	0.9999876022338867	20	014
273	29.287443161010742	295.4669494628906	0.9999927282333374	39.741355895996094	291.0771484375	0.00036534667015075684	548.23583984375	187.6493377685547	1.0	487.7886657714844	198.58560180664062	0.9999977946281433	20	014
274	30.846609115600586	294.718994140625	1.0	40.35051727294922	290.5822448730469	0.00047457218170166016	548.2838745117188	187.79449462890625	1.0	486.3154602050781	199.1139678955078	0.9999992847442627	20	014
275	30.857528686523438	295.0267639160156	0.9999953508377075	40.305362701416016	303.80194091796875	0.0018387138843536377	548.25439453125	187.58303833007812	1.0	489.7839660644531	195.002685546875	0.9999982118606567	20	014
276	31.09495735168457	293.8301696777344	0.9999996423721313	40.387664794921875	290.5126037597656	0.0005102753639221191	547.7708740234375	187.85525512695312	1.0	488.2310485839844	195.91635131835938	0.9999999403953552	20	014
277	31.93042755126953	294.7311096191406	0.9999980926513672	41.53105545043945	291.4788513183594	0.0007817447185516357	548.5675048828125	187.68548583984375	1.0	488.9019470214844	195.93060302734375	1.0	20	014
278	32.333492279052734	293.6515197753906	0.9999974966049194	41.656612396240234	290.90252685546875	0.0004476010799407959	547.7274169921875	188.58763122558594	1.0	485.29779052734375	199.8863067626953	0.9999749660491943	20	014
279	31.83213996887207	293.3811950683594	0.9999998211860657	40.932594299316406	291.1690368652344	0.0004965066909790039	547.8213500976562	188.41270446777344	1.0	487.103515625	200.7921142578125	0.9999988079071045	20	014
280	33.718971252441406	294.3837585449219	0.99993896484375	42.22686767578125	302.55322265625	0.07433211803436279	548.1795654296875	187.84071350097656	1.0	487.8988342285156	200.5035858154297	0.9999985098838806	20	014
281	32.403526306152344	292.9775695800781	0.9999997615814209	40.695709228515625	290.79437255859375	0.0004183650016784668	548.2014770507812	187.79246520996094	1.0	487.820068359375	197.42282104492188	0.9999456405639648	20	014
282	31.84089469909668	293.40521240234375	0.9999989867210388	41.02823257446289	291.90667724609375	0.000654071569442749	548.5447387695312	187.4214630126953	1.0	486.3153076171875	199.13922119140625	0.9999988079071045	20	014
283	32.3241081237793	292.1689758300781	0.9999998211860657	41.16681671142578	290.0036315917969	0.00019061565399169922	548.2328491210938	188.25149536132812	1.0	488.2245788574219	198.14736938476562	0.9999998807907104	20	014
284	31.427770614624023	292.0616760253906	0.9999986886978149	40.053462982177734	291.10418701171875	0.0008437633514404297	548.21435546875	188.06344604492188	1.0	485.6951599121094	200.96908569335938	0.9999924898147583	20	014
285	32.61871337890625	291.76019287109375	1.0	41.43300247192383	290.1280212402344	0.00017023086547851562	547.9981689453125	188.0399932861328	1.0	486.7945556640625	196.4663848876953	0.9999990463256836	20	014
286	33.09063720703125	292.7465515136719	0.9999998807907104	34.42903518676758	293.5845031738281	0.0005303621292114258	547.8820190429688	187.9209442138672	1.0	487.1247863769531	198.4173126220703	0.9999310970306396	20	014
287	32.188514709472656	292.89788818359375	0.9999995827674866	33.52391815185547	293.6483154296875	0.0008873343467712402	548.3441162109375	188.07359313964844	1.0	486.8354187011719	204.3260955810547	0.9958798885345459	20	014
288	33.01803207397461	293.84100341796875	0.9998047351837158	34.567710876464844	294.69354248046875	0.0004337728023529053	548.3792724609375	188.11419677734375	1.0	487.2508850097656	209.29957580566406	0.9997448921203613	20	014
289	32.21916580200195	292.66363525390625	1.0	41.63671875	290.48345947265625	0.0003190338611602783	548.1028442382812	188.25254821777344	1.0	488.892578125	199.49874877929688	0.12185955047607422	20	014
290	32.9942741394043	292.6898193359375	1.0	41.90400695800781	290.98016357421875	0.0005559325218200684	548.1683959960938	188.28256225585938	1.0	485.7281799316406	207.9087677001953	0.9924293756484985	20	014
291	32.98650360107422	292.7132263183594	0.9999999403953552	41.966556549072266	290.668701171875	0.0005707740783691406	547.9114990234375	187.44503784179688	1.0	487.8269348144531	192.90455627441406	0.9999990463256836	20	014
292	33.290748596191406	292.7182312011719	1.0	547.0628662109375	189.7825927734375	0.00013840198516845703	547.8053588867188	187.4364776611328	1.0	486.6348571777344	201.91188049316406	0.9996824860572815	20	014
293	33.633758544921875	293.1208801269531	1.0	43.94649887084961	302.2154541015625	0.0037093758583068848	548.0025024414062	188.28599548339844	1.0	492.592041015625	195.47488403320312	0.661495566368103	20	014
294	33.629058837890625	292.815673828125	0.9999992847442627	48.45004653930664	302.6278076171875	0.0023685991764068604	548.2620849609375	187.8033447265625	1.0	487.1191101074219	195.3801727294922	0.9998822212219238	20	014
295	34.34772872924805	293.47442626953125	0.9999999403953552	43.3258056640625	291.4985046386719	0.0007188618183135986	548.044921875	187.9211883544922	1.0	491.8227844238281	193.03599548339844	0.7633483409881592	20	014
296	34.02399826049805	293.89208984375	0.9999960660934448	49.28176498413086	302.9409484863281	0.0005858838558197021	547.726806640625	188.05516052246094	1.0	485.86041259765625	194.93328857421875	0.9999983310699463	20	014
297	34.86821365356445	294.6454772949219	0.9997192621231079	50.45507049560547	302.78826904296875	0.05789297819137573	548.07958984375	187.7398223876953	1.0	484.86431884765625	203.78680419921875	0.012237191200256348	20	014
298	32.27576446533203	293.1529846191406	1.0	55.92375946044922	302.54278564453125	0.48302558064460754	548.1889038085938	187.61036682128906	1.0	485.0690612792969	201.29458618164062	0.9612354636192322	20	014
299	34.336769104003906	294.1123046875	0.9999983310699463	54.188697814941406	302.8778991699219	0.9613345861434937	547.8226318359375	187.54718017578125	1.0	485.22393798828125	206.2378692626953	0.2860141396522522	20	014
300	32.60997772216797	293.12841796875	0.9999999403953552	52.91856384277344	303.1313781738281	0.07885733246803284	548.5606079101562	187.94837951660156	1.0	484.5818176269531	195.89028930664062	0.9997276067733765	20	014
301	33.56201934814453	293.317138671875	0.999981164932251	56.813453674316406	305.2359619140625	0.10123533010482788	547.8863525390625	187.52601623535156	1.0	481.3970642089844	197.68434143066406	0.9998719096183777	20	014
302	33.45637512207031	293.8064270019531	0.9999999403953552	56.6219596862793	304.3350524902344	0.9738402366638184	547.8987426757812	187.57749938964844	1.0	482.03607177734375	202.96676635742188	0.9615014791488647	20	014
303	32.56983947753906	293.0441589355469	0.9989734888076782	57.459938049316406	304.7427978515625	0.15272757411003113	547.5738525390625	187.19590759277344	1.0	482.46917724609375	204.39361572265625	0.9985461235046387	20	014
304	33.56769561767578	293.5246887207031	0.9999170899391174	57.452552795410156	304.4126892089844	0.22449392080307007	547.8269653320312	187.7346649169922	1.0	480.2493896484375	199.24005126953125	0.9999111294746399	20	014
305	33.2780876159668	294.0325927734375	0.9999994039535522	54.870948791503906	304.4550476074219	0.0008357465267181396	547.744384765625	188.57919311523438	1.0	479.4957275390625	199.51783752441406	0.9991415739059448	20	014
306	33.78709030151367	294.15972900390625	0.9996312856674194	53.97620391845703	304.9612731933594	0.0006535053253173828	547.69970703125	187.6619873046875	1.0	481.69024658203125	201.50611877441406	0.999944806098938	20	014
307	33.9498405456543	294.3063659667969	0.9485485553741455	547.0318603515625	187.7229766845703	0.00030547380447387695	547.688720703125	187.13563537597656	1.0	481.42669677734375	200.63331604003906	0.999984622001648	20	014
308	34.29071044921875	293.79583740234375	0.03016677498817444	547.5451049804688	188.62962341308594	0.0002148747444152832	548.09765625	186.93370056152344	1.0	482.2500915527344	204.3345489501953	0.9999871253967285	20	014
309	33.51784896850586	291.6644287109375	0.9989727735519409	547.2825927734375	189.16481018066406	0.0002678334712982178	547.5518798828125	187.5665740966797	1.0	482.73126220703125	200.9753875732422	0.9999995231628418	20	014
310	36.45433807373047	292.02044677734375	0.9763256311416626	480.4587707519531	195.71734619140625	0.00039458274841308594	547.5118408203125	187.53067016601562	1.0	484.6343078613281	198.27391052246094	0.9999998807907104	20	014
311	549.2195434570312	193.7079315185547	0.00014868378639221191	547.0952758789062	189.5909881591797	0.0007805526256561279	547.3212890625	187.86512756347656	1.0	484.1997375488281	199.7576904296875	0.9999998211860657	20	014
312	549.2736206054688	193.2432861328125	0.00019598007202148438	546.5665893554688	187.98880004882812	0.0005442798137664795	547.424560546875	186.81898498535156	1.0	486.95550537109375	198.16168212890625	0.9999997615814209	20	014
313	549.47607421875	193.51698303222656	0.00011041760444641113	547.0823364257812	188.21646118164062	0.000501483678817749	548.0237426757812	187.67857360839844	1.0	485.24713134765625	202.3255615234375	0.9999994039535522	20	014
314	40.01188659667969	311.21661376953125	0.003476560115814209	546.6342163085938	188.06051635742188	0.00018665194511413574	547.653076171875	187.5760040283203	1.0	487.96417236328125	198.43218994140625	0.9999995231628418	20	014
315	38.648494720458984	315.17303466796875	0.9841735363006592	546.8925170898438	188.746337890625	0.000523984432220459	547.9384765625	187.78468322753906	1.0	487.5408630371094	197.8663787841797	0.9999916553497314	20	014
316	38.01523208618164	316.0107421875	0.9999997615814209	546.8711547851562	187.86387634277344	0.0003795623779296875	547.7924194335938	187.38975524902344	1.0	487.87530517578125	199.0066375732422	0.9999996423721313	20	014
317	39.09895324707031	315.65484619140625	0.9999728202819824	546.7310791015625	188.5206298828125	0.00043785572052001953	547.9710083007812	187.4695587158203	1.0	489.9834899902344	194.2307891845703	0.9999953508377075	20	014
318	39.504886627197266	315.7794189453125	0.9979850053787231	547.1392822265625	188.17092895507812	0.00042119622230529785	548.0248413085938	187.3466033935547	1.0	485.15557861328125	202.2280731201172	0.9999751448631287	20	014
319	38.2496337890625	312.7069396972656	0.004723042249679565	51.01956558227539	293.4183654785156	0.0004990994930267334	548.1337890625	187.29446411132812	1.0	489.45294189453125	193.17051696777344	0.9995464086532593	20	014
320	37.278785705566406	311.6084289550781	0.0051438212394714355	49.30778503417969	296.61700439453125	0.03961256146430969	548.0134887695312	187.6646270751953	1.0	490.25531005859375	197.21109008789062	0.9999994039535522	20	014
321	549.105224609375	193.35244750976562	0.00014153122901916504	546.1995849609375	188.6062469482422	0.0007005631923675537	547.62158203125	187.53970336914062	1.0	487.4300842285156	198.08021545410156	0.9998549222946167	20	014
322	549.1257934570312	193.55555725097656	0.000164031982421875	546.1724243164062	188.59059143066406	0.0006002485752105713	547.6132202148438	187.82484436035156	1.0	487.5593566894531	198.9104766845703	0.9999144673347473	20	014
323	549.2351684570312	193.4498291015625	0.00014606118202209473	546.4542846679688	188.01907348632812	0.0004845857620239258	547.4024658203125	187.31866455078125	1.0	488.1341247558594	196.4224395751953	0.9999977350234985	20	014
324	549.341064453125	193.84829711914062	0.0001437664031982422	547.2147827148438	189.89523315429688	0.00046312808990478516	547.9219970703125	187.83587646484375	1.0	489.4382629394531	197.21661376953125	0.9999997615814209	20	014
325	549.3175659179688	193.5726776123047	0.00011551380157470703	546.4578857421875	188.309814453125	0.00039818882942199707	547.57275390625	187.5424041748047	1.0	487.9893493652344	198.24876403808594	0.9999995231628418	20	014
326	549.4281005859375	193.78836059570312	0.00016510486602783203	547.1692504882812	189.4149932861328	0.0005797743797302246	547.6973876953125	187.63223266601562	1.0	487.2764892578125	200.31570434570312	0.9999997615814209	20	014
327	549.249755859375	193.5412139892578	0.00015231966972351074	547.3125	188.73915100097656	0.0003889799118041992	547.487548828125	187.51922607421875	1.0	488.125244140625	198.64337158203125	0.9999821782112122	20	014
328	549.5746459960938	193.46107482910156	0.00013321638107299805	547.6954345703125	188.83261108398438	0.0003688037395477295	548.299072265625	187.27984619140625	1.0	487.4582214355469	197.70367431640625	0.9998782873153687	20	014
329	548.796630859375	194.01222229003906	0.00021466612815856934	545.8757934570312	189.1589813232422	0.0008827745914459229	547.2247924804688	188.1986846923828	1.0	488.05279541015625	199.56129455566406	0.9999975562095642	20	014
330	549.0164794921875	194.03753662109375	0.00012555718421936035	546.3505859375	189.19093322753906	0.0006074011325836182	547.52783203125	188.09368896484375	1.0	489.3462829589844	198.23594665527344	0.9999994039535522	20	014
331	549.0445556640625	194.43197631835938	0.00012573599815368652	547.1212768554688	190.256591796875	0.0005577206611633301	547.325439453125	188.47171020507812	1.0	487.6040344238281	199.4730682373047	0.9999966621398926	20	014
332	548.987548828125	194.071533203125	0.0002525448799133301	546.554931640625	189.3089599609375	0.0008790493011474609	547.7373046875	187.9873809814453	1.0	489.1846008300781	198.23672485351562	0.9999885559082031	20	014
333	548.6195068359375	194.2944793701172	0.00032401084899902344	545.9065551757812	189.26266479492188	0.0011539161205291748	546.9415893554688	188.18875122070312	1.0	488.15386962890625	199.85890197753906	0.9999961853027344	20	014
334	549.0155029296875	194.19357299804688	0.0001946091651916504	547.1377563476562	189.5321807861328	0.000735551118850708	547.8187255859375	188.04693603515625	1.0	489.1065979003906	196.06971740722656	0.9999999403953552	20	014
335	549.466552734375	193.61691284179688	0.00014609098434448242	547.4669799804688	188.89608764648438	0.0003496706485748291	547.7203369140625	187.47393798828125	1.0	488.7749328613281	197.27267456054688	0.9999995827674866	20	014
336	549.1927490234375	193.42648315429688	0.00016996264457702637	546.695068359375	188.38427734375	0.00048282742500305176	547.706298828125	187.36138916015625	1.0	489.0854187011719	194.9733428955078	0.9999996423721313	20	014
337	549.4282836914062	193.241455078125	0.00011840462684631348	546.546630859375	188.16848754882812	0.0002694129943847656	547.7841796875	187.23619079589844	1.0	488.3681640625	198.0225372314453	0.9999921321868896	20	014
338	549.308349609375	193.74000549316406	0.0001386702060699463	547.57177734375	189.08714294433594	0.0004933774471282959	548.051513671875	187.93751525878906	1.0	489.3019104003906	196.32615661621094	0.9999985098838806	20	014
339	548.8435668945312	194.33558654785156	0.0002479255199432373	546.4525146484375	189.02932739257812	0.0013093650341033936	547.5099487304688	188.0811004638672	0.9999998807907104	486.2842712402344	197.91940307617188	0.9995836019515991	20	014
340	549.1503295898438	193.6759490966797	0.0001645982265472412	547.3435668945312	189.57191467285156	0.0004082322120666504	547.5714721679688	187.54214477539062	1.0	488.572509765625	195.63743591308594	0.999995768070221	20	014
341	549.0051879882812	194.24630737304688	0.00019720196723937988	546.4911499023438	189.11538696289062	0.0016075372695922852	547.5892333984375	188.2918701171875	1.0	484.9925231933594	202.01841735839844	0.9999616146087646	20	014
342	548.77392578125	194.15187072753906	0.0001353919506072998	546.6488037109375	189.43447875976562	0.00042617321014404297	547.496826171875	188.263671875	1.0	486.7306213378906	199.4715576171875	0.9999998807907104	20	014
343	549.0209350585938	194.1888885498047	0.00020518898963928223	547.0130004882812	189.2433319091797	0.0013262033462524414	547.4302368164062	188.1052703857422	1.0	487.1788330078125	199.53408813476562	0.9998582005500793	20	014
344	548.8887329101562	193.61248779296875	0.0002028346061706543	546.2300415039062	188.55596923828125	0.00045806169509887695	547.5413818359375	187.74826049804688	1.0	487.7773742675781	198.50889587402344	0.9999719858169556	20	014
345	549.165771484375	193.54849243164062	0.00013259053230285645	546.8172607421875	188.4439239501953	0.00047200918197631836	547.8493041992188	187.61302185058594	1.0	486.91192626953125	200.89724731445312	0.9999898672103882	20	014
346	549.036376953125	193.78924560546875	0.00015801191329956055	546.5994873046875	188.8549041748047	0.0005142092704772949	547.8309326171875	188.1574249267578	1.0	487.0714111328125	200.1237335205078	0.9999913573265076	20	014
347	549.3026123046875	193.62770080566406	0.00013002753257751465	547.1867065429688	189.08302307128906	0.0005423128604888916	547.5084838867188	187.34765625	1.0	484.5564270019531	202.64517211914062	0.9999866485595703	20	014
348	549.2978515625	193.76437377929688	9.575486183166504e-5	546.9266357421875	189.03765869140625	0.00023806095123291016	548.131103515625	187.9894256591797	1.0	487.8952331542969	199.5367889404297	0.9999995231628418	20	014
349	548.8126220703125	194.0225830078125	0.00013640522956848145	546.3828735351562	189.45867919921875	0.0005487799644470215	547.6887817382812	188.13328552246094	1.0	484.4503173828125	202.55844116210938	0.9999389052391052	20	014
350	548.630859375	193.90972900390625	0.000174790620803833	545.9664916992188	188.908447265625	0.0006262063980102539	547.5217895507812	187.95909118652344	1.0	487.0050048828125	200.6902618408203	0.9999957084655762	20	014
351	548.8602294921875	193.89796447753906	0.0001246631145477295	546.1073608398438	189.09132385253906	0.0003674030303955078	547.5863037109375	188.35061645507812	1.0	486.4768371582031	199.5155487060547	0.9999997615814209	20	014
352	549.2656860351562	193.8634490966797	0.00014135241508483887	546.7330322265625	188.9694366455078	0.00041162967681884766	547.816162109375	187.9928741455078	1.0	486.2512512207031	200.83888244628906	0.9999896287918091	20	014
353	548.57421875	194.603271484375	0.00011816620826721191	546.1459350585938	190.25160217285156	0.0005103945732116699	547.5474243164062	188.71035766601562	1.0	484.7347717285156	202.6768035888672	0.9999983310699463	20	014
354	549.0090942382812	193.7809600830078	0.00017765164375305176	546.7625732421875	189.30044555664062	0.0005522966384887695	548.226806640625	187.8754425048828	1.0	485.34552001953125	202.86277770996094	0.9996758699417114	20	014
355	548.7725830078125	193.71044921875	0.00015807151794433594	545.9911499023438	188.6929473876953	0.00039461255073547363	547.367919921875	188.00396728515625	1.0	486.1477355957031	198.94058227539062	0.9999996423721313	20	014
356	549.279052734375	193.74920654296875	0.0001176595687866211	546.7042846679688	189.0532989501953	0.0003317594528198242	548.0350341796875	187.96446228027344	1.0	487.5386657714844	199.6476593017578	0.999975860118866	20	014
357	549.2571411132812	193.94737243652344	8.32676887512207e-5	547.3883666992188	189.9336700439453	0.00023064017295837402	548.138916015625	188.35081481933594	1.0	486.9682922363281	201.07814025878906	0.9998663663864136	20	014
358	548.9234008789062	194.1053466796875	0.00013235211372375488	546.7764282226562	189.69151306152344	0.00028505921363830566	547.8218994140625	188.59408569335938	1.0	484.7969970703125	204.1866455078125	0.9999884366989136	20	014
359	549.1727905273438	194.31809997558594	9.104609489440918e-5	547.1937255859375	190.68577575683594	0.0003281533718109131	548.1123046875	188.8846893310547	1.0	487.35418701171875	200.74578857421875	0.9999821186065674	20	014
360	549.119873046875	193.912109375	0.00012299418449401855	547.0342407226562	189.84307861328125	0.00047451257705688477	547.70703125	188.2303466796875	1.0	486.0823059082031	199.76319885253906	0.9974575042724609	20	014
361	549.3195190429688	193.95326232910156	9.503960609436035e-5	546.8789672851562	189.89039611816406	0.00041040778160095215	548.0408325195312	188.36378479003906	1.0	483.6678466796875	204.72120666503906	0.9999659061431885	20	014
362	548.99658203125	194.30821228027344	9.778141975402832e-5	546.9346923828125	190.17225646972656	0.00033867359161376953	547.7470703125	188.92398071289062	1.0	484.4012145996094	200.2765350341797	0.9999951720237732	20	014
363	548.8671875	194.11398315429688	0.0001246333122253418	546.619384765625	190.0355682373047	0.00043520331382751465	547.7359619140625	188.45726013183594	1.0	484.5449523925781	201.71908569335938	0.9999716281890869	20	014
364	549.096923828125	193.77655029296875	0.00011202692985534668	546.9945678710938	189.24607849121094	0.0003596842288970947	547.650146484375	187.76560974121094	1.0	486.1336975097656	200.59420776367188	0.999995231628418	20	014
365	548.9354248046875	194.03456115722656	0.00010982155799865723	546.8258056640625	189.99746704101562	0.0002664625644683838	547.75	188.41236877441406	1.0	485.7181091308594	203.28196716308594	0.9996190071105957	20	014
366	548.9935302734375	193.848876953125	0.0001405775547027588	546.8554077148438	189.69744873046875	0.00041607022285461426	547.4747924804688	188.0872344970703	1.0	484.2132873535156	204.23983764648438	0.9999986886978149	20	014
367	548.7871704101562	194.4022216796875	0.0001652240753173828	546.6447143554688	190.2691650390625	0.0006970763206481934	547.3218994140625	188.5084686279297	1.0	484.52301025390625	196.9873504638672	0.7730095386505127	20	014
368	548.76953125	193.78262329101562	0.00014698505401611328	546.5692749023438	189.3324737548828	0.0004107654094696045	547.4976806640625	188.0937957763672	1.0	485.74365234375	197.50860595703125	0.9864315390586853	20	014
369	548.6055908203125	194.31494140625	0.00012111663818359375	546.5206298828125	190.04090881347656	0.00031629204750061035	547.4375610351562	188.6219940185547	1.0	481.4430847167969	200.8896942138672	0.21714305877685547	20	014
370	548.26611328125	194.4210205078125	0.00016367435455322266	545.6956787109375	189.99110412597656	0.00039574503898620605	547.2617797851562	188.6617431640625	1.0	484.3025207519531	203.98263549804688	0.9995452761650085	20	014
371	548.8221435546875	194.1391143798828	0.00013557076454162598	546.6697387695312	189.6238555908203	0.0003744065761566162	547.4661254882812	188.12265014648438	1.0	482.5972900390625	204.6433563232422	0.5099626779556274	20	014
372	549.0279541015625	194.23574829101562	0.00012540817260742188	546.7401733398438	190.23773193359375	0.0005262494087219238	547.7493896484375	188.57095336914062	1.0	481.7393493652344	206.73016357421875	0.22377988696098328	20	014
373	549.0361328125	193.7467803955078	9.700655937194824e-5	546.8547973632812	189.24237060546875	0.0002757608890533447	547.6903686523438	187.55352783203125	1.0	483.3882751464844	206.66624450683594	0.9983563423156738	20	014
374	548.8431396484375	194.15089416503906	0.00021755695343017578	71.84001922607422	305.6246337890625	0.9997870922088623	547.5349731445312	188.5504150390625	1.0	484.21185302734375	204.78363037109375	0.9999852180480957	20	014
375	79.36848449707031	304.3695983886719	0.007268011569976807	75.06988525390625	305.0414733886719	0.9920578598976135	547.5872802734375	188.34619140625	1.0	487.6546936035156	203.43211364746094	0.999977707862854	20	014
376	80.70545959472656	308.3034973144531	0.015903711318969727	80.51932525634766	308.208251953125	0.15280750393867493	547.8941650390625	188.70249938964844	1.0	485.9005432128906	206.2841339111328	0.9999969601631165	20	014
377	88.44571685791016	327.99615478515625	0.9524333477020264	85.93956756591797	307.23114013671875	0.5458009839057922	547.9034423828125	188.2923583984375	1.0	485.8033142089844	202.10202026367188	0.9998001456260681	20	014
378	96.12162780761719	310.0638427734375	0.21393421292304993	95.02910614013672	310.8371887207031	0.9993422627449036	547.6961059570312	188.821533203125	1.0	486.39093017578125	206.13214111328125	0.9999526739120483	20	014
379	98.04039764404297	310.5399475097656	0.3272022306919098	98.677490234375	310.84747314453125	0.07314038276672363	547.9970092773438	188.81651306152344	1.0	487.73046875	206.75112915039062	0.9999988079071045	20	014
380	100.59101867675781	307.7584228515625	0.00042054057121276855	101.80699920654297	307.1685791015625	0.9991552829742432	547.8289794921875	188.78077697753906	1.0	487.8562927246094	205.25680541992188	0.9999972581863403	20	014
381	107.11383819580078	327.05560302734375	0.008930802345275879	110.05742645263672	318.6623840332031	0.01679050922393799	548.0758056640625	188.51133728027344	1.0	487.8367919921875	207.30780029296875	0.9999799728393555	20	014
382	112.1162338256836	328.83953857421875	0.9756853580474854	85.6825180053711	278.17034912109375	0.9758826494216919	547.5206909179688	188.0618133544922	1.0	486.0279846191406	203.51376342773438	0.9998447895050049	20	014
383	112.90013122558594	324.0102844238281	0.999325156211853	91.49624633789062	282.1007080078125	0.8341590166091919	548.1414794921875	187.91732788085938	1.0	485.746337890625	203.36302185058594	0.9998357892036438	20	014
384	114.37290954589844	323.48602294921875	0.9995095729827881	115.68975067138672	323.264892578125	0.031423717737197876	547.63818359375	188.90521240234375	1.0	485.5968322753906	206.46279907226562	0.9997928738594055	20	014
385	117.26847076416016	322.1463928222656	0.9999972581863403	100.28173065185547	283.8633117675781	0.5754826664924622	547.5927124023438	188.4973602294922	1.0	486.28656005859375	205.58688354492188	0.9922107458114624	20	014
386	118.27854919433594	321.44317626953125	0.9999998807907104	101.3763427734375	278.26953125	0.9999998807907104	547.4086303710938	188.44200134277344	1.0	486.1400451660156	204.9254913330078	0.9998705387115479	20	014
387	120.3259048461914	320.52764892578125	0.9612441062927246	111.4931640625	287.8938293457031	0.9999992847442627	548.1414184570312	187.3204345703125	1.0	486.81243896484375	208.90380859375	0.9943403005599976	20	014
388	119.94966125488281	321.624267578125	0.23641696572303772	112.40998840332031	292.8604431152344	0.9987186789512634	547.716064453125	188.24452209472656	1.0	486.77471923828125	202.2261962890625	0.9998812079429626	20	014
389	119.86288452148438	320.506103515625	0.9994899034500122	546.0591430664062	189.62722778320312	0.0004017055034637451	547.3947143554688	188.59974670410156	1.0	487.935546875	201.36317443847656	0.8421429395675659	20	014
390	120.76944732666016	318.353515625	0.9999715685844421	546.8794555664062	189.9084930419922	0.00039762258529663086	547.4624633789062	188.39292907714844	1.0	488.77801513671875	202.47747802734375	0.8335233926773071	20	014
391	120.36479187011719	319.7210388183594	0.9999998807907104	129.6256561279297	311.28094482421875	0.00571751594543457	547.48974609375	188.6621551513672	1.0	487.68231201171875	203.7100830078125	0.9998875260353088	20	014
392	120.71785736083984	318.8704528808594	0.7539271116256714	128.47340393066406	308.5533752441406	0.9128230810165405	547.8358154296875	188.05287170410156	1.0	488.3763732910156	200.12655639648438	0.99973464012146	20	014
393	121.57723236083984	321.6402893066406	0.999997615814209	129.02769470214844	311.19830322265625	0.003165632486343384	547.6036987304688	188.1659393310547	1.0	487.6526184082031	203.7626953125	0.9997327923774719	20	014
394	121.81818389892578	322.1676025390625	1.0	132.5938262939453	316.07989501953125	0.005850732326507568	548.0353393554688	188.48361206054688	1.0	485.82513427734375	205.51686096191406	0.9993143081665039	20	014
395	122.21638488769531	321.9068298339844	0.9999999403953552	130.54486083984375	311.2077331542969	0.03107437491416931	547.5093383789062	188.84312438964844	1.0	485.69769287109375	209.22479248046875	0.9846199750900269	20	014
396	122.51136779785156	323.4111633300781	1.0	131.2320556640625	309.966552734375	0.5967869758605957	547.52978515625	188.78448486328125	1.0	486.5252380371094	206.10646057128906	0.9931125044822693	20	014
397	124.89098358154297	321.5591125488281	0.9999997615814209	130.33038330078125	307.0208435058594	0.9887113571166992	547.4129028320312	188.5253448486328	1.0	485.7164001464844	204.07911682128906	0.2090567648410797	20	014
398	127.08558654785156	325.09222412109375	0.9999998807907104	131.7740020751953	305.9698791503906	0.6120616793632507	547.8018798828125	188.1786346435547	1.0	485.2989501953125	206.3186798095703	0.9877070188522339	20	014
399	126.47541809082031	325.7653503417969	1.0	132.15745544433594	303.88018798828125	0.9996763467788696	547.9857788085938	188.2781524658203	1.0	486.52911376953125	202.7464141845703	0.940361499786377	20	014
400	128.65145874023438	325.49664306640625	1.0	132.70846557617188	296.63641357421875	0.8097220659255981	547.3265380859375	189.13026428222656	1.0	486.3579406738281	201.55734252929688	0.9687519073486328	20	014
401	128.90272521972656	325.636474609375	1.0	132.76779174804688	294.98590087890625	0.0926285982131958	547.5927124023438	188.2615509033203	1.0	487.44097900390625	199.97073364257812	0.15129873156547546	20	014
402	128.63075256347656	323.2527160644531	1.0	135.7463836669922	294.1183166503906	0.7104752659797668	547.82177734375	188.453369140625	1.0	486.9789733886719	204.15748596191406	0.44708654284477234	20	014
403	128.72012329101562	321.7216796875	1.0	137.70042419433594	294.8741455078125	0.036527037620544434	547.77587890625	188.71827697753906	1.0	485.5917053222656	206.00643920898438	0.9973385334014893	20	014
404	128.55152893066406	322.2042236328125	1.0	135.25833129882812	293.4747314453125	0.04493090510368347	547.741943359375	188.4755859375	1.0	487.7745056152344	200.013671875	0.030257314443588257	20	014
405	129.600830078125	322.0220031738281	1.0	138.38226318359375	293.95941162109375	0.0892031192779541	547.9019775390625	188.84938049316406	1.0	487.22784423828125	204.4327850341797	0.6602279543876648	20	014
406	129.5510711669922	322.0090637207031	1.0	137.22860717773438	289.85406494140625	0.999915361404419	547.1990356445312	188.7053680419922	1.0	486.6414489746094	202.23001098632812	0.991999626159668	20	014
407	128.95066833496094	321.72265625	1.0	138.47421264648438	288.9268798828125	0.9999806880950928	547.9360961914062	188.440185546875	1.0	486.52288818359375	203.7790985107422	0.6105872988700867	20	014
408	129.69432067871094	315.5225830078125	0.9999991655349731	136.92340087890625	286.52813720703125	1.0	547.5615234375	188.889892578125	1.0	486.7999267578125	204.68710327148438	0.9989621639251709	20	014
409	133.00332641601562	313.72589111328125	0.8572152853012085	133.73248291015625	296.03631591796875	0.0059205591678619385	547.6172485351562	188.5579376220703	1.0	484.481201171875	202.75283813476562	0.9836276769638062	20	014
410	133.851318359375	327.39483642578125	0.9993693828582764	131.02084350585938	295.44439697265625	0.9999969005584717	548.91015625	189.78602600097656	1.0	483.6436462402344	203.25845336914062	0.3219713568687439	20	014
411	134.45628356933594	332.4638977050781	0.0003193318843841553	127.73673248291016	310.2035827636719	3.5643577575683594e-5	134.1614227294922	319.2151794433594	4.023313522338867e-6	397.7375183105469	3.850801467895508	3.516674041748047e-6	20	014
412	6.192993640899658	4.663888931274414	2.2143125534057617e-5	5.547600269317627	5.141811847686768	1.5079975128173828e-5	610.0922241210938	229.2102813720703	0.004516631364822388	2.052081823348999	1.118575096130371	7.957220077514648e-6	20	014
413	135.8836669921875	333.92791748046875	0.005871683359146118	141.3827362060547	322.78204345703125	1.0102987289428711e-5	136.4116668701172	331.2121887207031	6.318092346191406e-6	397.70574951171875	3.828535318374634	4.738569259643555e-6	20	014
414	136.06874084472656	339.0592956542969	0.4347003102302551	132.74981689453125	342.0149230957031	1.9729137420654297e-5	139.7130126953125	338.1204528808594	5.272030830383301e-5	124.74290466308594	343.79296875	2.0682811737060547e-5	20	014
415	136.31005859375	338.87567138671875	0.999695360660553	133.27127075195312	341.4806213378906	5.841255187988281e-5	140.00234985351562	338.1690368652344	0.0003527700901031494	124.70428466796875	343.13970947265625	0.00010463595390319824	20	014
416	137.15899658203125	339.4960021972656	0.9999999403953552	142.51925659179688	343.2104187011719	9.036064147949219e-5	140.6312255859375	339.33221435546875	0.001981973648071289	133.9421844482422	329.635498046875	0.00014865398406982422	20	014
417	137.62939453125	339.126708984375	0.9999997615814209	141.94705200195312	343.0092468261719	0.0001125633716583252	140.81539916992188	338.91058349609375	0.00846165418624878	141.74436950683594	338.10516357421875	0.00013950467109680176	20	014
418	137.9861602783203	343.7430419921875	0.9999998211860657	141.1280517578125	331.09735107421875	0.00038927793502807617	142.08474731445312	341.2290954589844	0.0037720799446105957	141.61903381347656	332.3823547363281	0.0004985630512237549	20	014
419	137.98257446289062	343.297607421875	0.9999995827674866	141.60009765625	330.5361328125	0.0007221698760986328	141.8778533935547	340.6693420410156	0.003437250852584839	135.73826599121094	330.40423583984375	0.0006113052368164062	20	014
420	140.49798583984375	346.0664978027344	0.9999952912330627	141.80459594726562	329.49005126953125	0.002525240182876587	144.13478088378906	342.57879638671875	0.0006103217601776123	134.82777404785156	337.5876159667969	0.009427934885025024	20	014
421	141.30758666992188	345.94268798828125	0.9999998807907104	147.58840942382812	347.1256103515625	0.0005385875701904297	144.2425537109375	343.3079833984375	0.001288384199142456	135.35630798339844	336.7043762207031	0.0022417306900024414	20	014
422	141.55142211914062	348.1089172363281	1.0	146.308837890625	327.66912841796875	0.0005312561988830566	144.94735717773438	349.535888671875	0.000357210636138916	135.7564239501953	336.928955078125	0.0013792216777801514	20	014
423	141.2057647705078	350.2900390625	1.0	146.0579376220703	324.0240173339844	0.013291001319885254	145.49176025390625	349.4294128417969	0.0001487135887145996	135.6417999267578	337.75927734375	0.0010625123977661133	20	014
424	141.49188232421875	350.9360046386719	1.0	153.38427734375	334.23590087890625	0.00026673078536987305	145.68861389160156	350.10858154296875	0.00020235776901245117	136.21803283691406	339.08642578125	0.0039016902446746826	20	014
425	142.22589111328125	351.2795104980469	1.0	144.4341583251953	355.1566467285156	0.00011938810348510742	146.0536651611328	350.2515563964844	0.00010377168655395508	136.85321044921875	340.0398254394531	0.00086173415184021	20	014
426	142.15115356445312	350.8465270996094	1.0	144.387939453125	355.0096130371094	0.00015532970428466797	145.82752990722656	349.86285400390625	0.00015050172805786133	137.15736389160156	339.02825927734375	0.0006834566593170166	20	014
427	142.72528076171875	350.3150329589844	1.0	154.46368408203125	335.4002380371094	0.00037404894828796387	146.1458282470703	349.5402526855469	0.00022515654563903809	137.04539489746094	337.733642578125	0.0004337430000305176	20	014
428	141.426025390625	349.5459899902344	1.0	152.7008514404297	322.7164001464844	0.003764122724533081	145.81170654296875	348.9455261230469	0.00021731853485107422	136.30288696289062	336.8428955078125	0.00018045306205749512	20	014
429	141.20970153808594	350.0679016113281	1.0	154.18869018554688	334.3299560546875	0.00017511844635009766	145.48211669921875	349.34979248046875	0.00014331936836242676	136.34201049804688	337.417236328125	0.00014188885688781738	20	014
430	141.04354858398438	350.2297668457031	1.0	154.06512451171875	333.8540954589844	0.000374525785446167	145.43768310546875	349.26043701171875	0.00023919343948364258	135.8090362548828	337.0783386230469	0.00017821788787841797	20	014
431	141.3873291015625	347.3460388183594	1.0	151.28863525390625	311.6472473144531	0.9894140958786011	145.56895446777344	347.7095031738281	0.0005051493644714355	140.17120361328125	325.1743469238281	7.06017017364502e-5	20	014
432	138.62571716308594	347.2511901855469	1.0	154.11854553222656	326.7939758300781	0.9884953498840332	145.34205627441406	348.92083740234375	0.0004645884037017822	140.1575164794922	328.9636535644531	7.203221321105957e-5	20	014
433	139.83360290527344	353.7098083496094	1.0	158.1325225830078	323.55474853515625	1.0	145.97134399414062	351.5398254394531	0.0004811584949493408	158.8709259033203	322.8186950683594	8.356571197509766e-5	20	014
434	137.15231323242188	357.1813659667969	1.0	156.14813232421875	327.0670471191406	0.9999980926513672	144.9297332763672	353.619873046875	9.065866470336914e-5	144.9295654296875	336.4203796386719	5.2481889724731445e-5	20	014
435	134.3331298828125	361.9374084472656	1.0	155.4845428466797	327.97845458984375	1.0	611.0421142578125	227.4901885986328	0.005369901657104492	139.94512939453125	341.57440185546875	6.0886144638061523e-5	20	014
436	132.0545196533203	359.7314758300781	1.0	152.4232177734375	326.22357177734375	1.0	152.30599975585938	326.4762268066406	5.91278076171875e-5	158.22244262695312	328.2734375	0.0001545250415802002	20	014
437	130.82321166992188	364.14495849609375	1.0	152.4118194580078	341.0750732421875	1.0	129.88050842285156	365.93914794921875	5.492568016052246e-5	121.44459533691406	372.7164001464844	6.121397018432617e-5	20	014
438	129.10452270507812	366.19647216796875	1.0	148.7618408203125	344.6590881347656	0.9999998807907104	154.61622619628906	344.27874755859375	4.8995018005371094e-5	148.790771484375	343.61883544921875	4.5925378799438477e-5	20	014
439	128.46266174316406	369.5624084472656	1.0	149.9254150390625	344.19134521484375	1.0	155.28854370117188	344.3566589355469	6.601214408874512e-5	148.45436096191406	343.82928466796875	4.315376281738281e-5	20	014
440	126.44835662841797	371.183349609375	1.0	146.43328857421875	346.494873046875	0.9999998807907104	154.022216796875	345.0379333496094	3.7282705307006836e-5	148.44827270507812	343.6257019042969	6.034970283508301e-5	20	014
441	124.71281433105469	371.93670654296875	1.0	145.4125213623047	348.44195556640625	0.9999996423721313	130.350830078125	368.97003173828125	1.5497207641601562e-5	133.16197204589844	364.19073486328125	1.1086463928222656e-5	20	014
442	122.26066589355469	373.0022277832031	1.0	147.86453247070312	347.4099426269531	1.0	612.1234741210938	228.09861755371094	5.2481889724731445e-5	149.03369140625	344.401611328125	5.78761100769043e-5	20	014
443	121.20494079589844	374.86932373046875	1.0	145.94419860839844	347.155029296875	0.9999990463256836	610.94677734375	229.66990661621094	6.455183029174805e-5	148.066650390625	343.13153076171875	4.2825937271118164e-5	20	014
444	120.94023132324219	376.4525146484375	1.0	142.85833740234375	348.7049865722656	0.8295242786407471	121.90987396240234	380.08160400390625	7.832050323486328e-5	122.57437133789062	384.5370178222656	6.473064422607422e-5	20	014
445	119.97981262207031	376.42034912109375	1.0	139.48239135742188	351.75567626953125	0.3372647166252136	122.45636749267578	379.2689208984375	8.633732795715332e-5	123.91967010498047	359.2364501953125	6.327033042907715e-5	20	014
446	119.96424865722656	379.0048522949219	1.0	142.61758422851562	346.301513671875	0.9999961853027344	146.51742553710938	344.71942138671875	7.635354995727539e-5	124.28093719482422	358.5057067871094	6.660819053649902e-5	20	014
447	119.74411010742188	378.37701416015625	1.0	144.98373413085938	346.2334289550781	1.0	149.74789428710938	344.786376953125	5.4001808166503906e-5	121.5245590209961	385.136962890625	3.3289194107055664e-5	20	014
448	120.38422393798828	376.0660400390625	1.0	143.7392120361328	346.7622375488281	1.0	122.88668060302734	379.4813232421875	3.4332275390625e-5	146.04808044433594	341.8761291503906	3.9517879486083984e-5	20	014
449	121.94245147705078	375.5296325683594	1.0	147.0484619140625	349.15899658203125	0.9999995231628418	119.74046325683594	375.2447509765625	3.725290298461914e-5	145.25146484375	353.4395751953125	2.0772218704223633e-5	20	014
450	123.00953674316406	374.7909851074219	1.0	146.7844696044922	348.8458557128906	0.9999994039535522	120.56967163085938	375.42584228515625	4.5865774154663086e-5	134.43739318847656	362.1192932128906	4.1157007217407227e-5	20	014
451	123.0276107788086	374.69647216796875	1.0	145.02403259277344	344.7682189941406	0.9999992847442627	120.65990447998047	375.22821044921875	4.601478576660156e-5	146.70603942871094	341.9877624511719	2.3752450942993164e-5	20	014
452	124.01473999023438	374.4384765625	1.0	146.96116638183594	341.27886962890625	0.9999998211860657	150.95571899414062	340.58544921875	6.473064422607422e-5	145.0877227783203	340.00634765625	4.07099723815918e-5	20	014
453	123.98750305175781	373.4951477050781	1.0	150.15487670898438	341.8785705566406	0.9999995231628418	120.4018783569336	375.15283203125	5.27501106262207e-5	138.79598999023438	356.338134765625	6.917119026184082e-5	20	014
454	125.50383758544922	373.17767333984375	1.0	153.4417266845703	341.8066711425781	1.0	610.2950439453125	230.033203125	0.00034296512603759766	139.25999450683594	356.7627868652344	6.452202796936035e-5	20	014
455	126.2970199584961	372.8097839355469	1.0	153.49305725097656	339.9664611816406	1.0	154.17868041992188	338.7475280761719	1.7136335372924805e-5	138.50991821289062	356.5413513183594	4.4405460357666016e-5	20	014
456	126.98944854736328	372.6129150390625	1.0	152.8385009765625	338.1355895996094	1.0	154.7982940673828	337.5551452636719	2.8014183044433594e-5	158.28594970703125	338.8538818359375	4.3332576751708984e-5	20	014
457	131.2186737060547	371.6104736328125	1.0	156.42083740234375	335.0091857910156	1.0	156.6726837158203	332.6943054199219	8.302927017211914e-5	155.3341827392578	335.0030517578125	0.00042560696601867676	20	014
458	132.4865264892578	372.53326416015625	1.0	157.6085968017578	331.92327880859375	1.0	611.6685791015625	229.0271453857422	0.0002561509609222412	160.4828338623047	332.8702697753906	0.00021082162857055664	20	014
459	132.78553771972656	372.7644958496094	1.0	158.9603271484375	330.5926513671875	1.0	160.8312225341797	332.1598815917969	0.00021073222160339355	161.0408935546875	326.02874755859375	0.00025013089179992676	20	014
460	132.8396453857422	373.6571350097656	1.0	161.0687713623047	331.58624267578125	1.0	168.04063415527344	330.1911315917969	0.0001805424690246582	161.34437561035156	328.1316223144531	0.0004502534866333008	20	014
461	132.69041442871094	374.3211669921875	1.0	161.76707458496094	331.4386291503906	1.0	162.57254028320312	330.4274597167969	0.00015270709991455078	161.94418334960938	327.8233947753906	0.0003673136234283447	20	014
462	134.23167419433594	373.8617858886719	1.0	162.79295349121094	330.98699951171875	1.0	168.40118408203125	330.5696105957031	0.00012889504432678223	161.6506805419922	328.73565673828125	0.00024107098579406738	20	014
463	135.45408630371094	380.000732421875	1.0	159.55923461914062	333.5983581542969	1.0	159.267333984375	333.4872131347656	0.00021085143089294434	159.95855712890625	333.2391052246094	0.00030228495597839355	20	014
464	137.5575714111328	393.4697265625	0.9999999403953552	154.40609741210938	326.3078308105469	0.8488662242889404	138.51571655273438	396.6841735839844	0.0004069507122039795	138.0952911376953	400.98626708984375	0.0001378953456878662	20	014
465	134.5404510498047	397.0103759765625	1.0	157.92095947265625	319.6119079589844	1.0	158.09275817871094	318.31268310546875	0.00015240907669067383	133.04202270507812	386.6738586425781	0.00016394257545471191	20	014
466	132.2893829345703	398.75201416015625	1.0	162.08201599121094	329.915771484375	1.0	165.9064483642578	327.8680419921875	0.00011739134788513184	165.0846405029297	333.6128234863281	0.00022169947624206543	20	014
467	132.7918701171875	402.0246887207031	1.0	163.50672912597656	338.26043701171875	1.0	166.38185119628906	336.6236877441406	0.0001868903636932373	161.744384765625	338.603759765625	0.00011074542999267578	20	014
468	127.43899536132812	393.0596618652344	1.0	162.41668701171875	339.3466796875	1.0	164.9867706298828	337.326904296875	0.00012096762657165527	161.0596466064453	339.757080078125	8.723139762878418e-5	20	014
469	130.1674346923828	376.5419921875	1.0	165.94593811035156	350.58526611328125	0.9999986886978149	130.578369140625	380.78448486328125	3.406405448913574e-5	122.29067993164062	388.2266540527344	1.7583370208740234e-5	20	014
470	126.59622192382812	357.428466796875	1.0	176.5945587158203	367.469970703125	0.9986060857772827	610.8897705078125	229.348388671875	0.00020301342010498047	126.65245819091797	352.74029541015625	2.962350845336914e-5	20	014
471	125.8997802734375	347.14532470703125	1.0	182.3529052734375	365.7200927734375	0.9999998807907104	610.6730346679688	227.67808532714844	0.0004614293575286865	123.14289093017578	354.995361328125	6.517767906188965e-5	20	014
472	122.81993103027344	339.25054931640625	1.0	179.52349853515625	373.9859619140625	0.005165696144104004	129.35609436035156	338.7246398925781	0.0003555417060852051	126.67774200439453	335.4404602050781	9.039044380187988e-5	20	014
473	85.94918823242188	284.80438232421875	1.0	172.9298553466797	358.7875671386719	0.003216981887817383	86.70555877685547	285.6466064453125	8.764863014221191e-5	83.19084167480469	274.8414001464844	0.00024178624153137207	20	014
474	78.452392578125	268.22222900390625	1.0	170.6726837158203	345.38800048828125	1.0	176.7462921142578	346.066162109375	0.00024569034576416016	170.25668334960938	347.4100036621094	0.00025469064712524414	20	014
475	72.16062927246094	257.0552062988281	1.0	163.8522186279297	343.2599792480469	1.0	75.49332427978516	257.4620666503906	0.00017911195755004883	161.06346130371094	342.17144775390625	6.982684135437012e-5	20	014
476	67.67257690429688	249.73342895507812	1.0	154.30625915527344	335.1014709472656	1.0	160.62217712402344	334.74981689453125	0.0003878474235534668	151.8708953857422	331.3622131347656	0.00027382373809814453	20	014
477	64.62293243408203	243.61630249023438	1.0	151.14932250976562	326.76654052734375	1.0	153.82342529296875	325.3722229003906	9.143352508544922e-5	152.56285095214844	331.2378845214844	0.0001302659511566162	20	014
478	63.43540573120117	237.30087280273438	1.0	148.84872436523438	322.87774658203125	1.0	150.94737243652344	320.31890869140625	7.772445678710938e-5	146.41383361816406	322.73944091796875	6.842613220214844e-5	20	014
479	62.77799987792969	234.30442810058594	1.0	149.3559112548828	319.2219543457031	1.0	151.2689208984375	317.32904052734375	0.00013074278831481934	147.07102966308594	319.3446960449219	0.00010797381401062012	20	014
480	62.36006546020508	229.94261169433594	1.0	146.50970458984375	313.1202392578125	1.0	149.34298706054688	310.3955993652344	0.00010904669761657715	146.9075164794922	315.05938720703125	0.00012436509132385254	20	014
481	61.65749740600586	224.94920349121094	1.0	143.7551727294922	310.1359558105469	1.0	147.46527099609375	309.6150207519531	8.407235145568848e-5	143.7249755859375	316.5889892578125	7.176399230957031e-5	20	014
482	58.97062301635742	221.049072265625	1.0	141.67236328125	307.19586181640625	1.0	145.2329864501953	303.8072204589844	0.00011920928955078125	139.1937713623047	297.1896057128906	6.470084190368652e-5	20	014
483	58.432918548583984	214.64353942871094	1.0	139.91465759277344	300.4698486328125	1.0	144.87278747558594	299.7558288574219	0.0004932284355163574	138.56585693359375	300.3015441894531	0.00017473101615905762	20	014
484	54.50680160522461	207.61817932128906	1.0	139.42623901367188	292.9192810058594	1.0	51.57407760620117	208.99554443359375	0.00010722875595092773	40.0040283203125	215.70285034179688	0.00010102987289428711	20	014
485	51.023162841796875	203.22647094726562	1.0	138.51016235351562	291.9331970214844	1.0	145.1183624267578	291.289794921875	0.00015786290168762207	140.4156036376953	288.30035400390625	0.0001348555088043213	20	014
486	46.70817947387695	195.95777893066406	1.0	135.49551391601562	281.5748291015625	1.0	136.75865173339844	283.04473876953125	0.0006615519523620605	133.53302001953125	283.8595275878906	0.000345766544342041	20	014
487	43.745113372802734	187.1636199951172	1.0	132.59295654296875	273.57000732421875	1.0	611.2046508789062	229.22714233398438	0.0006439685821533203	24.41643524169922	179.5625762939453	0.00020295381546020508	20	014
488	40.220489501953125	181.34017944335938	1.0	129.41331481933594	267.799072265625	1.0	610.0010375976562	228.07432556152344	0.9366644620895386	129.89065551757812	268.42962646484375	0.0006332099437713623	20	014
489	35.72086715698242	174.2987823486328	1.0	125.224609375	261.9265441894531	0.9999997615814209	121.1317138671875	262.6822204589844	0.0001583099365234375	115.45721435546875	265.61236572265625	0.0002624392509460449	20	014
490	32.354034423828125	168.1470489501953	1.0	121.62129974365234	254.1378936767578	0.9999992251396179	610.7787475585938	227.43991088867188	0.0005991458892822266	120.32781219482422	253.51792907714844	0.0005922317504882812	20	014
491	30.422731399536133	160.32765197753906	1.0	118.63986206054688	246.59573364257812	1.0	611.3863525390625	228.83331298828125	0.0005456805229187012	6.10207986831665	169.29417419433594	0.0001690387725830078	20	014
492	29.109760284423828	157.01060485839844	1.0	115.93167877197266	242.76214599609375	1.0	118.06008911132812	239.7609100341797	0.0001322925090789795	6.611961364746094	161.17796325683594	0.0002079010009765625	20	014
493	28.105318069458008	152.7500457763672	1.0	112.0576171875	237.9650421142578	1.0	115.4092025756836	235.85313415527344	0.0001353621482849121	112.59156036376953	237.17898559570312	0.0004572868347167969	20	014
494	25.480562210083008	143.194091796875	1.0	110.63191223144531	233.40203857421875	1.0	114.48390197753906	231.36453247070312	9.250640869140625e-5	3.946702241897583	127.72386932373047	0.00022864341735839844	20	014
495	23.664403915405273	141.4315643310547	0.9999997019767761	107.04020690917969	228.76168823242188	1.0	103.6907730102539	229.34698486328125	9.22083854675293e-5	110.8589096069336	229.838623046875	0.00024944543838500977	20	014
496	24.94527244567871	139.28834533691406	0.9999989867210388	105.41148376464844	226.1689453125	1.0	610.3639526367188	228.1180877685547	0.00023129582405090332	3.624782085418701	125.78939056396484	0.00018534064292907715	20	014
497	27.838769912719727	140.388427734375	0.9999998211860657	104.88016510009766	223.69332885742188	1.0	29.77044677734375	142.41070556640625	0.0004930198192596436	110.18831634521484	224.6346893310547	0.00024387240409851074	20	014
498	28.384567260742188	134.66421508789062	0.9999999403953552	103.93086242675781	222.87554931640625	1.0	105.43291473388672	220.72137451171875	0.00043064355850219727	103.13746643066406	222.66481018066406	0.0008993744850158691	20	014
499	29.171302795410156	133.33990478515625	0.9999997615814209	105.14945220947266	223.50936889648438	1.0	106.54351043701172	221.1653594970703	0.0002841353416442871	103.56231689453125	223.38218688964844	0.00040161609649658203	20	014
500	30.056255340576172	134.9068145751953	0.9997885227203369	105.7929916381836	223.86294555664062	1.0	113.48782348632812	223.59518432617188	0.00012919306755065918	110.82303619384766	223.56651306152344	0.0003236830234527588	20	014
501	32.009605407714844	135.49642944335938	0.9999290704727173	106.66837310791016	221.9619598388672	1.0	113.32786560058594	221.61959838867188	0.000313490629196167	106.49388122558594	221.45848083496094	0.0007586479187011719	20	014
502	33.87145233154297	135.5541534423828	0.9999979138374329	107.33309936523438	221.51319885253906	1.0	113.09335327148438	221.13241577148438	0.00016325712203979492	106.90094757080078	220.73953247070312	0.0011907517910003662	20	014
503	35.99928283691406	135.15682983398438	0.9999802708625793	109.73763275146484	222.49481201171875	1.0	611.0485229492188	228.7849578857422	0.0002751946449279785	112.0519027709961	221.9346923828125	0.000583261251449585	20	014
504	37.231163024902344	132.49472045898438	0.9999995827674866	110.86193084716797	221.353271484375	1.0	115.3586196899414	219.3470458984375	0.00018274784088134766	113.3065185546875	220.9618682861328	0.0005688369274139404	20	014
505	37.620174407958984	130.1664581298828	1.0	112.31219482421875	219.08897399902344	1.0	116.24646759033203	217.86929321289062	0.0003059506416320801	115.7051010131836	221.19451904296875	0.0008120238780975342	20	014
506	35.99665832519531	128.34716796875	1.0	110.98243713378906	216.0633544921875	1.0	115.7867431640625	215.0133514404297	5.40614128112793e-5	29.35860252380371	118.11393737792969	8.493661880493164e-5	20	014
507	28.599803924560547	122.90099334716797	1.0	108.67925262451172	207.74867248535156	0.9999996423721313	112.51451110839844	207.2894744873047	0.0001093149185180664	110.84809875488281	207.36956787109375	0.0019826889038085938	20	014
508	24.594951629638672	114.34749603271484	1.0	108.60150146484375	197.83314514160156	1.0	114.33731079101562	197.09298706054688	0.00010117888450622559	110.91295623779297	199.01742553710938	0.00021761655807495117	20	014
509	23.88494110107422	110.51505279541016	1.0	107.44102478027344	192.05935668945312	0.9999998807907104	113.3048324584961	191.9138641357422	0.0002955496311187744	5.552488327026367	119.19847869873047	0.00044530630111694336	20	014
510	20.527286529541016	106.54640197753906	0.9999945163726807	104.60904693603516	186.15350341796875	1.0	106.75823211669922	183.59976196289062	7.668137550354004e-5	105.3664779663086	189.07528686523438	8.77082347869873e-5	20	014
511	17.73290252685547	102.27218627929688	1.0	102.11666870117188	180.7476806640625	1.0	611.8385620117188	228.69813537597656	5.003809928894043e-5	99.27027130126953	179.93492126464844	7.846951484680176e-5	20	014
512	13.14843463897705	95.738037109375	1.0	96.95653533935547	174.4897918701172	1.0	100.91889190673828	172.14646911621094	0.0001246929168701172	97.36930084228516	174.7306671142578	0.00034177303314208984	20	014
513	9.674509048461914	89.58384704589844	1.0	94.1476058959961	168.50387573242188	1.0	89.9044189453125	169.99514770507812	8.594989776611328e-5	-1.207322597503662	75.68423461914062	0.00027629733085632324	20	014
514	5.933070182800293	84.58154296875	0.9999994039535522	92.89585876464844	164.65850830078125	1.0	4.81097412109375	87.1904067993164	0.0002715885639190674	-2.517361640930176	90.4649887084961	8.940696716308594e-5	20	014
515	4.752898693084717	82.99862670898438	0.9999991655349731	90.30015563964844	161.65798950195312	1.0	4.13762092590332	85.67414093017578	0.0002339482307434082	-2.807316303253174	90.76487731933594	0.00014102458953857422	20	014
516	4.075456142425537	80.53111267089844	0.835284948348999	88.11969757080078	155.32518005371094	1.0	90.19656372070312	155.41793823242188	5.263090133666992e-5	89.16215515136719	156.5592041015625	0.00029024481773376465	20	014
517	1.5218687057495117	69.74333953857422	0.3022070527076721	80.65145111083984	147.26434326171875	1.0	4.17260217666626	72.8359146118164	0.00038760900497436523	79.77191162109375	148.6631622314453	6.008148193359375e-5	20	014
518	3.2188186645507812	67.46454620361328	0.9988131523132324	78.70301055908203	144.20751953125	1.0	3.2050349712371826	70.4480209350586	0.00040417909622192383	80.04478454589844	144.29086303710938	0.00019973516464233398	20	014
519	2.5293140411376953	63.09626007080078	0.9482837915420532	76.5619125366211	143.55039978027344	1.0	611.1437377929688	228.1691436767578	0.0006665587425231934	79.52689361572266	145.26364135742188	0.00022327899932861328	20	014
520	2.6753132343292236	58.45889663696289	0.0021642446517944336	72.6458511352539	136.7474365234375	0.9999999403953552	72.33264923095703	136.16233825683594	4.437565803527832e-5	74.36931610107422	139.6768341064453	0.00029593706130981445	20	014
521	3.317214012145996	57.49124526977539	8.58306884765625e-5	69.21658325195312	131.21212768554688	1.0	611.2754516601562	227.93008422851562	0.00012290477752685547	65.38981628417969	131.9315948486328	0.00014379620552062988	20	014
522	67.46785736083984	130.8551788330078	0.0002676844596862793	70.3012466430664	128.8693084716797	1.0	68.6600570678711	129.30714416503906	4.1544437408447266e-5	65.154052734375	130.10365295410156	0.0001678764820098877	20	014
523	0.6970357894897461	74.98716735839844	0.0005548596382141113	71.79530334472656	126.02225494384766	0.9999979734420776	610.17431640625	228.0517120361328	0.00018274784088134766	66.93047332763672	130.5579833984375	6.222724914550781e-5	20	014
524	0.5385205745697021	74.5356216430664	0.00027880072593688965	70.69804382324219	120.41925811767578	0.9996508955955505	71.59355926513672	120.66425323486328	1.7255544662475586e-5	65.08060455322266	121.40697479248047	2.619624137878418e-5	20	014
525	68.4480209350586	126.3829116821289	0.0001093149185180664	72.75506591796875	123.39115905761719	0.9999997615814209	72.72419738769531	122.9361343383789	5.6624412536621094e-5	66.60270690917969	124.59089660644531	0.00015297532081604004	20	014
526	0.42766737937927246	74.21210479736328	0.00027808547019958496	71.24927520751953	120.49613952636719	0.9999998807907104	610.82177734375	228.7935791015625	0.000288546085357666	66.50022888183594	121.45484161376953	9.021162986755371e-5	20	014
527	0.9463133811950684	75.24777221679688	0.02173900604248047	62.409210205078125	113.63092803955078	1.0	610.8914184570312	227.84963989257812	0.000779956579208374	62.489891052246094	113.95948791503906	3.0100345611572266e-5	20	014
528	2.4141387939453125	74.9664306640625	0.0045112669467926025	56.881591796875	100.1903305053711	0.9999397993087769	57.077964782714844	97.14137268066406	8.761882781982422e-5	53.627220153808594	101.80917358398438	0.0001259446144104004	20	014
529	5.0831451416015625	68.6223373413086	0.006175637245178223	48.87558364868164	89.07633209228516	1.0	52.43781280517578	90.27318572998047	2.1964311599731445e-5	47.78257751464844	93.97493743896484	7.349252700805664e-5	20	014
530	-0.04659414291381836	61.64360427856445	0.0019481480121612549	46.12730407714844	84.66692352294922	1.0	48.73726272583008	84.7573471069336	1.895427703857422e-5	44.89107894897461	83.75920104980469	2.8073787689208984e-5	20	014
531	35.301788330078125	79.73794555664062	7.295608520507812e-5	40.40275573730469	78.32574462890625	0.9999912977218628	40.50489044189453	77.22386169433594	3.2961368560791016e-5	40.430965423583984	78.93207550048828	7.686018943786621e-5	20	014
532	2.383572578430176	62.756187438964844	0.00018027424812316895	37.43357467651367	69.42546081542969	0.9061069488525391	610.5987548828125	227.40318298339844	0.00446552038192749	398.5572814941406	4.095204830169678	5.841255187988281e-6	20	014
533	3.30082631111145	63.16819381713867	1.9609928131103516e-5	36.14448165893555	65.9175033569336	0.9999998211860657	36.048255920410156	66.72958374023438	3.6090612411499023e-5	35.26494598388672	65.82563781738281	3.3527612686157227e-5	20	014
534	4.779676914215088	73.96117401123047	0.004869520664215088	30.009994506835938	62.0913200378418	0.9999998807907104	9.354893684387207	60.82280731201172	0.00010073184967041016	29.250890731811523	62.73024368286133	0.00012806057929992676	20	014
535	3.4990649223327637	73.93352508544922	0.012419849634170532	29.653888702392578	61.086204528808594	0.9999998807907104	9.135719299316406	60.820796966552734	0.00017455220222473145	29.879762649536133	62.20835876464844	0.00017365813255310059	20	014
536	1.9273228645324707	83.055419921875	0.002544999122619629	27.963348388671875	58.9947395324707	0.9999971985816956	10.503276824951172	59.73260498046875	0.0001347959041595459	8.548460960388184	58.54698944091797	0.0001105964183807373	20	014
537	22.765518188476562	62.965980529785156	0.007844120264053345	27.279010772705078	61.186798095703125	0.06315794587135315	610.9690551757812	229.1456756591797	0.0008962750434875488	7.981278896331787	58.82637023925781	9.563565254211426e-5	20	014
538	22.692262649536133	66.13289642333984	0.10231930017471313	23.376012802124023	64.54053497314453	0.4871771037578583	8.791751861572266	70.76891326904297	0.00014293193817138672	6.906175136566162	59.814605712890625	0.00012168288230895996	20	014
539	5.386761665344238	76.02333068847656	0.038312822580337524	23.34625244140625	69.13445281982422	0.863914966583252	9.881301879882812	61.75498962402344	6.92903995513916e-5	6.415993690490723	61.233734130859375	0.00011071562767028809	20	014
540	4.401886940002441	83.00445556640625	0.2123708426952362	23.746631622314453	71.08306884765625	0.9999099969863892	610.0036010742188	227.88967895507812	0.000669628381729126	6.405138969421387	63.35862350463867	0.0002588033676147461	20	014
541	5.45714807510376	82.87468719482422	0.03577566146850586	23.414987564086914	75.13411712646484	0.9523494243621826	10.910097122192383	75.89056396484375	0.0004118978977203369	487.56207275390625	219.81988525390625	0.00013172626495361328	20	014
542	18.974361419677734	77.34834289550781	0.2778324484825134	24.650083541870117	73.70764923095703	0.6476632952690125	9.78652572631836	74.87361907958984	0.0004188418388366699	5.635904312133789	76.85855865478516	0.00019368529319763184	20	014
