# Supplementary material for: An automated feeding system for the African killifish reveals the impact of diet on lifespan and allows scalable assessment of associative learning
Source: eLife. 2022 Nov 10;11:e69008. doi: 10.7554/eLife.69008 (PMC9788828; doi:10.7554/eLife.69008)
Supplement: Figure 6—source data 2. [file elife-69008-fig6-data2.zip › Training Trajectories/t5_REC004DLC_resnet50_TrainAllTheThingsJun28shuffle1_1030000.csv]

bodyparts_coords	fishhead_x	fishhead_y	fishhead_likelihood	fishtail_x	fishtail_y	fishtail_likelihood	redlight_x	redlight_y	redlight_likelihood	fooddrop_x	fooddrop_y	fooddrop_likelihood	fishnum	recordingnum
0	387.55511474609375	321.2882385253906	0.9977467060089111	2.4542698860168457	161.94723510742188	9.563565254211426e-5	647.1820068359375	87.61097717285156	3.412365913391113e-5	3.0410702228546143	477.7066650390625	1.8417835235595703e-5	5	004
1	391.10552978515625	295.1816101074219	0.9999898672103882	392.04058837890625	295.09027099609375	0.8408756852149963	395.34930419921875	294.9826965332031	0.00010848045349121094	398.2048645019531	297.0856628417969	2.8640031814575195e-5	5	004
2	391.6039733886719	272.9900817871094	1.0	389.8717041015625	274.0067138671875	0.009524703025817871	395.6522216796875	273.1660461425781	0.0001755058765411377	396.9619140625	271.30401611328125	5.02169132232666e-5	5	004
3	391.35552978515625	253.1324005126953	1.0	391.00933837890625	248.354248046875	0.0011284351348876953	396.0122985839844	255.07876586914062	0.00013965368270874023	381.0324401855469	247.189697265625	0.00013241171836853027	5	004
4	394.012939453125	238.3628692626953	1.0	396.0718078613281	235.31715393066406	0.00019532442092895508	648.4824829101562	154.1097412109375	7.545948028564453e-5	399.1011657714844	239.26370239257812	2.9742717742919922e-5	5	004
5	393.8034973144531	228.41717529296875	1.0	400.070068359375	232.05636596679688	0.000325620174407959	646.3543701171875	317.8313293457031	0.00024062395095825195	400.8197021484375	232.383544921875	5.2601099014282227e-5	5	004
6	397.3260498046875	222.68975830078125	1.0	400.2409362792969	227.27552795410156	0.00019478797912597656	399.3891296386719	222.87631225585938	6.145238876342773e-5	394.4391784667969	228.66302490234375	2.855062484741211e-5	5	004
7	399.3562927246094	218.67828369140625	1.0	2.446000576019287	144.36419677734375	0.00012382864952087402	402.5211181640625	219.6046905517578	8.83638858795166e-5	394.9242858886719	227.47218322753906	3.8564205169677734e-5	5	004
8	399.2362976074219	214.98452758789062	1.0	404.61822509765625	217.25140380859375	0.00017812848091125488	647.3345336914062	334.7070007324219	5.704164505004883e-5	401.8146667480469	224.1598663330078	9.98377799987793e-6	5	004
9	399.499755859375	213.6893310546875	1.0	405.3184814453125	216.64797973632812	0.00012671947479248047	647.3466796875	331.3959045410156	9.98079776763916e-5	1.694197177886963	2.4897937774658203	1.2427568435668945e-5	5	004
10	400.4585876464844	212.5830078125	1.0	405.6545715332031	214.94078063964844	0.00042247772216796875	403.9906005859375	211.66285705566406	6.568431854248047e-5	402.3313293457031	217.677001953125	2.9802322387695312e-5	5	004
11	400.1632385253906	211.846435546875	1.0	405.2711181640625	214.32601928710938	0.00035560131072998047	647.3335571289062	317.0800476074219	0.00017064809799194336	3.834550619125366	478.153076171875	8.749961853027344e-5	5	004
12	401.32391357421875	211.01791381835938	1.0	405.67352294921875	214.06753540039062	0.0005140900611877441	647.9788208007812	335.05377197265625	0.00026923418045043945	402.22625732421875	216.48236083984375	3.3736228942871094e-5	5	004
13	400.4877624511719	212.79507446289062	1.0	405.73614501953125	215.2383270263672	0.0005913376808166504	647.7991943359375	30.134702682495117	0.00011795759201049805	4.14570426940918	478.0555725097656	5.5849552154541016e-5	5	004
14	400.70953369140625	211.5142364501953	1.0	404.9471740722656	214.981689453125	0.000563502311706543	648.2001953125	204.80044555664062	7.727742195129395e-5	401.28070068359375	217.3195343017578	2.9981136322021484e-5	5	004
15	401.1529846191406	211.78346252441406	1.0	405.93389892578125	215.44668579101562	0.00034046173095703125	646.9508056640625	315.4623718261719	8.356571197509766e-5	402.206787109375	217.7608642578125	2.9593706130981445e-5	5	004
16	400.6664123535156	212.42037963867188	1.0	405.3609924316406	215.39085388183594	0.00039261579513549805	647.5321655273438	318.3465270996094	0.00011402368545532227	401.4036865234375	217.79110717773438	2.0116567611694336e-5	5	004
17	400.3547058105469	211.73681640625	1.0	405.19146728515625	214.14300537109375	0.00055694580078125	403.7275390625	210.8090057373047	0.00010445713996887207	402.6708984375	216.49095153808594	4.336237907409668e-5	5	004
18	400.79376220703125	211.8594207763672	1.0	387.0782775878906	290.5976867675781	0.23669210076332092	648.15673828125	333.49627685546875	8.037686347961426e-5	402.5789794921875	217.03477478027344	2.7626752853393555e-5	5	004
19	400.4898376464844	211.484619140625	1.0	405.1876525878906	214.74478149414062	0.00031134486198425293	403.3912658691406	211.3157196044922	5.128979682922363e-5	401.8019714355469	217.56277465820312	2.1249055862426758e-5	5	004
20	399.6337585449219	210.82325744628906	1.0	404.4024353027344	214.60337829589844	0.00028777122497558594	647.2596435546875	335.6136169433594	0.0008136928081512451	3.658226490020752	478.0529479980469	4.792213439941406e-5	5	004
21	401.2282409667969	211.3431396484375	1.0	405.41253662109375	213.88943481445312	0.0003394484519958496	404.4547119140625	210.78573608398438	6.079673767089844e-5	403.2781066894531	216.36483764648438	3.108382225036621e-5	5	004
22	401.47320556640625	211.0417022705078	1.0	404.8229675292969	213.41961669921875	0.00035709142684936523	648.1985473632812	31.092430114746094	9.891390800476074e-5	403.2852783203125	215.7688446044922	2.7686357498168945e-5	5	004
23	401.5789489746094	211.52804565429688	1.0	2.31758975982666	30.977031707763672	0.0005826056003570557	647.0757446289062	332.6127014160156	4.7266483306884766e-5	1.719573974609375	27.833784103393555	2.5391578674316406e-5	5	004
24	402.5658874511719	212.55882263183594	1.0	411.84429931640625	216.0788116455078	0.00034376978874206543	409.7265625	214.05352783203125	0.00011157989501953125	413.3896789550781	215.329345703125	2.09808349609375e-5	5	004
25	401.520263671875	211.64901733398438	1.0	405.9609375	214.4477996826172	0.00023695826530456543	648.347412109375	334.785400390625	0.0002499818801879883	403.28778076171875	217.02999877929688	2.0384788513183594e-5	5	004
26	401.5527648925781	211.89825439453125	1.0	382.0789794921875	278.42718505859375	0.11387559771537781	544.6106567382812	203.52613830566406	1.0	542.295166015625	203.99276733398438	0.0016151964664459229	5	004
27	401.9956970214844	211.62156677246094	1.0	383.3064270019531	277.7951965332031	0.9540013074874878	545.94384765625	204.38768005371094	1.0	544.2636108398438	203.96832275390625	0.0005802810192108154	5	004
28	402.36553955078125	212.6923370361328	1.0	381.0474548339844	277.8597412109375	0.024567335844039917	546.1030883789062	203.57435607910156	1.0	544.03173828125	203.50411987304688	0.0005048513412475586	5	004
29	401.699951171875	213.2449188232422	1.0	379.5417785644531	278.73590087890625	0.07745319604873657	546.2230834960938	203.8954620361328	1.0	544.6263427734375	203.7488555908203	0.001614898443222046	5	004
30	401.8763732910156	213.09042358398438	1.0	373.69451904296875	275.0791320800781	0.05234640836715698	546.0103759765625	202.95480346679688	1.0	544.7144165039062	202.76437377929688	0.0015388727188110352	5	004
31	401.7807312011719	213.12464904785156	1.0	373.85931396484375	271.3103332519531	0.9998395442962646	546.2724609375	203.79446411132812	1.0	542.354248046875	204.14039611816406	0.000712275505065918	5	004
32	401.1818542480469	212.56484985351562	1.0	374.07196044921875	271.45849609375	1.0	546.0966796875	203.07386779785156	1.0	544.4478149414062	203.068603515625	0.0006422996520996094	5	004
33	400.6403503417969	212.8964385986328	1.0	370.86712646484375	271.82891845703125	0.9999994039535522	546.396240234375	203.67459106445312	1.0	542.45751953125	204.22206115722656	0.00048732757568359375	5	004
34	400.5272521972656	213.12539672851562	1.0	367.8589782714844	270.14300537109375	1.0	546.3361206054688	203.72119140625	1.0	544.70458984375	203.84800720214844	0.0010031461715698242	5	004
35	399.69091796875	213.95506286621094	1.0	370.4439697265625	269.2123107910156	1.0	545.8781127929688	203.2654266357422	1.0	544.0509643554688	203.17578125	0.0008305609226226807	5	004
36	401.4665222167969	213.6192169189453	1.0	368.4774169921875	268.7224426269531	1.0	546.08251953125	203.40155029296875	1.0	544.0626220703125	203.56927490234375	0.0005426108837127686	5	004
37	398.9498291015625	214.91114807128906	1.0	366.20050048828125	267.4338684082031	0.9999998807907104	546.1145629882812	203.63926696777344	1.0	544.6598510742188	203.73255920410156	0.0011719465255737305	5	004
38	398.7283020019531	215.67190551757812	1.0	360.8419189453125	266.670654296875	0.4211951792240143	546.436279296875	202.6973419189453	1.0	544.9794921875	202.65638732910156	0.0007222890853881836	5	004
39	397.15472412109375	215.3277130126953	1.0	364.2234191894531	266.5393981933594	0.9999818801879883	546.2408447265625	203.6571807861328	1.0	544.0502319335938	203.627685546875	0.0008747577667236328	5	004
40	388.64300537109375	216.45059204101562	0.9999973773956299	389.5539855957031	215.33370971679688	0.0005229413509368896	545.9782104492188	203.0533447265625	1.0	544.0375366210938	203.10162353515625	0.0011627674102783203	5	004
41	377.39031982421875	215.30416870117188	0.8588857650756836	377.1985168457031	215.36436462402344	0.03321292996406555	546.4124755859375	203.3665008544922	1.0	544.8238525390625	203.09942626953125	0.0005733370780944824	5	004
42	370.05670166015625	213.86947631835938	0.999998927116394	370.91644287109375	215.24778747558594	0.002196699380874634	546.3501586914062	203.75924682617188	1.0	542.7183837890625	204.2752685546875	0.0007169544696807861	5	004
43	365.1413269042969	213.97125244140625	1.0	547.3983764648438	205.38485717773438	0.00024315714836120605	545.51171875	203.71864318847656	1.0	543.9349975585938	203.64895629882812	0.0034670233726501465	5	004
44	361.08282470703125	215.27383422851562	1.0	2.6375627517700195	147.57882690429688	0.0007293820381164551	546.4883422851562	202.73703002929688	1.0	544.5838012695312	202.83326721191406	0.00045874714851379395	5	004
45	354.36944580078125	214.41111755371094	1.0	392.3661193847656	270.0257263183594	0.000813215970993042	546.2125244140625	204.00491333007812	1.0	544.1817016601562	203.81971740722656	0.001302570104598999	5	004
46	351.88555908203125	217.01132202148438	1.0	357.9713134765625	219.3018341064453	0.0003160238265991211	545.9639282226562	203.6876220703125	1.0	544.005859375	203.39389038085938	0.0022694170475006104	5	004
47	410.9710693359375	258.1307678222656	1.0	339.4189453125	218.48516845703125	0.6504950523376465	546.0956420898438	203.51405334472656	1.0	544.2933349609375	203.29898071289062	0.0019407868385314941	5	004
48	324.7336730957031	215.3985595703125	1.0	406.7193603515625	267.9153137207031	0.003943383693695068	545.419677734375	202.24533081054688	1.0	543.9273681640625	202.63661193847656	0.0006899535655975342	5	004
49	315.123046875	213.25454711914062	0.9999999403953552	411.7808837890625	272.75128173828125	1.0	545.5061645507812	204.06727600097656	1.0	543.9087524414062	204.2548370361328	0.002218097448348999	5	004
50	302.8759460449219	213.34573364257812	0.9999510645866394	408.0555114746094	270.29693603515625	0.9954152703285217	545.8563842773438	203.0060577392578	1.0	544.0908813476562	202.96588134765625	0.0008992552757263184	5	004
51	295.188720703125	212.23138427734375	0.9999995231628418	405.8796081542969	264.55914306640625	1.0	546.0538330078125	203.33746337890625	1.0	544.67333984375	203.1167449951172	0.0007413625717163086	5	004
52	285.2904357910156	209.54977416992188	1.0	404.080322265625	263.6350402832031	1.0	546.0126953125	203.54225158691406	1.0	544.8833618164062	203.4636688232422	0.005147337913513184	5	004
53	273.98468017578125	211.8131866455078	1.0	2.8220930099487305	132.307373046875	0.0016991198062896729	546.3001098632812	204.00180053710938	1.0	544.3240356445312	203.7064208984375	0.0008996725082397461	5	004
54	265.6856689453125	212.43597412109375	1.0	387.9930419921875	253.39187622070312	0.0016799569129943848	545.6679077148438	203.38137817382812	1.0	543.8670654296875	203.39405822753906	0.0006679892539978027	5	004
55	255.5711669921875	213.401611328125	0.9999997019767761	3.9737439155578613	196.94602966308594	0.004303991794586182	545.9096069335938	203.95932006835938	1.0	542.2810668945312	203.97947692871094	0.0006995797157287598	5	004
56	247.9496307373047	212.75933837890625	1.0	548.33740234375	205.41607666015625	0.00018858909606933594	546.9447631835938	203.361328125	1.0	544.8268432617188	203.0872039794922	0.0007053017616271973	5	004
57	240.29428100585938	212.23974609375	1.0	1.9011509418487549	144.5749969482422	0.001281440258026123	546.0671997070312	203.6592559814453	1.0	544.1201782226562	203.37255859375	0.0008387863636016846	5	004
58	235.60025024414062	211.9304656982422	1.0	2.908395290374756	145.5884246826172	0.0004068315029144287	546.048095703125	203.48487854003906	1.0	544.0916137695312	203.43911743164062	0.0013023912906646729	5	004
59	227.78517150878906	210.70550537109375	1.0	353.9529724121094	256.09930419921875	0.0049069225788116455	545.9121704101562	203.43722534179688	1.0	543.84033203125	203.27532958984375	0.0006319582462310791	5	004
60	222.51907348632812	213.0001678466797	1.0	544.5296630859375	203.45399475097656	0.00020524859428405762	545.4270629882812	203.69081115722656	0.9999999403953552	543.6163940429688	203.47760009765625	0.001690298318862915	5	004
61	218.0750274658203	213.3058319091797	1.0	222.50146484375	216.13690185546875	0.0006107091903686523	546.5868530273438	204.6232452392578	1.0	544.5285034179688	204.40951538085938	0.0006045997142791748	5	004
62	212.283203125	214.51063537597656	1.0	2.6905341148376465	145.83570861816406	0.00017315149307250977	545.6221923828125	203.60250854492188	0.9999999403953552	543.8516235351562	203.29640197753906	0.0017074048519134521	5	004
63	207.6226043701172	215.801513671875	1.0	328.11236572265625	256.6632995605469	0.08646401762962341	546.6793823242188	203.3507843017578	1.0	544.6100463867188	203.20068359375	0.00038561224937438965	5	004
64	203.558837890625	216.83612060546875	1.0	327.2625427246094	256.72955322265625	0.9995957016944885	546.3849487304688	202.46372985839844	1.0	544.1702880859375	202.81411743164062	0.0004418492317199707	5	004
65	199.76177978515625	219.52757263183594	1.0	324.4146728515625	255.9835662841797	0.0009447336196899414	546.3748168945312	203.5122833251953	1.0	544.53271484375	203.20228576660156	0.0007461607456207275	5	004
66	193.1881561279297	219.869873046875	1.0	317.3033142089844	259.962158203125	0.8955045938491821	546.2324829101562	203.83615112304688	1.0	542.3969116210938	204.19749450683594	0.0004394054412841797	5	004
67	186.56289672851562	220.46426391601562	1.0	191.5980987548828	222.8985137939453	0.0044443607330322266	546.0701904296875	203.51197814941406	1.0	544.08984375	203.1740264892578	0.0006794333457946777	5	004
68	180.1319122314453	220.6742401123047	1.0	307.2364807128906	255.7550811767578	0.0013568401336669922	546.2179565429688	204.04136657714844	1.0	544.5516357421875	203.66738891601562	0.001110762357711792	5	004
69	175.69512939453125	220.8332977294922	1.0	5.6566925048828125	33.07069778442383	0.0014501512050628662	545.8080444335938	203.46160888671875	1.0	541.9640502929688	203.84393310546875	0.0005078017711639404	5	004
70	169.79559326171875	222.85789489746094	1.0	3.291098117828369	150.73104858398438	0.004904329776763916	546.029296875	202.88754272460938	1.0	542.0855712890625	203.38809204101562	0.0004393160343170166	5	004
71	163.1653289794922	222.41368103027344	1.0	168.5205535888672	218.4169921875	0.00030362606048583984	546.0455932617188	204.0388641357422	1.0	544.1676635742188	203.7085723876953	0.0011668205261230469	5	004
72	159.12612915039062	221.34434509277344	1.0	3.043012857437134	132.00668334960938	0.0006138980388641357	545.9517822265625	204.67852783203125	1.0	543.5808715820312	204.2315673828125	0.0017937719821929932	5	004
73	155.05508422851562	223.65737915039062	1.0	163.1376953125	224.89178466796875	0.0011775791645050049	545.5324096679688	203.1513671875	1.0	544.1881713867188	203.13963317871094	0.0027663111686706543	5	004
74	148.60137939453125	222.2476043701172	1.0	150.50205993652344	225.6658935546875	0.000590205192565918	546.3079223632812	203.7051544189453	1.0	546.3656616210938	204.63575744628906	0.0008727610111236572	5	004
75	142.13616943359375	222.71885681152344	1.0	149.00453186035156	223.6871795654297	0.0005677342414855957	545.7665405273438	203.0122528076172	1.0	544.1165161132812	203.0181884765625	0.0010151863098144531	5	004
76	136.23599243164062	221.70150756835938	1.0	4.575941562652588	144.7873992919922	0.003094017505645752	545.7156372070312	202.52459716796875	1.0	541.9736938476562	203.26422119140625	0.0008727610111236572	5	004
77	130.27285766601562	221.98117065429688	1.0	135.57330322265625	218.1466064453125	0.0007650256156921387	545.9456176757812	203.45022583007812	1.0	543.932373046875	203.6300811767578	0.0016133785247802734	5	004
78	124.41851043701172	221.27423095703125	1.0	127.63485717773438	223.85113525390625	0.02648979425430298	545.8472290039062	203.1053009033203	1.0	542.7979736328125	203.9091796875	0.0005640387535095215	5	004
79	123.17330932617188	221.99618530273438	1.0	130.31365966796875	224.2987518310547	0.0013001859188079834	546.49072265625	204.37216186523438	1.0	544.0361938476562	204.02655029296875	0.0007461607456207275	5	004
80	120.93293762207031	220.4420166015625	1.0	126.67479705810547	223.20111083984375	0.0005660355091094971	546.2864379882812	203.77252197265625	1.0	544.3964233398438	203.50282287597656	0.0011398792266845703	5	004
81	119.10372924804688	220.11769104003906	1.0	126.00285339355469	222.71432495117188	0.0006517469882965088	546.0126342773438	204.61862182617188	1.0	543.6961059570312	204.3450164794922	0.0010248124599456787	5	004
82	118.35728454589844	220.30459594726562	1.0	2.8773906230926514	131.7958984375	0.0017212331295013428	546.281494140625	203.92037963867188	1.0	542.32275390625	204.31263732910156	0.0004138648509979248	5	004
83	118.42298889160156	220.6658477783203	1.0	125.93160247802734	222.2914581298828	0.00025156140327453613	546.1860961914062	203.7662811279297	1.0	544.117431640625	203.80450439453125	0.0006223022937774658	5	004
84	117.63956451416016	221.01548767089844	1.0	2.7347195148468018	146.39654541015625	0.0011045336723327637	546.0308837890625	203.9584503173828	1.0	543.7628173828125	203.94134521484375	0.0012713372707366943	5	004
85	115.39451599121094	221.36155700683594	1.0	117.65171813964844	218.27423095703125	0.0030761659145355225	546.0779418945312	203.275146484375	1.0	542.051513671875	203.68447875976562	0.0004927217960357666	5	004
86	116.21819305419922	219.93618774414062	1.0	120.13996124267578	217.43264770507812	0.0007187724113464355	546.2969360351562	203.94381713867188	1.0	544.4417724609375	203.54432678222656	0.0006622672080993652	5	004
87	116.50399780273438	220.01852416992188	1.0	2.4715521335601807	217.17190551757812	0.0009929835796356201	546.1112060546875	203.60902404785156	1.0	544.4542846679688	203.43775939941406	0.0008961856365203857	5	004
88	115.84613800048828	221.0156707763672	1.0	3.0356597900390625	145.16700744628906	0.00030919909477233887	545.4542236328125	203.3481903076172	1.0	541.8416748046875	203.76495361328125	0.0005220472812652588	5	004
89	117.38318634033203	220.82980346679688	1.0	3.4586503505706787	218.63148498535156	0.0007269978523254395	546.046142578125	203.70889282226562	1.0	544.0216674804688	203.4993438720703	0.001334846019744873	5	004
90	115.30036926269531	220.46456909179688	1.0	124.15418243408203	220.49642944335938	0.00016546249389648438	546.0953979492188	204.01673889160156	1.0	542.2223510742188	204.5542755126953	0.00037661194801330566	5	004
91	115.95905303955078	220.1234588623047	1.0	2.7813596725463867	202.6208953857422	0.0005436539649963379	545.4699096679688	203.34898376464844	1.0	544.224853515625	202.978515625	0.0006981194019317627	5	004
92	114.89767456054688	220.3391571044922	1.0	3.670820951461792	146.643798828125	0.004245012998580933	546.0979614257812	203.58099365234375	1.0	544.4220581054688	203.54005432128906	0.0006721913814544678	5	004
93	111.27503967285156	220.648681640625	1.0	116.24261474609375	223.1454315185547	0.0013540983200073242	545.2881469726562	202.8268280029297	0.9999998807907104	541.8961791992188	203.2642059326172	0.002421051263809204	5	004
94	109.8815689086914	225.20411682128906	1.0	118.58629608154297	224.697265625	0.00036588311195373535	546.0178833007812	203.45620727539062	1.0	542.0133666992188	203.88531494140625	0.000367969274520874	5	004
95	106.0926284790039	230.3631134033203	1.0	4.074562072753906	215.079345703125	0.0003173947334289551	545.6947631835938	203.35060119628906	1.0	544.1522216796875	203.2227783203125	0.0011995136737823486	5	004
96	104.2048568725586	237.50372314453125	1.0	2.1344223022460938	219.12887573242188	0.0005570352077484131	545.5953369140625	203.1817626953125	1.0	543.1306762695312	203.3730926513672	0.0008674263954162598	5	004
97	102.35420989990234	242.28707885742188	1.0	3.1285958290100098	146.1676788330078	0.00028443336486816406	545.6446533203125	203.1905059814453	1.0	544.22607421875	203.31930541992188	0.0015256702899932861	5	004
98	98.38973236083984	243.80897521972656	1.0	542.6951904296875	203.73544311523438	0.00011989474296569824	545.775390625	203.4738006591797	1.0	543.5347290039062	202.83795166015625	0.0006366372108459473	5	004
99	95.44709777832031	246.9822540283203	1.0	182.6628875732422	240.45501708984375	0.00291597843170166	546.1949462890625	203.982421875	1.0	543.1036376953125	204.58372497558594	0.000851362943649292	5	004
100	93.63672637939453	247.0247802734375	1.0	182.1640625	240.58425903320312	0.9848181009292603	546.2710571289062	202.92337036132812	1.0	544.2996215820312	203.81825256347656	0.0006481409072875977	5	004
101	92.28596496582031	247.87295532226562	1.0	180.1934051513672	235.99273681640625	0.05089229345321655	545.6674194335938	203.455078125	1.0	542.6881103515625	203.81739807128906	0.0009352266788482666	5	004
102	90.98139953613281	246.36093139648438	1.0	178.56378173828125	234.84164428710938	0.9859308004379272	545.8305053710938	203.76219177246094	1.0	542.2283325195312	203.96665954589844	0.0009142458438873291	5	004
103	89.88591003417969	247.0084991455078	1.0	176.75169372558594	232.70413208007812	0.9891765117645264	546.3240966796875	203.4771270751953	1.0	544.4351196289062	203.14871215820312	0.00041791796684265137	5	004
104	87.602783203125	247.1310577392578	1.0	180.8040008544922	233.64295959472656	0.9995448589324951	546.332275390625	203.4600830078125	1.0	544.4259033203125	203.3547821044922	0.0005221068859100342	5	004
105	86.87130737304688	248.5626678466797	1.0	180.1712646484375	235.19183349609375	0.9999996423721313	546.1227416992188	204.3549346923828	1.0	543.97412109375	204.1656951904297	0.0010510087013244629	5	004
106	86.81087493896484	248.81787109375	1.0	179.264404296875	234.4044952392578	0.9999983310699463	545.817626953125	203.43344116210938	1.0	544.0153198242188	202.9097442626953	0.0023237764835357666	5	004
107	86.97756958007812	247.83267211914062	1.0	179.45187377929688	230.8349609375	0.9167910218238831	547.0117797851562	203.04217529296875	1.0	544.8421630859375	203.01499938964844	0.00045740604400634766	5	004
108	87.69352722167969	247.80490112304688	1.0	178.73410034179688	228.77330017089844	0.9975395798683167	545.3448486328125	202.66656494140625	1.0	542.3197021484375	203.27713012695312	0.0005898773670196533	5	004
109	88.0793228149414	248.37388610839844	1.0	180.65052795410156	230.08949279785156	0.9969589114189148	546.8573608398438	203.34585571289062	1.0	544.3023071289062	203.12982177734375	0.0004284977912902832	5	004
110	86.97013092041016	248.01573181152344	1.0	174.6708221435547	227.95382690429688	0.999997615814209	545.8663940429688	203.68214416503906	1.0	543.8147583007812	203.31430053710938	0.0006711184978485107	5	004
111	83.51619720458984	249.98202514648438	1.0	177.8154754638672	226.62452697753906	0.0013856589794158936	545.8268432617188	203.7108917236328	1.0	541.6984252929688	203.90103149414062	0.00047397613525390625	5	004
112	74.53245544433594	253.70504760742188	1.0	162.66156005859375	227.38912963867188	0.0007301568984985352	546.4019165039062	203.10438537597656	1.0	544.5953369140625	202.97283935546875	0.0006377995014190674	5	004
113	69.4020004272461	257.71502685546875	0.36534661054611206	160.54269409179688	225.3610076904297	0.16669604182243347	546.1405639648438	203.56210327148438	1.0	544.2049560546875	203.54945373535156	0.0005266964435577393	5	004
114	68.9302749633789	259.23187255859375	0.0010744333267211914	157.27394104003906	224.92796325683594	0.9658591747283936	545.6029663085938	203.3849639892578	1.0	543.9540405273438	203.2047576904297	0.0013624727725982666	5	004
115	162.2874755859375	229.8463134765625	0.00011786818504333496	151.52423095703125	226.37136840820312	1.0	546.1351928710938	203.2378692626953	1.0	544.0491333007812	203.3387451171875	0.0018088221549987793	5	004
116	63.657039642333984	257.64056396484375	0.9998354911804199	149.29534912109375	225.4843292236328	1.0	546.329833984375	203.77943420410156	1.0	544.55517578125	203.46563720703125	0.0005477368831634521	5	004
117	64.46148681640625	256.68121337890625	0.9999346733093262	149.3086395263672	222.5420379638672	1.0	545.9363403320312	203.92630004882812	1.0	543.23681640625	204.35035705566406	0.0011969506740570068	5	004
118	65.93604278564453	253.243408203125	0.9999982714653015	152.4539337158203	223.57272338867188	0.9999995827674866	545.5305786132812	203.13546752929688	0.9999998807907104	543.9081420898438	203.1947021484375	0.0022506415843963623	5	004
119	65.0648193359375	254.6365203857422	0.999400794506073	149.53709411621094	221.9362335205078	0.9991397857666016	545.6170043945312	203.5066680908203	1.0	541.8583374023438	203.96365356445312	0.000660330057144165	5	004
120	65.19930267333984	252.9768829345703	0.999997079372406	146.39915466308594	223.50184631347656	0.9999966621398926	546.2646484375	203.5307159423828	1.0	544.5823974609375	203.23480224609375	0.0007898807525634766	5	004
121	62.853485107421875	255.02569580078125	0.9999979734420776	145.66348266601562	221.61080932617188	0.9984749555587769	545.9917602539062	204.2268829345703	1.0	541.9688720703125	204.62127685546875	0.0005306899547576904	5	004
122	63.98525619506836	254.29183959960938	0.9999997615814209	140.545166015625	220.9532470703125	0.9999998807907104	546.2169799804688	204.30508422851562	1.0	543.9138793945312	204.04356384277344	0.0013416409492492676	5	004
123	62.54986572265625	257.8490295410156	0.9946799874305725	147.22320556640625	221.6290283203125	0.9999997019767761	545.8611450195312	203.90480041503906	1.0	543.9422607421875	203.54908752441406	0.0007652640342712402	5	004
124	63.35142517089844	255.38624572753906	0.9999987483024597	142.2617645263672	222.19619750976562	0.9999982118606567	545.6403198242188	203.17999267578125	1.0	541.7367553710938	203.9339141845703	0.0006741881370544434	5	004
125	62.24529266357422	253.504150390625	1.0	141.03839111328125	222.50570678710938	0.9999693632125854	545.7366943359375	203.5428009033203	1.0	541.3412475585938	203.83412170410156	0.000367969274520874	5	004
126	58.88308334350586	252.4712677001953	1.0	140.9560546875	217.8350372314453	0.9992679357528687	545.6226806640625	204.06509399414062	1.0	542.06201171875	204.25389099121094	0.0011684894561767578	5	004
127	52.53042221069336	251.511474609375	0.99997878074646	137.86668395996094	219.4444580078125	0.9999942779541016	546.540283203125	204.02310180664062	1.0	52.693992614746094	245.04248046875	0.0005323290824890137	5	004
128	47.530799865722656	251.52734375	0.999996542930603	136.14527893066406	220.72760009765625	0.9936754703521729	545.5235595703125	203.74392700195312	1.0	542.9111938476562	204.22996520996094	0.0007767975330352783	5	004
129	40.01077651977539	252.91879272460938	0.8585221767425537	129.70639038085938	217.82350158691406	0.9999998807907104	546.3150634765625	203.82492065429688	1.0	43.97865676879883	255.28594970703125	0.0019007623195648193	5	004
130	37.17190170288086	249.592041015625	0.9999998211860657	127.58427429199219	216.6739501953125	1.0	545.8516235351562	203.6140899658203	1.0	35.352073669433594	244.3167266845703	0.0008363425731658936	5	004
131	34.31608581542969	248.01414489746094	1.0	127.32084655761719	212.58560180664062	1.0	545.562744140625	203.7393341064453	1.0	543.9991455078125	203.04159545898438	0.0014429986476898193	5	004
132	33.2896842956543	248.171630859375	1.0	126.77509307861328	212.22705078125	1.0	546.27392578125	203.7612762451172	1.0	544.4293212890625	203.4111785888672	0.0008105933666229248	5	004
133	32.56428527832031	248.82901000976562	0.9999999403953552	129.0267333984375	214.4144744873047	1.0	546.4794921875	204.05426025390625	1.0	544.2413940429688	203.57447814941406	0.0016975700855255127	5	004
134	31.88067054748535	249.2610626220703	0.9999895095825195	127.56529235839844	215.0028839111328	1.0	545.979736328125	203.7314453125	1.0	544.3927612304688	203.55764770507812	0.000928342342376709	5	004
135	32.155242919921875	248.8785858154297	0.9999989867210388	121.22064971923828	209.630126953125	1.0	546.2909545898438	203.4531707763672	1.0	544.1035766601562	203.4060516357422	0.0005218982696533203	5	004
136	32.180389404296875	247.8340606689453	0.9999999403953552	122.75121307373047	207.1193389892578	1.0	546.0240478515625	203.41030883789062	1.0	544.3141479492188	203.19740295410156	0.0015362203121185303	5	004
137	32.8966178894043	249.03427124023438	1.0	123.34950256347656	205.5024871826172	1.0	546.4068603515625	203.47422790527344	1.0	544.35302734375	203.42300415039062	0.0006760954856872559	5	004
138	33.633758544921875	248.17356872558594	1.0	124.62763977050781	202.95982360839844	1.0	546.0484008789062	203.6791534423828	1.0	544.4490356445312	203.38348388671875	0.0009009242057800293	5	004
139	32.58648681640625	248.9874725341797	1.0	125.25189208984375	201.47210693359375	1.0	545.7960205078125	203.5860595703125	1.0	541.52783203125	203.93614196777344	0.0005546510219573975	5	004
140	32.1992073059082	248.91586303710938	0.9999994039535522	124.40699768066406	201.3640594482422	1.0	546.3314208984375	203.7292938232422	1.0	544.4854125976562	203.36203002929688	0.001034379005432129	5	004
141	32.96807098388672	247.44473266601562	1.0	123.09852600097656	198.97096252441406	1.0	546.4021606445312	204.00115966796875	1.0	544.4194946289062	203.62435913085938	0.0006943643093109131	5	004
142	31.78387451171875	247.53372192382812	1.0	122.06675720214844	198.2095947265625	1.0	546.0360107421875	203.3590850830078	1.0	544.2089233398438	203.33627319335938	0.0005637109279632568	5	004
143	26.32282257080078	245.07196044921875	1.0	118.06971740722656	194.93678283691406	1.0	545.6364135742188	203.40823364257812	1.0	544.0348510742188	203.3212432861328	0.0008845031261444092	5	004
144	23.253684997558594	244.80487060546875	1.0	115.4661636352539	195.5093231201172	1.0	546.090576171875	203.76026916503906	1.0	544.2489013671875	203.1890411376953	0.001120835542678833	5	004
145	16.147132873535156	243.55709838867188	0.9999995231628418	112.11247253417969	197.66891479492188	1.0	546.0033569335938	203.73667907714844	1.0	542.2279663085938	204.16427612304688	0.0004914999008178711	5	004
146	16.629545211791992	243.8081817626953	1.0	107.46707916259766	193.01083374023438	1.0	545.7543334960938	203.5390167236328	1.0	543.6614990234375	203.21844482421875	0.002427995204925537	5	004
147	13.284563064575195	243.12823486328125	1.0	106.1388931274414	186.9049072265625	1.0	545.9317016601562	203.77381896972656	1.0	542.37890625	204.1410369873047	0.001094728708267212	5	004
148	12.875665664672852	245.98898315429688	1.0	106.37271118164062	184.72850036621094	1.0	545.782958984375	203.62466430664062	1.0	544.1002807617188	203.4215545654297	0.0009320676326751709	5	004
149	12.54794979095459	245.8745574951172	0.9999998807907104	105.81069946289062	180.8281707763672	1.0	545.9293212890625	204.17465209960938	1.0	544.1891479492188	203.72845458984375	0.001641780138015747	5	004
150	12.335098266601562	245.49290466308594	0.9999758005142212	101.90156555175781	177.45494079589844	1.0	546.0245971679688	203.58831787109375	1.0	543.6689453125	203.3781280517578	0.0011613965034484863	5	004
151	10.417223930358887	247.0534210205078	0.999996542930603	94.84547424316406	177.48265075683594	1.0	545.7093505859375	204.14085388183594	1.0	-0.10268020629882812	237.41900634765625	0.0007793903350830078	5	004
152	7.807192802429199	245.79127502441406	0.8409462571144104	97.4157485961914	175.6450958251953	1.0	545.8989868164062	203.51988220214844	1.0	543.95849609375	203.30259704589844	0.0019530057907104492	5	004
153	1.0079848766326904	245.4110107421875	0.017096996307373047	96.31484985351562	177.47738647460938	1.0	546.1583251953125	204.135009765625	1.0	95.63277435302734	180.16673278808594	0.001013427972793579	5	004
154	1.0578131675720215	255.88507080078125	0.0009355843067169189	3.0227293968200684	251.45672607421875	0.03402605652809143	546.348388671875	202.8394012451172	1.0	544.4976196289062	203.0426025390625	0.000337451696395874	5	004
155	0.6141421794891357	241.46109008789062	0.00013014674186706543	89.77818298339844	182.3589324951172	1.0	545.5806274414062	204.2659454345703	1.0	94.58207702636719	183.79302978515625	0.0008543133735656738	5	004
156	2.452725887298584	262.4859619140625	0.0005006790161132812	89.0550765991211	179.66876220703125	1.0	545.9884033203125	202.62254333496094	1.0	544.2762451171875	202.5807342529297	0.0009178519248962402	5	004
157	2.9922966957092285	241.16587829589844	0.00015968084335327148	87.35919189453125	181.4176483154297	1.0	546.1058349609375	203.59017944335938	1.0	544.0054321289062	203.392578125	0.0007853507995605469	5	004
158	2.59285044670105	261.60650634765625	0.00013396143913269043	77.39776611328125	183.18194580078125	0.09945645928382874	546.0275268554688	203.60841369628906	1.0	544.2001953125	203.54530334472656	0.0010980963706970215	5	004
159	0.4409213066101074	247.45143127441406	0.000329434871673584	75.7413330078125	185.1024169921875	0.8553299903869629	545.737060546875	204.02166748046875	1.0	544.0593872070312	203.9280548095703	0.001093149185180664	5	004
160	-0.003821849822998047	248.02598571777344	0.0011426806449890137	2.914614200592041	246.00929260253906	0.1649191975593567	546.021240234375	202.99693298339844	1.0	544.404052734375	203.2063751220703	0.0005235970020294189	5	004
161	71.08028411865234	185.86798095703125	0.001732170581817627	76.66487884521484	185.29782104492188	1.0	546.3650512695312	203.81625366210938	1.0	542.3617553710938	204.3393096923828	0.000636368989944458	5	004
162	68.95704650878906	181.34544372558594	0.00047007203102111816	75.83763122558594	183.4327392578125	1.0	546.2105712890625	203.57740783691406	1.0	544.1840209960938	203.22642517089844	0.0013016760349273682	5	004
163	1.0053720474243164	246.22055053710938	0.002555757761001587	75.78339385986328	180.5135498046875	0.9999998807907104	545.5818481445312	203.77557373046875	1.0	541.8290405273438	204.33798217773438	0.0006267428398132324	5	004
164	69.65861511230469	184.8488311767578	0.0070750415325164795	74.11486053466797	182.25071716308594	1.0	545.99462890625	202.66517639160156	1.0	544.3217163085938	203.08079528808594	0.0006636381149291992	5	004
165	66.92462158203125	181.8394775390625	0.0034683942794799805	68.94788360595703	182.79879760742188	0.9193592667579651	545.73291015625	204.10906982421875	1.0	543.776611328125	203.51820373535156	0.001105666160583496	5	004
166	65.65735626220703	182.1979522705078	0.0002390742301940918	70.02368927001953	180.56491088867188	0.9987799525260925	546.0166625976562	203.42315673828125	1.0	542.2050170898438	203.91616821289062	0.0005409419536590576	5	004
167	71.46339416503906	181.34584045410156	0.0007746517658233643	73.92926025390625	182.60531616210938	0.9999998807907104	546.3316650390625	203.64634704589844	1.0	543.9596557617188	203.6696319580078	0.00044968724250793457	5	004
168	3.016294002532959	246.0760498046875	0.0006759166717529297	75.79144287109375	182.8097381591797	0.9997655749320984	545.888671875	203.93490600585938	1.0	543.8424072265625	203.55816650390625	0.0009783804416656494	5	004
169	544.9544067382812	208.8856964111328	9.861588478088379e-5	68.35987854003906	179.01980590820312	0.6084624528884888	546.724609375	203.91729736328125	1.0	544.6798095703125	203.23529052734375	0.0004482865333557129	5	004
170	66.37642669677734	183.193603515625	0.00027486681938171387	69.44725036621094	181.074951171875	0.9999661445617676	546.2045288085938	202.9059295654297	1.0	544.3746337890625	202.54396057128906	0.0005438029766082764	5	004
171	65.44266510009766	185.26707458496094	0.0010578036308288574	68.0108413696289	182.44818115234375	1.0	545.8129272460938	203.16766357421875	1.0	544.33984375	202.98178100585938	0.0009491443634033203	5	004
172	67.6303482055664	183.40753173828125	0.001182645559310913	71.10118865966797	181.27066040039062	0.9999998807907104	545.9922485351562	203.87136840820312	1.0	543.7383422851562	203.36465454101562	0.0004981160163879395	5	004
173	69.56842041015625	180.5413818359375	0.005230545997619629	73.44550323486328	181.28802490234375	1.0	546.088134765625	202.64125061035156	1.0	544.3482055664062	202.9413299560547	0.00036647915840148926	5	004
174	78.91300964355469	180.13803100585938	0.4810558259487152	80.22174072265625	178.87652587890625	0.9999998807907104	546.335205078125	203.29811096191406	1.0	544.8101196289062	203.044677734375	0.0012836456298828125	5	004
175	81.5294418334961	182.47450256347656	0.001103907823562622	84.527099609375	178.25421142578125	1.0	546.3695678710938	203.69276428222656	1.0	544.5477905273438	203.49923706054688	0.001846402883529663	5	004
176	96.07233428955078	180.24398803710938	0.0003934204578399658	84.70052337646484	175.71487426757812	1.0	546.1512451171875	203.6216278076172	1.0	544.1304931640625	203.30763244628906	0.00067862868309021	5	004
177	82.0046615600586	181.8572540283203	0.00035393238067626953	81.59400939941406	181.65579223632812	0.9999918937683105	546.2272338867188	202.71090698242188	1.0	544.4654541015625	202.80450439453125	0.0009063482284545898	5	004
178	79.31621551513672	183.69448852539062	0.0324212908744812	79.56100463867188	185.9039306640625	0.9999997615814209	545.9666748046875	203.6630859375	1.0	543.7916259765625	203.43653869628906	0.0010736286640167236	5	004
179	69.2563705444336	192.52940368652344	0.005446940660476685	75.99676513671875	191.36270141601562	1.0	545.6375732421875	202.79055786132812	1.0	542.2479248046875	203.25050354003906	0.0008671581745147705	5	004
180	68.90087890625	187.52769470214844	0.0008203089237213135	76.98011016845703	187.8533935546875	0.9994289875030518	545.7778930664062	203.92630004882812	1.0	544.07421875	203.483154296875	0.0011756718158721924	5	004
181	80.28288269042969	186.56857299804688	0.00046247243881225586	79.02466583251953	187.35548400878906	0.9999973773956299	546.125244140625	202.58377075195312	1.0	544.2459106445312	202.8765869140625	0.0007467865943908691	5	004
182	79.5580825805664	183.65887451171875	0.0015820562839508057	77.87654876708984	186.42530822753906	0.998929500579834	545.3641357421875	203.28826904296875	1.0	543.9242553710938	203.3296661376953	0.0006831586360931396	5	004
183	81.17088317871094	184.37094116210938	0.0004760622978210449	79.55595397949219	184.52139282226562	0.9999985098838806	545.6979370117188	202.87355041503906	1.0	543.9378662109375	202.77931213378906	0.001000732183456421	5	004
184	68.85029602050781	188.67034912109375	0.00026172399520874023	75.50226593017578	188.58767700195312	0.468252032995224	546.5243530273438	203.48243713378906	1.0	542.6354370117188	203.68572998046875	0.000415802001953125	5	004
185	67.91121673583984	183.06838989257812	0.007740318775177002	73.00737762451172	185.3612518310547	0.9530240893363953	546.1671752929688	203.4138641357422	1.0	542.01416015625	203.64366149902344	0.0004687309265136719	5	004
186	5.246823310852051	173.14169311523438	8.639693260192871e-5	3.7947072982788086	33.823486328125	0.0007382035255432129	545.9353637695312	203.6476593017578	1.0	544.0902099609375	203.64833068847656	0.0009178817272186279	5	004
187	69.4114990234375	180.3959503173828	0.0013240277767181396	73.79522705078125	179.73793029785156	1.0	546.8472900390625	202.95840454101562	1.0	544.6358642578125	203.17967224121094	0.0005462169647216797	5	004
188	69.619140625	178.74978637695312	0.009371697902679443	76.00511932373047	178.49501037597656	1.0	545.9979858398438	202.98275756835938	1.0	544.1820068359375	202.88844299316406	0.0006012022495269775	5	004
189	70.93592834472656	180.73175048828125	0.0011349320411682129	75.60100555419922	181.1718292236328	1.0	546.355712890625	204.1781463623047	1.0	543.2490234375	204.6938934326172	0.000549614429473877	5	004
190	79.86116790771484	178.87586975097656	0.0012905597686767578	77.6779556274414	178.36343383789062	1.0	546.2997436523438	203.7650146484375	1.0	544.0487670898438	203.56008911132812	0.0013166069984436035	5	004
191	82.28135681152344	179.74989318847656	0.0011579692363739014	80.29356384277344	179.7574005126953	1.0	545.9966430664062	203.8059539794922	1.0	543.927734375	203.52987670898438	0.0010335147380828857	5	004
192	71.32749938964844	179.16026306152344	0.0005359649658203125	76.46752166748047	178.5227508544922	1.0	545.7122192382812	203.1131591796875	1.0	541.9094848632812	203.43948364257812	0.0005379319190979004	5	004
193	69.00696563720703	179.40548706054688	0.004343241453170776	74.25545501708984	179.11370849609375	0.9999995231628418	545.6245727539062	203.42356872558594	1.0	542.190673828125	203.93687438964844	0.000708460807800293	5	004
194	66.28309631347656	182.4999237060547	0.10802692174911499	70.72315216064453	184.92306518554688	0.29300737380981445	545.9693603515625	203.7578582763672	1.0	544.1915893554688	203.17408752441406	0.0011993348598480225	5	004
195	25.398775100708008	192.56985473632812	0.6062768697738647	17.633602142333984	194.1026153564453	0.00038111209869384766	545.4732055664062	203.85556030273438	1.0	543.2828369140625	203.6112060546875	0.0018983781337738037	5	004
196	2.632838249206543	159.54571533203125	0.00018930435180664062	65.71052551269531	201.3504180908203	0.01718863844871521	546.8220825195312	203.1479949951172	1.0	544.341064453125	203.40782165527344	0.00044357776641845703	5	004
197	4.368698596954346	162.58644104003906	0.05086052417755127	63.166358947753906	208.4873046875	0.0004507899284362793	546.5466918945312	204.12745666503906	1.0	543.9906616210938	204.06283569335938	0.000558704137802124	5	004
198	1.6192705631256104	155.88626098632812	0.0008411705493927002	56.366355895996094	214.63011169433594	0.8927861452102661	545.9031372070312	203.10179138183594	1.0	55.29595947265625	221.5654296875	0.002102106809616089	5	004
199	1.503403663635254	155.29727172851562	0.0007705986499786377	55.413455963134766	215.4597625732422	0.017211884260177612	545.9005126953125	203.05807495117188	1.0	543.9967651367188	202.91676330566406	0.0004691183567047119	5	004
200	2.3862242698669434	155.85855102539062	0.009401023387908936	1.4406559467315674	145.04129028320312	0.00037661194801330566	545.7090454101562	202.9529266357422	1.0	543.8099365234375	203.00241088867188	0.002065032720565796	5	004
201	2.528287410736084	156.75013732910156	0.002648383378982544	68.74940490722656	202.15704345703125	0.9869496822357178	546.2178344726562	202.85133361816406	1.0	68.37189483642578	206.72406005859375	0.0012897849082946777	5	004
202	0.9673712253570557	153.34725952148438	0.000286787748336792	2.359032154083252	144.62232971191406	0.0005388259887695312	545.2263793945312	203.95887756347656	1.0	541.9555053710938	204.42330932617188	0.0008811056613922119	5	004
203	2.833216667175293	148.48866271972656	0.0026020705699920654	1.8580186367034912	136.52488708496094	0.002829134464263916	546.144775390625	203.52532958984375	1.0	542.3591918945312	203.90406799316406	0.0007835924625396729	5	004
204	1.3649256229400635	148.20883178710938	0.00015491247177124023	2.0096435546875	134.8920135498047	0.0005435049533843994	545.6163940429688	203.7886962890625	1.0	543.7032470703125	203.72042846679688	0.0009273886680603027	5	004
205	1.1442193984985352	148.64430236816406	0.0002619624137878418	1.5086946487426758	149.13389587402344	0.0006254911422729492	545.9889526367188	202.87290954589844	1.0	544.314453125	202.96432495117188	0.0003782510757446289	5	004
206	3.3207459449768066	147.48133850097656	0.004890650510787964	1.9715766906738281	134.54481506347656	0.001142352819442749	546.3221435546875	203.8303680419922	1.0	544.175537109375	203.78741455078125	0.0006762146949768066	5	004
207	2.639500141143799	148.26092529296875	0.005647748708724976	49.680686950683594	196.90794372558594	0.001151949167251587	546.51025390625	203.08201599121094	1.0	544.2312622070312	203.4693145751953	0.0007695853710174561	5	004
208	2.107546329498291	145.57965087890625	0.0009352266788482666	2.1501784324645996	155.56939697265625	0.0007199645042419434	546.2750244140625	203.93927001953125	1.0	544.9390869140625	203.69366455078125	0.0005791187286376953	5	004
209	4.2845563888549805	145.92393493652344	0.0006541013717651367	3.214860200881958	151.2406005859375	0.001258939504623413	546.1299438476562	202.92684936523438	1.0	544.2786865234375	203.0292510986328	0.0004876852035522461	5	004
210	4.416595458984375	153.6357421875	0.025994181632995605	2.5673086643218994	128.71632385253906	0.0006444752216339111	545.9853515625	203.3405303955078	1.0	541.836669921875	203.87791442871094	0.0005204677581787109	5	004
211	3.369288206100464	156.28189086914062	0.00016742944717407227	2.4024338722229004	128.02569580078125	0.0007908642292022705	546.2009887695312	202.83262634277344	1.0	544.3216552734375	202.8930206298828	0.0007905960083007812	5	004
212	4.306396961212158	163.52102661132812	0.0009112954139709473	2.5773134231567383	144.075927734375	0.0005820095539093018	545.9214477539062	202.3599853515625	1.0	544.1807861328125	202.45936584472656	0.0005373954772949219	5	004
213	5.642232418060303	164.64730834960938	0.004492133855819702	3.450242042541504	143.7423095703125	0.0002116858959197998	545.9555053710938	203.70384216308594	1.0	542.3094482421875	204.17864990234375	0.0005572140216827393	5	004
214	2.707021474838257	171.8936004638672	0.0012131035327911377	2.4547924995422363	172.83377075195312	0.0005819201469421387	546.1759643554688	203.4425048828125	1.0	542.2371826171875	204.12246704101562	0.00044587254524230957	5	004
215	5.7881574630737305	172.37718200683594	0.0004228353500366211	2.1183412075042725	143.20779418945312	0.00042057037353515625	546.3108520507812	202.03919982910156	1.0	544.4862670898438	202.06683349609375	0.000676274299621582	5	004
216	2.6525206565856934	174.53475952148438	0.00010335445404052734	2.1667542457580566	129.4956817626953	0.00031304359436035156	546.0342407226562	203.13465881347656	1.0	543.8258666992188	203.46054077148438	0.00039711594581604004	5	004
217	4.837639331817627	174.26223754882812	0.0003147125244140625	3.6873745918273926	158.87945556640625	0.00020635128021240234	545.8198852539062	202.678466796875	1.0	542.0575561523438	203.7248077392578	0.0006187260150909424	5	004
218	2.7145559787750244	153.84310913085938	0.00018420815467834473	3.3081390857696533	185.82394409179688	0.0006442070007324219	545.7838745117188	204.4840850830078	1.0	542.025634765625	204.85951232910156	0.0007392764091491699	5	004
219	10.6925048828125	180.0358123779297	0.0031021833419799805	1.8987438678741455	143.8179931640625	0.00030663609504699707	546.2944946289062	203.90147399902344	1.0	542.6944580078125	204.13099670410156	0.0006002187728881836	5	004
220	12.708460807800293	182.04298400878906	0.06092900037765503	1.7583584785461426	129.29071044921875	0.0002053380012512207	546.054931640625	202.47642517089844	1.0	544.1389770507812	202.70556640625	0.0006196498870849609	5	004
221	5.227630138397217	182.05783081054688	0.000400543212890625	1.502830982208252	144.5618438720703	0.00021180510520935059	545.9923095703125	203.95144653320312	1.0	542.748779296875	204.09368896484375	0.0007224678993225098	5	004
222	11.889762878417969	181.04257202148438	0.0014798343181610107	3.2859275341033936	187.86874389648438	0.0003713071346282959	545.7487182617188	204.04306030273438	1.0	542.1961059570312	204.40817260742188	0.0005435645580291748	5	004
223	12.425305366516113	184.47982788085938	0.047855377197265625	13.619784355163574	481.9510192871094	0.0003851354122161865	546.248779296875	203.5281219482422	1.0	542.2422485351562	203.8468475341797	0.0004177391529083252	5	004
224	4.272282123565674	177.68910217285156	9.34302806854248e-5	548.5325927734375	205.70321655273438	0.00013044476509094238	546.3768920898438	203.4763641357422	1.0	544.7049560546875	203.3553924560547	0.0005719959735870361	5	004
225	544.7033081054688	208.515625	0.00011470913887023926	2.132657527923584	145.17044067382812	0.0011619031429290771	546.2139892578125	204.09133911132812	1.0	544.3106689453125	203.71791076660156	0.00048601627349853516	5	004
226	544.575927734375	208.6901397705078	0.00010338425636291504	14.553274154663086	481.5711364746094	0.0005007684230804443	546.1880493164062	203.50436401367188	1.0	544.155029296875	203.32086181640625	0.0006816685199737549	5	004
227	548.3212890625	209.94757080078125	6.148219108581543e-5	548.1741333007812	206.26031494140625	9.042024612426758e-5	546.0979614257812	204.22845458984375	1.0	543.9495849609375	203.897705078125	0.0006163418292999268	5	004
228	548.5850830078125	209.86068725585938	0.00010386109352111816	547.9493408203125	206.5215301513672	0.00015473365783691406	546.0537719726562	204.23294067382812	1.0	543.9541015625	204.2055206298828	0.0011624693870544434	5	004
229	544.4331665039062	208.39401245117188	7.382035255432129e-5	5.065502643585205	198.90988159179688	0.00011497735977172852	545.9583740234375	203.28224182128906	1.0	542.0481567382812	203.8398895263672	0.00037530064582824707	5	004
230	548.3958129882812	209.7000274658203	0.00013205409049987793	547.8159790039062	205.9274139404297	0.00018212199211120605	546.1267700195312	203.7451629638672	1.0	544.043701171875	203.76266479492188	0.0007860064506530762	5	004
231	1.9886562824249268	229.01068115234375	0.0006736814975738525	1.7459063529968262	219.7210235595703	0.0005139410495758057	546.2701416015625	203.29049682617188	1.0	544.2468872070312	203.02462768554688	0.000565648078918457	5	004
232	40.71992111206055	171.89366149902344	0.018843770027160645	47.05125427246094	169.72958374023438	0.9999459981918335	545.61572265625	203.17181396484375	1.0	543.8027954101562	202.69906616210938	0.0005473792552947998	5	004
233	3.299004077911377	232.1278839111328	0.009313255548477173	3.8576080799102783	225.6874542236328	0.0024770498275756836	546.5108642578125	203.72593688964844	1.0	544.4718627929688	203.5380096435547	0.000613868236541748	5	004
234	3.4391913414001465	245.0609130859375	0.007363557815551758	51.89341735839844	170.78384399414062	0.9463207721710205	546.2872924804688	202.90081787109375	1.0	544.2935180664062	202.54449462890625	0.00036194920539855957	5	004
235	3.133774995803833	242.9221954345703	0.004874229431152344	52.957191467285156	171.30079650878906	0.907461404800415	546.32861328125	202.80477905273438	1.0	544.283203125	202.5518341064453	0.0013637542724609375	5	004
236	1.4231445789337158	256.96734619140625	0.03217935562133789	47.46809768676758	175.9002685546875	0.9940505623817444	546.2685546875	203.4981689453125	1.0	543.961669921875	202.873046875	0.0006201267242431641	5	004
237	2.44097900390625	247.16932678222656	0.007602483034133911	47.82408142089844	176.69432067871094	0.992317259311676	546.4168090820312	203.51596069335938	1.0	544.5205688476562	203.18350219726562	0.0008907318115234375	5	004
238	1.7580761909484863	248.16217041015625	0.05813288688659668	4.260229110717773	241.6140899658203	0.008410036563873291	546.1427612304688	203.5732421875	1.0	544.172607421875	203.0993194580078	0.0006000697612762451	5	004
239	2.3873963356018066	248.9269561767578	0.06624552607536316	54.06739044189453	177.72543334960938	0.9320855140686035	546.3967895507812	203.59556579589844	1.0	544.4419555664062	203.35450744628906	0.0007056295871734619	5	004
240	1.6872889995574951	254.16705322265625	0.05398944020271301	4.388546943664551	243.91429138183594	0.04742389917373657	546.3001098632812	203.93666076660156	1.0	544.4576416015625	203.3390655517578	0.0010458827018737793	5	004
241	0.715329647064209	255.08932495117188	0.0030379891395568848	4.495798587799072	242.62034606933594	0.10172900557518005	546.7457275390625	204.37869262695312	1.0	544.1766357421875	204.1532440185547	0.00030040740966796875	5	004
242	1.6501359939575195	248.82394409179688	0.008218556642532349	4.537679195404053	241.97694396972656	0.0122508704662323	546.5379638671875	203.3174285888672	1.0	544.1334838867188	203.22462463378906	0.00030300021171569824	5	004
243	2.1251115798950195	256.0555419921875	0.038394540548324585	55.764102935791016	179.6361541748047	0.1877901554107666	546.8512573242188	203.17933654785156	1.0	545.056640625	202.51617431640625	0.0008202493190765381	5	004
244	1.532559871673584	256.04376220703125	0.011665374040603638	5.044050216674805	242.57772827148438	0.01232147216796875	546.1354370117188	203.52804565429688	1.0	544.8792114257812	202.88540649414062	0.001420527696609497	5	004
245	1.2911274433135986	248.1107635498047	0.00861436128616333	4.16526985168457	240.234619140625	0.0007946789264678955	546.3701782226562	203.06593322753906	1.0	544.2670288085938	202.67739868164062	0.00045311450958251953	5	004
246	1.8257746696472168	255.56297302246094	0.02972888946533203	4.806611061096191	243.0777587890625	0.003391355276107788	546.4138793945312	202.99330139160156	1.0	544.3258666992188	202.8743896484375	0.0008720159530639648	5	004
247	6.536079406738281	216.66407775878906	0.0005737543106079102	50.792903900146484	182.46034240722656	0.001732558012008667	545.989013671875	204.52005004882812	1.0	545.7308349609375	205.20242309570312	0.0011342167854309082	5	004
248	4.319934368133545	214.9803009033203	0.00024366378784179688	1.0970735549926758	248.96200561523438	0.005835443735122681	546.0095825195312	203.6304168701172	1.0	543.9324340820312	203.24476623535156	0.0003603994846343994	5	004
249	6.546421527862549	216.1500244140625	0.00039017200469970703	3.705281972885132	215.4160614013672	0.0002408921718597412	546.3868408203125	203.92713928222656	1.0	544.3988037109375	203.5991668701172	0.0017803311347961426	5	004
250	4.558626174926758	215.74212646484375	0.0010785162448883057	65.9747085571289	210.40579223632812	0.0009112954139709473	546.2156372070312	203.69015502929688	1.0	544.0215454101562	203.40391540527344	0.0008698701858520508	5	004
251	51.0158805847168	215.49188232421875	0.003697514533996582	65.08773040771484	214.52366638183594	0.9999937415122986	546.3253173828125	203.4181365966797	1.0	544.6115112304688	203.15061950683594	0.0017459392547607422	5	004
252	3.809767961502075	210.3386993408203	0.002254098653793335	70.27267456054688	209.099609375	0.9912886023521423	547.0953369140625	203.53843688964844	1.0	544.6604614257812	203.12989807128906	0.00031307339668273926	5	004
253	2.0308070182800293	211.3284454345703	0.002558469772338867	75.35748291015625	200.80799865722656	1.0	546.430908203125	203.1517791748047	1.0	544.5990600585938	202.88192749023438	0.0008143484592437744	5	004
254	64.32896423339844	221.37579345703125	0.006070226430892944	74.52708435058594	215.62872314453125	0.999964714050293	546.8064575195312	202.9357147216797	1.0	545.1188354492188	203.11370849609375	0.0006050169467926025	5	004
255	3.31068754196167	208.94566345214844	0.008589684963226318	84.40812683105469	221.7050323486328	1.0	545.7994995117188	204.27955627441406	1.0	543.81591796875	204.1487274169922	0.0013328194618225098	5	004
256	0.9790847301483154	213.75331115722656	0.02487751841545105	91.7120361328125	221.17051696777344	1.0	546.3187866210938	203.13446044921875	1.0	-1.433579444885254	207.00909423828125	0.0006080269813537598	5	004
257	3.890883445739746	210.21615600585938	0.0012015104293823242	101.71876525878906	218.41024780273438	1.0	546.1179809570312	202.7416534423828	1.0	544.4243774414062	202.46273803710938	0.0010440051555633545	5	004
258	1.8965842723846436	206.3656005859375	0.00776711106300354	3.8053953647613525	147.0789337158203	0.0013661980628967285	546.2177734375	203.51588439941406	1.0	544.1163330078125	203.30844116210938	0.00040289759635925293	5	004
259	59.03913116455078	255.9102020263672	0.9765575528144836	98.12716674804688	218.31063842773438	0.9999778866767883	546.1251220703125	203.12362670898438	1.0	468.1143493652344	200.55186462402344	0.007639795541763306	5	004
260	14.205973625183105	190.55355834960938	0.9999763369560242	5.828362464904785	196.93263244628906	0.00035202503204345703	545.8023071289062	203.3486785888672	1.0	543.9424438476562	203.26707458496094	0.0016935169696807861	5	004
261	16.841466903686523	187.64561462402344	0.9999797344207764	85.2373046875	271.8814697265625	0.9828253984451294	545.864990234375	203.87271118164062	1.0	544.033935546875	203.51231384277344	0.002277165651321411	5	004
262	17.647197723388672	184.3970489501953	1.0	1.9917240142822266	144.35755920410156	0.0004999339580535889	546.3823852539062	202.7784881591797	1.0	544.8187255859375	202.7729949951172	0.0008333921432495117	5	004
263	19.5384578704834	186.48692321777344	1.0	4.706726551055908	166.7932586669922	0.00022208690643310547	546.0918579101562	203.87474060058594	1.0	543.9553833007812	203.4212188720703	0.0010898411273956299	5	004
264	20.31009292602539	186.4775390625	1.0	8.4794921875	182.58192443847656	0.00033986568450927734	546.4932250976562	203.2851104736328	1.0	3.7696571350097656	199.32875061035156	0.0008050501346588135	5	004
265	21.46317481994629	186.08071899414062	0.9999992847442627	2.743330240249634	130.60137939453125	0.0012007951736450195	546.3641357421875	202.71949768066406	1.0	544.1035766601562	202.75721740722656	0.0008893311023712158	5	004
266	23.189167022705078	186.31295776367188	1.0	21.185386657714844	191.05238342285156	0.00026604533195495605	546.1373291015625	203.21849060058594	1.0	544.5836791992188	203.02760314941406	0.0019423067569732666	5	004
267	24.82483673095703	186.74331665039062	1.0	2.2031688690185547	129.6785125732422	0.0002359151840209961	546.27685546875	204.08070373535156	1.0	544.2939453125	203.83424377441406	0.0012973546981811523	5	004
268	24.80340576171875	186.69937133789062	0.9999744892120361	1.2766904830932617	129.38742065429688	0.0004590749740600586	546.7442016601562	203.1871337890625	1.0	544.5880737304688	202.84463500976562	0.0012881755828857422	5	004
269	26.730623245239258	186.46435546875	0.9999993443489075	2.7590584754943848	131.41668701171875	0.0003655850887298584	546.485107421875	203.59744262695312	1.0	544.7113037109375	203.2868194580078	0.0005856454372406006	5	004
270	34.9229850769043	183.91452026367188	1.0	34.718902587890625	185.02069091796875	0.002311021089553833	546.150634765625	204.4954833984375	1.0	544.047607421875	204.06875610351562	0.001260310411453247	5	004
271	39.547027587890625	183.8397216796875	1.0	39.14312744140625	183.58721923828125	0.013922810554504395	545.916259765625	202.8898162841797	1.0	544.465087890625	202.7343292236328	0.00048413872718811035	5	004
272	41.28532028198242	177.2003631591797	0.9999992847442627	37.40337371826172	179.49533081054688	0.00779232382774353	546.2968139648438	203.459228515625	1.0	543.8112182617188	203.11683654785156	0.0009781420230865479	5	004
273	45.402584075927734	178.42971801757812	1.0	39.934852600097656	180.53854370117188	0.0015648305416107178	546.1848754882812	203.64154052734375	1.0	544.2821044921875	203.04945373535156	0.00045052170753479004	5	004
274	47.568092346191406	177.078857421875	1.0	40.96931838989258	179.8602294921875	0.0004748404026031494	545.7730712890625	202.49481201171875	1.0	543.6534423828125	203.19888305664062	0.0005234479904174805	5	004
275	47.284664154052734	176.40838623046875	1.0	43.03758239746094	178.15135192871094	0.0011612474918365479	545.9962768554688	203.2068328857422	1.0	543.7816772460938	203.2349090576172	0.0009865760803222656	5	004
276	48.35344314575195	173.64556884765625	1.0	2.678739547729492	216.8965606689453	0.00032845139503479004	545.3916015625	202.8859405517578	1.0	543.6505737304688	202.76705932617188	0.0006990730762481689	5	004
277	48.7432746887207	173.20700073242188	1.0	2.4893150329589844	131.536865234375	0.0003711879253387451	545.6715698242188	202.70643615722656	1.0	543.8450317382812	202.90164184570312	0.0012134313583374023	5	004
278	48.74034118652344	174.38023376464844	1.0	548.0388793945312	205.3882598876953	0.00014549493789672852	546.2299194335938	203.352294921875	1.0	544.4545288085938	203.18368530273438	0.0008414089679718018	5	004
279	47.79367446899414	175.39390563964844	1.0	40.61559295654297	177.8330535888672	0.0007305741310119629	546.165771484375	203.22396850585938	1.0	544.3070068359375	202.814208984375	0.0008801817893981934	5	004
280	42.34381866455078	178.35272216796875	1.0	39.4933967590332	181.72567749023438	0.0007526576519012451	546.597900390625	202.6813201904297	1.0	544.4053344726562	203.12649536132812	0.0008368492126464844	5	004
281	31.562711715698242	187.80224609375	0.9988150596618652	29.821014404296875	192.4146270751953	0.0004666745662689209	546.1376342773438	203.24502563476562	1.0	544.3399047851562	202.73287963867188	0.001242607831954956	5	004
282	30.3623046875	194.54568481445312	0.9999951124191284	12.871659278869629	480.7955017089844	0.00018712878227233887	545.9652099609375	203.00473022460938	1.0	544.1062622070312	202.8827667236328	0.000978916883468628	5	004
283	29.846355438232422	202.0888671875	0.9999991655349731	96.92950439453125	276.583984375	0.8906711935997009	546.073974609375	202.87583923339844	1.0	542.082763671875	203.60499572753906	0.00039583444595336914	5	004
284	23.24799919128418	199.81858825683594	0.9929434657096863	548.02783203125	205.28895568847656	0.00015816092491149902	546.1829833984375	203.18588256835938	1.0	544.4566040039062	203.1475372314453	0.0006987452507019043	5	004
285	22.49222183227539	213.9014434814453	0.9990746974945068	25.455322265625	213.8355712890625	0.03817647695541382	546.3710327148438	202.4270477294922	1.0	544.406005859375	202.52650451660156	0.0012583732604980469	5	004
286	18.18839454650879	230.8231658935547	0.010305076837539673	20.188711166381836	234.46743774414062	0.90308678150177	546.5399169921875	203.58042907714844	1.0	544.5875854492188	203.52908325195312	0.0007409751415252686	5	004
287	75.60726165771484	240.4986572265625	0.014564812183380127	3.060903549194336	224.22401428222656	0.00030499696731567383	545.9578247070312	203.80674743652344	1.0	544.0721435546875	203.73362731933594	0.0005618035793304443	5	004
288	4.290935516357422	239.6974639892578	0.005345046520233154	116.90667724609375	272.3542175292969	0.0027479231357574463	546.4002685546875	204.23541259765625	1.0	545.9852294921875	204.7882080078125	0.00038424134254455566	5	004
289	2.5373876094818115	218.77854919433594	0.0001741349697113037	118.56257629394531	272.9862060546875	0.6185761094093323	546.6246948242188	204.4469757080078	1.0	544.49169921875	204.03782653808594	0.000425487756729126	5	004
290	3.6589341163635254	246.65390014648438	0.0002789795398712158	2.2325239181518555	144.94056701660156	0.0005977451801300049	545.9617309570312	203.7292938232422	1.0	543.7086791992188	203.48263549804688	0.0008596181869506836	5	004
291	2.6995439529418945	252.3152313232422	0.00038754940032958984	1.1518683433532715	261.61163330078125	0.00013765692710876465	546.6080932617188	203.3125457763672	1.0	542.3750610351562	204.062744140625	0.00045734643936157227	5	004
292	8.875025749206543	252.120361328125	0.06253987550735474	2.5111544132232666	145.4434051513672	0.0004004240036010742	546.2814331054688	204.7216033935547	1.0	543.958740234375	204.2428436279297	0.0007471144199371338	5	004
293	5.755405426025391	244.2857208251953	0.27254706621170044	2.975776195526123	137.06446838378906	0.004805177450180054	546.2131958007812	203.01129150390625	1.0	544.39892578125	203.08973693847656	0.0016504228115081787	5	004
294	3.2014737129211426	245.2519989013672	0.012901008129119873	3.091097116470337	251.32379150390625	0.00024455785751342773	545.88134765625	203.0521697998047	1.0	543.8411254882812	203.298095703125	0.0006971657276153564	5	004
295	2.382345676422119	251.7330322265625	0.00804048776626587	1.478795051574707	220.55325317382812	0.00014138221740722656	546.377685546875	203.7659149169922	1.0	544.5687866210938	203.43777465820312	0.0011740028858184814	5	004
296	3.307901382446289	245.1443328857422	0.004318177700042725	543.3843383789062	204.40615844726562	0.00016754865646362305	546.2925415039062	203.7717742919922	1.0	544.1096801757812	203.2650604248047	0.0006253719329833984	5	004
297	2.3732712268829346	251.1979522705078	0.003225475549697876	3.32308292388916	133.3419189453125	0.0010218918323516846	545.7772827148438	204.49063110351562	1.0	542.855712890625	204.68385314941406	0.0006767213344573975	5	004
298	3.026756763458252	252.4766845703125	0.043263912200927734	544.6942138671875	204.35556030273438	0.0001468658447265625	545.5411376953125	203.96507263183594	1.0	543.38623046875	203.63429260253906	0.0011071264743804932	5	004
299	8.650211334228516	242.68006896972656	1.0	2.615068197250366	231.79873657226562	0.0003415048122406006	545.7864379882812	203.77882385253906	1.0	542.6948852539062	204.03819274902344	0.0006313621997833252	5	004
300	12.061076164245605	241.85507202148438	1.0	2.9266555309295654	231.33175659179688	0.0006132721900939941	546.0702514648438	203.7005157470703	1.0	543.5995483398438	203.51954650878906	0.0004010200500488281	5	004
301	12.84807300567627	235.248779296875	1.0	59.113006591796875	290.84515380859375	0.0009972155094146729	546.1503295898438	202.39996337890625	1.0	-0.21334028244018555	221.97756958007812	0.0023731887340545654	5	004
302	10.203936576843262	232.97537231445312	0.9999980330467224	4.616925239562988	229.67034912109375	0.0011055469512939453	546.4135131835938	204.8553466796875	1.0	-0.41445064544677734	221.2416229248047	0.002923816442489624	5	004
303	7.953054428100586	236.72372436523438	0.9998137950897217	5.404969215393066	242.991455078125	0.0006131529808044434	546.0040283203125	202.104736328125	1.0	-0.021117687225341797	222.28524780273438	0.0009473264217376709	5	004
304	7.585068702697754	237.209716796875	0.9967244863510132	61.5411491394043	291.17193603515625	0.05692732334136963	545.6512451171875	203.13743591308594	1.0	-0.7766232490539551	220.407958984375	0.0008338987827301025	5	004
305	6.646780490875244	237.59535217285156	0.9997804164886475	3.485429048538208	233.92909240722656	0.0031042397022247314	545.8826904296875	203.8049774169922	1.0	-1.4455199241638184	223.0174560546875	0.001132965087890625	5	004
306	16.280277252197266	242.16659545898438	1.0	17.149383544921875	244.89645385742188	0.0029282867908477783	546.3831176757812	203.73727416992188	1.0	544.269775390625	203.6263427734375	0.0009834766387939453	5	004
307	20.18801498413086	247.50401306152344	1.0	547.7039184570312	204.74534606933594	0.00013118982315063477	545.773193359375	203.1380615234375	0.9999999403953552	544.1146850585938	202.70643615722656	0.0008219480514526367	5	004
308	17.09099006652832	249.48065185546875	0.9989558458328247	14.687983512878418	254.46324157714844	0.0008968710899353027	545.658447265625	203.89268493652344	1.0	2.3634917736053467	239.24932861328125	0.0009644925594329834	5	004
309	17.351394653320312	254.56063842773438	0.25495123863220215	16.735849380493164	255.96400451660156	0.00028589367866516113	545.7854614257812	203.73333740234375	1.0	543.6459350585938	203.81166076660156	0.0012008845806121826	5	004
310	14.045449256896973	255.61190795898438	0.037905752658843994	13.679197311401367	256.8500671386719	0.0024024546146392822	546.31005859375	204.14479064941406	1.0	544.3965454101562	203.92991638183594	0.00042629241943359375	5	004
311	11.893379211425781	254.79713439941406	0.0017532408237457275	9.626375198364258	257.8243713378906	0.0011391043663024902	546.00341796875	203.87274169921875	1.0	544.2744140625	203.60935974121094	0.0021724700927734375	5	004
312	15.789741516113281	256.3990783691406	0.3283701539039612	14.129165649414062	257.7271728515625	0.0006721317768096924	545.9985961914062	203.0167236328125	1.0	544.2794799804688	202.85763549804688	0.0023548007011413574	5	004
313	16.248580932617188	255.92642211914062	0.8666386604309082	2.460228204727173	145.26852416992188	0.0004163384437561035	546.2659912109375	204.09364318847656	1.0	544.4931030273438	203.91513061523438	0.000515371561050415	5	004
314	15.861227035522461	257.72833251953125	0.013654619455337524	3.7716972827911377	148.08615112304688	0.001050323247909546	546.2982177734375	202.7198944091797	1.0	544.3250122070312	203.05245971679688	0.0003184676170349121	5	004
315	16.788232803344727	259.6574401855469	0.0015392005443572998	6.569565773010254	34.45174026489258	0.010689616203308105	546.200439453125	202.94932556152344	1.0	543.89306640625	202.93655395507812	0.0005831420421600342	5	004
316	16.316179275512695	258.2950744628906	0.00016516447067260742	2.2058544158935547	145.62562561035156	0.0005541741847991943	546.3182983398438	203.43959045410156	1.0	543.8810424804688	203.08470153808594	0.0008216202259063721	5	004
317	20.60379981994629	260.391357421875	0.02009117603302002	15.029984474182129	261.23321533203125	0.00011923909187316895	546.5088500976562	203.25076293945312	1.0	544.223388671875	202.85243225097656	0.0002468228340148926	5	004
318	17.13653564453125	259.0831298828125	0.05979350209236145	3.6072804927825928	148.45884704589844	0.00023695826530456543	545.6808471679688	203.87718200683594	1.0	543.78955078125	203.74513244628906	0.001182466745376587	5	004
319	22.60443878173828	261.3049011230469	0.12454721331596375	2.2725067138671875	143.82687377929688	0.0003701150417327881	545.3711547851562	204.23062133789062	1.0	543.410400390625	204.07640075683594	0.0020664632320404053	5	004
320	17.12869644165039	257.7059326171875	0.727108895778656	2.195150375366211	131.79507446289062	0.0013300180435180664	546.4361572265625	203.6057891845703	1.0	544.3434448242188	203.1130828857422	0.0003577768802642822	5	004
321	16.19923210144043	260.2562255859375	0.05674228072166443	547.95556640625	205.4880828857422	0.00010332465171813965	546.1121826171875	203.74609375	1.0	543.8971557617188	203.29763793945312	0.0007974207401275635	5	004
322	15.308889389038086	260.64801025390625	0.011224061250686646	547.4588623046875	206.2248992919922	0.000190049409866333	546.119873046875	204.2252655029297	1.0	543.8145141601562	203.97911071777344	0.001205354928970337	5	004
323	17.469196319580078	261.191162109375	0.8043373823165894	2.2064905166625977	131.0248260498047	0.0007292628288269043	546.4376220703125	203.85208129882812	1.0	544.0294799804688	203.51107788085938	0.0004124939441680908	5	004
324	15.138006210327148	259.25701904296875	0.007483035326004028	2.7899036407470703	138.82266235351562	0.0015028715133666992	545.6544799804688	203.9828338623047	1.0	543.8367919921875	203.6926727294922	0.0011132657527923584	5	004
325	14.3499116897583	260.4853210449219	0.00014525651931762695	1.7918674945831299	130.88250732421875	0.0007882118225097656	546.3795166015625	202.46609497070312	1.0	544.4144897460938	201.87005615234375	0.00032207369804382324	5	004
326	5.71259880065918	254.31365966796875	0.00025585293769836426	3.435401439666748	146.892333984375	0.0006506741046905518	546.074951171875	204.0856475830078	1.0	543.7929077148438	203.6387176513672	0.0005742013454437256	5	004
327	6.732419967651367	255.69175720214844	0.0003756582736968994	4.061262607574463	131.24746704101562	0.0006211400032043457	545.6139526367188	204.19387817382812	1.0	543.5734252929688	203.75592041015625	0.0031692087650299072	5	004
328	13.992645263671875	258.42706298828125	0.030545145273208618	548.1898193359375	205.19174194335938	0.00013887882232666016	546.4814453125	203.009521484375	1.0	544.328125	202.81747436523438	0.0005328953266143799	5	004
329	14.76468276977539	257.44696044921875	0.00036960840225219727	547.9010620117188	205.47335815429688	9.202957153320312e-5	546.9391479492188	203.5573272705078	1.0	544.2297973632812	203.0424041748047	0.00036412477493286133	5	004
330	13.953683853149414	258.8196716308594	0.004457622766494751	544.0343017578125	205.03440856933594	0.00015649199485778809	546.6533203125	204.6788787841797	1.0	544.480224609375	204.2061309814453	0.0007296502590179443	5	004
331	6.778169631958008	256.4070129394531	0.00010263919830322266	2.8110785484313965	132.0135955810547	0.00315701961517334	546.2554931640625	202.96441650390625	1.0	544.4555053710938	203.1925506591797	0.0005275309085845947	5	004
332	544.6080932617188	208.8091583251953	0.00010055303573608398	2.4883854389190674	144.43785095214844	0.0012389421463012695	545.4390258789062	204.00514221191406	1.0	543.4010009765625	203.77052307128906	0.0026673972606658936	5	004
333	13.867136001586914	259.9095153808594	0.011671453714370728	1.7840793132781982	144.74293518066406	0.00030922889709472656	546.0623168945312	204.16119384765625	1.0	544.241455078125	203.85812377929688	0.0015218853950500488	5	004
334	12.74880599975586	260.9021911621094	0.004305660724639893	2.9038209915161133	129.80764770507812	0.0005950033664703369	546.0308837890625	203.2923126220703	1.0	544.055419921875	202.9107208251953	0.00039818882942199707	5	004
335	14.795544624328613	259.4556579589844	0.1866915225982666	2.2619118690490723	132.5868682861328	0.0004903078079223633	546.1390380859375	203.96624755859375	1.0	542.0484619140625	204.55479431152344	0.00041860342025756836	5	004
336	28.651744842529297	259.45867919921875	0.002186983823776245	1.9173989295959473	128.73294067382812	0.0001564323902130127	545.9599609375	203.7933807373047	1.0	543.6132202148438	203.495361328125	0.0007621645927429199	5	004
337	14.310063362121582	254.9546661376953	0.029811054468154907	2.3024168014526367	129.4114990234375	0.0006371438503265381	546.0958862304688	203.556396484375	1.0	544.0115966796875	203.1358184814453	0.0006791055202484131	5	004
338	12.447235107421875	258.2867126464844	0.2502780556678772	1.8810539245605469	145.5009002685547	0.0025424063205718994	545.984375	203.02943420410156	1.0	544.1212158203125	202.77796936035156	0.0003631711006164551	5	004
339	13.076085090637207	249.34986877441406	0.9990614652633667	3.535193920135498	144.3900604248047	0.0005102157592773438	546.3323364257812	204.5987548828125	1.0	543.7220458984375	203.99610900878906	0.0008027553558349609	5	004
340	12.989195823669434	253.3094940185547	0.15098556876182556	5.814985275268555	244.83419799804688	0.0002976655960083008	545.8767700195312	203.41738891601562	1.0	2.337067127227783	239.78619384765625	0.0007168054580688477	5	004
341	13.062204360961914	254.0058135986328	0.052635252475738525	2.989332914352417	130.14967346191406	0.00045233964920043945	545.6924438476562	204.10379028320312	1.0	543.6380004882812	203.6820526123047	0.00173264741897583	5	004
342	11.578051567077637	249.071044921875	0.798042893409729	10.993302345275879	252.1412353515625	0.0043649375438690186	546.34912109375	203.12686157226562	1.0	544.6355590820312	203.2220001220703	0.0007681846618652344	5	004
343	14.273970603942871	254.5955810546875	0.005743086338043213	3.070004940032959	144.4068145751953	0.0011973083019256592	545.5112915039062	204.265380859375	1.0	543.471923828125	203.7109375	0.003052622079849243	5	004
344	14.964457511901855	247.89535522460938	0.2903716564178467	13.611343383789062	480.4938049316406	0.0003833174705505371	545.9089965820312	202.33865356445312	1.0	544.025634765625	202.7163543701172	0.0010333359241485596	5	004
345	15.931587219238281	248.16305541992188	0.08634427189826965	15.45272159576416	256.7677917480469	0.00020182132720947266	546.3218383789062	203.5889129638672	1.0	543.5556640625	203.07052612304688	0.00033164024353027344	5	004
346	17.521041870117188	247.17453002929688	0.13029012084007263	15.99246883392334	246.27159118652344	0.0004863739013671875	545.9718627929688	203.5779266357422	1.0	543.7793579101562	203.39393615722656	0.0004455745220184326	5	004
347	17.279804229736328	244.0413818359375	0.15284764766693115	15.965852737426758	244.9407958984375	0.0004017055034637451	545.6527099609375	204.0117645263672	1.0	543.2295532226562	203.7357940673828	0.0005693733692169189	5	004
348	4.219391822814941	225.1367950439453	0.0010813474655151367	2.6856584548950195	131.19439697265625	0.0007758140563964844	546.13671875	203.43374633789062	1.0	543.822021484375	203.17498779296875	0.000647127628326416	5	004
349	16.85588264465332	239.54306030273438	0.2664511501789093	16.810699462890625	242.03140258789062	0.0007674992084503174	546.3679809570312	203.5262451171875	1.0	1.9185445308685303	223.4032745361328	0.0007039010524749756	5	004
350	15.138618469238281	240.2743377685547	0.0006559789180755615	15.259398460388184	241.28594970703125	0.0008755624294281006	546.3136596679688	203.8969268798828	1.0	544.0748901367188	203.2902374267578	0.0008792579174041748	5	004
351	2.576691150665283	214.666259765625	0.0009131729602813721	2.2010321617126465	132.4466094970703	0.0016583502292633057	546.3421630859375	203.5299835205078	1.0	544.5109252929688	203.2854766845703	0.00045120716094970703	5	004
352	13.238621711730957	232.82034301757812	0.9392644166946411	12.796719551086426	233.825927734375	0.0024043917655944824	546.199462890625	203.45338439941406	1.0	2.386941909790039	222.72882080078125	0.0015728473663330078	5	004
353	13.147032737731934	233.04493713378906	0.9822195768356323	12.348726272583008	234.5034942626953	0.004640072584152222	546.3628540039062	203.5711212158203	1.0	1.2751755714416504	223.41151428222656	0.0017673671245574951	5	004
354	17.137378692626953	234.46388244628906	0.9709432125091553	15.946688652038574	233.05027770996094	0.0013337433338165283	546.455078125	203.49534606933594	1.0	3.8087527751922607	221.76686096191406	0.0007643401622772217	5	004
355	17.0876522064209	235.08885192871094	0.9999930262565613	18.732746124267578	232.20738220214844	0.0014336109161376953	546.0013427734375	203.3857421875	1.0	544.0677490234375	203.1488037109375	0.0013627707958221436	5	004
356	16.523712158203125	235.6545867919922	0.979444682598114	15.924060821533203	234.23452758789062	0.008635938167572021	545.8311767578125	203.43252563476562	1.0	2.8748631477355957	223.69631958007812	0.00230562686920166	5	004
357	16.826622009277344	236.44601440429688	0.19377034902572632	17.15192413330078	235.7218017578125	0.6485481262207031	546.2494506835938	202.97640991210938	1.0	3.145768880844116	223.7750701904297	0.0017661452293395996	5	004
358	17.013317108154297	236.55703735351562	0.8389221429824829	17.637266159057617	235.86708068847656	0.004017263650894165	545.8612060546875	202.7184295654297	1.0	544.0784301757812	202.6288604736328	0.001248389482498169	5	004
359	17.501501083374023	239.20550537109375	0.0677037239074707	17.21316146850586	237.48971557617188	0.6026845574378967	546.0924072265625	204.29800415039062	1.0	2.6123852729797363	223.932861328125	0.0012544095516204834	5	004
360	17.183176040649414	237.23672485351562	0.7303160429000854	14.917879104614258	239.67323303222656	0.002759009599685669	545.9815673828125	203.84390258789062	1.0	3.594503879547119	223.97068786621094	0.0010360777378082275	5	004
361	17.9996280670166	233.71444702148438	0.999164342880249	17.397296905517578	232.30319213867188	0.001124739646911621	545.8399047851562	203.74449157714844	1.0	3.7067489624023438	223.31716918945312	0.001999765634536743	5	004
362	14.066576957702637	231.9647674560547	0.12144756317138672	14.063528060913086	233.3334503173828	0.0033852458000183105	546.4347534179688	202.76829528808594	1.0	2.895514965057373	223.6500244140625	0.0020040571689605713	5	004
363	14.742156028747559	234.54400634765625	0.6838444471359253	3.18940806388855	148.9682159423828	0.004908651113510132	546.0869750976562	203.18760681152344	1.0	3.5141372680664062	223.3832244873047	0.0018166005611419678	5	004
364	16.681285858154297	226.87197875976562	0.9131908416748047	16.007417678833008	226.7707977294922	0.014822334051132202	545.8492431640625	202.89389038085938	1.0	543.8753051757812	202.91213989257812	0.0005547702312469482	5	004
365	17.124675750732422	225.12403869628906	0.12001791596412659	16.45560073852539	224.8782196044922	0.12536942958831787	546.5375366210938	203.23233032226562	1.0	544.5518188476562	203.07861328125	0.0010956525802612305	5	004
366	19.904884338378906	221.54737854003906	0.030444830656051636	20.15859603881836	219.97314453125	0.07202580571174622	545.7801513671875	203.83056640625	1.0	543.9362182617188	203.45558166503906	0.0020912587642669678	5	004
367	8.914186477661133	225.62112426757812	0.00021344423294067383	19.4238338470459	223.95668029785156	0.0003253817558288574	546.5848999023438	203.71644592285156	1.0	544.5596313476562	203.30654907226562	0.0005516111850738525	5	004
368	8.328714370727539	226.54510498046875	0.0001348257064819336	21.649757385253906	219.8900604248047	0.004885494709014893	546.0643920898438	203.36740112304688	1.0	544.0382690429688	202.79995727539062	0.0006471872329711914	5	004
369	18.968961715698242	221.0598907470703	0.006626993417739868	2.7625887393951416	139.1718292236328	0.0016551315784454346	546.2509765625	202.68162536621094	1.0	544.1697387695312	202.55613708496094	0.0005388259887695312	5	004
370	17.998247146606445	224.72756958007812	0.006986796855926514	2.631223201751709	132.037353515625	0.0004706382751464844	545.3527221679688	203.61085510253906	1.0	543.4082641601562	203.38348388671875	0.0009317100048065186	5	004
371	21.548484802246094	227.19613647460938	0.007052212953567505	20.171279907226562	227.7841796875	0.0008075833320617676	546.4201049804688	204.4244842529297	0.9999998807907104	546.4464721679688	205.08421325683594	0.0014681220054626465	5	004
372	4.095858573913574	207.829345703125	0.00013512372970581055	3.324349880218506	137.63497924804688	0.00014209747314453125	546.1932983398438	203.72122192382812	1.0	544.3082275390625	203.3264923095703	0.00044524669647216797	5	004
373	5.3870768547058105	215.0952606201172	0.00013494491577148438	15.614458084106445	227.28248596191406	0.0002760887145996094	545.7997436523438	202.6383819580078	1.0	543.84375	202.46653747558594	0.0009264647960662842	5	004
374	548.4336547851562	209.5148468017578	9.736418724060059e-5	543.2086791992188	204.0312957763672	0.0001519620418548584	546.2620239257812	203.6651153564453	1.0	543.60205078125	203.4046173095703	0.0006973147392272949	5	004
375	547.9009399414062	209.7834014892578	5.933642387390137e-5	3.0567092895507812	144.2435302734375	0.0032638907432556152	545.9539794921875	203.74026489257812	1.0	544.0645141601562	203.31800842285156	0.000472337007522583	5	004
376	544.4166259765625	208.27456665039062	0.00015410780906677246	12.884693145751953	226.34974670410156	0.0002683401107788086	545.854736328125	203.5907745361328	1.0	543.8358154296875	203.48370361328125	0.0007863640785217285	5	004
377	2.5379576683044434	201.76495361328125	0.00014391541481018066	4.217668056488037	144.9503173828125	0.00023254752159118652	546.292724609375	203.63597106933594	1.0	543.9522705078125	203.62921142578125	0.0011015236377716064	5	004
378	547.8740844726562	205.90139770507812	0.0001112818717956543	547.8482055664062	205.2415313720703	0.00022414326667785645	545.831298828125	203.12008666992188	1.0	544.1231079101562	203.1651611328125	0.0010518133640289307	5	004
379	3.566164970397949	213.7001495361328	0.00025770068168640137	14.425328254699707	227.42401123046875	0.00029662251472473145	546.656005859375	203.3611297607422	1.0	544.9119873046875	203.07711791992188	0.0016158521175384521	5	004
380	548.2803344726562	209.7962188720703	0.0001691877841949463	3.0386486053466797	133.43301391601562	0.004453718662261963	545.9513549804688	203.8688201904297	1.0	544.1614379882812	203.790771484375	0.0016868412494659424	5	004
381	14.271316528320312	236.25169372558594	0.01012885570526123	3.3650386333465576	146.0373077392578	0.0026229918003082275	545.8487548828125	202.3053741455078	1.0	544.2227172851562	202.15159606933594	0.00039574503898620605	5	004
382	17.24984359741211	238.05453491210938	0.0006798803806304932	5.606667518615723	33.14419937133789	0.0011124908924102783	546.0301513671875	203.10247802734375	1.0	544.2005615234375	203.02491760253906	0.0008151829242706299	5	004
383	544.3892822265625	208.50315856933594	8.240342140197754e-5	1.7588882446289062	130.00640869140625	0.0006993114948272705	546.0675659179688	203.4609832763672	1.0	544.3890380859375	203.33108520507812	0.0007252693176269531	5	004
384	18.82383155822754	228.82118225097656	0.9998734593391418	19.052581787109375	229.60411071777344	0.00773388147354126	546.4065551757812	203.42105102539062	1.0	544.2823486328125	203.2239532470703	0.0006863176822662354	5	004
385	19.886125564575195	225.57940673828125	0.9999908804893494	20.048301696777344	228.1154327392578	0.0037468671798706055	546.3636474609375	202.62400817871094	1.0	544.423095703125	203.07203674316406	0.0013190209865570068	5	004
386	20.57113265991211	221.7791748046875	0.9999744892120361	20.60729217529297	222.50906372070312	0.041867196559906006	545.5748291015625	202.46231079101562	1.0	7.059299468994141	230.8097686767578	0.002130836248397827	5	004
387	21.64249610900879	223.766357421875	0.9638513922691345	22.055124282836914	223.46578979492188	0.17975172400474548	546.2633666992188	203.8671112060547	1.0	7.354562759399414	230.576904296875	0.001187831163406372	5	004
388	20.5687313079834	223.24612426757812	0.051012396812438965	21.391050338745117	221.3145294189453	0.03341960906982422	546.0634765625	203.29815673828125	1.0	7.756274223327637	229.7921600341797	0.001001805067062378	5	004
389	24.919815063476562	222.0088653564453	0.9878153800964355	29.063438415527344	222.08291625976562	0.048965394496917725	546.0169677734375	203.10533142089844	1.0	544.1771850585938	203.08392333984375	0.0007117092609405518	5	004
390	21.408872604370117	220.78587341308594	0.979764461517334	20.325984954833984	222.96803283691406	0.000349193811416626	545.9766235351562	203.33175659179688	1.0	543.8773193359375	203.14706420898438	0.0010929405689239502	5	004
391	20.527193069458008	219.7474822998047	0.0004986822605133057	26.683069229125977	221.1252899169922	0.0013724863529205322	546.2871704101562	203.8231201171875	1.0	544.3295288085938	203.51553344726562	0.0005200207233428955	5	004
392	7.894049644470215	214.4149627685547	0.00032192468643188477	18.624034881591797	223.5823211669922	0.0006895065307617188	545.8811645507812	202.89523315429688	1.0	543.6670532226562	202.9468536376953	0.0005485713481903076	5	004
393	32.089996337890625	224.47930908203125	0.0005435049533843994	25.14383316040039	221.54232788085938	0.003238767385482788	545.2565307617188	203.5803985595703	1.0	543.525634765625	203.40185546875	0.0011602342128753662	5	004
394	31.70578384399414	223.6400604248047	0.0021557509899139404	27.002225875854492	219.5985870361328	0.3079677224159241	545.7755737304688	204.7815399169922	1.0	7.842242240905762	217.77804565429688	0.0009108185768127441	5	004
395	22.11626625061035	220.4450225830078	0.0035018324851989746	25.992740631103516	219.93800354003906	0.0028921663761138916	545.825927734375	202.82911682128906	1.0	542.6328735351562	204.1111602783203	0.0004672110080718994	5	004
396	22.304889678955078	223.3199005126953	0.13883942365646362	25.52404022216797	221.86070251464844	0.9774283170700073	545.7377319335938	202.39385986328125	1.0	7.970049858093262	230.3984832763672	0.0006769001483917236	5	004
397	16.079448699951172	219.21633911132812	0.00039055943489074707	2.295841932296753	143.93931579589844	0.0007151365280151367	546.5634765625	203.76844787597656	1.0	544.2406005859375	203.2468719482422	0.0008074641227722168	5	004
398	23.525278091430664	224.94528198242188	0.02630022168159485	19.199716567993164	227.84779357910156	0.0027315616607666016	546.470703125	202.4580535888672	1.0	544.5159301757812	202.66885375976562	0.0009910166263580322	5	004
399	15.752289772033691	223.26315307617188	0.00048610568046569824	2.7522716522216797	31.21165657043457	0.0004615485668182373	546.4683227539062	204.08375549316406	1.0	544.5250854492188	203.7744140625	0.0009822845458984375	5	004
400	23.266756057739258	226.9580841064453	0.004276901483535767	20.897918701171875	229.1453857421875	0.03495737910270691	546.4808349609375	203.8195037841797	1.0	8.926992416381836	230.62646484375	0.000735163688659668	5	004
401	6.808075904846191	214.7156219482422	0.00035455822944641113	24.504274368286133	226.94876098632812	0.0020128190517425537	546.0510864257812	203.4801483154297	1.0	544.2445678710938	203.48606872558594	0.0015223324298858643	5	004
402	17.649425506591797	225.5974884033203	0.0008875429630279541	20.335487365722656	225.2025146484375	0.0018686652183532715	546.3143920898438	204.09744262695312	1.0	544.092041015625	203.75711059570312	0.0004132986068725586	5	004
403	5.5427165031433105	214.50604248046875	0.00020068883895874023	18.09341049194336	228.85345458984375	0.00034159421920776367	546.6170043945312	203.51466369628906	1.0	545.082275390625	203.19593811035156	0.0004887878894805908	5	004
404	4.268603324890137	208.20489501953125	0.00046437978744506836	2.193232536315918	145.80946350097656	0.0041404664516448975	546.1961669921875	203.61105346679688	1.0	544.290283203125	203.10519409179688	0.0018000304698944092	5	004
405	6.199170112609863	215.04696655273438	0.00042045116424560547	17.183101654052734	230.26942443847656	0.002572685480117798	546.3251342773438	203.52471923828125	1.0	544.514892578125	203.04026794433594	0.0010225772857666016	5	004
406	30.61598777770996	230.8507843017578	0.0016408264636993408	27.512765884399414	232.691162109375	0.9479768872261047	546.2608642578125	203.46421813964844	1.0	9.100444793701172	233.22323608398438	0.0009185373783111572	5	004
407	4.625239849090576	215.3555145263672	0.0004773139953613281	25.77496910095215	235.5232696533203	0.001744389533996582	546.1401977539062	203.32940673828125	1.0	544.4879150390625	203.27195739746094	0.0007603764533996582	5	004
408	5.338203430175781	482.41290283203125	5.841255187988281e-5	34.700157165527344	238.78428649902344	0.010594487190246582	647.9110717773438	334.9472961425781	0.0001309812068939209	3.338779926300049	477.1439208984375	2.5451183319091797e-5	5	004
409	3.023547887802124	216.68580627441406	5.173683166503906e-5	3.600005865097046	204.0265655517578	4.780292510986328e-5	648.8030395507812	155.73873901367188	0.0001335442066192627	120.41642761230469	4.852941513061523	8.195638656616211e-6	5	004
410	31.773427963256836	243.04237365722656	0.32243484258651733	33.92238235473633	242.15281677246094	0.6910244226455688	648.475341796875	28.968568801879883	4.32431697845459e-5	4.486565113067627	247.94981384277344	0.0001424551010131836	5	004
411	34.016639709472656	245.69384765625	0.06445509195327759	35.33266067504883	244.78665161132812	0.8097516298294067	38.102291107177734	245.03855895996094	0.00010946393013000488	29.592809677124023	245.12754821777344	9.110569953918457e-5	5	004
412	5.534365653991699	482.6793518066406	9.194016456604004e-5	37.91576385498047	246.22776794433594	0.0008983016014099121	647.3750610351562	333.5638122558594	5.072355270385742e-5	3.948960065841675	477.64141845703125	5.4210424423217773e-5	5	004
413	35.7457275390625	248.96693420410156	0.19517835974693298	36.824485778808594	247.33433532714844	0.05885401368141174	37.20378112792969	245.44253540039062	0.00011324882507324219	31.31134033203125	245.764892578125	0.0001843869686126709	5	004
414	30.424842834472656	242.8309783935547	0.7300553917884827	30.601179122924805	242.83694458007812	0.9997745752334595	9.460121154785156	247.1702117919922	0.00013941526412963867	8.174172401428223	247.38641357421875	0.00028759241104125977	5	004
415	25.988189697265625	240.9254150390625	0.6348009705543518	25.83737564086914	241.12498474121094	0.9999376535415649	9.968201637268066	245.42581176757812	0.0007940232753753662	9.781078338623047	247.44212341308594	0.0018994510173797607	5	004
416	23.724273681640625	240.4083251953125	0.9962788820266724	25.96722412109375	240.56126403808594	0.9999505281448364	10.162738800048828	244.44715881347656	0.000560075044631958	9.281582832336426	247.12527465820312	0.0017583072185516357	5	004
417	21.103515625	241.05938720703125	0.4666731655597687	22.82651710510254	241.50531005859375	0.999984622001648	11.16556453704834	245.18597412109375	0.0007303953170776367	10.10055923461914	246.82083129882812	0.0015568137168884277	5	004
418	20.508947372436523	241.13941955566406	0.9996806383132935	20.94260025024414	241.79635620117188	0.6396241784095764	10.832321166992188	243.92669677734375	8.729100227355957e-5	7.519299507141113	247.0443878173828	0.0003693103790283203	5	004
419	21.01627540588379	242.34909057617188	0.9995191097259521	20.52873420715332	243.02671813964844	0.10077589750289917	11.200082778930664	236.5500946044922	0.00015845894813537598	7.293392181396484	247.45455932617188	0.0005106031894683838	5	004
420	20.02511215209961	243.79273986816406	0.92441725730896	19.198665618896484	245.221923828125	0.9730831384658813	10.816624641418457	238.75808715820312	0.00014075636863708496	5.3614115715026855	238.23333740234375	0.000568002462387085	5	004
421	21.506319046020508	244.15167236328125	1.0	21.808347702026367	247.24215698242188	0.005757570266723633	648.4605102539062	140.8682861328125	9.676814079284668e-5	5.88494873046875	249.79031372070312	0.0003865957260131836	5	004
422	19.62704849243164	250.0538330078125	0.9679775238037109	3.19366192817688	138.44503784179688	0.00021308660507202148	646.8697509765625	332.4910888671875	5.179643630981445e-5	4.129404067993164	260.6088562011719	0.00011557340621948242	5	004
423	5.447061538696289	483.6824035644531	2.7477741241455078e-5	3.3241875171661377	138.27001953125	7.539987564086914e-5	647.6962890625	77.85579681396484	2.8014183044433594e-5	2.73113751411438	478.3069152832031	1.0639429092407227e-5	5	004
424	3.6800975799560547	334.70458984375	4.744529724121094e-5	1.9171245098114014	1.9902451038360596	6.285309791564941e-5	646.0948486328125	63.99998474121094	1.1831521987915039e-5	3.420720100402832	476.9366760253906	1.9162893295288086e-5	5	004
425	6.13773250579834	483.0890808105469	5.537271499633789e-5	2.291973114013672	138.00509643554688	0.00021520256996154785	646.5676879882812	256.36456298828125	7.233023643493652e-5	2.9523603916168213	477.3522033691406	2.148747444152832e-5	5	004
426	2.1283440589904785	320.0417785644531	3.4868717193603516e-5	2.495753765106201	30.264734268188477	4.124641418457031e-5	647.7139282226562	26.15201759338379	5.137920379638672e-5	3.7332608699798584	477.6435852050781	1.2636184692382812e-5	5	004
427	5.747520446777344	482.7289733886719	4.607439041137695e-5	2.826279878616333	145.57884216308594	9.03010368347168e-5	648.333740234375	208.13128662109375	3.221631050109863e-5	3.2226550579071045	477.59912109375	1.7076730728149414e-5	5	004
428	5.215113162994385	482.4266052246094	3.49581241607666e-5	2.59995698928833	131.65516662597656	9.551644325256348e-5	648.9419555664062	127.36164093017578	1.8894672393798828e-5	2.661919116973877	477.0505676269531	6.109476089477539e-6	5	004
429	3.057295322418213	335.3499755859375	3.4332275390625e-5	2.8738582134246826	144.78909301757812	4.139542579650879e-5	647.10546875	30.98206329345703	7.62641429901123e-5	2.9307641983032227	477.5954895019531	1.0073184967041016e-5	5	004
430	3.2304134368896484	254.7698516845703	5.334615707397461e-5	3.5386242866516113	147.1383819580078	0.00014132261276245117	647.6076049804688	332.8273010253906	0.00011119246482849121	3.818920135498047	477.4006042480469	2.7865171432495117e-5	5	004
431	10.753722190856934	261.7685546875	0.0005936622619628906	2.6717967987060547	238.8605499267578	7.617473602294922e-5	647.451416015625	335.0743103027344	0.0002919137477874756	0.5770688056945801	252.8416748046875	2.6345252990722656e-5	5	004
432	1.2371206283569336	219.3828582763672	8.746981620788574e-5	3.7007687091827393	147.8570556640625	0.00034734606742858887	647.350830078125	316.8172607421875	2.866983413696289e-5	4.324699401855469	477.5881652832031	4.696846008300781e-5	5	004
433	3.72365140914917	258.447509765625	0.00010263919830322266	4.249020576477051	258.4598693847656	0.00020244717597961426	646.4205322265625	284.1442565917969	5.97834587097168e-5	4.086678981781006	476.9622497558594	3.0934810638427734e-5	5	004
434	2.84268856048584	167.92625427246094	7.37607479095459e-5	3.9011685848236084	148.5789337158203	0.0004375278949737549	647.1138916015625	317.059814453125	3.394484519958496e-5	2.789381980895996	2.837573766708374	1.2040138244628906e-5	5	004
435	20.06582260131836	265.0047302246094	0.9937870502471924	3.1205906867980957	148.20101928710938	0.0009620189666748047	647.04296875	30.793188095092773	0.00018778443336486816	1.5320312976837158	254.48936462402344	0.0002830326557159424	5	004
436	19.875728607177734	264.3712463378906	0.9876376986503601	15.713513374328613	273.5384216308594	0.000314176082611084	646.0675659179688	28.16368293762207	0.00040218234062194824	2.4530720710754395	254.328125	0.00019162893295288086	5	004
437	19.10214614868164	265.01629638671875	0.2900261878967285	15.000906944274902	273.864990234375	0.00027191638946533203	647.277587890625	29.137290954589844	5.078315734863281e-5	2.7986817359924316	276.779541015625	9.679794311523438e-5	5	004
438	13.334562301635742	261.32879638671875	0.00904226303100586	4.465071201324463	277.8561096191406	6.914138793945312e-5	647.6577758789062	28.710411071777344	1.6123056411743164e-5	1.3392462730407715	277.1188049316406	3.8504600524902344e-5	5	004
439	25.97402000427246	262.8679504394531	0.05249711871147156	24.39138412475586	263.947265625	0.03931468725204468	11.241731643676758	263.5565490722656	0.00012579560279846191	7.6553544998168945	264.4752502441406	0.0003459453582763672	5	004
440	23.825103759765625	260.2160949707031	0.9269578456878662	22.83880043029785	261.23431396484375	0.9253567457199097	11.746408462524414	262.42352294921875	0.00037294626235961914	10.254997253417969	263.5913391113281	0.0011844635009765625	5	004
441	23.559120178222656	251.74009704589844	0.9982514381408691	24.70421028137207	253.66763305664062	0.13287568092346191	8.59423828125	260.239013671875	0.000279843807220459	7.099151134490967	261.9793395996094	0.0006844401359558105	5	004
442	26.042192459106445	248.42959594726562	0.4027107357978821	24.566726684570312	251.6934814453125	0.8928544521331787	12.265508651733398	253.97654724121094	0.0003777444362640381	6.764124870300293	261.6883850097656	0.0005519986152648926	5	004
443	28.44253158569336	245.13934326171875	0.9369933605194092	29.38519287109375	245.59637451171875	0.9979149103164673	12.504359245300293	247.2099609375	0.0004786849021911621	10.744928359985352	248.95668029785156	0.0013695955276489258	5	004
444	31.22332000732422	243.55950927734375	0.9999886751174927	32.85182571411133	244.7595672607422	0.9600619673728943	10.576937675476074	247.25823974609375	0.0002783834934234619	8.951969146728516	248.2012481689453	0.0006662905216217041	5	004
445	31.416526794433594	243.664794921875	0.9999995231628418	33.174713134765625	244.49481201171875	0.35950982570648193	9.470834732055664	247.90756225585938	0.00021976232528686523	7.907477378845215	249.03704833984375	0.0005237460136413574	5	004
446	29.73151969909668	242.38980102539062	0.25235164165496826	30.788440704345703	241.68992614746094	0.9999820590019226	9.814760208129883	247.6068878173828	0.00025454163551330566	8.540634155273438	248.14913940429688	0.0007224678993225098	5	004
447	28.70938491821289	240.44537353515625	0.048750221729278564	30.282045364379883	240.22311401367188	0.9999991655349731	8.955154418945312	247.49105834960938	0.00023126602172851562	8.283377647399902	247.15939331054688	0.0004286468029022217	5	004
448	25.755342483520508	242.4171142578125	0.21063938736915588	25.352014541625977	242.3365478515625	0.9942041635513306	10.511585235595703	246.7115020751953	0.0003618896007537842	8.76901912689209	246.89364624023438	0.0008366703987121582	5	004
449	32.372013092041016	242.5660400390625	0.27171748876571655	32.0743408203125	242.65867614746094	0.999996542930603	9.433670043945312	247.6377716064453	0.00043335556983947754	8.613646507263184	247.60079956054688	0.0008079409599304199	5	004
450	32.344215393066406	242.69857788085938	0.04656165838241577	32.72627258300781	242.53001403808594	0.99982088804245	9.561145782470703	247.76022338867188	0.00022783875465393066	7.939620018005371	246.50567626953125	0.0004604160785675049	5	004
451	31.3193416595459	243.89120483398438	0.7542110681533813	32.22103500366211	244.1696319580078	0.9999979734420776	10.653630256652832	247.66395568847656	0.0002853870391845703	9.462532043457031	248.56150817871094	0.0008267760276794434	5	004
452	31.812162399291992	243.28924560546875	0.03863900899887085	30.915754318237305	244.0565185546875	0.9999784231185913	9.924789428710938	247.99790954589844	0.0003476440906524658	9.12169075012207	247.57127380371094	0.0005843043327331543	5	004
453	32.15186309814453	243.7981719970703	0.844160258769989	32.132591247558594	243.91334533691406	0.9923156499862671	9.972297668457031	247.6723175048828	0.00019276142120361328	8.589067459106445	247.37503051757812	0.0004407167434692383	5	004
454	32.038291931152344	242.92689514160156	0.9752070903778076	31.27182388305664	243.07485961914062	0.7786149382591248	9.926504135131836	248.01962280273438	0.00015911459922790527	7.719468593597412	247.55262756347656	0.0003254413604736328	5	004
455	32.405357360839844	244.4874725341797	0.09829017519950867	30.353271484375	245.29830932617188	0.9868744611740112	9.794254302978516	248.2410125732422	0.00017249584197998047	7.763184547424316	247.57949829101562	0.00041025876998901367	5	004
456	32.63416290283203	245.37298583984375	0.0022903084754943848	31.37651824951172	245.0530548095703	0.9999878406524658	646.1473388671875	30.520723342895508	0.00017464160919189453	8.706440925598145	247.83468627929688	0.00034546852111816406	5	004
457	31.32263946533203	247.06021118164062	0.0005083978176116943	32.71916198730469	250.4121551513672	0.9884300231933594	646.1258544921875	29.547117233276367	0.00042948126792907715	27.82497215270996	248.93423461914062	0.0001360774040222168	5	004
458	4.903472900390625	228.2405548095703	0.00035959482192993164	26.51259422302246	253.10385131835938	0.006061464548110962	10.124685287475586	257.15106201171875	4.875659942626953e-5	6.491340637207031	249.56246948242188	0.00011262297630310059	5	004
459	28.004695892333984	248.43304443359375	0.00024065375328063965	25.479808807373047	250.8107452392578	0.5475519299507141	11.452143669128418	249.24639892578125	0.0002130568027496338	8.292278289794922	249.39166259765625	0.0005038976669311523	5	004
460	30.332645416259766	253.08412170410156	0.0020517706871032715	23.277984619140625	252.6798095703125	0.3027157187461853	11.750709533691406	256.3338317871094	0.00018769502639770508	6.721565246582031	262.42828369140625	0.0004310011863708496	5	004
461	29.75331687927246	255.4199676513672	0.006225228309631348	24.69700050354004	255.00735473632812	0.1575765609741211	8.079582214355469	262.49481201171875	0.0002568960189819336	6.792929172515869	262.28887939453125	0.0004628896713256836	5	004
462	21.060888290405273	262.93255615234375	0.0002987980842590332	18.98377227783203	259.9355163574219	0.00514596700668335	645.3636474609375	28.869661331176758	0.0001430213451385498	7.113254547119141	262.02166748046875	0.00010928511619567871	5	004
463	3.616225242614746	29.874914169311523	5.632638931274414e-5	3.4394145011901855	30.363971710205078	7.835030555725098e-5	647.2582397460938	28.323062896728516	6.511807441711426e-5	4.00269889831543	477.2412414550781	1.9490718841552734e-5	5	004
464	5.659597396850586	483.280029296875	6.103515625e-5	3.534121036529541	145.69313049316406	6.517767906188965e-5	648.1668701171875	27.6358699798584	0.00016635656356811523	3.5926098823547363	477.7543640136719	2.3096799850463867e-5	5	004
465	5.641834259033203	482.3011169433594	4.723668098449707e-5	13.476807594299316	480.5068359375	0.0002480745315551758	646.1888427734375	287.8028564453125	2.911686897277832e-5	3.9211249351501465	476.44573974609375	3.3289194107055664e-5	5	004
466	2.0705809593200684	235.61289978027344	5.4895877838134766e-5	2.3000752925872803	216.99462890625	0.00010797381401062012	649.0654907226562	331.2304992675781	8.091330528259277e-5	1.2602684497833252	214.91497802734375	9.953975677490234e-6	5	004
467	2.7518417835235596	31.825695037841797	2.2798776626586914e-5	3.4057021141052246	32.25608825683594	0.00016325712203979492	647.470458984375	32.6259880065918	9.21785831451416e-5	120.71537017822266	5.0035929679870605	1.806020736694336e-5	5	004
468	5.577330112457275	483.412841796875	4.482269287109375e-5	2.8565173149108887	148.03509521484375	0.0003311336040496826	648.7000122070312	173.32708740234375	9.15229320526123e-5	3.8064663410186768	477.9199523925781	1.8656253814697266e-5	5	004
469	5.667608261108398	483.84381103515625	5.796551704406738e-5	2.6056292057037354	147.38844299316406	0.00030228495597839355	647.7504272460938	30.38671112060547	9.605288505554199e-5	3.7012200355529785	477.9852294921875	2.828240394592285e-5	5	004
470	4.388190269470215	482.9644775390625	7.277727127075195e-5	6.9349212646484375	480.96038818359375	0.00011354684829711914	646.9839477539062	92.40704345703125	5.608797073364258e-5	2.7080798149108887	477.43109130859375	2.9861927032470703e-5	5	004
471	4.212258815765381	3.492884635925293	7.88569450378418e-5	3.5074045658111572	146.02537536621094	0.00030043721199035645	647.435791015625	30.68480682373047	4.839897155761719e-5	121.15414428710938	5.754368305206299	1.1622905731201172e-5	5	004
472	5.941561698913574	483.9545593261719	0.00010567903518676758	14.473587036132812	483.1338195800781	5.3822994232177734e-5	647.7512817382812	334.923095703125	6.461143493652344e-5	3.694230556488037	478.5286865234375	5.2034854888916016e-5	5	004
473	5.589027404785156	483.2298889160156	8.738040924072266e-5	2.7093722820281982	30.333723068237305	0.00015434622764587402	648.2761840820312	335.143310546875	4.208087921142578e-5	3.9848687648773193	478.3261413574219	5.316734313964844e-5	5	004
474	88.58245849609375	270.51873779296875	0.8911690711975098	87.3925552368164	271.55328369140625	0.14700543880462646	90.24856567382812	270.09503173828125	0.00010454654693603516	88.23348999023438	265.48211669921875	0.00021353363990783691	5	004
475	5.7239861488342285	483.7274169921875	2.5600194931030273e-5	83.79785919189453	263.0583190917969	0.014784455299377441	646.4671020507812	94.53740692138672	0.0005252659320831299	86.7791976928711	263.1324462890625	3.865361213684082e-5	5	004
476	96.97834777832031	259.1593933105469	0.014168411493301392	90.18241119384766	259.4218444824219	0.9999996423721313	97.83006286621094	259.2601623535156	0.00017768144607543945	94.30403900146484	260.4319763183594	0.0005151331424713135	5	004
477	100.4715805053711	250.17041015625	0.0006670653820037842	95.23954772949219	255.09237670898438	1.0	98.99018859863281	254.42344665527344	0.00023734569549560547	95.99508666992188	254.97706604003906	0.000367969274520874	5	004
478	96.7818832397461	257.1897277832031	0.0002225339412689209	91.88629150390625	256.7506103515625	0.9999814033508301	647.5182495117188	27.698318481445312	6.347894668579102e-5	93.0610122680664	258.0738525390625	0.0006435215473175049	5	004
479	96.39495849609375	248.02626037597656	0.0002773702144622803	90.2099380493164	254.95364379882812	0.9999784827232361	94.2450180053711	252.4454803466797	8.407235145568848e-5	88.31068420410156	255.61717224121094	0.000869452953338623	5	004
480	98.38735961914062	242.95281982421875	0.0001411139965057373	94.40826416015625	244.8376007080078	0.9999998807907104	647.912353515625	204.53053283691406	6.207823753356934e-5	89.6989974975586	243.22219848632812	0.00011727213859558105	5	004
481	3.9650723934173584	31.93386459350586	9.992718696594238e-5	92.9176254272461	250.33950805664062	0.9999977350234985	87.41729736328125	253.46463012695312	6.0945749282836914e-5	94.15853881835938	251.31588745117188	9.498000144958496e-5	5	004
482	5.408133029937744	482.71466064453125	3.886222839355469e-5	81.4375	260.9307861328125	0.0008122026920318604	648.4510498046875	141.18215942382812	4.1157007217407227e-5	3.0967869758605957	477.64080810546875	1.099705696105957e-5	5	004
483	5.205785751342773	483.0186462402344	4.729628562927246e-5	6.822795867919922	481.61468505859375	9.521842002868652e-5	648.4151611328125	190.33204650878906	4.380941390991211e-5	2.452298641204834	477.8208312988281	2.7120113372802734e-5	5	004
484	5.326313018798828	482.6690368652344	4.6372413635253906e-5	1.169292688369751	111.69163513183594	3.75211238861084e-5	647.2200317382812	30.467144012451172	0.00026726722717285156	3.3759665489196777	477.5314636230469	2.372264862060547e-5	5	004
485	1.872572898864746	206.7758331298828	3.218650817871094e-5	81.56836700439453	269.44378662109375	0.9883705377578735	647.4503173828125	27.471309661865234	4.83095645904541e-5	83.36470031738281	264.11541748046875	1.1324882507324219e-5	5	004
486	4.834956645965576	482.5735168457031	3.0368566513061523e-5	7.210320472717285	472.3706970214844	4.5686960220336914e-5	647.785400390625	29.555301666259766	0.0006971955299377441	2.9900248050689697	477.021484375	1.5854835510253906e-5	5	004
487	6.1072893142700195	483.2568664550781	0.00014925003051757812	87.20123291015625	265.4217529296875	0.36592045426368713	93.4652328491211	266.3948974609375	2.4259090423583984e-5	88.94127655029297	265.3627014160156	6.663799285888672e-5	5	004
488	97.11287689208984	261.017333984375	0.0006891489028930664	91.34026336669922	265.5195007324219	0.9999531507492065	94.3028793334961	267.904296875	0.00012060999870300293	88.50577545166016	266.6922912597656	0.0001525580883026123	5	004
489	96.7997055053711	262.764404296875	0.003951966762542725	89.46404266357422	267.5267639160156	0.9999982118606567	93.51642608642578	268.4609680175781	0.00016295909881591797	88.18315887451172	266.7788391113281	0.00014895200729370117	5	004
490	86.61450958251953	270.80908203125	0.00012347102165222168	85.72754669189453	266.6510925292969	0.9586442708969116	646.7858276367188	94.1230697631836	4.655122756958008e-5	87.50962829589844	266.1123046875	7.417798042297363e-5	5	004
491	84.10460662841797	271.3535461425781	0.00014024972915649414	82.41463470458984	266.5035705566406	0.9999709725379944	91.08673095703125	266.6048889160156	3.4749507904052734e-5	85.6568374633789	265.14031982421875	8.231401443481445e-5	5	004
492	2.5429177284240723	320.78387451171875	1.6033649444580078e-5	79.87674713134766	263.89300537109375	0.0009323954582214355	647.6992797851562	31.372817993164062	0.0007629990577697754	121.07069396972656	4.579965591430664	1.329183578491211e-5	5	004
493	5.4709062576293945	483.43994140625	4.890561103820801e-5	3.438060998916626	146.88243103027344	0.00015786290168762207	646.8213500976562	29.289091110229492	8.371472358703613e-5	2.984858751296997	477.8737487792969	1.5854835510253906e-5	5	004
494	4.091947078704834	3.705307960510254	3.2842159271240234e-5	1.9015920162200928	146.03277587890625	4.547834396362305e-5	647.349365234375	319.096435546875	0.0002599656581878662	121.880126953125	4.976373195648193	7.808208465576172e-6	5	004
495	74.8894271850586	259.4771728515625	0.001847684383392334	87.2404556274414	259.65167236328125	0.014467358589172363	646.829345703125	61.3561897277832	4.1484832763671875e-5	3.580462694168091	476.8323974609375	2.60770320892334e-5	5	004
496	3.8525543212890625	30.40464210510254	1.8835067749023438e-5	2.716712713241577	145.79629516601562	0.00010845065116882324	647.936767578125	136.69798278808594	0.00022792816162109375	121.1304702758789	5.083898544311523	9.864568710327148e-6	5	004
497	5.435548782348633	483.02294921875	2.1696090698242188e-5	2.378300666809082	129.86703491210938	0.0001582801342010498	647.914306640625	336.6458435058594	0.00013625621795654297	2.985663890838623	477.46038818359375	8.940696716308594e-6	5	004
498	3.7166271209716797	3.4700522422790527	3.2901763916015625e-5	2.569446086883545	145.76419067382812	6.86943531036377e-5	646.4478149414062	27.515995025634766	4.6700239181518555e-5	121.00040435791016	5.560442924499512	1.3083219528198242e-5	5	004
499	1.3137907981872559	145.68565368652344	2.703070640563965e-5	6.848547458648682	480.8400573730469	0.00013819336891174316	646.5546875	30.516048431396484	3.790855407714844e-5	2.4470441341400146	477.4497375488281	1.5974044799804688e-5	5	004
500	3.515176296234131	207.45716857910156	0.00019431114196777344	4.195350646972656	213.64349365234375	0.00019559264183044434	648.2616577148438	333.7767333984375	8.016824722290039e-5	3.0926244258880615	477.0321044921875	7.867813110351562e-6	5	004
501	5.143599510192871	483.23577880859375	2.816319465637207e-5	2.6478500366210938	30.222545623779297	6.553530693054199e-5	645.5631103515625	317.9281921386719	2.5212764739990234e-5	120.7259521484375	4.23725700378418	1.0013580322265625e-5	5	004
502	4.584561347961426	3.8874502182006836	8.460879325866699e-5	2.214348077774048	2.236909866333008	3.5256147384643555e-5	646.6260375976562	93.5280532836914	9.489059448242188e-5	2.83609676361084	478.0588684082031	1.1831521987915039e-5	5	004
503	3.5454118251800537	3.229999542236328	1.3560056686401367e-5	7.524677276611328	472.5325622558594	5.710124969482422e-5	647.2240600585938	29.28244972229004	4.25875186920166e-5	120.98333740234375	4.75200891494751	8.285045623779297e-6	5	004
504	5.599521636962891	483.0350341796875	5.486607551574707e-5	4.5563859939575195	30.87795639038086	0.00017690658569335938	646.1718139648438	30.541385650634766	0.0003889501094818115	3.486112594604492	477.28570556640625	5.042552947998047e-5	5	004
505	3.137010097503662	3.979832410812378	4.0203332901000977e-5	2.760601043701172	146.57769775390625	0.00017693638801574707	646.454833984375	27.118343353271484	2.0742416381835938e-5	2.4963340759277344	478.157470703125	7.778406143188477e-6	5	004
506	34.64756393432617	262.8780212402344	5.6803226470947266e-5	4.6809844970703125	209.0855712890625	0.00022295117378234863	646.5493774414062	317.63104248046875	1.9729137420654297e-5	27.19602394104004	261.9218444824219	4.00543212890625e-5	5	004
507	5.030605316162109	482.8282470703125	6.794929504394531e-5	2.2789978981018066	145.7946014404297	0.00012499094009399414	647.5166015625	335.1617126464844	5.647540092468262e-5	2.862241744995117	477.29010009765625	2.568960189819336e-5	5	004
508	34.105228424072266	270.406494140625	0.0004153251647949219	2.994093656539917	146.55551147460938	0.0004055202007293701	647.6044921875	30.55034637451172	0.0003026127815246582	26.66362762451172	262.8575439453125	0.00010609626770019531	5	004
509	3.273646354675293	257.1632995605469	5.608797073364258e-5	4.369897842407227	257.2275390625	7.557868957519531e-5	648.9052734375	143.3902587890625	4.8220157623291016e-5	3.525146007537842	477.7557678222656	2.2649765014648438e-5	5	004
510	5.484919548034668	482.716064453125	1.7881393432617188e-5	2.906486749649048	144.7205810546875	3.7282705307006836e-5	647.7781372070312	331.5777587890625	2.7358531951904297e-5	121.28228759765625	5.0846052169799805	9.506940841674805e-6	5	004
511	4.648140907287598	3.3283610343933105	4.202127456665039e-5	3.3551225662231445	145.3125	0.00010317564010620117	647.617919921875	334.25390625	0.00011777877807617188	2.3913674354553223	2.1572482585906982	8.702278137207031e-6	5	004
512	3.505547046661377	4.1653337478637695	6.22868537902832e-5	1.9010047912597656	2.8907852172851562	8.398294448852539e-5	646.677734375	95.9261703491211	5.1587820053100586e-5	121.0004653930664	4.9980692863464355	1.7374753952026367e-5	5	004
513	4.7888102531433105	483.0826416015625	0.00010606646537780762	13.474207878112793	481.51055908203125	0.00024336576461791992	647.27734375	316.8945617675781	0.00014606118202209473	4.09984827041626	477.5484924316406	7.18533992767334e-5	5	004
514	4.038229465484619	3.4459946155548096	2.8699636459350586e-5	1.7885327339172363	129.9503173828125	4.336237907409668e-5	647.9821166992188	317.98956298828125	0.00011017918586730957	120.90589904785156	4.167353630065918	1.582503318786621e-5	5	004
515	31.07730484008789	269.24639892578125	0.007473111152648926	27.960214614868164	263.24688720703125	0.00017890334129333496	647.71484375	332.0262451171875	9.41157341003418e-5	18.408203125	259.4992370605469	0.00041344761848449707	5	004
516	30.640239715576172	270.16729736328125	0.008056610822677612	28.002416610717773	270.29180908203125	0.0006269216537475586	646.5657958984375	115.1708984375	7.843971252441406e-5	25.625539779663086	263.67718505859375	0.00013148784637451172	5	004
517	1.4172899723052979	241.03131103515625	3.316998481750488e-5	2.1761374473571777	240.39004516601562	0.0001665055751800537	647.5904541015625	31.68653678894043	0.0002626478672027588	0.31753015518188477	235.85292053222656	1.519918441772461e-5	5	004
518	5.553871154785156	256.3473205566406	7.301568984985352e-5	5.239890098571777	257.36328125	0.00015777349472045898	647.6207275390625	30.610980987548828	0.00046512484550476074	1.2350130081176758	252.66046142578125	2.104043960571289e-5	5	004
519	5.625302791595459	483.3133850097656	4.851818084716797e-5	1.834805965423584	126.8729476928711	3.013014793395996e-5	648.5967407226562	334.7221984863281	6.592273712158203e-5	2.5945537090301514	477.60748291015625	1.582503318786621e-5	5	004
520	3.2557499408721924	318.6424865722656	9.277462959289551e-5	2.511676788330078	220.69796752929688	0.00019818544387817383	646.9960327148438	29.043655395507812	1.65402889251709e-5	120.46785736083984	4.423919677734375	1.2606382369995117e-5	5	004
521	27.445491790771484	251.83099365234375	0.9999881982803345	32.39574432373047	249.86415100097656	0.005657941102981567	28.222902297973633	252.23800659179688	0.00010797381401062012	22.410131454467773	247.18411254882812	0.0002791881561279297	5	004
522	29.425634384155273	252.98130798339844	0.9531669020652771	25.358667373657227	254.70509338378906	0.0119534432888031	647.2391357421875	29.229373931884766	0.00027754902839660645	23.680011749267578	248.11473083496094	0.00033783912658691406	5	004
523	28.98553466796875	252.74685668945312	0.9974520206451416	26.53607177734375	254.61952209472656	0.002896249294281006	29.014995574951172	251.31785583496094	0.00020757317543029785	24.1507568359375	247.84152221679688	0.0005588531494140625	5	004
524	24.664417266845703	249.07583618164062	0.7433099150657654	28.49710464477539	254.0001983642578	0.02054208517074585	28.057964324951172	250.7847900390625	7.852911949157715e-5	7.603520393371582	249.05575561523438	0.0002079606056213379	5	004
525	24.80471420288086	248.55276489257812	0.9999950528144836	30.932313919067383	253.16436767578125	0.013147354125976562	9.807794570922852	238.90794372558594	0.0001099705696105957	4.513619899749756	238.3161163330078	0.0005715489387512207	5	004
526	4.594730854034424	230.1330108642578	0.00018721818923950195	15.05717945098877	247.91952514648438	9.92119312286377e-5	647.0518798828125	29.54451560974121	0.000140458345413208	2.7578084468841553	477.50872802734375	3.376603126525879e-5	5	004
527	23.641027450561523	245.72085571289062	0.9289988279342651	20.733671188354492	247.77247619628906	0.0008216202259063721	647.7147216796875	29.085851669311523	0.0001976490020751953	6.327625751495361	248.42922973632812	0.00026109814643859863	5	004
528	20.175806045532227	244.19534301757812	0.9999744296073914	20.334842681884766	245.4833526611328	0.00020572543144226074	647.3548583984375	128.495361328125	5.328655242919922e-5	4.783768653869629	248.58938598632812	0.00015458464622497559	5	004
529	19.53479766845703	238.42262268066406	0.9932773113250732	17.7542667388916	239.38967895507812	0.00876644253730774	6.179237365722656	224.8647918701172	7.814168930053711e-5	3.7648327350616455	222.94972229003906	0.0009045600891113281	5	004
530	21.940568923950195	235.0331268310547	0.9999997615814209	21.444026947021484	238.49227905273438	0.020548194646835327	7.711044788360596	225.04519653320312	0.0002925395965576172	4.592586517333984	223.64312744140625	0.001489013433456421	5	004
531	19.95207405090332	232.77960205078125	0.9999984502792358	21.200563430786133	236.31442260742188	0.012659400701522827	22.100997924804688	232.77310180664062	0.00020933151245117188	2.633230686187744	222.16050720214844	0.002218782901763916	5	004
532	20.281818389892578	235.1193389892578	0.9997529983520508	20.692729949951172	236.7089080810547	0.08751866221427917	8.459539413452148	225.08697509765625	0.0002802908420562744	3.48395037651062	223.1237030029297	0.0023068487644195557	5	004
533	21.17178726196289	234.57229614257812	0.9999997615814209	20.808902740478516	238.81175231933594	0.0027393102645874023	23.986791610717773	234.3421630859375	0.00015819072723388672	4.440490245819092	222.74208068847656	0.0014789402484893799	5	004
534	20.903608322143555	235.01205444335938	0.9999992847442627	20.02924156188965	239.18141174316406	0.004414767026901245	7.255702018737793	224.4174346923828	0.00021195411682128906	4.189647197723389	222.826416015625	0.0016970038414001465	5	004
535	22.01203155517578	238.13111877441406	0.9999996423721313	21.234769821166992	240.19960021972656	0.044498831033706665	646.8197631835938	318.3919982910156	0.000333935022354126	3.5287017822265625	223.4532928466797	0.0016747713088989258	5	004
536	23.314661026000977	238.1173553466797	0.9999998807907104	21.58667755126953	241.11859130859375	0.0727594792842865	9.275542259216309	242.70596313476562	0.00045862793922424316	7.173423767089844	247.39190673828125	0.0015621483325958252	5	004
537	19.921586990356445	234.85560607910156	1.0	19.861818313598633	238.42547607421875	0.0013582408428192139	6.902936935424805	225.81097412109375	0.00023958086967468262	3.3326475620269775	223.43663024902344	0.005568474531173706	5	004
538	20.859067916870117	238.77377319335938	0.9999998807907104	20.742382049560547	241.55233764648438	0.008528679609298706	6.63247013092041	226.6067352294922	0.00032526254653930664	3.126695394515991	223.86485290527344	0.0016796290874481201	5	004
539	22.850889205932617	239.0813446044922	1.0	22.27679443359375	242.81956481933594	0.0009325146675109863	9.04261589050293	242.59156799316406	0.00023567676544189453	2.986262559890747	222.26060485839844	0.0012138187885284424	5	004
540	22.500375747680664	240.23373413085938	1.0	22.248851776123047	243.8660888671875	0.016985148191452026	10.416940689086914	242.4661865234375	0.0003165602684020996	7.426328659057617	248.39675903320312	0.0009409487247467041	5	004
541	23.560611724853516	239.60504150390625	0.9999997615814209	22.35026741027832	241.7634735107422	0.0776243507862091	9.714529037475586	242.80563354492188	0.00030303001403808594	7.1576738357543945	247.49900817871094	0.0011558234691619873	5	004
542	22.816768646240234	239.61788940429688	0.9999998807907104	21.890899658203125	241.86695861816406	0.014490336179733276	9.786113739013672	242.62646484375	0.00026932358741760254	3.3283796310424805	222.94720458984375	0.0016142725944519043	5	004
543	21.780485153198242	238.40203857421875	1.0	21.23413848876953	241.86976623535156	0.000998377799987793	6.702073097229004	225.794677734375	0.0002824068069458008	3.5828490257263184	223.28585815429688	0.002132803201675415	5	004
544	20.750377655029297	241.40200805664062	0.994631290435791	21.823745727539062	241.9130096435547	0.9639769792556763	10.731620788574219	244.77622985839844	0.0004437863826751709	8.234369277954102	246.6826629638672	0.000961989164352417	5	004
545	24.053123474121094	239.51620483398438	1.0	23.19884490966797	242.82794189453125	0.0031012296676635742	9.238332748413086	242.26998901367188	0.00036221742630004883	2.9781503677368164	223.6398468017578	0.001919090747833252	5	004
546	24.08868408203125	238.7591552734375	0.9999999403953552	22.075777053833008	241.52735900878906	0.006758272647857666	9.426006317138672	242.51348876953125	0.0003122985363006592	6.995551586151123	247.21170043945312	0.0012763142585754395	5	004
