# Supplementary material for: An automated feeding system for the African killifish reveals the impact of diet on lifespan and allows scalable assessment of associative learning
Source: eLife. 2022 Nov 10;11:e69008. doi: 10.7554/eLife.69008 (PMC9788828; doi:10.7554/eLife.69008)
Supplement: Figure 6—source data 2. [file elife-69008-fig6-data2.zip › Training Trajectories/t16_REC010DLC_resnet50_TrainAllTheThingsJun28shuffle1_1030000.csv]

bodyparts_coords	fishhead_x	fishhead_y	fishhead_likelihood	fishtail_x	fishtail_y	fishtail_likelihood	redlight_x	redlight_y	redlight_likelihood	fooddrop_x	fooddrop_y	fooddrop_likelihood	fishnum	recordingnum
0	204.06629943847656	81.45466613769531	1.0	158.8868865966797	181.4544677734375	1.0	529.69970703125	226.2697296142578	0.07659944891929626	160.8247833251953	188.54782104492188	0.0003992319107055664	16	010
1	203.62484741210938	79.56495666503906	1.0	160.5377655029297	179.21359252929688	1.0	530.5127563476562	225.65325927734375	0.006573587656021118	162.45774841308594	185.75636291503906	0.00016453862190246582	16	010
2	203.8787841796875	80.22904968261719	1.0	160.07290649414062	178.129638671875	1.0	530.66357421875	226.83139038085938	0.0003153383731842041	159.69947814941406	177.4611053466797	0.0002528727054595947	16	010
3	204.32986450195312	80.94024658203125	1.0	159.73057556152344	179.40335083007812	1.0	530.4873046875	225.35337829589844	0.0004488229751586914	162.13125610351562	186.1681365966797	0.0006530582904815674	16	010
4	204.73944091796875	81.43989562988281	1.0	158.55604553222656	182.43014526367188	1.0	530.3154907226562	225.67787170410156	0.034503787755966187	160.65914916992188	189.7366943359375	0.0006165504455566406	16	010
5	205.83644104003906	81.81570434570312	1.0	162.79006958007812	185.82305908203125	1.0	529.835693359375	224.52328491210938	0.013356178998947144	163.50563049316406	186.1463623046875	0.0005259215831756592	16	010
6	208.1527557373047	82.3148422241211	1.0	165.37799072265625	183.9758758544922	1.0	529.54052734375	225.35501098632812	0.07724347710609436	167.85626220703125	186.66281127929688	0.0003330111503601074	16	010
7	215.7300262451172	82.9587173461914	1.0	171.28732299804688	179.5019073486328	1.0	177.14730834960938	177.2913055419922	0.00010877847671508789	166.97850036621094	186.46324157714844	0.0005014240741729736	16	010
8	221.8837890625	81.72948455810547	1.0	167.47073364257812	171.4631805419922	1.0	530.7744140625	225.4581298828125	0.02296242117881775	166.8909454345703	172.95550537109375	0.0010911524295806885	16	010
9	228.65834045410156	81.73503112792969	1.0	169.17703247070312	164.59100341796875	1.0	532.9067993164062	221.42762756347656	0.00015097856521606445	166.2640838623047	171.9839324951172	0.00011727213859558105	16	010
10	234.89456176757812	80.48615264892578	1.0	172.39932250976562	160.7244415283203	1.0	178.08058166503906	159.3181915283203	0.00016576051712036133	174.92678833007812	160.80197143554688	0.00021025538444519043	16	010
11	238.47462463378906	80.24138641357422	1.0	174.989501953125	156.58444213867188	1.0	175.69488525390625	156.2643585205078	0.0002378225326538086	175.3836212158203	157.12319946289062	0.00027820467948913574	16	010
12	242.7382354736328	79.74137115478516	1.0	178.42234802246094	154.09878540039062	1.0	181.53375244140625	150.98240661621094	0.00010368227958679199	175.906005859375	159.6106719970703	6.145238876342773e-5	16	010
13	245.69287109375	79.21989440917969	1.0	183.59165954589844	152.21142578125	1.0	530.121826171875	225.14430236816406	0.01553693413734436	432.9097595214844	79.57347869873047	0.00010535120964050293	16	010
14	247.75283813476562	79.52386474609375	1.0	186.44544982910156	150.7183074951172	1.0	529.8297729492188	226.21568298339844	0.001876235008239746	194.87057495117188	3.604806900024414	0.00015178322792053223	16	010
15	250.8498077392578	79.64037322998047	1.0	191.09625244140625	148.28353881835938	1.0	530.720458984375	225.67337036132812	0.00018921494483947754	195.45347595214844	3.7697935104370117	0.00021183490753173828	16	010
16	251.2804718017578	78.85257720947266	1.0	199.84339904785156	147.04576110839844	1.0	192.679931640625	6.562530040740967	0.00010037422180175781	195.35812377929688	3.497896909713745	0.00020968914031982422	16	010
17	251.4965362548828	78.27727508544922	1.0	200.60997009277344	148.25022888183594	1.0	201.90768432617188	8.836963653564453	0.0011432170867919922	196.49728393554688	5.635314464569092	0.004605472087860107	16	010
18	251.70492553710938	78.80625915527344	1.0	200.0325469970703	151.00921630859375	1.0	202.07810974121094	9.460176467895508	0.0006362199783325195	195.9516143798828	4.983715057373047	0.0017569661140441895	16	010
19	252.53515625	77.2449951171875	1.0	198.3474884033203	151.76788330078125	1.0	202.1938018798828	9.576519966125488	0.0008974373340606689	196.21737670898438	5.436953544616699	0.00199812650680542	16	010
20	252.79119873046875	77.48209381103516	1.0	199.0980987548828	152.4859619140625	1.0	531.0679931640625	225.60792541503906	0.005993366241455078	213.38597106933594	2.1489205360412598	0.00032392144203186035	16	010
21	254.7333221435547	78.13880157470703	1.0	200.17950439453125	151.31076049804688	1.0	530.3960571289062	225.72691345214844	0.03868377208709717	197.9671630859375	4.321436882019043	0.00032895803451538086	16	010
22	254.902587890625	77.07180786132812	1.0	208.967529296875	150.3461456298828	1.0	254.5113525390625	79.42057800292969	0.0002580881118774414	211.90985107421875	2.930971145629883	0.00018334388732910156	16	010
23	254.67408752441406	77.4200210571289	1.0	214.3781280517578	151.42556762695312	1.0	203.79986572265625	7.5330963134765625	0.0006196498870849609	210.6151123046875	3.3903725147247314	0.0014095604419708252	16	010
24	253.69577026367188	77.22840881347656	1.0	215.0312957763672	152.97019958496094	1.0	530.4401245117188	225.96585083007812	0.0005955994129180908	198.11871337890625	4.051519393920898	0.0009531080722808838	16	010
25	254.51522827148438	77.2751693725586	1.0	214.70826721191406	156.11203002929688	1.0	530.0615234375	224.45599365234375	0.023123234510421753	211.22589111328125	3.588665246963501	0.0027713775634765625	16	010
26	254.2494659423828	75.93487548828125	1.0	215.17010498046875	158.47874450683594	1.0	502.4698181152344	189.246826171875	1.0	210.27731323242188	3.63521671295166	0.004823237657546997	16	010
27	255.26458740234375	77.37275695800781	1.0	213.16453552246094	158.89788818359375	1.0	503.2155456542969	188.50369262695312	1.0	212.3831329345703	3.7950806617736816	0.0011172592639923096	16	010
28	255.56024169921875	76.91410064697266	1.0	211.2477264404297	159.55801391601562	1.0	501.9453430175781	188.71588134765625	1.0	213.6068572998047	4.067442893981934	0.0015357732772827148	16	010
29	255.71449279785156	77.37581634521484	1.0	212.03709411621094	160.2236785888672	1.0	502.50701904296875	188.69479370117188	1.0	212.75929260253906	5.026060104370117	0.0018435120582580566	16	010
30	255.179931640625	77.18343353271484	1.0	213.21917724609375	161.42453002929688	1.0	502.2513732910156	187.5471649169922	1.0	197.5230712890625	4.621429443359375	0.0015435516834259033	16	010
31	254.43492126464844	76.28598022460938	1.0	213.7214813232422	162.2540740966797	1.0	502.75494384765625	188.38731384277344	1.0	503.84552001953125	189.37025451660156	0.0013659894466400146	16	010
32	256.1239013671875	75.58247375488281	1.0	214.28140258789062	162.14610290527344	1.0	501.7452087402344	187.62159729003906	1.0	211.12576293945312	3.75008487701416	0.0021135807037353516	16	010
33	254.8226776123047	75.48681640625	1.0	214.82028198242188	161.85784912109375	1.0	502.7945556640625	188.063232421875	1.0	213.0967559814453	4.334140777587891	0.0020885467529296875	16	010
34	256.6346435546875	77.81023406982422	1.0	216.03419494628906	161.1080322265625	1.0	502.5017395019531	187.92999267578125	1.0	209.93685913085938	3.5742573738098145	0.003419220447540283	16	010
35	256.1136474609375	77.62922668457031	1.0	215.05618286132812	161.1105194091797	1.0	502.773193359375	189.0487518310547	1.0	500.6123046875	189.39915466308594	0.0006543099880218506	16	010
36	421.8162536621094	69.5092544555664	1.0	213.53712463378906	161.3207244873047	1.0	501.8158874511719	187.39877319335938	1.0	500.8175048828125	189.736572265625	0.0008864402770996094	16	010
37	256.0873107910156	75.77777099609375	1.0	213.08238220214844	161.36705017089844	1.0	503.0011291503906	188.77272033691406	1.0	501.5702209472656	190.13294982910156	0.0007260143756866455	16	010
38	255.56640625	77.14144897460938	1.0	211.6106414794922	161.73272705078125	1.0	502.5950927734375	188.50985717773438	1.0	501.5331726074219	189.8375701904297	0.0008382499217987061	16	010
39	255.64915466308594	75.79456329345703	1.0	210.92428588867188	161.48460388183594	1.0	502.633544921875	188.49746704101562	1.0	212.5035400390625	3.7019906044006348	0.0006872713565826416	16	010
40	254.69772338867188	77.38289642333984	1.0	211.41790771484375	162.05934143066406	1.0	502.3894958496094	187.9169464111328	1.0	212.50033569335938	4.051097869873047	0.0014610588550567627	16	010
41	255.62310791015625	77.77393341064453	1.0	210.94387817382812	161.87794494628906	1.0	502.8736877441406	188.67164611816406	1.0	500.76416015625	188.9397430419922	0.0008085370063781738	16	010
42	256.2431335449219	75.58726501464844	1.0	210.12850952148438	161.22132873535156	1.0	502.5504455566406	188.34486389160156	1.0	211.53248596191406	4.4945969581604	0.001708298921585083	16	010
43	255.1424102783203	79.01112365722656	1.0	208.6949920654297	161.15725708007812	1.0	502.02313232421875	188.8485565185547	1.0	500.6310119628906	190.45875549316406	0.00101509690284729	16	010
44	255.93646240234375	77.79869079589844	1.0	208.10385131835938	161.01905822753906	1.0	502.2470397949219	187.75189208984375	1.0	211.9841766357422	3.6487860679626465	0.001905888319015503	16	010
45	254.7239990234375	78.53849792480469	1.0	207.71913146972656	161.11367797851562	1.0	501.8840637207031	187.38839721679688	1.0	197.96707153320312	4.229809284210205	0.0012881457805633545	16	010
46	422.6508483886719	71.67529296875	1.0	207.38449096679688	161.61622619628906	1.0	502.2721252441406	188.46234130859375	1.0	197.3621368408203	3.7239034175872803	0.0011439025402069092	16	010
47	256.1190490722656	77.91569519042969	1.0	207.7684783935547	160.9385223388672	1.0	502.5638122558594	187.39833068847656	1.0	503.50445556640625	189.05580139160156	0.0011043548583984375	16	010
48	256.8800964355469	77.92951965332031	1.0	206.25607299804688	159.6840057373047	1.0	502.9998779296875	187.07952880859375	1.0	199.0031280517578	4.6828107833862305	0.0007327497005462646	16	010
49	255.79664611816406	78.74380493164062	1.0	206.73684692382812	159.19219970703125	1.0	503.0386962890625	188.7884521484375	1.0	199.29742431640625	3.8863444328308105	0.0005353689193725586	16	010
50	256.7853088378906	78.5250473022461	1.0	206.6516876220703	158.22988891601562	1.0	503.1047058105469	187.95021057128906	1.0	503.9765930175781	188.83396911621094	0.0009734630584716797	16	010
51	255.62290954589844	78.26978302001953	1.0	205.41790771484375	159.7854766845703	1.0	502.145263671875	187.192626953125	1.0	501.83721923828125	189.75411987304688	0.0009762942790985107	16	010
52	423.1789855957031	70.82594299316406	1.0	204.64181518554688	160.7451171875	1.0	501.967529296875	187.87506103515625	1.0	199.43218994140625	3.9035375118255615	0.0007172524929046631	16	010
53	255.2926025390625	79.37906646728516	1.0	204.55563354492188	161.3459014892578	1.0	501.8275146484375	188.92324829101562	1.0	500.4789733886719	190.33351135253906	0.0011591315269470215	16	010
54	255.38632202148438	79.66049194335938	1.0	203.64157104492188	160.96322631835938	1.0	503.00616455078125	188.25331115722656	1.0	198.46286010742188	4.528356552124023	0.001218259334564209	16	010
55	255.99407958984375	79.38180541992188	1.0	203.94544982910156	160.6448211669922	1.0	502.0886535644531	187.29522705078125	1.0	198.68067932128906	4.628106594085693	0.001287698745727539	16	010
56	256.003662109375	79.69173431396484	1.0	203.8267822265625	159.910888671875	1.0	503.45343017578125	188.32933044433594	1.0	506.46148681640625	191.8448028564453	0.0006937980651855469	16	010
57	255.9026336669922	79.36299896240234	1.0	201.9686279296875	160.48902893066406	1.0	502.3555603027344	187.4444580078125	1.0	501.6679992675781	189.65773010253906	0.0008432269096374512	16	010
58	254.74232482910156	78.57706451416016	1.0	201.97991943359375	162.3207244873047	1.0	502.92010498046875	187.66824340820312	1.0	198.32566833496094	3.9859676361083984	0.0010303258895874023	16	010
59	255.18576049804688	80.438232421875	1.0	201.87966918945312	161.86495971679688	1.0	502.71044921875	188.11387634277344	1.0	197.93592834472656	3.9117748737335205	0.0008160173892974854	16	010
60	255.93458557128906	81.10127258300781	1.0	202.0850067138672	160.9127197265625	1.0	502.6507873535156	188.86993408203125	1.0	198.87753295898438	5.50385046005249	0.0015146434307098389	16	010
61	255.38726806640625	80.46198272705078	1.0	201.84010314941406	160.668701171875	1.0	502.48919677734375	187.40570068359375	1.0	198.29110717773438	4.22971248626709	0.0010799765586853027	16	010
62	256.167724609375	80.128662109375	1.0	201.78216552734375	161.6461639404297	1.0	501.75311279296875	187.31820678710938	1.0	501.12530517578125	189.40040588378906	0.0008799135684967041	16	010
63	255.60182189941406	80.1198959350586	1.0	201.4933624267578	162.46731567382812	1.0	502.6443786621094	187.4934539794922	1.0	501.65093994140625	189.09414672851562	0.0009265542030334473	16	010
64	255.28494262695312	79.71044158935547	1.0	201.97227478027344	162.48684692382812	1.0	503.31640625	188.7695770263672	1.0	198.47073364257812	4.14302921295166	0.0008943676948547363	16	010
65	255.8257293701172	80.78656768798828	1.0	201.66099548339844	161.66883850097656	1.0	501.90692138671875	187.94818115234375	1.0	500.677490234375	189.59494018554688	0.0006722211837768555	16	010
66	255.75404357910156	80.906494140625	1.0	203.23834228515625	159.93052673339844	1.0	502.2091369628906	187.42459106445312	1.0	501.41619873046875	189.5290069580078	0.0005594491958618164	16	010
67	256.50994873046875	80.51529693603516	1.0	203.42539978027344	159.7606201171875	1.0	502.3795471191406	187.75177001953125	1.0	501.5461120605469	189.6726531982422	0.0009147822856903076	16	010
68	255.5019073486328	80.0689697265625	1.0	201.68826293945312	162.3013458251953	1.0	501.95794677734375	187.7442169189453	1.0	500.6072692871094	189.7770538330078	0.000601649284362793	16	010
69	255.7613983154297	79.98233795166016	1.0	201.37452697753906	162.88522338867188	1.0	502.3595275878906	187.6017608642578	1.0	501.3316650390625	189.71380615234375	0.0006299018859863281	16	010
70	255.4217071533203	80.02081298828125	1.0	201.9949951171875	163.0101776123047	1.0	502.3955078125	187.56118774414062	1.0	501.6291198730469	189.7760009765625	0.00039774179458618164	16	010
71	254.84185791015625	81.03081512451172	1.0	201.52957153320312	162.27476501464844	1.0	502.80572509765625	187.63671875	1.0	197.0584259033203	4.66878604888916	0.002095043659210205	16	010
72	256.0617370605469	79.65835571289062	1.0	200.9356231689453	161.4040069580078	1.0	502.72705078125	187.8419647216797	1.0	501.47613525390625	189.0108642578125	0.0009508132934570312	16	010
73	256.7408142089844	80.3322982788086	1.0	200.68051147460938	162.14907836914062	1.0	502.3502197265625	187.8148956298828	1.0	197.25787353515625	4.245969295501709	0.0011952221393585205	16	010
74	254.7742462158203	80.39585876464844	1.0	202.6309356689453	162.25143432617188	1.0	502.6422119140625	188.45416259765625	1.0	197.7318115234375	4.562201499938965	0.0006830990314483643	16	010
75	255.283203125	80.20106506347656	1.0	203.72039794921875	162.09259033203125	1.0	502.4935607910156	187.05294799804688	1.0	504.3865051269531	189.31410217285156	0.0005884170532226562	16	010
76	255.6431884765625	80.50170135498047	1.0	203.98924255371094	162.31521606445312	1.0	502.6456298828125	187.89959716796875	1.0	197.1709442138672	4.13189172744751	0.0011041760444641113	16	010
77	255.55459594726562	80.6773452758789	1.0	201.2593994140625	162.53245544433594	1.0	502.900390625	187.97613525390625	1.0	501.622802734375	189.9490966796875	0.0004787147045135498	16	010
78	256.1826171875	80.61812591552734	1.0	200.48519897460938	163.55422973632812	1.0	502.36083984375	187.4936065673828	1.0	501.2225036621094	189.2467498779297	0.0004337728023529053	16	010
79	256.3149719238281	80.46058654785156	1.0	201.10011291503906	163.16275024414062	1.0	502.35308837890625	187.3488006591797	1.0	500.5670166015625	188.53346252441406	0.0005820989608764648	16	010
80	255.970947265625	80.39871978759766	1.0	200.89393615722656	161.82435607910156	1.0	503.04937744140625	188.27769470214844	1.0	195.99903869628906	4.688399791717529	0.002467036247253418	16	010
81	256.2578125	81.46073913574219	1.0	200.85316467285156	161.35018920898438	1.0	502.2318420410156	187.3647003173828	1.0	501.88482666015625	189.18321228027344	0.0006418228149414062	16	010
82	256.3811340332031	80.97811126708984	1.0	199.9816131591797	162.77816772460938	1.0	502.9415588378906	187.7444610595703	1.0	501.8232116699219	189.7532501220703	0.0004931092262268066	16	010
83	255.74905395507812	82.22166442871094	1.0	199.76077270507812	164.2384796142578	1.0	503.1501159667969	187.96888732910156	1.0	501.1565246582031	189.6328582763672	0.0007656216621398926	16	010
84	256.7367248535156	80.9854736328125	1.0	201.26185607910156	163.6573944091797	1.0	502.56146240234375	187.5773162841797	1.0	197.2776641845703	3.9169716835021973	0.0006612539291381836	16	010
85	256.8895568847656	81.43672180175781	1.0	200.74513244628906	162.13919067382812	1.0	502.6064147949219	187.06716918945312	1.0	197.31175231933594	3.1058554649353027	0.0006263554096221924	16	010
86	256.56988525390625	81.28033447265625	1.0	203.18585205078125	160.70872497558594	1.0	502.7100830078125	188.18971252441406	1.0	421.11138916015625	67.4991455078125	0.0005513429641723633	16	010
87	255.9247589111328	81.25170135498047	1.0	201.95101928710938	161.93624877929688	1.0	503.5751037597656	188.77439880371094	1.0	197.05836486816406	4.978170871734619	0.002729356288909912	16	010
88	256.1619567871094	81.37028503417969	1.0	200.4955596923828	163.97825622558594	1.0	502.5793762207031	187.97109985351562	1.0	501.4921569824219	189.46682739257812	0.0004355311393737793	16	010
89	257.05242919921875	81.7735595703125	1.0	200.89990234375	164.84217834472656	1.0	502.870361328125	187.3440399169922	1.0	504.123046875	189.22531127929688	0.0005379021167755127	16	010
90	257.206298828125	81.74140930175781	1.0	201.6246337890625	164.49502563476562	1.0	502.4681091308594	187.90452575683594	1.0	501.23748779296875	189.7373809814453	0.00041550397872924805	16	010
91	256.95916748046875	81.04761505126953	1.0	200.77378845214844	163.1448516845703	1.0	502.25335693359375	187.10687255859375	1.0	501.4898376464844	189.34304809570312	0.0005696117877960205	16	010
92	256.9129333496094	80.33982849121094	1.0	202.6492462158203	162.82028198242188	1.0	503.0315856933594	188.33770751953125	1.0	501.5316467285156	189.52159118652344	0.0008165240287780762	16	010
93	255.82989501953125	81.63630676269531	1.0	201.73464965820312	163.2847442626953	1.0	502.0251770019531	187.6648712158203	1.0	501.1460876464844	189.57290649414062	0.00047078728675842285	16	010
94	256.89739990234375	81.52503967285156	1.0	200.31661987304688	164.57357788085938	1.0	502.57049560546875	187.57919311523438	1.0	501.3150634765625	189.816162109375	0.00041800737380981445	16	010
95	256.52557373046875	82.15612030029297	1.0	202.50990295410156	166.72361755371094	1.0	501.8594970703125	187.1048583984375	1.0	501.1700439453125	189.2945098876953	0.001054137945175171	16	010
96	257.048583984375	82.33241271972656	1.0	201.45008850097656	165.2830047607422	1.0	502.5963134765625	189.07725524902344	1.0	501.06304931640625	190.3795928955078	0.0004992783069610596	16	010
97	257.024169921875	82.0826416015625	1.0	201.45640563964844	164.72293090820312	1.0	502.7094421386719	187.0625762939453	1.0	422.5191650390625	68.81550598144531	0.0003625154495239258	16	010
98	256.75091552734375	81.88380432128906	1.0	202.26864624023438	163.7048797607422	1.0	502.4209899902344	188.3580780029297	1.0	500.6859130859375	190.29473876953125	0.0005124211311340332	16	010
99	255.5966033935547	82.35044860839844	1.0	200.84161376953125	163.50506591796875	1.0	502.564453125	187.4523468017578	1.0	501.5315856933594	189.44931030273438	0.0005025267601013184	16	010
100	256.4349670410156	82.7720718383789	1.0	200.43077087402344	164.08169555664062	1.0	502.5426330566406	187.58583068847656	1.0	501.3890686035156	189.40174865722656	0.0005300045013427734	16	010
101	256.623046875	82.1018295288086	1.0	201.2110137939453	166.3730926513672	1.0	503.339111328125	188.08309936523438	1.0	506.83465576171875	191.1364288330078	0.0004156529903411865	16	010
102	257.1611022949219	82.58668518066406	1.0	202.15821838378906	166.07894897460938	1.0	502.77410888671875	188.36581420898438	1.0	501.08221435546875	189.8197021484375	0.0007215738296508789	16	010
103	256.7952575683594	82.50251007080078	1.0	201.65370178222656	163.8472442626953	1.0	502.83551025390625	187.5272979736328	1.0	196.1414794921875	2.7034506797790527	0.0008358359336853027	16	010
104	256.521728515625	83.08846282958984	1.0	202.99964904785156	163.62600708007812	1.0	502.74664306640625	188.6459503173828	1.0	501.2295837402344	189.9405517578125	0.0012203454971313477	16	010
105	256.6962890625	82.95340728759766	1.0	202.8983917236328	163.9309844970703	1.0	502.2489318847656	187.23057556152344	1.0	501.4893493652344	189.07122802734375	0.00039818882942199707	16	010
106	255.59942626953125	84.51598358154297	1.0	201.69964599609375	165.7180938720703	1.0	502.9605407714844	188.4431610107422	1.0	503.8304443359375	189.4075469970703	0.0009487569332122803	16	010
107	257.5664978027344	83.44822692871094	1.0	201.90460205078125	167.30442810058594	1.0	503.397705078125	188.6174774169922	1.0	506.6378479003906	191.50172424316406	0.00044855475425720215	16	010
108	256.7513427734375	84.0084228515625	1.0	201.70291137695312	167.0861358642578	1.0	501.8648376464844	187.1571502685547	1.0	500.95648193359375	189.4608154296875	0.0005105137825012207	16	010
109	256.69940185546875	83.10899353027344	1.0	201.98147583007812	165.80712890625	1.0	502.83465576171875	188.32086181640625	1.0	196.13502502441406	4.104835510253906	0.0023089051246643066	16	010
110	256.36346435546875	83.81072235107422	1.0	200.9066162109375	164.8068389892578	1.0	503.46649169921875	188.35606384277344	1.0	501.545654296875	189.410400390625	0.0004857480525970459	16	010
111	256.0414123535156	83.35684204101562	1.0	201.53114318847656	164.925537109375	1.0	503.08404541015625	188.5927276611328	1.0	501.6769104003906	189.8154754638672	0.0008964836597442627	16	010
112	257.6043701171875	84.1607666015625	1.0	201.40234375	167.18580627441406	1.0	502.1034240722656	187.18063354492188	1.0	501.22698974609375	188.669677734375	0.0005517005920410156	16	010
113	257.38232421875	83.35877990722656	1.0	201.87039184570312	167.594482421875	1.0	502.12213134765625	187.21087646484375	1.0	501.4861145019531	189.1915740966797	0.0005038678646087646	16	010
114	259.03936767578125	83.4112319946289	1.0	202.65283203125	166.931396484375	1.0	503.2007141113281	188.46543884277344	1.0	500.9280700683594	188.69503784179688	0.0003412961959838867	16	010
115	256.7940979003906	83.82959747314453	1.0	202.6192626953125	164.7603302001953	1.0	503.4035339355469	188.32870483398438	1.0	506.53057861328125	191.49185180664062	0.0006153881549835205	16	010
116	256.1864013671875	82.91072082519531	1.0	203.3066864013672	164.52822875976562	1.0	503.4321594238281	187.5990753173828	1.0	501.9743957519531	188.8536376953125	0.0005025565624237061	16	010
117	257.2695007324219	83.13726806640625	1.0	202.36204528808594	166.2522430419922	1.0	502.8430480957031	188.533447265625	1.0	501.382080078125	189.84439086914062	0.000500112771987915	16	010
118	257.38726806640625	85.25820922851562	1.0	202.8594512939453	166.87237548828125	1.0	502.9911804199219	188.312255859375	1.0	501.49505615234375	189.79466247558594	0.0008369982242584229	16	010
119	258.59759521484375	84.4572525024414	1.0	202.408203125	167.99046325683594	1.0	503.0703430175781	187.1376953125	1.0	502.355224609375	189.1490020751953	0.0003120303153991699	16	010
120	258.61328125	84.51425170898438	1.0	203.75006103515625	167.93917846679688	1.0	502.4372253417969	187.55677795410156	1.0	506.8626708984375	191.2496337890625	0.00045371055603027344	16	010
121	258.2353210449219	82.36847686767578	1.0	204.56658935546875	165.51553344726562	1.0	502.7374572753906	188.79052734375	1.0	503.79571533203125	189.64871215820312	0.0009858310222625732	16	010
122	257.1634826660156	82.44013977050781	1.0	205.17837524414062	164.29290771484375	1.0	503.6948547363281	188.05328369140625	1.0	501.9468078613281	189.12887573242188	0.000429004430770874	16	010
123	258.10870361328125	83.0189208984375	1.0	204.47633361816406	166.61647033691406	1.0	503.4943542480469	188.96595764160156	1.0	503.92926025390625	189.6857452392578	0.0006180405616760254	16	010
124	258.385498046875	84.76689910888672	1.0	204.2793426513672	168.26539611816406	1.0	502.57135009765625	187.09812927246094	1.0	503.7086181640625	188.72097778320312	0.00033292174339294434	16	010
125	258.9061584472656	85.15966033935547	1.0	205.41517639160156	168.43775939941406	1.0	502.66949462890625	187.3977813720703	1.0	501.5978088378906	189.70875549316406	0.00029733777046203613	16	010
126	259.16741943359375	84.25469970703125	1.0	204.2379608154297	168.5656280517578	1.0	502.83074951171875	188.3915557861328	1.0	198.7137451171875	3.903789520263672	0.0003794729709625244	16	010
127	258.1808166503906	83.768310546875	1.0	205.2110137939453	166.6359405517578	1.0	502.7202453613281	187.7139892578125	1.0	503.8265686035156	188.85008239746094	0.0007233321666717529	16	010
128	258.37396240234375	83.28899383544922	1.0	204.79212951660156	165.24586486816406	1.0	503.0877990722656	188.0558319091797	1.0	500.8800964355469	187.9775848388672	0.00035563111305236816	16	010
129	258.2398376464844	83.9540023803711	1.0	204.11094665527344	166.4814453125	1.0	503.806884765625	188.54893493652344	1.0	503.5670166015625	189.48338317871094	0.0006283819675445557	16	010
130	258.4307861328125	84.19745635986328	1.0	204.50421142578125	167.6127471923828	1.0	502.6672668457031	187.7960968017578	1.0	503.5621032714844	189.82473754882812	0.0004165470600128174	16	010
131	258.6393127441406	85.00015258789062	1.0	204.51512145996094	169.2221221923828	1.0	502.5375061035156	188.46481323242188	1.0	501.0429992675781	189.6239471435547	0.0004558861255645752	16	010
132	259.123291015625	85.29647064208984	1.0	204.3432159423828	169.4033660888672	1.0	502.8269958496094	187.46875	1.0	502.0505676269531	189.39547729492188	0.000581204891204834	16	010
133	258.9860534667969	84.5079574584961	1.0	204.59156799316406	167.32908630371094	1.0	502.7394714355469	187.96234130859375	1.0	501.20361328125	189.48423767089844	0.0007592737674713135	16	010
134	258.4322204589844	83.97711181640625	1.0	206.0828399658203	166.6575469970703	1.0	503.1490478515625	188.101806640625	1.0	503.6197509765625	189.48326110839844	0.0005551576614379883	16	010
135	258.8025817871094	85.49799346923828	1.0	205.22947692871094	167.50286865234375	1.0	502.9903564453125	187.83761596679688	1.0	503.8356628417969	189.6812744140625	0.0005803704261779785	16	010
136	259.23822021484375	85.33827209472656	1.0	203.43829345703125	168.63815307617188	1.0	502.4259338378906	186.92929077148438	1.0	503.6148986816406	189.16542053222656	0.0003415346145629883	16	010
137	259.68792724609375	83.94481658935547	1.0	205.19384765625	170.3411865234375	1.0	502.8601989746094	187.78648376464844	1.0	501.8919677734375	189.66632080078125	0.0004749596118927002	16	010
138	259.50958251953125	85.1578140258789	1.0	204.85243225097656	169.71243286132812	1.0	502.8191223144531	187.53497314453125	1.0	501.8555603027344	189.4089813232422	0.0005879700183868408	16	010
139	259.5693664550781	85.48290252685547	1.0	203.80999755859375	169.20986938476562	1.0	502.59295654296875	187.2660369873047	1.0	501.7705993652344	189.54335021972656	0.0005296468734741211	16	010
140	258.9978332519531	83.88352966308594	1.0	204.4589385986328	168.0517578125	1.0	502.6033935546875	186.8585662841797	1.0	503.832763671875	188.60855102539062	0.0005873143672943115	16	010
141	258.7376403808594	86.35481262207031	1.0	204.70660400390625	168.0284881591797	1.0	502.8777770996094	189.07162475585938	1.0	501.4068603515625	189.99014282226562	0.0004423856735229492	16	010
142	259.64349365234375	84.87371826171875	1.0	204.3115692138672	170.0521697998047	1.0	502.81103515625	188.16429138183594	1.0	503.8551330566406	189.66363525390625	0.0005502998828887939	16	010
143	259.9451599121094	86.71671295166016	1.0	205.77053833007812	170.88726806640625	1.0	502.9301452636719	188.5553741455078	1.0	501.5127868652344	189.31195068359375	0.00044783949851989746	16	010
144	259.7724609375	85.49613189697266	1.0	205.24627685546875	170.62579345703125	1.0	502.6116943359375	187.41732788085938	1.0	500.89984130859375	188.23294067382812	0.0006704032421112061	16	010
145	259.9553527832031	85.5245132446289	1.0	204.88845825195312	169.71876525878906	1.0	503.1404724121094	188.5375213623047	1.0	501.3330993652344	189.80995178222656	0.00047016143798828125	16	010
146	259.28521728515625	86.86846160888672	1.0	204.93556213378906	168.9508514404297	1.0	502.0968017578125	187.69508361816406	1.0	501.1338195800781	189.71376037597656	0.0006256699562072754	16	010
147	259.38677978515625	85.81558990478516	1.0	203.82217407226562	168.9029083251953	1.0	502.1410217285156	187.5022430419922	1.0	501.5467834472656	189.18594360351562	0.0004768669605255127	16	010
148	259.38543701171875	85.98005676269531	1.0	204.7106475830078	170.6873321533203	1.0	502.7578125	187.47032165527344	1.0	507.21038818359375	191.32861328125	0.0003827214241027832	16	010
149	259.43719482421875	85.7677001953125	1.0	205.5208282470703	171.6767578125	1.0	502.31024169921875	186.9931640625	1.0	205.89813232421875	172.0791473388672	0.0004717111587524414	16	010
150	259.9024658203125	85.66786193847656	1.0	205.46713256835938	171.15548706054688	1.0	502.1788330078125	187.4365234375	1.0	205.83474731445312	171.94686889648438	0.0005913972854614258	16	010
151	259.7083435058594	85.48377227783203	1.0	205.10977172851562	170.62098693847656	1.0	502.55670166015625	187.92132568359375	1.0	211.60797119140625	2.4880528450012207	0.0008195936679840088	16	010
152	258.7998352050781	86.09960174560547	1.0	205.78904724121094	170.25112915039062	1.0	502.446533203125	187.46578979492188	1.0	501.3371276855469	189.55641174316406	0.00043639540672302246	16	010
153	258.7626647949219	84.40058135986328	1.0	205.39346313476562	170.08419799804688	1.0	503.1071472167969	188.39527893066406	1.0	504.1280517578125	189.76193237304688	0.0005869865417480469	16	010
154	258.61285400390625	86.21333312988281	1.0	206.0691375732422	171.582763671875	1.0	503.2311706542969	187.6570587158203	1.0	502.2187805175781	189.37210083007812	0.0004585385322570801	16	010
155	258.7796936035156	86.12213134765625	1.0	206.37071228027344	173.22325134277344	1.0	502.8991394042969	188.4420623779297	1.0	501.61474609375	190.4666290283203	0.0006175339221954346	16	010
156	259.93975830078125	86.08879852294922	1.0	205.37648010253906	172.9281463623047	1.0	502.9223937988281	187.75596618652344	1.0	205.56980895996094	173.0006866455078	0.000650554895401001	16	010
157	260.09686279296875	85.68962860107422	1.0	206.49911499023438	173.3031463623047	1.0	502.56341552734375	187.78329467773438	1.0	206.7993927001953	173.13534545898438	0.000713735818862915	16	010
158	259.0924987792969	85.74264526367188	1.0	206.41673278808594	172.1516571044922	1.0	503.45703125	188.1394805908203	1.0	504.02685546875	189.62307739257812	0.0008014440536499023	16	010
159	260.43878173828125	85.02313232421875	1.0	204.96429443359375	172.518310546875	1.0	502.5046691894531	187.1439208984375	1.0	502.1474914550781	188.89479064941406	0.0006895661354064941	16	010
160	259.35906982421875	86.22175598144531	1.0	206.3621826171875	174.10238647460938	1.0	502.8904724121094	189.51870727539062	1.0	503.61029052734375	190.32542419433594	0.0007359683513641357	16	010
161	260.3481140136719	85.65214538574219	1.0	207.11106872558594	174.45494079589844	1.0	502.40411376953125	187.4680633544922	1.0	501.49560546875	189.50369262695312	0.00041243433952331543	16	010
162	260.5199279785156	86.64334869384766	1.0	208.0342254638672	174.70223999023438	1.0	502.95550537109375	188.20770263671875	1.0	208.49476623535156	174.09336853027344	0.0005672276020050049	16	010
163	260.4862365722656	85.71200561523438	1.0	206.66458129882812	173.43988037109375	1.0	503.58880615234375	187.75331115722656	1.0	500.9604187011719	188.21017456054688	0.0007135570049285889	16	010
164	422.0810546875	75.16039276123047	1.0	205.64071655273438	172.52294921875	1.0	502.7189025878906	187.36502075195312	1.0	501.4496154785156	189.77218627929688	0.0005232095718383789	16	010
165	260.5965881347656	85.699951171875	1.0	205.500244140625	172.9595947265625	1.0	503.195068359375	187.38177490234375	1.0	205.65560913085938	172.5438690185547	0.00046515464782714844	16	010
166	260.2987365722656	86.02317810058594	1.0	205.86451721191406	174.08445739746094	1.0	502.930908203125	188.56332397460938	1.0	501.2485656738281	189.9229736328125	0.0005140900611877441	16	010
167	261.3229064941406	85.96672058105469	1.0	207.28074645996094	174.89430236816406	1.0	502.3985900878906	187.55703735351562	1.0	503.65380859375	189.24842834472656	0.0006036162376403809	16	010
168	261.1523132324219	86.57686614990234	1.0	206.95802307128906	174.3540802001953	1.0	502.3197021484375	187.85946655273438	1.0	501.17877197265625	189.68685913085938	0.00038871169090270996	16	010
169	260.7644348144531	86.56410217285156	1.0	206.945068359375	173.66818237304688	1.0	503.0188903808594	187.6403350830078	1.0	503.7078552246094	189.7438201904297	0.0004857480525970459	16	010
170	261.0874938964844	85.13131713867188	1.0	207.39871215820312	173.44183349609375	1.0	503.0187683105469	187.53021240234375	1.0	208.58746337890625	172.3651580810547	0.0003806650638580322	16	010
171	259.97381591796875	85.89376068115234	1.0	206.83624267578125	173.52096557617188	1.0	502.70172119140625	188.80044555664062	1.0	503.8623046875	189.42990112304688	0.0007657706737518311	16	010
172	260.4407043457031	86.15980529785156	1.0	206.71656799316406	174.828857421875	1.0	502.8617248535156	188.62823486328125	1.0	500.46563720703125	189.00445556640625	0.0008006691932678223	16	010
173	261.1425476074219	86.51612091064453	1.0	208.18199157714844	174.98509216308594	1.0	501.8160400390625	187.372314453125	1.0	503.69415283203125	189.74281311035156	0.000639796257019043	16	010
174	260.9354553222656	86.80693054199219	1.0	207.55120849609375	175.3286895751953	1.0	502.4134826660156	187.34463500976562	1.0	503.2525634765625	189.29331970214844	0.0006560087203979492	16	010
175	420.6844787597656	77.13412475585938	1.0	206.81504821777344	174.2744140625	1.0	502.6012268066406	187.57708740234375	1.0	506.7248229980469	191.47372436523438	0.0005282461643218994	16	010
176	260.3975830078125	86.15971374511719	1.0	207.8719940185547	174.50074768066406	1.0	503.4580993652344	188.30361938476562	1.0	504.03338623046875	189.31991577148438	0.0007228553295135498	16	010
177	261.0555114746094	86.57879638671875	1.0	209.30641174316406	175.62033081054688	1.0	502.738037109375	187.1458282470703	1.0	501.8709716796875	188.97091674804688	0.0006646811962127686	16	010
178	263.98504638671875	86.91363525390625	1.0	213.95306396484375	174.9579620361328	1.0	503.9898376464844	188.10972595214844	1.0	212.42318725585938	176.759765625	0.0004379451274871826	16	010
179	265.8234558105469	86.63831329345703	1.0	214.314453125	172.11740112304688	1.0	503.0205383300781	187.65179443359375	1.0	501.5929260253906	189.11412048339844	0.0007408559322357178	16	010
180	271.115966796875	84.95281982421875	1.0	213.45257568359375	167.960693359375	1.0	503.51654052734375	188.53330993652344	1.0	503.8551940917969	189.72030639648438	0.0004585087299346924	16	010
181	273.7801513671875	82.98155212402344	1.0	214.29783630371094	169.0172119140625	1.0	503.076416015625	188.4039764404297	1.0	501.6264343261719	189.77638244628906	0.0003934204578399658	16	010
182	276.74212646484375	81.19874572753906	1.0	216.88894653320312	166.0879364013672	1.0	502.10064697265625	187.81825256347656	1.0	499.9717712402344	188.72523498535156	0.0007134377956390381	16	010
183	281.5943908691406	79.67646789550781	1.0	220.4332733154297	163.2568817138672	1.0	502.5387268066406	188.1236114501953	1.0	501.06781005859375	189.76455688476562	0.0003368258476257324	16	010
184	286.6654052734375	77.6933822631836	0.9999998807907104	225.25216674804688	160.56919860839844	1.0	503.0630798339844	188.6857147216797	1.0	500.40704345703125	189.0635223388672	0.0005552470684051514	16	010
185	288.0283203125	77.86146545410156	1.0	225.61947631835938	162.20986938476562	1.0	502.5220031738281	187.69908142089844	1.0	501.4665222167969	189.12913513183594	0.0007390677928924561	16	010
186	392.45465087890625	71.28792572021484	1.0	227.0063018798828	164.5076141357422	1.0	502.886474609375	188.6542205810547	1.0	501.1617736816406	189.72732543945312	0.0009178221225738525	16	010
187	290.2717590332031	76.72177124023438	0.9999995231628418	230.87594604492188	163.41790771484375	1.0	503.10247802734375	188.4121856689453	1.0	501.8000793457031	189.36538696289062	0.0006905496120452881	16	010
188	291.91864013671875	75.31484985351562	1.0	232.5264892578125	163.53225708007812	1.0	502.733642578125	187.281982421875	1.0	500.4698791503906	187.9590606689453	0.0005094707012176514	16	010
189	293.9338073730469	75.2054214477539	1.0	233.94190979003906	161.5582275390625	1.0	502.60516357421875	188.1372528076172	1.0	501.0774841308594	189.07485961914062	0.0008942782878875732	16	010
190	293.4566345214844	73.88729095458984	1.0	239.0823211669922	158.67906188964844	1.0	503.49713134765625	188.3262939453125	1.0	240.3226318359375	159.22430419921875	0.0007155835628509521	16	010
191	296.208251953125	69.31177520751953	1.0	248.8688507080078	153.8246307373047	1.0	502.7539978027344	188.07266235351562	1.0	451.3564453125	142.77149963378906	0.0028576254844665527	16	010
192	299.3716735839844	70.2314453125	1.0	255.1532440185547	146.2665557861328	1.0	502.3793640136719	187.83297729492188	1.0	500.7590026855469	189.34971618652344	0.001670926809310913	16	010
193	302.1681823730469	69.90803527832031	1.0	439.4443664550781	138.62847900390625	1.0	502.1036682128906	187.58441162109375	1.0	500.6057434082031	189.39340209960938	0.0018241703510284424	16	010
194	305.8840637207031	68.70063781738281	1.0	439.06158447265625	138.3896026611328	1.0	503.4842834472656	188.8019256591797	1.0	501.26318359375	190.17446899414062	0.0009932518005371094	16	010
195	308.32452392578125	67.40866088867188	1.0	438.0491943359375	141.773193359375	1.0	502.0957946777344	187.7209014892578	1.0	500.78515625	189.38111877441406	0.0014634132385253906	16	010
196	309.582275390625	67.2632064819336	1.0	441.7492370605469	147.10328674316406	1.0	502.4781494140625	188.19061279296875	1.0	256.121826171875	160.2231903076172	0.0009314119815826416	16	010
197	310.6705322265625	65.86775207519531	1.0	440.5799255371094	148.42274475097656	1.0	502.46636962890625	188.10043334960938	1.0	501.1127624511719	189.6461639404297	0.002152740955352783	16	010
198	310.6330871582031	65.79632568359375	1.0	436.7577819824219	149.44064331054688	1.0	502.2718505859375	188.04476928710938	1.0	499.7263488769531	188.6478729248047	0.0006841421127319336	16	010
199	313.0489196777344	65.48368072509766	1.0	436.08428955078125	154.6228790283203	1.0	502.2434387207031	188.0679931640625	1.0	499.5277099609375	188.52415466308594	0.0007659494876861572	16	010
200	312.9150085449219	66.3335189819336	1.0	433.96966552734375	154.6296844482422	1.0	502.5698547363281	188.58444213867188	1.0	432.7353210449219	160.25466918945312	0.001807481050491333	16	010
201	312.99969482421875	67.27651977539062	1.0	260.5014953613281	168.33267211914062	1.0	502.0447692871094	188.55044555664062	1.0	432.4486389160156	160.70989990234375	0.004437148571014404	16	010
202	312.3624572753906	66.8222885131836	1.0	262.58660888671875	168.61203002929688	1.0	501.9910583496094	188.43353271484375	1.0	431.84039306640625	158.62403869628906	0.003639400005340576	16	010
203	312.240966796875	65.07917022705078	1.0	265.6632080078125	166.1453399658203	1.0	501.4203186035156	188.39157104492188	1.0	500.0718994140625	189.46058654785156	0.0013289153575897217	16	010
204	305.7425537109375	65.44451904296875	1.0	271.9599304199219	165.74990844726562	0.9999998807907104	501.2717590332031	187.85577392578125	1.0	500.2505187988281	189.60728454589844	0.0015301704406738281	16	010
205	301.22314453125	62.61186218261719	1.0	410.31982421875	146.58311462402344	1.0	501.5865478515625	187.32424926757812	1.0	499.6814880371094	187.9857635498047	0.0010120868682861328	16	010
206	298.0945739746094	63.07350158691406	1.0	403.0047302246094	147.13082885742188	0.9999998211860657	502.06256103515625	187.1533966064453	0.9999999403953552	499.8607482910156	187.8886260986328	0.0021434128284454346	16	010
207	296.48004150390625	61.75939178466797	1.0	294.53851318359375	137.68304443359375	0.0016070306301116943	502.8300476074219	187.4545135498047	1.0	501.2812805175781	188.8943328857422	0.0014357268810272217	16	010
208	295.6677551269531	59.70029830932617	1.0	11.793370246887207	171.66943359375	0.001141369342803955	503.072509765625	187.6002197265625	1.0	501.2837219238281	189.4770965576172	0.0007387101650238037	16	010
209	295.72900390625	58.7697868347168	1.0	385.9674987792969	125.10565185546875	0.017390310764312744	503.4822692871094	187.8965606689453	1.0	504.04364013671875	189.48387145996094	0.0004998445510864258	16	010
210	299.6766052246094	57.399051666259766	1.0	304.57427978515625	58.887611389160156	7.507205009460449e-5	503.8573913574219	187.5337677001953	1.0	507.3843994140625	191.15451049804688	0.0005188286304473877	16	010
211	303.2635803222656	56.36038589477539	1.0	390.4268798828125	99.41130828857422	0.0002562105655670166	504.45013427734375	188.13552856445312	1.0	504.28070068359375	189.82733154296875	0.0004729032516479492	16	010
212	306.5311279296875	55.92104721069336	1.0	503.5339660644531	190.8705291748047	5.480647087097168e-5	503.9665222167969	187.83921813964844	1.0	504.1177062988281	189.4693145751953	0.0006074607372283936	16	010
213	307.21429443359375	52.40193176269531	1.0	387.8168640136719	96.28662109375	0.00011467933654785156	503.3674621582031	188.56552124023438	1.0	503.7916259765625	189.86691284179688	0.0006010234355926514	16	010
214	310.4979553222656	52.6285514831543	1.0	298.79608154296875	89.25354766845703	0.0023899972438812256	503.37677001953125	187.8577117919922	1.0	503.94134521484375	189.29080200195312	0.00038620829582214355	16	010
215	311.834716796875	51.44487762451172	1.0	303.5166931152344	93.36275482177734	0.00027316808700561523	502.8726501464844	188.088134765625	1.0	501.46014404296875	190.06674194335938	0.0004451572895050049	16	010
216	311.3200988769531	51.02961349487305	1.0	391.9945983886719	96.46214294433594	0.4042772054672241	502.57421875	186.8241729736328	1.0	502.0005187988281	189.1840362548828	0.0003304779529571533	16	010
217	312.9664001464844	50.67756271362305	1.0	307.1445617675781	99.24014282226562	0.018004387617111206	502.60748291015625	187.8784637451172	1.0	503.4683837890625	188.98098754882812	0.001047968864440918	16	010
218	312.5805358886719	50.810821533203125	1.0	310.472412109375	102.61361694335938	0.9846487641334534	502.9374694824219	187.80087280273438	1.0	503.7795715332031	189.9409637451172	0.0005665421485900879	16	010
219	313.48651123046875	51.16383743286133	1.0	311.0179443359375	105.3933334350586	0.04400685429573059	503.06805419921875	188.12942504882812	1.0	443.7669677734375	215.232421875	0.005575746297836304	16	010
220	317.2530212402344	51.935386657714844	1.0	312.382080078125	110.8129653930664	0.0010852515697479248	503.50506591796875	188.62762451171875	1.0	442.9439392089844	219.5237579345703	0.0008819401264190674	16	010
221	319.0860595703125	51.06122970581055	1.0	314.7363586425781	115.390380859375	0.015706628561019897	502.4786071777344	187.49937438964844	1.0	443.5820617675781	220.54913330078125	0.9950062036514282	16	010
222	319.5595397949219	49.61868667602539	1.0	300.5883483886719	3.3892297744750977	0.0007106661796569824	502.2882080078125	187.58419799804688	1.0	445.21832275390625	220.08828735351562	0.0009271800518035889	16	010
223	319.9819641113281	47.694007873535156	1.0	316.9134521484375	117.89535522460938	0.00972798466682434	502.5797119140625	187.30113220214844	1.0	443.45184326171875	176.85403442382812	0.9866033792495728	16	010
224	320.8312072753906	47.82472610473633	1.0	319.1496276855469	118.17581939697266	0.00013706088066101074	502.3518371582031	187.32273864746094	1.0	443.2338562011719	184.64242553710938	0.9998533725738525	16	010
225	319.864501953125	47.8583984375	1.0	317.03125	118.79556274414062	0.0007601678371429443	503.22076416015625	187.89984130859375	1.0	445.18084716796875	193.03195190429688	0.9999918937683105	16	010
226	320.7695617675781	48.80824279785156	1.0	301.08734130859375	2.6340384483337402	0.00023958086967468262	503.627685546875	187.5855712890625	1.0	503.8763427734375	189.16038513183594	0.00026935338973999023	16	010
227	321.2453918457031	47.8216667175293	1.0	406.80291748046875	55.05488967895508	9.608268737792969e-5	503.54669189453125	187.842529296875	1.0	442.3298645019531	184.83934020996094	0.7475936412811279	16	010
228	321.9300231933594	47.72114181518555	1.0	502.9250793457031	190.32888793945312	5.251169204711914e-5	503.36431884765625	187.861572265625	1.0	438.1819152832031	185.76849365234375	0.7635114789009094	16	010
229	321.8374938964844	46.97377014160156	1.0	428.136962890625	4.522812366485596	0.0004711747169494629	502.4403381347656	187.348876953125	1.0	443.26617431640625	180.9639129638672	0.017558902502059937	16	010
230	321.6572570800781	47.04542541503906	1.0	327.0161437988281	118.22237396240234	9.992718696594238e-5	502.9023132324219	187.86660766601562	1.0	439.1651611328125	181.79188537597656	0.4515659213066101	16	010
231	321.9532165527344	47.21944046020508	1.0	427.784423828125	4.720053195953369	0.0005049407482147217	504.1321105957031	187.89015197753906	1.0	440.5192565917969	177.70542907714844	0.9999176263809204	16	010
232	324.5758056640625	45.511775970458984	1.0	387.5086975097656	118.8263931274414	0.0002657771110534668	502.7974548339844	187.3566131591797	1.0	440.2539978027344	185.86495971679688	0.9999724626541138	16	010
233	329.20294189453125	43.989864349365234	1.0	407.2460021972656	40.020423889160156	0.0005467534065246582	503.7577209472656	188.2133026123047	1.0	441.5989074707031	193.68771362304688	0.5564707517623901	16	010
234	335.7110595703125	42.387306213378906	1.0	315.6576843261719	104.45732116699219	0.9999995827674866	504.0048828125	188.04368591308594	1.0	440.3031005859375	196.39341735839844	0.9999818801879883	16	010
235	339.8709716796875	41.34059143066406	1.0	418.9554443359375	17.24758529663086	0.5671780109405518	503.7663269042969	187.66140747070312	1.0	439.02215576171875	191.02684020996094	0.9998095035552979	16	010
236	343.15643310546875	39.50690841674805	1.0	323.81292724609375	89.86225891113281	0.9999998807907104	504.22479248046875	187.8007049560547	1.0	439.5249938964844	192.90286254882812	0.9999955892562866	16	010
237	348.94622802734375	39.847137451171875	1.0	326.0977783203125	94.09457397460938	1.0	504.20989990234375	187.58091735839844	1.0	437.16290283203125	199.3470458984375	0.9165760278701782	16	010
238	351.20928955078125	38.15409469604492	1.0	329.4870300292969	86.13221740722656	0.9912152290344238	504.5888977050781	187.8419647216797	1.0	439.47198486328125	196.21054077148438	0.9999970197677612	16	010
239	355.04058837890625	34.80420684814453	1.0	332.8909912109375	86.22843170166016	0.9999999403953552	504.13836669921875	187.59027099609375	1.0	432.2290954589844	166.59722900390625	0.0006627142429351807	16	010
240	357.7484436035156	34.277137756347656	1.0	336.5030822753906	81.7124252319336	0.9999998807907104	503.5719299316406	187.46624755859375	1.0	439.36712646484375	198.23733520507812	0.0122794508934021	16	010
241	358.271484375	34.24831008911133	1.0	336.22845458984375	81.6086196899414	1.0	503.7918701171875	187.26817321777344	1.0	438.6504821777344	196.62184143066406	0.9981045722961426	16	010
242	356.74334716796875	30.928348541259766	0.9999986886978149	340.5109558105469	84.78791809082031	1.0	503.4601135253906	188.26333618164062	1.0	439.2379150390625	197.20387268066406	0.6709946990013123	16	010
243	359.1666564941406	31.115215301513672	0.9999991655349731	342.4259338378906	83.72724151611328	0.9999737739562988	503.3035888671875	188.47654724121094	1.0	437.4183044433594	201.76148986816406	0.9983657598495483	16	010
244	385.3653564453125	21.466453552246094	1.0	345.7086486816406	95.4234390258789	0.9982923269271851	504.3850402832031	188.27272033691406	1.0	391.23046875	2.056527614593506	0.004363030195236206	16	010
245	384.8053894042969	22.517959594726562	1.0	345.6146545410156	97.8078384399414	1.0	503.9124450683594	187.6370849609375	1.0	375.02447509765625	2.47566556930542	0.004386216402053833	16	010
246	383.7939147949219	21.647396087646484	1.0	345.76312255859375	102.51436614990234	0.9999997615814209	504.0312805175781	187.8277130126953	1.0	435.1144104003906	207.5749969482422	0.07714805006980896	16	010
247	384.0415954589844	19.012073516845703	1.0	349.60296630859375	101.17452239990234	0.9999149441719055	504.6073913574219	188.0727996826172	1.0	372.512939453125	3.409719944000244	0.003030121326446533	16	010
248	386.1229248046875	17.45977020263672	1.0	345.9024353027344	106.02552032470703	1.0	503.95233154296875	187.6422882080078	1.0	373.74749755859375	3.3087708950042725	0.003812462091445923	16	010
249	391.8079833984375	15.796141624450684	1.0	354.9379577636719	85.37114715576172	1.0	503.5970153808594	187.58041381835938	1.0	439.04364013671875	191.4590301513672	0.08428394794464111	16	010
250	391.4551086425781	15.868426322937012	1.0	352.7892761230469	84.30342864990234	1.0	503.83245849609375	187.85342407226562	1.0	439.479248046875	190.44027709960938	0.006863594055175781	16	010
251	389.4897766113281	15.1209716796875	1.0	352.525390625	90.45965576171875	1.0	504.3330993652344	186.98446655273438	1.0	438.01361083984375	183.14303588867188	0.00907716155052185	16	010
252	390.2113952636719	13.486136436462402	1.0	357.7362976074219	80.98338317871094	0.9999998807907104	504.0287780761719	187.4764862060547	1.0	375.1295471191406	2.487668037414551	0.0038195252418518066	16	010
253	395.41815185546875	8.886144638061523	1.0	358.1206970214844	78.19258880615234	0.9911729097366333	503.2802429199219	187.66416931152344	1.0	440.0625305175781	193.35226440429688	0.0038343071937561035	16	010
254	397.1529235839844	6.839207649230957	0.9999999403953552	355.93780517578125	79.73764038085938	1.0	503.94873046875	187.3343963623047	1.0	440.69342041015625	183.06292724609375	0.46649834513664246	16	010
255	398.2773132324219	6.500842094421387	0.9999998807907104	356.1662292480469	81.21196746826172	1.0	503.02496337890625	186.94131469726562	1.0	436.8893127441406	184.03713989257812	0.051598429679870605	16	010
256	400.4186706542969	6.6143670082092285	0.9999234676361084	356.5013732910156	80.22406768798828	1.0	503.5836181640625	187.55589294433594	1.0	439.28448486328125	187.49160766601562	0.506208062171936	16	010
257	399.85382080078125	6.734555721282959	1.0	356.0603942871094	86.05659484863281	0.9999996423721313	502.8725280761719	187.0960235595703	1.0	441.430419921875	185.97024536132812	0.029879897832870483	16	010
258	399.04656982421875	6.778059959411621	0.9999998807907104	354.3514404296875	94.6882095336914	1.0	502.9954833984375	187.1014862060547	1.0	405.5472717285156	-0.2375202178955078	0.00104522705078125	16	010
259	397.5573425292969	5.286571025848389	0.9996838569641113	365.05780029296875	89.62540435791016	0.9997981190681458	502.4032287597656	186.456298828125	1.0	439.5057678222656	186.74163818359375	0.12759441137313843	16	010
260	397.958740234375	5.059010982513428	0.9989502429962158	368.17437744140625	84.32978820800781	1.0	503.84942626953125	187.47389221191406	1.0	438.827880859375	182.29965209960938	0.7850791215896606	16	010
261	395.90234375	3.9718446731567383	0.9970580339431763	369.8155822753906	82.38868713378906	1.0	502.5505676269531	187.1955108642578	1.0	434.8161926269531	201.29026794433594	0.0042688846588134766	16	010
262	398.271728515625	4.233041286468506	0.9526664018630981	371.20733642578125	74.60092163085938	1.0	502.19793701171875	187.28173828125	1.0	435.4515380859375	200.4860382080078	0.0070074498653411865	16	010
263	402.92913818359375	3.100649833679199	0.10498541593551636	371.28106689453125	66.08985137939453	1.0	503.13958740234375	187.20498657226562	1.0	440.28167724609375	184.57412719726562	0.47533324360847473	16	010
264	403.11334228515625	3.555622100830078	0.9994031190872192	370.8364562988281	69.69878387451172	1.0	503.5423889160156	188.06463623046875	1.0	436.3131408691406	181.78428649902344	0.013580620288848877	16	010
265	403.98828125	3.798100471496582	0.9947782754898071	370.220703125	71.83885955810547	1.0	502.45263671875	187.36207580566406	1.0	437.2751159667969	204.2342071533203	0.67371666431427	16	010
266	404.7101745605469	2.634535789489746	0.9318058490753174	370.2584228515625	75.66291809082031	1.0	503.5602111816406	187.31541442871094	1.0	435.1976318359375	220.23464965820312	0.013720989227294922	16	010
267	405.2855529785156	3.1819679737091064	0.9978044033050537	368.4858703613281	75.472412109375	1.0	502.78515625	187.2296905517578	1.0	436.7129211425781	221.35940551757812	0.13699111342430115	16	010
268	404.90045166015625	2.379300355911255	0.8690611124038696	366.9507141113281	79.7267837524414	0.29919347167015076	504.6492919921875	187.66970825195312	1.0	438.1761169433594	210.45729064941406	0.0054819583892822266	16	010
269	370.7121887207031	81.64099884033203	0.9979844093322754	367.69384765625	81.45950317382812	0.0015861690044403076	502.99200439453125	187.0417938232422	1.0	392.5333557128906	-1.4879474639892578	0.001504451036453247	16	010
270	371.5728454589844	84.39671325683594	0.9999966621398926	368.9196472167969	84.28945922851562	0.00291520357131958	502.8194885253906	187.43894958496094	1.0	434.87994384765625	213.64984130859375	0.9996950626373291	16	010
271	370.4258728027344	85.01337432861328	0.9994708299636841	439.360107421875	84.24097442626953	0.07042098045349121	503.5847473144531	187.78721618652344	1.0	438.8260803222656	180.10842895507812	0.9963399171829224	16	010
272	402.61663818359375	4.170277118682861	0.9860156774520874	439.64141845703125	84.74495697021484	0.9999992847442627	503.1557922363281	187.41598510742188	1.0	436.93817138671875	216.54800415039062	0.001811385154724121	16	010
273	372.9184265136719	85.47267150878906	0.9999945163726807	442.1821594238281	85.9897232055664	0.9987753033638	504.1626892089844	187.47813415527344	1.0	436.34033203125	220.77532958984375	0.005937129259109497	16	010
274	368.2860412597656	87.28379821777344	0.9999989867210388	403.71478271484375	2.600142002105713	0.0011652708053588867	504.58526611328125	188.46243286132812	1.0	437.8104248046875	210.92530822753906	0.0017038285732269287	16	010
275	400.23175048828125	4.184013366699219	0.9999295473098755	360.7388000488281	88.5498275756836	0.004953116178512573	502.73992919921875	187.15625	1.0	438.8995666503906	210.75466918945312	0.99979567527771	16	010
276	399.85455322265625	3.0892820358276367	0.9999357461929321	360.261474609375	94.27166748046875	0.9729597568511963	503.6438903808594	187.6802215576172	1.0	390.3150634765625	-2.672043800354004	0.0017767846584320068	16	010
277	399.4130859375	5.658657550811768	0.9999995827674866	445.344970703125	92.32318878173828	0.9999909996986389	502.6673889160156	186.82252502441406	1.0	390.0173645019531	-2.959434986114502	0.001619964838027954	16	010
278	398.62603759765625	5.776489734649658	0.999998927116394	444.34881591796875	95.19536590576172	0.9999936819076538	503.6738586425781	187.63909912109375	1.0	437.3464660644531	175.642333984375	0.01235172152519226	16	010
279	399.3915710449219	5.544323921203613	0.9999985098838806	446.2248840332031	93.5673828125	0.9999954104423523	502.5479431152344	186.88465881347656	1.0	390.1114196777344	-3.0244951248168945	0.0015686750411987305	16	010
280	399.69512939453125	3.735478401184082	0.9999644756317139	444.376953125	96.2113265991211	0.5840134024620056	503.8594970703125	187.070068359375	1.0	437.0211486816406	178.0587615966797	0.058296144008636475	16	010
281	400.85711669921875	5.466945648193359	0.9999988079071045	446.1756591796875	96.28990173339844	0.9999853372573853	502.85906982421875	186.65464782714844	1.0	438.9839782714844	177.6453857421875	0.9711328744888306	16	010
282	401.78692626953125	5.0029425621032715	0.9999990463256836	446.5399475097656	98.05101013183594	0.9806630611419678	503.72320556640625	187.11476135253906	1.0	437.3968200683594	179.70079040527344	0.050704002380371094	16	010
283	401.0922546386719	5.5265069007873535	0.9999998807907104	447.2106018066406	98.9979476928711	0.9999871253967285	504.08172607421875	187.48727416992188	1.0	438.08148193359375	181.0052947998047	0.10169056057929993	16	010
284	400.5033264160156	6.128316879272461	1.0	365.4845275878906	101.06092834472656	0.9991692304611206	502.96026611328125	187.30776977539062	1.0	435.5504150390625	179.94241333007812	0.735705554485321	16	010
285	403.8974304199219	9.056949615478516	1.0	363.7242736816406	103.82923889160156	0.9999998807907104	502.8270263671875	187.5734100341797	1.0	436.9967956542969	181.92318725585938	0.8271641731262207	16	010
286	406.2779846191406	12.119200706481934	1.0	358.476318359375	102.98484802246094	1.0	503.28662109375	187.1206817626953	1.0	436.5484619140625	182.64141845703125	0.13483214378356934	16	010
287	405.0701904296875	14.312396049499512	1.0	359.0361022949219	103.06729125976562	1.0	503.4024353027344	187.9517364501953	1.0	433.4128723144531	185.31146240234375	0.14579033851623535	16	010
288	404.3488464355469	15.537775993347168	1.0	357.7326965332031	103.60554504394531	1.0	503.1082763671875	186.8234100341797	1.0	435.21551513671875	186.7076416015625	0.9980651140213013	16	010
289	403.18133544921875	17.37178611755371	1.0	361.2622985839844	105.0366439819336	1.0	503.55926513671875	187.61643981933594	1.0	433.553955078125	191.767578125	0.9964056015014648	16	010
290	401.95550537109375	19.447660446166992	1.0	359.963623046875	109.37610626220703	0.9999985694885254	503.102783203125	187.29025268554688	1.0	434.87939453125	182.57379150390625	0.004456132650375366	16	010
291	401.81671142578125	21.598915100097656	1.0	361.07440185546875	110.88556671142578	0.9999980926513672	503.056884765625	187.43374633789062	1.0	432.2441101074219	186.41513061523438	0.9920216798782349	16	010
292	404.7484436035156	27.581438064575195	1.0	363.3173522949219	116.83943176269531	0.999983012676239	503.8323669433594	187.70013427734375	1.0	407.3577880859375	2.868112564086914	0.00403141975402832	16	010
293	399.76287841796875	38.82987594604492	1.0	357.537109375	126.51525115966797	1.0	503.8816223144531	187.9359588623047	1.0	433.05181884765625	187.90057373046875	0.14191967248916626	16	010
294	393.4357604980469	42.965476989746094	0.9999980926513672	356.5676574707031	121.43722534179688	1.0	504.5118713378906	187.76693725585938	1.0	433.4774169921875	189.2786102294922	0.9991117715835571	16	010
295	389.61016845703125	47.9432487487793	0.9506926536560059	369.701904296875	52.841983795166016	0.998587429523468	502.5850830078125	187.15098571777344	1.0	429.951171875	195.80856323242188	0.05382096767425537	16	010
296	425.8099060058594	71.51594543457031	0.9988977313041687	370.4191589355469	56.143985748291016	1.0	502.6407775878906	187.28622436523438	1.0	427.91168212890625	198.1226806640625	0.0007051229476928711	16	010
297	431.5310363769531	74.49208068847656	0.8303143978118896	364.0799255371094	55.90779113769531	1.0	502.7732238769531	187.23907470703125	1.0	433.4706115722656	187.57518005371094	0.998677670955658	16	010
298	430.0563659667969	78.72075653076172	0.9998407363891602	367.4601745605469	57.778785705566406	1.0	502.7026062011719	187.31622314453125	1.0	434.145263671875	188.3077850341797	0.996674656867981	16	010
299	426.4876403808594	83.29525756835938	1.0	366.93695068359375	60.69047927856445	0.9999998807907104	503.2012023925781	187.41246032714844	1.0	432.25927734375	193.13433837890625	0.09613698720932007	16	010
300	425.6564636230469	88.7173843383789	1.0	368.0767517089844	54.351531982421875	1.0	503.643798828125	187.239501953125	1.0	432.78228759765625	190.3119354248047	0.9994150400161743	16	010
301	427.4868469238281	94.02885437011719	1.0	369.3054504394531	50.860862731933594	1.0	503.9808044433594	187.4852294921875	1.0	429.71966552734375	197.7294464111328	0.001453489065170288	16	010
302	427.9518127441406	102.46220397949219	1.0	370.637451171875	44.648094177246094	1.0	502.7032470703125	187.13592529296875	1.0	433.3077697753906	186.0181884765625	0.36015650629997253	16	010
303	428.4895324707031	108.25508117675781	1.0	371.9888610839844	46.260093688964844	1.0	502.55364990234375	186.98397827148438	1.0	429.847412109375	184.5696258544922	0.0008889138698577881	16	010
304	428.5491943359375	113.54609680175781	1.0	370.10626220703125	45.42335891723633	1.0	503.7887268066406	187.40408325195312	1.0	371.0178527832031	47.98868179321289	0.0002942085266113281	16	010
305	431.69293212890625	120.69940948486328	1.0	371.92694091796875	35.57745361328125	1.0	502.24310302734375	187.2222442626953	1.0	428.74383544921875	189.94479370117188	0.9999018907546997	16	010
306	430.0408630371094	121.85348510742188	1.0	372.2282409667969	31.562530517578125	1.0	503.9401550292969	187.8059539794922	1.0	503.8897705078125	189.4760284423828	0.0006007254123687744	16	010
307	421.9289855957031	121.14448547363281	1.0	363.59228515625	19.519227981567383	1.0	503.3602600097656	187.5133056640625	1.0	370.09423828125	6.0258564949035645	0.0073854029178619385	16	010
308	416.4800720214844	119.59691619873047	0.9999998807907104	365.8823547363281	13.053027153015137	1.0	503.2309875488281	187.18075561523438	1.0	369.74517822265625	5.688365936279297	0.011921614408493042	16	010
309	416.8301086425781	121.50277709960938	1.0	366.2989807128906	7.849548816680908	0.9999998807907104	502.7908630371094	186.87759399414062	1.0	370.62139892578125	4.202390193939209	0.009007245302200317	16	010
310	417.1574401855469	122.15696716308594	1.0	370.7899475097656	10.185588836669922	1.0	502.7627868652344	187.1011505126953	1.0	371.1332092285156	5.390631675720215	0.006568193435668945	16	010
311	415.271484375	122.86839294433594	1.0	368.5052185058594	9.35191535949707	1.0	503.0715637207031	187.2987518310547	1.0	427.3318176269531	183.1322021484375	0.998790442943573	16	010
312	415.12396240234375	125.81123352050781	1.0	368.0171203613281	11.691914558410645	1.0	504.03466796875	187.88975524902344	1.0	370.3821716308594	5.982545375823975	0.015213072299957275	16	010
313	414.9715576171875	125.39582061767578	1.0	370.88446044921875	13.168770790100098	1.0	504.1336669921875	187.72897338867188	0.9999999403953552	428.068603515625	182.31568908691406	0.05013647675514221	16	010
314	416.0538024902344	125.21688842773438	1.0	369.844482421875	12.666899681091309	1.0	503.8292236328125	187.6564483642578	1.0	370.50592041015625	6.5680365562438965	0.008413434028625488	16	010
315	414.6877136230469	125.10650634765625	1.0	371.44482421875	11.376955032348633	1.0	502.77008056640625	186.86553955078125	1.0	420.8169860839844	182.79046630859375	0.059804171323776245	16	010
316	412.1107482910156	125.53389739990234	1.0	368.8626708984375	12.116633415222168	1.0	502.732421875	186.9381866455078	1.0	420.4209899902344	187.89398193359375	0.017210036516189575	16	010
317	410.804443359375	126.07105255126953	1.0	370.69830322265625	12.027806282043457	1.0	502.9595642089844	186.9405059814453	1.0	423.84210205078125	183.02659606933594	0.808724045753479	16	010
318	409.8824462890625	126.64387512207031	1.0	370.5077819824219	12.256631851196289	1.0	503.6517333984375	187.2484588623047	1.0	424.2493896484375	186.58267211914062	0.9835573434829712	16	010
319	408.7338562011719	126.73275756835938	1.0	370.572509765625	10.991728782653809	1.0	503.316650390625	187.05255126953125	0.9999999403953552	426.0129699707031	184.46734619140625	0.07198482751846313	16	010
320	407.0792236328125	124.2285385131836	1.0	372.3596496582031	12.087902069091797	1.0	504.1254577636719	186.9495849609375	1.0	424.76812744140625	184.91737365722656	0.9559381008148193	16	010
321	406.79345703125	123.87047576904297	1.0	371.51220703125	11.745946884155273	1.0	502.9815673828125	187.12696838378906	1.0	371.3680725097656	5.836860179901123	0.0063655078411102295	16	010
322	407.3013916015625	124.73443603515625	1.0	372.7406311035156	7.403630256652832	0.9999449253082275	503.8731689453125	187.6261444091797	1.0	421.7917785644531	184.08859252929688	0.034430354833602905	16	010
323	404.75408935546875	126.53500366210938	1.0	376.339111328125	9.973082542419434	1.0	502.4989929199219	186.94400024414062	1.0	423.2716979980469	187.03794860839844	0.006359517574310303	16	010
324	402.8636779785156	127.3081283569336	1.0	378.3269348144531	16.9382381439209	1.0	502.93597412109375	187.09239196777344	1.0	373.7115173339844	7.929603576660156	0.002942591905593872	16	010
325	400.9855041503906	126.30654907226562	1.0	379.98553466796875	19.894153594970703	1.0	502.4302673339844	187.29241943359375	1.0	386.7337951660156	5.225465774536133	0.0042144060134887695	16	010
326	398.8800048828125	124.37380981445312	1.0	379.364501953125	21.728525161743164	1.0	504.24969482421875	187.4961700439453	1.0	380.4035949707031	6.9805192947387695	0.0036622583866119385	16	010
327	398.1956481933594	124.15481567382812	1.0	373.8597717285156	21.359996795654297	1.0	502.2991943359375	187.33724975585938	1.0	422.2138977050781	183.132568359375	0.5019435286521912	16	010
328	396.37274169921875	123.18844604492188	1.0	372.208740234375	18.540555953979492	1.0	503.42474365234375	187.5941619873047	1.0	370.93853759765625	7.341808319091797	0.004717707633972168	16	010
329	394.8140869140625	122.70105743408203	1.0	371.3703308105469	17.357988357543945	1.0	503.5657043457031	187.7510528564453	1.0	370.4106750488281	7.0764265060424805	0.004547804594039917	16	010
330	394.9881286621094	121.90849304199219	1.0	370.2986755371094	14.81892204284668	1.0	503.70404052734375	187.74191284179688	1.0	421.1979675292969	180.8840789794922	0.003262817859649658	16	010
331	394.9506530761719	121.88706970214844	1.0	373.3816223144531	13.058504104614258	0.9722478985786438	503.85125732421875	188.07540893554688	1.0	363.1307067871094	3.3597607612609863	0.0037083327770233154	16	010
332	394.9217224121094	121.7588882446289	1.0	370.1880187988281	11.780641555786133	0.9999994039535522	502.9867858886719	187.52598571777344	1.0	363.4997253417969	4.694579601287842	0.004951983690261841	16	010
333	395.2315673828125	121.39551544189453	1.0	371.4875793457031	8.565073013305664	0.9987655878067017	503.5684509277344	187.09674072265625	1.0	423.0623474121094	176.5522918701172	0.07511317729949951	16	010
334	395.29339599609375	121.94126892089844	1.0	373.4522399902344	8.549505233764648	0.9951325058937073	503.3122253417969	187.76539611816406	1.0	364.0710144042969	3.5404465198516846	0.008801490068435669	16	010
335	394.60858154296875	121.82360076904297	1.0	368.60693359375	8.631095886230469	0.9999998807907104	503.7174377441406	188.16781616210938	1.0	361.0641784667969	2.2086892127990723	0.0042157769203186035	16	010
336	394.7389221191406	121.71475982666016	1.0	369.6489562988281	8.81705379486084	0.9999982118606567	503.3614807128906	187.890625	1.0	363.9531555175781	3.952425718307495	0.004075378179550171	16	010
337	394.6640319824219	121.41815185546875	1.0	370.813232421875	8.306585311889648	0.9999896287918091	503.4684753417969	187.51345825195312	1.0	365.4618835449219	4.179013729095459	0.006994277238845825	16	010
338	394.2213134765625	122.37641143798828	1.0	370.3474426269531	3.880870819091797	0.21218213438987732	503.0390319824219	187.91590881347656	1.0	363.0066833496094	2.4284496307373047	0.0073632895946502686	16	010
339	393.68841552734375	122.07756042480469	1.0	369.2681579589844	6.531435012817383	0.9996324777603149	501.8598937988281	187.33718872070312	1.0	362.4634704589844	3.385624885559082	0.006849944591522217	16	010
340	393.474365234375	120.92948150634766	1.0	370.76849365234375	7.28626823425293	0.9995592832565308	503.0997009277344	187.7370147705078	1.0	363.4480285644531	3.783745288848877	0.007977724075317383	16	010
341	395.32110595703125	119.4373779296875	1.0	368.20867919921875	3.6954565048217773	0.08186343312263489	502.87322998046875	187.99148559570312	1.0	360.06597900390625	1.5254497528076172	0.004089146852493286	16	010
342	394.1842346191406	116.146240234375	1.0	368.4486389160156	3.9857094287872314	0.048202574253082275	502.99334716796875	187.97134399414062	1.0	440.19561767578125	212.8104705810547	0.01472499966621399	16	010
343	396.8034362792969	114.94486999511719	1.0	366.60809326171875	2.734250545501709	0.029404878616333008	503.83154296875	188.00462341308594	1.0	372.5438232421875	0.5522184371948242	0.002090245485305786	16	010
344	398.8971252441406	116.6832504272461	1.0	365.05877685546875	3.2601118087768555	0.05296400189399719	502.5151062011719	187.3331756591797	1.0	363.7828063964844	1.584845781326294	0.0010087192058563232	16	010
345	401.2744445800781	119.40326690673828	1.0	369.9609680175781	5.41014289855957	0.10756486654281616	503.5332946777344	187.17141723632812	1.0	444.45404052734375	223.3347930908203	0.38015609979629517	16	010
346	403.7121276855469	120.56597900390625	1.0	370.2015380859375	4.540511608123779	0.2940288186073303	502.4220275878906	187.56507873535156	1.0	359.7228698730469	2.625901699066162	0.008267521858215332	16	010
347	404.10308837890625	119.93135070800781	1.0	368.3949279785156	4.228857040405273	0.37112295627593994	503.17041015625	187.68130493164062	1.0	359.3006591796875	2.1245851516723633	0.008229553699493408	16	010
348	403.1127624511719	119.06895446777344	1.0	369.7291564941406	1.6862852573394775	0.024108409881591797	502.7216796875	188.63145446777344	1.0	441.4674377441406	214.4425811767578	0.872491180896759	16	010
349	404.84368896484375	119.43790435791016	1.0	370.9861755371094	2.134913921356201	0.009451597929000854	502.9242858886719	187.98829650878906	1.0	442.43798828125	214.85743713378906	0.906360387802124	16	010
350	403.9366760253906	115.6650619506836	1.0	358.179443359375	3.144193649291992	0.020693182945251465	503.08642578125	187.53269958496094	1.0	440.2784729003906	212.82827758789062	0.5438045859336853	16	010
351	403.2688903808594	114.64370727539062	1.0	358.1649475097656	3.659090042114258	0.003322511911392212	503.5674743652344	187.7797393798828	1.0	441.55853271484375	213.87005615234375	0.0159778892993927	16	010
352	401.329833984375	113.67619323730469	1.0	358.537353515625	3.375143051147461	0.059783369302749634	502.9803161621094	187.67701721191406	1.0	441.93658447265625	215.05709838867188	0.0019705593585968018	16	010
353	403.1415100097656	114.39945983886719	1.0	365.6131286621094	2.418210029602051	0.9993983507156372	502.8220520019531	187.8173370361328	1.0	439.82415771484375	213.3053741455078	0.6131096482276917	16	010
354	403.4051513671875	114.83430480957031	1.0	369.4557800292969	3.5891857147216797	0.9901045560836792	502.9110107421875	187.57594299316406	1.0	440.6546630859375	213.90147399902344	0.977267861366272	16	010
355	404.6520690917969	117.38011169433594	1.0	372.169189453125	2.588778495788574	0.03156706690788269	502.2642822265625	187.2702178955078	1.0	438.7414855957031	214.3541259765625	0.17136579751968384	16	010
356	404.3032531738281	119.50405883789062	1.0	370.58489990234375	2.7849478721618652	0.020026832818984985	503.8966369628906	187.82586669921875	1.0	439.11761474609375	217.59152221679688	0.015446513891220093	16	010
357	402.7734069824219	121.27639770507812	1.0	373.04071044921875	3.513843059539795	0.179933100938797	502.6241760253906	188.19296264648438	1.0	373.3063049316406	0.7501015663146973	0.004383116960525513	16	010
358	401.72454833984375	122.689697265625	0.9999977350234985	372.7905578613281	3.6952579021453857	0.1963883936405182	503.2005615234375	188.53585815429688	1.0	440.9349060058594	211.80963134765625	0.35025903582572937	16	010
359	402.80975341796875	122.79246520996094	1.0	384.6470642089844	4.052766799926758	0.2762366533279419	503.34033203125	187.7379608154297	1.0	441.66510009765625	213.9674072265625	0.011547654867172241	16	010
360	401.5804748535156	123.04736328125	1.0	383.1079406738281	2.244593620300293	0.009770184755325317	503.0067443847656	187.5940399169922	1.0	439.1935119628906	216.21292114257812	0.02492806315422058	16	010
361	401.8210144042969	123.46781921386719	1.0	381.9342956542969	1.3033156394958496	0.005117923021316528	503.0191650390625	187.7202606201172	1.0	381.8306579589844	0.7946794033050537	0.0007795989513397217	16	010
362	403.01983642578125	122.66231536865234	1.0	383.3782043457031	1.6890285015106201	0.003959923982620239	502.6356201171875	187.24627685546875	1.0	500.1804504394531	187.52731323242188	0.0005306899547576904	16	010
363	402.90740966796875	116.98075866699219	1.0	451.4327087402344	117.7377700805664	0.34624576568603516	502.6920471191406	187.76229858398438	1.0	379.9487609863281	1.4841961860656738	0.007361084222793579	16	010
364	401.2934875488281	119.67195892333984	1.0	391.2158203125	2.522359848022461	0.9693231582641602	502.385986328125	187.74493408203125	1.0	381.97174072265625	2.2256393432617188	0.017535269260406494	16	010
365	401.0716247558594	121.30756378173828	1.0	388.65142822265625	3.454188585281372	0.0434567928314209	503.4842834472656	187.81787109375	1.0	381.12518310546875	1.7590103149414062	0.00788259506225586	16	010
366	402.2167053222656	123.40646362304688	1.0	389.2606201171875	3.401787281036377	0.026324421167373657	502.7381591796875	187.49313354492188	1.0	382.5113525390625	1.6434674263000488	0.0017313361167907715	16	010
367	402.23663330078125	125.95021057128906	1.0	395.6533203125	4.421781063079834	0.03350159525871277	502.70257568359375	187.47213745117188	1.0	382.47442626953125	2.000105381011963	0.0015014111995697021	16	010
368	403.69635009765625	127.17289733886719	1.0	395.78955078125	3.973893880844116	0.010975748300552368	502.84002685546875	187.62522888183594	1.0	395.18524169921875	3.0520401000976562	0.0022045671939849854	16	010
369	419.0001525878906	127.6210708618164	0.9999059438705444	396.34051513671875	22.39857292175293	1.0	502.6254577636719	187.7281494140625	1.0	391.24822998046875	8.28001594543457	0.0053070783615112305	16	010
370	410.7673034667969	126.86003112792969	0.999998152256012	395.830322265625	23.424800872802734	0.9997101426124573	502.8559875488281	186.97250366210938	1.0	393.6841125488281	7.941849708557129	0.0062194764614105225	16	010
371	408.07879638671875	128.78189086914062	0.9999998807907104	394.88323974609375	16.593231201171875	1.0	502.38916015625	187.4134979248047	1.0	390.9767761230469	7.525672912597656	0.005148202180862427	16	010
372	410.06982421875	130.1361083984375	0.9999473094940186	393.8330383300781	16.845748901367188	1.0	502.0975036621094	187.33543395996094	1.0	389.9203186035156	7.241706848144531	0.004449933767318726	16	010
373	396.3608703613281	129.7461395263672	0.9997777342796326	395.0451354980469	24.09503936767578	0.9999998807907104	502.28460693359375	187.8246612548828	1.0	391.78253173828125	8.493703842163086	0.004988312721252441	16	010
374	392.67169189453125	127.10457611083984	0.9999959468841553	383.3760070800781	24.741243362426758	1.0	501.963134765625	187.9523468017578	1.0	377.09478759765625	8.614824295043945	0.0014495849609375	16	010
375	391.48248291015625	123.76869201660156	1.0	379.8740539550781	25.29908561706543	1.0	502.2921142578125	187.59738159179688	1.0	375.34423828125	8.949029922485352	0.0018215477466583252	16	010
376	390.6542663574219	122.11182403564453	1.0	379.5999755859375	26.156810760498047	1.0	502.52398681640625	187.55453491210938	1.0	375.83038330078125	9.24622917175293	0.0014235079288482666	16	010
377	390.7991638183594	122.5295181274414	1.0	381.42437744140625	27.54787254333496	1.0	502.4661560058594	188.18838500976562	1.0	499.9041748046875	188.8302459716797	0.0007787346839904785	16	010
378	389.1387023925781	120.79735565185547	1.0	383.363037109375	28.609468460083008	1.0	502.0097351074219	188.29147338867188	1.0	499.33648681640625	188.91091918945312	0.0004534721374511719	16	010
379	390.4361877441406	119.45237731933594	1.0	384.2115478515625	29.959585189819336	1.0	502.4879150390625	188.11581420898438	1.0	386.2713928222656	30.42745590209961	0.0005505681037902832	16	010
380	388.707275390625	119.51888275146484	1.0	383.79815673828125	31.176860809326172	1.0	502.85235595703125	187.99134826660156	1.0	386.1294860839844	31.63123321533203	0.00032269954681396484	16	010
381	386.6694641113281	117.80137634277344	1.0	384.9390563964844	32.78450393676758	1.0	502.8288269042969	188.1219940185547	1.0	500.5337829589844	188.31781005859375	0.0005497634410858154	16	010
382	384.6889343261719	118.52745819091797	1.0	387.1725769042969	33.88433837890625	1.0	502.5605163574219	187.63400268554688	1.0	500.1003723144531	187.76576232910156	0.00027373433113098145	16	010
383	383.83697509765625	118.49209594726562	1.0	386.2598571777344	39.24827194213867	1.0	502.336669921875	187.95594787597656	1.0	499.8472900390625	188.23410034179688	0.00028946995735168457	16	010
384	383.7140197753906	117.41531372070312	1.0	390.6448059082031	42.39472579956055	0.9996315240859985	502.33599853515625	188.4634246826172	1.0	499.71282958984375	188.7397918701172	0.0002474486827850342	16	010
385	382.27288818359375	116.89701843261719	1.0	403.101318359375	39.978668212890625	0.00023633241653442383	502.5172119140625	187.97613525390625	1.0	500.04705810546875	188.3732452392578	0.0002938210964202881	16	010
386	380.9403991699219	116.17926788330078	1.0	402.05712890625	40.9352912902832	0.00016704201698303223	502.77777099609375	187.56492614746094	1.0	500.0224609375	187.734130859375	0.00022661685943603516	16	010
387	379.8039855957031	116.49518585205078	1.0	376.82879638671875	49.83036422729492	0.9999940395355225	502.8891296386719	188.14434814453125	1.0	500.4815368652344	188.36233520507812	0.0005670785903930664	16	010
388	377.4427795410156	115.47012329101562	1.0	382.3336486816406	49.350006103515625	1.0	502.5462951660156	187.64622497558594	1.0	433.5437316894531	182.14585876464844	0.0006004273891448975	16	010
389	377.4123229980469	114.82601165771484	1.0	380.4005126953125	41.43193817138672	0.873624324798584	503.185302734375	187.3622589111328	1.0	500.87408447265625	187.5632781982422	0.0005258619785308838	16	010
390	375.99285888671875	115.77186584472656	1.0	387.0432434082031	44.83205032348633	0.845745325088501	501.9167785644531	187.7058563232422	1.0	421.1644287109375	182.46356201171875	0.0007711946964263916	16	010
391	375.9109191894531	117.00293731689453	1.0	374.4151916503906	49.401710510253906	1.0	503.5594177246094	187.91830444335938	1.0	500.8409423828125	188.43467712402344	0.0002040266990661621	16	010
392	375.8501892089844	117.53607177734375	1.0	379.9073791503906	46.90442657470703	1.0	502.3268127441406	188.10858154296875	1.0	499.8370666503906	188.10226440429688	0.00026297569274902344	16	010
393	376.1773376464844	117.80912017822266	1.0	379.2384948730469	42.51388168334961	1.0	502.94940185546875	187.80926513671875	1.0	428.263427734375	175.53367614746094	0.010478824377059937	16	010
394	377.1557922363281	118.20246887207031	1.0	375.9847412109375	40.86442565917969	0.9999998807907104	503.3692932128906	188.08474731445312	1.0	500.5954284667969	188.49197387695312	0.00040850043296813965	16	010
395	376.50640869140625	117.94806671142578	1.0	376.80987548828125	41.56538772583008	1.0	502.9366455078125	188.1676788330078	1.0	500.40484619140625	188.33851623535156	0.00030097365379333496	16	010
396	376.8524475097656	118.07147979736328	1.0	374.0955810546875	40.874942779541016	1.0	502.68353271484375	187.68630981445312	1.0	500.2038269042969	187.8278350830078	0.00025281310081481934	16	010
397	375.18218994140625	118.7761459350586	1.0	371.6029968261719	41.02290725708008	1.0	502.371826171875	188.11302185058594	1.0	499.87298583984375	188.36973571777344	0.0003612041473388672	16	010
398	375.3155212402344	119.57467651367188	1.0	372.4945373535156	42.1264762878418	1.0	377.4928894042969	42.6118049621582	5.2601099014282227e-5	360.36968994140625	112.76702880859375	0.0001704096794128418	16	010
399	376.8492736816406	118.85022735595703	1.0	367.70556640625	39.363548278808594	1.0	372.4333190917969	38.15168380737305	9.867548942565918e-5	361.3146057128906	113.73445129394531	0.00017762184143066406	16	010
400	376.5692138671875	120.13351440429688	1.0	369.4805603027344	32.30669021606445	1.0	367.27191162109375	11.746692657470703	0.0003796815872192383	361.4508972167969	114.50690460205078	0.0004968643188476562	16	010
401	375.8650817871094	120.15229034423828	1.0	368.1247863769531	32.74179458618164	1.0	531.2462768554688	221.95220947265625	0.00015974044799804688	369.10333251953125	33.03780746459961	0.00016364455223083496	16	010
402	375.37921142578125	121.02122497558594	1.0	364.3359069824219	34.722530364990234	1.0	447.38348388671875	115.83951568603516	4.908442497253418e-5	361.881103515625	114.70108795166016	0.00015661120414733887	16	010
403	375.82965087890625	119.69389343261719	1.0	362.7912292480469	35.891788482666016	1.0	649.5455322265625	35.79664611816406	0.0003179013729095459	361.2079772949219	114.1495590209961	0.00016793608665466309	16	010
404	375.4907531738281	120.3126449584961	1.0	359.2828063964844	38.02633285522461	1.0	532.0123291015625	222.22854614257812	9.042024612426758e-5	360.85302734375	114.39642333984375	0.00014215707778930664	16	010
405	376.3401794433594	120.95526123046875	1.0	356.3664855957031	40.63684844970703	1.0	377.6983642578125	122.77143859863281	7.894635200500488e-5	355.0887145996094	45.33858871459961	0.00016203522682189941	16	010
406	375.81304931640625	121.32455444335938	1.0	359.5972595214844	32.077110290527344	1.0	361.7063293457031	31.29338836669922	0.00020498037338256836	357.8805847167969	33.9653434753418	0.00040528178215026855	16	010
407	375.2545471191406	122.78982543945312	1.0	356.5538024902344	38.981658935546875	1.0	376.4995422363281	123.97570037841797	9.340047836303711e-5	376.2466735839844	128.12265014648438	0.00021255016326904297	16	010
408	437.8084716796875	123.08222198486328	1.0	357.9004211425781	39.77157974243164	1.0	441.3377685546875	124.89217376708984	0.0002948939800262451	441.7726135253906	127.46261596679688	0.00027871131896972656	16	010
409	378.6562805175781	124.79190063476562	1.0	358.6229248046875	35.261085510253906	1.0	436.1430358886719	125.93072509765625	9.548664093017578e-5	363.66436767578125	134.61387634277344	0.00011330842971801758	16	010
410	381.4947509765625	126.41731262207031	1.0	359.9564514160156	32.84221267700195	1.0	364.50830078125	13.742959022521973	0.00010368227958679199	357.281494140625	33.72042465209961	0.00020378828048706055	16	010
411	382.1806640625	128.1954345703125	1.0	359.0354309082031	38.75858688354492	1.0	648.8198852539062	35.558189392089844	5.930662155151367e-5	356.1346130371094	38.750762939453125	0.00011581182479858398	16	010
412	384.0990905761719	127.46815490722656	1.0	358.7060241699219	43.540138244628906	1.0	463.7550354003906	63.320621490478516	0.00041940808296203613	359.1316833496094	46.932220458984375	0.0018095672130584717	16	010
413	386.1771545410156	129.50396728515625	1.0	358.87628173828125	45.44176483154297	1.0	530.1700439453125	226.0152587890625	0.00013825297355651855	358.98309326171875	48.024322509765625	0.0033909082412719727	16	010
414	385.9564208984375	128.7551727294922	1.0	360.4563293457031	44.34211349487305	1.0	649.1092529296875	35.2064208984375	8.988380432128906e-5	360.7996826171875	46.72022247314453	0.0028567910194396973	16	010
415	386.0240783691406	129.12530517578125	1.0	360.00958251953125	43.612911224365234	1.0	387.8224182128906	128.18096923828125	4.369020462036133e-5	360.2621154785156	46.49908447265625	0.0023704469203948975	16	010
416	385.81634521484375	128.87139892578125	1.0	360.4480895996094	41.84516143798828	1.0	529.72021484375	225.7822723388672	0.000683516263961792	359.3923034667969	46.911781311035156	0.000697702169418335	16	010
417	385.0330505371094	129.97213745117188	1.0	358.79010009765625	39.486045837402344	1.0	531.3259887695312	222.24879455566406	9.140372276306152e-5	357.1191101074219	40.38710021972656	0.00018197298049926758	16	010
418	384.9847412109375	129.2379913330078	1.0	356.7851257324219	40.78777313232422	1.0	648.2713012695312	35.79163360595703	0.00021967291831970215	353.90948486328125	48.106056213378906	0.00013715028762817383	16	010
419	387.4527587890625	129.04647827148438	1.0	356.5214538574219	44.20783233642578	1.0	462.1565246582031	63.26041030883789	7.62641429901123e-5	356.7219543457031	47.359169006347656	0.0011477470397949219	16	010
420	390.7881774902344	128.1869354248047	1.0	353.0963439941406	38.70698547363281	1.0	462.6786193847656	68.56852722167969	8.088350296020508e-5	351.822021484375	41.17136764526367	4.521012306213379e-5	16	010
421	387.6095275878906	127.35831451416016	1.0	354.4319152832031	37.98076248168945	1.0	464.716064453125	64.52603149414062	0.00024232268333435059	351.08441162109375	47.282257080078125	0.00013718008995056152	16	010
422	387.7566833496094	126.78800964355469	1.0	360.4982604980469	41.59501647949219	1.0	464.171630859375	69.48680877685547	0.00012382864952087402	356.9132080078125	48.08280563354492	0.00042110681533813477	16	010
423	387.6552429199219	126.58514404296875	1.0	358.3131408691406	42.25651168823242	1.0	650.171630859375	36.60242462158203	4.634261131286621e-5	356.5723571777344	46.07771301269531	0.0008454322814941406	16	010
424	389.2110595703125	123.94403839111328	1.0	357.14166259765625	45.171775817871094	1.0	359.5639343261719	46.1831169128418	0.00016394257545471191	357.6372985839844	48.224117279052734	0.0036188066005706787	16	010
425	388.87451171875	124.18525695800781	1.0	357.1537780761719	47.102210998535156	1.0	359.4342346191406	46.88875198364258	0.00021773576736450195	356.3819885253906	49.550148010253906	0.00230485200881958	16	010
426	389.044189453125	123.62739562988281	1.0	356.1766357421875	45.919593811035156	1.0	531.2685546875	222.790283203125	0.0015852749347686768	356.0268249511719	48.60497283935547	0.003917485475540161	16	010
427	389.2618408203125	122.07919311523438	1.0	357.357177734375	44.18769836425781	1.0	358.8242492675781	46.07753372192383	0.00014895200729370117	356.404052734375	48.14897537231445	0.0051309168338775635	16	010
428	385.90826416015625	119.71412658691406	1.0	355.5694885253906	47.648868560791016	1.0	358.3550109863281	47.355316162109375	0.00020295381546020508	355.2873229980469	48.68683624267578	0.0005724728107452393	16	010
429	383.0989685058594	117.52648162841797	0.9863672256469727	357.9603576660156	45.609100341796875	1.0	360.0583190917969	46.57835388183594	0.00019878149032592773	357.2146911621094	48.82461166381836	0.0026219189167022705	16	010
430	383.9758605957031	115.46698760986328	0.9999929666519165	353.50482177734375	57.288368225097656	1.0	457.7126159667969	99.26484680175781	9.119510650634766e-5	351.0823669433594	63.6923713684082	0.00033333897590637207	16	010
431	451.5677185058594	99.33003997802734	0.47276464104652405	356.34906005859375	60.63163757324219	1.0	648.7097778320312	34.3693733215332	0.00037300586700439453	356.5041198730469	63.9914436340332	0.0028049349784851074	16	010
432	449.2369079589844	103.67914581298828	0.0008701086044311523	355.07049560546875	62.65373611450195	1.0	357.5959167480469	63.383750915527344	0.0001361370086669922	355.3900146484375	64.19666290283203	0.001308828592300415	16	010
433	374.0671081542969	115.89665222167969	0.018558412790298462	358.5821838378906	65.92613220214844	1.0	529.534912109375	226.41053771972656	0.0001742243766784668	356.6231384277344	67.01457214355469	0.0004349052906036377	16	010
434	372.86407470703125	114.28466033935547	0.9999998807907104	363.1693115234375	65.08971405029297	1.0	369.5317077636719	63.724334716796875	4.976987838745117e-5	366.654541015625	65.53135681152344	0.00014570355415344238	16	010
435	367.83709716796875	116.8025894165039	0.8982741832733154	369.1480712890625	62.985801696777344	1.0	529.8590087890625	225.05496215820312	0.12612056732177734	370.2958984375	63.22052764892578	0.0006493031978607178	16	010
436	368.07562255859375	114.93834686279297	0.99949049949646	373.6126403808594	59.53873062133789	1.0	375.4610595703125	61.097129821777344	7.107853889465332e-5	372.34588623046875	62.09162139892578	0.002506434917449951	16	010
437	365.3631896972656	116.57249450683594	0.9999948740005493	378.7882995605469	56.13701248168945	1.0	532.7909545898438	222.48031616210938	0.0005988478660583496	372.4800720214844	57.344261169433594	0.00010389089584350586	16	010
438	364.27557373046875	114.41141510009766	0.9998289346694946	380.045166015625	56.21437072753906	1.0	531.4354248046875	222.26600646972656	0.003952771425247192	352.8935241699219	121.87702178955078	0.00010079145431518555	16	010
439	362.9012145996094	111.8313980102539	0.9999998807907104	381.343017578125	53.820213317871094	1.0	358.4598693847656	115.90209197998047	0.00010862946510314941	381.58221435546875	55.92731475830078	6.914138793945312e-5	16	010
440	362.750732421875	111.95252990722656	0.9999999403953552	382.9586181640625	53.41996765136719	1.0	530.8137817382812	222.39039611816406	0.02814057469367981	385.340576171875	59.808677673339844	0.00015291571617126465	16	010
441	361.36505126953125	110.5055160522461	0.9999998211860657	382.3363342285156	51.359153747558594	1.0	529.5694580078125	225.21136474609375	0.01173412799835205	383.6560363769531	53.57514572143555	0.0001340806484222412	16	010
442	364.4500732421875	111.49018859863281	0.9885831475257874	385.22125244140625	51.54071807861328	1.0	388.9857177734375	50.66250228881836	5.501508712768555e-5	385.2004699707031	52.108280181884766	0.0007014870643615723	16	010
443	361.8379821777344	112.96382904052734	0.2876681089401245	385.978271484375	51.74919509887695	1.0	388.9457092285156	49.400569915771484	7.891654968261719e-5	385.7228698730469	52.00819396972656	0.00026875734329223633	16	010
444	427.906005859375	117.06580352783203	0.34520116448402405	387.2601013183594	55.16661834716797	1.0	531.0325927734375	225.71022033691406	0.0005671381950378418	384.5536804199219	54.63301467895508	0.00010532140731811523	16	010
445	376.2795715332031	117.33805847167969	0.32300838828086853	389.1153869628906	58.865535736083984	1.0	646.087890625	20.888656616210938	4.407763481140137e-5	390.3226013183594	62.247562408447266	3.3229589462280273e-5	16	010
446	427.693603515625	120.39898681640625	0.9245461821556091	388.65460205078125	64.18814086914062	1.0	390.8966369628906	62.46265411376953	0.00025337934494018555	389.5400390625	65.30989074707031	0.0005876719951629639	16	010
447	423.3493957519531	121.52136993408203	0.9999920129776001	368.2417297363281	74.24954986572266	1.0	426.5514831542969	123.73046875	0.0003184676170349121	425.5569763183594	126.68302917480469	0.00033026933670043945	16	010
448	421.6324462890625	123.08202362060547	1.0	365.0400695800781	70.30374908447266	1.0	530.5315551757812	223.24603271484375	0.00027999281883239746	357.31329345703125	71.97245025634766	0.00022751092910766602	16	010
449	384.1667175292969	125.86567687988281	0.9999997615814209	354.6855773925781	73.03319549560547	0.9999760389328003	386.45654296875	123.86224365234375	5.474686622619629e-5	376.9234313964844	118.31903076171875	0.00010901689529418945	16	010
450	389.26605224609375	126.66595458984375	1.0	337.7613220214844	80.81880950927734	0.9999998807907104	416.2379455566406	126.56462097167969	8.234381675720215e-5	338.4967041015625	82.88414764404297	0.0021827220916748047	16	010
451	393.7835998535156	127.37482452392578	1.0	341.28021240234375	77.48318481445312	1.0	464.09466552734375	75.34428405761719	9.113550186157227e-5	341.40789794921875	79.30791473388672	0.0005615353584289551	16	010
452	389.9287109375	127.23070526123047	1.0	339.8220520019531	78.80155181884766	1.0	342.8945007324219	77.16780090332031	0.00020569562911987305	340.7183837890625	80.5637435913086	0.00030985474586486816	16	010
453	388.92681884765625	127.87043762207031	1.0	346.359130859375	76.84455871582031	0.9999998807907104	530.8598022460938	221.95864868164062	0.00023385882377624512	344.7522277832031	79.34255981445312	0.00021147727966308594	16	010
454	392.2606201171875	127.68354797363281	1.0	349.4078369140625	73.02806091308594	1.0	529.7955322265625	225.3523406982422	0.00021284818649291992	376.7563781738281	133.25990295410156	6.10649585723877e-5	16	010
455	392.6739196777344	127.85822296142578	1.0	347.1152648925781	70.82003784179688	1.0	462.9266357421875	83.52041625976562	8.612871170043945e-5	378.220458984375	132.90174865722656	0.0002525746822357178	16	010
456	391.6365966796875	127.428466796875	1.0	344.8053283691406	68.71341705322266	1.0	342.3627014160156	69.96379852294922	4.5925378799438477e-5	340.38067626953125	69.583984375	9.146332740783691e-5	16	010
457	388.7013854980469	126.40499877929688	1.0	350.32794189453125	69.60144805908203	1.0	386.3729248046875	128.12892150878906	4.869699478149414e-5	377.2714538574219	132.0054473876953	0.0001150965690612793	16	010
458	392.2015380859375	123.48028564453125	1.0	350.8526611328125	67.0739517211914	1.0	392.89788818359375	125.22027587890625	9.97781753540039e-5	351.263671875	68.75416564941406	0.00012725591659545898	16	010
459	354.0058288574219	96.72224426269531	0.012177854776382446	351.9741516113281	91.35433959960938	0.9999982118606567	529.4046630859375	225.2806396484375	0.0019725561141967773	351.9562683105469	95.51335906982422	0.0004680752754211426	16	010
460	366.07342529296875	104.24354553222656	0.004697531461715698	364.36981201171875	93.7702865600586	0.9999908804893494	529.8176879882812	226.06227111816406	0.0008389651775360107	360.248291015625	89.44864654541016	4.0411949157714844e-5	16	010
461	367.3448791503906	115.1385269165039	0.05609631538391113	459.1542053222656	105.38280487060547	0.9993611574172974	648.8282470703125	35.36469650268555	0.00013849139213562012	447.8908386230469	109.01419067382812	1.2874603271484375e-5	16	010
462	363.1968078613281	118.54470825195312	0.1173781156539917	458.6312255859375	100.78314971923828	0.9999945163726807	458.8116149902344	99.41938781738281	8.922815322875977e-5	462.4101867675781	100.3822250366211	4.7653913497924805e-5	16	010
463	361.0559997558594	111.07286071777344	1.0	461.5240173339844	97.06835174560547	0.8863173723220825	372.288818359375	106.78384399414062	0.00012052059173583984	358.6899719238281	98.2323226928711	8.824467658996582e-5	16	010
464	357.0630798339844	111.74970245361328	0.9998865723609924	462.2751159667969	100.61843872070312	0.11952170729637146	530.2822875976562	224.960205078125	0.0002503395080566406	359.8345642089844	101.86798095703125	0.0001938939094543457	16	010
465	457.6264343261719	100.03115844726562	0.41616982221603394	382.3612365722656	110.47281646728516	0.9948858618736267	366.4247741699219	108.12742614746094	6.937980651855469e-5	388.23516845703125	113.14976501464844	0.00015869736671447754	16	010
466	356.9840393066406	111.30209350585938	0.9991625547409058	386.8182373046875	108.04169464111328	0.9912791848182678	386.06121826171875	106.53485870361328	9.882450103759766e-5	383.8868103027344	101.70294952392578	0.0001570582389831543	16	010
467	357.5654296875	111.17526245117188	0.9953782558441162	389.3201904296875	106.5230484008789	0.0010923445224761963	648.978515625	33.78924560546875	8.857250213623047e-5	385.3718566894531	102.17579650878906	8.058547973632812e-5	16	010
468	358.7474060058594	112.10132598876953	0.9998655319213867	396.4057922363281	102.51435852050781	0.00012239813804626465	361.1443786621094	112.66378784179688	1.9788742065429688e-5	347.1571350097656	96.93685913085938	1.5556812286376953e-5	16	010
469	356.09246826171875	104.89678192138672	0.9999960064888	355.1697998046875	102.81476593017578	0.8878365159034729	355.5323486328125	101.89594268798828	9.375810623168945e-5	350.2988586425781	99.2187728881836	0.00027123093605041504	16	010
470	357.98419189453125	106.13233947753906	0.9999988079071045	356.41619873046875	103.41680145263672	0.04007267951965332	356.0723571777344	102.03369140625	9.15229320526123e-5	349.1163635253906	97.92353820800781	0.00017368793487548828	16	010
471	358.1242370605469	110.68816375732422	0.999901294708252	362.8692932128906	101.85082244873047	0.0002358853816986084	530.32763671875	226.66493225097656	0.00017261505126953125	347.9900207519531	97.5177001953125	2.613663673400879e-5	16	010
472	358.35418701171875	108.83992767333984	0.9999988079071045	387.578369140625	99.33145904541016	0.00045678019523620605	531.1685180664062	222.20126342773438	0.0007155537605285645	348.3758544921875	97.52068328857422	6.669759750366211e-5	16	010
473	357.9721374511719	108.72322082519531	0.9998557567596436	364.52447509765625	103.58242797851562	0.0014551877975463867	361.5398254394531	106.09960174560547	6.988644599914551e-5	358.8717041015625	101.50397491455078	0.000225752592086792	16	010
474	379.4649963378906	109.05793762207031	0.7697256803512573	364.7099914550781	102.4914779663086	0.0006230771541595459	646.30126953125	22.20074462890625	0.00018301606178283691	378.5274353027344	101.7575912475586	0.00013646483421325684	16	010
475	355.85009765625	114.09439086914062	0.7194534540176392	371.9375	109.95721435546875	0.27700865268707275	529.8125	225.6308135986328	0.0011331737041473389	376.7737121582031	103.67530059814453	0.00015795230865478516	16	010
476	353.59375	111.80014038085938	0.024964362382888794	357.8681640625	110.80841064453125	0.9996622800827026	353.55938720703125	106.3862533569336	0.00015661120414733887	349.6365661621094	104.03474426269531	9.447336196899414e-5	16	010
477	351.59344482421875	112.34371948242188	0.999998152256012	348.65447998046875	105.95869445800781	0.0008711516857147217	347.6584167480469	107.9537124633789	0.00018456578254699707	343.9316711425781	102.78080749511719	0.0006673932075500488	16	010
478	353.0019836425781	113.28878021240234	0.9999998807907104	370.9037170410156	94.06291961669922	1.0	375.82611083984375	92.05145263671875	6.815791130065918e-5	374.65533447265625	93.89659881591797	0.00022414326667785645	16	010
479	350.17596435546875	114.31815338134766	1.0	388.50042724609375	100.70037078857422	0.0004743635654449463	650.6180419921875	37.07490921020508	2.4110078811645508e-5	342.0508117675781	100.99179077148438	1.9848346710205078e-5	16	010
480	346.3255615234375	107.8845443725586	1.0	389.5389404296875	100.21517944335938	0.10603916645050049	529.6712646484375	225.18125915527344	0.00422242283821106	329.87188720703125	106.41336822509766	4.661083221435547e-5	16	010
481	342.7182922363281	107.9657974243164	0.9997776746749878	388.3377685546875	93.32945251464844	0.9998428821563721	387.5685729980469	94.34510803222656	4.202127456665039e-5	388.2355651855469	96.3747787475586	0.00029754638671875	16	010
482	340.7467041015625	111.7965087890625	0.9998818635940552	380.5141296386719	101.2020034790039	0.9999535083770752	648.5015258789062	34.42997741699219	5.751848220825195e-5	383.8753662109375	99.49473571777344	0.0003851950168609619	16	010
483	343.4652404785156	104.16754150390625	0.2579793930053711	355.5826110839844	106.46029663085938	0.9999999403953552	352.06781005859375	107.37515258789062	0.00012427568435668945	356.27301025390625	104.0521469116211	4.225969314575195e-5	16	010
484	448.1789245605469	127.87822723388672	0.5601536631584167	362.0198059082031	103.59000396728516	0.9999999403953552	448.5072326660156	127.36088562011719	0.0005537867546081543	367.19927978515625	105.08915710449219	0.0007154941558837891	16	010
485	341.5868225097656	130.56692504882812	0.9999994039535522	368.8742980957031	98.58332824707031	1.0	451.5362854003906	127.94357299804688	0.0001564621925354004	369.4567565917969	98.51986694335938	0.0037369728088378906	16	010
486	338.7580871582031	131.37049865722656	1.0	368.31463623046875	96.94561767578125	1.0	532.159912109375	222.1396484375	0.0011456310749053955	370.30804443359375	95.19998931884766	0.0011282563209533691	16	010
487	337.3898620605469	133.6439666748047	1.0	372.05615234375	91.84098052978516	1.0	649.7598266601562	35.313350677490234	0.0004871189594268799	375.564208984375	92.50859832763672	0.0002740025520324707	16	010
488	336.1597595214844	136.1814422607422	1.0	370.6116943359375	82.06039428710938	1.0	530.2351684570312	226.12890625	0.0012252330780029297	370.40802001953125	81.56964874267578	0.0001710057258605957	16	010
489	337.3945617675781	138.38502502441406	1.0	368.1947937011719	81.6683349609375	1.0	336.83380126953125	140.63491821289062	0.00018987059593200684	332.0802001953125	145.27207946777344	0.00013631582260131836	16	010
490	334.76214599609375	139.2962188720703	1.0	367.6838684082031	82.13101959228516	1.0	645.9178466796875	21.62963104248047	0.000537574291229248	331.1541748046875	145.71046447753906	0.00011816620826721191	16	010
491	336.4349670410156	140.664306640625	1.0	367.4021301269531	84.09598541259766	1.0	529.7029418945312	225.59791564941406	0.0008511543273925781	330.56884765625	146.08062744140625	9.34302806854248e-5	16	010
492	337.1347351074219	140.6354522705078	1.0	368.665283203125	83.7979736328125	1.0	528.7388305664062	225.76345825195312	0.0008881986141204834	330.8385925292969	146.45542907714844	0.00018042325973510742	16	010
493	336.40838623046875	141.7565155029297	1.0	363.5685119628906	83.72199249267578	1.0	451.8973693847656	140.22621154785156	0.00018039345741271973	329.876953125	146.70822143554688	9.697675704956055e-5	16	010
494	337.8211364746094	141.1984100341797	1.0	358.4031982421875	82.80641174316406	1.0	531.19970703125	223.26670837402344	0.0009672343730926514	357.94757080078125	83.42163848876953	0.00011667609214782715	16	010
495	337.8420104980469	143.10069274902344	1.0	355.3597717285156	81.93680572509766	1.0	337.686279296875	143.84542846679688	0.00014281272888183594	330.74053955078125	146.7820281982422	0.00020298361778259277	16	010
496	335.84735107421875	142.2433624267578	1.0	356.276611328125	81.05618286132812	1.0	530.3592529296875	225.67506408691406	0.0002529323101043701	356.3792419433594	83.06102752685547	0.00010836124420166016	16	010
497	337.358154296875	142.48281860351562	1.0	352.5530090332031	81.0262451171875	1.0	358.8284606933594	80.51141357421875	0.00018358230590820312	353.6098937988281	82.1539535522461	8.410215377807617e-5	16	010
498	337.9814453125	143.00900268554688	1.0	352.11962890625	83.1989974975586	1.0	357.55987548828125	81.92971801757812	0.00010114908218383789	353.0088195800781	85.88954162597656	8.821487426757812e-5	16	010
499	337.1349182128906	142.27061462402344	1.0	350.9083557128906	82.16584014892578	1.0	355.9913330078125	80.472412109375	8.90493392944336e-5	353.1072998046875	81.98014831542969	0.00012642145156860352	16	010
500	337.13677978515625	141.4003143310547	1.0	351.1195983886719	80.69544982910156	1.0	356.55126953125	79.21785736083984	0.00014385581016540527	353.470947265625	82.26605224609375	0.0005103349685668945	16	010
501	336.6822204589844	143.2408447265625	1.0	353.212646484375	77.8423080444336	1.0	357.82440185546875	77.06291961669922	0.0002300739288330078	354.9166259765625	77.49044799804688	0.0004998743534088135	16	010
502	335.6490173339844	143.0471954345703	1.0	352.7357482910156	76.7734375	1.0	358.2626037597656	77.28543853759766	0.0003625154495239258	355.2679748535156	77.82063293457031	0.0005225837230682373	16	010
503	336.27288818359375	142.71656799316406	1.0	351.2892150878906	78.40116882324219	1.0	529.94970703125	225.92198181152344	0.0004846155643463135	354.1959533691406	79.10636901855469	0.000698775053024292	16	010
504	335.6986389160156	142.01934814453125	1.0	351.6040344238281	77.28004455566406	1.0	355.33038330078125	78.1859359741211	0.0001856088638305664	354.9066162109375	77.88795471191406	0.0008210539817810059	16	010
505	334.8410949707031	143.4154815673828	1.0	350.55126953125	76.99822998046875	1.0	529.9238891601562	224.99008178710938	0.0011970102787017822	353.99176025390625	77.48191833496094	0.0008202195167541504	16	010
506	336.6081848144531	144.0366973876953	1.0	350.9156188964844	79.00125122070312	1.0	530.480224609375	225.9235076904297	0.00026091933250427246	353.3224182128906	79.43157958984375	0.0008184313774108887	16	010
507	334.6268615722656	143.13755798339844	1.0	351.6690673828125	78.3468017578125	1.0	530.2955322265625	226.07162475585938	0.002614438533782959	353.8921203613281	79.397216796875	0.0005955696105957031	16	010
508	334.8061828613281	143.2698211669922	1.0	345.9233703613281	79.81687927246094	1.0	351.9646911621094	79.1812973022461	0.00010031461715698242	351.8462829589844	79.80101013183594	0.00023704767227172852	16	010
509	331.0841064453125	138.98583984375	1.0	335.74481201171875	79.64701080322266	1.0	341.8383483886719	79.5267562866211	0.00012189149856567383	336.665283203125	81.08806610107422	0.00037994980812072754	16	010
510	324.3626708984375	133.2686309814453	1.0	342.2655029296875	79.74776458740234	1.0	530.8662719726562	224.9817352294922	0.00978061556816101	340.60028076171875	80.3873519897461	0.00032714009284973145	16	010
511	317.77197265625	130.28172302246094	1.0	356.4032897949219	98.80540466308594	0.9999135732650757	648.0695190429688	26.476179122924805	0.00011548399925231934	364.63671875	100.50883483886719	7.18235969543457e-5	16	010
512	314.51568603515625	128.33126831054688	1.0	364.6983947753906	109.94461059570312	0.034580081701278687	530.4926147460938	225.46739196777344	0.0012688040733337402	361.6814270019531	113.16297912597656	7.236003875732422e-5	16	010
513	311.9416809082031	122.2049331665039	1.0	364.47784423828125	114.76541137695312	0.4589529037475586	641.7122192382812	9.251482009887695	5.272030830383301e-5	360.4769592285156	115.13742065429688	0.00011807680130004883	16	010
514	310.0585632324219	122.60391998291016	1.0	358.2655334472656	125.61135864257812	1.0	361.2728271484375	123.21873474121094	8.133053779602051e-5	354.6639709472656	130.466064453125	0.00046247243881225586	16	010
515	306.4339599609375	112.85602569580078	1.0	355.0035400390625	125.54825592041016	1.0	529.574462890625	226.1573486328125	0.0007188618183135986	355.4403991699219	126.18843841552734	0.0006601810455322266	16	010
516	305.5538635253906	110.26036834716797	1.0	352.54022216796875	124.18375396728516	1.0	356.9979553222656	122.62825775146484	9.733438491821289e-5	351.0617370605469	128.8254852294922	0.00024569034576416016	16	010
517	304.4388122558594	111.3611831665039	1.0	350.0609436035156	125.72809600830078	0.9999999403953552	530.4338989257812	226.0382080078125	0.004163414239883423	349.78863525390625	126.69288635253906	0.0018947720527648926	16	010
518	304.5928649902344	111.37532806396484	1.0	346.952880859375	127.32878875732422	1.0	347.7619323730469	127.66500854492188	0.00012445449829101562	346.1088562011719	129.01649475097656	0.001483321189880371	16	010
519	305.57586669921875	110.06669616699219	1.0	347.2197265625	130.3050079345703	1.0	305.0772705078125	111.67070770263672	6.833672523498535e-5	350.94696044921875	131.48550415039062	0.0004366934299468994	16	010
520	306.0638427734375	110.03752136230469	1.0	350.5799255371094	130.26922607421875	1.0	645.8510131835938	20.400550842285156	0.0007647275924682617	352.09124755859375	131.2873992919922	0.0004982054233551025	16	010
521	305.24462890625	112.32630920410156	1.0	350.9073486328125	128.53225708007812	0.9999834299087524	303.6295166015625	114.45881652832031	2.321600914001465e-5	352.2251281738281	130.1805419921875	0.0011203587055206299	16	010
522	305.9588317871094	111.03866577148438	1.0	350.3925476074219	127.88150787353516	1.0	529.60791015625	226.48605346679688	0.005326956510543823	351.66510009765625	128.9368133544922	0.0018540024757385254	16	010
523	307.95501708984375	112.68387603759766	1.0	352.18536376953125	126.98760986328125	1.0	355.3203125	125.763671875	0.00017842650413513184	352.516845703125	128.1915740966797	0.0017963647842407227	16	010
524	308.0597839355469	111.67500305175781	1.0	354.0234069824219	126.43280792236328	1.0	357.1719055175781	124.83404541015625	0.00024378299713134766	353.65509033203125	127.41236877441406	0.0014255940914154053	16	010
525	305.7646484375	112.22639465332031	1.0	355.608154296875	126.58935546875	1.0	357.7574157714844	124.94332885742188	0.00023633241653442383	355.4474182128906	126.60086059570312	0.001495957374572754	16	010
526	306.1168212890625	110.80371856689453	0.9999998807907104	354.3583068847656	127.28351593017578	1.0	529.7296142578125	225.84693908691406	0.0072418153285980225	354.35357666015625	128.140625	0.002987891435623169	16	010
527	307.83642578125	113.82572174072266	1.0	353.8175354003906	124.86250305175781	1.0	529.5322875976562	226.649169921875	7.37309455871582e-5	350.7403564453125	128.98187255859375	0.0013311803340911865	16	010
528	307.64990234375	113.699951171875	1.0	355.5164489746094	122.64633178710938	1.0	358.57421875	120.68964385986328	0.00010952353477478027	353.22918701171875	127.95751190185547	0.00043454766273498535	16	010
529	307.82177734375	111.59265899658203	1.0	357.4726257324219	123.37201690673828	1.0	359.8655700683594	120.81735229492188	8.574128150939941e-5	353.4913330078125	128.85304260253906	0.00025853514671325684	16	010
530	307.1458740234375	110.76979064941406	1.0	358.0008544921875	123.68416595458984	1.0	359.56195068359375	121.27758026123047	0.0001556873321533203	353.6458740234375	128.78517150878906	0.0001633763313293457	16	010
531	308.29693603515625	110.54420471191406	1.0	357.066650390625	124.590576171875	1.0	530.3782958984375	226.57034301757812	0.00039383769035339355	356.0650329589844	125.92121124267578	0.0002835690975189209	16	010
532	306.3512878417969	111.32748413085938	1.0	355.5747375488281	124.21003723144531	1.0	358.77911376953125	121.82797241210938	0.0002855658531188965	355.5556640625	125.73017120361328	0.0003013908863067627	16	010
533	306.1540222167969	111.20957946777344	0.9999998807907104	351.57708740234375	130.44715881347656	1.0	354.93463134765625	128.9788818359375	0.00011110305786132812	351.8354187011719	130.98289489746094	0.0003249943256378174	16	010
534	306.1601867675781	110.76296997070312	1.0	343.4475402832031	138.3175048828125	0.999999463558197	531.3984985351562	223.1993865966797	0.0037325620651245117	339.2468566894531	143.9078369140625	0.00013187527656555176	16	010
