# Supplementary material for: An automated feeding system for the African killifish reveals the impact of diet on lifespan and allows scalable assessment of associative learning
Source: eLife. 2022 Nov 10;11:e69008. doi: 10.7554/eLife.69008 (PMC9788828; doi:10.7554/eLife.69008)
Supplement: Figure 6—source data 2. [file elife-69008-fig6-data2.zip › Training Trajectories/t18_REC000DLC_resnet50_TrainAllTheThingsJun28shuffle1_1030000.csv]

bodyparts_coords	fishhead_x	fishhead_y	fishhead_likelihood	fishtail_x	fishtail_y	fishtail_likelihood	redlight_x	redlight_y	redlight_likelihood	fooddrop_x	fooddrop_y	fooddrop_likelihood	fishnum	recordingnum
0	131.3532257080078	135.9491424560547	1.0	138.52200317382812	159.78851318359375	0.9956573247909546	534.5833740234375	215.9672393798828	0.998755693435669	129.0045928955078	147.87022399902344	8.493661880493164e-6	18	000
1	131.58326721191406	134.45985412597656	1.0	140.1026153564453	160.94822692871094	0.9985737800598145	535.2365112304688	216.23666381835938	0.9604580998420715	129.46426391601562	147.6297607421875	9.149312973022461e-6	18	000
2	130.65194702148438	136.00537109375	1.0	140.6638641357422	161.201904296875	0.999476432800293	534.7494506835938	216.13272094726562	0.9855495095252991	129.67041015625	126.77428436279297	1.1235475540161133e-5	18	000
3	131.65234375	134.35202026367188	1.0	140.82301330566406	161.2230682373047	0.999660849571228	534.7681274414062	216.85903930664062	0.9986458420753479	23.095659255981445	146.07037353515625	2.6613473892211914e-5	18	000
4	130.44859313964844	134.7382354736328	1.0	144.36131286621094	166.83827209472656	0.9985532760620117	535.2724609375	216.17579650878906	0.9967226386070251	146.74072265625	176.7139129638672	4.035234451293945e-5	18	000
5	130.0268096923828	134.02976989746094	1.0	144.4847412109375	168.5614776611328	0.9995933771133423	535.9515380859375	216.32737731933594	0.9641614556312561	145.7204132080078	176.849609375	1.8358230590820312e-5	18	000
6	131.01885986328125	135.59800720214844	1.0	145.2043914794922	169.31187438964844	0.9999899864196777	535.5556030273438	216.4597625732422	0.9602621793746948	146.20155334472656	177.24020385742188	8.672475814819336e-5	18	000
7	131.71038818359375	136.34877014160156	1.0	140.5569305419922	160.2078399658203	0.9997996091842651	535.2728271484375	216.9840545654297	0.9991602301597595	142.42495727539062	167.83685302734375	1.2516975402832031e-5	18	000
8	132.27047729492188	131.5870819091797	1.0	140.8596954345703	162.3766632080078	0.9987013339996338	535.09521484375	216.29151916503906	0.971248209476471	7.659081935882568	142.66632080078125	6.556510925292969e-5	18	000
9	131.38546752929688	134.82713317871094	1.0	141.66775512695312	161.2761993408203	0.9999281167984009	534.8624267578125	216.24298095703125	0.997083306312561	20.785093307495117	148.10951232910156	2.7805566787719727e-5	18	000
10	131.13394165039062	134.94851684570312	1.0	141.57945251464844	162.60731506347656	0.9995503425598145	534.9486694335938	216.95445251464844	0.9530366659164429	5.938715934753418	143.52012634277344	1.6570091247558594e-5	18	000
11	130.4914093017578	136.65821838378906	1.0	147.9702606201172	170.17259216308594	0.9999971389770508	535.0247192382812	216.6161651611328	0.9903457164764404	152.07882690429688	174.36619567871094	0.00010338425636291504	18	000
12	131.03652954101562	133.88018798828125	1.0	145.01913452148438	168.72377014160156	0.9831958413124084	534.879150390625	215.8201904296875	0.9998269081115723	130.12692260742188	146.91152954101562	1.0639429092407227e-5	18	000
13	130.6471710205078	136.54293823242188	1.0	146.04351806640625	170.06509399414062	0.29838982224464417	535.532470703125	215.5951690673828	0.9986608028411865	129.68325805664062	129.07949829101562	3.5256147384643555e-5	18	000
14	131.3921356201172	134.1107940673828	1.0	146.3778533935547	168.7281494140625	0.9993304014205933	534.9693603515625	215.97509765625	0.9973573684692383	146.1822967529297	176.87384033203125	2.765655517578125e-5	18	000
15	131.66600036621094	135.70106506347656	1.0	145.36456298828125	168.83950805664062	0.9998965263366699	535.274658203125	216.8622589111328	0.997157871723175	145.59783935546875	177.21807861328125	2.6106834411621094e-5	18	000
16	132.44496154785156	133.66835021972656	1.0	147.49688720703125	169.92379760742188	0.9999995231628418	534.9441528320312	216.2298126220703	0.9234044551849365	151.09786987304688	174.18292236328125	4.5627355575561523e-5	18	000
17	130.9751434326172	135.06838989257812	1.0	146.56520080566406	169.2379150390625	0.999998927116394	534.46337890625	215.31932067871094	0.9997369050979614	19.303544998168945	143.08306884765625	0.00012359023094177246	18	000
18	130.26422119140625	135.38856506347656	1.0	146.03237915039062	169.70806884765625	0.9998968839645386	536.3037719726562	215.7322540283203	0.9974269866943359	128.8800811767578	127.32511901855469	1.671910285949707e-5	18	000
19	130.8624267578125	134.60211181640625	1.0	145.458740234375	169.30690002441406	0.9999521374702454	534.890380859375	216.53494262695312	0.9981952905654907	145.53184509277344	177.47125244140625	1.800060272216797e-5	18	000
20	130.6007080078125	134.8165740966797	1.0	147.08900451660156	170.50152587890625	0.9999982118606567	534.8961181640625	216.06591796875	0.9737446308135986	149.90011596679688	175.60879516601562	2.7894973754882812e-5	18	000
21	131.3035125732422	135.17628479003906	1.0	141.80393981933594	162.80926513671875	0.9999748468399048	535.1834716796875	216.6307830810547	0.999984622001648	129.70828247070312	128.04742431640625	1.7017126083374023e-5	18	000
22	131.2196044921875	134.5078125	1.0	144.47618103027344	168.94313049316406	0.9999287724494934	534.9705200195312	215.87713623046875	0.9998961687088013	145.6309051513672	177.1487274169922	3.072619438171387e-5	18	000
23	131.6254119873047	134.21290588378906	1.0	144.8491668701172	170.19357299804688	0.9999890923500061	535.5114135742188	216.0706024169922	0.24546274542808533	145.78395080566406	177.75140380859375	4.9561262130737305e-5	18	000
24	130.8434295654297	134.7725067138672	1.0	144.29335021972656	168.86366271972656	0.9999983906745911	536.0202026367188	216.17745971679688	0.989033579826355	145.06600952148438	176.25428771972656	4.464387893676758e-5	18	000
25	130.8895721435547	135.77268981933594	1.0	144.7646026611328	166.72659301757812	0.9999910593032837	535.91259765625	216.87939453125	0.9162402153015137	146.13558959960938	175.7190399169922	5.558133125305176e-5	18	000
26	130.0338897705078	133.6634063720703	1.0	146.62274169921875	170.42691040039062	0.9999998807907104	505.7902526855469	198.17369079589844	1.0	505.6750183105469	197.84786987304688	0.002459228038787842	18	000
27	130.8195037841797	134.8311767578125	1.0	143.98013305664062	168.46778869628906	0.9999982118606567	506.2210998535156	197.14096069335938	1.0	504.564697265625	198.07354736328125	0.0011213421821594238	18	000
28	511.68194580078125	202.96554565429688	8.082389831542969e-5	504.8464050292969	199.4083251953125	0.00028631091117858887	506.29058837890625	197.49871826171875	1.0	505.0890808105469	197.1879119873047	0.0032766759395599365	18	000
29	508.10986328125	200.52796936035156	7.462501525878906e-5	504.978271484375	199.44793701171875	0.0001970231533050537	506.4176940917969	197.44964599609375	1.0	505.4179382324219	197.07260131835938	0.0009742379188537598	18	000
30	511.4447937011719	203.1460418701172	6.332993507385254e-5	504.4299621582031	199.8922576904297	0.00020366907119750977	505.7399597167969	197.63035583496094	1.0	504.6084899902344	197.6403350830078	0.0034743845462799072	18	000
31	127.63712310791016	134.7660675048828	0.5570968985557556	505.0189208984375	199.4818572998047	0.0002529621124267578	506.8827209472656	197.6964874267578	1.0	505.61077880859375	197.39047241210938	0.0025194883346557617	18	000
32	511.61376953125	203.1015625	5.397200584411621e-5	504.7596435546875	199.47518920898438	0.00016427040100097656	506.2950744628906	197.4403839111328	1.0	505.3643798828125	197.87567138671875	0.001528412103652954	18	000
33	507.6241149902344	199.9708251953125	0.00010499358177185059	504.849853515625	198.3571319580078	0.0001678466796875	505.88372802734375	196.3538818359375	1.0	504.73529052734375	195.6519012451172	0.0006279349327087402	18	000
34	2.9655652046203613	481.3906555175781	7.826089859008789e-5	505.14837646484375	199.6510009765625	0.000250399112701416	506.84112548828125	197.66702270507812	1.0	505.5442810058594	197.14749145507812	0.001882791519165039	18	000
35	508.1510009765625	200.7238006591797	0.00010457634925842285	505.2413330078125	199.49017333984375	0.00034439563751220703	506.98638916015625	197.8374786376953	1.0	504.6322021484375	198.7008819580078	0.0012546181678771973	18	000
36	508.03924560546875	200.46438598632812	7.155537605285645e-5	504.8062438964844	199.23731994628906	0.000225752592086792	506.3658142089844	197.201904296875	1.0	505.36163330078125	196.87086486816406	0.001671522855758667	18	000
37	511.6408996582031	203.21192932128906	4.70280647277832e-5	504.94586181640625	199.70205688476562	0.00015398859977722168	506.5126953125	197.97628784179688	1.0	505.2669677734375	197.41897583007812	0.0015919506549835205	18	000
38	507.9088134765625	200.33984375	7.840991020202637e-5	505.03656005859375	198.82138061523438	0.0002779662609100342	506.0455017089844	197.5264434814453	1.0	505.0869140625	196.87350463867188	0.003096550703048706	18	000
39	511.3447570800781	203.63926696777344	8.633732795715332e-5	504.63592529296875	200.2187957763672	0.00026538968086242676	505.875732421875	197.9869384765625	1.0	504.0692443847656	199.09762573242188	0.001005798578262329	18	000
40	156.84825134277344	253.42764282226562	0.0020775198936462402	169.85140991210938	247.11416625976562	0.9991047382354736	505.87353515625	197.59864807128906	1.0	504.79400634765625	197.06277465820312	0.0015800297260284424	18	000
41	508.4569396972656	200.0037384033203	5.91278076171875e-5	504.8296203613281	198.47201538085938	0.00015169382095336914	506.2850341796875	196.63255310058594	1.0	505.1480712890625	196.14492797851562	0.0017051994800567627	18	000
42	511.7769775390625	203.220458984375	0.00010225176811218262	505.02935791015625	199.65957641601562	0.00032383203506469727	506.1385803222656	197.16714477539062	1.0	505.2540588378906	196.78170776367188	0.0014284849166870117	18	000
43	511.5421447753906	203.60427856445312	4.690885543823242e-5	504.5780029296875	200.0750732421875	0.00018003582954406738	506.1826171875	198.44390869140625	1.0	504.8005676269531	198.0133514404297	0.004524856805801392	18	000
44	508.59039306640625	200.30911254882812	0.00010833144187927246	505.23907470703125	198.8787841796875	0.0003040134906768799	507.0999450683594	196.85694885253906	1.0	504.7783203125	198.2066192626953	0.0012768208980560303	18	000
45	508.05572509765625	200.26683044433594	8.58604907989502e-5	504.97064208984375	198.8643798828125	0.00018802285194396973	506.0967712402344	196.8906707763672	1.0	504.9705505371094	196.23541259765625	0.0011042654514312744	18	000
46	132.36781311035156	134.33810424804688	0.9991404414176941	504.6846923828125	200.29733276367188	0.00019252300262451172	506.0015563964844	198.07374572753906	1.0	504.9218444824219	197.96778869628906	0.0017852783203125	18	000
47	3.482196569442749	480.2780456542969	8.83936882019043e-5	504.9276428222656	199.3211669921875	0.00032910704612731934	505.7208557128906	197.4252471923828	1.0	505.54022216796875	197.9212646484375	0.003530442714691162	18	000
48	511.473876953125	203.38088989257812	7.2479248046875e-5	504.9496154785156	199.9679718017578	0.0002822577953338623	506.1552429199219	198.09776306152344	1.0	504.87933349609375	197.6383514404297	0.002887040376663208	18	000
49	127.70745849609375	143.26255798339844	0.0001131594181060791	504.6869812011719	199.58351135253906	0.00022158026695251465	505.7066650390625	197.3442840576172	1.0	505.657470703125	197.68922424316406	0.0039250850677490234	18	000
50	128.8516845703125	142.0277557373047	0.9745005369186401	129.0261688232422	143.65118408203125	0.021352648735046387	506.0669860839844	196.80723571777344	1.0	505.8782653808594	196.86021423339844	0.0034776926040649414	18	000
51	512.099365234375	203.05032348632812	0.00012114644050598145	131.15245056152344	144.12855529785156	0.010706394910812378	507.0531921386719	197.62161254882812	1.0	504.76312255859375	198.31393432617188	0.0026856958866119385	18	000
52	3.4374423027038574	480.77423095703125	0.00010672211647033691	504.7347412109375	199.36920166015625	0.0003451406955718994	506.2711486816406	197.5202178955078	1.0	504.5634765625	198.61767578125	0.0011868774890899658	18	000
53	132.9915771484375	141.37892150878906	0.00036522746086120605	132.3980255126953	142.2832794189453	0.010735392570495605	506.32928466796875	197.6518096923828	1.0	505.5097961425781	197.72988891601562	0.0033576488494873047	18	000
54	132.02098083496094	141.65614318847656	0.9814428091049194	132.89353942871094	143.54025268554688	0.02196478843688965	506.7687072753906	197.57540893554688	1.0	505.5812683105469	197.7543182373047	0.002123117446899414	18	000
55	508.10845947265625	200.0915069580078	9.1552734375e-5	505.12890625	198.7174835205078	0.00020939111709594727	506.38922119140625	197.13148498535156	1.0	505.3516540527344	196.6771240234375	0.001344233751296997	18	000
56	126.70722961425781	147.4568634033203	0.9940047264099121	126.84420013427734	153.3159942626953	0.00026604533195495605	506.2201843261719	197.78753662109375	1.0	505.71966552734375	198.22515869140625	0.0037114322185516357	18	000
57	125.66749572753906	143.1165008544922	0.9978678226470947	124.52953338623047	147.7501678466797	0.05041390657424927	506.1886291503906	198.04290771484375	1.0	505.0564270019531	197.70350646972656	0.0014725029468536377	18	000
58	125.86434173583984	142.05262756347656	0.998254656791687	127.10295867919922	142.6616668701172	0.264610230922699	506.1743469238281	197.69712829589844	1.0	505.25872802734375	197.17633056640625	0.002133399248123169	18	000
59	126.46638488769531	143.3426971435547	0.9827674627304077	127.55719757080078	144.30282592773438	0.0027512311935424805	506.50555419921875	197.16615295410156	1.0	505.44354248046875	196.80665588378906	0.002928018569946289	18	000
60	127.83323669433594	143.7090301513672	0.9995458126068115	128.08120727539062	143.9468536376953	0.001196146011352539	505.6860656738281	197.54415893554688	1.0	504.5865478515625	197.24351501464844	0.002960681915283203	18	000
61	123.30567932128906	144.96742248535156	0.023988664150238037	505.12371826171875	199.8174591064453	0.00015035271644592285	506.3820495605469	197.80328369140625	1.0	505.99200439453125	198.07559204101562	0.002937883138656616	18	000
62	126.9360580444336	143.4839630126953	0.06746658682823181	130.50949096679688	137.4217987060547	0.03088623285293579	505.77490234375	196.97586059570312	1.0	505.7266540527344	197.1694793701172	0.004422426223754883	18	000
63	124.64036560058594	144.512451171875	0.2774614691734314	505.1047058105469	199.16807556152344	0.00019633769989013672	506.0856628417969	197.6213836669922	1.0	505.1286315917969	197.0797119140625	0.0013551712036132812	18	000
64	126.54300689697266	144.36184692382812	0.1602623164653778	135.4947052001953	185.56822204589844	0.0012210309505462646	506.1374816894531	197.0711212158203	1.0	505.3394775390625	196.45382690429688	0.0016225874423980713	18	000
65	130.2028045654297	143.78628540039062	0.03141501545906067	505.02410888671875	200.05270385742188	0.00016367435455322266	506.68194580078125	198.1185302734375	1.0	505.3771057128906	197.8326873779297	0.00234067440032959	18	000
66	123.72637176513672	142.4473876953125	0.04256570339202881	505.1496887207031	198.68032836914062	0.0001843273639678955	506.67901611328125	197.06919860839844	1.0	505.4411926269531	196.40220642089844	0.0010023713111877441	18	000
67	128.20599365234375	142.97802734375	0.0026112794876098633	504.751708984375	199.56973266601562	0.00022920966148376465	506.0018310546875	197.3916015625	1.0	505.1452941894531	197.25534057617188	0.004500478506088257	18	000
68	128.2794952392578	142.5457305908203	0.001789391040802002	504.74725341796875	199.65872192382812	0.00018832087516784668	505.4942626953125	197.54244995117188	1.0	505.0288391113281	198.28041076660156	0.0037279129028320312	18	000
69	128.71328735351562	143.35292053222656	0.9963895082473755	504.6254577636719	199.41082763671875	0.0002779662609100342	505.9102478027344	197.4393768310547	1.0	504.882080078125	197.28326416015625	0.0029001832008361816	18	000
70	128.21725463867188	147.63406372070312	0.8169357180595398	128.3345489501953	148.3837127685547	0.0004610419273376465	506.8771667480469	197.9580535888672	0.9999998807907104	505.46240234375	197.46414184570312	0.0019662082195281982	18	000
71	511.3179016113281	204.06765747070312	5.599856376647949e-5	504.6188659667969	200.78404235839844	0.00019752979278564453	505.8525695800781	198.3178253173828	0.9999999403953552	505.1291809082031	198.7329559326172	0.005445539951324463	18	000
72	123.30986785888672	148.6064910888672	0.0010674893856048584	504.86322021484375	199.43360900878906	0.00019431114196777344	506.5445861816406	197.44869995117188	1.0	505.34674072265625	197.05377197265625	0.0007875561714172363	18	000
73	511.81085205078125	203.21905517578125	7.683038711547852e-5	504.92462158203125	199.61126708984375	0.00025835633277893066	506.4039306640625	197.53729248046875	1.0	505.2347106933594	197.01148986816406	0.0029597878456115723	18	000
74	508.470458984375	200.28224182128906	9.426474571228027e-5	505.32861328125	198.87930297851562	0.00021952390670776367	506.7015686035156	197.23593139648438	1.0	505.582763671875	196.8693389892578	0.0014005005359649658	18	000
75	512.0106201171875	203.17710876464844	5.2928924560546875e-5	148.68875122070312	168.7008819580078	0.1068449318408966	506.75079345703125	197.42715454101562	1.0	505.7155456542969	197.5286407470703	0.0023872852325439453	18	000
76	511.72235107421875	203.28643798828125	8.958578109741211e-5	504.8915710449219	199.6035919189453	0.00027051568031311035	506.7295227050781	197.73204040527344	1.0	504.45550537109375	198.59957885742188	0.001783996820449829	18	000
77	159.08700561523438	157.94293212890625	0.9940720200538635	161.06884765625	158.62733459472656	0.0053539276123046875	505.958251953125	197.1861114501953	1.0	505.5145263671875	197.50465393066406	0.0026483535766601562	18	000
78	124.27873229980469	214.6795654296875	0.9969685077667236	504.5588684082031	199.35140991210938	0.00012734532356262207	506.0015563964844	197.72738647460938	1.0	504.9388427734375	198.17568969726562	0.0017360448837280273	18	000
79	129.38922119140625	212.48826599121094	0.999971866607666	505.1167297363281	198.30941772460938	0.00030601024627685547	506.3204040527344	196.81895446777344	1.0	504.76422119140625	197.69369506835938	0.0008245408535003662	18	000
80	129.3645477294922	214.157470703125	0.9999529123306274	505.0207214355469	198.52256774902344	0.00020572543144226074	506.47186279296875	196.84034729003906	1.0	505.3768615722656	196.30776977539062	0.002510160207748413	18	000
81	125.53863525390625	214.46885681152344	0.9805557727813721	504.82049560546875	199.51123046875	0.00022396445274353027	505.7101745605469	197.94439697265625	1.0	504.7160949707031	197.7508544921875	0.0034907162189483643	18	000
82	122.11531066894531	214.23202514648438	0.1536274254322052	505.01617431640625	199.375732421875	0.00029969215393066406	506.6086730957031	197.2158203125	1.0	505.9818115234375	197.54164123535156	0.002085953950881958	18	000
83	125.60034942626953	214.47625732421875	0.9967055916786194	504.9472351074219	199.9849395751953	0.00026732683181762695	506.2028503417969	197.90725708007812	0.9999999403953552	505.2686462402344	197.53981018066406	0.0038605332374572754	18	000
84	511.9468078613281	203.2300262451172	8.505582809448242e-5	505.33209228515625	199.79470825195312	0.0002650022506713867	506.8941955566406	197.76242065429688	1.0	505.6522216796875	197.22239685058594	0.0018393993377685547	18	000
85	511.8218078613281	203.47943115234375	6.788969039916992e-5	504.9952087402344	200.01788330078125	0.00020301342010498047	506.4740905761719	197.6046142578125	1.0	505.32403564453125	197.35272216796875	0.0015503466129302979	18	000
86	127.14484405517578	213.67567443847656	0.0002639889717102051	504.8849792480469	199.763671875	0.00018596649169921875	506.1321105957031	197.94700622558594	1.0	505.1426086425781	197.80551147460938	0.004253596067428589	18	000
87	511.7276916503906	203.10459899902344	0.00010013580322265625	504.91473388671875	199.4258270263672	0.0003840625286102295	506.2231140136719	197.23484802246094	1.0	504.3187561035156	198.14784240722656	0.0020709335803985596	18	000
88	128.6917266845703	213.9546356201172	0.00024688243865966797	504.55120849609375	199.7984619140625	0.00030496716499328613	505.55096435546875	197.7885284423828	1.0	505.22576904296875	197.69580078125	0.001780778169631958	18	000
89	129.8956298828125	214.68222045898438	0.00011470913887023926	505.15533447265625	198.9903564453125	0.0002415180206298828	506.76739501953125	197.16851806640625	1.0	504.6859436035156	198.06988525390625	0.00098380446434021	18	000
90	512.1718139648438	203.36337280273438	6.762146949768066e-5	505.0411376953125	199.9877166748047	0.00021150708198547363	506.5718078613281	197.55372619628906	1.0	505.6639709472656	197.24392700195312	0.002556920051574707	18	000
91	125.62471771240234	215.70945739746094	0.0009261667728424072	504.6816101074219	198.9520721435547	0.0003636479377746582	506.2715148925781	197.43882751464844	0.9999999403953552	505.1197509765625	196.70359802246094	0.0013405680656433105	18	000
92	128.02561950683594	213.991943359375	0.22356468439102173	504.6666259765625	199.3043975830078	0.000250011682510376	505.6312255859375	197.3481903076172	0.9999999403953552	504.6518249511719	196.9143829345703	0.001966416835784912	18	000
93	126.82233428955078	216.83042907714844	0.026057779788970947	125.9671630859375	220.43406677246094	0.0002849400043487549	506.8618469238281	196.9615936279297	1.0	504.70257568359375	198.26878356933594	0.0011273026466369629	18	000
94	511.8531799316406	202.65225219726562	8.848309516906738e-5	505.19451904296875	198.89186096191406	0.00023546814918518066	506.30072021484375	196.79554748535156	1.0	504.9672546386719	197.45542907714844	0.0013636648654937744	18	000
95	511.4045715332031	203.55258178710938	0.00010907649993896484	133.09884643554688	140.79779052734375	0.0010357201099395752	506.1042175292969	197.83584594726562	0.9999998807907104	504.98193359375	197.6237030029297	0.0025495290756225586	18	000
96	511.6669616699219	203.0955810546875	0.00010988116264343262	504.803466796875	199.34376525878906	0.0003458261489868164	505.9452819824219	197.4147186279297	1.0	504.17791748046875	198.46595764160156	0.002924710512161255	18	000
97	124.8819351196289	215.23056030273438	0.002674102783203125	505.0517883300781	199.3046417236328	0.00019657611846923828	505.98626708984375	197.89573669433594	1.0	504.8807373046875	197.59030151367188	0.003202974796295166	18	000
98	511.7270202636719	202.6259307861328	0.00011727213859558105	504.9516296386719	198.67723083496094	0.0004113912582397461	506.1795349121094	197.1007537841797	1.0	504.6189880371094	197.6727294921875	0.0025423169136047363	18	000
99	511.7738952636719	203.24276733398438	7.486343383789062e-5	505.2892761230469	199.86720275878906	0.00024899840354919434	506.9225158691406	197.76771545410156	1.0	505.89996337890625	197.52610778808594	0.001177281141281128	18	000
100	126.42523193359375	216.43548583984375	0.5970150232315063	504.8659362792969	198.82275390625	0.00030103325843811035	506.14422607421875	196.76937866210938	1.0	505.7395324707031	196.88735961914062	0.0021031200885772705	18	000
101	3.0595998764038086	480.8988342285156	0.0001264810562133789	504.8005676269531	200.43350219726562	0.00023472309112548828	505.901611328125	198.3330078125	1.0	504.79266357421875	198.27166748046875	0.0023671090602874756	18	000
102	511.6917724609375	203.3140411376953	5.4389238357543945e-5	504.91070556640625	199.9051971435547	0.0001761317253112793	506.5084533691406	197.94088745117188	1.0	505.097900390625	197.29592895507812	0.0013203024864196777	18	000
103	127.041015625	216.09548950195312	0.00039449334144592285	504.8306579589844	199.9405975341797	0.00026047229766845703	505.8980712890625	197.91055297851562	1.0	505.8116455078125	198.2827606201172	0.002641052007675171	18	000
104	511.9914245605469	202.79348754882812	7.43567943572998e-5	504.9276123046875	199.4713897705078	0.00020208954811096191	506.4488830566406	196.9134979248047	1.0	505.31866455078125	196.31346130371094	0.001066058874130249	18	000
105	131.70748901367188	217.53866577148438	0.00021907687187194824	504.51763916015625	198.94403076171875	0.00021645426750183105	505.6033935546875	197.3200225830078	1.0	505.4790344238281	197.43304443359375	0.0016157329082489014	18	000
106	125.23846435546875	217.55413818359375	0.002848684787750244	125.95272827148438	222.77069091796875	0.001138538122177124	506.12109375	197.78646850585938	1.0	504.8852844238281	197.39881896972656	0.002724260091781616	18	000
107	123.30360412597656	217.77406311035156	0.000431060791015625	125.96803283691406	223.25856018066406	0.0002218782901763916	506.9433898925781	197.38031005859375	1.0	505.5851135253906	196.8828125	0.001299142837524414	18	000
108	123.81832122802734	218.19781494140625	0.023594021797180176	124.26248931884766	221.20449829101562	0.0036146044731140137	506.94171142578125	197.5929718017578	1.0	505.6062927246094	197.12457275390625	0.0006089508533477783	18	000
109	127.3126449584961	217.35235595703125	0.048715054988861084	125.85269165039062	222.10427856445312	0.003125429153442383	506.1825866699219	196.94911193847656	1.0	505.0380554199219	196.31724548339844	0.001290351152420044	18	000
110	128.40603637695312	216.69229125976562	0.0008538961410522461	504.8664245605469	199.8064727783203	0.00014010071754455566	506.3831481933594	197.3819122314453	1.0	505.8966979980469	197.75450134277344	0.0017320215702056885	18	000
111	508.7718505859375	199.74945068359375	6.759166717529297e-5	505.382568359375	198.1561279296875	0.0001544952392578125	507.07574462890625	196.4934844970703	1.0	505.8048095703125	195.69552612304688	0.0006739199161529541	18	000
112	511.2730712890625	203.00640869140625	9.930133819580078e-5	125.16476440429688	222.39776611328125	0.0004029572010040283	505.8924865722656	197.5163116455078	0.9999998807907104	504.82611083984375	197.6540985107422	0.003788590431213379	18	000
113	128.21827697753906	218.04713439941406	0.00031512975692749023	505.0679626464844	198.730712890625	0.0001226365566253662	506.24249267578125	196.69284057617188	1.0	505.0906066894531	196.01278686523438	0.0008330047130584717	18	000
114	127.15812683105469	218.659423828125	0.9302390813827515	126.91211700439453	222.15367126464844	0.0037337541580200195	506.9717712402344	197.61302185058594	1.0	505.5750427246094	197.47695922851562	0.0019534528255462646	18	000
115	128.92164611816406	218.0594024658203	0.23623251914978027	128.94554138183594	221.37701416015625	0.011659562587738037	506.6541748046875	197.84266662597656	1.0	505.70281982421875	197.56689453125	0.002879917621612549	18	000
116	129.87857055664062	221.48532104492188	0.2604897618293762	128.80215454101562	223.2776641845703	0.00029087066650390625	505.8511657714844	197.99244689941406	1.0	505.6595764160156	198.09458923339844	0.0014992058277130127	18	000
117	128.4401092529297	219.5224151611328	0.9971510171890259	127.26973724365234	222.50323486328125	0.0012263357639312744	505.96978759765625	197.57022094726562	1.0	504.68963623046875	198.16976928710938	0.0012909173965454102	18	000
118	128.20953369140625	218.11410522460938	0.9202860593795776	128.44496154785156	221.1891632080078	0.005975276231765747	505.8936462402344	198.21685791015625	1.0	505.2630310058594	198.48330688476562	0.003929853439331055	18	000
119	511.44158935546875	203.6744842529297	5.9217214584350586e-5	504.8379821777344	200.3083953857422	0.0002516210079193115	506.19378662109375	198.6785125732422	1.0	505.8289794921875	198.8838653564453	0.005740642547607422	18	000
120	128.9073028564453	216.30255126953125	0.0012356936931610107	128.7181396484375	222.5679931640625	0.0002962946891784668	506.39044189453125	197.05206298828125	1.0	505.3382263183594	196.62179565429688	0.0011078119277954102	18	000
121	129.34332275390625	216.82858276367188	0.0026818811893463135	129.32872009277344	222.28514099121094	0.0009297430515289307	506.1448059082031	197.60549926757812	1.0	504.9833068847656	197.2655487060547	0.0014670193195343018	18	000
122	125.90695190429688	217.1114501953125	0.0010558366775512695	125.36527252197266	221.44056701660156	0.0004976987838745117	506.2503662109375	197.33590698242188	1.0	505.19122314453125	196.7505340576172	0.0008693039417266846	18	000
123	127.68450927734375	216.43450927734375	0.059025317430496216	128.43675231933594	220.1194305419922	0.555892825126648	506.16680908203125	197.71157836914062	1.0	505.0552673339844	197.70413208007812	0.0016165673732757568	18	000
124	508.1572265625	200.41836547851562	0.00010976195335388184	505.1262512207031	199.11924743652344	0.0002525150775909424	506.5946960449219	197.0015411376953	1.0	504.77374267578125	198.19790649414062	0.0011529624462127686	18	000
125	511.9061584472656	202.8971405029297	8.64565372467041e-5	505.0556945800781	199.04808044433594	0.0002975761890411377	506.52923583984375	197.10459899902344	1.0	504.7223815917969	198.1906280517578	0.0014603734016418457	18	000
126	511.9544372558594	203.31663513183594	7.450580596923828e-5	504.9615478515625	199.96722412109375	0.00023725628852844238	506.30462646484375	197.8848114013672	1.0	505.3945617675781	197.44857788085938	0.005129992961883545	18	000
127	507.8142395019531	200.46435546875	8.049607276916504e-5	504.73291015625	198.59393310546875	0.0002180635929107666	506.14892578125	197.099853515625	1.0	505.2733459472656	196.5400848388672	0.0009142458438873291	18	000
128	511.42376708984375	202.704345703125	9.959936141967773e-5	504.6259460449219	199.0290985107422	0.00041115283966064453	505.4598693847656	197.57667541503906	1.0	504.7407531738281	196.9773712158203	0.003634840250015259	18	000
129	511.8991394042969	202.5561065673828	8.982419967651367e-5	505.389892578125	198.71331787109375	0.0002765059471130371	506.2581481933594	196.8749542236328	1.0	505.1283264160156	198.072021484375	0.001095890998840332	18	000
130	2.808743953704834	481.4119873046875	6.565451622009277e-5	504.6358642578125	199.46383666992188	0.0002009272575378418	506.5419616699219	197.67767333984375	1.0	505.42840576171875	197.33045959472656	0.001829385757446289	18	000
131	508.17901611328125	200.74900817871094	7.218122482299805e-5	505.3780517578125	199.8033447265625	0.00019732117652893066	506.5810241699219	197.80441284179688	1.0	505.5047912597656	197.4858856201172	0.0014074146747589111	18	000
132	507.95037841796875	200.65744018554688	7.343292236328125e-5	504.4366149902344	199.36367797851562	0.0002676844596862793	505.733154296875	197.3330535888672	1.0	505.6546630859375	197.2928924560547	0.004539072513580322	18	000
133	507.92877197265625	200.47454833984375	5.742907524108887e-5	504.74310302734375	199.41835021972656	0.0001786649227142334	505.8499755859375	197.4051513671875	1.0	505.0155334472656	197.15988159179688	0.0018793046474456787	18	000
134	511.173583984375	202.6262664794922	8.505582809448242e-5	504.427490234375	198.97146606445312	0.0002815723419189453	505.4171142578125	197.65130615234375	1.0	504.6077575683594	197.5687255859375	0.0038640499114990234	18	000
135	511.935546875	203.34239196777344	6.374716758728027e-5	505.0860595703125	199.93484497070312	0.00020244717597961426	506.9639892578125	197.8323516845703	1.0	505.5756530761719	197.4217071533203	0.001954495906829834	18	000
136	508.57373046875	199.9752197265625	0.00012174248695373535	505.1943664550781	198.1479034423828	0.00026667118072509766	506.62994384765625	195.89462280273438	1.0	504.9625549316406	197.23818969726562	0.001083076000213623	18	000
137	511.58563232421875	203.075927734375	6.762146949768066e-5	504.83251953125	199.6356658935547	0.00023421645164489746	505.9502868652344	197.62464904785156	1.0	505.05767822265625	197.17984008789062	0.0017870664596557617	18	000
138	511.4346008300781	202.9401397705078	6.386637687683105e-5	505.0842590332031	199.6126708984375	0.00021353363990783691	506.4336853027344	197.58950805664062	1.0	504.7834167480469	198.774169921875	0.0008662939071655273	18	000
139	511.5885314941406	203.23068237304688	9.304285049438477e-5	504.97320556640625	199.60073852539062	0.00031247735023498535	506.5119323730469	197.97105407714844	1.0	505.51397705078125	197.72866821289062	0.0018067657947540283	18	000
140	511.83746337890625	203.7749786376953	9.366869926452637e-5	505.2620849609375	200.5962677001953	0.00030496716499328613	506.7896423339844	198.50514221191406	1.0	505.38311767578125	198.14263916015625	0.004199028015136719	18	000
141	511.5157775878906	203.10328674316406	0.00010475516319274902	504.94415283203125	199.44346618652344	0.0003193318843841553	506.17462158203125	197.60537719726562	1.0	504.44305419921875	198.61485290527344	0.001884162425994873	18	000
142	511.92535400390625	202.74681091308594	7.31050968170166e-5	505.32965087890625	199.2821502685547	0.00021946430206298828	507.047119140625	197.33790588378906	1.0	504.70770263671875	198.4822540283203	0.0011230707168579102	18	000
143	511.53070068359375	202.2440948486328	9.462237358093262e-5	504.75189208984375	198.5201873779297	0.0004169344902038574	505.8044128417969	196.64517211914062	0.9999998807907104	504.9325256347656	196.26795959472656	0.0038712918758392334	18	000
144	511.3418884277344	202.85804748535156	7.984042167663574e-5	504.915283203125	199.1708221435547	0.00024268031120300293	506.0450744628906	196.80892944335938	0.9999998807907104	505.0104675292969	196.68569946289062	0.0011701583862304688	18	000
145	507.2164611816406	200.258056640625	9.071826934814453e-5	504.5568542480469	198.57806396484375	0.00031253695487976074	505.48443603515625	196.99302673339844	0.9999999403953552	504.7196044921875	196.247802734375	0.0011887550354003906	18	000
146	511.74188232421875	203.12667846679688	5.9038400650024414e-5	504.88726806640625	199.75526428222656	0.00019598007202148438	506.399169921875	197.62403869628906	1.0	505.5089111328125	197.16517639160156	0.0019389092922210693	18	000
147	511.0484924316406	202.7584991455078	8.323788642883301e-5	504.3721923828125	199.3658905029297	0.0002797842025756836	505.4450378417969	197.173095703125	1.0	504.48309326171875	196.79078674316406	0.002230614423751831	18	000
148	511.3874816894531	202.9152069091797	7.811188697814941e-5	504.7294006347656	199.1115264892578	0.00022915005683898926	506.0613708496094	197.48284912109375	1.0	504.9481506347656	197.15838623046875	0.0024629831314086914	18	000
149	507.6858215332031	200.32522583007812	7.706880569458008e-5	504.6081848144531	199.17662048339844	0.00026357173919677734	506.0186462402344	197.12808227539062	1.0	505.0452575683594	196.95208740234375	0.0015170276165008545	18	000
150	511.7380065917969	202.7786865234375	9.41157341003418e-5	505.0190734863281	199.4483184814453	0.00033718347549438477	506.1638488769531	197.24996948242188	1.0	505.7982177734375	197.18760681152344	0.0031990408897399902	18	000
151	511.7391052246094	203.2413330078125	6.785988807678223e-5	504.9060363769531	199.5867156982422	0.00026997923851013184	506.3227233886719	197.6270751953125	1.0	505.29888916015625	197.18911743164062	0.0021278560161590576	18	000
152	508.3900146484375	200.2868194580078	0.00010988116264343262	504.84600830078125	198.41778564453125	0.00031250715255737305	506.7047119140625	196.62721252441406	1.0	504.6147766113281	197.5927734375	0.0010949373245239258	18	000
153	511.7225646972656	203.07064819335938	6.839632987976074e-5	504.7298278808594	199.61541748046875	0.0001932084560394287	506.7607116699219	197.46896362304688	1.0	505.6622009277344	197.65377807617188	0.0013770461082458496	18	000
154	508.1354064941406	200.43798828125	6.514787673950195e-5	504.88909912109375	199.19677734375	0.00017067790031433105	506.31573486328125	197.18719482421875	1.0	505.3608093261719	196.95899963378906	0.0017004609107971191	18	000
155	511.35662841796875	203.06045532226562	7.605552673339844e-5	504.6426086425781	199.3322296142578	0.00034680962562561035	505.90509033203125	197.50936889648438	1.0	504.8783264160156	197.1375274658203	0.00229606032371521	18	000
156	511.3600769042969	203.09548950195312	6.118416786193848e-5	504.71820068359375	199.53550720214844	0.00019541382789611816	505.9130554199219	197.4928741455078	1.0	505.73828125	197.6511993408203	0.0024598538875579834	18	000
157	511.4272766113281	202.82369995117188	8.365511894226074e-5	504.9422912597656	199.1841278076172	0.00023981928825378418	506.0263366699219	197.1231689453125	1.0	504.8234558105469	196.825439453125	0.0016419589519500732	18	000
158	507.53155517578125	200.6017608642578	7.808208465576172e-5	504.7712707519531	199.33975219726562	0.0002678334712982178	505.6879577636719	197.62770080566406	1.0	504.7271728515625	197.15602111816406	0.0024689435958862305	18	000
159	511.0912170410156	202.91712951660156	6.303191184997559e-5	504.5673522949219	199.50010681152344	0.0002554357051849365	505.4117431640625	197.47007751464844	1.0	504.56817626953125	197.33026123046875	0.0025448203086853027	18	000
160	511.53216552734375	202.6440887451172	6.777048110961914e-5	504.9040222167969	199.14093017578125	0.0002402663230895996	506.0174865722656	197.52769470214844	1.0	505.71197509765625	197.51377868652344	0.0024393200874328613	18	000
161	3.090987205505371	481.7715759277344	0.00011932849884033203	505.07958984375	197.9751434326172	0.0002397298812866211	506.1513977050781	196.57347106933594	0.9999999403953552	504.7198181152344	197.08291625976562	0.0009220540523529053	18	000
162	511.86651611328125	203.12899780273438	8.815526962280273e-5	504.9286804199219	199.6715545654297	0.00040850043296813965	506.0954895019531	197.44830322265625	1.0	505.30767822265625	196.86769104003906	0.0041754841804504395	18	000
163	511.42431640625	203.2739715576172	0.00010079145431518555	505.02996826171875	199.91571044921875	0.0003293156623840332	506.2455139160156	198.0906219482422	0.9999999403953552	505.10009765625	197.91712951660156	0.002608358860015869	18	000
164	511.68609619140625	202.98175048828125	5.7697296142578125e-5	504.8299865722656	199.5637664794922	0.000261843204498291	506.45947265625	197.69859313964844	1.0	505.2533874511719	197.43785095214844	0.0025139451026916504	18	000
165	507.6445617675781	200.2518768310547	0.00010818243026733398	505.06634521484375	198.27256774902344	0.00031384825706481934	506.0787658691406	196.86044311523438	1.0	505.3253173828125	196.323974609375	0.0014529228210449219	18	000
166	511.8738708496094	203.12442016601562	6.693601608276367e-5	505.07208251953125	199.72348022460938	0.00022077560424804688	507.2933349609375	197.7664794921875	1.0	504.4981384277344	198.7109832763672	0.0009482204914093018	18	000
167	508.0504455566406	200.43634033203125	6.127357482910156e-5	504.9621887207031	198.90086364746094	0.00016695261001586914	506.11749267578125	196.773193359375	1.0	505.0652770996094	196.14828491210938	0.0009767413139343262	18	000
168	507.9598388671875	200.53050231933594	4.559755325317383e-5	504.85107421875	199.27529907226562	0.00011354684829711914	506.0927734375	197.3434295654297	1.0	505.1019592285156	197.1242218017578	0.0015724897384643555	18	000
169	512.04541015625	203.4062042236328	9.47713851928711e-5	505.2520751953125	199.81353759765625	0.00028142333030700684	506.6866149902344	197.33404541015625	1.0	504.636474609375	198.5113525390625	0.0016047954559326172	18	000
170	507.8172607421875	200.16445922851562	7.283687591552734e-5	504.6853332519531	198.5177459716797	0.00019189715385437012	505.6698913574219	196.7445831298828	1.0	504.561767578125	196.18612670898438	0.0016771256923675537	18	000
171	511.5477600097656	203.4303436279297	6.905198097229004e-5	504.9280700683594	200.03465270996094	0.00021713972091674805	506.08453369140625	197.72235107421875	1.0	505.046875	197.3019561767578	0.0015015900135040283	18	000
172	507.90826416015625	200.724853515625	8.371472358703613e-5	504.694091796875	199.36634826660156	0.0003120899200439453	506.0430908203125	197.6908721923828	0.9999998807907104	505.0506896972656	197.47520446777344	0.0038001537322998047	18	000
173	511.9310302734375	203.50762939453125	9.766221046447754e-5	505.21405029296875	200.02957153320312	0.00023892521858215332	506.83953857421875	197.504638671875	1.0	504.66552734375	198.92684936523438	0.001307457685470581	18	000
174	511.58428955078125	203.30076599121094	4.509091377258301e-5	504.876953125	199.76438903808594	0.00015047192573547363	506.2915954589844	197.83578491210938	1.0	505.3030090332031	197.65280151367188	0.0014469921588897705	18	000
175	508.14959716796875	200.2012176513672	5.716085433959961e-5	505.06170654296875	198.76751708984375	0.00012603402137756348	506.10028076171875	196.68475341796875	1.0	504.6654357910156	197.314453125	0.0015926659107208252	18	000
176	511.28594970703125	202.48248291015625	5.379319190979004e-5	504.8224182128906	198.64015197753906	0.0002192854881286621	505.5425720214844	196.99215698242188	1.0	504.6318054199219	196.3507843017578	0.002024322748184204	18	000
177	507.8385925292969	200.49420166015625	8.970499038696289e-5	504.5932922363281	198.63551330566406	0.00024071335792541504	506.0289306640625	196.9195098876953	1.0	505.0260925292969	196.17201232910156	0.0015257000923156738	18	000
178	508.3059387207031	200.2842559814453	9.563565254211426e-5	504.9169616699219	198.71218872070312	0.00030922889709472656	506.3733215332031	196.6427001953125	1.0	505.3141174316406	196.0250701904297	0.0026883184909820557	18	000
179	511.72369384765625	203.19200134277344	7.197260856628418e-5	504.9506530761719	199.67987060546875	0.00023937225341796875	506.2602844238281	197.94253540039062	1.0	505.2344055175781	197.7042236328125	0.002263307571411133	18	000
180	511.1468200683594	203.06527709960938	6.631016731262207e-5	504.4208984375	199.4436492919922	0.0002900362014770508	505.577880859375	197.42755126953125	1.0	504.59783935546875	197.19024658203125	0.002056717872619629	18	000
181	511.71710205078125	203.0422821044922	6.467103958129883e-5	505.0739440917969	199.50279235839844	0.00016754865646362305	506.05047607421875	197.27664184570312	1.0	505.493408203125	197.48770141601562	0.0019424259662628174	18	000
182	511.6659851074219	202.73760986328125	5.9217214584350586e-5	504.9974060058594	198.76499938964844	0.00022533535957336426	506.3775634765625	197.2807159423828	1.0	505.4825439453125	196.639404296875	0.0016756057739257812	18	000
183	511.5201721191406	203.11016845703125	7.906556129455566e-5	504.982666015625	199.55548095703125	0.0002797544002532959	506.1106262207031	197.24700927734375	0.9999999403953552	505.5299072265625	197.74508666992188	0.002588421106338501	18	000
184	507.871826171875	200.2257537841797	6.118416786193848e-5	504.94744873046875	198.41249084472656	0.00012066960334777832	506.1064453125	196.9978790283203	1.0	504.7764587402344	197.5180206298828	0.0014077425003051758	18	000
185	511.85699462890625	202.70826721191406	8.884072303771973e-5	504.85260009765625	199.14659118652344	0.0002569854259490967	506.6614074707031	196.9986572265625	1.0	505.428955078125	196.53411865234375	0.001743912696838379	18	000
186	511.25384521484375	203.08908081054688	0.000102996826171875	505.1411437988281	199.4569091796875	0.00032076239585876465	505.8157043457031	197.78298950195312	1.0	504.8985595703125	197.2234344482422	0.0010983049869537354	18	000
187	511.4849548339844	202.6790771484375	0.0001010894775390625	505.0463562011719	198.92218017578125	0.00032338500022888184	505.8352355957031	197.35565185546875	1.0	505.1255187988281	196.84800720214844	0.0026178359985351562	18	000
188	507.9654846191406	200.30506896972656	4.1812658309936523e-5	504.65185546875	198.44606018066406	0.00013563036918640137	506.1149597167969	197.34312438964844	1.0	505.63177490234375	197.2471466064453	0.0021368861198425293	18	000
189	511.81951904296875	202.90298461914062	6.714463233947754e-5	505.2861328125	199.45338439941406	0.00019276142120361328	507.0123596191406	197.86447143554688	1.0	505.83154296875	197.6041717529297	0.002541661262512207	18	000
190	511.461181640625	203.01303100585938	7.808208465576172e-5	504.7733459472656	199.42123413085938	0.000275343656539917	506.39471435546875	197.65196228027344	1.0	505.0254821777344	197.37510681152344	0.002420276403427124	18	000
191	511.62451171875	203.24330139160156	7.364153861999512e-5	504.9742431640625	199.6245574951172	0.00024327635765075684	506.27069091796875	197.5906982421875	0.9999998807907104	505.3114013671875	197.27487182617188	0.002773880958557129	18	000
192	511.55548095703125	203.22921752929688	4.425644874572754e-5	504.466552734375	199.62823486328125	0.00016483664512634277	506.1265869140625	197.4303436279297	1.0	505.6946716308594	197.70814514160156	0.004136949777603149	18	000
193	511.4337463378906	202.8934783935547	5.030632019042969e-5	504.94775390625	199.22238159179688	0.0001881718635559082	505.5848388671875	197.63258361816406	0.9999998807907104	504.663818359375	197.32237243652344	0.005766063928604126	18	000
194	511.5224914550781	202.88002014160156	7.387995719909668e-5	504.77178955078125	199.1085662841797	0.00028258562088012695	506.0073547363281	197.0438995361328	1.0	505.03240966796875	196.7681884765625	0.0021140575408935547	18	000
195	4.3165364265441895	464.74456787109375	0.00010731816291809082	504.5768127441406	199.0009307861328	0.0001983940601348877	506.16802978515625	197.08399963378906	1.0	505.2793884277344	196.5526885986328	0.001669377088546753	18	000
196	511.74700927734375	202.90174865722656	7.537007331848145e-5	505.26263427734375	199.4790802001953	0.0002003014087677002	506.76434326171875	197.57151794433594	1.0	505.68463134765625	197.35594177246094	0.0013217926025390625	18	000
197	511.5552978515625	203.3777313232422	7.76052474975586e-5	504.91827392578125	199.62535095214844	0.0002982914447784424	506.8617248535156	198.01136779785156	1.0	505.3869323730469	197.5167999267578	0.0013127028942108154	18	000
198	2.803048849105835	482.290771484375	0.00013685226440429688	504.8205261230469	199.6986083984375	0.00021544098854064941	506.3057556152344	198.0326690673828	1.0	505.0194091796875	197.83953857421875	0.002799302339553833	18	000
199	507.7679138183594	200.46949768066406	6.565451622009277e-5	504.9352111816406	199.18162536621094	0.0002638101577758789	506.14837646484375	197.37953186035156	0.9999998807907104	505.15972900390625	197.00067138671875	0.001414656639099121	18	000
200	507.8905944824219	200.4980010986328	7.686018943786621e-5	504.87139892578125	199.1743621826172	0.0002796351909637451	505.84417724609375	197.1508026123047	0.9999998807907104	504.98150634765625	196.59873962402344	0.002378702163696289	18	000
201	3.1550168991088867	481.1348571777344	8.568167686462402e-5	504.5766906738281	199.51625061035156	0.00021475553512573242	505.56378173828125	197.94476318359375	1.0	504.4506530761719	197.78060913085938	0.003933817148208618	18	000
202	511.81549072265625	203.01162719726562	8.806586265563965e-5	504.9837341308594	199.69895935058594	0.0002580583095550537	506.4165344238281	197.64698791503906	1.0	505.40185546875	197.2183837890625	0.0016399919986724854	18	000
203	511.4736633300781	202.82656860351562	8.043646812438965e-5	504.6805419921875	198.94970703125	0.00024232268333435059	505.9588317871094	197.42919921875	1.0	504.3723449707031	198.1040802001953	0.0010432004928588867	18	000
204	511.5907287597656	202.74850463867188	9.66191291809082e-5	504.85565185546875	199.13839721679688	0.00037044286727905273	506.01568603515625	196.90895080566406	0.9999999403953552	505.1046142578125	196.39810180664062	0.0019156038761138916	18	000
205	508.2084655761719	200.40670776367188	7.164478302001953e-5	505.0111389160156	199.03567504882812	0.00017789006233215332	506.5309753417969	197.20509338378906	0.9999999403953552	505.2566833496094	196.7646942138672	0.0016377270221710205	18	000
206	511.77581787109375	203.3645782470703	5.367398262023926e-5	504.9380798339844	199.77511596679688	0.00018924474716186523	506.5882873535156	197.79849243164062	1.0	505.2816162109375	197.57839965820312	0.002090245485305786	18	000
207	511.7752990722656	203.12808227539062	8.133053779602051e-5	505.0876770019531	199.50442504882812	0.00020393729209899902	506.57550048828125	197.42855834960938	1.0	505.4815368652344	196.99197387695312	0.0012018680572509766	18	000
208	511.5251159667969	203.12718200683594	8.526444435119629e-5	504.85137939453125	199.2042236328125	0.0003337264060974121	505.9528503417969	197.60211181640625	0.9999998807907104	504.98553466796875	197.2268524169922	0.003779292106628418	18	000
209	3.4566054344177246	482.1984558105469	6.872415542602539e-5	505.0409240722656	198.93702697753906	0.0003070831298828125	505.9132995605469	197.07009887695312	1.0	504.8883972167969	196.92662048339844	0.003230750560760498	18	000
210	512.12353515625	203.14877319335938	0.00010076165199279785	505.1377258300781	199.7651824951172	0.00029414892196655273	507.06939697265625	197.323974609375	1.0	504.9130859375	198.7279510498047	0.0014874637126922607	18	000
211	508.06939697265625	200.26437377929688	5.519390106201172e-5	505.02252197265625	198.6741180419922	0.00018930435180664062	506.1658935546875	196.8846893310547	1.0	505.2139892578125	196.1951141357422	0.0007534921169281006	18	000
212	511.8243408203125	203.09524536132812	8.723139762878418e-5	505.03271484375	199.59323120117188	0.0002893805503845215	506.45391845703125	197.62310791015625	1.0	505.22222900390625	197.32073974609375	0.0035339295864105225	18	000
213	511.4143371582031	203.08966064453125	7.653236389160156e-5	504.5758056640625	199.6534423828125	0.00028446316719055176	505.9648742675781	197.88722229003906	0.9999999403953552	504.7860107421875	197.57484436035156	0.0019779205322265625	18	000
214	511.7164306640625	202.99427795410156	8.755922317504883e-5	505.1089172363281	199.46942138671875	0.0002720654010772705	506.65887451171875	197.71202087402344	0.9999999403953552	505.58209228515625	197.3370819091797	0.0019530057907104492	18	000
215	512.2841796875	203.51185607910156	6.982684135437012e-5	505.3744201660156	199.6038055419922	0.00015687942504882812	507.3482360839844	197.5149383544922	1.0	504.78973388671875	198.8118896484375	0.0008434057235717773	18	000
216	508.4169921875	200.02932739257812	7.101893424987793e-5	505.1460876464844	198.62644958496094	0.00016424059867858887	506.4787902832031	196.47052001953125	1.0	505.3228759765625	196.5988311767578	0.0011165142059326172	18	000
217	507.616943359375	200.73965454101562	4.819035530090332e-5	504.4072265625	199.74227905273438	0.00014403462409973145	505.6099548339844	197.4771270751953	1.0	504.51800537109375	197.22007751464844	0.001103222370147705	18	000
218	511.88543701171875	203.3152313232422	6.181001663208008e-5	505.3247375488281	199.6588134765625	0.00020384788513183594	506.8734436035156	197.6802215576172	1.0	504.7926025390625	199.0345458984375	0.0010779798030853271	18	000
219	511.5949401855469	203.00767517089844	5.689263343811035e-5	504.79541015625	199.31256103515625	0.00018793344497680664	506.45343017578125	197.44947814941406	1.0	505.1820068359375	196.99258422851562	0.001132875680923462	18	000
220	511.5933532714844	202.88992309570312	0.00010883808135986328	504.917236328125	198.9866485595703	0.0002938508987426758	506.08184814453125	196.98512268066406	1.0	504.3390808105469	198.01731872558594	0.0015846490859985352	18	000
221	3.1203157901763916	481.7343444824219	5.117058753967285e-5	504.72857666015625	198.80421447753906	0.00014027953147888184	505.859375	197.1683349609375	1.0	504.5474548339844	196.617431640625	0.0005537569522857666	18	000
222	511.4867248535156	203.12353515625	9.042024612426758e-5	505.0567932128906	199.6260223388672	0.00027051568031311035	506.44781494140625	197.23056030273438	1.0	504.46270751953125	198.52301025390625	0.0011909008026123047	18	000
223	511.5587463378906	203.985107421875	5.53131103515625e-5	505.2999267578125	200.6209716796875	0.00014007091522216797	506.9181823730469	198.44667053222656	1.0	504.4697265625	199.6674041748047	0.000647127628326416	18	000
224	511.5302734375	202.77708435058594	5.3435564041137695e-5	504.77728271484375	199.13726806640625	0.0001334547996520996	506.4178771972656	196.62527465820312	1.0	505.054931640625	196.3401641845703	0.0004819631576538086	18	000
225	507.7209167480469	200.3907012939453	7.82310962677002e-5	505.0806884765625	198.91329956054688	0.00016021728515625	506.2109069824219	197.1772918701172	1.0	505.1258850097656	196.20936584472656	0.0005585551261901855	18	000
226	507.8453063964844	200.5215301513672	6.16312026977539e-5	504.8459777832031	199.1616668701172	0.00014147162437438965	506.5022888183594	197.40484619140625	1.0	505.0421142578125	196.59710693359375	0.0006820261478424072	18	000
227	508.1883544921875	200.59378051757812	7.224082946777344e-5	505.3700256347656	199.24343872070312	0.00019678473472595215	506.61444091796875	197.366455078125	1.0	505.0669250488281	198.64837646484375	0.0016654729843139648	18	000
228	508.31256103515625	200.1835174560547	8.913874626159668e-5	505.32122802734375	198.59246826171875	0.00017729401588439941	506.7492980957031	197.0101318359375	1.0	504.7392883300781	198.0140838623047	0.0007660984992980957	18	000
229	511.6089782714844	202.87887573242188	5.367398262023926e-5	505.0898742675781	198.9983673095703	0.00013113021850585938	506.5448913574219	197.19515991210938	1.0	504.6776123046875	198.4040985107422	0.0005849301815032959	18	000
230	507.66851806640625	200.57882690429688	9.66191291809082e-5	504.9139404296875	199.48654174804688	0.00033593177795410156	506.1011047363281	197.39463806152344	1.0	504.6032409667969	198.37667846679688	0.0013818442821502686	18	000
231	508.22747802734375	200.50901794433594	6.893277168273926e-5	505.4822998046875	199.14801025390625	0.00014224648475646973	506.9801330566406	197.3759307861328	1.0	504.646728515625	198.5290069580078	0.0005027949810028076	18	000
232	508.5326232910156	200.31939697265625	9.41157341003418e-5	505.47027587890625	198.9325408935547	0.00019595026969909668	506.8069152832031	196.7830352783203	1.0	504.9470520019531	198.10464477539062	0.0010216832160949707	18	000
233	508.1898193359375	200.5023956298828	9.566545486450195e-5	505.1845397949219	199.32054138183594	0.00029855966567993164	506.39337158203125	197.3904571533203	1.0	505.2213439941406	196.93601989746094	0.001831352710723877	18	000
234	508.5327453613281	200.69480895996094	8.630752563476562e-5	505.58349609375	199.52041625976562	0.00020676851272583008	507.5277099609375	197.1977996826172	1.0	505.0690002441406	198.58831787109375	0.0008032619953155518	18	000
235	507.94976806640625	200.3013916015625	5.868077278137207e-5	505.0439147949219	198.90711975097656	0.0001710653305053711	506.7333068847656	197.556884765625	1.0	505.32232666015625	196.65562438964844	0.0006465017795562744	18	000
236	511.6180725097656	203.7417755126953	7.727742195129395e-5	505.1644287109375	200.05201721191406	0.00023987889289855957	506.463134765625	198.1721954345703	1.0	505.2657775878906	197.70236206054688	0.002100139856338501	18	000
237	511.51934814453125	203.17596435546875	6.434321403503418e-5	504.93377685546875	199.4847412109375	0.00022774934768676758	506.3966369628906	197.85511779785156	1.0	504.98486328125	197.23727416992188	0.001187741756439209	18	000
238	508.1532897949219	200.70697021484375	4.6193599700927734e-5	505.1585693359375	199.59251403808594	0.00013682246208190918	506.9141845703125	197.7687225341797	1.0	505.3839111328125	197.30116271972656	0.0005634427070617676	18	000
239	511.5207214355469	202.99769592285156	5.543231964111328e-5	504.9606018066406	199.02029418945312	0.00012928247451782227	506.5548400878906	197.1865997314453	1.0	504.60137939453125	198.39584350585938	0.0004006028175354004	18	000
240	511.5459289550781	202.60629272460938	0.00012606382369995117	505.1738586425781	198.9687042236328	0.0004322528839111328	506.4759216308594	197.2643585205078	1.0	504.4839172363281	197.9136962890625	0.001622706651687622	18	000
241	508.0393981933594	200.45799255371094	0.00010511279106140137	505.08154296875	198.73146057128906	0.00026538968086242676	506.6374206542969	196.83804321289062	1.0	504.6405029296875	197.8341827392578	0.0012544095516204834	18	000
242	508.5941467285156	200.52772521972656	8.410215377807617e-5	505.52099609375	199.77267456054688	0.00021755695343017578	507.271484375	197.6018829345703	1.0	504.65484619140625	198.9436492919922	0.0007754266262054443	18	000
243	508.59893798828125	200.391845703125	8.741021156311035e-5	505.31494140625	198.95388793945312	0.0002606809139251709	507.2538146972656	197.1201171875	1.0	504.6666564941406	198.039794921875	0.0007832348346710205	18	000
244	511.4920654296875	202.99009704589844	7.50422477722168e-5	504.7039794921875	199.38221740722656	0.00030294060707092285	506.08514404296875	197.50030517578125	1.0	504.9261779785156	197.03515625	0.0018768608570098877	18	000
245	511.74212646484375	203.4001007080078	7.510185241699219e-5	505.261962890625	199.51356506347656	0.00019428133964538574	506.76971435546875	197.81094360351562	1.0	504.54034423828125	198.6834259033203	0.00080147385597229	18	000
246	508.34027099609375	200.3314666748047	0.00011339783668518066	505.6138000488281	198.755615234375	0.0002904236316680908	507.28961181640625	197.27011108398438	1.0	505.02313232421875	198.20030212402344	0.000977247953414917	18	000
247	3.396761655807495	481.2834777832031	0.0001334846019744873	505.12591552734375	199.23765563964844	0.00019487738609313965	506.1643371582031	197.45022583007812	1.0	504.83538818359375	196.8882293701172	0.0007042288780212402	18	000
248	511.7883605957031	203.0992889404297	9.515881538391113e-5	504.9704895019531	199.66612243652344	0.00027933716773986816	506.4474182128906	197.10072326660156	1.0	504.3402099609375	198.3829803466797	0.0011383295059204102	18	000
249	511.6242980957031	202.99002075195312	8.574128150939941e-5	505.146484375	199.38050842285156	0.00023877620697021484	506.26837158203125	197.55908203125	1.0	504.9136047363281	196.91156005859375	0.0017300546169281006	18	000
250	508.185546875	200.3125	9.104609489440918e-5	505.12310791015625	199.03465270996094	0.0002880692481994629	506.6487731933594	197.388916015625	1.0	505.324462890625	196.70904541015625	0.0012793540954589844	18	000
251	512.1298828125	203.0984649658203	7.495284080505371e-5	505.4275817871094	199.525146484375	0.00018128752708435059	506.6993408203125	197.00436401367188	1.0	504.7966003417969	198.60487365722656	0.0008612871170043945	18	000
252	511.6500549316406	202.95921325683594	7.927417755126953e-5	504.74261474609375	199.34274291992188	0.00042048096656799316	506.0562744140625	197.4791259765625	1.0	504.99163818359375	197.1065673828125	0.005570322275161743	18	000
253	507.7816162109375	200.2084503173828	7.56680965423584e-5	505.0132751464844	198.5196075439453	0.00017902255058288574	506.1854248046875	196.8347625732422	1.0	504.95635986328125	195.9945068359375	0.0007857382297515869	18	000
254	511.7928466796875	202.82089233398438	0.00010094046592712402	505.1208801269531	198.91395568847656	0.00034615397453308105	506.30169677734375	197.26931762695312	1.0	504.6191101074219	198.09603881835938	0.0015718340873718262	18	000
255	511.7294616699219	202.57655334472656	7.787346839904785e-5	505.1927490234375	198.60565185546875	0.00020238757133483887	506.353515625	196.55409240722656	1.0	505.7114562988281	196.5221405029297	0.0007103979587554932	18	000
256	511.650146484375	203.33079528808594	7.778406143188477e-5	505.15191650390625	199.6577606201172	0.0002509653568267822	506.45233154296875	197.7880096435547	1.0	505.2884521484375	197.31039428710938	0.0012597143650054932	18	000
257	510.81463623046875	203.2058563232422	5.981326103210449e-5	504.8309020996094	199.487548828125	0.0002270340919494629	505.630615234375	198.22003173828125	1.0	504.95208740234375	198.30918884277344	0.0018945038318634033	18	000
258	511.7831115722656	203.64584350585938	7.605552673339844e-5	504.9920959472656	200.09307861328125	0.000179976224899292	506.4031982421875	197.89181518554688	1.0	505.0670166015625	197.58242797851562	0.0014603137969970703	18	000
259	507.5997619628906	200.4006805419922	9.304285049438477e-5	504.9516906738281	198.87538146972656	0.00023558735847473145	506.05322265625	197.4274444580078	1.0	504.8514709472656	197.11717224121094	0.001126021146774292	18	000
260	511.69287109375	203.2458953857422	6.654858589172363e-5	504.8731994628906	199.49050903320312	0.00023069977760314941	506.42828369140625	197.47621154785156	1.0	505.219482421875	197.25265502929688	0.0015638768672943115	18	000
261	512.0047607421875	202.8861541748047	8.401274681091309e-5	505.4488830566406	199.40603637695312	0.00026473402976989746	506.8109130859375	197.02529907226562	1.0	504.7382507324219	198.42361450195312	0.0011303126811981201	18	000
262	511.95416259765625	203.4322052001953	8.392333984375e-5	505.04254150390625	199.8904266357422	0.00029137730598449707	506.58123779296875	198.116455078125	1.0	504.32000732421875	198.9595947265625	0.0015540122985839844	18	000
263	511.6066589355469	202.82798767089844	6.631016731262207e-5	505.2560729980469	199.2860870361328	0.00022014975547790527	506.3456726074219	197.3797149658203	1.0	504.7951965332031	198.38662719726562	0.0007126927375793457	18	000
264	511.8286437988281	203.22720336914062	9.465217590332031e-5	505.3616027832031	199.3864288330078	0.00025328993797302246	506.7335205078125	197.6591796875	1.0	504.7195739746094	198.4678497314453	0.0011102557182312012	18	000
265	511.54193115234375	203.1398162841797	9.85562801361084e-5	505.1208801269531	199.36819458007812	0.000319063663482666	506.1183776855469	197.7080078125	1.0	504.8511657714844	197.19161987304688	0.0012485384941101074	18	000
266	508.8683166503906	200.0778045654297	9.459257125854492e-5	505.5456848144531	198.09095764160156	0.00016483664512634277	507.312744140625	196.7765350341797	1.0	505.023193359375	197.83087158203125	0.0007090270519256592	18	000
267	508.3070983886719	200.3842315673828	5.8263540267944336e-5	505.3604736328125	199.04376220703125	0.00018578767776489258	506.8158874511719	197.4824676513672	1.0	505.3268737792969	196.79833984375	0.0010178983211517334	18	000
268	511.7298889160156	202.89833068847656	9.933114051818848e-5	504.92889404296875	199.34315490722656	0.00032076239585876465	506.4105224609375	197.4434356689453	1.0	505.3427734375	196.904541015625	0.0013176500797271729	18	000
269	508.1744384765625	200.51092529296875	8.985400199890137e-5	505.33465576171875	198.94517517089844	0.0001882612705230713	506.4759826660156	196.78579711914062	1.0	504.62786865234375	198.0845489501953	0.0008439719676971436	18	000
270	508.9017333984375	200.4253692626953	0.00010433793067932129	505.5449523925781	198.92611694335938	0.00022494792938232422	507.4958801269531	196.68350219726562	1.0	504.84564208984375	197.87037658691406	0.0009916424751281738	18	000
271	511.72650146484375	203.3961181640625	8.177757263183594e-5	505.1875	199.74139404296875	0.00024712085723876953	506.7280578613281	197.88026428222656	1.0	505.27496337890625	197.41766357421875	0.0012233853340148926	18	000
272	508.0689392089844	200.2797088623047	0.00014409422874450684	505.3330078125	198.8632354736328	0.0003063082695007324	506.6497497558594	196.88250732421875	1.0	504.5561218261719	197.9055633544922	0.000891953706741333	18	000
273	508.0584716796875	200.36924743652344	0.00010699033737182617	504.8462219238281	198.693115234375	0.00017458200454711914	506.467041015625	196.721435546875	1.0	504.42913818359375	197.91769409179688	0.0005024373531341553	18	000
274	511.87188720703125	203.44314575195312	6.490945816040039e-5	505.25335693359375	199.61740112304688	0.00019633769989013672	506.9106750488281	197.51687622070312	1.0	504.8247985839844	198.85220336914062	0.0009320974349975586	18	000
275	511.8928527832031	203.1388702392578	8.144974708557129e-5	505.5294189453125	199.22982788085938	0.00019663572311401367	506.77294921875	197.1918182373047	1.0	505.0863037109375	198.45193481445312	0.0008063316345214844	18	000
276	508.1809997558594	200.13702392578125	5.888938903808594e-5	505.0679931640625	198.0592803955078	0.00012388825416564941	506.4257507324219	196.65835571289062	1.0	504.9909362792969	195.84866333007812	0.0004239380359649658	18	000
277	508.3094177246094	200.62925720214844	8.338689804077148e-5	505.2089538574219	199.54637145996094	0.00023788213729858398	506.9471435546875	197.67428588867188	1.0	504.69732666015625	198.99769592285156	0.001086801290512085	18	000
278	511.6636962890625	202.76564025878906	8.934736251831055e-5	505.25946044921875	198.92984008789062	0.0002689063549041748	506.4512939453125	197.2552947998047	1.0	504.7215881347656	198.3574676513672	0.0009652376174926758	18	000
279	511.1945495605469	202.53614807128906	6.571412086486816e-5	504.85003662109375	198.70230102539062	0.00023609399795532227	505.7489929199219	197.3835906982422	1.0	505.361572265625	197.40902709960938	0.0014985203742980957	18	000
280	512.1567993164062	203.1563720703125	9.08970832824707e-5	505.6341857910156	199.27642822265625	0.00025081634521484375	507.11297607421875	197.58782958984375	1.0	504.890380859375	198.58180236816406	0.001703709363937378	18	000
281	511.8503723144531	203.2820587158203	6.750226020812988e-5	505.3110656738281	199.49636840820312	0.00017315149307250977	506.7829284667969	197.5547637939453	1.0	504.6321716308594	198.64633178710938	0.0010343194007873535	18	000
282	511.9229736328125	202.73098754882812	0.00011026859283447266	505.4732666015625	198.5135040283203	0.0002745687961578369	507.03985595703125	196.81089782714844	1.0	505.07861328125	197.76332092285156	0.0011302828788757324	18	000
283	511.8421936035156	203.56898498535156	5.790591239929199e-5	505.0982666015625	199.73179626464844	0.00016826391220092773	506.6592712402344	197.7803192138672	1.0	505.1866455078125	197.35336303710938	0.0013506710529327393	18	000
284	508.4945068359375	200.3801727294922	8.246302604675293e-5	505.43902587890625	199.07510375976562	0.00018393993377685547	507.17779541015625	197.3718719482422	1.0	504.5840148925781	198.4269256591797	0.0006323754787445068	18	000
285	511.8089599609375	203.71551513671875	6.377696990966797e-5	505.0830383300781	200.0535430908203	0.00019103288650512695	506.824462890625	198.0072021484375	1.0	504.2877502441406	199.04144287109375	0.001175999641418457	18	000
286	512.1137084960938	203.20028686523438	0.00011879205703735352	505.6271057128906	199.46104431152344	0.0002886056900024414	506.9128723144531	197.0203399658203	1.0	504.9200744628906	198.4700927734375	0.0018023550510406494	18	000
287	511.9161071777344	203.12730407714844	0.00010845065116882324	505.53424072265625	199.5351104736328	0.00024178624153137207	506.8184814453125	197.3792266845703	1.0	504.7803649902344	198.6401824951172	0.001383453607559204	18	000
288	508.0601501464844	200.24693298339844	8.049607276916504e-5	505.3941650390625	198.56700134277344	0.0001819133758544922	506.47747802734375	196.89503479003906	1.0	505.0266418457031	196.47535705566406	0.0007430016994476318	18	000
289	508.46514892578125	200.4485626220703	0.00011682510375976562	505.31280517578125	199.27981567382812	0.00021207332611083984	507.22003173828125	197.43594360351562	1.0	504.8846435546875	198.6605987548828	0.0006483197212219238	18	000
290	508.1872253417969	200.2830047607422	4.488229751586914e-5	504.68194580078125	198.76705932617188	0.00014337897300720215	506.40869140625	197.35150146484375	1.0	505.0267028808594	196.72496032714844	0.002009063959121704	18	000
291	508.31610107421875	199.97830200195312	0.0001557767391204834	505.26910400390625	198.21958923339844	0.00024878978729248047	506.8151550292969	196.39212036132812	1.0	504.7956237792969	197.63076782226562	0.0009071230888366699	18	000
292	511.627685546875	203.06353759765625	0.0001118779182434082	505.0670166015625	199.4546356201172	0.0003578662872314453	506.4378967285156	197.4334716796875	1.0	504.49267578125	198.4304656982422	0.0015707612037658691	18	000
293	511.7579040527344	203.03390502929688	9.554624557495117e-5	505.2626647949219	199.49644470214844	0.00030663609504699707	506.5382995605469	197.2250213623047	1.0	504.6174621582031	198.23410034179688	0.0012996196746826172	18	000
294	508.518798828125	200.3922576904297	6.216764450073242e-5	505.22149658203125	198.5998992919922	0.00011807680130004883	507.0688171386719	196.5841522216797	1.0	505.58038330078125	195.7638397216797	0.0005460977554321289	18	000
295	512.21923828125	203.21511840820312	7.212162017822266e-5	505.5628356933594	199.2326202392578	0.00016048550605773926	507.27032470703125	197.22607421875	1.0	505.1559143066406	198.62680053710938	0.0009477138519287109	18	000
296	507.7029724121094	200.7854766845703	7.787346839904785e-5	505.093017578125	199.65188598632812	0.00023791193962097168	506.31787109375	197.80157470703125	1.0	504.9349365234375	197.33721923828125	0.0012151598930358887	18	000
297	512.0968627929688	202.93991088867188	7.194280624389648e-5	505.42572021484375	198.9705352783203	0.00018832087516784668	507.0865783691406	197.02239990234375	1.0	504.9245910644531	198.26942443847656	0.001179516315460205	18	000
298	3.1191461086273193	481.4504699707031	7.697939872741699e-5	505.0604553222656	198.79872131347656	0.00013434886932373047	506.5259094238281	196.87057495117188	1.0	504.54241943359375	198.156494140625	0.0005950033664703369	18	000
299	507.7675476074219	200.68153381347656	5.492568016052246e-5	505.4412536621094	199.75918579101562	0.00017088651657104492	506.5217590332031	197.93975830078125	1.0	505.3254089355469	197.4815216064453	0.0009411275386810303	18	000
300	508.58343505859375	200.3276824951172	9.879469871520996e-5	505.3541564941406	198.76123046875	0.0001996457576751709	506.8904113769531	196.466552734375	1.0	504.874267578125	198.03953552246094	0.0007121264934539795	18	000
301	508.4287414550781	200.68490600585938	8.624792098999023e-5	505.72943115234375	199.8339080810547	0.0002231299877166748	507.117919921875	197.77931213378906	1.0	504.91748046875	199.2086639404297	0.0008393526077270508	18	000
302	511.8150634765625	203.01206970214844	9.071826934814453e-5	505.3104553222656	199.18785095214844	0.00022074580192565918	506.6186828613281	197.35433959960938	1.0	505.44384765625	196.98583984375	0.0013520121574401855	18	000
303	508.1966552734375	200.36892700195312	0.0001386404037475586	505.3313293457031	198.60202026367188	0.0002706944942474365	506.6550598144531	196.70437622070312	1.0	504.92340087890625	197.7147979736328	0.0011287927627563477	18	000
304	512.178466796875	203.23992919921875	0.0001080930233001709	505.8462219238281	199.56671142578125	0.00025349855422973633	507.2935485839844	197.50680541992188	1.0	505.0711364746094	198.71421813964844	0.0009142458438873291	18	000
305	511.5610046386719	202.9112091064453	9.289383888244629e-5	504.98919677734375	199.5172576904297	0.0002892017364501953	506.2466735839844	197.31192016601562	1.0	504.5537109375	198.61248779296875	0.0014969110488891602	18	000
306	511.85235595703125	203.7095947265625	5.5283308029174805e-5	505.1399230957031	200.14190673828125	0.00014981627464294434	506.6325378417969	197.8195037841797	1.0	505.35260009765625	197.43600463867188	0.0008208155632019043	18	000
307	511.60650634765625	202.5641326904297	8.26120376586914e-5	505.0832214355469	198.7562713623047	0.0003161430358886719	506.1884460449219	197.0316619873047	1.0	505.0995788574219	196.05325317382812	0.0015675127506256104	18	000
308	511.7865295410156	203.411865234375	0.00011166930198669434	505.4060363769531	199.53778076171875	0.00028908252716064453	506.62030029296875	197.66622924804688	1.0	504.7712707519531	198.79319763183594	0.0011972486972808838	18	000
309	508.8182373046875	200.16131591796875	5.120038986206055e-5	506.0660400390625	198.8097686767578	0.00011026859283447266	507.5641784667969	196.92636108398438	1.0	505.56329345703125	198.4919891357422	0.0004138648509979248	18	000
310	511.5555419921875	203.2251434326172	6.273388862609863e-5	505.22930908203125	199.65740966796875	0.00018703937530517578	506.3874206542969	197.5600128173828	1.0	505.211669921875	197.2717742919922	0.0007803738117218018	18	000
311	511.56597900390625	202.84898376464844	5.5909156799316406e-5	505.10699462890625	198.97763061523438	0.0001703798770904541	506.028564453125	197.3985137939453	1.0	504.80712890625	196.8921661376953	0.001211792230606079	18	000
312	512.1416015625	203.4348907470703	0.0001239478588104248	505.82537841796875	199.64315795898438	0.00028699636459350586	507.0269470214844	197.65960693359375	1.0	505.10174560546875	198.69998168945312	0.0017915070056915283	18	000
313	511.6744384765625	203.2530059814453	8.106231689453125e-5	505.1685485839844	199.40174865722656	0.00020942091941833496	506.53076171875	197.6162109375	1.0	504.4407043457031	198.84954833984375	0.0009670853614807129	18	000
314	512.0277709960938	202.99755859375	0.00010177493095397949	505.46356201171875	199.36215209960938	0.0002256929874420166	506.6825866699219	196.95529174804688	1.0	504.8664855957031	198.37387084960938	0.001344233751296997	18	000
315	508.07745361328125	200.47662353515625	7.656216621398926e-5	505.3338928222656	199.04783630371094	0.00020307302474975586	506.5429992675781	196.80043029785156	1.0	504.8468322753906	198.2838134765625	0.0007480382919311523	18	000
316	511.8262634277344	203.30722045898438	7.95125961303711e-5	505.21478271484375	199.88494873046875	0.0002491176128387451	507.0209045410156	197.60113525390625	1.0	504.6091003417969	199.06405639648438	0.0008212625980377197	18	000
317	511.9646301269531	203.08103942871094	0.00010609626770019531	505.4571838378906	199.09571838378906	0.00027051568031311035	506.9510192871094	197.48947143554688	1.0	504.96258544921875	198.2940673828125	0.00154075026512146	18	000
318	511.802978515625	203.20645141601562	7.82310962677002e-5	505.48046875	199.1985626220703	0.00018659234046936035	507.0300598144531	197.363525390625	1.0	504.85980224609375	198.49847412109375	0.0005941689014434814	18	000
319	511.6737060546875	203.7604522705078	7.176399230957031e-5	505.1351013183594	200.03639221191406	0.00017246603965759277	506.4401550292969	197.99195861816406	1.0	504.5884094238281	199.26864624023438	0.0008953213691711426	18	000
320	511.86871337890625	203.2303009033203	5.8323144912719727e-5	505.3418884277344	199.32568359375	0.0001506209373474121	506.8135070800781	197.74440002441406	1.0	505.633544921875	197.26419067382812	0.0005532205104827881	18	000
321	511.99041748046875	203.22247314453125	8.028745651245117e-5	505.2889099121094	199.3550262451172	0.00020334124565124512	506.8641662597656	197.18260192871094	1.0	504.6561584472656	198.36398315429688	0.0009164810180664062	18	000
322	3.427391529083252	481.07379150390625	5.447864532470703e-5	505.424560546875	199.6077880859375	0.000155717134475708	507.33221435546875	197.47061157226562	1.0	506.0614013671875	197.06959533691406	0.0009512901306152344	18	000
323	511.7392272949219	203.14260864257812	5.9664249420166016e-5	505.0962219238281	199.1269989013672	0.00014209747314453125	506.5984191894531	197.2703094482422	1.0	504.7408752441406	198.6988983154297	0.00044918060302734375	18	000
324	511.7891540527344	203.01336669921875	7.69495964050293e-5	505.40789794921875	199.04515075683594	0.0001709461212158203	506.3731689453125	196.88092041015625	1.0	504.78363037109375	198.2726287841797	0.000612795352935791	18	000
325	511.7906494140625	202.7716522216797	0.00010287761688232422	505.3932189941406	198.82420349121094	0.000326693058013916	506.6053161621094	196.86862182617188	1.0	504.87420654296875	197.96177673339844	0.0013298392295837402	18	000
326	511.60626220703125	203.20140075683594	6.404519081115723e-5	505.0473937988281	199.3185272216797	0.000160902738571167	506.41363525390625	197.15664672851562	1.0	504.5179138183594	198.50006103515625	0.000684201717376709	18	000
327	511.58489990234375	203.30477905273438	7.62641429901123e-5	504.97259521484375	199.4499053955078	0.00017777085304260254	506.227783203125	197.2550506591797	1.0	504.3083190917969	198.8753204345703	0.0006339550018310547	18	000
328	508.2756652832031	200.6378173828125	8.109211921691895e-5	505.29815673828125	199.50296020507812	0.0002224445343017578	506.6427001953125	197.5218048095703	1.0	505.3199462890625	196.94216918945312	0.0009170174598693848	18	000
329	508.24969482421875	200.62765502929688	8.046627044677734e-5	505.5914611816406	199.7208251953125	0.0001533031463623047	506.8155212402344	197.3792266845703	1.0	504.943603515625	198.9206085205078	0.0006062686443328857	18	000
330	511.6242980957031	203.13473510742188	6.690621376037598e-5	505.15509033203125	199.49127197265625	0.0001977682113647461	506.7118835449219	197.75587463378906	1.0	505.3946228027344	197.34593200683594	0.0009495913982391357	18	000
331	512.057861328125	203.20248413085938	6.490945816040039e-5	505.38323974609375	199.66677856445312	0.00015240907669067383	507.3097229003906	197.4005889892578	1.0	504.709228515625	198.796875	0.0005292296409606934	18	000
332	511.85919189453125	202.99981689453125	0.00011369585990905762	505.2002258300781	199.67713928222656	0.00038942694664001465	506.49127197265625	197.24853515625	1.0	504.4414367675781	198.60874938964844	0.001356273889541626	18	000
333	508.73773193359375	200.46461486816406	8.720159530639648e-5	505.75311279296875	199.32220458984375	0.00018581748008728027	507.434814453125	197.12901306152344	1.0	504.8836669921875	198.57525634765625	0.0008461177349090576	18	000
334	511.10919189453125	202.92166137695312	6.070733070373535e-5	504.8362121582031	199.16627502441406	0.00015982985496520996	505.8900451660156	197.1743927001953	1.0	504.5251770019531	196.57754516601562	0.0006666183471679688	18	000
335	511.5325622558594	203.47515869140625	8.618831634521484e-5	504.9484558105469	199.99888610839844	0.00023427605628967285	506.464599609375	197.5011444091797	1.0	504.3360900878906	198.97283935546875	0.0010100007057189941	18	000
336	508.6357727050781	200.55502319335938	9.354948997497559e-5	505.5838623046875	199.18191528320312	0.00023701786994934082	507.18994140625	197.33384704589844	1.0	504.91015625	198.5174560546875	0.0014275312423706055	18	000
337	511.4278869628906	203.31549072265625	8.237361907958984e-5	505.22308349609375	199.5673065185547	0.0002086162567138672	506.33319091796875	197.59832763671875	1.0	504.4657287597656	198.5281524658203	0.0006035864353179932	18	000
338	512.1416015625	202.72743225097656	0.00012248754501342773	505.4830627441406	198.94613647460938	0.0002917349338531494	507.1429748535156	196.64410400390625	1.0	504.92901611328125	197.95794677734375	0.0013322234153747559	18	000
339	511.4637756347656	202.42630004882812	0.00011524558067321777	505.3122253417969	198.32582092285156	0.0002980828285217285	505.6114807128906	196.5655517578125	0.9999999403953552	505.06683349609375	197.61105346679688	0.0010015368461608887	18	000
340	511.95880126953125	203.49288940429688	0.00012859702110290527	505.4989929199219	199.62486267089844	0.0003059208393096924	507.0943603515625	197.54908752441406	1.0	504.9508056640625	198.65725708007812	0.001445084810256958	18	000
341	508.00494384765625	200.75027465820312	0.00010102987289428711	505.1453857421875	199.68228149414062	0.0003279745578765869	506.5243835449219	197.4071807861328	1.0	504.6435546875	198.5889434814453	0.0010779798030853271	18	000
342	511.4902648925781	203.2158660888672	5.644559860229492e-5	505.1419982910156	199.4640655517578	0.0001290440559387207	506.6961669921875	197.79705810546875	1.0	505.1229553222656	197.21240234375	0.0005210936069488525	18	000
343	511.58648681640625	202.91026306152344	7.221102714538574e-5	505.36297607421875	199.1505126953125	0.00020772218704223633	506.1326599121094	197.22413635253906	1.0	505.0881042480469	196.607421875	0.0010319352149963379	18	000
344	511.8298645019531	203.59243774414062	5.46872615814209e-5	505.3662109375	200.0221710205078	0.00013130903244018555	506.9907531738281	197.58889770507812	1.0	504.713623046875	198.98953247070312	0.0005817711353302002	18	000
345	507.81744384765625	200.78341674804688	6.523728370666504e-5	504.95147705078125	199.87452697753906	0.0001881718635559082	506.27862548828125	197.51239013671875	1.0	505.1598205566406	197.34120178222656	0.0013867318630218506	18	000
346	508.2464294433594	200.6444549560547	0.0001112520694732666	505.4205322265625	199.11669921875	0.00026786327362060547	506.8220520019531	197.1654052734375	1.0	504.8879699707031	198.17945861816406	0.0012199580669403076	18	000
347	511.98333740234375	203.17111206054688	5.587935447692871e-5	505.3077697753906	199.47119140625	0.00015744566917419434	506.7658996582031	197.1510772705078	1.0	504.6933288574219	198.351806640625	0.0008072555065155029	18	000
348	511.6315612792969	203.38577270507812	8.606910705566406e-5	505.1795959472656	200.0312957763672	0.0002142786979675293	506.1216735839844	197.80198669433594	1.0	504.4346618652344	199.30419921875	0.0012419819831848145	18	000
349	511.7947998046875	202.81570434570312	9.012222290039062e-5	505.130126953125	198.7261505126953	0.0002453327178955078	506.6213073730469	196.94888305664062	1.0	504.71832275390625	198.0854034423828	0.001174241304397583	18	000
350	511.6608581542969	203.08651733398438	7.590651512145996e-5	505.0820007324219	199.28126525878906	0.00018289685249328613	506.42987060546875	197.3424835205078	1.0	504.3632507324219	198.58042907714844	0.0007369816303253174	18	000
351	512.0560302734375	203.58853149414062	8.538365364074707e-5	505.3972473144531	200.05514526367188	0.00021064281463623047	507.123046875	197.55007934570312	1.0	504.9440002441406	198.96124267578125	0.0010977983474731445	18	000
352	508.0980529785156	199.95799255371094	7.954239845275879e-5	505.3363952636719	198.42123413085938	0.00014722347259521484	506.6214904785156	196.691650390625	1.0	505.2461242675781	196.00816345214844	0.00045159459114074707	18	000
353	508.25494384765625	200.23699951171875	9.250640869140625e-5	505.3973693847656	198.5626220703125	0.00016614794731140137	506.6665344238281	196.46380615234375	1.0	505.00018310546875	197.9468994140625	0.0006112456321716309	18	000
354	508.5929870605469	200.14810180664062	6.812810897827148e-5	505.4516906738281	198.491455078125	0.0001398622989654541	506.8352966308594	196.53134155273438	1.0	505.6640319824219	195.8345489501953	0.0005495548248291016	18	000
355	511.7662353515625	202.90432739257812	6.955862045288086e-5	505.4188232421875	198.77239990234375	0.00015869736671447754	506.535888671875	197.15966796875	1.0	505.4170837402344	196.39039611816406	0.0007982552051544189	18	000
356	508.0105895996094	200.3023223876953	7.69495964050293e-5	505.3333740234375	198.63963317871094	0.0001906752586364746	506.7272033691406	197.20677185058594	1.0	505.4584655761719	196.5029296875	0.0004112720489501953	18	000
357	511.7201843261719	203.12188720703125	0.00010696053504943848	505.41461181640625	199.3743133544922	0.00025457143783569336	506.8838195800781	197.46835327148438	1.0	504.8487854003906	198.91061401367188	0.0008935928344726562	18	000
358	511.92474365234375	202.89031982421875	0.00010910630226135254	505.45758056640625	198.63656616210938	0.0002334117889404297	506.68121337890625	196.4185791015625	1.0	504.9903259277344	197.9095458984375	0.0008190274238586426	18	000
359	507.8712158203125	200.6820831298828	0.00011748075485229492	505.0836486816406	199.0774383544922	0.0002467930316925049	506.43194580078125	196.7378692626953	1.0	504.7718505859375	198.06680297851562	0.0007290542125701904	18	000
360	512.2662963867188	203.26654052734375	7.942318916320801e-5	505.6348876953125	199.18801879882812	0.00019240379333496094	507.2494201660156	197.0206756591797	1.0	505.0538330078125	198.27774047851562	0.0011524856090545654	18	000
361	512.11767578125	203.16343688964844	7.149577140808105e-5	505.4564514160156	199.3692626953125	0.00015115737915039062	507.0746154785156	197.16629028320312	1.0	504.86163330078125	198.64480590820312	0.0007071197032928467	18	000
362	508.1455078125	200.3660888671875	4.762411117553711e-5	505.34295654296875	198.8887939453125	0.00012832880020141602	506.7369689941406	197.15135192871094	1.0	505.2919921875	196.49493408203125	0.0005556046962738037	18	000
363	511.4619140625	203.076171875	0.00010785460472106934	504.778564453125	199.2609100341797	0.000290602445602417	506.1082763671875	197.67005920410156	1.0	504.4143981933594	198.76332092285156	0.0010175108909606934	18	000
364	508.2777404785156	200.42529296875	0.0001399219036102295	505.14532470703125	198.5862579345703	0.00034058094024658203	506.5960388183594	196.4590301513672	1.0	504.8081359863281	197.6466827392578	0.0011253058910369873	18	000
365	512.4200439453125	203.3992462158203	7.596611976623535e-5	505.5875244140625	199.5252227783203	0.0002021491527557373	507.8738098144531	197.44264221191406	1.0	505.0633239746094	198.7296600341797	0.0012615621089935303	18	000
366	508.13201904296875	200.2765655517578	0.00012287497520446777	505.4222717285156	198.81973266601562	0.0003628730773925781	506.7229919433594	196.682861328125	1.0	504.9296875	198.16896057128906	0.0011919736862182617	18	000
367	508.1060791015625	200.47525024414062	7.30752944946289e-5	505.22650146484375	198.7108154296875	0.000156402587890625	506.8575744628906	197.28021240234375	1.0	504.7463684082031	198.36688232421875	0.0004068911075592041	18	000
368	508.5260925292969	200.19686889648438	6.091594696044922e-5	505.1643371582031	198.51263427734375	0.00012007355690002441	506.9913330078125	196.6956787109375	1.0	504.73663330078125	198.0085906982422	0.0004144608974456787	18	000
369	511.5165100097656	202.7620849609375	8.919835090637207e-5	504.8753356933594	198.7655792236328	0.0002568066120147705	506.44219970703125	197.11083984375	1.0	504.2943420410156	198.19094848632812	0.0005594491958618164	18	000
370	511.72052001953125	202.62045288085938	6.625056266784668e-5	505.1619873046875	198.2657470703125	0.00014486908912658691	506.41156005859375	196.46298217773438	1.0	504.855712890625	197.65676879882812	0.00048351287841796875	18	000
371	512.20068359375	203.45802307128906	0.00011527538299560547	505.6128234863281	199.75852966308594	0.00023445487022399902	507.3447570800781	197.43345642089844	1.0	504.7528076171875	198.8724365234375	0.0010211765766143799	18	000
372	512.1976928710938	202.8056182861328	6.759166717529297e-5	505.4166564941406	198.7760467529297	0.00013205409049987793	507.7080078125	196.51272583007812	1.0	506.9198303222656	198.63641357421875	0.0007487833499908447	18	000
373	511.90960693359375	203.3922576904297	9.098649024963379e-5	505.362060546875	199.5200958251953	0.00017982721328735352	506.7793273925781	197.2359619140625	1.0	504.7562561035156	198.68719482421875	0.0008275210857391357	18	000
374	511.53741455078125	203.88690185546875	2.9325485229492188e-5	504.8451232910156	200.38014221191406	0.00010338425636291504	506.93719482421875	198.45347595214844	1.0	505.6361083984375	198.1691436767578	0.0010355710983276367	18	000
375	508.15338134765625	200.38705444335938	6.914138793945312e-5	505.0649108886719	198.7465362548828	0.00014224648475646973	506.417236328125	196.70806884765625	1.0	504.54620361328125	198.22390747070312	0.0003859996795654297	18	000
376	508.4559020996094	200.34487915039062	8.061528205871582e-5	505.3278503417969	199.14776611328125	0.00016510486602783203	507.05474853515625	197.2355499267578	1.0	504.6584167480469	198.47528076171875	0.0006642639636993408	18	000
377	3.090283155441284	482.1488342285156	6.660819053649902e-5	504.76483154296875	198.1527099609375	0.000149458646774292	506.3289489746094	196.63307189941406	1.0	504.99676513671875	195.64041137695312	0.0004735589027404785	18	000
378	508.27008056640625	200.12918090820312	6.970763206481934e-5	505.4435119628906	198.645751953125	0.00013300776481628418	506.9477844238281	196.908447265625	1.0	504.75689697265625	198.06130981445312	0.0004608333110809326	18	000
379	511.8706970214844	203.17379760742188	6.586313247680664e-5	505.284423828125	199.18128967285156	0.00015625357627868652	507.103271484375	197.15232849121094	1.0	504.9241027832031	198.5767059326172	0.0006047189235687256	18	000
380	508.31939697265625	200.41357421875	0.00011298060417175293	505.4525146484375	198.97911071777344	0.00027620792388916016	506.996337890625	197.33663940429688	1.0	504.90625	198.3025665283203	0.0008614957332611084	18	000
381	508.5147399902344	200.21646118164062	6.979703903198242e-5	505.4453125	198.58297729492188	0.00016626715660095215	507.0559387207031	196.69638061523438	1.0	505.0072937011719	197.9549102783203	0.0005595684051513672	18	000
382	511.98388671875	203.32107543945312	7.963180541992188e-5	505.4006042480469	199.30712890625	0.00017368793487548828	507.2312316894531	197.1669921875	1.0	504.9672546386719	198.2873992919922	0.0007446706295013428	18	000
383	511.90850830078125	203.31712341308594	8.219480514526367e-5	505.6309814453125	199.6343231201172	0.0001906752586364746	507.15521240234375	197.3073272705078	1.0	504.84063720703125	198.809814453125	0.0006330311298370361	18	000
384	508.2230224609375	200.91685485839844	9.110569953918457e-5	505.10528564453125	199.79379272460938	0.00017768144607543945	506.9453125	197.64749145507812	1.0	504.2926940917969	198.88088989257812	0.0006717443466186523	18	000
385	508.5618896484375	200.36656188964844	8.133053779602051e-5	505.6603698730469	199.47430419921875	0.00014969706535339355	507.3293151855469	197.24203491210938	1.0	504.7022399902344	198.71261596679688	0.0004807412624359131	18	000
386	508.87823486328125	200.36474609375	9.08970832824707e-5	505.41790771484375	198.9416046142578	0.00018665194511413574	507.5176086425781	197.057861328125	1.0	504.73419189453125	198.25205993652344	0.0005783438682556152	18	000
387	508.6168212890625	200.8662567138672	6.785988807678223e-5	505.47174072265625	199.8083953857422	0.00014591217041015625	507.5768737792969	197.87916564941406	1.0	504.6039123535156	199.04954528808594	0.0005602836608886719	18	000
388	508.6554260253906	200.65870666503906	4.8547983169555664e-5	505.18280029296875	199.7346649169922	9.101629257202148e-5	507.45672607421875	197.31903076171875	1.0	504.3322448730469	199.266845703125	0.0003548562526702881	18	000
389	511.7079162597656	203.39207458496094	7.075071334838867e-5	505.0697021484375	199.60284423828125	0.00016680359840393066	506.78973388671875	197.4883270263672	1.0	504.4703674316406	198.79470825195312	0.0005048215389251709	18	000
390	508.802490234375	200.48529052734375	8.681416511535645e-5	505.6343078613281	199.14663696289062	0.00015860795974731445	507.3847351074219	197.223388671875	1.0	504.8448486328125	198.5120849609375	0.0006526410579681396	18	000
391	511.832763671875	203.27354431152344	9.772181510925293e-5	505.13909912109375	199.36253356933594	0.00018513202667236328	506.90252685546875	197.15231323242188	1.0	504.6801452636719	198.6355743408203	0.000693976879119873	18	000
392	511.2633056640625	202.9575653076172	8.693337440490723e-5	504.9971618652344	198.9204864501953	0.0002428591251373291	506.2574768066406	197.31405639648438	1.0	504.4952087402344	198.55853271484375	0.0005695521831512451	18	000
393	511.5632019042969	203.12841796875	6.473064422607422e-5	505.2091369628906	199.2498016357422	0.00019177794456481934	506.593017578125	197.31495666503906	1.0	504.6105651855469	198.4621124267578	0.0005174875259399414	18	000
394	508.30853271484375	200.34019470214844	8.0108642578125e-5	505.513671875	198.8904266357422	0.0001526176929473877	506.62615966796875	196.8480987548828	1.0	504.78424072265625	198.34356689453125	0.0006497502326965332	18	000
395	2.706294059753418	481.50335693359375	6.541609764099121e-5	505.3654479980469	199.35565185546875	0.00010693073272705078	507.25286865234375	197.26991271972656	1.0	504.5747985839844	198.55810546875	0.00037345290184020996	18	000
396	508.1656799316406	200.13925170898438	6.893277168273926e-5	504.94915771484375	198.7633819580078	0.00013127923011779785	506.92120361328125	197.0883026123047	1.0	504.2591247558594	198.32522583007812	0.0003255307674407959	18	000
397	508.0638122558594	200.27639770507812	9.28342342376709e-5	505.2951965332031	198.80767822265625	0.00021475553512573242	506.72210693359375	197.02952575683594	1.0	504.7469177246094	198.00401306152344	0.0005609691143035889	18	000
398	511.25152587890625	202.68797302246094	5.6862831115722656e-5	504.7731628417969	198.68728637695312	0.0001780986785888672	506.12255859375	196.7718963623047	1.0	504.47674560546875	197.20343017578125	0.0006321966648101807	18	000
399	509.0371398925781	200.4476776123047	7.069110870361328e-5	505.88153076171875	199.1808319091797	0.00014925003051757812	507.7867431640625	197.4711151123047	1.0	504.90167236328125	198.67657470703125	0.0005389750003814697	18	000
400	507.8494567871094	200.64659118652344	9.649991989135742e-5	504.917236328125	199.74171447753906	0.00021818280220031738	506.2657775878906	197.41607666015625	1.0	504.1082763671875	198.96910095214844	0.000638812780380249	18	000
401	511.58514404296875	203.29563903808594	8.815526962280273e-5	505.4473571777344	199.50828552246094	0.00020048022270202637	506.9743957519531	197.74176025390625	1.0	504.72637939453125	198.86085510253906	0.0006133913993835449	18	000
402	508.4888610839844	200.4195098876953	4.795193672180176e-5	505.4248962402344	199.57098388671875	0.00011467933654785156	507.08905029296875	197.5000762939453	1.0	504.5741271972656	198.88507080078125	0.0004051029682159424	18	000
403	508.2400207519531	200.01951599121094	8.699297904968262e-5	505.2358093261719	198.3606719970703	0.0001379549503326416	506.66058349609375	196.6569366455078	1.0	504.7611999511719	197.8690948486328	0.00040644407272338867	18	000
404	511.4186096191406	203.52590942382812	7.191300392150879e-5	505.18341064453125	200.04302978515625	0.00019338726997375488	506.561279296875	197.59396362304688	1.0	504.6191711425781	199.0643310546875	0.0006237924098968506	18	000
405	508.4137878417969	200.46307373046875	6.026029586791992e-5	505.58819580078125	199.3912811279297	0.00012186169624328613	507.211669921875	197.39224243164062	1.0	505.8063049316406	196.54159545898438	0.0003352165222167969	18	000
406	511.9297180175781	203.3981475830078	8.106231689453125e-5	505.4264831542969	199.91403198242188	0.00018358230590820312	506.94879150390625	197.49331665039062	1.0	504.58978271484375	199.04421997070312	0.0005295872688293457	18	000
407	512.0674438476562	202.999267578125	8.800625801086426e-5	505.6899719238281	198.83926391601562	0.00020125508308410645	507.4247741699219	197.11782836914062	1.0	504.76568603515625	198.01528930664062	0.0008775591850280762	18	000
408	508.505859375	200.78367614746094	9.754300117492676e-5	505.5153503417969	199.7003173828125	0.0002173781394958496	507.577880859375	197.46853637695312	1.0	504.8554992675781	198.65626525878906	0.0009537935256958008	18	000
409	507.8270263671875	200.27810668945312	0.0001036524772644043	504.99951171875	198.4876708984375	0.0002111494541168213	506.50286865234375	197.0448455810547	1.0	504.6569519042969	197.76986694335938	0.0005384087562561035	18	000
410	511.92919921875	204.57861328125	3.17990779876709e-5	505.53369140625	200.9426727294922	8.26418399810791e-5	507.2985534667969	198.81210327148438	1.0	504.77471923828125	200.19728088378906	0.0013345777988433838	18	000
411	2.9298348426818848	482.05218505859375	7.531046867370605e-5	5.608696460723877	479.5220642089844	4.845857620239258e-5	535.1171264648438	215.45294189453125	0.9912509322166443	5.571558475494385	142.70628356933594	3.844499588012695e-6	18	000
412	2.965330123901367	482.63885498046875	3.960728645324707e-5	4.573786735534668	478.4994812011719	1.1026859283447266e-5	534.5830078125	216.37173461914062	0.9996306896209717	172.40159606933594	6.079403877258301	1.430511474609375e-6	18	000
413	125.20492553710938	309.47845458984375	0.0031296908855438232	121.57332611083984	308.5633850097656	3.746151924133301e-5	534.9441528320312	216.1597442626953	0.9871973991394043	6.709905624389648	142.01284790039062	2.6613473892211914e-5	18	000
414	3.04827618598938	481.20196533203125	1.4126300811767578e-5	4.7370381355285645	477.8018798828125	1.0251998901367188e-5	535.1705322265625	216.28338623046875	0.9868780970573425	185.84649658203125	6.673776626586914	3.069639205932617e-6	18	000
415	2.5956828594207764	482.5025329589844	1.239776611328125e-5	4.488958358764648	478.66845703125	4.738569259643555e-6	535.0801391601562	215.69577026367188	0.9858402013778687	5.73112154006958	142.57017517089844	2.086162567138672e-6	18	000
416	2.720271110534668	482.2308654785156	1.5556812286376953e-5	16.932479858398438	143.6387481689453	3.466010093688965e-5	534.8132934570312	216.43429565429688	0.9972721338272095	7.9304399490356445	140.93824768066406	1.3887882232666016e-5	18	000
417	2.8164000511169434	481.70074462890625	3.275275230407715e-5	4.761818885803223	477.9776916503906	2.3573637008666992e-5	535.3489990234375	216.15679931640625	0.9992194175720215	186.81651306152344	7.076983451843262	2.8908252716064453e-6	18	000
418	2.7143280506134033	481.89093017578125	1.7136335372924805e-5	4.888319492340088	478.40826416015625	8.463859558105469e-6	534.6506958007812	215.80455017089844	0.9807422161102295	201.0657958984375	6.194094657897949	1.430511474609375e-6	18	000
419	1.1893565654754639	377.7681884765625	7.539987564086914e-6	3.9782872200012207	365.1961975097656	3.933906555175781e-6	534.965087890625	216.80833435058594	0.9975002408027649	6.646605491638184	141.6881561279297	3.7550926208496094e-6	18	000
420	2.719845771789551	481.8818054199219	6.079673767089844e-6	5.4985032081604	478.2297668457031	6.4373016357421875e-6	535.5189208984375	216.49942016601562	0.9996504187583923	532.3818359375	214.941162109375	1.5497207641601562e-6	18	000
421	134.41416931152344	294.8763427734375	0.8074166774749756	5.4504475593566895	478.20782470703125	6.884336471557617e-6	535.6234130859375	215.56521606445312	0.732145369052887	186.6451873779297	7.0239105224609375	1.1622905731201172e-6	18	000
422	134.34664916992188	294.8612365722656	0.6504956483840942	4.746825218200684	478.4649963378906	1.4066696166992188e-5	534.7394409179688	216.25941467285156	0.9501007795333862	201.65005493164062	5.880401134490967	2.0265579223632812e-6	18	000
423	134.70419311523438	294.6884765625	2.0205974578857422e-5	4.653232574462891	478.4443054199219	6.556510925292969e-6	534.62158203125	216.92941284179688	0.9999638795852661	532.96875	215.54421997070312	1.0251998901367188e-5	18	000
424	2.695713520050049	482.34197998046875	2.4765729904174805e-5	4.683589458465576	478.7961730957031	1.7136335372924805e-5	535.7434692382812	216.3731231689453	0.2510971128940582	201.4837646484375	6.457594871520996	7.271766662597656e-6	18	000
425	198.92059326171875	245.87893676757812	0.0006360709667205811	201.986328125	248.39691162109375	0.9999693632125854	534.5031127929688	217.11143493652344	0.9995932579040527	204.54664611816406	249.82901000976562	9.953975677490234e-5	18	000
426	135.29547119140625	292.56109619140625	0.999722421169281	198.3166961669922	244.56350708007812	0.9989001750946045	535.8092651367188	216.5132293701172	0.990241527557373	192.65017700195312	246.36306762695312	9.447336196899414e-6	18	000
427	136.91688537597656	288.4685974121094	0.014277994632720947	195.28089904785156	238.22500610351562	0.9503000974655151	535.2070922851562	215.77159118652344	0.954302191734314	197.60609436035156	239.37298583984375	0.00010904669761657715	18	000
428	2.904355525970459	481.18853759765625	9.655952453613281e-6	5.183106422424316	477.9822692871094	6.16908073425293e-6	534.9376220703125	216.46405029296875	0.9854534864425659	6.023745536804199	141.8162841796875	4.500150680541992e-6	18	000
429	2.7013254165649414	482.7997741699219	3.516674041748047e-5	4.376068592071533	478.9159851074219	1.5050172805786133e-5	534.2645263671875	215.6337432861328	0.9990527033805847	6.778606414794922	142.56944274902344	1.9937753677368164e-5	18	000
430	3.0049171447753906	480.2051086425781	1.3440847396850586e-5	5.817821025848389	477.6138000488281	4.678964614868164e-6	535.0289306640625	215.6751708984375	0.9855923652648926	201.3701629638672	6.1494140625	1.9669532775878906e-6	18	000
431	2.8261373043060303	482.28265380859375	4.0650367736816406e-5	4.0833306312561035	478.84600830078125	2.238154411315918e-5	535.47802734375	215.8979034423828	0.9952285289764404	200.60069274902344	5.811858177185059	5.036592483520508e-6	18	000
432	3.317108154296875	481.76092529296875	7.808208465576172e-6	6.327550888061523	478.38592529296875	4.023313522338867e-6	535.4252319335938	216.9591827392578	0.9106391668319702	5.513521194458008	141.36520385742188	1.1920928955078125e-6	18	000
433	2.8047990798950195	480.8552551269531	1.990795135498047e-5	5.5039753913879395	478.08294677734375	2.059340476989746e-5	534.5813598632812	216.14691162109375	0.9937149286270142	531.5737915039062	214.07888793945312	2.771615982055664e-6	18	000
434	2.638423204421997	481.8605041503906	6.568431854248047e-5	5.163049697875977	478.931884765625	5.072355270385742e-5	534.4703979492188	217.10372924804688	0.9997478723526001	531.70751953125	215.35678100585938	2.950429916381836e-6	18	000
435	2.9632763862609863	480.48480224609375	9.506940841674805e-6	5.250555038452148	477.5845031738281	6.645917892456055e-6	534.7605590820312	216.73687744140625	0.9688715934753418	201.13294982910156	5.340528964996338	1.6093254089355469e-6	18	000
436	2.7603585720062256	482.0242614746094	1.5914440155029297e-5	4.907332420349121	478.2619323730469	8.404254913330078e-6	534.5337524414062	214.97653198242188	0.9633499979972839	200.9996337890625	5.961571216583252	3.516674041748047e-6	18	000
437	2.9287233352661133	463.81512451171875	6.854534149169922e-6	5.416787147521973	477.2331848144531	2.7120113372802734e-6	535.55224609375	216.7992401123047	0.9907765984535217	186.5738983154297	5.985017776489258	2.2649765014648438e-6	18	000
438	3.1355834007263184	481.8314208984375	2.7805566787719727e-5	5.795048713684082	478.8714294433594	1.558661460876465e-5	534.5592651367188	216.26451110839844	0.9892436861991882	185.239013671875	6.046168327331543	2.8908252716064453e-6	18	000
439	2.8760643005371094	482.157958984375	1.3470649719238281e-5	15.664347648620605	145.86550903320312	1.7583370208740234e-5	535.574951171875	217.1442413330078	0.9838469624519348	5.7151265144348145	141.9959259033203	4.26173210144043e-6	18	000
440	130.667724609375	296.14044189453125	0.5685610771179199	125.90633392333984	305.6217041015625	1.8358230590820312e-5	535.5439453125	216.99301147460938	0.7346967458724976	121.48906707763672	290.96728515625	2.8789043426513672e-5	18	000
441	2.4208407402038574	481.1783142089844	1.0848045349121094e-5	3.9764132499694824	477.7486877441406	4.738569259643555e-6	535.0162353515625	216.76702880859375	0.9908844232559204	201.075927734375	5.612359523773193	1.7881393432617188e-6	18	000
442	2.807990074157715	482.04144287109375	1.7583370208740234e-5	5.09752893447876	478.6524963378906	9.5367431640625e-6	535.103515625	216.98886108398438	0.9930570125579834	186.2069549560547	5.406626224517822	4.082918167114258e-6	18	000
443	2.8555750846862793	481.65472412109375	1.3947486877441406e-5	5.234971046447754	478.26092529296875	1.1771917343139648e-5	534.7645874023438	215.5135498046875	0.9993137717247009	201.2850799560547	5.470151901245117	5.185604095458984e-6	18	000
444	149.29644775390625	225.44338989257812	0.0001112222671508789	146.47474670410156	226.69947814941406	0.0023141801357269287	535.0389404296875	216.0358123779297	0.9983394145965576	140.5750732421875	231.8546905517578	1.8209218978881836e-5	18	000
445	134.11724853515625	261.1875	0.0003059804439544678	135.1443328857422	260.1405334472656	0.8176976442337036	534.8494262695312	216.48983764648438	0.9604814052581787	128.94235229492188	258.7127685546875	1.5437602996826172e-5	18	000
446	2.6675145626068115	481.8690490722656	1.9371509552001953e-5	5.383106231689453	478.7257995605469	1.3530254364013672e-5	535.3919067382812	215.66419982910156	0.7221993803977966	6.269704818725586	143.29786682128906	5.0067901611328125e-6	18	000
447	2.8426928520202637	481.5986022949219	2.637505531311035e-5	5.006150245666504	478.25732421875	1.3053417205810547e-5	535.265869140625	216.22091674804688	0.9994733333587646	7.034571170806885	140.79872131347656	4.172325134277344e-6	18	000
448	2.6474905014038086	481.7802429199219	7.3015689849853516e-6	8.646227836608887	136.8810272216797	5.364418029785156e-6	535.2149658203125	215.68003845214844	0.9775996208190918	6.335283279418945	141.1280975341797	7.12275505065918e-6	18	000
449	2.6782994270324707	481.0860595703125	1.4126300811767578e-5	4.556517601013184	477.80096435546875	9.804964065551758e-6	533.7486572265625	216.26065063476562	0.9880763292312622	20.646268844604492	147.1907196044922	5.543231964111328e-6	18	000
450	2.8426084518432617	482.0541076660156	3.5196542739868164e-5	5.084803581237793	478.97625732421875	2.2530555725097656e-5	535.4887084960938	215.3672332763672	0.9717603921890259	186.03958129882812	6.189086437225342	2.0563602447509766e-6	18	000
451	2.441049575805664	482.0323181152344	2.586841583251953e-5	5.099183082580566	478.5942687988281	3.522634506225586e-5	535.2129516601562	216.08184814453125	0.9583421945571899	6.270319938659668	142.17718505859375	5.453824996948242e-6	18	000
452	2.688957929611206	482.33990478515625	5.7131052017211914e-5	6.142354965209961	479.231689453125	7.49826431274414e-5	534.9227294921875	216.1082305908203	0.9993470311164856	5.7740983963012695	141.48880004882812	4.023313522338867e-6	18	000
453	2.8303322792053223	482.19976806640625	1.773238182067871e-5	5.113526344299316	479.1419677734375	6.943941116333008e-6	535.9390258789062	216.4523468017578	0.5087223052978516	186.7136993408203	7.276658058166504	2.2351741790771484e-6	18	000
454	178.45697021484375	289.59649658203125	0.00025713443756103516	15.845853805541992	144.6796875	1.2665987014770508e-5	534.6673583984375	215.40512084960938	0.9994087219238281	6.86622953414917	141.23623657226562	9.864568710327148e-6	18	000
455	3.2127652168273926	481.6354675292969	4.8279762268066406e-5	5.122537612915039	478.181396484375	1.1920928955078125e-5	534.1340942382812	216.3838653564453	0.9986813068389893	532.736572265625	215.302490234375	7.867813110351562e-6	18	000
456	168.9031982421875	307.3757019042969	0.0028394758701324463	161.04493713378906	311.9800109863281	1.806020736694336e-5	535.5540161132812	215.6667938232422	0.9989001154899597	186.360107421875	6.510733604431152	2.3245811462402344e-6	18	000
457	3.341573715209961	481.61328125	6.943941116333008e-6	4.948288917541504	478.08599853515625	4.023313522338867e-6	535.2380981445312	215.96385192871094	0.9902816414833069	186.0354766845703	6.556591987609863	5.245208740234375e-6	18	000
458	3.271604061126709	481.2801513671875	1.7583370208740234e-5	5.689785480499268	478.58538818359375	7.212162017822266e-6	535.2503662109375	216.14610290527344	0.9995241165161133	532.3111572265625	213.69967651367188	1.7285346984863281e-6	18	000
459	3.098630666732788	480.7725830078125	1.7911195755004883e-5	5.594074726104736	477.9850158691406	1.2814998626708984e-5	535.163330078125	215.72471618652344	0.9305888414382935	6.351880073547363	142.03884887695312	5.781650543212891e-6	18	000
460	2.699411392211914	481.4409484863281	7.361173629760742e-6	5.006330490112305	478.11407470703125	4.887580871582031e-6	535.5309448242188	215.85455322265625	0.9956167936325073	5.460391998291016	141.00460815429688	1.6987323760986328e-6	18	000
461	2.4914066791534424	483.7333679199219	5.042552947998047e-5	4.626157760620117	479.7794494628906	6.479024887084961e-5	535.4319458007812	215.5706787109375	0.9803091287612915	5.799478054046631	141.1042938232422	2.4139881134033203e-6	18	000
462	3.3148953914642334	481.1786193847656	7.62939453125e-5	5.957047462463379	478.6403503417969	5.84721565246582e-5	534.5377807617188	216.0540313720703	0.997582197189331	6.948627471923828	142.22303771972656	9.5367431640625e-6	18	000
463	3.1519429683685303	481.0785827636719	3.725290298461914e-6	20.393375396728516	150.98048400878906	4.267692565917969e-5	534.3401489257812	216.56048583984375	0.9998685121536255	7.299324035644531	142.81417846679688	7.718801498413086e-6	18	000
464	2.839053153991699	481.7933654785156	1.4334917068481445e-5	4.953423023223877	478.4969177246094	1.2576580047607422e-5	535.9913940429688	216.91160583496094	0.41972535848617554	185.413818359375	6.35380744934082	3.248453140258789e-6	18	000
465	2.891702175140381	480.951416015625	1.2010335922241211e-5	7.757963180541992	145.1786346435547	5.036592483520508e-6	534.9473266601562	216.71383666992188	0.9569554924964905	6.4427266120910645	141.92547607421875	6.556510925292969e-6	18	000
466	2.3851253986358643	482.4552001953125	3.209710121154785e-5	4.984519958496094	478.942138671875	3.0666589736938477e-5	535.4437866210938	216.07427978515625	0.9991010427474976	532.5374145507812	214.14764404296875	1.6093254089355469e-6	18	000
467	3.191523313522339	480.4178466796875	5.781650543212891e-6	5.960365295410156	477.954833984375	4.023313522338867e-6	534.6689453125	214.91799926757812	0.9573432207107544	154.5755157470703	6.807424545288086	1.4007091522216797e-6	18	000
468	2.5740392208099365	481.3965759277344	2.09808349609375e-5	5.478757858276367	478.5650329589844	2.378225326538086e-5	535.4456176757812	215.79248046875	0.9744443297386169	201.55982971191406	6.065162658691406	2.7120113372802734e-6	18	000
469	130.34071350097656	135.665283203125	0.018216073513031006	5.164623737335205	479.1727294921875	4.220008850097656e-5	535.6266479492188	215.94833374023438	0.9957520961761475	5.998824119567871	142.34217834472656	5.602836608886719e-6	18	000
470	127.67933654785156	135.1887969970703	1.3560056686401367e-5	5.067697525024414	477.606689453125	7.3909759521484375e-6	535.1204833984375	216.51023864746094	0.9987720847129822	532.8823852539062	215.1624755859375	3.069639205932617e-6	18	000
471	3.0302300453186035	481.9888610839844	5.304813385009766e-6	7.3073272705078125	144.65097045898438	3.069639205932617e-6	535.4349365234375	216.37411499023438	0.9670268297195435	200.64373779296875	6.431589126586914	2.115964889526367e-6	18	000
472	128.1396942138672	140.78724670410156	0.4394493103027344	127.7344741821289	142.26649475097656	0.0001691281795501709	535.4218139648438	216.3340606689453	0.9991908073425293	122.83782958984375	130.02125549316406	1.290440559387207e-5	18	000
473	126.327392578125	143.629150390625	6.258487701416016e-5	134.0219268798828	141.97698974609375	2.676248550415039e-5	535.2849731445312	216.58203125	0.9935131669044495	202.31573486328125	7.091670036315918	1.6987323760986328e-6	18	000
474	2.9049644470214844	481.4480895996094	4.410743713378906e-6	7.507076263427734	144.46282958984375	3.0100345611572266e-6	535.7897338867188	215.87069702148438	0.8932403326034546	20.26876449584961	146.61468505859375	4.380941390991211e-6	18	000
475	122.86917114257812	142.4148712158203	0.00013947486877441406	133.15707397460938	143.81930541992188	3.427267074584961e-6	534.8209838867188	216.0021209716797	0.9977988004684448	201.53050231933594	6.365726947784424	2.0563602447509766e-6	18	000
476	124.25865173339844	141.21304321289062	0.9978224635124207	132.20872497558594	144.09375	0.003529667854309082	535.8257446289062	216.28404235839844	0.95460045337677	122.44574737548828	130.6607208251953	5.543231964111328e-6	18	000
477	125.61659240722656	142.37501525878906	0.9970706701278687	128.5106201171875	146.0095672607422	0.22643953561782837	535.6383666992188	215.78475952148438	0.9857080578804016	125.44142150878906	143.3358917236328	1.8090009689331055e-5	18	000
478	126.11260223388672	142.28517150878906	0.9993101358413696	128.04881286621094	145.98353576660156	0.03202694654464722	536.0010375976562	217.3842010498047	0.8552744388580322	120.79911804199219	130.35391235351562	0.0007785260677337646	18	000
479	127.26075744628906	144.5784912109375	0.986085057258606	128.9586639404297	146.87127685546875	0.2534339427947998	534.558349609375	216.03082275390625	0.9999315738677979	123.10953521728516	132.0939178466797	0.0002593398094177246	18	000
480	130.7111053466797	143.0322265625	0.0021182894706726074	130.01925659179688	146.19302368164062	0.023440688848495483	534.9431762695312	216.162353515625	0.9801097512245178	122.78045654296875	137.58555603027344	1.761317253112793e-5	18	000
481	126.92428588867188	145.48703002929688	0.0871269702911377	127.81838989257812	147.89756774902344	0.3544522523880005	535.3242797851562	216.94808959960938	0.9957765340805054	123.60497283935547	147.55885314941406	1.7136335372924805e-5	18	000
482	122.51164245605469	141.66519165039062	0.005586683750152588	127.81935119628906	144.64854431152344	0.0037660598754882812	535.0386962890625	215.80987548828125	0.9994240403175354	122.49378967285156	145.71209716796875	3.129243850708008e-6	18	000
483	128.4983367919922	141.3578643798828	0.12967607378959656	128.94537353515625	143.75035095214844	0.0003605782985687256	534.054443359375	216.43824768066406	0.9992181062698364	5.489008903503418	141.33541870117188	2.0563602447509766e-6	18	000
484	130.5168914794922	147.42860412597656	9.381771087646484e-5	133.3888397216797	137.37583923339844	1.0579824447631836e-5	534.780517578125	216.31594848632812	0.998684287071228	531.8717651367188	214.5050506591797	4.798173904418945e-6	18	000
485	2.480072259902954	481.4043273925781	3.0100345611572266e-6	4.6934285163879395	477.8707275390625	4.32133674621582e-6	535.2088623046875	216.22686767578125	0.9987270832061768	200.9689178466797	5.731210708618164	3.039836883544922e-6	18	000
486	2.7825794219970703	482.3204650878906	2.0265579223632812e-5	4.695063591003418	478.452880859375	1.3172626495361328e-5	535.0919799804688	215.91494750976562	0.9890482425689697	201.6322479248047	5.856655597686768	2.4139881134033203e-6	18	000
487	139.4804229736328	128.95123291015625	0.014254480600357056	5.463354110717773	479.1620178222656	3.173947334289551e-5	536.2798461914062	216.22927856445312	0.9594521522521973	5.779730796813965	142.80056762695312	2.5033950805664062e-6	18	000
488	134.42156982421875	134.92001342773438	0.002499490976333618	141.4201202392578	136.04222106933594	0.0043642520904541016	535.1672973632812	216.2282257080078	0.9989355802536011	126.46845245361328	131.07281494140625	7.361173629760742e-6	18	000
489	3.1024279594421387	482.3346252441406	2.3633241653442383e-5	4.8528313636779785	478.66949462890625	1.0311603546142578e-5	534.7327880859375	216.2666015625	0.993820071220398	186.45742797851562	6.6762542724609375	1.9073486328125e-6	18	000
490	2.8684377670288086	482.10711669921875	1.1414289474487305e-5	5.2037353515625	478.33636474609375	8.225440979003906e-6	535.3930053710938	215.7553253173828	0.9969542026519775	186.70579528808594	6.797861099243164	4.470348358154297e-6	18	000
491	2.8120908737182617	482.58465576171875	2.014636993408203e-5	4.901970386505127	478.9624328613281	1.582503318786621e-5	535.4854125976562	215.25209045410156	0.9970329999923706	6.525620460510254	142.2439727783203	3.427267074584961e-6	18	000
492	2.949512481689453	482.3872375488281	2.0325183868408203e-5	4.792142391204834	479.1853942871094	3.123283386230469e-5	535.4216918945312	216.50286865234375	0.9997632503509521	532.6655883789062	215.74658203125	7.3909759521484375e-6	18	000
493	2.269839286804199	482.2524108886719	9.566545486450195e-6	17.149045944213867	151.47366333007812	8.910894393920898e-6	535.0146484375	216.5229949951172	0.9981300234794617	200.97544860839844	6.362898826599121	5.3942203521728516e-6	18	000
494	2.9226746559143066	481.892822265625	8.940696716308594e-6	5.301924705505371	478.3246765136719	3.9637088775634766e-6	535.0156860351562	216.33883666992188	0.9999138116836548	532.410400390625	214.88018798828125	3.7848949432373047e-6	18	000
495	2.7047810554504395	481.515869140625	9.179115295410156e-6	4.89326286315918	477.63720703125	5.036592483520508e-6	535.5845336914062	216.3907470703125	0.9870936870574951	186.3070526123047	6.914637565612793	1.2516975402832031e-6	18	000
496	127.62930297851562	216.41006469726562	3.230571746826172e-5	127.9832534790039	222.41416931152344	1.3589859008789062e-5	535.171630859375	216.5310516357422	0.9937340021133423	124.93193817138672	212.60560607910156	1.71661376953125e-5	18	000
497	126.85417938232422	216.98348999023438	0.0026958882808685303	5.182137966156006	478.1413269042969	3.975629806518555e-5	535.0264892578125	216.1310577392578	0.902838945388794	123.0213623046875	211.95680236816406	8.314847946166992e-6	18	000
498	3.239773750305176	482.0098571777344	2.3573637008666992e-5	5.222641468048096	478.6849670410156	1.1742115020751953e-5	534.0467529296875	215.93191528320312	0.9971886873245239	124.00799560546875	212.62246704101562	1.5109777450561523e-5	18	000
499	2.617868423461914	481.5110778808594	1.8149614334106445e-5	5.0511088371276855	478.2593078613281	6.377696990966797e-6	535.4170532226562	216.46713256835938	0.9997304677963257	532.1035766601562	215.0857696533203	3.3676624298095703e-6	18	000
500	2.7637181282043457	482.6614074707031	1.1533498764038086e-5	5.485611438751221	479.291015625	1.8388032913208008e-5	535.7042846679688	216.11346435546875	0.8974992036819458	6.464102745056152	141.1012420654297	3.1888484954833984e-6	18	000
501	2.735621452331543	481.1838684082031	3.129243850708008e-6	7.431084632873535	145.7583770751953	4.112720489501953e-6	535.0460205078125	216.43209838867188	0.8510771989822388	6.721611976623535	142.91029357910156	5.7220458984375e-6	18	000
502	2.8925020694732666	481.9907531738281	1.2606382369995117e-5	4.612563133239746	478.33160400390625	7.3909759521484375e-6	536.07470703125	215.60548400878906	0.9815300703048706	122.41280364990234	211.3151397705078	1.4007091522216797e-6	18	000
503	2.7263712882995605	480.8323059082031	2.434849739074707e-5	5.219832897186279	477.57489013671875	1.4275312423706055e-5	535.43505859375	215.90895080566406	0.9889327883720398	187.77154541015625	6.747509479522705	1.996755599975586e-6	18	000
504	2.8777341842651367	482.16796875	1.1056661605834961e-5	5.340624809265137	479.1011047363281	9.894371032714844e-6	534.97119140625	215.58416748046875	0.9961322546005249	186.26068115234375	6.55996561050415	5.5730342864990234e-6	18	000
505	130.63414001464844	216.11691284179688	0.9173235297203064	127.2514877319336	222.8971710205078	0.00014346837997436523	534.870361328125	216.0621795654297	0.9963601231575012	136.99826049804688	221.956787109375	3.883242607116699e-5	18	000
506	2.805424690246582	481.7298278808594	6.22868537902832e-6	5.508352279663086	478.1492614746094	8.13603401184082e-6	535.4292602539062	216.3871612548828	0.999397873878479	532.3145751953125	214.53414916992188	1.817941665649414e-6	18	000
507	131.59034729003906	131.55471801757812	0.2447083592414856	135.78184509277344	128.7184295654297	1.671910285949707e-5	535.33837890625	216.5775604248047	0.9956835508346558	186.26063537597656	6.02350378036499	1.5467405319213867e-5	18	000
508	133.19444274902344	135.61758422851562	7.495284080505371e-5	136.9325714111328	131.48291015625	9.012222290039062e-5	534.4498291015625	217.0538330078125	0.9999403953552246	200.92794799804688	5.511732578277588	3.606081008911133e-6	18	000
509	131.93258666992188	132.62005615234375	0.00484815239906311	131.62689208984375	131.98080444335938	0.023371994495391846	533.90625	216.17959594726562	0.9999780654907227	531.7329711914062	214.78692626953125	9.864568710327148e-6	18	000
510	132.45068359375	134.47842407226562	0.03407490253448486	137.48695373535156	132.73663330078125	0.00011703372001647949	535.5964965820312	215.66065979003906	0.15392306447029114	187.12643432617188	6.6213483810424805	5.602836608886719e-6	18	000
511	131.29652404785156	132.889404296875	0.848973274230957	131.31654357910156	133.02700805664062	0.0008928477764129639	535.0984497070312	215.9336700439453	0.9995633959770203	123.52647399902344	136.4049072265625	7.867813110351562e-6	18	000
512	2.6559016704559326	480.8709411621094	1.1563301086425781e-5	4.65106201171875	477.4400329589844	1.0102987289428711e-5	535.4077758789062	215.63499450683594	0.9755072593688965	185.83651733398438	7.223039150238037	2.4437904357910156e-6	18	000
513	133.42445373535156	134.4719696044922	0.00033977627754211426	4.437090873718262	478.4765625	2.5093555450439453e-5	535.9921875	217.25205993652344	0.8594850301742554	201.9571075439453	6.066549301147461	1.2814998626708984e-6	18	000
514	3.1465868949890137	482.13665771484375	2.1696090698242188e-5	128.17269897460938	221.79534912109375	0.00027802586555480957	535.2316284179688	217.31466674804688	0.993076503276825	127.4661865234375	225.97381591796875	2.9802322387695312e-6	18	000
515	2.7540135383605957	481.842041015625	1.2934207916259766e-5	129.25486755371094	130.42796325683594	1.0907649993896484e-5	535.5784301757812	216.40687561035156	0.9957611560821533	126.57572937011719	211.6591796875	4.5299530029296875e-6	18	000
516	2.7061169147491455	480.8118591308594	8.672475814819336e-6	5.701686382293701	477.19598388671875	4.5299530029296875e-6	534.4485473632812	216.6107177734375	0.9866167902946472	186.10902404785156	6.887762069702148	3.069639205932617e-6	18	000
517	134.80810546875	133.63525390625	1.2964010238647461e-5	141.1094512939453	129.12579345703125	1.2636184692382812e-5	535.200927734375	216.28294372558594	0.9890991449356079	187.2669219970703	6.226446628570557	4.470348358154297e-6	18	000
518	2.731896162033081	482.37451171875	9.834766387939453e-6	132.6190643310547	129.3148956298828	8.13603401184082e-5	535.2379150390625	217.3014373779297	0.7166892290115356	105.16393280029297	6.665857315063477	2.562999725341797e-6	18	000
519	135.02769470214844	132.48109436035156	2.5928020477294922e-5	138.19906616210938	129.62713623046875	0.00025641918182373047	535.7774047851562	215.70840454101562	0.9427492618560791	185.980224609375	6.589680194854736	8.07642936706543e-6	18	000
520	3.159142017364502	480.530517578125	1.3649463653564453e-5	142.16964721679688	127.84860229492188	0.0001112818717956543	534.0511474609375	215.76808166503906	0.9999859929084778	531.6150512695312	214.32916259765625	1.1175870895385742e-5	18	000
521	2.82446551322937	482.3594970703125	2.0772218704223633e-5	141.76046752929688	127.28456115722656	3.975629806518555e-5	535.4451904296875	215.9604034423828	0.801374077796936	21.929426193237305	148.662841796875	7.092952728271484e-6	18	000
522	132.735595703125	215.84925842285156	0.00012475252151489258	137.97064208984375	131.4569091796875	0.1425478160381317	534.7467041015625	216.337158203125	0.9997376203536987	127.76644897460938	137.81161499023438	1.1831521987915039e-5	18	000
523	2.5791497230529785	482.74896240234375	4.470348358154297e-6	4.7563886642456055	479.40911865234375	4.798173904418945e-6	534.848388671875	215.9816436767578	0.9997583627700806	202.40234375	6.2719573974609375	2.8312206268310547e-6	18	000
524	2.7503623962402344	481.82598876953125	2.03549861907959e-5	138.49879455566406	127.80540466308594	1.7255544662475586e-5	535.6776733398438	216.27947998046875	0.977471113204956	6.861296653747559	141.6944580078125	5.125999450683594e-6	18	000
525	135.96043395996094	133.2386932373047	9.351968765258789e-5	139.2312774658203	133.0201416015625	0.9581012725830078	534.3257446289062	215.7192840576172	0.9995846152305603	129.13853454589844	137.35324096679688	2.8878450393676758e-5	18	000
526	135.32025146484375	131.61859130859375	0.00019782781600952148	140.47450256347656	129.63511657714844	0.016822218894958496	535.40869140625	215.98292541503906	0.9998196363449097	185.64659118652344	6.827527046203613	8.195638656616211e-6	18	000
527	133.54542541503906	134.12115478515625	4.106760025024414e-5	133.2970428466797	135.4896240234375	0.01612183451652527	535.3040161132812	216.78656005859375	0.9995160102844238	126.76870727539062	138.6142578125	2.3365020751953125e-5	18	000
528	127.99244689941406	217.12741088867188	0.006248146295547485	130.41571044921875	219.5381317138672	0.011528640985488892	534.9393920898438	216.82379150390625	0.9987924695014954	124.27017211914062	214.96743774414062	0.00016304850578308105	18	000
529	2.6639723777770996	481.4259948730469	7.271766662597656e-6	4.952051162719727	477.774658203125	5.9604644775390625e-6	534.3814086914062	216.72393798828125	0.9957214593887329	201.76646423339844	6.329126358032227	1.3113021850585938e-6	18	000
530	132.48806762695312	140.87161254882812	3.272294998168945e-5	129.57566833496094	141.02952575683594	0.525412917137146	535.680908203125	216.37940979003906	0.682975709438324	126.8493423461914	141.0198974609375	2.345442771911621e-5	18	000
531	2.7378041744232178	481.9427490234375	1.6391277313232422e-5	5.018865585327148	478.9839172363281	2.3812055587768555e-5	535.3490600585938	216.9149627685547	0.9967455863952637	200.96449279785156	6.466026782989502	3.7848949432373047e-6	18	000
532	2.5547618865966797	481.77392578125	5.245208740234375e-6	138.78173828125	132.51773071289062	3.0547380447387695e-5	535.164306640625	216.24024963378906	0.997866153717041	105.62581634521484	5.983652114868164	2.3245811462402344e-6	18	000
533	3.078829765319824	481.0990905761719	4.309415817260742e-5	134.7176971435547	134.7470703125	0.0005510151386260986	535.79443359375	216.29779052734375	0.9800434112548828	202.38047790527344	6.473448753356934	3.635883331298828e-6	18	000
534	130.30043029785156	215.6116485595703	2.777576446533203e-5	132.25521850585938	218.01014709472656	0.009161204099655151	535.4381713867188	215.91070556640625	0.9303444623947144	127.15614318847656	223.35928344726562	6.586313247680664e-6	18	000
535	2.9442224502563477	480.6611022949219	2.592802047729492e-6	16.899669647216797	151.5552978515625	8.046627044677734e-6	534.5390014648438	215.6460418701172	0.9975699782371521	5.278772354125977	142.2939910888672	4.6193599700927734e-6	18	000
536	2.7689218521118164	481.86090087890625	6.407499313354492e-6	7.244915008544922	145.15170288085938	4.082918167114258e-6	535.2450561523438	215.92970275878906	0.9247574806213379	5.636237621307373	141.91307067871094	1.1920928955078125e-6	18	000
537	2.4716386795043945	482.5096435546875	1.1533498764038086e-5	4.2575225830078125	478.6963195800781	9.328126907348633e-6	535.236083984375	216.41883850097656	0.962127685546875	20.322649002075195	147.4644775390625	6.67572021484375e-6	18	000
538	2.8584108352661133	481.28973388671875	1.773238182067871e-5	17.15805435180664	146.66604614257812	8.291006088256836e-5	535.2649536132812	215.1343231201172	0.8706319332122803	20.050912857055664	148.0845184326172	9.492039680480957e-5	18	000
539	127.08106994628906	215.6121826171875	4.029273986816406e-5	131.8369140625	136.64027404785156	0.00020587444305419922	535.6732177734375	216.6220703125	0.9984160661697388	6.173224449157715	142.26351928710938	2.8312206268310547e-6	18	000
540	129.7738037109375	214.3079833984375	6.690621376037598e-5	127.84618377685547	216.23941040039062	5.245208740234375e-5	534.7576904296875	216.35289001464844	0.9872473478317261	124.74015045166016	211.69415283203125	1.1563301086425781e-5	18	000
541	127.74784851074219	214.26687622070312	0.0002263188362121582	142.86097717285156	131.2115478515625	0.5309927463531494	535.26513671875	216.46078491210938	0.988044023513794	139.64410400390625	130.5675506591797	7.450580596923828e-6	18	000
542	3.1542153358459473	481.2291564941406	2.1189451217651367e-5	4.717489242553711	477.93548583984375	9.357929229736328e-6	535.0946655273438	215.73793029785156	0.9991869330406189	186.48443603515625	6.878600120544434	5.3942203521728516e-6	18	000
543	3.1217172145843506	481.9952697753906	3.4928321838378906e-5	4.959929943084717	478.5135803222656	1.9431114196777344e-5	534.955322265625	216.97183227539062	0.995202898979187	105.77536010742188	5.508106231689453	2.086162567138672e-6	18	000
544	2.9425764083862305	481.6925048828125	1.4394521713256836e-5	4.800774097442627	478.33154296875	1.0788440704345703e-5	535.0540771484375	215.91810607910156	0.9972558617591858	201.43814086914062	6.474665641784668	3.3974647521972656e-6	18	000
545	127.61418914794922	214.74546813964844	0.0002440810203552246	4.901336193084717	479.1711730957031	1.5020370483398438e-5	535.010009765625	216.2996368408203	0.9984310865402222	124.89582824707031	210.29051208496094	2.1457672119140625e-6	18	000
546	126.18090057373047	215.88165283203125	0.0008938014507293701	125.40967559814453	220.9244842529297	0.00011473894119262695	534.6796875	216.3811798095703	0.9978564977645874	123.55660247802734	211.9928436279297	9.98377799987793e-6	18	000
547	2.6247076988220215	482.5672302246094	4.404783248901367e-5	4.476660251617432	479.1851501464844	3.75211238861084e-5	535.7429809570312	215.67721557617188	0.9876646995544434	6.611621856689453	141.45184326171875	3.4570693969726562e-6	18	000
548	2.726840019226074	481.7223815917969	1.1175870895385742e-5	16.15769386291504	147.1418914794922	7.867813110351562e-6	534.8463745117188	215.7064666748047	0.9981529712677002	6.332476615905762	143.18963623046875	9.208917617797852e-6	18	000
