# Supplementary material for: An automated feeding system for the African killifish reveals the impact of diet on lifespan and allows scalable assessment of associative learning
Source: eLife. 2022 Nov 10;11:e69008. doi: 10.7554/eLife.69008 (PMC9788828; doi:10.7554/eLife.69008)
Supplement: Figure 6—source data 2. [file elife-69008-fig6-data2.zip › Training Trajectories/t25_REC023DLC_resnet50_TrainAllTheThingsJun28shuffle1_1030000.csv]

bodyparts_coords	fishhead_x	fishhead_y	fishhead_likelihood	fishtail_x	fishtail_y	fishtail_likelihood	redlight_x	redlight_y	redlight_likelihood	fooddrop_x	fooddrop_y	fooddrop_likelihood	fishnum	recordingnum
0	15.219914436340332	355.70184326171875	0.9997658133506775	0.0663752555847168	281.92425537109375	0.010494142770767212	639.3463134765625	7.772118091583252	0.00012487173080444336	1.6449670791625977	343.5176696777344	0.00039079785346984863	25	023
1	14.491950988769531	356.4092712402344	0.9995342493057251	-0.4956092834472656	281.1556091308594	0.0012094080448150635	5.824670314788818	344.1999816894531	0.00017639994621276855	1.99493408203125	342.9949645996094	0.0007521212100982666	25	023
2	15.178376197814941	356.5899963378906	0.9931485652923584	13.906702041625977	357.34112548828125	0.05662587285041809	7.187553405761719	345.45550537109375	0.00012600421905517578	3.8023440837860107	349.1868591308594	0.0005470514297485352	25	023
3	15.31197738647461	355.82427978515625	0.9999960660934448	0.30519843101501465	279.23443603515625	0.0022170543670654297	648.84375	164.0830841064453	0.00026741623878479004	1.8148658275604248	342.9236145019531	0.0006424486637115479	25	023
4	16.110065460205078	356.4275207519531	0.9996196627616882	14.442201614379883	357.1640930175781	0.011191040277481079	6.690577507019043	344.5643615722656	0.00020059943199157715	2.9499635696411133	348.5308532714844	0.0007967054843902588	25	023
5	14.898282051086426	356.65289306640625	0.9999924898147583	13.935383796691895	356.99993896484375	0.0026971101760864258	6.283556938171387	344.6211242675781	0.00013872981071472168	2.0741183757781982	347.8567199707031	0.0006357729434967041	25	023
6	15.62003231048584	355.3652648925781	0.9999269843101501	0.6872014999389648	279.3675842285156	0.0013810396194458008	5.872208118438721	343.7833251953125	0.00013113021850585938	1.9487016201019287	343.5353698730469	0.0008288919925689697	25	023
7	14.846122741699219	357.5686950683594	0.999915599822998	13.902911186218262	358.763916015625	0.0019019246101379395	9.144828796386719	352.40411376953125	0.00015094876289367676	2.457335948944092	348.5133972167969	0.0009382367134094238	25	023
8	17.388385772705078	357.1355285644531	0.9999992251396179	16.327234268188477	357.9136657714844	0.0009228885173797607	8.671838760375977	351.2928466796875	0.00018128752708435059	1.6763155460357666	348.2870178222656	0.0007470846176147461	25	023
9	15.418877601623535	355.4523010253906	0.9999775886535645	13.992659568786621	356.2942810058594	0.00290873646736145	6.367866039276123	344.4864501953125	0.0001207590103149414	1.970395803451538	347.4893493652344	0.000757753849029541	25	023
10	15.020334243774414	355.40875244140625	0.9995781183242798	13.859725952148438	356.3201904296875	0.0037066638469696045	6.641239643096924	345.1440734863281	0.0001691877841949463	1.9440383911132812	343.4841003417969	0.0005743503570556641	25	023
11	16.746877670288086	355.4026794433594	0.9993206262588501	14.850385665893555	356.2689514160156	0.06188288331031799	7.552927017211914	344.4691162109375	0.00015434622764587402	3.5946004390716553	348.12493896484375	0.0007597506046295166	25	023
12	14.282337188720703	355.9356384277344	0.9670276641845703	12.934186935424805	356.3063049316406	0.7316901683807373	8.121519088745117	346.419921875	0.00022739171981811523	2.5939435958862305	343.3830261230469	0.0005747973918914795	25	023
13	16.140045166015625	356.0716857910156	0.9999997019767761	14.966791152954102	356.41754150390625	0.0029193460941314697	5.485479831695557	344.0608825683594	0.0002696812152862549	1.773899793624878	343.10125732421875	0.0009508132934570312	25	023
14	16.389041900634766	357.61553955078125	0.9999950528144836	0.023911237716674805	281.4651794433594	0.0021971166133880615	8.015678405761719	351.8410949707031	0.00019752979278564453	1.2623844146728516	348.3951416015625	0.0009819567203521729	25	023
15	15.240144729614258	356.9493408203125	0.999998927116394	0.13313651084899902	280.361572265625	0.00116044282913208	7.940184593200684	351.4974365234375	0.00015661120414733887	0.7993402481079102	347.35382080078125	0.0007435083389282227	25	023
16	15.860960006713867	358.144287109375	0.9951952695846558	14.133872985839844	358.6746520996094	0.00486186146736145	9.330677032470703	352.59735107421875	0.00013753771781921387	3.065843105316162	349.4265441894531	0.0010272562503814697	25	023
17	14.64753532409668	358.83251953125	0.9999513626098633	0.2694878578186035	280.57012939453125	0.003020733594894409	8.017786026000977	352.97149658203125	0.00027254223823547363	2.0449604988098145	349.2574462890625	0.0014962553977966309	25	023
18	15.972212791442871	356.44659423828125	0.9999982714653015	0.2293834686279297	281.82757568359375	0.006189107894897461	5.104034423828125	343.92529296875	0.00026407837867736816	1.453188180923462	347.5611267089844	0.0007896721363067627	25	023
19	15.966423034667969	356.4139099121094	0.9999822378158569	14.517095565795898	356.948486328125	0.006403446197509766	6.456822395324707	344.5458984375	0.0001423656940460205	2.482820987701416	347.89837646484375	0.000550001859664917	25	023
20	14.684819221496582	357.3737487792969	0.8533000946044922	12.947251319885254	357.6291198730469	0.21958282589912415	9.942781448364258	353.2659606933594	0.00015097856521606445	3.6169016361236572	350.55377197265625	0.0007318556308746338	25	023
21	16.083925247192383	356.97833251953125	0.9999990463256836	14.978897094726562	357.3592834472656	0.0011290013790130615	4.846144676208496	344.2070007324219	0.0002810359001159668	1.560589075088501	347.47021484375	0.000860363245010376	25	023
22	15.225287437438965	356.9969482421875	0.9999997615814209	7.623959541320801	356.30535888671875	0.00039139389991760254	3.647778034210205	344.1517639160156	0.00027239322662353516	0.41936302185058594	347.5652770996094	0.001095890998840332	25	023
23	15.585554122924805	357.88629150390625	0.9999948740005493	5.809660911560059	345.69293212890625	0.0003446638584136963	7.770665168762207	351.9511413574219	0.00019872188568115234	1.597900152206421	348.3841247558594	0.0014726817607879639	25	023
24	17.295806884765625	358.312255859375	0.9999914169311523	16.30815315246582	358.5865783691406	0.0011883676052093506	18.781147003173828	356.8335266113281	0.00038877129554748535	2.2908589839935303	349.46453857421875	0.0011132359504699707	25	023
25	14.713274002075195	356.76605224609375	1.0	7.974423885345459	356.1396179199219	0.00032198429107666016	3.794358015060425	344.2994689941406	0.00023946166038513184	0.5898699760437012	347.1831970214844	0.0010700225830078125	25	023
26	17.04166030883789	356.94525146484375	0.9109195470809937	13.744546890258789	356.9564208984375	0.005460381507873535	528.5419921875	208.50205993652344	0.9999995827674866	527.445556640625	209.572509765625	0.003822535276412964	25	023
27	13.424484252929688	357.36993408203125	0.9997905492782593	0.977245569229126	280.681396484375	0.0012412965297698975	530.979736328125	206.15492248535156	1.0	1.6253266334533691	349.1972961425781	0.0009142160415649414	25	023
28	15.416925430297852	356.76776123046875	0.9996141791343689	13.545527458190918	357.28497314453125	0.0026780664920806885	531.2163696289062	206.75918579101562	1.0	2.154475688934326	348.66802978515625	0.0007020235061645508	25	023
29	15.479742050170898	356.754150390625	0.9999862909317017	5.881766319274902	345.16693115234375	0.0004074275493621826	531.131591796875	206.5522918701172	1.0	1.3243622779846191	347.9888916015625	0.0009971857070922852	25	023
30	16.32877540588379	356.3467102050781	0.9999997019767761	-0.25623083114624023	280.68731689453125	0.0007833540439605713	531.5399780273438	206.2755584716797	1.0	0.4742302894592285	347.1589660644531	0.0009067058563232422	25	023
31	16.760900497436523	356.1479187011719	0.9998027086257935	14.981069564819336	357.05902099609375	0.007770359516143799	531.86767578125	206.60789489746094	1.0	2.597428798675537	348.4664611816406	0.0008516311645507812	25	023
32	13.79388427734375	357.93682861328125	0.9999898672103882	1.0001115798950195	279.7914733886719	0.006053507328033447	531.581298828125	206.7069091796875	1.0	0.5014457702636719	348.5884704589844	0.0011782050132751465	25	023
33	16.69036293029785	357.6343994140625	0.9999988079071045	0.30503296852111816	279.2743835449219	0.0005228221416473389	531.3851318359375	206.5553436279297	1.0	1.1142480373382568	348.3965148925781	0.0009664595127105713	25	023
34	15.322676658630371	357.2421569824219	0.999953031539917	0.6657431125640869	279.4655456542969	0.0008421242237091064	531.1873168945312	206.63980102539062	1.0	2.0216801166534424	348.3407897949219	0.0008424520492553711	25	023
35	14.81113052368164	355.5480651855469	0.9999998807907104	0.44390177726745605	279.96173095703125	0.0020111799240112305	530.995361328125	205.8220977783203	1.0	528.7385864257812	207.5462188720703	0.0008876025676727295	25	023
36	15.729654312133789	357.59844970703125	1.0	0.15540337562561035	280.08441162109375	0.00036031007766723633	531.2797241210938	206.12445068359375	1.0	0.11833477020263672	347.204833984375	0.0009497404098510742	25	023
37	15.799644470214844	355.8713073730469	0.9999913573265076	5.306830406188965	345.6406555175781	0.00036194920539855957	531.2456665039062	207.0008544921875	1.0	1.6314961910247803	342.8531494140625	0.0007715225219726562	25	023
38	14.744098663330078	356.34405517578125	0.999934196472168	13.283903121948242	357.09228515625	0.001887679100036621	531.1898803710938	206.2311553955078	1.0	1.4251816272735596	347.8885192871094	0.0007387399673461914	25	023
39	16.431827545166016	357.05230712890625	0.9999905228614807	0.34421443939208984	279.9892578125	0.0054340362548828125	530.9397583007812	206.7786865234375	1.0	2.1441850662231445	348.09222412109375	0.0011323392391204834	25	023
40	14.385152816772461	357.45745849609375	0.9999856948852539	13.610736846923828	357.5810241699219	0.003020673990249634	531.3072509765625	206.2574920654297	1.0	1.7524220943450928	348.4131164550781	0.0010027289390563965	25	023
41	13.023725509643555	356.7016906738281	0.9832360744476318	11.93183708190918	357.0579528808594	0.006010562181472778	531.73828125	207.0679931640625	1.0	530.88818359375	208.15335083007812	0.0004951357841491699	25	023
42	14.949570655822754	358.0205993652344	0.9990460872650146	1.1676771640777588	279.0864562988281	0.006628274917602539	530.8697509765625	206.88214111328125	1.0	2.953301191329956	349.4549865722656	0.0013974905014038086	25	023
43	13.526509284973145	357.01495361328125	0.9948065280914307	0.4586448669433594	281.9555969238281	0.001446455717086792	530.8972778320312	206.85171508789062	1.0	1.56589674949646	349.2822570800781	0.0007819831371307373	25	023
44	16.065799713134766	357.17999267578125	0.9999881982803345	5.19228982925415	345.24200439453125	0.0004394054412841797	531.1813354492188	207.0615997314453	1.0	0.9862828254699707	348.5573425292969	0.0014367997646331787	25	023
45	13.534530639648438	358.0317687988281	0.9998382925987244	12.33371353149414	358.6814270019531	0.0009320378303527832	530.758544921875	206.37681579589844	1.0	1.0554850101470947	349.0303955078125	0.001022249460220337	25	023
46	14.771435737609863	357.3671875	0.9999972581863403	0.7448263168334961	279.1352233886719	0.004948973655700684	531.5514526367188	206.52833557128906	1.0	0.7866425514221191	347.912841796875	0.000974804162979126	25	023
47	15.858898162841797	355.9248962402344	0.9992737174034119	14.824532508850098	356.9183044433594	0.00790470838546753	531.5753173828125	206.5907745361328	1.0	530.8488159179688	207.32351684570312	0.0005360841751098633	25	023
48	15.569963455200195	357.45550537109375	0.9996917247772217	0.34004831314086914	277.9411926269531	0.0032042860984802246	531.5971069335938	206.41712951660156	1.0	1.880052089691162	349.0499572753906	0.0010170340538024902	25	023
49	15.683072090148926	358.4453125	0.9999414682388306	0.10120415687561035	281.3221130371094	0.0010784566402435303	531.3103637695312	206.35009765625	1.0	2.059558868408203	349.5460205078125	0.0014716684818267822	25	023
50	14.551165580749512	358.3078918457031	0.9999700784683228	0.16327667236328125	280.89007568359375	0.027391821146011353	531.5175170898438	206.28184509277344	1.0	1.5027248859405518	348.9771728515625	0.0016742348670959473	25	023
51	16.163789749145508	357.96624755859375	0.9999502897262573	0.5345261096954346	279.2251892089844	0.0035001635551452637	530.9177856445312	206.6749725341797	1.0	1.8246862888336182	349.1962585449219	0.0016355812549591064	25	023
52	14.582877159118652	357.8211975097656	0.999951958656311	13.345623016357422	358.0972900390625	0.0156591534614563	531.3092651367188	206.37368774414062	1.0	1.513129472732544	348.7608337402344	0.001096963882446289	25	023
53	14.944111824035645	358.6563415527344	0.9999815225601196	0.05652046203613281	280.699462890625	0.0011498034000396729	531.549072265625	206.8000946044922	1.0	1.8909633159637451	349.4471435546875	0.0013251900672912598	25	023
54	14.673873901367188	357.58636474609375	0.9494336843490601	0.7753539085388184	280.06195068359375	0.005094856023788452	531.4580688476562	207.19866943359375	1.0	2.9450318813323975	349.8391418457031	0.001194775104522705	25	023
55	16.281726837158203	357.2225646972656	0.9999761581420898	0.7352817058563232	280.2164611816406	0.031886398792266846	531.0933837890625	206.99607849121094	1.0	1.6011991500854492	348.1201477050781	0.0013151466846466064	25	023
56	14.826681137084961	358.2177734375	0.9999759197235107	13.616881370544434	358.561279296875	0.004708796739578247	531.1090698242188	206.63650512695312	1.0	1.915060043334961	348.7446594238281	0.0018322467803955078	25	023
57	14.686932563781738	357.4900207519531	0.9964563250541687	13.42505931854248	357.8972473144531	0.0025931894779205322	531.610595703125	206.627197265625	1.0	2.3812813758850098	349.31787109375	0.000661700963973999	25	023
58	16.464996337890625	359.2677917480469	0.9999964237213135	0.7838125228881836	279.8063049316406	0.004097878932952881	531.5419311523438	206.42967224121094	1.0	1.2755365371704102	349.19366455078125	0.002097904682159424	25	023
59	14.36074447631836	358.8671875	0.9996038675308228	13.48985481262207	358.865966796875	0.0036152303218841553	531.0052490234375	207.00245666503906	1.0	2.596066951751709	349.65118408203125	0.0014038383960723877	25	023
60	16.916866302490234	357.63800048828125	0.9999622106552124	0.7049102783203125	279.7154235839844	0.006649613380432129	531.1698608398438	206.7151336669922	1.0	2.09818696975708	348.56842041015625	0.0011716187000274658	25	023
61	15.94591236114502	358.41107177734375	0.9999891519546509	0.7735860347747803	279.2356262207031	0.0033546090126037598	531.4569091796875	207.17649841308594	1.0	1.670532464981079	348.8961181640625	0.0019363462924957275	25	023
62	15.053979873657227	357.6200256347656	0.9999997615814209	646.0050659179688	327.887451171875	0.0018540918827056885	531.9140625	206.58285522460938	1.0	0.6329755783081055	347.5484619140625	0.001192539930343628	25	023
63	15.27854061126709	357.372314453125	0.9999990463256836	0.8782711029052734	278.9825439453125	0.0016541779041290283	531.038330078125	206.76844787597656	1.0	0.964099645614624	347.82080078125	0.0014320909976959229	25	023
64	15.192818641662598	358.1037902832031	0.9999980330467224	0.7124152183532715	279.87969970703125	0.00477638840675354	531.229248046875	206.4796142578125	1.0	1.1415233612060547	348.4163513183594	0.0012274682521820068	25	023
65	15.425272941589355	358.10845947265625	0.9999954700469971	0.47694826126098633	278.2458190917969	0.0077578723430633545	531.4143676757812	206.59576416015625	1.0	0.7980005741119385	348.7503356933594	0.0017070174217224121	25	023
66	14.877548217773438	357.9239196777344	0.9999995827674866	1.3345417976379395	280.8126525878906	0.004088073968887329	530.609375	206.68214416503906	1.0	0.5954816341400146	347.8724365234375	0.0010325908660888672	25	023
67	15.550935745239258	358.948486328125	0.9998890161514282	0.5292637348175049	279.3554382324219	0.004093557596206665	531.5894775390625	206.4429473876953	1.0	2.1519999504089355	349.3918151855469	0.0017442703247070312	25	023
68	16.22369384765625	356.7486267089844	0.9999998807907104	-0.2012767791748047	280.1470642089844	0.0006476938724517822	531.2173461914062	206.79867553710938	1.0	2.296116828918457	342.77593994140625	0.0012386441230773926	25	023
69	14.911971092224121	358.5862121582031	0.9999985098838806	0.5922989845275879	280.02032470703125	0.005358517169952393	530.8069458007812	206.83201599121094	1.0	1.0489392280578613	348.396728515625	0.0016778409481048584	25	023
70	13.685028076171875	359.93206787109375	0.9995921850204468	0.7207863330841064	280.76361083984375	0.010243386030197144	531.59130859375	206.17340087890625	1.0	2.249480724334717	350.111083984375	0.002459496259689331	25	023
71	15.135857582092285	356.5518798828125	0.9999996423721313	-0.41455698013305664	281.28057861328125	0.0019598007202148438	531.06982421875	206.53665161132812	1.0	0.2858405113220215	347.26226806640625	0.0012592971324920654	25	023
72	14.464411735534668	358.3306884765625	0.9999992847442627	0.4783151149749756	279.94561767578125	0.0014858543872833252	531.6302490234375	206.5326690673828	1.0	0.4804091453552246	348.2096252441406	0.0013638436794281006	25	023
73	14.20100212097168	357.81622314453125	0.9962457418441772	0.7228395938873291	281.605712890625	0.016423970460891724	530.7828369140625	206.71200561523438	1.0	530.4190673828125	207.54818725585938	0.0008549988269805908	25	023
74	13.402015686035156	358.4341125488281	0.9985593557357788	13.563698768615723	359.88238525390625	0.0015755891799926758	531.6793823242188	206.4251708984375	1.0	2.3106226921081543	349.6956481933594	0.0013582110404968262	25	023
75	15.262453079223633	359.2682800292969	0.9999986886978149	14.534418106079102	359.1724548339844	0.0005741417407989502	531.5861206054688	206.29852294921875	1.0	1.4097623825073242	348.80218505859375	0.0018849372863769531	25	023
76	12.484478950500488	357.9974670410156	0.9996936321258545	-0.6219816207885742	279.9098205566406	0.0007290542125701904	531.2655029296875	206.79385375976562	1.0	0.9983236789703369	349.1054382324219	0.0014508366584777832	25	023
77	14.67541790008545	358.44580078125	0.9904314875602722	13.43779468536377	359.14642333984375	0.048799872398376465	530.97509765625	207.09339904785156	1.0	2.897181510925293	350.0032653808594	0.0013063251972198486	25	023
78	15.643577575683594	358.61248779296875	0.9994070529937744	646.6911010742188	326.1400451660156	0.0037558376789093018	530.908447265625	206.48655700683594	1.0	2.3322529792785645	350.0013122558594	0.0019238293170928955	25	023
79	15.14840030670166	359.2103576660156	0.9991649985313416	13.857648849487305	359.58807373046875	0.001972794532775879	530.5177001953125	206.5561065673828	1.0	2.1008033752441406	349.9869689941406	0.0021792352199554443	25	023
80	16.096281051635742	359.09649658203125	0.9999998807907104	0.4645218849182129	280.64892578125	0.012150377035140991	531.313232421875	206.71142578125	1.0	0.6314070224761963	348.47467041015625	0.0018496513366699219	25	023
81	14.840285301208496	358.72406005859375	0.9999247193336487	0.377591609954834	280.755126953125	0.0034109652042388916	531.1224365234375	205.83709716796875	1.0	0.9100041389465332	349.09503173828125	0.0019983649253845215	25	023
82	14.349052429199219	357.352783203125	0.9999997615814209	1.1805706024169922	281.0398864746094	0.004331052303314209	530.5862426757812	206.73211669921875	1.0	0.5366096496582031	347.5867614746094	0.001131892204284668	25	023
83	15.531071662902832	357.8525695800781	0.9999995827674866	14.597478866577148	357.9699401855469	0.0003546774387359619	530.8029174804688	206.5729522705078	1.0	0.9744038581848145	348.01776123046875	0.0013026595115661621	25	023
84	14.186469078063965	359.05133056640625	0.9999560117721558	0.650233268737793	279.78546142578125	0.012044817209243774	531.6717529296875	206.8661346435547	1.0	1.188274621963501	349.4326477050781	0.001534491777420044	25	023
85	13.295981407165527	358.9635925292969	0.9997563362121582	13.198287963867188	358.8209533691406	0.006938904523849487	531.0575561523438	206.6773223876953	1.0	2.033346652984619	349.66961669921875	0.001975119113922119	25	023
86	14.802512168884277	358.70977783203125	0.999998927116394	645.6473999023438	320.43310546875	0.000827401876449585	531.1593017578125	206.45384216308594	1.0	1.1567087173461914	348.46881103515625	0.0017306208610534668	25	023
87	11.83980941772461	359.9365539550781	0.29099875688552856	0.703561544418335	280.99298095703125	0.005178928375244141	530.7382202148438	206.6914825439453	1.0	1.9284038543701172	351.28814697265625	0.001495361328125	25	023
88	14.510857582092285	359.2911682128906	0.9998140335083008	647.1767578125	327.5549011230469	0.001216292381286621	531.33837890625	206.29257202148438	1.0	2.079324722290039	349.89508056640625	0.00162428617477417	25	023
89	12.68867301940918	359.17291259765625	0.9995516538619995	0.31546545028686523	280.33477783203125	0.013105154037475586	531.0718383789062	205.86917114257812	1.0	1.9671335220336914	349.86541748046875	0.0017064213752746582	25	023
90	14.294831275939941	359.1076354980469	0.9996788501739502	-0.30253028869628906	281.0145263671875	0.005023568868637085	531.1224365234375	205.96116638183594	1.0	2.0926833152770996	349.8880310058594	0.0027152597904205322	25	023
91	15.468194007873535	358.8298034667969	0.9999618530273438	-0.08284664154052734	281.3049621582031	0.0048209428787231445	531.1514892578125	206.96331787109375	1.0	1.7575407028198242	349.23974609375	0.0030183792114257812	25	023
92	17.121688842773438	358.70904541015625	0.9999977350234985	0.46994447708129883	280.28875732421875	0.00598067045211792	530.5452880859375	206.81893920898438	1.0	1.201920747756958	348.93072509765625	0.0012179315090179443	25	023
93	15.346366882324219	360.4467468261719	0.9999963641166687	0.11900591850280762	281.475830078125	0.01668718457221985	531.3479614257812	206.34268188476562	1.0	1.293048620223999	349.3781433105469	0.00172501802444458	25	023
94	15.99779224395752	358.2821044921875	0.9999931454658508	15.078436851501465	358.43109130859375	0.0010053813457489014	531.3348999023438	206.6399383544922	1.0	1.7261426448822021	348.8734130859375	0.0012347102165222168	25	023
95	15.929275512695312	357.7340393066406	0.9999987483024597	0.10129570960998535	279.43914794921875	0.0004456937313079834	531.5463256835938	206.81243896484375	1.0	0.714102029800415	348.11090087890625	0.0012652277946472168	25	023
96	16.64405059814453	358.539306640625	0.996222972869873	0.49161195755004883	279.336669921875	0.006503283977508545	530.7857055664062	206.5621795654297	1.0	2.3822739124298096	349.8074645996094	0.0011359453201293945	25	023
97	15.402544021606445	357.998046875	0.9999991655349731	5.837451457977295	369.39312744140625	0.000432431697845459	531.215576171875	206.4843292236328	1.0	0.7366068363189697	348.1071472167969	0.0009848177433013916	25	023
98	14.204585075378418	357.95819091796875	0.9999860525131226	0.2749197483062744	279.82958984375	0.0008619427680969238	531.374755859375	206.4136962890625	1.0	1.1881487369537354	348.8517150878906	0.0012126266956329346	25	023
99	14.81546401977539	357.5572509765625	0.9999946355819702	14.418318748474121	357.5537109375	0.007634073495864868	530.4425048828125	206.4420928955078	1.0	1.795729160308838	348.3990783691406	0.0009976625442504883	25	023
100	14.798357009887695	358.7557067871094	0.99996018409729	0.6922941207885742	280.6346435546875	0.004227370023727417	531.733642578125	206.12408447265625	1.0	1.5037963390350342	349.561767578125	0.0014790892601013184	25	023
101	16.301074981689453	357.7579345703125	0.9999927282333374	0.30756449699401855	280.7422790527344	0.0021957457065582275	531.2228393554688	206.4501495361328	1.0	0.9465763568878174	348.46673583984375	0.001576542854309082	25	023
102	16.202499389648438	359.3174133300781	0.9999487996101379	-0.25609445571899414	280.3724670410156	0.0007944405078887939	532.2177734375	206.35931396484375	1.0	1.4802601337432861	349.83251953125	0.0012311935424804688	25	023
103	14.505090713500977	359.2547302246094	0.9744570255279541	12.975421905517578	359.3988037109375	0.0037482380867004395	530.8839111328125	206.68936157226562	1.0	3.21779465675354	350.5064697265625	0.0016534030437469482	25	023
104	14.321044921875	358.01025390625	0.9999945163726807	646.3041381835938	319.9370422363281	0.0009860396385192871	531.4284057617188	206.8065185546875	1.0	1.498427391052246	348.51171875	0.001432955265045166	25	023
105	14.55131721496582	358.3053894042969	0.9999746680259705	-0.04949140548706055	280.97137451171875	0.0010898411273956299	531.1928100585938	207.0605926513672	1.0	1.0360443592071533	348.8897399902344	0.0013354718685150146	25	023
106	14.387409210205078	357.4468994140625	0.9999967813491821	-0.9482131004333496	280.7451477050781	0.0008674860000610352	531.1204833984375	206.8162078857422	1.0	0.7701363563537598	348.06048583984375	0.001151055097579956	25	023
107	14.683831214904785	357.8619079589844	0.9999655485153198	5.019730091094971	369.7939147949219	0.0005530118942260742	531.6513061523438	207.15408325195312	1.0	0.8081755638122559	348.7498779296875	0.001135319471359253	25	023
108	13.865789413452148	359.81707763671875	0.9977197051048279	5.456814765930176	369.6139831542969	0.0009636580944061279	531.3685302734375	206.49090576171875	1.0	1.8115921020507812	350.6725158691406	0.003359586000442505	25	023
109	16.56120491027832	358.41705322265625	0.9999005198478699	0.16440916061401367	279.50592041015625	0.007256597280502319	531.0938110351562	206.15638732910156	1.0	2.2247912883758545	349.45245361328125	0.0012528300285339355	25	023
110	15.247991561889648	358.7217712402344	0.9998905062675476	14.644558906555176	358.8374938964844	0.0017544031143188477	531.08447265625	206.3612518310547	1.0	2.322572708129883	349.6592102050781	0.0020027756690979004	25	023
111	15.463220596313477	358.81036376953125	0.999976396560669	0.13938450813293457	280.11407470703125	0.0015895664691925049	531.335205078125	206.6077423095703	1.0	1.1113314628601074	349.0784912109375	0.0016482174396514893	25	023
112	14.81724739074707	358.0152893066406	0.9999976754188538	-0.14368200302124023	281.1893615722656	0.0016762018203735352	531.6907348632812	206.7121124267578	1.0	0.654381275177002	348.5345458984375	0.0014318525791168213	25	023
113	14.186859130859375	359.0826721191406	0.9998283386230469	0.5057847499847412	280.09521484375	0.004992693662643433	531.0712280273438	206.20233154296875	1.0	1.599233865737915	349.9942932128906	0.0027988553047180176	25	023
114	13.728086471557617	356.7753601074219	0.9999905228614807	-0.15651273727416992	281.2151794433594	0.002407968044281006	531.4898071289062	206.74551391601562	1.0	1.2712550163269043	342.7931823730469	0.0009798407554626465	25	023
115	13.745594024658203	358.1446533203125	0.9999969005584717	647.1517333984375	326.430908203125	0.0010007023811340332	531.575439453125	206.44540405273438	1.0	0.463329553604126	348.4636535644531	0.0011972784996032715	25	023
116	13.483572006225586	358.16455078125	0.9999740123748779	-0.13776397705078125	280.85052490234375	0.0010451078414916992	531.1482543945312	206.6456298828125	1.0	0.9280023574829102	348.75567626953125	0.0014131665229797363	25	023
117	15.230199813842773	359.0899353027344	0.9999588131904602	0.960338830947876	278.70867919921875	0.00836154818534851	530.938720703125	206.72837829589844	1.0	2.166520118713379	349.93365478515625	0.0016745030879974365	25	023
118	15.109591484069824	358.4870300292969	0.9999999403953552	530.283935546875	208.27272033691406	0.0002352893352508545	530.8065795898438	206.42953491210938	1.0	0.1988508701324463	347.81109619140625	0.001259148120880127	25	023
119	13.971227645874023	359.6800231933594	0.9982737302780151	0.5271377563476562	280.2933654785156	0.0072546303272247314	531.2810668945312	206.26449584960938	1.0	1.4497010707855225	350.3711853027344	0.001868516206741333	25	023
120	15.42045783996582	359.0507507324219	0.9997155666351318	0.2914402484893799	279.5760803222656	0.0032910704612731934	531.8018798828125	206.5884246826172	1.0	2.71348237991333	350.1528015136719	0.0017852783203125	25	023
121	14.312178611755371	357.8028259277344	0.9999908208847046	0.6084301471710205	280.4535217285156	0.0013623535633087158	530.9004516601562	206.20530700683594	1.0	0.8056848049163818	348.19140625	0.0013432800769805908	25	023
122	14.377911567687988	358.4051513671875	0.999998927116394	-0.14482784271240234	282.2203674316406	0.0013004541397094727	531.7841186523438	206.52569580078125	1.0	0.7414839267730713	348.90032958984375	0.0017927587032318115	25	023
123	13.479068756103516	359.55682373046875	0.9999772310256958	-0.8785557746887207	281.4148864746094	0.001506805419921875	531.0137329101562	206.4150390625	1.0	1.3144676685333252	349.6106262207031	0.0011356472969055176	25	023
124	14.598146438598633	357.240966796875	0.9999846816062927	13.732529640197754	357.58935546875	0.0006297826766967773	530.9921875	206.20294189453125	1.0	1.1576526165008545	348.29150390625	0.0010883212089538574	25	023
125	14.55057144165039	358.24456787109375	0.9999995827674866	0.8047890663146973	279.5036926269531	0.0012916028499603271	531.7037963867188	207.18450927734375	1.0	0.2602686882019043	347.9556884765625	0.0011217594146728516	25	023
126	14.514318466186523	359.0027770996094	0.999999463558197	0.5061221122741699	280.0606384277344	0.0022625625133514404	531.4756469726562	206.38523864746094	1.0	1.3578085899353027	348.7100524902344	0.0014341771602630615	25	023
127	14.225822448730469	357.1126403808594	0.999999463558197	0.8685178756713867	279.7117614746094	0.007408231496810913	531.407958984375	206.72450256347656	1.0	0.2250978946685791	347.7393493652344	0.0009039938449859619	25	023
128	12.095508575439453	357.7406005859375	0.9263865351676941	11.67847728729248	359.2013854980469	0.0017215907573699951	531.7894897460938	206.4777374267578	1.0	529.22314453125	207.88821411132812	0.0005361437797546387	25	023
129	12.705108642578125	359.49468994140625	0.9414483904838562	0.8500163555145264	279.87744140625	0.0043600499629974365	531.0568237304688	206.28062438964844	1.0	1.977065086364746	351.0845642089844	0.0013749301433563232	25	023
130	14.099055290222168	358.88079833984375	0.999979555606842	0.9445688724517822	280.0091552734375	0.006460815668106079	531.1349487304688	206.5657501220703	1.0	0.8631482124328613	348.70819091796875	0.0012014508247375488	25	023
131	15.642106056213379	358.474365234375	0.9999842047691345	0.25592589378356934	279.59991455078125	0.0012261569499969482	531.2875366210938	205.30247497558594	1.0	1.4839885234832764	348.9767150878906	0.0013189315795898438	25	023
132	14.806419372558594	358.6064758300781	0.9999990463256836	1.1174476146697998	280.68792724609375	0.007970750331878662	531.3578491210938	206.32818603515625	1.0	0.8061957359313965	348.3747253417969	0.0011331737041473389	25	023
133	14.993929862976074	358.4908447265625	0.9999990463256836	646.510986328125	320.08221435546875	0.0004722476005554199	531.7362060546875	206.65936279296875	1.0	1.4223217964172363	348.4719543457031	0.0012184679508209229	25	023
134	13.888511657714844	357.60382080078125	0.9999985098838806	0.4958157539367676	278.9228820800781	0.02872595191001892	531.219482421875	206.7931365966797	1.0	0.9040544033050537	348.0154724121094	0.0011935830116271973	25	023
135	14.07522201538086	358.828125	0.9999957084655762	0.18047881126403809	280.12652587890625	0.0016372501850128174	531.3547973632812	207.05128479003906	1.0	1.256836175918579	349.007568359375	0.001888871192932129	25	023
136	14.537490844726562	358.3398132324219	0.9999892115592957	0.27296018600463867	280.48455810546875	0.005927324295043945	531.3087158203125	206.51133728027344	1.0	0.9557516574859619	348.88470458984375	0.0013942718505859375	25	023
137	13.158981323242188	358.15863037109375	0.9999977350234985	0.36708545684814453	280.7216491699219	0.003558427095413208	531.4192504882812	207.0208282470703	1.0	0.6400947570800781	348.7933044433594	0.0011609196662902832	25	023
138	15.552892684936523	357.61517333984375	0.9999998807907104	0.29084134101867676	279.6975402832031	0.0025148391723632812	531.1531372070312	206.70314025878906	1.0	0.04944729804992676	347.6216125488281	0.0009476542472839355	25	023
139	14.460970878601074	357.309326171875	0.999984860420227	0.46527767181396484	281.0682678222656	0.005048304796218872	531.7385864257812	206.1472625732422	1.0	1.7082879543304443	348.4524230957031	0.001237243413925171	25	023
140	14.12844467163086	358.6186828613281	0.9999935626983643	5.667901039123535	368.8695983886719	0.0006244480609893799	531.5891723632812	206.2529296875	1.0	0.8760645389556885	349.2111511230469	0.0015215277671813965	25	023
141	13.99324893951416	357.90618896484375	0.9994126558303833	12.942961692810059	358.9765319824219	0.0010454058647155762	530.8999633789062	205.94192504882812	1.0	1.8048770427703857	348.9543762207031	0.0011971592903137207	25	023
142	14.143319129943848	358.7978210449219	0.999996542930603	-0.2954750061035156	280.8497314453125	0.018320351839065552	531.471435546875	206.7290802001953	1.0	0.7577378749847412	348.9557189941406	0.0012593567371368408	25	023
143	14.242079734802246	358.2184143066406	0.9999953508377075	0.29685044288635254	277.1363830566406	0.0006733238697052002	531.1494140625	206.6824951171875	1.0	0.750190258026123	348.472412109375	0.0014309287071228027	25	023
144	13.55807876586914	358.1111145019531	0.9998422861099243	0.7466514110565186	279.552001953125	0.005128353834152222	531.2383422851562	206.74903869628906	1.0	1.5034446716308594	348.77679443359375	0.00118294358253479	25	023
145	15.046897888183594	358.4199523925781	0.9999994039535522	0.43119239807128906	280.0812072753906	0.004232853651046753	531.4141235351562	206.6649627685547	1.0	0.5012226104736328	348.63897705078125	0.0017284750938415527	25	023
146	14.40166187286377	358.8197326660156	0.9999983310699463	0.15562987327575684	280.8911437988281	0.0019070208072662354	530.9140625	206.0695343017578	1.0	0.9334902763366699	348.63165283203125	0.0019754767417907715	25	023
147	14.847900390625	357.869384765625	0.9999997615814209	646.1627807617188	320.333251953125	0.0017292201519012451	530.9712524414062	206.66238403320312	1.0	0.43004751205444336	348.0930480957031	0.0011569857597351074	25	023
148	11.980216979980469	358.1336975097656	0.9987533688545227	0.4689805507659912	279.05938720703125	0.0030028820037841797	531.386474609375	206.18931579589844	1.0	0.9115722179412842	349.4643859863281	0.0006430447101593018	25	023
149	14.258292198181152	356.9404602050781	1.0	0.017238616943359375	279.8918151855469	0.002297699451446533	530.6392822265625	206.53143310546875	1.0	-0.38535451889038086	346.7018737792969	0.0008804202079772949	25	023
150	13.401026725769043	358.0325012207031	0.9999684691429138	0.7785372734069824	280.0752258300781	0.00520053505897522	531.5888061523438	206.43907165527344	1.0	0.82122802734375	348.6893615722656	0.0013142526149749756	25	023
151	13.940683364868164	358.04644775390625	0.9999963641166687	647.1557006835938	318.8574523925781	0.0005579292774200439	531.2312622070312	206.13595581054688	1.0	0.9184005260467529	348.52642822265625	0.0013619959354400635	25	023
152	14.079038619995117	358.0545959472656	0.9999809861183167	0.3147149085998535	279.66827392578125	0.0006935596466064453	531.4415283203125	206.50982666015625	1.0	0.39665818214416504	348.78564453125	0.001636117696762085	25	023
153	14.576786994934082	357.6205749511719	0.9999951124191284	1.1205120086669922	280.2674865722656	0.018441617488861084	531.5469360351562	206.6405487060547	1.0	1.3220360279083252	348.259033203125	0.0010820329189300537	25	023
154	14.259199142456055	357.23370361328125	1.0	0.6340739727020264	278.8690490722656	0.0015842318534851074	531.3280639648438	206.48251342773438	1.0	-0.1824655532836914	347.3608703613281	0.0009110867977142334	25	023
155	15.396763801574707	356.991943359375	0.9999998807907104	1.0524671077728271	279.3902282714844	0.001467287540435791	531.4901123046875	206.2451171875	1.0	0.893073558807373	347.50201416015625	0.0007180869579315186	25	023
156	12.545076370239258	357.4496154785156	0.9999991655349731	0.7308495044708252	280.0353088378906	0.002353161573410034	531.445068359375	206.59527587890625	1.0	530.6315307617188	207.7305450439453	0.0006135702133178711	25	023
157	13.00357723236084	357.49298095703125	0.9999702572822571	0.4425644874572754	277.7528076171875	0.004647046327590942	531.4673461914062	206.01673889160156	1.0	1.5163233280181885	348.7398376464844	0.0008451342582702637	25	023
158	13.927160263061523	357.3018493652344	0.999788761138916	13.783000946044922	357.5616149902344	0.033513396978378296	531.2360229492188	206.7716522216797	1.0	2.862945556640625	349.1430358886719	0.0010551810264587402	25	023
159	13.215154647827148	357.2672424316406	0.9999970197677612	0.6953432559967041	279.9620666503906	0.004871070384979248	531.543212890625	206.1710662841797	1.0	0.802504301071167	348.03955078125	0.0009863078594207764	25	023
160	14.217697143554688	357.3903503417969	1.0	646.9111328125	326.5577087402344	0.004701197147369385	531.3851318359375	206.92591857910156	1.0	-0.2187061309814453	347.04437255859375	0.0009635090827941895	25	023
161	13.614002227783203	356.3508605957031	0.9999245405197144	12.900781631469727	356.6445007324219	0.005102753639221191	531.1412963867188	206.27035522460938	1.0	1.2581477165222168	343.2027893066406	0.0010104179382324219	25	023
162	13.067678451538086	357.4983215332031	0.9999971389770508	12.649441719055176	357.4660339355469	0.00246584415435791	532.025634765625	206.58218383789062	1.0	1.50004243850708	348.0283508300781	0.0008693337440490723	25	023
163	15.5050630569458	356.5768737792969	0.9999998807907104	0.5358340740203857	281.2664794921875	0.03007534146308899	531.3722534179688	206.66986083984375	1.0	1.2473363876342773	347.1992492675781	0.0008644759654998779	25	023
164	12.944110870361328	357.21759033203125	0.9999940395355225	-0.5617046356201172	280.3149719238281	0.0014726221561431885	531.1744384765625	206.60330200195312	1.0	0.7539563179016113	348.4565124511719	0.0008233487606048584	25	023
165	12.500333786010742	357.1090087890625	0.9999982118606567	0.5297470092773438	279.15447998046875	0.004735469818115234	532.0239868164062	207.0264129638672	1.0	-0.04585742950439453	348.2888488769531	0.0008226335048675537	25	023
166	13.055900573730469	356.7586975097656	0.9995944499969482	-0.09575653076171875	281.1448669433594	0.002040266990661621	530.5846557617188	206.63453674316406	1.0	529.7743530273438	207.15225219726562	0.0008332729339599609	25	023
167	13.2067232131958	357.3263244628906	0.9999949932098389	-0.03418397903442383	281.01177978515625	0.0012325048446655273	531.2752075195312	205.64080810546875	1.0	1.214447259902954	348.1965637207031	0.0009173750877380371	25	023
168	13.066205978393555	357.072998046875	0.9972171783447266	0.2409806251525879	280.4726867675781	0.0006693899631500244	531.1305541992188	206.27247619628906	1.0	531.1840209960938	206.81341552734375	0.0005256831645965576	25	023
169	12.820836067199707	357.0006103515625	0.9946362972259521	0.3866729736328125	280.4806823730469	0.001287013292312622	531.1710205078125	206.4958953857422	1.0	529.052734375	208.27891540527344	0.0006489455699920654	25	023
170	13.898736000061035	356.0282897949219	0.9999986886978149	0.4746253490447998	280.14447021484375	0.0012635886669158936	531.4386596679688	206.43028259277344	1.0	1.4929490089416504	342.6852722167969	0.0009454190731048584	25	023
171	13.450878143310547	357.0787048339844	0.9999977350234985	-0.21483659744262695	280.9043273925781	0.0005995035171508789	531.25341796875	206.98143005371094	1.0	0.10832571983337402	348.0433349609375	0.0011304616928100586	25	023
172	15.104019165039062	356.53558349609375	0.9999986886978149	0.0487370491027832	279.6976013183594	0.0029505789279937744	531.824462890625	207.12171936035156	1.0	1.3462276458740234	342.6201171875	0.0008502304553985596	25	023
173	13.791830062866211	356.7337951660156	0.9999987483024597	0.6214172840118408	280.09051513671875	0.006228715181350708	531.0173950195312	206.81101989746094	1.0	530.7540893554688	207.55519104003906	0.0007174015045166016	25	023
174	13.0426025390625	357.5039978027344	0.9999693632125854	7.54779052734375	357.1965026855469	0.0006308555603027344	531.3236694335938	205.96739196777344	1.0	1.834456443786621	348.9239501953125	0.0012691318988800049	25	023
175	15.7069091796875	354.8725891113281	1.0	5.179001808166504	344.63543701171875	0.0003853440284729004	531.3944091796875	206.4207000732422	1.0	1.2664768695831299	343.0065612792969	0.0008797347545623779	25	023
176	12.519739151000977	356.3623962402344	0.9978460073471069	11.436501502990723	356.1305847167969	0.016080915927886963	531.4172973632812	206.19293212890625	1.0	528.8989868164062	207.58091735839844	0.0006909370422363281	25	023
177	12.995426177978516	356.6640319824219	0.9999560117721558	0.7768349647521973	280.6772155761719	0.01738530397415161	531.0488891601562	206.6186981201172	1.0	530.5055541992188	207.591064453125	0.00047206878662109375	25	023
178	14.25782299041748	356.8883056640625	0.9999669790267944	0.6430392265319824	282.1859130859375	0.012065857648849487	531.7603759765625	206.51654052734375	1.0	2.016850471496582	348.34722900390625	0.0007075667381286621	25	023
179	13.59115219116211	357.1443786621094	0.9999925494194031	-0.39530181884765625	281.4506530761719	0.001732558012008667	531.0386962890625	206.51666259765625	1.0	1.4609284400939941	348.4169921875	0.0007692575454711914	25	023
180	13.791533470153809	357.1400451660156	0.9999301433563232	0.39305758476257324	280.39044189453125	0.0028353333473205566	531.1082153320312	206.06207275390625	1.0	530.51953125	207.11524963378906	0.000598520040512085	25	023
181	14.427424430847168	356.489013671875	0.9999967217445374	648.027587890625	325.7983703613281	0.00044274330139160156	531.0806274414062	206.61410522460938	1.0	0.7844843864440918	347.7953796386719	0.0007349252700805664	25	023
182	14.081592559814453	356.2463073730469	0.9999998807907104	-0.4066147804260254	280.0398254394531	0.0007996261119842529	530.6981811523438	207.62998962402344	1.0	529.8865356445312	208.36935424804688	0.0008336901664733887	25	023
183	13.899642944335938	357.1383056640625	0.9975461959838867	645.81640625	320.8912658691406	0.001665264368057251	530.97607421875	206.78927612304688	1.0	530.3311157226562	207.68003845214844	0.0007995665073394775	25	023
184	13.875118255615234	356.4560852050781	0.9999998211860657	0.5400500297546387	279.78564453125	0.0014375150203704834	530.7881469726562	206.22735595703125	1.0	530.89404296875	206.88079833984375	0.0007525980472564697	25	023
185	15.189826965332031	356.5204162597656	0.9999921917915344	0.3407738208770752	281.0924072265625	0.0028349459171295166	531.1347045898438	206.60641479492188	1.0	530.6825561523438	207.40716552734375	0.0006152987480163574	25	023
186	15.969254493713379	355.1417236328125	1.0	0.2084798812866211	280.56829833984375	0.0012758374214172363	531.2360229492188	206.61598205566406	1.0	1.4961187839508057	342.6087646484375	0.0008058249950408936	25	023
187	15.227709770202637	355.1846008300781	0.993003249168396	13.413809776306152	356.104736328125	0.0005975067615509033	531.0364990234375	206.74490356445312	1.0	530.3410034179688	207.48202514648438	0.0007265210151672363	25	023
188	15.853923797607422	355.6708679199219	0.9999998807907104	-0.18877506256103516	280.7259216308594	0.0007832944393157959	531.5462036132812	206.40634155273438	1.0	0.9826192855834961	342.654296875	0.0010889172554016113	25	023
189	14.168445587158203	357.0603332519531	0.9998342394828796	13.582310676574707	357.3227233886719	0.00199165940284729	531.4422607421875	206.83590698242188	1.0	3.013469696044922	348.7055969238281	0.0007349252700805664	25	023
190	16.24319839477539	355.32586669921875	1.0	15.363316535949707	355.83148193359375	0.0005921423435211182	531.2994995117188	207.10238647460938	1.0	2.3470396995544434	343.0883483886719	0.00084725022315979	25	023
191	13.61214828491211	355.61761474609375	0.9999839067459106	-0.03888750076293945	280.53326416015625	0.0010481774806976318	531.6815185546875	207.01773071289062	1.0	1.5500519275665283	343.28997802734375	0.0007773041725158691	25	023
192	14.772199630737305	355.76336669921875	0.9999881982803345	0.8513355255126953	281.20794677734375	0.05367615818977356	531.35888671875	206.7341766357422	1.0	1.9367754459381104	347.592529296875	0.0006948113441467285	25	023
193	14.465046882629395	354.7430114746094	0.9658242464065552	12.482364654541016	354.862060546875	0.004080623388290405	531.1483764648438	206.3603973388672	1.0	530.2833251953125	206.8120574951172	0.0008143186569213867	25	023
194	12.106218338012695	356.10693359375	0.6408491730690002	11.315245628356934	355.7903137207031	0.02126765251159668	530.889404296875	206.46658325195312	1.0	530.8226928710938	207.19015502929688	0.000522911548614502	25	023
195	16.321184158325195	353.596923828125	0.9999968409538269	-0.14311695098876953	281.5061950683594	0.011175185441970825	531.0090942382812	206.8856201171875	1.0	2.1835620403289795	343.2159118652344	0.0008903145790100098	25	023
196	13.866500854492188	354.777099609375	0.9950728416442871	12.402634620666504	355.5048828125	0.003398805856704712	531.2777709960938	206.82798767089844	1.0	528.562255859375	208.27903747558594	0.0007935762405395508	25	023
197	15.02530574798584	354.4140625	0.9999992847442627	0.3842778205871582	282.8190612792969	0.0021889209747314453	530.9053955078125	206.14984130859375	1.0	0.8765981197357178	342.6773376464844	0.0006656944751739502	25	023
198	15.679969787597656	355.53460693359375	0.999997615814209	0.25817275047302246	280.099365234375	0.0011846721172332764	530.8862915039062	206.5207061767578	1.0	0.9308574199676514	343.0188293457031	0.0004744231700897217	25	023
199	14.320577621459961	355.1995849609375	0.9998946189880371	0.20586442947387695	281.40771484375	0.0007948577404022217	530.8974609375	206.3106231689453	1.0	529.7852783203125	207.2395477294922	0.0006016790866851807	25	023
200	13.764933586120605	355.4132995605469	0.9999183416366577	646.8992309570312	326.1926574707031	0.0004922151565551758	531.426025390625	205.847412109375	1.0	528.943115234375	207.75999450683594	0.0004684031009674072	25	023
201	14.652440071105957	355.0901794433594	0.9999982118606567	0.11563348770141602	282.1889953613281	0.007859259843826294	531.139404296875	206.42449951171875	1.0	530.5648803710938	207.21731567382812	0.0006308555603027344	25	023
202	14.300806045532227	355.3047790527344	0.9988672137260437	0.04926419258117676	279.70623779296875	0.0031386613845825195	531.0457763671875	206.49017333984375	1.0	528.7134399414062	208.05361938476562	0.0005778968334197998	25	023
203	14.779001235961914	354.2318420410156	0.9554197192192078	-0.260042667388916	280.2110900878906	0.0025205016136169434	531.08740234375	205.74334716796875	1.0	528.2305908203125	207.6165008544922	0.000576704740524292	25	023
204	14.103950500488281	355.3379211425781	0.9924951195716858	647.1808471679688	325.2235107421875	0.0035324394702911377	530.4476318359375	206.31832885742188	1.0	531.02734375	206.98040771484375	0.0007696449756622314	25	023
205	12.066707611083984	356.00323486328125	0.9997236728668213	645.4326782226562	321.24896240234375	0.0007773637771606445	531.8300170898438	206.53262329101562	1.0	532.24853515625	208.56533813476562	0.0005159080028533936	25	023
206	15.903888702392578	353.76025390625	0.9999853372573853	14.424235343933105	354.7668151855469	0.005207628011703491	531.191162109375	206.67396545410156	1.0	2.219167709350586	342.7953796386719	0.0005952417850494385	25	023
207	15.306192398071289	354.32403564453125	0.9966973066329956	13.241386413574219	354.6427307128906	0.005734175443649292	531.2770385742188	206.03138732910156	1.0	2.510591506958008	339.1020812988281	0.0011807680130004883	25	023
208	16.326284408569336	353.62689208984375	0.9996980428695679	13.668322563171387	354.2866516113281	0.009150147438049316	530.9025268554688	206.36419677734375	1.0	3.1788065433502197	339.17333984375	0.001251518726348877	25	023
209	13.735828399658203	354.1765441894531	0.8884849548339844	-0.20048046112060547	281.1871337890625	0.00154036283493042	531.4623413085938	206.1937255859375	1.0	530.667724609375	206.82640075683594	0.0008223056793212891	25	023
210	14.957693099975586	354.627685546875	0.995426595211029	13.424259185791016	354.6598205566406	0.017743468284606934	531.2053833007812	206.23313903808594	1.0	3.1670610904693604	339.4320373535156	0.000824272632598877	25	023
211	16.651697158813477	354.8323974609375	0.9991758465766907	14.6775484085083	355.1957092285156	0.016437798738479614	531.071533203125	206.9728240966797	1.0	2.3726601600646973	338.9336853027344	0.0006072521209716797	25	023
212	15.16443157196045	355.2701721191406	0.9999961853027344	0.2849845886230469	280.76934814453125	0.0033340156078338623	531.6891479492188	206.7046661376953	1.0	529.3469848632812	207.9248504638672	0.0007402300834655762	25	023
213	15.080436706542969	354.1610107421875	0.9999915957450867	0.32540202140808105	281.9151306152344	0.004305541515350342	530.9243774414062	206.81590270996094	1.0	530.344482421875	207.88941955566406	0.0006847977638244629	25	023
214	14.963146209716797	354.1573791503906	0.9980611801147461	645.4129028320312	321.837646484375	0.001175612211227417	531.37060546875	206.72023010253906	1.0	531.197998046875	206.94802856445312	0.0006091296672821045	25	023
215	14.663412094116211	355.5792541503906	0.9991756081581116	0.662606954574585	280.3382263183594	0.004483073949813843	531.8346557617188	206.28521728515625	1.0	529.6376953125	207.56944274902344	0.0005425214767456055	25	023
216	15.885005950927734	352.7643737792969	0.9999162554740906	0.11844706535339355	281.45098876953125	0.012499213218688965	531.26318359375	206.44984436035156	1.0	2.4465150833129883	337.996337890625	0.0010707378387451172	25	023
217	15.273651123046875	353.5003662109375	0.9995455741882324	13.374072074890137	354.31231689453125	0.008951127529144287	530.8311767578125	206.94105529785156	1.0	3.021827220916748	338.84033203125	0.0010322630405426025	25	023
218	15.077914237976074	355.24896240234375	0.9980244636535645	13.462137222290039	354.3653564453125	0.233953058719635	531.0479736328125	206.55316162109375	1.0	3.168825626373291	339.3814392089844	0.0009678304195404053	25	023
219	15.522302627563477	353.5714111328125	0.9999990463256836	13.978063583374023	354.6568298339844	0.003395646810531616	531.26806640625	206.4185333251953	1.0	1.7791523933410645	343.3165283203125	0.001256793737411499	25	023
220	14.846208572387695	354.12188720703125	0.9998151063919067	13.433828353881836	354.9571228027344	0.014216482639312744	530.9028930664062	206.05189514160156	1.0	2.8393983840942383	338.8287658691406	0.0012101531028747559	25	023
221	16.014877319335938	354.9074401855469	0.9999996423721313	5.940032958984375	345.0085754394531	0.00038760900497436523	531.1597290039062	206.24815368652344	1.0	1.4794766902923584	342.8619689941406	0.000530928373336792	25	023
222	13.447023391723633	355.5674743652344	0.9989007711410522	-0.4145522117614746	280.0443115234375	0.0037231147289276123	531.0890502929688	207.02549743652344	1.0	530.2070922851562	207.45248413085938	0.0007581412792205811	25	023
223	16.419748306274414	354.2366943359375	0.9999237060546875	-0.4620323181152344	281.4664611816406	0.0007224082946777344	531.2465209960938	206.89596557617188	1.0	2.528874397277832	338.83441162109375	0.002160102128982544	25	023
224	14.098237991333008	355.0228576660156	0.9870220422744751	11.754542350769043	354.0592346191406	0.029888063669204712	531.5264282226562	206.3672637939453	1.0	2.613801956176758	339.1597595214844	0.0005935132503509521	25	023
225	15.037830352783203	353.5037841796875	0.999160885810852	13.3638334274292	354.5407409667969	0.0014007985591888428	530.6162109375	207.08673095703125	1.0	530.0342407226562	208.2976531982422	0.000685960054397583	25	023
226	14.535058975219727	354.4389343261719	0.9998273849487305	-0.27186107635498047	282.3179931640625	0.005353838205337524	531.0316162109375	206.3651123046875	1.0	2.5253162384033203	338.9510192871094	0.0009917616844177246	25	023
227	15.279999732971191	353.880859375	0.9982016086578369	13.083341598510742	354.5370178222656	0.021120518445968628	530.859130859375	206.49928283691406	1.0	2.3244974613189697	338.86236572265625	0.0006664693355560303	25	023
228	14.967058181762695	353.5048828125	0.9999831914901733	0.4209580421447754	282.4241943359375	0.014310300350189209	531.2979125976562	206.98316955566406	1.0	1.775092601776123	342.9670104980469	0.0006794333457946777	25	023
229	13.926140785217285	354.7943420410156	0.9993264675140381	0.18731188774108887	280.97454833984375	0.009443998336791992	531.6063842773438	206.64230346679688	1.0	532.1747436523438	208.49208068847656	0.0005404055118560791	25	023
230	14.821695327758789	354.9190673828125	0.9980401992797852	12.780684471130371	353.82000732421875	0.005848109722137451	531.3765258789062	205.97972106933594	1.0	3.0060906410217285	338.3838195800781	0.0011716485023498535	25	023
231	14.433887481689453	355.227783203125	0.995652437210083	12.844645500183105	355.42431640625	0.008732825517654419	532.0730590820312	206.57180786132812	1.0	532.8471069335938	208.3774871826172	0.0005545914173126221	25	023
232	13.766448020935059	355.3775939941406	0.997611403465271	11.875177383422852	355.844482421875	0.0033877789974212646	531.3949584960938	206.67147827148438	1.0	528.7789306640625	208.060791015625	0.000635296106338501	25	023
233	14.999598503112793	353.9578857421875	0.9998072981834412	13.473777770996094	354.6339111328125	0.0044599175453186035	531.1056518554688	206.44105529785156	1.0	2.6399664878845215	338.6906433105469	0.0015724003314971924	25	023
234	15.380508422851562	353.3945617675781	0.999895453453064	0.3341410160064697	280.7335510253906	0.004575461149215698	531.9629516601562	206.5627899169922	1.0	2.8131356239318848	338.6133728027344	0.0006892681121826172	25	023
235	12.894240379333496	354.4165344238281	0.9946470260620117	1.1334388256072998	278.83355712890625	0.005673497915267944	531.3754272460938	206.92127990722656	1.0	529.3721313476562	208.39418029785156	0.0006268620491027832	25	023
236	14.158153533935547	354.1912536621094	0.9999815225601196	0.4918231964111328	282.2518615722656	0.0014337599277496338	531.5900268554688	206.82916259765625	1.0	1.2415392398834229	342.9547424316406	0.0006458163261413574	25	023
237	12.912856101989746	353.26007080078125	0.2577126920223236	11.598150253295898	353.3380432128906	0.04626983404159546	531.8728637695312	206.57058715820312	1.0	3.322371482849121	338.8482971191406	0.000978022813796997	25	023
238	12.186866760253906	353.9375	0.9388562440872192	0.12539124488830566	281.8895263671875	0.040626078844070435	530.740234375	206.22804260253906	1.0	530.1607055664062	206.67529296875	0.0005564689636230469	25	023
239	14.289022445678711	354.3790588378906	0.999962568283081	0.333646297454834	281.2853088378906	0.015084058046340942	531.6358032226562	206.61175537109375	1.0	529.1307983398438	208.1591339111328	0.0006965100765228271	25	023
240	13.59400749206543	355.02703857421875	0.9999104738235474	0.3491361141204834	282.00042724609375	0.0032064616680145264	530.7769165039062	206.52923583984375	1.0	530.4878540039062	207.76759338378906	0.0006755590438842773	25	023
241	15.236984252929688	353.5181884765625	0.9999896287918091	13.767032623291016	354.7583923339844	0.003133326768875122	531.0867919921875	206.34622192382812	1.0	2.0832314491271973	338.5933837890625	0.0008060336112976074	25	023
242	15.31470012664795	353.3290710449219	0.998092770576477	13.602391242980957	354.1082763671875	0.019305288791656494	530.6170043945312	206.8773651123047	1.0	2.8358676433563232	338.9117736816406	0.000967174768447876	25	023
243	15.198569297790527	354.90673828125	0.999969482421875	-0.3796815872192383	281.4087219238281	0.002179741859436035	531.2035522460938	206.69320678710938	1.0	1.3472461700439453	342.7966613769531	0.0005826354026794434	25	023
244	13.770912170410156	354.7096252441406	0.9999910593032837	-0.2701287269592285	282.0918273925781	0.005034118890762329	531.9190673828125	206.9971466064453	1.0	1.1084966659545898	343.1403503417969	0.0004863440990447998	25	023
245	15.288970947265625	354.7992248535156	0.9998894929885864	0.12492871284484863	281.6346435546875	0.0008278489112854004	530.685791015625	206.62213134765625	1.0	530.024658203125	208.1031494140625	0.0008020102977752686	25	023
246	14.413925170898438	353.6371765136719	0.9999978542327881	0.4097435474395752	281.96710205078125	0.0052766501903533936	531.391845703125	206.32899475097656	1.0	1.8192622661590576	343.243408203125	0.0005454123020172119	25	023
247	12.6340970993042	354.823974609375	0.9999026656150818	0.8917362689971924	278.60931396484375	0.01893007755279541	531.3821411132812	206.26388549804688	1.0	532.6207885742188	208.3777313232422	0.0004811584949493408	25	023
248	13.813932418823242	354.7781066894531	0.9935547709465027	12.52403736114502	354.3297119140625	0.01740211248397827	530.8607788085938	207.89682006835938	1.0	529.7568359375	208.3222198486328	0.0007402300834655762	25	023
249	13.11586856842041	354.9132080078125	0.8426494598388672	-0.23498249053955078	280.01568603515625	0.0028998851776123047	530.8693237304688	207.18896484375	1.0	530.44580078125	207.74676513671875	0.00083160400390625	25	023
250	14.229009628295898	354.99945068359375	0.9975734949111938	12.686201095581055	355.5196533203125	0.01973038911819458	531.35205078125	206.40365600585938	1.0	529.3306274414062	207.94921875	0.00058707594871521	25	023
251	14.260858535766602	354.4154968261719	0.9999904632568359	13.028876304626465	355.26715087890625	0.000720590353012085	530.9922485351562	206.9036407470703	1.0	1.9662737846374512	343.00738525390625	0.0008646845817565918	25	023
252	14.974867820739746	354.236328125	0.9999538660049438	13.91734790802002	355.2995910644531	0.001570671796798706	531.4300537109375	207.09640502929688	1.0	529.895263671875	207.6307830810547	0.0006676912307739258	25	023
253	14.131836891174316	354.8731384277344	0.9999997615814209	0.6365020275115967	280.9129333496094	0.008402496576309204	531.8290405273438	206.13914489746094	1.0	1.09712553024292	343.26226806640625	0.0009088218212127686	25	023
254	13.27899169921875	354.69464111328125	0.9997538328170776	12.571306228637695	355.0362548828125	0.002873748540878296	530.8734130859375	206.89517211914062	1.0	528.8023681640625	208.26853942871094	0.0004467964172363281	25	023
255	12.823790550231934	355.877197265625	0.99998939037323	0.06456899642944336	281.032470703125	0.03530856966972351	531.1551513671875	206.82688903808594	1.0	530.6898193359375	207.61297607421875	0.00047263503074645996	25	023
256	12.781363487243652	354.74945068359375	0.9906396865844727	11.736564636230469	354.9137878417969	0.011124134063720703	530.9837646484375	206.40188598632812	1.0	1.922006607055664	338.7291259765625	0.0007161796092987061	25	023
257	12.197720527648926	355.02337646484375	0.9614051580429077	10.630953788757324	355.15252685546875	0.014182865619659424	531.917236328125	206.70787048339844	1.0	532.781982421875	208.7831268310547	0.0004826486110687256	25	023
258	12.789410591125488	356.2784118652344	0.9998868703842163	-0.19640254974365234	281.2076721191406	0.008824169635772705	531.1691284179688	207.06410217285156	1.0	530.4039916992188	207.76145935058594	0.0005249381065368652	25	023
259	14.234874725341797	356.1199951171875	0.9998869299888611	13.257376670837402	356.7064208984375	0.0052490234375	531.0808715820312	207.59608459472656	1.0	529.9293212890625	207.94471740722656	0.0006550252437591553	25	023
260	15.357473373413086	355.52557373046875	1.0	-0.07930231094360352	282.0182800292969	0.0017964541912078857	530.532470703125	206.51608276367188	1.0	530.077880859375	207.3083038330078	0.0008172392845153809	25	023
261	13.66085147857666	356.63873291015625	0.9999988079071045	13.69754409790039	356.4363708496094	0.005093514919281006	531.6682739257812	206.27505493164062	1.0	2.252889394760132	343.294677734375	0.000872880220413208	25	023
262	13.814576148986816	355.1545715332031	0.9999984502792358	5.951943397521973	346.0892333984375	0.0005976259708404541	530.7538452148438	206.69879150390625	1.0	1.6329247951507568	343.1734924316406	0.00086212158203125	25	023
263	13.205758094787598	354.8642272949219	0.9999988079071045	-0.5782914161682129	283.13580322265625	0.0013028085231781006	531.9249267578125	206.76950073242188	1.0	0.9334878921508789	342.9441223144531	0.00046768784523010254	25	023
264	14.402704238891602	355.49749755859375	1.0	0.6608986854553223	280.9897155761719	0.007783412933349609	531.061767578125	206.40853881835938	1.0	0.7621035575866699	342.971435546875	0.0008784234523773193	25	023
265	12.25417423248291	357.50531005859375	0.9987128376960754	11.926408767700195	357.71923828125	0.026571810245513916	530.8800048828125	207.15850830078125	1.0	530.2339477539062	207.7404327392578	0.0006952285766601562	25	023
266	13.23788833618164	355.77703857421875	0.9996505975723267	12.46513557434082	356.058837890625	0.0060256123542785645	532.1000366210938	206.76051330566406	1.0	2.0360260009765625	343.295654296875	0.0005464851856231689	25	023
267	14.955361366271973	356.1512145996094	0.9999997615814209	0.48560142517089844	280.9163513183594	0.004818588495254517	531.4434814453125	206.6653289794922	1.0	-0.24027252197265625	346.97637939453125	0.0008034408092498779	25	023
268	15.570594787597656	356.7727355957031	1.0	-0.20691442489624023	280.5771789550781	0.002128779888153076	531.5908203125	207.05966186523438	1.0	530.3088989257812	207.50941467285156	0.0006623268127441406	25	023
269	13.544084548950195	356.282470703125	0.9999969005584717	0.6263139247894287	279.2841796875	0.0030587613582611084	531.2889404296875	206.57752990722656	1.0	528.9366455078125	208.09718322753906	0.0006893277168273926	25	023
270	13.73383903503418	355.8015441894531	0.999994158744812	0.31985998153686523	281.65093994140625	0.002245396375656128	531.7950439453125	207.23211669921875	1.0	532.424560546875	209.1637420654297	0.0005305111408233643	25	023
271	14.164098739624023	357.28826904296875	0.9999998807907104	0.3844285011291504	279.5922546386719	0.0016838908195495605	530.7933349609375	206.6627197265625	1.0	529.8677368164062	207.4873809814453	0.0010737478733062744	25	023
272	12.547771453857422	356.82672119140625	0.9966979026794434	0.3012969493865967	280.7790222167969	0.0010537505149841309	531.3884887695312	206.6795654296875	1.0	529.2448120117188	208.39012145996094	0.00042319297790527344	25	023
273	15.189062118530273	356.0631408691406	0.999997615814209	14.096319198608398	356.558837890625	0.0008254647254943848	531.4998168945312	206.1876220703125	1.0	2.0353779792785645	342.93157958984375	0.0008613467216491699	25	023
274	12.878612518310547	356.106201171875	0.999984860420227	12.512166023254395	358.13275146484375	0.0012449026107788086	531.5619506835938	206.3656768798828	1.0	1.2421371936798096	347.7932434082031	0.0008255839347839355	25	023
275	13.518701553344727	355.8604736328125	0.9999834299087524	13.209232330322266	355.8960266113281	0.0012556910514831543	530.91650390625	207.10902404785156	1.0	1.5070252418518066	343.18646240234375	0.0008206367492675781	25	023
276	13.99797534942627	354.71875	0.9999263882637024	0.7887043952941895	280.59478759765625	0.0037113428115844727	530.899658203125	206.58230590820312	1.0	530.2853393554688	207.5466766357422	0.0005837976932525635	25	023
277	14.021475791931152	355.6946105957031	0.9999998807907104	0.7461202144622803	280.3739318847656	0.0011067986488342285	531.080810546875	206.3745574951172	1.0	1.277263879776001	343.1033630371094	0.0006687045097351074	25	023
278	13.806783676147461	355.9734191894531	0.9993281364440918	13.369449615478516	357.5736999511719	0.0062736570835113525	531.3495483398438	207.27503967285156	1.0	530.1771850585938	207.78944396972656	0.0006124973297119141	25	023
279	13.012630462646484	355.9637756347656	0.9999990463256836	0.3847060203552246	280.318115234375	0.001396268606185913	530.83349609375	206.7231903076172	1.0	0.07473897933959961	347.2006530761719	0.0006118416786193848	25	023
280	12.787322044372559	356.11444091796875	0.9997379183769226	-0.08299493789672852	282.41375732421875	0.006708890199661255	531.5829467773438	206.59048461914062	1.0	532.401123046875	208.8333740234375	0.0008890926837921143	25	023
281	14.455509185791016	355.0409240722656	0.9999985694885254	-0.3692946434020996	280.2046203613281	0.0009717047214508057	531.8798828125	207.178955078125	1.0	1.5863587856292725	343.2829895019531	0.0007752180099487305	25	023
282	13.73708724975586	355.4886474609375	0.9999855756759644	647.3609008789062	318.68621826171875	0.0006605982780456543	531.3001708984375	206.35426330566406	1.0	530.8110961914062	206.95144653320312	0.000511467456817627	25	023
283	13.484859466552734	357.1267395019531	0.9998894929885864	0.27242040634155273	281.1502685546875	0.0029606223106384277	531.3768310546875	206.8836212158203	1.0	1.8862576484680176	348.1951904296875	0.0005893409252166748	25	023
284	14.338760375976562	355.27032470703125	1.0	4.9789137840271	344.9222717285156	0.0004265308380126953	531.2672119140625	206.5836944580078	1.0	1.0742363929748535	343.1746520996094	0.0008477866649627686	25	023
285	14.107645034790039	355.78533935546875	0.9983562231063843	0.4553236961364746	279.89501953125	0.0011401474475860596	531.3302001953125	206.8763427734375	1.0	530.3243408203125	207.6934051513672	0.000613093376159668	25	023
286	13.385089874267578	356.8363952636719	0.9999605417251587	10.671138763427734	128.8040771484375	0.001054316759109497	531.4199829101562	206.7152099609375	1.0	529.05224609375	208.2885284423828	0.0005831420421600342	25	023
287	14.011236190795898	356.7485046386719	0.9998960494995117	645.90673828125	320.69403076171875	0.0015104413032531738	531.7720336914062	206.35726928710938	1.0	1.7356231212615967	348.18096923828125	0.0007378756999969482	25	023
288	14.071694374084473	354.96246337890625	0.9999915361404419	-0.4411759376525879	282.4753723144531	0.0007182657718658447	531.2391357421875	206.6894073486328	1.0	1.8380675315856934	342.9974365234375	0.0008021891117095947	25	023
289	15.028196334838867	357.05865478515625	0.9999960660934448	647.6065673828125	318.45074462890625	0.0005229413509368896	531.2023315429688	206.2487335205078	1.0	1.3851118087768555	348.042724609375	0.0008005499839782715	25	023
290	13.405960083007812	356.493408203125	0.9992609024047852	-0.013548851013183594	283.3383483886719	0.0006174147129058838	531.7701416015625	206.65855407714844	1.0	532.3112182617188	208.25892639160156	0.0005033314228057861	25	023
291	14.663833618164062	355.5363464355469	0.9999679327011108	13.112388610839844	356.09344482421875	0.0010248124599456787	531.6357421875	206.65858459472656	1.0	1.9024441242218018	343.5887145996094	0.0007448196411132812	25	023
292	13.00984001159668	356.53778076171875	0.9999945163726807	12.00058650970459	356.7713623046875	0.0005577206611633301	530.5803833007812	206.5558319091797	1.0	530.5292358398438	207.54092407226562	0.0009137094020843506	25	023
293	12.61729621887207	356.3472900390625	0.9999319314956665	12.16842269897461	355.98309326171875	0.003467381000518799	531.4884033203125	206.4507293701172	1.0	1.7429087162017822	343.46551513671875	0.0006176531314849854	25	023
294	13.914209365844727	356.5365295410156	0.9999991655349731	-0.18453359603881836	281.59521484375	0.0016612708568572998	531.2102661132812	206.3402557373047	1.0	1.1504709720611572	347.4414367675781	0.0008744895458221436	25	023
295	12.933329582214355	355.6507568359375	0.9422202706336975	11.275525093078613	355.87579345703125	0.06866952776908875	530.9083862304688	206.98915100097656	1.0	530.4071655273438	207.6904754638672	0.0005846917629241943	25	023
296	13.362751007080078	357.3031005859375	0.9999935030937195	648.30810546875	325.3824157714844	0.001100093126296997	532.1009521484375	206.13381958007812	1.0	533.337890625	208.35757446289062	0.0005812644958496094	25	023
297	12.807854652404785	356.1276550292969	0.9999851584434509	12.290548324584961	357.7164001464844	0.0007300078868865967	531.31005859375	206.79127502441406	1.0	0.8711991310119629	347.5947570800781	0.0006002187728881836	25	023
298	12.876825332641602	356.8386535644531	0.9999994039535522	646.3787841796875	326.5050964355469	0.0029295682907104492	531.3631591796875	206.43099975585938	1.0	0.16321969032287598	347.64691162109375	0.0008308887481689453	25	023
299	13.36654281616211	356.2095947265625	0.9996581077575684	12.60135269165039	356.8676452636719	0.0018681883811950684	531.4091186523438	206.4490203857422	1.0	531.83740234375	208.58753967285156	0.0006209611892700195	25	023
300	14.671666145324707	355.924072265625	0.9999905824661255	-0.07778644561767578	278.8800964355469	0.0011174976825714111	531.55419921875	206.9329376220703	1.0	1.9093592166900635	347.6795654296875	0.0006256997585296631	25	023
301	12.765717506408691	355.3443298339844	0.9092279076576233	11.740715980529785	355.3591003417969	0.07982629537582397	531.1180419921875	205.9142303466797	1.0	528.6056518554688	207.77371215820312	0.00045564770698547363	25	023
302	13.900466918945312	356.4156799316406	0.9999967813491821	-0.2889857292175293	281.6372375488281	0.000613480806350708	531.254638671875	207.14930725097656	1.0	0.6141016483306885	347.6648254394531	0.0007091164588928223	25	023
303	13.26884937286377	357.10675048828125	0.9999945163726807	0.5204312801361084	280.06781005859375	0.0024536550045013428	531.0032348632812	206.6077117919922	1.0	1.202476978302002	347.878173828125	0.0010014474391937256	25	023
304	14.814455032348633	355.85919189453125	0.9999949336051941	13.96069049835205	356.6202392578125	0.0008055567741394043	531.399169921875	206.87257385253906	1.0	529.35888671875	208.36915588378906	0.0008462369441986084	25	023
305	14.97606372833252	355.3021545410156	0.9999996423721313	-0.22417402267456055	282.6747741699219	0.0029130876064300537	531.108154296875	206.84133911132812	1.0	1.212902307510376	343.07659912109375	0.0007846057415008545	25	023
306	12.470098495483398	356.80181884765625	0.9999988675117493	0.0037453174591064453	281.0242614746094	0.0010603666305541992	531.6519775390625	206.482666015625	1.0	1.159327745437622	342.86944580078125	0.0007390379905700684	25	023
307	14.154616355895996	356.7538757324219	0.9999998807907104	-0.17853212356567383	280.9707336425781	0.001063615083694458	531.7572021484375	206.88217163085938	1.0	1.0373239517211914	342.844970703125	0.0012606382369995117	25	023
308	14.908984184265137	356.1311340332031	0.9999998807907104	0.5083670616149902	281.3358154296875	0.009109824895858765	530.9729614257812	206.6077880859375	1.0	0.2887430191040039	346.7500915527344	0.0009384453296661377	25	023
309	12.961932182312012	357.3727111816406	0.9999896883964539	0.4362826347351074	281.5016174316406	0.0007246136665344238	531.1435546875	206.7570343017578	1.0	0.8596906661987305	348.34722900390625	0.0007425248622894287	25	023
310	13.611021041870117	357.0580139160156	0.9999964833259583	0.4742403030395508	280.156982421875	0.003673732280731201	531.1245727539062	206.21408081054688	1.0	0.6035315990447998	347.97528076171875	0.000652998685836792	25	023
311	12.720353126525879	357.3667297363281	0.99998939037323	645.9329223632812	319.91259765625	0.00042578577995300293	531.2189331054688	207.04457092285156	1.0	1.1301519870758057	348.6205749511719	0.0011629760265350342	25	023
312	13.598322868347168	356.71051025390625	0.9999998807907104	0.11454057693481445	281.1456298828125	0.0029165446758270264	530.9637451171875	206.72422790527344	1.0	-0.035350799560546875	347.05853271484375	0.0008112788200378418	25	023
313	14.814464569091797	356.3461608886719	0.9999996423721313	0.09157872200012207	280.4879150390625	0.0011284947395324707	530.9231567382812	206.68081665039062	1.0	0.7251758575439453	347.47808837890625	0.000852435827255249	25	023
314	12.375571250915527	357.5045471191406	0.9999922513961792	0.48163843154907227	280.4391784667969	0.007041662931442261	531.3271484375	207.2234344482422	1.0	0.9630365371704102	348.5999755859375	0.0009102821350097656	25	023
315	14.2327241897583	356.7283935546875	1.0	647.3656005859375	318.4626159667969	0.0004337728023529053	530.8365478515625	206.52224731445312	1.0	-0.17348670959472656	346.23480224609375	0.0014245808124542236	25	023
316	11.874670028686523	356.9465026855469	0.9995965957641602	0.16814064979553223	279.06573486328125	0.0011033713817596436	531.103271484375	206.2682342529297	1.0	531.307861328125	206.29454040527344	0.0006576776504516602	25	023
317	12.330670356750488	356.69732666015625	0.9999982118606567	6.481963157653809	356.7432556152344	0.0003260374069213867	530.9039306640625	206.9159393310547	1.0	-0.23473024368286133	347.532958984375	0.0007900893688201904	25	023
318	12.196613311767578	357.40643310546875	0.9999438524246216	12.058488845825195	357.3883056640625	0.0011700987815856934	531.329833984375	206.9507293701172	1.0	1.5571153163909912	348.9848327636719	0.0009319782257080078	25	023
319	12.114605903625488	356.80511474609375	0.9999973773956299	7.17521858215332	356.1872253417969	0.0006297826766967773	531.6112670898438	206.62582397460938	1.0	0.4606034755706787	347.7936096191406	0.0008174777030944824	25	023
320	11.853177070617676	357.1156311035156	0.9999815225601196	12.439264297485352	358.777099609375	0.00157204270362854	531.1214599609375	206.70811462402344	1.0	1.378798007965088	348.4017333984375	0.0008226931095123291	25	023
321	12.800483703613281	357.0871276855469	0.9999998807907104	4.988383769989014	347.0936279296875	0.0007473230361938477	531.059814453125	207.0737762451172	1.0	0.4854755401611328	347.4274597167969	0.0013282597064971924	25	023
322	12.096449851989746	357.2521667480469	0.9999988079071045	0.717315673828125	278.4851379394531	0.0006998181343078613	531.2808227539062	205.97630310058594	1.0	0.3795044422149658	347.8728942871094	0.0008369684219360352	25	023
323	11.51075267791748	358.01641845703125	0.999670147895813	-0.5710992813110352	280.3152770996094	0.0004191398620605469	531.3467407226562	206.53750610351562	1.0	530.779541015625	206.89804077148438	0.0006422698497772217	25	023
324	12.480690002441406	356.7259521484375	0.9999999403953552	-0.46233272552490234	280.44818115234375	0.0005019903182983398	531.0347290039062	206.86338806152344	1.0	-0.3216366767883301	347.0202941894531	0.0006929337978363037	25	023
325	11.932896614074707	357.03521728515625	0.9999589323997498	11.313577651977539	357.1207580566406	0.0015221834182739258	531.1343994140625	206.57516479492188	1.0	532.3370361328125	208.15989685058594	0.0007947385311126709	25	023
326	11.80041217803955	357.416015625	0.9999939203262329	-0.3111295700073242	280.4664306640625	0.0007229447364807129	530.7506713867188	206.7017822265625	1.0	0.5200514793395996	348.1723937988281	0.0009478628635406494	25	023
327	12.9265718460083	357.89617919921875	0.9999899864196777	0.22671246528625488	280.8803405761719	0.005866348743438721	530.6034545898438	207.6841278076172	1.0	0.7316806316375732	348.93267822265625	0.0014452934265136719	25	023
328	12.913885116577148	357.2081604003906	0.999998927116394	4.735930442810059	369.56719970703125	0.0006362199783325195	531.6005249023438	206.74319458007812	1.0	0.4644956588745117	347.8504943847656	0.0011809468269348145	25	023
329	12.656270980834961	358.010009765625	0.9999967813491821	0.7515432834625244	282.1454162597656	0.006196439266204834	531.1962280273438	206.79689025878906	1.0	0.7191586494445801	348.35491943359375	0.0013275146484375	25	023
330	13.252401351928711	356.5842590332031	1.0	6.7657389640808105	356.4973449707031	0.0002624988555908203	530.6574096679688	206.765380859375	1.0	-0.5179018974304199	346.8924560546875	0.0008777379989624023	25	023
331	10.744845390319824	357.8531188964844	0.9999570846557617	0.5849840641021729	278.8503112792969	0.0020559728145599365	530.6422119140625	206.62771606445312	1.0	530.3233642578125	207.30337524414062	0.0006455481052398682	25	023
332	12.613804817199707	356.7969970703125	1.0	0.727323055267334	280.7879333496094	0.00979718565940857	531.9059448242188	206.29165649414062	1.0	-0.33973264694213867	346.9886474609375	0.0007188916206359863	25	023
333	11.886757850646973	358.5704345703125	0.9999882578849792	-0.03866863250732422	277.3196716308594	0.004475206136703491	531.2026977539062	207.0334930419922	1.0	0.20268940925598145	348.74658203125	0.0006656646728515625	25	023
334	12.455683708190918	357.57757568359375	0.9999991655349731	0.1968843936920166	279.3627624511719	0.0017280280590057373	530.58740234375	206.212158203125	1.0	0.775158166885376	348.1352844238281	0.0009361505508422852	25	023
335	11.942605972290039	357.3793029785156	0.9999997615814209	4.804692268371582	368.5241394042969	0.00048348307609558105	531.6939697265625	206.25308227539062	1.0	-0.07969093322753906	347.40313720703125	0.0011788904666900635	25	023
336	11.873777389526367	357.29400634765625	0.9999788999557495	-0.38594627380371094	280.7030334472656	0.0017242729663848877	531.6443481445312	206.0516357421875	1.0	0.7187771797180176	343.1641540527344	0.0005866289138793945	25	023
337	11.316943168640137	357.8955993652344	0.9993854761123657	646.7841796875	332.47430419921875	0.0006425976753234863	530.6549682617188	207.6005401611328	1.0	529.6742553710938	208.04446411132812	0.0008898079395294189	25	023
338	11.065764427185059	357.06378173828125	0.9999977946281433	0.6443281173706055	281.9053955078125	0.03395399451255798	531.895263671875	205.7540283203125	1.0	532.7724609375	208.2523193359375	0.0006128549575805664	25	023
339	11.285296440124512	358.486328125	0.9999883770942688	0.203538179397583	281.07281494140625	0.00112074613571167	531.033203125	206.1624298095703	1.0	0.6449625492095947	348.4893493652344	0.0005473792552947998	25	023
340	11.922453880310059	357.36785888671875	0.9999600648880005	12.066360473632812	357.0460205078125	0.0018511712551116943	531.10595703125	206.97657775878906	1.0	1.3040738105773926	349.0061950683594	0.0009709000587463379	25	023
341	10.195066452026367	358.42755126953125	0.9995678067207336	6.139716148376465	358.1430358886719	0.0007184147834777832	530.8162231445312	206.85348510742188	1.0	0.75128173828125	349.6722412109375	0.001254349946975708	25	023
342	10.240448951721191	358.1582336425781	0.9999217987060547	0.3383913040161133	282.13800048828125	0.00764128565788269	531.5843505859375	206.69561767578125	1.0	0.4331231117248535	349.04742431640625	0.0005977749824523926	25	023
343	10.88172435760498	357.2271728515625	0.9957587718963623	0.7759842872619629	279.8992919921875	0.020547717809677124	531.2582397460938	206.70774841308594	1.0	530.1826782226562	207.92984008789062	0.000590592622756958	25	023
344	9.897248268127441	359.29522705078125	0.9508644342422485	-0.658534049987793	279.6555480957031	0.0005292892456054688	531.0533447265625	206.42178344726562	1.0	530.9254150390625	207.2241668701172	0.0005035400390625	25	023
345	10.111055374145508	356.9012756347656	0.9967098236083984	11.253120422363281	358.45965576171875	0.003853052854537964	531.44921875	205.88819885253906	1.0	528.8982543945312	207.85523986816406	0.000450819730758667	25	023
346	9.829740524291992	359.1557922363281	0.8105709552764893	-0.821113109588623	281.7680358886719	0.0005667209625244141	531.349853515625	206.5797576904297	1.0	529.197265625	208.08892822265625	0.0003749728202819824	25	023
347	10.899078369140625	357.9708557128906	0.9997267723083496	4.069290637969971	369.8721923828125	0.00046828389167785645	531.0457763671875	206.77525329589844	1.0	530.721923828125	207.3572235107422	0.0005668103694915771	25	023
348	10.477192878723145	357.7300720214844	0.9989802837371826	-0.43305015563964844	279.0721740722656	0.0006566643714904785	531.4877319335938	206.25364685058594	1.0	532.1051025390625	208.34613037109375	0.0005321800708770752	25	023
349	11.644285202026367	357.4245910644531	0.9999995231628418	-0.5562920570373535	281.17938232421875	0.0005255639553070068	531.2063598632812	206.7675018310547	1.0	-0.5930294990539551	347.9508056640625	0.0006785094738006592	25	023
350	10.565936088562012	358.37890625	0.9999614953994751	-0.04467487335205078	278.92822265625	0.001215904951095581	530.8635864257812	206.51487731933594	1.0	0.34165310859680176	349.0200500488281	0.0005703270435333252	25	023
351	12.41351318359375	357.6014709472656	0.9999977350234985	0.5177140235900879	280.61492919921875	0.006811589002609253	530.602294921875	206.04116821289062	1.0	0.6627068519592285	348.6992492675781	0.0007897317409515381	25	023
352	10.482994079589844	357.4996032714844	0.9996001124382019	11.115958213806152	359.5047607421875	0.0024662911891937256	531.5519409179688	206.8990936279297	1.0	1.246429204940796	349.1224060058594	0.0006829798221588135	25	023
353	10.636791229248047	357.9210205078125	0.9999969005584717	0.17074370384216309	279.2658386230469	0.002000570297241211	531.1258544921875	206.8702392578125	1.0	0.5005810260772705	348.6539306640625	0.0011501014232635498	25	023
354	9.32370662689209	358.786865234375	0.9671326875686646	0.6744990348815918	280.6086730957031	0.024480760097503662	531.1256103515625	206.34788513183594	1.0	530.6453857421875	206.90528869628906	0.0007195174694061279	25	023
355	10.847393989562988	357.3416748046875	0.9999957084655762	646.8568115234375	320.4530334472656	0.000726848840713501	531.5519409179688	206.099365234375	1.0	0.12561249732971191	348.28460693359375	0.0011990070343017578	25	023
356	11.66331672668457	357.53973388671875	0.9989781975746155	0.10348653793334961	279.61859130859375	0.0007812976837158203	531.07421875	206.67332458496094	1.0	530.34423828125	207.592529296875	0.0004932880401611328	25	023
357	11.109606742858887	356.9217834472656	0.9968363046646118	10.546712875366211	356.6767272949219	0.01051318645477295	531.1887817382812	206.35179138183594	1.0	2.24537992477417	349.4167785644531	0.0006999671459197998	25	023
358	9.209531784057617	358.8282775878906	0.9469678401947021	0.025672435760498047	280.70098876953125	0.013005375862121582	530.6991577148438	206.95327758789062	1.0	530.3360595703125	207.3946533203125	0.0007043778896331787	25	023
359	11.245182991027832	356.7093505859375	0.9952958822250366	0.3852713108062744	278.6809997558594	0.0008069276809692383	531.0341186523438	206.64427185058594	1.0	529.078125	208.2351837158203	0.0005025267601013184	25	023
360	10.779590606689453	357.8413391113281	0.999823808670044	-0.4149503707885742	280.7113952636719	0.0038793087005615234	531.18212890625	206.70565795898438	1.0	530.596435546875	207.1496124267578	0.0005898475646972656	25	023
361	11.59575366973877	358.0477600097656	0.9999758005142212	-0.5922155380249023	280.54595947265625	0.000834345817565918	531.19287109375	206.6026611328125	1.0	531.9312744140625	208.27310180664062	0.0007166266441345215	25	023
362	12.350616455078125	356.9754333496094	0.9999901056289673	0.588552713394165	280.1066589355469	0.0012866854667663574	531.1400756835938	207.3073272705078	1.0	1.0681731700897217	348.3457946777344	0.0006846487522125244	25	023
363	12.323953628540039	356.7565612792969	0.9999779462814331	647.8396606445312	325.1015930175781	0.0006243288516998291	531.7597045898438	206.06736755371094	1.0	0.5793793201446533	342.872314453125	0.0011950433254241943	25	023
364	11.230706214904785	357.4895324707031	0.9999595880508423	6.350162982940674	357.6256103515625	0.000347137451171875	530.6785278320312	206.2270050048828	1.0	0.42961788177490234	348.8302917480469	0.0007135570049285889	25	023
365	10.095553398132324	358.3030090332031	0.999902606010437	0.05910181999206543	277.27215576171875	0.0009282231330871582	531.6773681640625	206.7563934326172	1.0	529.0731811523438	208.3087921142578	0.0005035400390625	25	023
366	10.167738914489746	357.810302734375	0.8948565721511841	647.3999633789062	318.0313720703125	0.00024816393852233887	530.3275146484375	206.6170196533203	1.0	530.368896484375	207.1037139892578	0.0007418394088745117	25	023
367	10.926298141479492	357.48883056640625	0.9999882578849792	-0.2164006233215332	279.3350524902344	0.0023505985736846924	531.1987915039062	206.59429931640625	1.0	0.15583467483520508	348.7318420410156	0.0007202625274658203	25	023
368	10.832489013671875	357.47296142578125	0.9970598220825195	-0.0016961097717285156	279.428466796875	0.001513749361038208	531.13818359375	206.7578125	1.0	530.5171508789062	207.48489379882812	0.0007402896881103516	25	023
369	10.891669273376465	357.1175231933594	0.8818097710609436	-0.31256103515625	279.0205993652344	0.002050727605819702	531.45751953125	206.9011993408203	1.0	530.739990234375	207.7228240966797	0.0004812180995941162	25	023
370	9.773503303527832	357.3445739746094	0.9980237483978271	0.25408291816711426	279.9024353027344	0.0017291903495788574	531.7451171875	206.25689697265625	1.0	531.7437744140625	208.4761505126953	0.0005238354206085205	25	023
371	10.139144897460938	357.873291015625	0.9998422861099243	-0.2941422462463379	280.74237060546875	0.0024313926696777344	530.9810791015625	206.2698516845703	1.0	528.631591796875	207.9327850341797	0.0006050169467926025	25	023
372	11.053547859191895	357.82025146484375	0.9958564639091492	-0.290769100189209	280.0502624511719	0.0011882781982421875	531.5740966796875	207.01295471191406	1.0	529.0672607421875	208.2527618408203	0.0005030632019042969	25	023
373	12.401082038879395	356.7589416503906	0.9999994039535522	0.5187110900878906	276.9588317871094	0.0367484986782074	531.7008666992188	206.6075897216797	1.0	-0.21165227890014648	347.6348876953125	0.0005469322204589844	25	023
374	10.60474681854248	356.3018493652344	0.9992974996566772	0.7488386631011963	278.3200378417969	0.001200556755065918	531.1643676757812	206.2186279296875	1.0	531.728759765625	208.63699340820312	0.0005291402339935303	25	023
375	12.052645683288574	356.20013427734375	0.9996685981750488	-0.020682334899902344	279.7396545410156	0.009385108947753906	531.0562744140625	207.35659790039062	1.0	530.4484252929688	207.5947265625	0.00042364001274108887	25	023
376	11.839648246765137	356.6977844238281	0.9999375343322754	0.3422510623931885	280.1947937011719	0.0046034157276153564	531.1383666992188	206.1236572265625	1.0	528.9053955078125	207.9092254638672	0.0005501210689544678	25	023
377	10.278838157653809	357.4252014160156	0.34621894359588623	-0.6326131820678711	279.9776306152344	0.0015238523483276367	531.4849853515625	206.8696746826172	1.0	531.9099731445312	209.13467407226562	0.0005883574485778809	25	023
378	11.540870666503906	356.25665283203125	0.998706042766571	0.6519150733947754	281.0634765625	0.003711193799972534	530.9511108398438	206.9738006591797	1.0	530.40869140625	207.44544982910156	0.0005930662155151367	25	023
379	10.607304573059082	356.5307312011719	0.9982635974884033	6.606348991394043	356.735107421875	0.0001869797706604004	531.1114501953125	205.71800231933594	1.0	528.4269409179688	207.4813995361328	0.00046521425247192383	25	023
380	10.473357200622559	358.300537109375	0.9996940493583679	-0.3118152618408203	279.75775146484375	0.0011445879936218262	531.5322265625	206.94737243652344	1.0	531.634521484375	208.7895050048828	0.000522613525390625	25	023
381	9.995931625366211	358.2200012207031	0.9989196062088013	-0.1570606231689453	279.68109130859375	0.003865271806716919	531.2930297851562	206.4401397705078	1.0	530.8704833984375	207.16551208496094	0.0005822479724884033	25	023
382	10.828084945678711	356.27947998046875	0.9991781711578369	10.468640327453613	356.1403503417969	0.0003126561641693115	531.0221557617188	206.9246826171875	1.0	530.4757690429688	207.6431427001953	0.0005473196506500244	25	023
383	10.051630020141602	357.200439453125	0.9968433380126953	0.41690659523010254	279.3731689453125	0.0012157857418060303	532.279296875	206.73605346679688	1.0	532.1461791992188	208.79762268066406	0.0005077719688415527	25	023
384	9.90682315826416	356.59552001953125	0.99936842918396	-0.10803556442260742	281.66131591796875	0.0013294219970703125	530.67529296875	206.84408569335938	1.0	530.27197265625	207.7996826171875	0.0007819831371307373	25	023
385	10.075531959533691	355.83966064453125	0.7324286699295044	0.5192592144012451	279.140380859375	0.004937976598739624	531.4121704101562	206.29766845703125	1.0	528.5139770507812	207.9332275390625	0.0005542337894439697	25	023
386	9.87867259979248	357.26873779296875	0.14841029047966003	-0.8307609558105469	281.8171081542969	0.0010187625885009766	530.9992065429688	206.1546173095703	1.0	531.5350952148438	208.3308868408203	0.0005508661270141602	25	023
387	10.938767433166504	357.3714599609375	0.9983049631118774	0.3005640506744385	279.1776123046875	0.01744598150253296	530.984375	206.7406463623047	1.0	530.6004028320312	207.59495544433594	0.000637352466583252	25	023
388	10.074015617370605	356.8590087890625	0.999543309211731	0.5066013336181641	280.96453857421875	0.006738781929016113	530.5943603515625	207.26812744140625	1.0	529.5823974609375	208.0265655517578	0.0005891621112823486	25	023
389	10.61955738067627	356.5267333984375	0.9951589703559875	-0.25545597076416016	280.87945556640625	0.005250334739685059	530.7891845703125	206.10446166992188	1.0	530.623046875	207.37631225585938	0.0005648434162139893	25	023
390	9.712320327758789	357.3898620605469	0.9950736165046692	0.08594369888305664	280.2998962402344	0.0010087788105010986	531.6217651367188	206.22113037109375	1.0	529.189453125	207.79856872558594	0.0005595386028289795	25	023
391	9.742680549621582	357.77294921875	0.5600128769874573	-0.4431004524230957	279.7894592285156	0.0022681355476379395	530.4036254882812	206.82089233398438	1.0	529.7845458984375	207.71929931640625	0.0009940266609191895	25	023
392	9.715085983276367	355.84466552734375	0.9818439483642578	0.22423005104064941	280.09027099609375	0.010045349597930908	530.8016967773438	206.55455017089844	1.0	530.2777099609375	207.3540802001953	0.0010544955730438232	25	023
393	9.454346656799316	357.3593444824219	0.9887277483940125	3.911841630935669	369.9654846191406	0.00016105175018310547	531.444580078125	207.2453155517578	1.0	530.7735595703125	207.76852416992188	0.0005044639110565186	25	023
394	9.388416290283203	356.65716552734375	0.7656323909759521	0.34763216972351074	281.48583984375	0.001430213451385498	530.0301513671875	206.07528686523438	1.0	529.881591796875	207.5633544921875	0.0006645321846008301	25	023
395	9.112776756286621	357.264404296875	0.9065257906913757	0.4784674644470215	278.1385803222656	0.005413800477981567	530.902587890625	207.021728515625	1.0	530.0106201171875	207.70973205566406	0.000699460506439209	25	023
396	9.176295280456543	358.0111083984375	0.07294884324073792	-0.34656524658203125	281.77490234375	0.000763624906539917	531.0776977539062	205.37698364257812	1.0	528.8348999023438	207.53102111816406	0.0005168318748474121	25	023
397	10.45118236541748	356.21484375	0.9859357476234436	0.0070765018463134766	281.403076171875	0.0012564659118652344	530.8421020507812	206.10140991210938	1.0	530.662353515625	206.49168395996094	0.0006617307662963867	25	023
398	9.901464462280273	355.1996765136719	0.9887698888778687	-0.6770129203796387	280.864501953125	0.0006269216537475586	531.0548706054688	206.65805053710938	1.0	528.771240234375	207.79135131835938	0.00047704577445983887	25	023
399	10.179484367370605	357.3282775878906	0.9842365384101868	-0.8969430923461914	279.82666015625	0.0010218322277069092	531.2067260742188	206.5589141845703	1.0	530.4859008789062	207.6835174560547	0.000661313533782959	25	023
400	8.904807090759277	357.86920166015625	0.9040923118591309	647.9849243164062	325.9485168457031	0.0004699230194091797	530.7417602539062	206.20877075195312	1.0	530.6253051757812	207.25326538085938	0.0004589259624481201	25	023
401	8.897294044494629	357.3340759277344	0.998637318611145	-0.451632022857666	278.91998291015625	0.0006847679615020752	531.3145751953125	206.439208984375	1.0	529.2678833007812	207.83924865722656	0.0006961524486541748	25	023
402	10.27798843383789	355.5782470703125	0.9658424258232117	0.7637577056884766	279.0169372558594	0.03602948784828186	530.7652587890625	206.6230010986328	1.0	530.5059814453125	206.9862518310547	0.0005960762500762939	25	023
403	9.298272132873535	356.637939453125	0.024880141019821167	0.7030913829803467	280.56268310546875	0.003854304552078247	530.9757690429688	206.22991943359375	1.0	528.8284301757812	207.8642120361328	0.0005068182945251465	25	023
404	9.77979564666748	357.0710754394531	0.9897831678390503	10.999164581298828	358.68548583984375	0.0023806989192962646	531.0580444335938	206.6474609375	1.0	530.32958984375	207.16734313964844	0.0007100701332092285	25	023
405	9.636474609375	356.8609924316406	0.9922150373458862	0.1715707778930664	279.62994384765625	0.0005536377429962158	530.7882690429688	206.27703857421875	1.0	529.7618408203125	206.88706970214844	0.0007259845733642578	25	023
406	9.390334129333496	357.621826171875	0.9925692081451416	0.6288275718688965	280.48345947265625	0.0485820472240448	530.7056274414062	206.6814727783203	1.0	530.1859741210938	207.56277465820312	0.0010266900062561035	25	023
407	9.348091125488281	357.5978698730469	0.9122636318206787	-0.8607711791992188	281.7867431640625	0.0008497536182403564	531.0943603515625	206.4801025390625	1.0	530.247802734375	207.1074981689453	0.0006301701068878174	25	023
408	9.914985656738281	357.22296142578125	0.608564019203186	-0.6825351715087891	281.110595703125	0.0013253390789031982	531.0236206054688	206.9203643798828	1.0	530.4500732421875	207.67384338378906	0.0009055435657501221	25	023
409	9.048346519470215	357.6039123535156	0.996745228767395	-0.017383575439453125	281.460693359375	0.012953877449035645	530.7615966796875	206.76800537109375	1.0	530.21142578125	207.65086364746094	0.0008153319358825684	25	023
410	10.369464874267578	357.0623474121094	0.8707923293113708	0.2321934700012207	281.19146728515625	0.0045684874057769775	531.3023681640625	206.312255859375	1.0	531.1748657226562	206.6979217529297	0.0004729628562927246	25	023
411	9.109602928161621	357.69476318359375	0.9926933646202087	0.7657694816589355	277.5491027832031	0.002070397138595581	530.967529296875	207.12501525878906	1.0	530.2279052734375	207.4609832763672	0.0004448890686035156	25	023
412	11.301654815673828	357.5012512207031	0.9859129190444946	-0.12942934036254883	280.69775390625	0.001027226448059082	529.7420654296875	207.8119659423828	0.9999999403953552	531.736572265625	210.43983459472656	0.0011480748653411865	25	023
413	9.020819664001465	357.9775390625	0.25800713896751404	0.25304317474365234	281.0808410644531	0.012658774852752686	639.994384765625	477.2276306152344	4.3272972106933594e-5	0.9181947708129883	349.6307678222656	0.0001290440559387207	25	023
414	9.909568786621094	357.3939208984375	0.991972804069519	0.22124242782592773	280.8177795410156	0.0038230717182159424	639.8236694335938	477.34039306640625	0.0001723766326904297	1.7240984439849854	349.2091064453125	0.0004229247570037842	25	023
415	9.490728378295898	357.2532043457031	0.28477561473846436	5.556123733520508	356.4552307128906	0.0001697540283203125	639.8949584960938	476.9768981933594	4.3272972106933594e-5	2.1004295349121094	349.5185546875	0.00012227892875671387	25	023
416	10.714547157287598	356.5908203125	0.999771237373352	0.5417852401733398	280.71307373046875	0.003342956304550171	7.7521514892578125	352.7079772949219	0.00015312433242797852	1.4820833206176758	348.8547058105469	0.000521540641784668	25	023
417	7.241884708404541	357.5375061035156	0.08583587408065796	0.2083756923675537	280.8354797363281	0.0015232563018798828	649.42041015625	319.32012939453125	8.812546730041504e-5	1.1515309810638428	350.0398864746094	4.1097402572631836e-5	25	023
418	11.089168548583984	357.12042236328125	0.5962950587272644	-0.7376651763916016	281.32232666015625	0.000650942325592041	648.9188232421875	331.5951843261719	4.4286251068115234e-5	2.383340835571289	349.8310241699219	0.00017136335372924805	25	023
419	9.758045196533203	356.2639465332031	0.9997276067733765	-0.9211516380310059	281.2752380371094	0.0002599954605102539	640.08154296875	477.29736328125	5.206465721130371e-5	0.560173749923706	343.48150634765625	0.00017437338829040527	25	023
420	10.327308654785156	358.3097839355469	0.9976284503936768	-0.019581317901611328	281.193115234375	0.002433478832244873	639.4242553710938	477.9334411621094	5.2988529205322266e-5	0.9308111667633057	349.6564025878906	0.00022837519645690918	25	023
421	10.231582641601562	356.81756591796875	0.8418539762496948	0.21326160430908203	281.8490295410156	0.0022177398204803467	639.5863037109375	7.2115373611450195	9.882450103759766e-5	2.2518889904022217	338.2852478027344	0.0001730024814605713	25	023
422	11.552281379699707	354.97967529296875	0.05523344874382019	10.88895034790039	353.3527526855469	0.0012760460376739502	648.2550659179688	157.47357177734375	0.0001456737518310547	3.7736120223999023	338.5503845214844	0.0002740323543548584	25	023
423	10.098165512084961	355.9330749511719	0.9964873790740967	646.7804565429688	326.5630798339844	0.0005862414836883545	649.9925537109375	219.97564697265625	4.971027374267578e-5	1.3882105350494385	337.8932189941406	0.00019431114196777344	25	023
424	13.322653770446777	354.2459716796875	0.9915677309036255	-0.017398357391357422	280.3849182128906	0.009411036968231201	639.4815673828125	476.9964904785156	0.00013080239295959473	2.576286792755127	337.31195068359375	0.0005740523338317871	25	023
425	12.754768371582031	354.9822998046875	0.884520411491394	-0.04160785675048828	281.3455810546875	0.0010086297988891602	640.352294921875	477.2176818847656	5.8710575103759766e-5	3.1603167057037354	337.3088684082031	0.00023958086967468262	25	023
426	11.631556510925293	355.390380859375	0.9782813787460327	0.46683669090270996	280.8383483886719	0.014400839805603027	648.9776000976562	331.1446228027344	6.434321403503418e-5	2.3505139350891113	337.9524230957031	0.00026151537895202637	25	023
427	10.796021461486816	354.61468505859375	0.7527260780334473	9.868108749389648	354.06292724609375	0.001155942678451538	6.189391136169434	340.11639404296875	8.171796798706055e-5	2.4191744327545166	338.3907470703125	0.00040096044540405273	25	023
428	10.331710815429688	356.87774658203125	0.9986459612846375	648.164306640625	325.59710693359375	0.00024142861366271973	639.6292724609375	476.6951904296875	0.0001226961612701416	0.41246867179870605	348.7764587402344	0.00024145841598510742	25	023
429	10.673556327819824	356.9548645019531	0.1008986234664917	647.8629760742188	325.22845458984375	0.001808464527130127	648.3755493164062	320.3448791503906	0.0001265108585357666	1.712892770767212	349.3388977050781	4.398822784423828e-5	25	023
430	11.754419326782227	354.7062683105469	0.9991768598556519	648.239990234375	326.106201171875	0.0003198683261871338	4.4013214111328125	339.9277648925781	0.00021514296531677246	2.204042911529541	338.5023498535156	0.0008923709392547607	25	023
431	11.502885818481445	353.8116455078125	0.6836820244789124	10.195616722106934	353.17120361328125	0.014117628335952759	6.081476211547852	339.92059326171875	0.0002897679805755615	2.4807538986206055	338.8045959472656	0.0010609626770019531	25	023
432	10.935847282409668	356.8002014160156	0.950989842414856	647.7207641601562	325.8211669921875	0.0003153681755065918	645.4925537109375	30.296031951904297	4.157423973083496e-5	1.4830787181854248	349.04541015625	0.0001234114170074463	25	023
433	11.514983177185059	356.9616394042969	0.7709200382232666	-0.9365191459655762	281.5516052246094	0.0003597438335418701	644.7808837890625	31.298789978027344	7.548928260803223e-5	2.0584540367126465	349.1424255371094	0.00015938282012939453	25	023
434	9.71794605255127	357.12152099609375	0.9595348834991455	-0.7397289276123047	281.8354797363281	0.0008415579795837402	639.4415893554688	476.91973876953125	6.568431854248047e-5	1.9141807556152344	338.05682373046875	0.00010162591934204102	25	023
435	9.493298530578613	357.79107666015625	0.9374653100967407	-0.5240211486816406	279.5689697265625	0.0006538331508636475	648.25244140625	140.22337341308594	6.732344627380371e-5	0.7584109306335449	349.16766357421875	7.009506225585938e-5	25	023
436	11.670761108398438	355.1292724609375	0.6295777559280396	0.5251364707946777	280.0008239746094	0.0020075440406799316	645.5287475585938	30.81631088256836	7.519125938415527e-5	2.3377466201782227	338.0626220703125	0.00017705559730529785	25	023
437	11.671455383300781	353.8668212890625	0.9673819541931152	10.681168556213379	353.63262939453125	0.0011799633502960205	6.189596176147461	340.1811828613281	0.0001010894775390625	2.5910472869873047	338.15667724609375	0.00045678019523620605	25	023
438	11.444441795349121	354.47833251953125	0.6735337972640991	10.528152465820312	353.5693359375	0.00782710313796997	639.6205444335938	477.1346740722656	0.00011292099952697754	3.157316207885742	338.5612487792969	0.0003668665885925293	25	023
439	12.248498916625977	354.8124694824219	0.4855097532272339	11.167048454284668	353.751708984375	0.0018302202224731445	648.945556640625	319.6380310058594	0.00012111663818359375	3.34308123588562	338.1197509765625	0.0003452301025390625	25	023
440	12.842694282531738	354.72381591796875	0.999979555606842	0.19025039672851562	282.59893798828125	0.0018129050731658936	6.410213470458984	344.09881591796875	0.00013870000839233398	1.604081630706787	342.9573669433594	0.0005040764808654785	25	023
441	9.680538177490234	355.8669738769531	0.026011288166046143	8.12131118774414	355.1051025390625	0.0009843409061431885	640.4467163085938	8.246706008911133	8.019804954528809e-5	2.302696704864502	338.4742126464844	5.486607551574707e-5	25	023
442	11.958888053894043	355.2124938964844	0.8498877882957458	-0.7224574089050293	282.1470031738281	0.0019655823707580566	6.386935234069824	339.36883544921875	4.5686960220336914e-5	2.8244614601135254	337.95355224609375	0.00017786026000976562	25	023
443	11.40803050994873	355.0133056640625	0.8797929286956787	646.6127319335938	328.27587890625	0.0011206269264221191	639.6936645507812	476.0748291015625	0.00038501620292663574	2.406877040863037	337.9501953125	0.00038927793502807617	25	023
444	11.820300102233887	356.1856384277344	0.0014326870441436768	10.186278343200684	354.69110107421875	0.006357163190841675	640.036865234375	6.993947982788086	8.64863395690918e-5	3.7788374423980713	349.4626770019531	7.921457290649414e-5	25	023
445	11.404972076416016	355.4012451171875	0.2576438784599304	9.846071243286133	355.01715087890625	0.009510785341262817	6.159167289733887	339.89111328125	5.570054054260254e-5	2.6612277030944824	338.6874084472656	0.0002599656581878662	25	023
446	11.865396499633789	354.5685119628906	0.9998593330383301	11.173809051513672	355.1790466308594	0.0012989044189453125	6.254330158233643	344.7970886230469	0.00011560320854187012	1.7093117237091064	343.39825439453125	0.0003422200679779053	25	023
447	10.841463088989258	353.89990234375	0.23055550456047058	9.682629585266113	352.9400939941406	0.010314524173736572	6.292583465576172	339.93511962890625	7.721781730651855e-5	2.8246078491210938	338.1821594238281	0.00031128525733947754	25	023
448	11.473913192749023	356.1701965332031	0.10427090525627136	9.591331481933594	355.22100830078125	0.0077683329582214355	639.8364868164062	477.8670349121094	3.129243850708008e-5	2.4695258140563965	349.52117919921875	8.416175842285156e-5	25	023
449	11.106086730957031	356.0386657714844	0.9275065660476685	10.156972885131836	355.5633850097656	0.01563134789466858	647.7261352539062	331.8058776855469	0.00010547041893005371	1.9685204029083252	338.60906982421875	0.0002872645854949951	25	023
450	10.960676193237305	354.9074401855469	0.9913117289543152	10.165961265563965	354.9032287597656	0.0013265907764434814	647.2922973632812	172.4682159423828	0.0002345740795135498	2.337646007537842	338.03564453125	0.00026354193687438965	25	023
451	9.816164016723633	356.63427734375	0.18884587287902832	8.753240585327148	355.57867431640625	0.04749971628189087	645.0621948242188	30.21225357055664	0.00013703107833862305	2.491079568862915	338.71343994140625	0.00023376941680908203	25	023
452	10.169463157653809	356.81427001953125	0.009068846702575684	8.205818176269531	355.6206970214844	0.0011815130710601807	640.0419311523438	477.12884521484375	4.4286251068115234e-5	2.0235767364501953	338.186279296875	9.042024612426758e-5	25	023
453	10.309598922729492	354.97900390625	0.8144909143447876	9.158965110778809	354.0701599121094	0.0010528266429901123	5.427921295166016	339.7324523925781	7.277727127075195e-5	2.181056499481201	338.0388488769531	0.00038939714431762695	25	023
454	9.368600845336914	355.6076965332031	0.4728868901729584	0.3212852478027344	281.4588928222656	0.0013410449028015137	648.67822265625	218.9067840576172	0.00026470422744750977	2.001951217651367	337.7089538574219	0.00037613511085510254	25	023
455	10.023967742919922	355.7447204589844	0.9747655391693115	646.2867431640625	320.7010192871094	0.0004477500915527344	640.6161499023438	7.1273088455200195	7.912516593933105e-5	0.24586009979248047	343.6651306152344	6.714463233947754e-5	25	023
456	10.731023788452148	356.77545166015625	0.0015043318271636963	-0.7874107360839844	280.7284851074219	0.0009740591049194336	644.9117431640625	29.839828491210938	6.979703903198242e-5	1.9617719650268555	338.01470947265625	4.357099533081055e-5	25	023
457	11.237167358398438	354.8378601074219	0.991023063659668	10.514869689941406	354.5002136230469	0.003889918327331543	5.861444473266602	339.9198913574219	0.00018805265426635742	2.887763738632202	338.2764892578125	0.0006864666938781738	25	023
458	9.889432907104492	357.462890625	0.7281942367553711	648.2798461914062	325.2349853515625	0.0003490746021270752	639.6302490234375	7.384404182434082	5.5164098739624023e-5	0.9582021236419678	349.6013488769531	7.140636444091797e-5	25	023
459	4.574304580688477	356.3464050292969	0.0008273124694824219	0.336284875869751	281.083740234375	0.020257920026779175	648.5946044921875	332.1514892578125	5.042552947998047e-5	1.5726470947265625	349.98638916015625	2.3126602172851562e-5	25	023
460	9.956374168395996	357.5992126464844	0.9646461009979248	646.6322021484375	332.5176696777344	0.00026735663414001465	639.542724609375	7.195108890533447	0.00011923909187316895	1.4369878768920898	349.3477783203125	0.00016930699348449707	25	023
461	11.413124084472656	354.5914001464844	0.9391297101974487	9.890458106994629	354.66864013671875	0.055077165365219116	5.5497236251831055	340.3273620605469	0.00010317564010620117	2.0488133430480957	338.62872314453125	0.0005085766315460205	25	023
462	10.79478931427002	357.64990234375	0.3087695240974426	0.21547603607177734	281.1592102050781	0.005428224802017212	648.8248901367188	320.4646911621094	0.00014159083366394043	1.6433308124542236	350.20745849609375	0.00017789006233215332	25	023
463	12.68748664855957	355.12408447265625	0.6196029186248779	10.657543182373047	354.765380859375	0.04988008737564087	5.839605331420898	339.2788391113281	0.00010564923286437988	2.58809232711792	338.3033752441406	0.00042366981506347656	25	023
464	10.20748519897461	355.71148681640625	0.9803117513656616	-0.2871723175048828	279.9120788574219	0.00032263994216918945	6.214465618133545	345.1854553222656	3.641843795776367e-5	2.480743169784546	338.7311706542969	0.0001577138900756836	25	023
465	10.668586730957031	356.4985046386719	0.9971631169319153	10.619653701782227	355.914794921875	0.0006515085697174072	639.4244995117188	477.95477294921875	5.555152893066406e-5	0.7854788303375244	343.7937316894531	0.00018918514251708984	25	023
466	10.847891807556152	355.1652526855469	0.9994592070579529	0.7827785015106201	280.1114196777344	0.013215750455856323	639.8104248046875	7.239310264587402	9.399652481079102e-5	1.0927598476409912	337.5390930175781	0.00023108720779418945	25	023
467	9.638104438781738	357.2501220703125	0.9744709730148315	646.9993896484375	326.8937072753906	0.0007712841033935547	639.6436767578125	7.213192939758301	0.00017192959785461426	1.2439920902252197	349.24053955078125	0.00024053454399108887	25	023
468	10.063751220703125	356.52227783203125	0.05460774898529053	8.629647254943848	356.1052551269531	0.0010346472263336182	640.12646484375	477.2507629394531	9.763240814208984e-5	2.44787335395813	338.396484375	0.00016441941261291504	25	023
469	12.642329216003418	354.8623962402344	0.9988901019096375	-0.8614258766174316	279.7942199707031	0.00042110681533813477	5.997956275939941	339.8730773925781	0.00021913647651672363	2.976010322570801	338.6679992675781	0.000744938850402832	25	023
470	12.015389442443848	355.6602478027344	0.8634606003761292	10.47244644165039	355.1506652832031	0.014478594064712524	5.550797939300537	340.0267028808594	9.644031524658203e-5	2.7668166160583496	338.6391906738281	0.0004509389400482178	25	023
471	11.76443099975586	354.69036865234375	0.9941121339797974	10.876121520996094	354.3742370605469	0.008950024843215942	5.870964050292969	340.12823486328125	0.00022876262664794922	2.3163018226623535	338.3651428222656	0.0009572803974151611	25	023
472	10.96419906616211	357.37554931640625	0.6527265310287476	-0.2700166702270508	280.8260498046875	0.0004195272922515869	640.3605346679688	6.6021552085876465	4.947185516357422e-5	1.2424139976501465	349.047607421875	6.276369094848633e-5	25	023
473	9.830881118774414	357.00396728515625	0.7996213436126709	-1.0201244354248047	281.2427978515625	0.001028895378112793	639.2181396484375	476.1242980957031	0.0002377033233642578	0.7173821926116943	343.7214050292969	0.00012373924255371094	25	023
474	11.270166397094727	356.19915771484375	0.8592776656150818	10.878128051757812	355.70831298828125	0.02751290798187256	5.843623161315918	340.1519775390625	0.00012418627738952637	2.686095714569092	338.6451721191406	0.0004430413246154785	25	023
475	10.612686157226562	355.26806640625	0.8194977045059204	9.718362808227539	354.8914794921875	0.0034117400646209717	6.558109760284424	340.3919372558594	9.074807167053223e-5	3.0818030834198	338.5457458496094	0.00045108795166015625	25	023
476	11.262295722961426	355.70257568359375	0.9981012344360352	-0.25557851791381836	281.1076354980469	0.0008649230003356934	5.694395065307617	339.6836853027344	0.000164717435836792	2.7443478107452393	338.67120361328125	0.000704348087310791	25	023
477	10.596437454223633	357.6564636230469	0.8998994827270508	647.9327392578125	326.0246276855469	0.0003623068332672119	639.6509399414062	6.65725564956665	5.4836273193359375e-5	1.3743104934692383	349.024658203125	9.167194366455078e-5	25	023
478	11.67097282409668	356.04833984375	0.9877851605415344	-0.14005279541015625	281.5618896484375	0.0012663602828979492	6.101920127868652	339.56109619140625	5.46574592590332e-5	2.1801774501800537	337.72991943359375	0.0003656744956970215	25	023
479	11.062644004821777	357.08111572265625	0.9997411966323853	647.6497802734375	325.8390808105469	0.00034368038177490234	648.781005859375	320.6842041015625	8.26716423034668e-5	0.764157772064209	343.7238464355469	0.00015300512313842773	25	023
480	11.2412109375	356.852294921875	0.9741848707199097	10.267399787902832	356.5681457519531	0.002804189920425415	639.3760986328125	7.393404960632324	7.456541061401367e-5	1.1285932064056396	343.6246032714844	0.00021442770957946777	25	023
481	10.556392669677734	356.9364013671875	0.9999272227287292	640.9252319335938	2.633455276489258	0.00024750828742980957	639.6007690429688	7.260753631591797	8.919835090637207e-5	0.2981431484222412	343.4830322265625	0.00019347667694091797	25	023
482	10.371771812438965	357.29730224609375	0.45825451612472534	12.4600830078125	358.103271484375	0.0002836287021636963	648.0797729492188	154.67587280273438	0.00012475252151489258	1.7304644584655762	349.93035888671875	9.557604789733887e-5	25	023
483	11.031033515930176	356.46319580078125	0.18498638272285461	648.3825073242188	325.2761535644531	0.00024363398551940918	639.939208984375	7.581582069396973	6.0111284255981445e-5	1.5948352813720703	338.2755432128906	0.00018978118896484375	25	023
484	9.718271255493164	357.7835693359375	0.004592001438140869	-0.47921323776245117	280.65716552734375	0.002144366502761841	639.6646728515625	7.372178077697754	6.0051679611206055e-5	1.7222259044647217	349.7224426269531	3.7163496017456055e-5	25	023
485	9.987674713134766	356.9798583984375	0.031532853841781616	9.11337661743164	355.84246826171875	0.001247018575668335	640.4796142578125	7.8142008781433105	7.30752944946289e-5	2.278082847595215	338.01629638671875	0.00013428926467895508	25	023
486	10.620388984680176	355.8360595703125	0.8691027164459229	10.378458023071289	355.72955322265625	0.016819477081298828	638.88134765625	7.062254905700684	0.00012680888175964355	0.3151683807373047	343.74407958984375	0.0002811551094055176	25	023
487	10.954627990722656	356.85418701171875	0.9464993476867676	-0.06149435043334961	280.4169921875	0.0005397200584411621	646.6046752929688	143.28317260742188	4.6759843826293945e-5	0.8263461589813232	349.293701171875	0.00010269880294799805	25	023
488	10.332695960998535	355.96331787109375	0.8977694511413574	0.1004934310913086	281.552978515625	0.0005941689014434814	639.8414306640625	477.53948974609375	5.650520324707031e-5	2.1798195838928223	338.3409423828125	0.00023829936981201172	25	023
489	10.605133056640625	357.2510681152344	0.8057189583778381	648.3948364257812	326.17449951171875	0.0005904734134674072	649.1475219726562	320.3670959472656	5.21540641784668e-5	1.070518970489502	348.9422607421875	6.347894668579102e-5	25	023
490	11.082011222839355	355.6053161621094	0.9990544319152832	10.47130012512207	355.3535461425781	0.001617431640625	6.113393306732178	345.1314392089844	7.456541061401367e-5	2.4257612228393555	338.3038024902344	0.00033468008041381836	25	023
491	11.440292358398438	355.97607421875	0.9897302389144897	12.930699348449707	357.17254638671875	0.0043396055698394775	7.503479957580566	346.09320068359375	7.87973403930664e-5	2.5294690132141113	338.8464050292969	0.0003046095371246338	25	023
492	11.789006233215332	355.6770935058594	0.9726325273513794	0.5287027359008789	280.6419982910156	0.043209731578826904	639.65380859375	8.089632034301758	7.730722427368164e-5	2.1341161727905273	337.22894287109375	8.58008861541748e-5	25	023
493	10.42182731628418	356.25347900390625	0.24643191695213318	9.39272403717041	355.2436218261719	0.0025145113468170166	640.3526000976562	476.26318359375	5.2869319915771484e-5	1.2656140327453613	338.09649658203125	0.00010964274406433105	25	023
494	10.835225105285645	355.7361755371094	0.9853518009185791	647.8150634765625	326.63275146484375	0.0006471574306488037	648.6148071289062	331.2627868652344	6.80088996887207e-5	0.9903497695922852	343.43408203125	0.00014063715934753418	25	023
495	12.04212474822998	354.4436950683594	0.8958026766777039	10.114848136901855	354.82366943359375	0.0008864402770996094	640.0148315429688	476.9363098144531	0.00016319751739501953	2.097348213195801	338.34814453125	0.00026407837867736816	25	023
496	9.330869674682617	355.9330749511719	0.6817780137062073	0.27053022384643555	280.2464599609375	0.0004273355007171631	649.4215087890625	332.2485046386719	0.00010079145431518555	1.9030821323394775	337.63397216796875	0.00011906027793884277	25	023
497	13.670204162597656	355.3561096191406	0.6087157726287842	12.152192115783691	355.3775634765625	0.00020501017570495605	640.5785522460938	7.934330940246582	4.598498344421387e-5	3.4284720420837402	338.346435546875	0.00022920966148376465	25	023
498	11.450620651245117	355.71124267578125	0.8711287975311279	10.301597595214844	355.174072265625	0.0009491145610809326	648.0403442382812	156.65330505371094	0.00011438131332397461	2.5336201190948486	338.6230163574219	0.00021144747734069824	25	023
499	12.814322471618652	357.2467956542969	0.9943584203720093	640.6040649414062	2.5033304691314697	0.00023764371871948242	639.836181640625	7.023371696472168	8.460879325866699e-5	1.9457414150238037	349.37701416015625	0.0001023709774017334	25	023
500	12.527280807495117	354.8504943847656	0.9996156096458435	11.897955894470215	354.7215881347656	0.00423741340637207	5.625418663024902	340.4330749511719	0.00017520785331726074	2.5599944591522217	338.3540344238281	0.0007256269454956055	25	023
501	12.267949104309082	354.99627685546875	0.922508716583252	10.909648895263672	354.6020812988281	0.035944074392318726	6.340487480163574	340.79437255859375	0.00010326504707336426	3.282766580581665	339.0657958984375	0.0004025697708129883	25	023
502	11.09176254272461	354.9113464355469	0.6963574886322021	10.056589126586914	354.732666015625	0.00927683711051941	639.9842529296875	6.709720611572266	6.210803985595703e-5	1.8709163665771484	338.4491271972656	0.00023815035820007324	25	023
503	12.6795072555542	356.8462829589844	0.9999991059303284	647.6600952148438	326.5085144042969	0.0003744363784790039	8.030174255371094	352.38824462890625	0.0001265406608581543	0.8915014266967773	347.9590759277344	0.0008093714714050293	25	023
504	10.735555648803711	356.1210632324219	0.13243278861045837	9.622596740722656	355.690185546875	0.09484237432479858	640.13525390625	6.778017997741699	9.718537330627441e-5	2.6147031784057617	338.794921875	0.00018033385276794434	25	023
505	12.639806747436523	357.0020446777344	0.9996165037155151	647.729248046875	326.58184814453125	0.000919342041015625	639.65869140625	7.395691871643066	4.824995994567871e-5	1.191202163696289	343.5549011230469	0.0001227259635925293	25	023
506	12.595450401306152	356.2257080078125	0.9998960494995117	0.3315467834472656	281.9338073730469	0.001453399658203125	6.190040588378906	345.1405334472656	8.246302604675293e-5	1.9861476421356201	348.1891784667969	0.00038316845893859863	25	023
507	11.810737609863281	356.044677734375	0.9999693632125854	0.4504859447479248	281.2628479003906	0.0017722547054290771	6.759592533111572	365.2033996582031	8.472800254821777e-5	0.5757050514221191	348.0083923339844	0.0004756450653076172	25	023
508	11.387815475463867	355.682861328125	0.9457710385322571	10.780394554138184	355.052490234375	0.0004947185516357422	640.5186767578125	7.240837574005127	0.00010946393013000488	2.1496732234954834	338.0409240722656	0.0002645552158355713	25	023
509	13.697901725769043	354.19366455078125	0.042653411626815796	11.589400291442871	354.37445068359375	0.004215627908706665	6.4517083168029785	338.9154357910156	0.00010395050048828125	2.694732666015625	338.20343017578125	0.0004069507122039795	25	023
510	13.79675006866455	354.6556701660156	0.9994910955429077	12.479541778564453	354.4707336425781	0.0047599077224731445	640.2274169921875	7.674315452575684	6.490945816040039e-5	1.604508638381958	343.13372802734375	0.00018128752708435059	25	023
511	10.459104537963867	355.9901123046875	0.005764633417129517	-0.22109460830688477	281.6199951171875	0.0013246536254882812	639.5519409179688	6.8912434577941895	9.196996688842773e-5	2.749187469482422	338.7911682128906	8.597970008850098e-5	25	023
512	12.579005241394043	354.58154296875	0.958914041519165	1.3690118789672852	280.10235595703125	0.004152148962020874	6.110547065734863	339.2248840332031	0.00010639429092407227	2.4693121910095215	338.1409606933594	0.0003641843795776367	25	023
513	13.07636547088623	354.4208068847656	0.16591286659240723	11.51424789428711	353.6196594238281	0.0018965303897857666	6.476035118103027	340.08953857421875	9.426474571228027e-5	3.6250579357147217	338.94964599609375	0.0003973543643951416	25	023
514	12.506180763244629	354.89605712890625	0.9076660871505737	1.226332664489746	278.93524169921875	0.001035064458847046	639.8948974609375	475.6470947265625	0.00014474987983703613	1.4628682136535645	338.4754333496094	0.00010734796524047852	25	023
515	12.75239086151123	355.95819091796875	0.9993418455123901	0.021701574325561523	280.51495361328125	0.0021603405475616455	639.3629760742188	477.87994384765625	8.848309516906738e-5	2.155993938446045	348.30047607421875	0.0002079606056213379	25	023
516	13.037374496459961	354.3731689453125	0.761031985282898	11.804418563842773	353.82080078125	0.035945624113082886	6.878441333770752	340.18365478515625	0.0001055598258972168	3.6435184478759766	339.045654296875	0.00040161609649658203	25	023
517	12.716238021850586	354.42535400390625	0.9970793724060059	11.396336555480957	354.2878723144531	0.0007140040397644043	6.043973922729492	340.0938720703125	0.0001150965690612793	2.869680881500244	338.79071044921875	0.0004566311836242676	25	023
518	13.103860855102539	354.7445068359375	0.9998354911804199	-0.23170042037963867	278.8314208984375	0.0014643669128417969	6.577837944030762	344.0860595703125	0.00010651350021362305	1.7619068622589111	343.5716857910156	0.0004509389400482178	25	023
519	11.316391944885254	355.46185302734375	0.9988992214202881	1.1835670471191406	278.69903564453125	0.0013790428638458252	649.5167846679688	319.18499755859375	7.918477058410645e-5	0.4641759395599365	343.5371398925781	0.00014454126358032227	25	023
520	12.061060905456543	354.8551330566406	0.9866654872894287	11.547666549682617	354.6192321777344	0.009002119302749634	5.212920665740967	340.66864013671875	0.00010818243026733398	2.184572219848633	338.7684631347656	0.000400543212890625	25	023
521	12.017770767211914	353.743896484375	0.0954836905002594	9.794514656066895	351.5764465332031	0.11180415749549866	648.3012084960938	155.7962188720703	0.0004267096519470215	3.3621671199798584	338.6735534667969	0.0015171468257904053	25	023
522	12.70356273651123	354.3446350097656	0.7746347188949585	11.435111999511719	354.3307800292969	0.0035876333713531494	6.596412181854248	339.7957458496094	0.00010481476783752441	3.1259942054748535	338.80029296875	0.0004375874996185303	25	023
523	12.56409740447998	354.9945373535156	0.4464441239833832	11.297809600830078	354.17529296875	0.006483614444732666	5.982215881347656	339.4525451660156	6.48200511932373e-5	2.5553250312805176	338.0979919433594	0.0003076791763305664	25	023
524	12.845799446105957	353.6080017089844	0.986887514591217	11.387117385864258	353.79962158203125	0.02066028118133545	6.017519950866699	340.4321594238281	0.00014147162437438965	2.366337299346924	338.5027160644531	0.0005856454372406006	25	023
525	14.355993270874023	353.236083984375	0.4419568181037903	12.020730972290039	352.661865234375	0.15437495708465576	6.463858604431152	340.5308532714844	0.0003534853458404541	3.3305437564849854	339.4586181640625	0.001353919506072998	25	023
526	13.495746612548828	353.2568664550781	0.9982766509056091	11.980839729309082	353.0775146484375	0.0022229552268981934	5.564982891082764	340.4555358886719	0.0001353919506072998	2.3583970069885254	338.9709167480469	0.0005352199077606201	25	023
527	15.905557632446289	352.87261962890625	0.9345683455467224	11.573994636535645	351.9898681640625	0.027343720197677612	6.732229232788086	340.3272705078125	0.0004927515983581543	3.1707661151885986	338.4398193359375	0.001731783151626587	25	023
528	15.88579273223877	352.2069091796875	0.9970846176147461	12.66356372833252	352.626953125	0.014366090297698975	6.78590726852417	339.65985107421875	0.0005040764808654785	3.169044256210327	337.6993408203125	0.001751333475112915	25	023
529	13.70954704284668	352.6475524902344	0.983927845954895	11.631020545959473	352.9522705078125	0.00657227635383606	5.9937849044799805	340.04949951171875	0.00027814507484436035	2.4485464096069336	338.17413330078125	0.0009758472442626953	25	023
530	12.815324783325195	352.6541442871094	0.9032946228981018	0.08058047294616699	280.5164489746094	0.001605212688446045	6.317872047424316	339.14056396484375	0.00012254714965820312	2.812967300415039	338.3396301269531	0.0004659891128540039	25	023
531	14.029853820800781	352.9671325683594	0.999875545501709	12.472638130187988	354.38336181640625	0.000732123851776123	5.7723612785339355	339.8995361328125	0.00027814507484436035	2.3547496795654297	337.9429626464844	0.0012659132480621338	25	023
532	11.710366249084473	354.58917236328125	0.013094216585159302	9.23954963684082	353.8880615234375	0.0012240409851074219	5.369625091552734	339.3251647949219	7.048249244689941e-5	2.174032688140869	338.0900573730469	0.0004032254219055176	25	023
533	12.966612815856934	353.2658996582031	0.9988547563552856	647.8330688476562	326.4248962402344	0.0004334747791290283	5.542035102844238	340.6497497558594	0.00016623735427856445	2.188779354095459	338.5218200683594	0.0007420778274536133	25	023
534	13.331584930419922	354.1149597167969	0.9877666234970093	11.603845596313477	353.23736572265625	0.01324540376663208	6.504446506500244	340.4207763671875	0.00021019577980041504	2.7438063621520996	338.5092468261719	0.0007999539375305176	25	023
