# Supplementary material for: An automated feeding system for the African killifish reveals the impact of diet on lifespan and allows scalable assessment of associative learning
Source: eLife. 2022 Nov 10;11:e69008. doi: 10.7554/eLife.69008 (PMC9788828; doi:10.7554/eLife.69008)
Supplement: Figure 6—source data 2. [file elife-69008-fig6-data2.zip › Training Trajectories/t5_REC029DLC_resnet50_TrainAllTheThingsJun28shuffle1_1030000.csv]

bodyparts_coords	fishhead_x	fishhead_y	fishhead_likelihood	fishtail_x	fishtail_y	fishtail_likelihood	redlight_x	redlight_y	redlight_likelihood	fooddrop_x	fooddrop_y	fooddrop_likelihood	fishnum	recordingnum
0	309.3992919921875	95.83700561523438	1.0	251.3536834716797	128.68589782714844	0.4270990788936615	315.2166748046875	97.06420135498047	0.0001258552074432373	319.4207458496094	96.0453872680664	4.2110681533813477e-5	5	029
1	309.4278869628906	94.80640411376953	1.0	247.3441925048828	132.54531860351562	0.309892863035202	307.2216796875	97.23869323730469	0.00011304020881652832	308.167236328125	85.37789154052734	0.0001361072063446045	5	029
2	308.85736083984375	95.66458129882812	1.0	471.2322082519531	100.60476684570312	0.001254260540008545	306.69573974609375	97.86219024658203	7.203221321105957e-5	300.1150207519531	87.46041870117188	8.243322372436523e-5	5	029
3	308.9108581542969	94.6363525390625	1.0	13.913948059082031	37.835872650146484	0.006325781345367432	7.177726745605469	30.92338752746582	9.351968765258789e-5	4.94467830657959	29.589323043823242	0.00014609098434448242	5	029
4	308.3111267089844	93.86343383789062	1.0	254.44992065429688	132.29669189453125	0.9999780654907227	308.3027038574219	95.07662963867188	9.509921073913574e-5	307.6900329589844	84.22589111328125	0.00010475516319274902	5	029
5	309.1730651855469	94.30805206298828	1.0	316.93304443359375	94.37422180175781	0.0003243088722229004	647.633056640625	319.14715576171875	0.0001316666603088379	308.0716857910156	84.96503448486328	0.00012367963790893555	5	029
6	308.6451721191406	94.3896713256836	1.0	255.45321655273438	131.24293518066406	0.8949211835861206	306.4626159667969	96.5301742553711	7.05420970916748e-5	307.83197021484375	84.42408752441406	8.64267349243164e-5	5	029
7	309.5841369628906	94.11386108398438	1.0	471.750732421875	99.63983154296875	0.03742152452468872	306.8992614746094	96.66499328613281	0.00012612342834472656	308.0340881347656	84.09000396728516	0.00013136863708496094	5	029
8	309.2547912597656	94.0838851928711	1.0	252.8453369140625	132.85531616210938	0.9858102798461914	307.07916259765625	97.33468627929688	0.00010880827903747559	307.8231506347656	85.23841094970703	0.00010129809379577637	5	029
9	308.91241455078125	94.62610626220703	1.0	253.50511169433594	133.6719512939453	0.996239185333252	306.73675537109375	97.12185668945312	9.009242057800293e-5	251.61331176757812	3.4252512454986572	0.00019371509552001953	5	029
10	309.2417907714844	95.641845703125	1.0	250.04185485839844	133.35716247558594	0.007667750120162964	315.2512512207031	96.77703857421875	0.00010526180267333984	308.8642578125	85.427490234375	5.504488945007324e-5	5	029
11	311.27752685546875	99.68463134765625	1.0	317.9419860839844	102.78742218017578	0.004258871078491211	316.27691650390625	99.3631820678711	7.471442222595215e-5	318.98309326171875	100.82732391357422	2.8878450393676758e-5	5	029
12	320.1968994140625	104.34491729736328	0.9998469948768616	254.46234130859375	123.95512390136719	0.5076538324356079	647.643798828125	30.370683670043945	9.247660636901855e-5	250.9767303466797	118.65031433105469	3.8295984268188477e-5	5	029
13	5.782461643218994	482.9882507324219	3.820657730102539e-5	13.832927703857422	481.797607421875	0.00012937188148498535	646.6717529296875	94.23504638671875	3.364682197570801e-5	3.3329501152038574	476.9494323730469	3.695487976074219e-5	5	029
14	337.755126953125	112.73421478271484	0.9995923042297363	260.38555908203125	116.98127746582031	0.06314480304718018	649.9737548828125	186.2854766845703	5.257129669189453e-5	329.84588623046875	117.10127258300781	1.329183578491211e-5	5	029
15	429.4480285644531	117.2808609008789	0.9999556541442871	432.44256591796875	118.08541870117188	0.00027489662170410156	647.1485595703125	117.81086730957031	2.54213809967041e-5	2.4190924167633057	476.7855224609375	1.6868114471435547e-5	5	029
16	426.8769226074219	114.49855041503906	0.9999999403953552	431.3389892578125	116.98365020751953	0.0010474920272827148	647.75830078125	30.48235321044922	5.179643630981445e-5	413.52740478515625	114.16575622558594	1.6570091247558594e-5	5	029
17	420.89105224609375	115.69901275634766	0.9997333884239197	355.75262451171875	112.476806640625	0.6011000871658325	649.0146484375	204.08299255371094	4.711747169494629e-5	640.1363525390625	3.559053897857666	2.0325183868408203e-5	5	029
18	419.0168762207031	116.64619445800781	0.9999997615814209	13.386183738708496	481.6673278808594	0.0002695918083190918	647.7545166015625	345.4993591308594	1.7821788787841797e-5	3.219517469406128	477.337158203125	3.5643577575683594e-5	5	029
19	419.6195373535156	117.2125473022461	1.0	421.8011474609375	120.21061706542969	0.0001297295093536377	419.3145446777344	118.15202331542969	2.232193946838379e-5	3.558058261871338	477.6984558105469	1.7344951629638672e-5	5	029
20	422.2471618652344	115.9893798828125	0.9999761581420898	356.39923095703125	114.99571990966797	0.0017542243003845215	358.2163391113281	112.49969482421875	3.4809112548828125e-5	348.3747863769531	118.169189453125	1.6123056411743164e-5	5	029
21	419.6871337890625	117.84207153320312	1.0	356.5670166015625	115.12307739257812	0.000244140625	419.37408447265625	118.7637710571289	1.6033649444580078e-5	346.477294921875	4.641809463500977	1.1533498764038086e-5	5	029
22	420.6134948730469	117.9355239868164	0.9991211295127869	357.314697265625	114.0261001586914	0.2387561798095703	359.04608154296875	111.56103515625	4.3004751205444336e-5	366.6529235839844	111.3341064453125	2.73287296295166e-5	5	029
23	421.4613037109375	116.88191986083984	0.9788635969161987	355.84356689453125	114.6539077758789	0.0003561675548553467	648.5798950195312	110.58390045166016	7.69495964050293e-5	3.169769763946533	476.8880920410156	7.718801498413086e-6	5	029
24	418.26470947265625	117.13468170166016	0.3525070548057556	357.44195556640625	113.73814392089844	0.9201107025146484	355.3155212402344	115.13368225097656	4.598498344421387e-5	349.3932800292969	116.17554473876953	1.7702579498291016e-5	5	029
25	418.5815734863281	116.30944061279297	1.0	356.90478515625	113.92613220214844	0.7334558963775635	546.244384765625	205.96839904785156	1.0	543.35986328125	205.4446258544922	0.00033465027809143066	5	029
26	421.0004577636719	116.59358215332031	0.9999980926513672	357.6673889160156	113.6604995727539	0.8815004825592041	545.2011108398438	206.0982208251953	1.0	542.0675659179688	205.98390197753906	0.0008413493633270264	5	029
27	418.6708679199219	116.67400360107422	1.0	357.52117919921875	113.07489013671875	0.9720859527587891	545.3466796875	206.00155639648438	1.0	541.8153686523438	205.53233337402344	0.0005608201026916504	5	029
28	420.7024841308594	117.37977600097656	0.9941040277481079	357.449462890625	112.56922912597656	0.7471003532409668	545.00390625	205.72998046875	1.0	543.4912109375	205.82763671875	0.0014441609382629395	5	029
29	419.287109375	116.95366668701172	1.0	357.86761474609375	112.79833221435547	0.9983599185943604	545.2826538085938	205.2720947265625	1.0	542.0557250976562	205.3680877685547	0.0006557703018188477	5	029
30	420.18780517578125	116.96070098876953	1.0	357.1130065917969	112.96853637695312	0.00011450052261352539	544.8645629882812	205.8132781982422	1.0	541.670166015625	202.78054809570312	0.0010169148445129395	5	029
31	420.8533020019531	117.2613525390625	0.9999957084655762	356.7848205566406	114.81318664550781	0.01569274067878723	545.4788208007812	205.0846405029297	1.0	542.3377075195312	205.0729217529297	0.001177668571472168	5	029
32	421.0335693359375	116.3302001953125	0.9997130632400513	359.0805358886719	114.75358581542969	0.5587294101715088	545.193603515625	205.9893035888672	1.0	543.4531860351562	206.1932373046875	0.0014887750148773193	5	029
33	419.8081359863281	117.76224517822266	1.0	358.85333251953125	112.95931243896484	0.0010711252689361572	544.041015625	205.36351013183594	1.0	541.412109375	205.50051879882812	0.0027742385864257812	5	029
34	420.3944396972656	114.94888305664062	1.0	361.69476318359375	109.20997619628906	0.98695969581604	544.914794921875	205.45994567871094	1.0	543.9108276367188	203.1444549560547	0.0012167692184448242	5	029
35	423.785400390625	109.19307708740234	1.0	361.7636413574219	106.391357421875	0.9999324083328247	545.069580078125	205.75350952148438	1.0	541.7772827148438	205.3650665283203	0.0008893609046936035	5	029
36	361.9690246582031	102.86345672607422	1.0	366.7507019042969	101.94204711914062	0.5003502368927002	544.34228515625	205.41163635253906	1.0	543.0189819335938	203.28060913085938	0.003418147563934326	5	029
37	364.2496337890625	102.22743225097656	1.0	367.5042419433594	101.33006286621094	0.9308773875236511	545.0853271484375	205.97369384765625	1.0	541.7771606445312	205.65419006347656	0.000841975212097168	5	029
38	365.02886962890625	102.53401947021484	1.0	368.55364990234375	101.56340026855469	0.4927836060523987	545.1181640625	205.07420349121094	1.0	543.5094604492188	202.8804931640625	0.0007964968681335449	5	029
39	423.1248779296875	104.65367126464844	0.9999997615814209	302.3968200683594	140.70175170898438	0.9998043775558472	545.6412353515625	205.24850463867188	1.0	541.7727661132812	205.332275390625	0.0005862414836883545	5	029
40	367.63140869140625	101.25857543945312	1.0	370.619140625	100.97027587890625	0.07065516710281372	545.3777465820312	205.76551818847656	1.0	541.6266479492188	205.80528259277344	0.0007665753364562988	5	029
41	379.674072265625	100.72777557373047	1.0	415.88714599609375	106.15666961669922	0.0926523208618164	545.188232421875	205.68385314941406	1.0	541.9397583007812	205.21197509765625	0.0006246566772460938	5	029
42	393.24981689453125	100.7878646850586	1.0	401.9241943359375	100.21927642822266	0.000891566276550293	544.8856201171875	205.32925415039062	1.0	542.7218627929688	204.91952514648438	0.000873565673828125	5	029
43	399.2648620605469	99.12194061279297	1.0	4.831694602966309	148.39234924316406	0.0008278787136077881	545.4053955078125	205.2684326171875	1.0	542.24072265625	205.5032196044922	0.0007719993591308594	5	029
44	399.0352783203125	99.23269653320312	1.0	406.2645263671875	102.68561553955078	0.0003483593463897705	544.613525390625	205.8173370361328	1.0	541.3570556640625	205.34934997558594	0.001130908727645874	5	029
45	397.9179382324219	99.77182006835938	1.0	407.2018737792969	103.84818267822266	0.0006307363510131836	545.525146484375	205.96939086914062	1.0	542.1639404296875	205.47962951660156	0.0009160339832305908	5	029
46	396.6629638671875	100.48127746582031	1.0	422.9857177734375	111.87154388427734	0.009078055620193481	544.7986450195312	205.9041748046875	1.0	541.7169189453125	202.9669647216797	0.0010430514812469482	5	029
47	396.6707763671875	100.79293060302734	1.0	404.90216064453125	103.82355499267578	0.00040283799171447754	544.6864013671875	205.61903381347656	1.0	542.323486328125	205.35546875	0.001196056604385376	5	029
48	395.7820739746094	101.42828369140625	1.0	405.3088073730469	105.00349426269531	0.0002873539924621582	544.738037109375	206.57723999023438	1.0	541.8241577148438	206.31161499023438	0.0019493699073791504	5	029
49	395.0847473144531	105.16109466552734	1.0	404.37091064453125	103.0103759765625	0.0007677376270294189	545.578125	205.78668212890625	1.0	542.2675170898438	205.62985229492188	0.0009624660015106201	5	029
50	543.3291625976562	210.29638671875	8.58604907989502e-5	3.255922794342041	145.06112670898438	0.0005619227886199951	544.7402954101562	206.07662963867188	1.0	542.3573608398438	205.9242706298828	0.0007534027099609375	5	029
51	3.3959109783172607	3.1385393142700195	0.00010073184967041016	375.7040100097656	114.31896209716797	0.0008963942527770996	544.91064453125	205.87322998046875	1.0	541.7240600585938	205.4041290283203	0.0007048845291137695	5	029
52	411.6590576171875	120.05430603027344	0.000880897045135498	432.89349365234375	117.0230941772461	0.010474354028701782	544.9815673828125	205.97068786621094	1.0	543.8770141601562	203.74671936035156	0.0015285909175872803	5	029
53	547.137451171875	211.2413787841797	9.885430335998535e-5	4.141762733459473	148.247314453125	0.0007742643356323242	544.7662353515625	205.90960693359375	1.0	541.434814453125	205.37466430664062	0.0005829930305480957	5	029
54	547.3240356445312	211.69068908691406	0.00011554360389709473	2.6676361560821533	187.4687957763672	0.00028827786445617676	544.9121704101562	206.20101928710938	1.0	541.7611083984375	205.62281799316406	0.0010299086570739746	5	029
55	400.84869384765625	123.3187255859375	0.1837429404258728	3.4275553226470947	179.13031005859375	0.00022211670875549316	545.39599609375	205.9071044921875	1.0	542.503662109375	205.42674255371094	0.0010937750339508057	5	029
56	398.62744140625	126.37023162841797	0.0001436471939086914	0.6229507923126221	217.81857299804688	0.00011220574378967285	544.155517578125	206.58433532714844	1.0	542.26806640625	206.5029296875	0.001510530710220337	5	029
57	400.40985107421875	131.47488403320312	0.18232157826423645	372.402099609375	114.45787811279297	0.03584834933280945	544.7276000976562	206.11773681640625	1.0	542.46484375	206.03466796875	0.0009722709655761719	5	029
58	401.57781982421875	133.8914337158203	0.9980255365371704	547.6624145507812	207.47515869140625	0.00012063980102539062	544.375	205.44566345214844	1.0	541.5458984375	204.8712158203125	0.0015115737915039062	5	029
59	403.33154296875	136.84803771972656	0.9376578330993652	375.9850769042969	120.27654266357422	0.0002554357051849365	545.2359008789062	205.20574951171875	1.0	541.7514038085938	204.7627410888672	0.0006934702396392822	5	029
60	405.1537780761719	139.21197509765625	0.9999986886978149	403.7660827636719	143.47589111328125	0.00045675039291381836	544.7745971679688	205.52102661132812	1.0	541.78369140625	204.99993896484375	0.0013011693954467773	5	029
61	411.3303527832031	142.70489501953125	0.9999855756759644	383.4936218261719	128.9099884033203	0.20487183332443237	545.2472534179688	206.7678985595703	1.0	542.8533325195312	206.8599090576172	0.0009944438934326172	5	029
62	411.9994812011719	144.00230407714844	0.9999949932098389	385.3233947753906	128.76991271972656	0.9999648332595825	545.6250610351562	205.97923278808594	1.0	543.1741333007812	205.79104614257812	0.001355201005935669	5	029
63	414.4192810058594	148.7057647705078	1.0	453.5867614746094	137.90272521972656	0.2332151234149933	544.3116455078125	205.99803161621094	1.0	541.3018798828125	205.74282836914062	0.001040428876876831	5	029
64	416.14093017578125	149.39634704589844	0.9999997615814209	451.7695617675781	137.4596405029297	0.03962218761444092	544.2445068359375	205.82984924316406	1.0	541.2662963867188	205.3129119873047	0.0013267695903778076	5	029
65	419.0990295410156	152.30665588378906	0.9999999403953552	386.83428955078125	129.22079467773438	0.9999997615814209	544.8643798828125	205.4603729248047	1.0	542.7410278320312	205.13345336914062	0.0018899142742156982	5	029
66	422.634033203125	158.4850616455078	0.9999998807907104	388.46966552734375	128.25320434570312	1.0	545.5723876953125	205.94837951660156	1.0	542.9774780273438	205.9008026123047	0.0013060569763183594	5	029
67	425.48187255859375	160.74081420898438	0.9999994039535522	386.62506103515625	128.23643493652344	0.9999760389328003	544.3479614257812	206.49497985839844	0.9999999403953552	541.6709594726562	205.91258239746094	0.006253570318222046	5	029
68	427.0502624511719	163.1346893310547	0.9999998807907104	387.37078857421875	133.46102905273438	0.9986797571182251	544.4230346679688	206.90066528320312	1.0	541.3509521484375	206.6297149658203	0.0011004507541656494	5	029
69	425.0038757324219	163.9733123779297	0.9999969601631165	389.1613464355469	138.4483184814453	0.9999999403953552	544.4580688476562	205.45645141601562	1.0	542.1383666992188	205.6050262451172	0.0016263127326965332	5	029
70	425.9330139160156	165.5158233642578	0.9999998807907104	389.5484619140625	141.2972869873047	1.0	544.4539794921875	205.67564392089844	1.0	540.847412109375	205.46827697753906	0.0006492137908935547	5	029
71	424.9589538574219	170.97042846679688	1.0	387.9903259277344	139.68894958496094	1.0	544.6350708007812	206.49551391601562	1.0	542.53125	206.2940673828125	0.0012749135494232178	5	029
72	425.8393249511719	172.79412841796875	1.0	384.786376953125	136.9248504638672	0.9993215799331665	544.5281372070312	206.12779235839844	1.0	541.5368041992188	206.16281127929688	0.0011011362075805664	5	029
73	427.1662292480469	174.3182830810547	1.0	382.6839904785156	136.1292724609375	0.005835682153701782	544.7257080078125	205.9716033935547	1.0	541.0775146484375	205.52113342285156	0.0004267692565917969	5	029
74	428.9599609375	177.42942810058594	1.0	387.55615234375	143.95220947265625	0.9999968409538269	544.58642578125	205.6058807373047	1.0	541.2861938476562	205.17198181152344	0.0014687180519104004	5	029
75	430.6686096191406	181.64990234375	1.0	464.86651611328125	149.44775390625	0.3251972198486328	544.295654296875	205.2454376220703	1.0	542.9945068359375	202.78787231445312	0.0009170770645141602	5	029
76	430.6240539550781	183.3812255859375	1.0	465.2257995605469	149.20877075195312	0.0006243288516998291	544.3973999023438	206.300537109375	1.0	541.3773803710938	205.75750732421875	0.0019334256649017334	5	029
77	431.78155517578125	183.1497802734375	1.0	470.0928649902344	148.04188537597656	0.9483867883682251	545.5570678710938	206.80520629882812	1.0	543.3029174804688	206.66383361816406	0.0011794567108154297	5	029
78	430.1759948730469	183.22897338867188	1.0	466.6372985839844	154.4623260498047	0.00026932358741760254	544.6642456054688	205.97750854492188	1.0	541.466796875	205.64808654785156	0.001202702522277832	5	029
79	428.8711853027344	185.67095947265625	1.0	383.2889099121094	147.05758666992188	0.03492844104766846	545.2521362304688	206.30072021484375	1.0	541.3131103515625	205.7740478515625	0.00043323636054992676	5	029
80	424.57342529296875	186.3189239501953	1.0	382.97271728515625	147.1951446533203	0.9999995827674866	545.194580078125	206.22666931152344	1.0	542.3681030273438	206.75808715820312	0.0006291568279266357	5	029
81	424.7419128417969	188.00558471679688	1.0	3.385422468185425	123.63755798339844	0.0003790855407714844	544.8486328125	206.42459106445312	1.0	541.6864624023438	206.2255859375	0.0013720393180847168	5	029
82	425.47613525390625	188.908203125	1.0	379.3540344238281	141.6604461669922	0.034065812826156616	544.8765869140625	206.3045654296875	1.0	542.2124633789062	206.6518096923828	0.0008749663829803467	5	029
83	425.049560546875	190.0963592529297	1.0	376.86529541015625	143.6963653564453	0.9683316349983215	545.1937255859375	205.2954864501953	1.0	541.6824951171875	205.05821228027344	0.000676959753036499	5	029
84	425.4735412597656	190.7675323486328	1.0	377.49603271484375	146.02548217773438	0.9999649524688721	545.7877197265625	205.8025665283203	1.0	542.17919921875	205.7783966064453	0.000466078519821167	5	029
85	427.2873229980469	192.40158081054688	1.0	377.4127197265625	146.0404510498047	0.9999393224716187	545.341796875	205.65586853027344	1.0	541.849853515625	205.6228485107422	0.0007396936416625977	5	029
86	427.439453125	193.03955078125	1.0	378.89019775390625	151.8333740234375	0.9999094605445862	545.2127685546875	205.14053344726562	1.0	541.9048461914062	205.2104949951172	0.0006015896797180176	5	029
87	428.96533203125	194.4416961669922	1.0	2.705249547958374	143.12966918945312	0.00026732683181762695	545.7831420898438	205.14967346191406	1.0	542.3657836914062	204.94921875	0.0006600916385650635	5	029
88	429.3572082519531	195.71780395507812	1.0	476.6650390625	155.33895874023438	0.06125745177268982	545.8993530273438	205.7102508544922	1.0	543.99365234375	205.75950622558594	0.0008444488048553467	5	029
89	430.73114013671875	196.63633728027344	1.0	478.2430419921875	154.13108825683594	0.08103609085083008	545.1339111328125	205.5771026611328	1.0	541.8573608398438	205.47650146484375	0.0005134046077728271	5	029
90	430.04522705078125	196.86216735839844	1.0	478.88226318359375	154.22991943359375	0.018192797899246216	544.450927734375	205.5710906982422	1.0	541.3953247070312	205.30560302734375	0.0013596117496490479	5	029
91	428.95404052734375	197.5272674560547	1.0	374.62298583984375	152.47901916503906	0.0025991499423980713	545.525146484375	205.83995056152344	1.0	543.6484375	205.77719116210938	0.0004989206790924072	5	029
92	429.4639587402344	198.2928924560547	1.0	374.90826416015625	153.16844177246094	0.1317155659198761	545.5322265625	206.61285400390625	1.0	545.28271484375	206.6558837890625	0.0015487074851989746	5	029
93	432.3134765625	199.8113250732422	1.0	476.3070373535156	162.99571228027344	0.0015296638011932373	545.7598266601562	206.62745666503906	1.0	542.0213012695312	206.39224243164062	0.00040274858474731445	5	029
94	431.4656677246094	199.6810302734375	1.0	374.4500732421875	160.54197692871094	0.0008580982685089111	545.5087890625	205.83694458007812	1.0	541.6856079101562	205.34933471679688	0.0007345080375671387	5	029
95	430.72003173828125	200.05934143066406	1.0	478.4643859863281	164.97415161132812	0.011391878128051758	545.9982299804688	206.0676727294922	1.0	542.1392211914062	206.3072509765625	0.00033864378929138184	5	029
96	430.02734375	201.4191436767578	1.0	547.4609375	207.48831176757812	0.00015500187873840332	544.9303588867188	205.6069793701172	1.0	541.4127197265625	205.07974243164062	0.0009023845195770264	5	029
97	429.25555419921875	202.8329315185547	1.0	373.7853698730469	163.69088745117188	0.12747284770011902	545.0430908203125	206.6799774169922	1.0	541.42724609375	206.26722717285156	0.0008913576602935791	5	029
98	426.9761047363281	202.62420654296875	1.0	373.71539306640625	162.11370849609375	0.9958535432815552	545.533203125	205.7367706298828	1.0	541.505615234375	205.37191772460938	0.0004489123821258545	5	029
99	428.51806640625	202.60845947265625	1.0	371.6305847167969	160.93238830566406	0.3030222952365875	545.7296142578125	206.40554809570312	1.0	542.2053833007812	206.07861328125	0.0005840957164764404	5	029
100	429.6471862792969	203.30654907226562	1.0	472.509521484375	175.83819580078125	0.015795618295669556	545.3662109375	205.43092346191406	1.0	541.62158203125	205.10345458984375	0.0003663003444671631	5	029
101	430.90948486328125	205.38766479492188	1.0	472.9273376464844	178.64840698242188	0.6856924891471863	545.4357299804688	206.2852020263672	1.0	544.5451049804688	203.6256866455078	0.0010571777820587158	5	029
102	431.4903869628906	205.55181884765625	1.0	472.8645324707031	179.9966583251953	0.9687725305557251	545.8023071289062	205.97178649902344	1.0	542.0341796875	205.90492248535156	0.0004808008670806885	5	029
103	431.4904479980469	207.32350158691406	1.0	479.0616455078125	177.73971557617188	0.12797939777374268	545.0716552734375	206.42889404296875	1.0	541.7618408203125	205.75372314453125	0.0009473562240600586	5	029
104	432.19000244140625	206.72483825683594	1.0	372.78570556640625	173.4728546142578	0.9999998807907104	545.693115234375	206.2527618408203	1.0	542.1219482421875	205.9119110107422	0.000491797924041748	5	029
105	431.7818298339844	207.08189392089844	1.0	478.4090576171875	179.09568786621094	0.21209293603897095	545.9117431640625	205.96437072753906	1.0	543.8907470703125	206.1240997314453	0.0013294219970703125	5	029
106	431.5268859863281	207.52476501464844	1.0	367.24517822265625	172.67750549316406	0.8972492814064026	545.968017578125	206.31356811523438	1.0	544.0139770507812	206.18789672851562	0.000577390193939209	5	029
107	430.7203063964844	206.96685791015625	1.0	475.64501953125	184.23016357421875	0.9755382537841797	545.4695434570312	206.71803283691406	1.0	541.5224609375	206.00538635253906	0.0004312098026275635	5	029
108	430.6379699707031	206.91969299316406	1.0	371.53399658203125	179.04522705078125	0.0019939541816711426	545.735107421875	206.14405822753906	1.0	542.1580200195312	205.88629150390625	0.00042954087257385254	5	029
109	430.64971923828125	209.16668701171875	1.0	373.6025695800781	181.33999633789062	0.985459566116333	544.7424926757812	206.8153533935547	1.0	541.4951782226562	206.31573486328125	0.0011428296566009521	5	029
110	433.01898193359375	210.9366912841797	1.0	375.0329284667969	182.8528594970703	1.0	545.7777709960938	206.1436004638672	1.0	542.09033203125	205.6429443359375	0.0006125867366790771	5	029
111	432.008544921875	210.5650634765625	1.0	374.1579284667969	178.85984802246094	1.0	545.9668579101562	206.14422607421875	1.0	542.4701538085938	205.96502685546875	0.0006483793258666992	5	029
112	435.06427001953125	212.31027221679688	0.9999999403953552	374.4649963378906	179.62803649902344	1.0	544.8521118164062	206.00665283203125	1.0	472.468994140625	182.88638305664062	0.0005120337009429932	5	029
113	432.650390625	210.16030883789062	1.0	370.8282470703125	176.31704711914062	0.9999862909317017	545.443359375	206.34107971191406	1.0	541.8389892578125	205.9747772216797	0.00040391087532043457	5	029
114	432.9853820800781	209.35662841796875	1.0	468.71038818359375	194.843505859375	0.0002454519271850586	545.7156982421875	205.49002075195312	1.0	542.145263671875	205.44007873535156	0.0006099343299865723	5	029
115	384.3529968261719	189.07106018066406	0.0008176863193511963	374.3319396972656	189.84194946289062	0.9999999403953552	545.5872802734375	205.3203582763672	1.0	541.9398193359375	205.00473022460938	0.0006249547004699707	5	029
116	385.2080993652344	191.37672424316406	0.00032967329025268555	375.7427673339844	191.94818115234375	0.9998830556869507	545.7254028320312	205.21388244628906	1.0	541.8812255859375	205.1285858154297	0.0005464851856231689	5	029
117	433.64141845703125	193.59384155273438	0.9997792840003967	469.8406066894531	202.9350128173828	0.002062976360321045	545.4192504882812	206.21188354492188	1.0	470.5845031738281	196.35391235351562	0.0008072853088378906	5	029
118	428.6268310546875	187.97349548339844	1.0	384.5405578613281	208.4987030029297	0.8227888345718384	545.5183715820312	205.6677703857422	1.0	544.8785400390625	206.31875610351562	0.0012729167938232422	5	029
119	425.98614501953125	187.15023803710938	1.0	385.1513366699219	209.6321563720703	0.9969067573547363	545.5955810546875	205.30984497070312	1.0	543.6634521484375	205.52159118652344	0.0006930232048034668	5	029
120	424.9128723144531	186.47882080078125	1.0	385.25164794921875	211.81260681152344	0.010968565940856934	545.4652709960938	205.94557189941406	1.0	541.880126953125	205.60821533203125	0.00062599778175354	5	029
121	422.93792724609375	186.71896362304688	1.0	383.25592041015625	212.7773895263672	0.008852124214172363	545.0105590820312	206.50852966308594	1.0	541.9234619140625	206.10227966308594	0.0006502270698547363	5	029
122	422.56439208984375	185.649658203125	1.0	380.1907043457031	213.37184143066406	0.9145962595939636	545.9382934570312	206.27969360351562	1.0	544.482666015625	207.02601623535156	0.0006430149078369141	5	029
123	421.6086120605469	186.57650756835938	1.0	2.104008674621582	145.9040069580078	0.0005905032157897949	545.7393188476562	205.88282775878906	1.0	543.7310180664062	206.12960815429688	0.0009470880031585693	5	029
124	424.1949768066406	185.52880859375	1.0	384.4935302734375	217.86593627929688	0.0005293190479278564	544.933349609375	205.09701538085938	1.0	541.7503662109375	204.71160888671875	0.0007984638214111328	5	029
125	430.42938232421875	187.1576690673828	1.0	370.7956237792969	215.33297729492188	0.02794891595840454	544.9512939453125	205.66583251953125	1.0	542.95556640625	205.58963012695312	0.0011179745197296143	5	029
126	435.32708740234375	186.8954315185547	1.0	370.4560241699219	209.45578002929688	0.14563575387001038	546.4179077148438	206.2186737060547	1.0	545.5507202148438	207.06594848632812	0.0010056495666503906	5	029
127	438.5524597167969	184.07847595214844	0.9999950528144836	381.57623291015625	204.4503173828125	0.9995477199554443	545.572509765625	206.12098693847656	1.0	545.0899047851562	207.1014404296875	0.0005874931812286377	5	029
128	439.1588134765625	183.4287872314453	0.9999600648880005	381.4559326171875	202.23562622070312	0.7818411588668823	545.61572265625	206.3965301513672	1.0	544.4834594726562	207.15957641601562	0.0007347464561462402	5	029
129	442.5767517089844	183.81280517578125	0.9999889731407166	383.158935546875	198.69659423828125	0.9999881982803345	545.8554077148438	205.95626831054688	1.0	542.3056030273438	205.6621551513672	0.0006661415100097656	5	029
130	439.75030517578125	185.38804626464844	1.0	385.0267028808594	197.5086669921875	0.9999913573265076	545.9340209960938	205.41773986816406	1.0	542.2133178710938	205.08245849609375	0.0006862282752990723	5	029
131	436.9476623535156	185.76417541503906	1.0	385.0480041503906	195.55300903320312	0.9737505912780762	545.2633056640625	205.76251220703125	1.0	541.7263793945312	205.29518127441406	0.0007138550281524658	5	029
132	438.7176818847656	186.0877685546875	1.0	381.4627380371094	196.85169982910156	0.653411865234375	545.712890625	205.36549377441406	1.0	541.912841796875	205.53358459472656	0.00030294060707092285	5	029
133	436.4277038574219	186.52293395996094	1.0	383.2702941894531	197.88351440429688	0.9999974966049194	546.0238647460938	205.90457153320312	0.9999999403953552	542.5032348632812	205.80999755859375	0.0006599724292755127	5	029
134	434.7424621582031	186.1997528076172	1.0	381.5586242675781	197.3497772216797	0.9999681711196899	546.0878295898438	205.48526000976562	1.0	542.5861206054688	205.399169921875	0.0004904568195343018	5	029
135	436.0855712890625	187.6169891357422	1.0	377.5843505859375	195.57640075683594	0.999983012676239	545.9945068359375	205.952392578125	1.0	541.93212890625	205.37501525878906	0.0004545152187347412	5	029
136	438.3473205566406	189.02822875976562	1.0	373.99639892578125	193.86793518066406	0.9989686012268066	545.8412475585938	206.59066772460938	1.0	545.237548828125	207.54995727539062	0.0008216500282287598	5	029
137	442.108642578125	189.53082275390625	1.0	369.89044189453125	194.0081329345703	0.9997679591178894	546.0634765625	205.18716430664062	1.0	545.637939453125	206.4938201904297	0.00081634521484375	5	029
138	445.9558410644531	187.58447265625	0.9937580823898315	483.3293151855469	196.96151733398438	0.08309084177017212	545.1571655273438	205.12307739257812	1.0	542.5306396484375	205.18824768066406	0.0006186366081237793	5	029
139	444.65899658203125	183.8697052001953	0.9999972581863403	378.8514404296875	192.225830078125	0.9233222603797913	545.8820190429688	205.84523010253906	1.0	543.3242797851562	205.71998596191406	0.0005241632461547852	5	029
140	445.36456298828125	182.71127319335938	0.9999929666519165	485.2461853027344	195.9384002685547	0.42813020944595337	545.4849853515625	205.78163146972656	1.0	541.89697265625	205.10464477539062	0.000510096549987793	5	029
141	441.333740234375	183.45384216308594	1.0	370.3139953613281	190.79153442382812	0.007002681493759155	546.0083618164062	205.85089111328125	1.0	542.17041015625	205.515380859375	0.00036403536796569824	5	029
142	440.1814270019531	186.22811889648438	1.0	369.1482238769531	192.51040649414062	0.9999983906745911	545.7863159179688	205.73980712890625	1.0	542.3001098632812	205.61709594726562	0.0005230307579040527	5	029
143	437.7554016113281	196.28240966796875	1.0	366.8551025390625	191.28929138183594	0.9999948740005493	545.750732421875	205.63250732421875	1.0	542.0494384765625	205.39236450195312	0.0005561113357543945	5	029
144	437.306396484375	205.0434112548828	1.0	370.9029846191406	183.1275634765625	1.0	546.192626953125	206.01641845703125	1.0	542.40185546875	205.89686584472656	0.00047972798347473145	5	029
145	437.83209228515625	207.40322875976562	1.0	368.9684143066406	176.5157470703125	1.0	545.865234375	206.57220458984375	1.0	542.3042602539062	206.1524200439453	0.0006664395332336426	5	029
146	437.7585754394531	210.7733917236328	1.0	366.7632141113281	171.38983154296875	0.9999999403953552	545.3438720703125	206.24618530273438	1.0	542.015869140625	206.25758361816406	0.0006880462169647217	5	029
147	438.104248046875	216.09423828125	1.0	367.8213195800781	172.0074462890625	0.9999997019767761	545.4668579101562	205.5736846923828	1.0	542.1605834960938	205.26548767089844	0.0007700920104980469	5	029
148	483.8510437011719	180.90200805664062	1.0	376.8882141113281	172.54556274414062	1.0	545.431884765625	206.26739501953125	1.0	542.0774536132812	205.8863525390625	0.0008407235145568848	5	029
149	442.3183898925781	221.64613342285156	1.0	371.8924255371094	168.96998596191406	0.9991130828857422	545.7402954101562	206.6576690673828	1.0	542.1246337890625	206.4905242919922	0.00046759843826293945	5	029
150	441.3981018066406	223.55661010742188	1.0	374.1828918457031	169.00668334960938	0.9999997615814209	545.03076171875	206.00051879882812	1.0	543.2078857421875	205.8808135986328	0.0006585121154785156	5	029
151	439.1889953613281	225.80349731445312	1.0	376.55712890625	176.67922973632812	0.9999972581863403	545.57080078125	206.3756103515625	1.0	542.173095703125	206.2557373046875	0.0006071925163269043	5	029
152	439.95574951171875	225.40663146972656	1.0	376.547607421875	179.5593719482422	1.0	545.9525756835938	206.31985473632812	1.0	545.3214721679688	207.54742431640625	0.0005695223808288574	5	029
153	439.8586120605469	226.47463989257812	1.0	370.7828369140625	178.6617889404297	1.0	545.6486206054688	205.77395629882812	1.0	541.93310546875	205.57383728027344	0.0004183948040008545	5	029
154	438.6312255859375	226.48519897460938	1.0	368.93096923828125	178.7863311767578	0.9999979138374329	545.6088256835938	206.52471923828125	1.0	542.25927734375	206.53778076171875	0.0005101263523101807	5	029
155	438.6609191894531	228.33815002441406	1.0	367.1486511230469	177.583984375	0.9999998211860657	545.3424682617188	205.68980407714844	1.0	542.110595703125	205.9306640625	0.0005524158477783203	5	029
156	440.38067626953125	232.40310668945312	1.0	367.06781005859375	182.2537078857422	0.9999366402626038	545.1879272460938	205.68319702148438	1.0	541.7127075195312	205.62869262695312	0.00039312243461608887	5	029
157	440.7660827636719	236.48715209960938	1.0	364.9854736328125	179.88966369628906	1.0	545.2749633789062	205.787109375	1.0	541.9072875976562	205.34033203125	0.0004457831382751465	5	029
158	439.2901916503906	239.49758911132812	1.0	368.8218078613281	181.50018310546875	1.0	545.0061645507812	206.2337188720703	1.0	541.8639526367188	206.10845947265625	0.0010457038879394531	5	029
159	441.96142578125	241.93190002441406	1.0	368.8316650390625	183.79525756835938	1.0	545.3421630859375	205.61351013183594	1.0	541.905517578125	205.99757385253906	0.00044715404510498047	5	029
160	439.7056884765625	244.50831604003906	1.0	372.4103698730469	185.72393798828125	1.0	546.4103393554688	205.23439025878906	1.0	542.8618774414062	205.56417846679688	0.0004794299602508545	5	029
161	441.2935791015625	242.89022827148438	1.0	368.9717712402344	189.6453094482422	0.9899259805679321	546.2940673828125	205.64138793945312	1.0	542.9671020507812	205.91358947753906	0.0006722509860992432	5	029
162	440.5907287597656	242.93531799316406	1.0	367.5466003417969	193.04190063476562	0.999457061290741	545.9996337890625	206.41937255859375	1.0	544.241943359375	206.33929443359375	0.0007255673408508301	5	029
163	439.6896057128906	244.1356658935547	1.0	367.7622375488281	193.92218017578125	0.9999980926513672	545.4100341796875	205.92237854003906	1.0	543.8113403320312	205.7838134765625	0.0011287033557891846	5	029
164	440.85174560546875	245.3336944580078	1.0	369.2908935546875	194.3859405517578	0.9999998211860657	545.0961303710938	205.56617736816406	1.0	542.1277465820312	205.53631591796875	0.0007675886154174805	5	029
165	440.8136901855469	244.602294921875	1.0	369.6375732421875	195.27529907226562	0.9999539256095886	545.1923828125	205.87539672851562	1.0	542.0903930664062	205.82525634765625	0.0010784268379211426	5	029
166	440.7635192871094	245.0475311279297	1.0	368.4222717285156	197.4404296875	0.9999998211860657	545.212646484375	205.43055725097656	1.0	544.4596557617188	203.26048278808594	0.0016776323318481445	5	029
167	440.31268310546875	246.01681518554688	1.0	366.89068603515625	198.93386840820312	0.9999779462814331	545.723876953125	205.06497192382812	1.0	543.98486328125	205.46469116210938	0.001520007848739624	5	029
168	439.6022644042969	248.54904174804688	1.0	365.9714660644531	198.59097290039062	0.9999998211860657	545.2166137695312	206.0465087890625	1.0	542.1280517578125	205.9071807861328	0.0010553598403930664	5	029
169	440.36480712890625	251.10203552246094	1.0	368.5561218261719	203.93020629882812	0.9999988079071045	545.3279418945312	205.71548461914062	1.0	542.2514038085938	205.44168090820312	0.0007675290107727051	5	029
170	441.3621520996094	255.2393798828125	0.8874097466468811	369.47509765625	203.4720458984375	1.0	545.0582275390625	205.50079345703125	1.0	541.9370727539062	205.3822479248047	0.0008397400379180908	5	029
171	439.0162048339844	258.178466796875	0.9999998807907104	368.03594970703125	205.77444458007812	1.0	544.9381713867188	205.6842803955078	1.0	541.921875	205.74896240234375	0.000990450382232666	5	029
172	440.8943786621094	261.4774475097656	1.0	372.7301025390625	210.16929626464844	1.0	545.8312377929688	205.94686889648438	1.0	542.6171875	205.9877471923828	0.0009508728981018066	5	029
173	440.99493408203125	262.9954528808594	1.0	373.0635986328125	211.1791534423828	1.0	545.239501953125	205.61077880859375	1.0	541.7340087890625	205.5129852294922	0.0005905330181121826	5	029
174	443.9562072753906	264.06793212890625	0.9999988079071045	373.1096496582031	213.3655242919922	1.0	544.745849609375	205.1419677734375	1.0	541.4924926757812	204.9815216064453	0.0008585155010223389	5	029
175	445.0735778808594	264.98333740234375	0.9875744581222534	372.8205261230469	217.27731323242188	0.9999998211860657	544.9298095703125	205.2978515625	1.0	544.0968017578125	203.4711151123047	0.000946342945098877	5	029
176	443.6109924316406	263.992919921875	0.014247328042984009	370.2523193359375	220.5651092529297	0.9999997615814209	545.2468872070312	206.40159606933594	1.0	544.7272338867188	207.11077880859375	0.0008259415626525879	5	029
177	441.7995910644531	270.2840881347656	1.0	367.9484558105469	223.30772399902344	0.9999998211860657	545.0714111328125	205.57852172851562	1.0	541.5835571289062	205.27932739257812	0.0006262063980102539	5	029
178	441.4989318847656	270.2768859863281	1.0	366.3174743652344	225.72364807128906	1.0	545.164794921875	206.73509216308594	1.0	542.1344604492188	206.52467346191406	0.0009707212448120117	5	029
179	439.04571533203125	270.1906433105469	1.0	366.92681884765625	226.71864318847656	0.9999997615814209	545.6026000976562	205.8415069580078	1.0	543.0101928710938	205.277099609375	0.001447528600692749	5	029
180	440.27178955078125	270.5829772949219	1.0	368.5895690917969	226.8058624267578	1.0	544.8162841796875	205.21568298339844	0.9999999403953552	545.3765869140625	206.42620849609375	0.0011269152164459229	5	029
181	440.6320495605469	273.3216552734375	1.0	365.50128173828125	229.00140380859375	1.0	545.46533203125	206.1289520263672	1.0	544.98193359375	206.91282653808594	0.0027871131896972656	5	029
182	443.8230285644531	277.6488037109375	0.9999754428863525	370.2154235839844	234.9859161376953	1.0	545.5894775390625	205.68585205078125	1.0	543.6813354492188	205.9538116455078	0.0009930729866027832	5	029
183	543.9966430664062	209.72877502441406	8.33272933959961e-5	368.92657470703125	234.55703735351562	1.0	545.692138671875	205.8920440673828	1.0	545.5317993164062	206.37481689453125	0.0016214549541473389	5	029
184	444.1457824707031	271.868896484375	0.000179290771484375	369.1792907714844	235.5326385498047	1.0	544.9150390625	206.310546875	1.0	544.6998901367188	207.15750122070312	0.003907740116119385	5	029
185	436.5907287597656	281.9225158691406	1.0	370.57379150390625	237.0791015625	1.0	544.4287109375	205.52993774414062	1.0	541.4298706054688	205.1609649658203	0.0013105571269989014	5	029
186	438.56097412109375	283.31610107421875	1.0	369.6042785644531	242.15660095214844	0.9999999403953552	545.0713500976562	206.0703125	1.0	541.598388671875	205.43077087402344	0.0008604824542999268	5	029
187	438.9050598144531	285.2548828125	1.0	367.7405090332031	243.87841796875	1.0	545.3606567382812	206.0026092529297	1.0	541.8787841796875	205.7645263671875	0.0006236135959625244	5	029
188	438.50909423828125	286.664306640625	0.9999985694885254	365.8142395019531	243.9977264404297	1.0	545.385009765625	206.387939453125	1.0	542.03076171875	206.1481170654297	0.0007887780666351318	5	029
189	439.4149169921875	289.6536865234375	0.04717084765434265	369.7554626464844	247.3916015625	1.0	545.4824829101562	205.71353149414062	1.0	542.9248657226562	206.38784790039062	0.0006805956363677979	5	029
190	438.9816589355469	291.81744384765625	0.763313889503479	367.5990905761719	255.93472290039062	0.9999896883964539	545.0040283203125	205.57467651367188	1.0	542.10302734375	205.31088256835938	0.0010996460914611816	5	029
191	437.2845153808594	293.3825378417969	0.9999998807907104	366.00079345703125	253.00062561035156	0.9994295239448547	545.2182006835938	206.78237915039062	1.0	542.8770141601562	206.9093780517578	0.0008601546287536621	5	029
192	436.4268798828125	294.01312255859375	1.0	368.3901062011719	256.6987609863281	0.003087669610977173	545.5394897460938	205.71754455566406	1.0	542.3502197265625	205.54779052734375	0.001285552978515625	5	029
193	435.9538269042969	295.6739807128906	0.9999999403953552	367.8827819824219	256.44476318359375	0.3834697902202606	545.4326782226562	205.73301696777344	1.0	542.412109375	205.72373962402344	0.0015211403369903564	5	029
194	435.5982666015625	297.73907470703125	1.0	436.147216796875	297.1683349609375	0.0004240274429321289	545.5909423828125	205.28109741210938	1.0	543.663330078125	205.6271209716797	0.0008009076118469238	5	029
195	436.2507629394531	303.7002258300781	0.9998762011528015	443.46990966796875	296.9437255859375	0.0006344020366668701	545.261962890625	205.7052459716797	1.0	541.8526611328125	205.36343383789062	0.000866621732711792	5	029
196	3.7400481700897217	3.852369546890259	0.00010290741920471191	362.3188171386719	266.8804626464844	0.008853614330291748	545.2327880859375	205.57626342773438	1.0	542.816650390625	205.77154541015625	0.0010827183723449707	5	029
197	476.96923828125	316.5398864746094	0.11711224913597107	438.0162048339844	309.6880798339844	0.0007518529891967773	545.65869140625	205.77288818359375	1.0	542.3353271484375	205.33193969726562	0.0007635951042175293	5	029
198	436.3825378417969	310.6611022949219	1.0	367.068603515625	277.3489074707031	0.6871114373207092	544.6802978515625	205.98829650878906	1.0	542.528076171875	205.81173706054688	0.003131955862045288	5	029
199	441.04388427734375	311.44085693359375	0.9310393929481506	367.7784423828125	288.66259765625	0.2088434100151062	545.40283203125	206.1490478515625	1.0	543.1842651367188	206.17230224609375	0.0008557140827178955	5	029
200	446.7162780761719	312.8242492675781	0.00014266371726989746	365.6242980957031	286.7835998535156	0.005502462387084961	545.2498779296875	204.8137969970703	1.0	542.2476196289062	204.58058166503906	0.0009111464023590088	5	029
201	470.27911376953125	326.4153137207031	0.10465654730796814	1.4427900314331055	2.213912010192871	0.00020518898963928223	545.049560546875	205.70835876464844	1.0	542.1222534179688	205.64303588867188	0.0010104179382324219	5	029
202	438.5958557128906	320.8529968261719	0.9338048100471497	368.8641052246094	294.7095947265625	0.002319931983947754	544.7939453125	205.9628448486328	1.0	542.5968017578125	205.64886474609375	0.0011423826217651367	5	029
203	436.236328125	319.35870361328125	0.9999995231628418	365.3748474121094	308.7216796875	0.9827897548675537	545.3658447265625	205.0770263671875	1.0	543.5113525390625	203.43707275390625	0.0007590055465698242	5	029
204	435.9568786621094	318.9608154296875	1.0	365.8054504394531	306.7828674316406	0.9999998807907104	545.0987548828125	206.52001953125	1.0	542.6676025390625	206.64398193359375	0.0014176368713378906	5	029
205	437.0775146484375	320.3460693359375	1.0	363.3987121582031	307.39422607421875	1.0	544.6991577148438	205.53981018066406	1.0	542.44873046875	204.98118591308594	0.0017092227935791016	5	029
206	477.95928955078125	336.238525390625	1.0	366.8316650390625	312.32269287109375	0.9999972581863403	545.7029418945312	205.9374542236328	1.0	542.9668579101562	206.386474609375	0.0006811320781707764	5	029
207	439.6962890625	322.6512756347656	1.0	364.7679443359375	318.2963562011719	0.4629140794277191	544.9175415039062	205.68836975097656	1.0	541.77880859375	205.5989532470703	0.0011981427669525146	5	029
208	438.8807678222656	324.3363037109375	1.0	445.6233215332031	324.044921875	0.002251952886581421	544.8602294921875	205.27647399902344	1.0	541.412353515625	204.9945068359375	0.0007923543453216553	5	029
209	439.1100769042969	323.992919921875	1.0	359.5426330566406	323.02880859375	0.9999989867210388	544.5399780273438	205.50119018554688	1.0	541.3192749023438	205.32305908203125	0.0010218918323516846	5	029
210	436.26531982421875	324.6666259765625	1.0	357.39508056640625	324.0774841308594	0.0037891268730163574	545.323486328125	206.01141357421875	1.0	542.841796875	206.2887420654297	0.0011104047298431396	5	029
211	437.8449401855469	328.69921875	1.0	355.3559265136719	325.2265930175781	0.9998720288276672	545.1909790039062	205.751708984375	1.0	542.080810546875	205.4430694580078	0.0009657442569732666	5	029
212	435.6363525390625	333.2361145019531	1.0	355.8110046386719	327.35699462890625	0.9999998807907104	544.9490356445312	205.97938537597656	1.0	542.720947265625	206.23316955566406	0.002328544855117798	5	029
213	437.423095703125	337.1135559082031	1.0	366.4452209472656	349.5032043457031	0.9980356693267822	544.9248046875	205.2601776123047	1.0	541.554443359375	204.7570343017578	0.0007669031620025635	5	029
214	438.9960632324219	337.7666320800781	1.0	446.4090270996094	338.69873046875	0.0004718601703643799	545.4664306640625	206.24258422851562	1.0	545.1695556640625	207.14112854003906	0.0007564127445220947	5	029
215	436.4849853515625	340.38031005859375	1.0	4.101493835449219	161.68966674804688	0.0007952749729156494	545.1660766601562	205.88197326660156	1.0	542.2097778320312	205.66297912597656	0.001435399055480957	5	029
216	436.1637878417969	343.66717529296875	1.0	445.1529846191406	342.14166259765625	0.0004210472106933594	544.8689575195312	206.4007568359375	1.0	542.9449462890625	206.2501220703125	0.0012745261192321777	5	029
217	437.9312744140625	346.32110595703125	1.0	365.5252380371094	351.42242431640625	0.9999811053276062	545.3677978515625	205.94224548339844	1.0	368.7196960449219	353.1103210449219	0.0015279054641723633	5	029
218	438.9967346191406	347.9219665527344	1.0	1.732046127319336	149.4369659423828	0.04947477579116821	545.1495361328125	204.95846557617188	1.0	541.9456787109375	204.61654663085938	0.0013128817081451416	5	029
219	441.0234680175781	348.0372314453125	1.0	448.0802001953125	344.9092712402344	0.0013280510902404785	545.548095703125	206.1719512939453	1.0	541.9818115234375	205.8843994140625	0.0005967319011688232	5	029
220	440.4586486816406	348.7109375	1.0	448.4404602050781	345.1277160644531	0.0010561347007751465	545.1839599609375	205.61965942382812	1.0	541.5455932617188	205.3137664794922	0.0007344484329223633	5	029
221	441.4841613769531	348.5938720703125	1.0	448.8349609375	344.9247131347656	0.0021734535694122314	545.007080078125	205.4864959716797	1.0	542.0875854492188	205.13392639160156	0.001439213752746582	5	029
222	442.44091796875	349.3573913574219	1.0	450.0174255371094	345.28424072265625	0.0010947585105895996	545.3278198242188	205.6761474609375	1.0	542.14892578125	205.4594268798828	0.0005884766578674316	5	029
223	441.2882080078125	348.3228759765625	1.0	5.432560920715332	34.20481872558594	0.0013840794563293457	545.2950439453125	205.35520935058594	1.0	543.449951171875	205.68380737304688	0.0009298622608184814	5	029
224	440.8855895996094	348.0260314941406	1.0	448.2288818359375	344.88885498046875	0.0022964179515838623	544.9115600585938	205.98773193359375	1.0	541.7931518554688	205.81443786621094	0.0006937980651855469	5	029
225	441.2277526855469	348.37347412109375	1.0	448.5975036621094	345.0655822753906	0.002234339714050293	545.1474609375	205.44554138183594	1.0	541.8024291992188	205.21034240722656	0.0009687244892120361	5	029
226	442.8833312988281	344.8882751464844	1.0	448.9482421875	343.7374267578125	0.0012445449829101562	544.7091674804688	205.92689514160156	1.0	541.9105224609375	205.87049865722656	0.0014480054378509521	5	029
227	442.06854248046875	340.816162109375	1.0	448.0707702636719	344.247314453125	0.0007047653198242188	544.8795166015625	206.43777465820312	1.0	541.9579467773438	205.63275146484375	0.001422792673110962	5	029
228	442.02984619140625	334.1114501953125	1.0	448.5739440917969	329.197021484375	0.0011349320411682129	544.976806640625	206.41526794433594	1.0	541.7637329101562	205.939697265625	0.0009670555591583252	5	029
229	440.6174621582031	318.6521301269531	1.0	446.1466064453125	323.06207275390625	0.0004487931728363037	544.19580078125	205.7720947265625	1.0	541.1725463867188	205.48348999023438	0.001192241907119751	5	029
230	437.3114318847656	312.2118225097656	1.0	385.2189636230469	371.0089111328125	0.004209727048873901	545.3977661132812	207.1742706298828	1.0	543.4635009765625	207.16273498535156	0.0016876161098480225	5	029
231	432.07513427734375	307.6879577636719	1.0	379.7554931640625	371.0149230957031	0.9539602994918823	544.9993896484375	206.24620056152344	1.0	542.0208740234375	206.00218200683594	0.0013166964054107666	5	029
232	430.6355895996094	303.88336181640625	1.0	376.7842102050781	371.63665771484375	0.9999957084655762	545.1158447265625	205.6154022216797	1.0	542.3773803710938	205.4812469482422	0.0032611191272735596	5	029
233	429.3068542480469	303.3289489746094	1.0	371.7475280761719	369.37115478515625	0.9994233846664429	544.5250244140625	206.80612182617188	1.0	542.5357055664062	207.19789123535156	0.003211468458175659	5	029
234	428.79083251953125	306.87744140625	1.0	431.8960266113281	307.4800109863281	0.3589341640472412	544.9121704101562	206.606689453125	1.0	542.6094360351562	206.7376251220703	0.002702087163925171	5	029
235	429.3587646484375	307.7263488769531	1.0	363.6627197265625	372.08917236328125	0.9991298913955688	545.25927734375	207.324462890625	1.0	542.3847045898438	207.2670440673828	0.0009584128856658936	5	029
236	436.07269287109375	305.8389892578125	1.0	357.72760009765625	369.00238037109375	0.0005486011505126953	545.622802734375	206.68911743164062	1.0	542.4696044921875	206.80247497558594	0.0011397302150726318	5	029
237	441.8620910644531	303.9621276855469	1.0	447.5670166015625	308.3352966308594	0.0005048215389251709	545.3263549804688	206.93846130371094	1.0	542.171630859375	206.68739318847656	0.0008044540882110596	5	029
238	444.4087829589844	301.056396484375	1.0	15.966888427734375	37.82029342651367	0.001454174518585205	545.2545776367188	205.52166748046875	1.0	542.58642578125	205.49972534179688	0.0011951327323913574	5	029
239	445.68841552734375	296.66571044921875	1.0	364.7090759277344	356.9210205078125	0.027836352586746216	545.2643432617188	205.89071655273438	1.0	542.0846557617188	205.9222412109375	0.0016941726207733154	5	029
240	444.3744201660156	292.66717529296875	1.0	454.1245422363281	290.257080078125	0.000721275806427002	545.0555419921875	206.0719757080078	1.0	541.8580932617188	205.2900390625	0.0009097754955291748	5	029
241	447.6940612792969	286.53863525390625	1.0	372.1238708496094	356.5726623535156	0.3758998215198517	545.3455810546875	205.57049560546875	1.0	541.8925170898438	205.0353240966797	0.0007608532905578613	5	029
242	446.26202392578125	284.3484802246094	1.0	373.1257629394531	359.7087097167969	0.9999998211860657	544.8646850585938	206.2418212890625	1.0	542.1333618164062	205.75363159179688	0.005297541618347168	5	029
243	446.9276428222656	282.7675476074219	1.0	371.8568115234375	358.5520324707031	1.0	546.072021484375	205.71707153320312	1.0	542.6427001953125	205.6023712158203	0.0006216168403625488	5	029
244	445.9446105957031	281.3488464355469	1.0	368.34466552734375	357.813232421875	1.0	544.8172607421875	206.4966278076172	1.0	542.1734008789062	206.3597412109375	0.0029819607734680176	5	029
245	445.86920166015625	280.2190856933594	1.0	367.6217346191406	357.70599365234375	0.9998683929443359	545.207275390625	206.20474243164062	1.0	542.5232543945312	206.23194885253906	0.0020003020763397217	5	029
246	445.6103515625	278.6051025390625	1.0	452.9653015136719	277.3862609863281	0.00036078691482543945	545.4013061523438	205.326171875	1.0	542.036865234375	205.19210815429688	0.00099220871925354	5	029
247	446.1455078125	277.5111389160156	1.0	367.65643310546875	355.4607849121094	0.9993851184844971	545.8798217773438	206.4639892578125	1.0	543.9310913085938	206.1623992919922	0.0011400580406188965	5	029
248	445.42047119140625	277.33453369140625	1.0	368.5325927734375	354.66741943359375	0.9999991655349731	545.4376220703125	205.3653564453125	1.0	543.968994140625	205.5874786376953	0.0010766386985778809	5	029
249	445.47540283203125	277.81573486328125	1.0	365.67218017578125	355.5767822265625	0.9999971389770508	545.6676635742188	205.65896606445312	1.0	541.7371826171875	205.4075469970703	0.0004748404026031494	5	029
250	444.9635009765625	278.3998718261719	1.0	363.7906799316406	352.7088623046875	0.9991682767868042	545.3497924804688	206.7312774658203	1.0	542.2626953125	206.5242462158203	0.002288907766342163	5	029
251	445.2966613769531	277.5679626464844	1.0	14.000335693359375	40.69748306274414	0.008691489696502686	545.1137084960938	205.91615295410156	1.0	542.8970336914062	206.3354949951172	0.0011959075927734375	5	029
252	445.8280334472656	276.7690734863281	1.0	367.0627136230469	353.1153564453125	0.0008809864521026611	545.13525390625	205.83407592773438	0.9999999403953552	542.4588623046875	205.50143432617188	0.002351522445678711	5	029
253	447.4168395996094	275.4451904296875	1.0	365.8036193847656	351.6917419433594	0.6460597515106201	545.8985595703125	205.6632080078125	1.0	542.1470947265625	205.291259765625	0.0005539059638977051	5	029
254	446.60577392578125	275.19976806640625	1.0	365.9784851074219	352.69073486328125	0.27268850803375244	546.116943359375	205.8220977783203	1.0	542.5098266601562	205.61712646484375	0.0005852282047271729	5	029
255	445.9644470214844	275.4046630859375	1.0	370.31378173828125	351.0088806152344	0.0015037953853607178	545.5535888671875	205.09519958496094	1.0	542.2084350585938	205.03988647460938	0.0011352598667144775	5	029
256	446.04449462890625	276.1279602050781	1.0	547.6047973632812	207.2050018310547	0.00018957257270812988	545.4052124023438	205.37025451660156	1.0	543.720947265625	205.55438232421875	0.0017963647842407227	5	029
257	445.85943603515625	277.1164245605469	1.0	547.4207763671875	207.33570861816406	0.00010356307029724121	545.1263427734375	205.0759735107422	1.0	541.5243530273438	204.8241729736328	0.0007803738117218018	5	029
258	445.5678405761719	277.3329162597656	1.0	4.517143249511719	132.74171447753906	0.00038054585456848145	545.51513671875	205.9217987060547	1.0	542.3438720703125	205.3822784423828	0.0010859668254852295	5	029
259	445.8711853027344	276.9887390136719	1.0	362.42547607421875	349.275390625	0.32478952407836914	546.2384033203125	205.3671417236328	1.0	542.5761108398438	205.1926727294922	0.0004973709583282471	5	029
260	446.6769104003906	275.5747375488281	1.0	1.9451680183410645	2.2387447357177734	0.00018385052680969238	545.0472412109375	205.81785583496094	1.0	541.9308471679688	205.205078125	0.0015321671962738037	5	029
261	446.8810119628906	273.3035583496094	1.0	367.2386779785156	343.8520812988281	0.0016480684280395508	545.5411376953125	205.86224365234375	1.0	542.0319213867188	205.41038513183594	0.0008932054042816162	5	029
262	446.88427734375	269.0285339355469	1.0	368.2690124511719	341.93438720703125	0.9999998807907104	546.3237915039062	205.66827392578125	1.0	544.0528564453125	205.8345184326172	0.000784069299697876	5	029
263	447.815185546875	266.1820068359375	1.0	372.3274841308594	339.5187683105469	0.32967960834503174	545.3668823242188	205.8697509765625	1.0	542.026611328125	205.576171875	0.0007788538932800293	5	029
264	446.22088623046875	265.8030090332031	1.0	369.7530212402344	344.1961669921875	0.9497350454330444	544.9154052734375	205.4190216064453	1.0	542.9594116210938	205.5443115234375	0.0014695227146148682	5	029
265	446.1470642089844	265.02667236328125	1.0	363.72833251953125	348.5112609863281	0.8774594068527222	545.780517578125	205.59158325195312	1.0	542.2182006835938	205.47509765625	0.0005944967269897461	5	029
266	445.8516540527344	264.90771484375	1.0	453.9001770019531	262.642578125	0.0006094872951507568	545.213134765625	206.28372192382812	0.9999999403953552	542.5951538085938	206.3148193359375	0.0017940402030944824	5	029
267	445.2748718261719	264.13250732421875	1.0	452.87890625	261.9990234375	0.0006521940231323242	545.3115234375	206.35910034179688	0.9999998807907104	542.593994140625	205.58551025390625	0.001631319522857666	5	029
268	444.60577392578125	263.8988037109375	1.0	453.0893249511719	261.80560302734375	0.0011446177959442139	544.8892211914062	206.07505798339844	1.0	541.5055541992188	205.45909118652344	0.0010052621364593506	5	029
269	443.779052734375	263.65667724609375	1.0	452.2897644042969	261.8014221191406	0.0012296438217163086	545.4392700195312	205.86814880371094	1.0	542.0862426757812	205.50384521484375	0.0009316205978393555	5	029
270	443.6131286621094	263.1936340332031	1.0	364.9798278808594	343.3131103515625	0.9990442991256714	545.6654052734375	205.98802185058594	1.0	542.5380859375	205.57290649414062	0.0010426044464111328	5	029
271	444.13232421875	263.18212890625	1.0	363.0917663574219	341.4204406738281	0.30984967947006226	545.289794921875	205.73641967773438	1.0	541.9404296875	205.65737915039062	0.0006403028964996338	5	029
272	443.48211669921875	263.6795959472656	1.0	450.9570007324219	261.8318786621094	0.0024550557136535645	545.462158203125	206.24497985839844	1.0	542.2296142578125	205.6803741455078	0.0009162425994873047	5	029
273	444.37774658203125	262.8228454589844	1.0	452.6996765136719	261.7162170410156	0.001138448715209961	545.6803588867188	205.51852416992188	1.0	543.8260498046875	205.74342346191406	0.0018811523914337158	5	029
274	447.12103271484375	260.99798583984375	1.0	367.00494384765625	334.33404541015625	0.1263103485107422	545.3709106445312	205.3534698486328	1.0	541.5482788085938	204.82420349121094	0.0005814135074615479	5	029
275	447.3619384765625	256.53216552734375	1.0	452.3302917480469	250.93959045410156	0.001547306776046753	545.2941284179688	205.2108154296875	1.0	543.5709838867188	205.77621459960938	0.0007914900779724121	5	029
276	448.94622802734375	250.95619201660156	1.0	454.82550048828125	248.34353637695312	0.00043448805809020996	544.7840576171875	204.877197265625	1.0	541.6812744140625	204.51614379882812	0.0012152493000030518	5	029
277	450.34088134765625	247.8733673095703	1.0	460.2023010253906	246.8385772705078	0.0002467036247253418	545.2156982421875	205.6125030517578	1.0	542.4135131835938	205.34974670410156	0.002878338098526001	5	029
278	448.2682800292969	247.55406188964844	1.0	454.7450866699219	249.1836395263672	0.00034883618354797363	545.1851806640625	205.671630859375	1.0	541.532470703125	205.86001586914062	0.0008363425731658936	5	029
279	448.47125244140625	246.77696228027344	1.0	454.7735900878906	248.1271514892578	0.00022906064987182617	545.2868041992188	205.18360900878906	1.0	541.6102905273438	205.09536743164062	0.000575631856918335	5	029
280	448.7680358886719	245.437744140625	1.0	4.953856468200684	33.701927185058594	0.0017535686492919922	545.5928955078125	206.10179138183594	1.0	542.2962036132812	206.10693359375	0.0010614097118377686	5	029
281	448.0224609375	245.88766479492188	1.0	454.00457763671875	247.30860900878906	0.0002409517765045166	545.5780029296875	205.82582092285156	1.0	542.1760864257812	205.67535400390625	0.000598222017288208	5	029
282	448.50970458984375	246.42237854003906	1.0	4.648396015167236	31.64640235900879	0.0007381737232208252	545.827880859375	206.00770568847656	1.0	542.2186279296875	205.7137908935547	0.0007257759571075439	5	029
283	447.80291748046875	246.2822265625	1.0	453.77667236328125	247.94818115234375	0.0002453029155731201	545.5257568359375	204.6874237060547	1.0	542.1105346679688	204.6261749267578	0.0009656250476837158	5	029
284	448.18060302734375	245.63003540039062	1.0	453.79498291015625	247.30198669433594	0.00024959444999694824	545.5479736328125	206.50535583496094	1.0	542.5464477539062	206.06024169921875	0.0009546279907226562	5	029
285	448.86676025390625	244.561279296875	1.0	2.7529664039611816	127.8231430053711	0.0003090500831604004	544.9796142578125	206.10987854003906	1.0	541.91259765625	205.71646118164062	0.0009131431579589844	5	029
286	450.61724853515625	243.5157470703125	1.0	461.3076171875	246.71893310546875	0.00019055604934692383	545.7094116210938	205.01260375976562	1.0	544.0745239257812	205.1118621826172	0.0006860196590423584	5	029
287	450.2761535644531	243.6118927001953	1.0	460.93756103515625	246.69366455078125	0.00016736984252929688	545.0779418945312	206.25872802734375	1.0	543.5457763671875	206.21261596679688	0.002340763807296753	5	029
288	450.6912841796875	244.42208862304688	1.0	461.7829895019531	247.2273712158203	0.00019377470016479492	546.2525024414062	205.73497009277344	1.0	542.4235229492188	205.1844482421875	0.00035768747329711914	5	029
289	450.30706787109375	244.87782287597656	1.0	371.4264831542969	325.3541259765625	0.7410356998443604	545.4966430664062	205.7436065673828	1.0	542.2221069335938	205.6153106689453	0.0009920895099639893	5	029
290	450.9314880371094	245.88021850585938	1.0	379.2257080078125	319.5531921386719	0.000295788049697876	546.5701293945312	205.00453186035156	1.0	543.9619750976562	205.47796630859375	0.0004983842372894287	5	029
291	450.3492126464844	246.6373748779297	1.0	3.294722080230713	31.43019676208496	0.00014865398406982422	545.2318725585938	205.81283569335938	1.0	542.0933227539062	205.39569091796875	0.0007775425910949707	5	029
292	449.679443359375	248.54176330566406	1.0	1.9717018604278564	236.48638916015625	0.0001469254493713379	545.2922973632812	205.9544219970703	1.0	541.8787231445312	205.8404541015625	0.0007428526878356934	5	029
293	448.5876159667969	250.98081970214844	1.0	1.4800455570220947	2.826904773712158	0.00023192167282104492	544.8707275390625	205.42135620117188	1.0	541.5599975585938	205.6464385986328	0.0008638501167297363	5	029
294	447.8244934082031	252.35983276367188	1.0	369.6331787109375	326.28094482421875	0.002086937427520752	544.6812744140625	205.1019287109375	1.0	544.2713623046875	202.9243927001953	0.0011973381042480469	5	029
295	447.8172912597656	253.7133331298828	1.0	448.3114013671875	251.1590576171875	0.00011074542999267578	545.1796264648438	206.1758270263672	1.0	542.0707397460938	205.93553161621094	0.0010218918323516846	5	029
296	446.01190185546875	255.80662536621094	1.0	367.963134765625	335.0723571777344	0.10126620531082153	545.7197265625	205.54254150390625	1.0	544.5397338867188	203.7848663330078	0.0012471973896026611	5	029
297	444.3161926269531	258.05267333984375	1.0	370.097412109375	336.6146240234375	0.1922961175441742	545.4596557617188	206.90040588378906	1.0	542.6066284179688	206.88502502441406	0.0019612014293670654	5	029
298	443.4083557128906	261.21087646484375	1.0	371.1475524902344	336.11810302734375	0.0013436079025268555	544.968505859375	205.56210327148438	1.0	542.12841796875	205.61322021484375	0.0016658902168273926	5	029
299	442.6855163574219	264.11224365234375	1.0	373.1571960449219	337.88153076171875	0.9621418714523315	545.5930786132812	205.50518798828125	1.0	542.2904663085938	205.49993896484375	0.0009776651859283447	5	029
300	442.0900573730469	265.52386474609375	1.0	370.9947814941406	339.1351318359375	0.9148765802383423	545.7451782226562	205.97555541992188	1.0	542.0911254882812	206.04901123046875	0.0005427300930023193	5	029
301	441.4423828125	267.9923095703125	1.0	4.937784671783447	191.3054656982422	0.0016437768936157227	545.1963500976562	206.2398681640625	1.0	541.5968627929688	205.728515625	0.0004013478755950928	5	029
302	439.55560302734375	269.124267578125	1.0	441.17474365234375	272.6204833984375	0.00023946166038513184	544.6016235351562	205.9230194091797	1.0	541.9494018554688	206.03521728515625	0.0035566389560699463	5	029
303	440.1053466796875	272.2844543457031	1.0	373.5485534667969	340.32037353515625	0.0006171166896820068	546.0581665039062	205.4894256591797	1.0	542.6748046875	205.37554931640625	0.0005934834480285645	5	029
304	440.3770446777344	273.32147216796875	1.0	447.23846435546875	278.0119934082031	0.00021529197692871094	545.4569091796875	205.77183532714844	1.0	542.254638671875	205.62608337402344	0.0010495483875274658	5	029
305	439.45208740234375	275.5626220703125	1.0	363.88690185546875	355.7849426269531	0.013208895921707153	545.4279174804688	205.7584991455078	1.0	542.0318603515625	205.63568115234375	0.0010437965393066406	5	029
306	437.45526123046875	278.7903137207031	1.0	364.5604553222656	354.4306945800781	0.9999972581863403	545.4247436523438	206.1044158935547	1.0	542.50634765625	205.9031524658203	0.0012214183807373047	5	029
307	437.392578125	280.98907470703125	1.0	445.529296875	282.9760437011719	0.00022473931312561035	544.7853393554688	206.64254760742188	1.0	541.8565673828125	206.35491943359375	0.0020215511322021484	5	029
308	441.5130615234375	280.4184265136719	1.0	370.3324890136719	354.18182373046875	0.279034286737442	545.3705444335938	205.75604248046875	1.0	541.7748413085938	205.32455444335938	0.0005601942539215088	5	029
309	442.3610534667969	280.08905029296875	1.0	369.11468505859375	356.5565490722656	0.9995590448379517	545.6683349609375	205.9456787109375	1.0	544.0193481445312	202.8743896484375	0.0009423494338989258	5	029
310	442.9621887207031	279.775634765625	1.0	367.039794921875	361.12835693359375	0.9999969601631165	545.762939453125	206.07374572753906	1.0	542.6238403320312	205.56710815429688	0.0010533332824707031	5	029
311	443.9720764160156	279.5548095703125	1.0	363.24261474609375	363.61907958984375	0.9642002582550049	545.2540893554688	205.58981323242188	1.0	542.4469604492188	205.38636779785156	0.0015240311622619629	5	029
312	445.7931823730469	280.38018798828125	1.0	360.1803283691406	368.6263427734375	0.055108726024627686	545.315673828125	206.19459533691406	1.0	541.945068359375	205.76693725585938	0.0008673369884490967	5	029
313	448.64508056640625	280.1376037597656	1.0	360.0962829589844	369.5850524902344	0.05412060022354126	545.4178466796875	205.4420623779297	1.0	541.5732421875	205.431884765625	0.0005294978618621826	5	029
314	449.7216491699219	280.03204345703125	1.0	363.1754150390625	365.12005615234375	0.9873783588409424	545.5127563476562	204.906982421875	1.0	541.7324829101562	204.4085235595703	0.0005107223987579346	5	029
315	451.44232177734375	280.37286376953125	1.0	361.2663879394531	367.15570068359375	0.9995936155319214	545.1209106445312	206.2019500732422	1.0	541.5932006835938	206.18214416503906	0.0006061196327209473	5	029
316	451.4773864746094	280.5198974609375	1.0	360.1273193359375	366.4393310546875	0.9999152421951294	545.2333374023438	206.3630828857422	1.0	541.9783935546875	206.12684631347656	0.00108376145362854	5	029
317	452.05108642578125	279.712646484375	1.0	359.8120422363281	367.6159362792969	0.09806859493255615	546.4039916992188	205.03993225097656	1.0	542.782470703125	204.7463836669922	0.0007467269897460938	5	029
318	453.14971923828125	279.4080810546875	1.0	358.71453857421875	366.1837158203125	0.5290206670761108	545.7098388671875	206.30691528320312	1.0	542.72314453125	206.16209411621094	0.0010282695293426514	5	029
319	452.7078857421875	280.0185546875	1.0	461.8101806640625	282.14605712890625	0.00024703145027160645	545.1351928710938	206.20545959472656	1.0	542.718505859375	206.34268188476562	0.0013961195945739746	5	029
320	453.2208251953125	280.1605224609375	1.0	461.9117431640625	281.5790710449219	0.00019547343254089355	545.5549926757812	206.39654541015625	1.0	542.2516479492188	206.23822021484375	0.000668942928314209	5	029
321	453.0376892089844	279.93511962890625	1.0	358.23040771484375	365.4514465332031	0.95368492603302	545.2564086914062	205.85708618164062	1.0	541.7378540039062	205.75564575195312	0.0008833110332489014	5	029
322	455.22027587890625	278.867919921875	1.0	463.1977233886719	281.6684875488281	0.0002442002296447754	546.376953125	205.8061981201172	1.0	542.5682983398438	205.3744659423828	0.0005078911781311035	5	029
323	454.7355041503906	277.6868591308594	1.0	463.2989196777344	281.1146240234375	0.000513613224029541	545.4533081054688	206.03004455566406	1.0	541.7904052734375	205.2983856201172	0.0007689595222473145	5	029
324	453.2383117675781	278.22418212890625	1.0	462.3374328613281	280.9820861816406	0.0004723668098449707	545.6724853515625	205.2789764404297	1.0	542.337890625	205.35263061523438	0.0008762776851654053	5	029
325	453.2335205078125	278.36175537109375	1.0	462.2280578613281	280.5948791503906	0.00029730796813964844	546.0943603515625	206.05055236816406	1.0	542.5567626953125	205.6047821044922	0.0009489655494689941	5	029
326	453.8460998535156	279.00311279296875	1.0	462.36431884765625	281.4546203613281	0.0003317296504974365	545.5405883789062	205.8268585205078	1.0	542.1171875	205.67628479003906	0.000918656587600708	5	029
327	455.0609130859375	278.71240234375	1.0	463.26751708984375	281.62799072265625	0.0003597438335418701	545.5685424804688	205.85296630859375	1.0	542.3441772460938	205.6265106201172	0.0008710324764251709	5	029
328	454.2950744628906	278.5961608886719	1.0	462.5668029785156	281.8438720703125	0.0004805624485015869	545.217529296875	206.1361541748047	1.0	543.1351928710938	206.20635986328125	0.0012342333793640137	5	029
329	453.8802185058594	279.0658874511719	1.0	462.3653259277344	281.10870361328125	0.0002789497375488281	545.226806640625	205.57093811035156	1.0	541.7123413085938	205.11590576171875	0.0006284117698669434	5	029
330	453.8218688964844	277.34967041015625	1.0	462.5411376953125	280.380859375	0.0004864335060119629	545.5157470703125	205.80764770507812	1.0	542.1958618164062	205.52967834472656	0.0011809766292572021	5	029
331	457.9642639160156	273.0018310546875	1.0	465.6269836425781	266.32855224609375	0.0011179745197296143	546.1436767578125	205.6545867919922	1.0	542.4970092773438	205.42703247070312	0.0005233585834503174	5	029
332	459.00396728515625	267.8457946777344	1.0	464.8297424316406	265.2021789550781	0.0016627609729766846	545.5703125	206.5743865966797	1.0	542.5530395507812	206.30941772460938	0.0007855892181396484	5	029
333	453.8521728515625	265.3782653808594	1.0	462.33282470703125	267.3959655761719	0.0007675290107727051	545.252685546875	206.1626434326172	1.0	541.802734375	205.7945098876953	0.0008363127708435059	5	029
334	453.8049621582031	262.79095458984375	1.0	462.85577392578125	265.4293518066406	0.000716477632522583	545.9243774414062	206.82086181640625	1.0	543.0413208007812	206.50399780273438	0.0010874569416046143	5	029
335	454.94525146484375	260.96038818359375	1.0	463.70428466796875	264.89752197265625	0.0006401538848876953	545.1961669921875	205.43222045898438	1.0	542.1460571289062	204.98190307617188	0.001128077507019043	5	029
336	455.71710205078125	259.9546813964844	1.0	463.7522277832031	263.7108459472656	0.0011252164840698242	545.5409545898438	204.97689819335938	1.0	541.9976806640625	204.9337921142578	0.0005626678466796875	5	029
337	454.8955078125	259.9826354980469	1.0	463.58428955078125	264.15478515625	0.0008200705051422119	545.7347412109375	205.54434204101562	1.0	542.2479858398438	205.4910125732422	0.0005853772163391113	5	029
338	455.200927734375	258.035400390625	1.0	368.85302734375	340.4258728027344	0.906220555305481	545.865966796875	205.5206298828125	1.0	542.4417724609375	205.25811767578125	0.000599980354309082	5	029
339	457.0854797363281	257.25054931640625	1.0	466.233642578125	256.8265380859375	0.0013179779052734375	545.5740966796875	205.19680786132812	1.0	541.870361328125	205.0986785888672	0.000740736722946167	5	029
340	456.8126220703125	255.3277130126953	1.0	465.2664489746094	250.62672424316406	0.0010839402675628662	545.4979248046875	204.40049743652344	1.0	541.9447631835938	204.30137634277344	0.0005039870738983154	5	029
341	459.34686279296875	255.2349395751953	1.0	465.9634094238281	256.1175537109375	0.0008429884910583496	545.6813354492188	205.5869598388672	1.0	542.06591796875	205.12229919433594	0.0005863010883331299	5	029
342	455.91546630859375	256.46112060546875	1.0	374.7967529296875	337.34466552734375	0.07559266686439514	545.7501220703125	205.2388916015625	1.0	543.8790893554688	205.74966430664062	0.0062232911586761475	5	029
343	443.9551086425781	256.3955078125	1.0	374.0803527832031	332.09161376953125	0.9555423259735107	545.6423950195312	204.87892150878906	1.0	544.0113525390625	205.16969299316406	0.000982046127319336	5	029
344	440.63519287109375	254.2061767578125	1.0	446.6907958984375	259.607421875	0.00019463896751403809	546.2822265625	206.36325073242188	1.0	544.4483032226562	205.9927520751953	0.0006184577941894531	5	029
345	437.4110107421875	253.064453125	1.0	446.56451416015625	248.50930786132812	0.0005548596382141113	545.736572265625	205.62600708007812	1.0	542.49658203125	205.2662811279297	0.0009846985340118408	5	029
346	433.7229309082031	256.69488525390625	1.0	4.079614639282227	182.3241729736328	0.00045105814933776855	545.3455810546875	205.85508728027344	1.0	542.3727416992188	206.0079803466797	0.0009501278400421143	5	029
347	432.6669006347656	261.4342346191406	1.0	2.731746196746826	199.511474609375	0.00012153387069702148	545.7916870117188	206.7886199951172	1.0	542.7543334960938	206.59658813476562	0.0012692809104919434	5	029
348	425.6280517578125	267.3568420410156	1.0	433.12091064453125	264.434326171875	0.0007325708866119385	544.940185546875	206.3303680419922	1.0	542.6409912109375	206.36099243164062	0.0016064941883087158	5	029
349	417.6944885253906	273.5242004394531	1.0	346.41748046875	345.5341796875	0.9471654891967773	545.3275756835938	206.1952667236328	1.0	542.0673217773438	205.91903686523438	0.0012201368808746338	5	029
350	416.2212219238281	279.090087890625	1.0	340.6630859375	341.94744873046875	0.012653648853302002	545.7122802734375	205.98074340820312	1.0	542.515869140625	205.9734649658203	0.000911414623260498	5	029
351	416.25128173828125	284.700927734375	1.0	415.537353515625	288.87139892578125	0.00011464953422546387	545.6515502929688	205.80899047851562	1.0	543.0750122070312	206.0417938232422	0.0006720423698425293	5	029
352	417.5601501464844	286.8460388183594	1.0	3.346067190170288	156.6776885986328	0.00017747282981872559	545.4857788085938	206.86277770996094	1.0	543.1348876953125	206.75228881835938	0.0009254813194274902	5	029
353	419.35546875	289.5295104980469	1.0	548.0279541015625	207.94757080078125	0.000167161226272583	545.4036865234375	205.8984832763672	0.9999999403953552	542.1346435546875	205.24012756347656	0.0009714066982269287	5	029
354	419.40631103515625	290.0639953613281	1.0	545.47802734375	209.24977111816406	0.00012791156768798828	545.9509887695312	207.4532012939453	1.0	544.2674560546875	208.56610107421875	0.0008093118667602539	5	029
355	420.095703125	289.1626281738281	1.0	2.0794477462768555	158.56329345703125	0.00028643012046813965	544.8566284179688	206.30906677246094	1.0	542.9226684570312	206.5198516845703	0.0016509592533111572	5	029
356	423.239990234375	288.2416687011719	1.0	429.1786804199219	290.2174987792969	0.0007718801498413086	544.9217529296875	206.0230255126953	1.0	541.9135131835938	205.89552307128906	0.0024243593215942383	5	029
357	425.67572021484375	285.5920104980469	1.0	431.0737609863281	290.9855651855469	0.00032708048820495605	545.6475830078125	206.14950561523438	1.0	542.669921875	205.8460235595703	0.0009385049343109131	5	029
358	429.6322937011719	283.83154296875	1.0	339.3406982421875	329.06134033203125	0.00030431151390075684	545.6004638671875	205.6741943359375	1.0	542.1304931640625	205.0626678466797	0.0007477998733520508	5	029
359	433.2862243652344	282.8487854003906	1.0	440.2705078125	279.4687805175781	0.0003101527690887451	545.5806884765625	206.31639099121094	1.0	542.3899536132812	206.27684020996094	0.0014501512050628662	5	029
360	431.03143310546875	283.2433776855469	1.0	430.51312255859375	287.9272155761719	0.0003115832805633545	544.6578369140625	205.78033447265625	1.0	541.6923828125	205.6847381591797	0.0014025568962097168	5	029
361	431.6144714355469	283.06988525390625	1.0	431.02667236328125	287.47113037109375	0.00023484230041503906	545.5492553710938	205.29747009277344	1.0	542.8124389648438	205.3744354248047	0.00098380446434021	5	029
362	431.46856689453125	282.02764892578125	1.0	439.5726623535156	279.0672302246094	0.0003090202808380127	545.244140625	205.70022583007812	1.0	541.8134155273438	205.5620880126953	0.0010303258895874023	5	029
363	430.80450439453125	283.1251220703125	1.0	344.4330139160156	326.20361328125	0.3639829456806183	545.4293212890625	206.0260467529297	1.0	542.6920776367188	206.23684692382812	0.0005270242691040039	5	029
364	430.52032470703125	284.01385498046875	1.0	430.4228515625	288.2027282714844	0.0002746880054473877	545.2771606445312	205.750732421875	0.9999999403953552	542.0060424804688	205.7744140625	0.0017817914485931396	5	029
365	430.03790283203125	283.25994873046875	1.0	349.6950378417969	325.6940002441406	0.0030520856380462646	545.8677368164062	206.7358856201172	1.0	542.387939453125	206.51669311523438	0.00048604607582092285	5	029
366	428.7685546875	282.3248291015625	1.0	347.7512512207031	324.2184753417969	0.00038170814514160156	545.3828735351562	205.95753479003906	1.0	542.280029296875	205.21588134765625	0.0009558200836181641	5	029
367	430.894775390625	281.3185729980469	1.0	346.2856750488281	326.3246154785156	0.6126565933227539	546.0487060546875	205.73941040039062	1.0	544.4080810546875	206.06390380859375	0.0012489259243011475	5	029
368	433.2581481933594	276.1490783691406	1.0	5.316740036010742	34.06548309326172	0.00026473402976989746	545.5994262695312	205.78469848632812	1.0	543.0183715820312	205.947021484375	0.0007356107234954834	5	029
369	435.19000244140625	271.0492248535156	1.0	342.9990539550781	336.8692626953125	0.9958624839782715	545.5122680664062	205.77835083007812	1.0	542.209228515625	205.50631713867188	0.0008096098899841309	5	029
370	436.8061828613281	266.2303771972656	1.0	445.14373779296875	267.3573303222656	0.0002739131450653076	545.9146118164062	206.0324249267578	1.0	542.5471801757812	205.61474609375	0.0007384419441223145	5	029
371	437.1601257324219	264.55731201171875	1.0	349.890869140625	330.3294982910156	0.06166881322860718	545.4710083007812	205.5357666015625	1.0	542.0342407226562	205.39247131347656	0.000679314136505127	5	029
372	437.4093933105469	262.9076843261719	1.0	445.2582702636719	265.1435546875	0.0002557039260864258	545.5242919921875	205.3521270751953	1.0	542.0958862304688	205.3643035888672	0.0006913840770721436	5	029
373	437.6988830566406	258.8666687011719	1.0	351.2924499511719	327.2823486328125	0.999782383441925	546.093994140625	205.2415008544922	1.0	543.4095458984375	206.09181213378906	0.0006622970104217529	5	029
374	442.5144348144531	255.26199340820312	1.0	353.89105224609375	324.39801025390625	0.6021983623504639	545.050048828125	205.58018493652344	1.0	543.5029296875	205.8001251220703	0.0035529136657714844	5	029
375	447.45361328125	249.0328369140625	1.0	454.56854248046875	246.47592163085938	0.0009723007678985596	545.3720092773438	205.638671875	1.0	544.36376953125	203.18768310546875	0.0009060800075531006	5	029
376	438.48773193359375	250.56085205078125	1.0	354.27252197265625	325.41668701171875	0.016298413276672363	545.6622924804688	204.79986572265625	1.0	543.277099609375	205.0824432373047	0.0006663203239440918	5	029
377	434.6038818359375	252.94223022460938	1.0	434.8008728027344	251.2672119140625	0.00023692846298217773	545.8134155273438	206.23086547851562	1.0	543.69384765625	206.0394744873047	0.0010532736778259277	5	029
378	431.1386413574219	253.0264434814453	1.0	436.3061218261719	249.11544799804688	0.0005399882793426514	545.149169921875	205.8937225341797	1.0	542.0529174804688	205.91455078125	0.0012758374214172363	5	029
379	428.0228271484375	256.72064208984375	1.0	548.5638427734375	208.25938415527344	0.00014728307723999023	546.056884765625	206.14108276367188	1.0	545.7295532226562	206.89483642578125	0.0011170506477355957	5	029
380	427.1555480957031	259.0633544921875	1.0	337.3988952636719	327.9781494140625	0.10639894008636475	545.3964233398438	205.84219360351562	1.0	542.0347900390625	205.88217163085938	0.001176685094833374	5	029
381	422.5061950683594	261.89984130859375	1.0	430.2421569824219	264.8929138183594	0.00017276406288146973	545.6243286132812	206.07579040527344	1.0	543.1417236328125	206.29525756835938	0.0009115040302276611	5	029
382	420.9534606933594	263.7904052734375	1.0	548.06884765625	207.4385223388672	0.00022011995315551758	545.3455200195312	205.42822265625	1.0	544.1455688476562	205.9516143798828	0.004480540752410889	5	029
383	415.55047607421875	266.56292724609375	1.0	3.354766368865967	32.92374038696289	0.000579148530960083	545.6093139648438	206.31826782226562	1.0	542.4148559570312	206.21070861816406	0.0014097094535827637	5	029
384	414.4967346191406	265.7049865722656	1.0	413.5201110839844	270.3382568359375	0.0003732144832611084	545.1522216796875	205.6249542236328	1.0	542.130615234375	205.81448364257812	0.0009138286113739014	5	029
385	412.37518310546875	267.5861511230469	1.0	417.40386962890625	264.8873291015625	0.004154711961746216	545.5902099609375	206.27394104003906	1.0	541.9234619140625	206.15838623046875	0.0008549392223358154	5	029
386	413.01953125	269.0262756347656	1.0	418.0979309082031	266.1898193359375	0.002738744020462036	545.2827758789062	205.99415588378906	1.0	541.9473876953125	205.57015991210938	0.0007441937923431396	5	029
387	411.92718505859375	269.83367919921875	1.0	412.4169006347656	266.8317565917969	0.0013301670551300049	545.8424682617188	205.9778594970703	1.0	542.527587890625	205.94725036621094	0.0008067190647125244	5	029
388	412.7397766113281	268.8795166015625	1.0	412.76348876953125	271.9468994140625	0.0007675886154174805	545.7984008789062	206.109619140625	1.0	542.220947265625	205.77114868164062	0.0007626116275787354	5	029
389	412.9632263183594	268.44000244140625	1.0	413.20111083984375	271.80621337890625	0.000525057315826416	545.1119384765625	205.99774169921875	0.9999999403953552	541.94384765625	205.58807373046875	0.0012301802635192871	5	029
390	414.782470703125	267.68402099609375	1.0	414.1159362792969	271.3854064941406	0.0003807246685028076	545.247802734375	206.19456481933594	1.0	542.2584228515625	205.959228515625	0.0010958313941955566	5	029
391	419.4394226074219	266.17462158203125	1.0	316.7994689941406	339.97528076171875	0.9470113515853882	545.5615844726562	205.17344665527344	1.0	542.29833984375	205.31820678710938	0.0006646811962127686	5	029
392	422.7231140136719	264.3254089355469	1.0	319.5287780761719	340.81036376953125	0.0550408661365509	544.9902954101562	205.63351440429688	1.0	542.0872192382812	205.18710327148438	0.0010798275470733643	5	029
393	424.5433349609375	263.6432800292969	1.0	547.7677612304688	206.834228515625	0.00018137693405151367	545.0942993164062	204.8644256591797	1.0	542.2119750976562	204.87179565429688	0.001575767993927002	5	029
394	424.70648193359375	263.2453308105469	1.0	438.3039245605469	258.013671875	0.0002103745937347412	544.94091796875	206.0893096923828	1.0	541.9009399414062	205.8767852783203	0.0017198026180267334	5	029
395	425.0320129394531	263.3127746582031	1.0	432.3111572265625	266.1887512207031	0.00012239813804626465	544.8638305664062	205.25143432617188	1.0	541.8884887695312	205.10067749023438	0.0012552142143249512	5	029
396	425.15960693359375	263.1542663574219	1.0	438.40673828125	257.612548828125	0.00012949109077453613	545.4392700195312	205.28286743164062	1.0	543.574462890625	205.8016815185547	0.0011226236820220947	5	029
397	425.7703857421875	263.9132080078125	1.0	548.3486938476562	207.71560668945312	0.00011527538299560547	545.843994140625	205.31703186035156	1.0	542.3472290039062	205.1943817138672	0.000663071870803833	5	029
398	426.63507080078125	264.7569580078125	1.0	548.0294799804688	207.17449951171875	0.00010117888450622559	545.6099243164062	205.07391357421875	1.0	542.659912109375	205.0840606689453	0.001187056303024292	5	029
399	427.3244934082031	264.123046875	1.0	439.5155029296875	258.2129211425781	0.00015944242477416992	546.0093383789062	206.2315216064453	1.0	542.6625366210938	206.12103271484375	0.000584334135055542	5	029
400	426.7904968261719	263.8604736328125	1.0	2.9902966022491455	141.9837188720703	0.001061767339706421	545.21337890625	205.28399658203125	1.0	543.6461181640625	205.6471405029297	0.0011678636074066162	5	029
401	425.852294921875	264.1659851074219	1.0	3.4372782707214355	144.9500732421875	0.00024518370628356934	545.6646728515625	205.3136444091797	1.0	542.3402099609375	205.49298095703125	0.0007818937301635742	5	029
402	426.5115966796875	264.2401428222656	1.0	426.1405029296875	269.2692565917969	0.00015720725059509277	545.2027587890625	205.1829376220703	1.0	542.2886352539062	205.38766479492188	0.0006776750087738037	5	029
403	426.4258728027344	264.2152099609375	1.0	439.28289794921875	258.1862487792969	0.00032654404640197754	545.8668212890625	204.94921875	1.0	542.1073608398438	205.13404846191406	0.0003718435764312744	5	029
404	425.714599609375	268.1548767089844	1.0	426.92352294921875	271.60302734375	0.0002448856830596924	545.08837890625	205.9473876953125	1.0	541.6530151367188	205.80650329589844	0.0008247196674346924	5	029
405	427.2390441894531	271.1073913574219	1.0	431.81683349609375	275.260498046875	0.0004920065402984619	545.5130615234375	205.53848266601562	1.0	541.87841796875	205.04916381835938	0.0005151033401489258	5	029
406	427.6379089355469	272.8031311035156	1.0	432.6695556640625	277.22686767578125	0.00034755468368530273	545.509521484375	206.19241333007812	1.0	541.7841186523438	206.00979614257812	0.0005213320255279541	5	029
407	428.6514892578125	273.34326171875	1.0	433.4169921875	277.5120849609375	0.00016373395919799805	545.7599487304688	206.02883911132812	1.0	542.6693115234375	206.0469970703125	0.0010285377502441406	5	029
408	429.06463623046875	273.6795349121094	1.0	5.488992691040039	33.68061828613281	0.0003268122673034668	546.405517578125	206.32684326171875	1.0	543.1328735351562	206.18350219726562	0.0005236566066741943	5	029
409	428.8332824707031	274.5030212402344	1.0	434.03350830078125	278.9535217285156	7.2479248046875e-5	647.145751953125	333.9844970703125	2.345442771911621e-5	433.72265625	280.40478515625	1.4156103134155273e-5	5	029
410	429.353515625	275.33099365234375	1.0	2.4106011390686035	31.506851196289062	0.00014069676399230957	649.9658813476562	186.54661560058594	0.0002657175064086914	3.1137168407440186	28.62133026123047	2.1398067474365234e-5	5	029
411	428.6849365234375	275.198974609375	1.0	434.21453857421875	279.3955993652344	8.702278137207031e-5	648.199951171875	196.28076171875	0.00015276670455932617	3.068514347076416	477.33795166015625	1.6957521438598633e-5	5	029
412	428.28631591796875	275.9122619628906	1.0	1.569803237915039	2.1202316284179688	0.0001665949821472168	433.5334167480469	274.897216796875	3.412365913391113e-5	1.4925312995910645	2.5010805130004883	1.9282102584838867e-5	5	029
413	428.60333251953125	275.2687683105469	1.0	434.83367919921875	275.18280029296875	0.00037169456481933594	8.258689880371094	481.8746337890625	3.758072853088379e-5	4.31496524810791	477.2547912597656	8.183717727661133e-5	5	029
414	429.5597839355469	276.5030212402344	1.0	3.0800042152404785	31.514095306396484	0.00014400482177734375	433.0316467285156	282.3254089355469	2.0176172256469727e-5	2.8313236236572266	27.816574096679688	1.233816146850586e-5	5	029
415	428.7355041503906	276.9928283691406	1.0	437.5341491699219	274.7567138671875	8.785724639892578e-5	432.57244873046875	282.63458251953125	5.0395727157592773e-5	3.0841050148010254	478.1581726074219	1.3589859008789062e-5	5	029
416	429.467041015625	279.1937255859375	1.0	338.7435302734375	344.1975402832031	0.9999986886978149	340.220458984375	345.2629699707031	9.295344352722168e-5	335.34124755859375	339.563232421875	8.666515350341797e-5	5	029
417	429.5601501464844	279.85565185546875	1.0	436.33154296875	278.34326171875	0.0004049837589263916	429.28033447265625	285.04876708984375	0.00018981099128723145	427.6622619628906	288.8858947753906	6.139278411865234e-5	5	029
418	430.35601806640625	279.8271484375	1.0	429.4126892089844	285.51690673828125	0.00013688206672668457	429.54852294921875	285.3041687011719	0.00010287761688232422	426.9842834472656	289.1587219238281	3.6388635635375977e-5	5	029
419	432.5572509765625	280.7048034667969	1.0	2.1638174057006836	2.063969135284424	0.00018066167831420898	436.3524169921875	282.8363342285156	5.459785461425781e-5	432.2622375488281	272.08978271484375	2.720952033996582e-5	5	029
420	432.131103515625	279.7952880859375	1.0	431.3270568847656	285.02252197265625	0.00010219216346740723	435.940185546875	282.1918640136719	7.233023643493652e-5	438.3448181152344	287.9808654785156	2.0682811737060547e-5	5	029
421	433.4188232421875	280.8366394042969	1.0	4.684492111206055	31.463348388671875	0.00015231966972351074	436.447021484375	282.3480224609375	5.120038986206055e-5	3.1878068447113037	28.778846740722656	5.492568016052246e-5	5	029
422	435.134765625	283.8645324707031	1.0	436.0050354003906	288.6003723144531	0.00021275877952575684	433.80804443359375	288.1007995605469	9.906291961669922e-5	425.6536865234375	293.0902404785156	4.786252975463867e-5	5	029
423	436.89080810546875	288.8605041503906	1.0	439.34649658203125	291.8389892578125	0.00028842687606811523	443.0912170410156	289.8459777832031	0.00012511014938354492	423.9679870605469	295.562255859375	3.6597251892089844e-5	5	029
424	437.9845275878906	293.8346252441406	0.9999998807907104	437.4709167480469	294.3460998535156	0.005440115928649902	437.8874206542969	293.4148254394531	0.00017386674880981445	426.27008056640625	297.4537658691406	0.00010201334953308105	5	029
425	440.22052001953125	295.9905090332031	0.9999990463256836	368.97900390625	304.7168884277344	0.9998451471328735	439.43743896484375	295.99945068359375	0.00012570619583129883	370.9911804199219	306.3724670410156	0.00017756223678588867	5	029
426	440.89715576171875	300.1842956542969	0.9999639391899109	439.3930358886719	298.5487060546875	0.002428412437438965	444.243896484375	302.15802001953125	0.00016862154006958008	436.7602233886719	291.3739318847656	0.00014886260032653809	5	029
427	441.03668212890625	302.6910095214844	1.0	446.59759521484375	307.4093322753906	0.00036707520484924316	445.30523681640625	303.2879333496094	0.0007416009902954102	437.7882080078125	291.662109375	0.00013276934623718262	5	029
428	441.97747802734375	304.0540771484375	1.0	446.9997253417969	307.8657531738281	0.00028395652770996094	445.54522705078125	303.34332275390625	0.00038880109786987305	445.99322509765625	305.7281799316406	6.774067878723145e-5	5	029
429	440.78643798828125	304.1059875488281	1.0	446.407958984375	308.00787353515625	0.00023502111434936523	444.7921142578125	303.9200439453125	0.0005321204662322998	438.96099853515625	294.5384216308594	8.043646812438965e-5	5	029
430	441.4569091796875	303.73828125	1.0	371.0469970703125	274.08966064453125	0.00038889050483703613	445.68988037109375	303.8700256347656	0.0006059408187866211	445.9373779296875	305.92059326171875	0.00010144710540771484	5	029
431	440.7543029785156	304.19305419921875	1.0	446.44744873046875	308.42095947265625	0.0003624856472015381	445.08367919921875	304.48577880859375	0.0007403194904327393	438.87005615234375	294.2445068359375	7.176399230957031e-5	5	029
432	440.681396484375	303.34844970703125	1.0	438.0364990234375	306.7861633300781	0.0005558431148529053	444.9997863769531	303.734375	0.0005933046340942383	437.9143981933594	294.0202331542969	0.0003916025161743164	5	029
433	441.81341552734375	303.83642578125	1.0	446.93798828125	307.857666015625	0.00030934810638427734	445.466552734375	303.7209167480469	0.0004749596118927002	439.06982421875	294.06207275390625	0.00016951560974121094	5	029
434	441.288818359375	303.9862976074219	1.0	447.02734375	307.9921569824219	0.000548243522644043	446.0248107910156	304.01910400390625	0.0004539191722869873	439.7463684082031	295.0162658691406	0.00012111663818359375	5	029
435	441.560791015625	303.5897216796875	1.0	446.73248291015625	307.6225280761719	0.00024002790451049805	445.3558654785156	303.3448791503906	0.000609278678894043	438.916015625	292.82952880859375	0.00012922286987304688	5	029
436	442.78875732421875	303.0039367675781	1.0	446.9228515625	307.2169494628906	0.00023493170738220215	445.64239501953125	303.08758544921875	0.0002957284450531006	438.34912109375	292.19818115234375	0.00010013580322265625	5	029
437	441.04248046875	303.86578369140625	1.0	3.9667885303497314	32.165836334228516	0.0006113946437835693	445.4488830566406	303.90594482421875	0.0005359351634979248	438.6322326660156	294.466064453125	0.00014284253120422363	5	029
438	441.1370849609375	303.287353515625	0.9999999403953552	438.3935852050781	306.4761047363281	0.0003572702407836914	445.7118835449219	303.836669921875	0.0005623102188110352	438.5000305175781	293.2131652832031	0.00010335445404052734	5	029
439	441.517578125	301.2232360839844	1.0	442.2965393066406	304.14886474609375	0.0002613961696624756	445.3080139160156	302.6223449707031	0.00046327710151672363	436.4105224609375	288.9490661621094	0.00014200806617736816	5	029
440	442.1374206542969	301.9537048339844	1.0	450.1915588378906	297.6231689453125	0.000555187463760376	445.86126708984375	302.96002197265625	0.0004911422729492188	437.7781066894531	291.2005615234375	0.00034487247467041016	5	029
441	445.9804382324219	295.3851318359375	1.0	369.7801513671875	273.8319091796875	0.013741910457611084	448.90594482421875	299.03839111328125	0.00011500716209411621	446.9317932128906	289.31500244140625	8.442997932434082e-5	5	029
442	445.8379821777344	287.21746826171875	1.0	451.97637939453125	283.2347106933594	0.0032788217067718506	450.01788330078125	286.5482177734375	9.691715240478516e-5	442.6577453613281	279.364501953125	0.00011444091796875	5	029
443	445.3895568847656	285.0549011230469	1.0	451.45867919921875	281.7328796386719	0.000718533992767334	449.05938720703125	284.78021240234375	9.15825366973877e-5	446.208251953125	274.1436767578125	0.00017178058624267578	5	029
444	447.0882568359375	282.6220703125	1.0	454.8705139160156	279.134521484375	0.00024577975273132324	445.852783203125	286.22613525390625	0.00014781951904296875	448.380615234375	273.4830322265625	0.00014093518257141113	5	029
445	446.5026550292969	281.97900390625	1.0	445.7865295410156	286.9933166503906	0.0002873837947845459	445.65802001953125	285.8707580566406	0.00016322731971740723	447.5865173339844	272.89483642578125	6.407499313354492e-5	5	029
446	446.27081298828125	283.202880859375	1.0	446.0350646972656	287.6366271972656	0.0002555251121520996	445.9195861816406	286.6485595703125	8.720159530639648e-5	448.1659240722656	273.94085693359375	9.009242057800293e-5	5	029
447	447.484375	282.1114807128906	1.0	455.9142150878906	278.3533020019531	0.0007205307483673096	647.7030639648438	204.5197296142578	0.00017634034156799316	447.2488098144531	273.3961181640625	8.317828178405762e-5	5	029
448	446.7823181152344	282.739013671875	1.0	357.8580627441406	311.88250732421875	0.00230446457862854	450.228515625	282.9334716796875	8.887052536010742e-5	448.3291320800781	273.31396484375	7.832050323486328e-5	5	029
449	447.2743835449219	282.0050354003906	1.0	352.4615478515625	317.88665771484375	0.984809398651123	446.22247314453125	286.24456787109375	0.0001347661018371582	447.6705017089844	273.012939453125	6.222724914550781e-5	5	029
450	446.61016845703125	279.79376220703125	1.0	353.3882751464844	318.8162841796875	0.0006285011768341064	445.54888916015625	285.0380554199219	0.00011038780212402344	443.2559509277344	288.6546936035156	4.2051076889038086e-5	5	029
451	446.22705078125	282.2811279296875	1.0	455.4294738769531	277.7826843261719	0.0004628598690032959	445.46905517578125	285.6099853515625	0.00010704994201660156	447.00238037109375	274.03973388671875	8.26120376586914e-5	5	029
452	445.8218078613281	279.91351318359375	1.0	454.0343017578125	277.5525817871094	0.0003286004066467285	444.9837951660156	285.19061279296875	0.0001385807991027832	445.6658020019531	273.5680236816406	4.795193672180176e-5	5	029
453	443.93743896484375	281.68756103515625	1.0	355.92022705078125	319.0762023925781	0.01210746169090271	443.3984680175781	285.5343933105469	0.00010699033737182617	447.5291748046875	274.32354736328125	0.00010186433792114258	5	029
454	445.55682373046875	279.0574645996094	1.0	355.6833801269531	319.6994934082031	0.03577834367752075	5.816054821014404	31.29574966430664	0.00010332465171813965	3.5793192386627197	28.86724281311035	0.00010532140731811523	5	029
455	452.65570068359375	270.8539123535156	1.0	367.5247802734375	316.9292297363281	0.004347860813140869	647.1857299804688	315.16748046875	7.268786430358887e-5	451.6065368652344	260.02569580078125	0.00023934245109558105	5	029
456	454.30389404296875	266.38934326171875	1.0	376.4718017578125	329.5609436035156	0.9991984367370605	455.2935485839844	267.3472900390625	6.699562072753906e-5	369.60687255859375	330.880859375	4.380941390991211e-5	5	029
457	455.89495849609375	262.3398132324219	1.0	462.8600769042969	265.6561584472656	0.0003274083137512207	464.6513671875	261.27008056640625	0.00018975138664245605	463.2638244628906	255.86778259277344	6.961822509765625e-5	5	029
458	456.7776794433594	259.9278564453125	1.0	371.998046875	337.58154296875	0.004852205514907837	464.3965148925781	258.9090881347656	0.00021970272064208984	462.1822204589844	255.75347900390625	0.00010842084884643555	5	029
459	457.4005432128906	258.31256103515625	1.0	368.43096923828125	340.0631103515625	0.9832903146743774	463.88763427734375	257.3260803222656	0.0001830756664276123	460.9231872558594	255.2383270263672	6.109476089477539e-5	5	029
460	459.0528564453125	258.1622619628906	1.0	370.1992492675781	340.4301452636719	0.010585486888885498	464.223388671875	257.06488037109375	0.00011262297630310059	3.771432638168335	477.7281494140625	4.8726797103881836e-5	5	029
461	459.2823486328125	258.1956481933594	1.0	370.84429931640625	335.3778381347656	0.006354719400405884	648.6094970703125	209.34683227539062	0.0001398622989654541	3.381850242614746	477.8825378417969	3.0547380447387695e-5	5	029
462	460.1337890625	258.21563720703125	1.0	373.42919921875	335.30926513671875	0.9995880126953125	647.1757202148438	28.695236206054688	0.00012451410293579102	370.3487854003906	339.503173828125	3.835558891296387e-5	5	029
463	460.9502868652344	258.77178955078125	1.0	380.552978515625	327.2497863769531	0.003273904323577881	648.9149169921875	140.4123992919922	7.680058479309082e-5	458.1762390136719	245.98716735839844	7.984042167663574e-5	5	029
464	460.6352233886719	264.12371826171875	1.0	470.84063720703125	259.9894714355469	0.0004921555519104004	460.0151062011719	267.7713317871094	0.0003109276294708252	463.6880187988281	257.7769775390625	0.00014650821685791016	5	029
465	459.45703125	267.1324768066406	1.0	460.0299072265625	270.8503112792969	0.0005464255809783936	459.7391662597656	269.775390625	0.0003116428852081299	452.937255859375	255.44207763671875	0.00012040138244628906	5	029
466	460.38128662109375	270.0213317871094	1.0	455.82208251953125	263.5712890625	0.00017970800399780273	458.9378967285156	267.55377197265625	8.043646812438965e-5	455.04949951171875	259.31707763671875	0.0002516508102416992	5	029
467	460.7387390136719	271.1213684082031	1.0	468.32818603515625	270.0885925292969	0.00026488304138183594	463.9537353515625	270.56268310546875	8.475780487060547e-5	456.2270202636719	260.92718505859375	0.00014898180961608887	5	029
468	461.3387145996094	271.22222900390625	1.0	456.9262390136719	274.74346923828125	0.0001729428768157959	459.9443359375	267.0726013183594	6.633996963500977e-5	457.00775146484375	260.8076171875	0.0001353621482849121	5	029
469	460.2677001953125	273.024658203125	1.0	464.5439758300781	276.5713806152344	6.052851676940918e-5	465.3387145996094	272.6300964355469	3.9458274841308594e-5	458.5089111328125	261.8398742675781	1.4662742614746094e-5	5	029
470	458.12353515625	271.1318054199219	0.9999998211860657	4.6787590980529785	32.100341796875	0.00017979741096496582	649.0535888671875	204.8682861328125	5.2809715270996094e-5	456.769287109375	260.9453430175781	4.228949546813965e-5	5	029
471	455.2665710449219	271.95111083984375	1.0	7.006161212921143	481.0461730957031	0.00018656253814697266	451.5887451171875	275.6119384765625	5.5730342864990234e-5	454.25067138671875	261.45379638671875	5.167722702026367e-5	5	029
472	455.1700134277344	274.2372131347656	1.0	1.4483342170715332	1.798691987991333	5.0395727157592773e-5	647.986328125	140.50148010253906	6.714463233947754e-5	4.321051120758057	477.0318298339844	2.7447938919067383e-5	5	029
473	443.4476623535156	278.05621337890625	0.9990735054016113	1.644127607345581	1.6141490936279297	9.241700172424316e-5	648.8003540039062	220.47378540039062	2.2590160369873047e-5	448.8703308105469	275.10687255859375	1.6570091247558594e-5	5	029
474	440.5463562011719	318.4425048828125	0.7466030716896057	8.643814086914062	482.1678466796875	5.701184272766113e-5	8.204195022583008	482.39190673828125	2.142786979675293e-5	3.8941566944122314	477.5286865234375	5.6236982345581055e-5	5	029
475	432.40863037109375	328.05633544921875	1.0	404.0709228515625	260.28228759765625	0.001190096139907837	437.5029602050781	329.9305725097656	4.836916923522949e-5	4.155747413635254	477.7411193847656	3.3229589462280273e-5	5	029
476	430.17340087890625	337.8327331542969	1.0	438.45361328125	336.56378173828125	0.00020703673362731934	434.9591064453125	336.9098815917969	7.712841033935547e-5	435.8078308105469	342.4413757324219	2.619624137878418e-5	5	029
477	430.42425537109375	343.98931884765625	1.0	438.7993469238281	341.7648010253906	6.854534149169922e-5	646.528564453125	145.75120544433594	4.7266483306884766e-5	433.39752197265625	336.5025329589844	3.078579902648926e-5	5	029
478	431.2596435546875	347.2663269042969	1.0	393.6374206542969	243.50625610351562	0.9999995231628418	646.86767578125	29.31595802307129	0.00010582804679870605	387.4810485839844	246.95094299316406	3.170967102050781e-5	5	029
479	431.5855712890625	348.00860595703125	1.0	440.4081115722656	344.7313537597656	0.0001512765884399414	434.5269775390625	347.08221435546875	6.601214408874512e-5	436.7808532714844	340.5902099609375	0.00015121698379516602	5	029
480	432.48553466796875	347.26202392578125	1.0	401.7786560058594	241.5289764404297	0.005118966102600098	647.4791259765625	30.579269409179688	5.117058753967285e-5	436.327392578125	339.9595947265625	8.96155834197998e-5	5	029
481	433.2752380371094	349.03118896484375	1.0	1.9353814125061035	31.093448638916016	0.00014328956604003906	436.7425231933594	349.4008483886719	3.403425216674805e-5	438.0729064941406	340.9694519042969	7.084012031555176e-5	5	029
482	432.7181091308594	348.3736572265625	1.0	440.3953552246094	348.98138427734375	6.330013275146484e-5	431.0396423339844	351.0960693359375	5.924701690673828e-5	427.327880859375	355.4278869628906	5.0067901611328125e-5	5	029
483	432.7305603027344	348.1902770996094	1.0	427.0166015625	240.41903686523438	0.9999995231628418	425.0600891113281	238.06982421875	5.447864532470703e-5	426.099365234375	239.34205627441406	0.00013872981071472168	5	029
484	432.4116516113281	348.4565734863281	1.0	423.7314147949219	233.1007080078125	0.9451611042022705	431.1376647949219	351.986328125	6.780028343200684e-5	427.1455993652344	355.8401794433594	5.2928924560546875e-5	5	029
485	431.0779724121094	349.75494384765625	1.0	1.8595075607299805	2.4141297340393066	0.0001798868179321289	645.671142578125	118.09040069580078	2.8431415557861328e-5	1.5088520050048828	2.0996289253234863	2.446770668029785e-5	5	029
486	427.3446350097656	354.89495849609375	1.0	423.6934509277344	240.676513671875	0.019124776124954224	433.2019958496094	353.5814514160156	9.641051292419434e-5	430.60711669921875	351.0111083984375	3.7223100662231445e-5	5	029
487	422.9765625	360.1846923828125	1.0	423.1861267089844	248.6988067626953	1.0	428.32354736328125	248.3021240234375	4.953145980834961e-5	416.5923767089844	256.39501953125	4.00543212890625e-5	5	029
488	420.5711364746094	361.1395263671875	1.0	428.9659423828125	251.75576782226562	0.9998128414154053	647.4475708007812	143.61485290527344	0.00021150708198547363	426.8697204589844	255.30380249023438	8.034706115722656e-5	5	029
489	418.9815979003906	364.8968505859375	1.0	430.8731994628906	250.66041564941406	0.9996872544288635	649.371337890625	210.28253173828125	7.647275924682617e-5	422.7075500488281	369.8826599121094	4.357099533081055e-5	5	029
490	412.9359436035156	368.80804443359375	1.0	434.5973815917969	248.50233459472656	0.9999996423721313	647.07421875	319.45367431640625	0.00022074580192565918	430.1785583496094	255.96229553222656	0.00015819072723388672	5	029
491	411.69281005859375	372.83843994140625	1.0	416.7724304199219	375.2564392089844	0.00024768710136413574	417.0466003417969	371.1133117675781	7.170438766479492e-5	417.6117858886719	375.8661804199219	2.92360782623291e-5	5	029
492	409.24847412109375	375.468017578125	1.0	415.49066162109375	377.6427307128906	0.00018203258514404297	645.9152221679688	28.89409828186035	4.100799560546875e-5	404.103759765625	362.6885070800781	2.1457672119140625e-5	5	029
493	407.55517578125	377.9698791503906	1.0	409.4939880371094	375.9314270019531	0.0002799034118652344	409.25445556640625	380.4070129394531	5.981326103210449e-5	404.9719543457031	368.45697021484375	0.0001354813575744629	5	029
494	407.502685546875	378.21990966796875	1.0	432.1285400390625	267.1069030761719	0.11655572056770325	409.19476318359375	380.7204895019531	3.2514333724975586e-5	404.90472412109375	367.741943359375	5.698204040527344e-5	5	029
495	409.1574401855469	375.63507080078125	1.0	430.5660095214844	268.24053955078125	0.018682420253753662	413.27752685546875	374.921630859375	5.608797073364258e-5	404.3571472167969	364.24676513671875	6.127357482910156e-5	5	029
496	408.1552429199219	374.6494445800781	1.0	430.7922668457031	269.2955627441406	0.006965756416320801	5.3758697509765625	31.064985275268555	9.065866470336914e-5	3.51094126701355	29.444616317749023	0.00012862682342529297	5	029
497	408.2800598144531	374.7338562011719	1.0	431.7381591796875	266.6195068359375	0.337773859500885	412.7892150878906	373.3634338378906	5.733966827392578e-5	403.91558837890625	362.9006042480469	2.014636993408203e-5	5	029
498	407.1918640136719	374.7291259765625	1.0	428.1062316894531	268.6586608886719	0.0004095137119293213	412.07781982421875	374.2345886230469	4.050135612487793e-5	402.8290710449219	363.0066833496094	2.3812055587768555e-5	5	029
499	405.8514709472656	375.1339416503906	1.0	1.7148873805999756	2.2497706413269043	0.0001659691333770752	646.732177734375	317.76123046875	0.00014656782150268555	402.3815612792969	364.1570129394531	4.1157007217407227e-5	5	029
500	405.8418884277344	374.4005126953125	1.0	435.07012939453125	263.1969909667969	0.594064474105835	648.1910400390625	254.141357421875	2.816319465637207e-5	2.550550937652588	3.0936105251312256	2.4497509002685547e-5	5	029
501	407.46466064453125	372.436279296875	1.0	435.3487243652344	261.0806884765625	0.0014964044094085693	649.2984619140625	189.41754150390625	8.600950241088867e-5	3.990360736846924	477.73370361328125	6.22868537902832e-5	5	029
502	410.19720458984375	367.28546142578125	1.0	444.7993469238281	260.6933288574219	0.04197514057159424	646.8336791992188	317.48529052734375	5.7250261306762695e-5	2.8933768272399902	3.7707269191741943	3.0934810638427734e-5	5	029
503	413.1478576660156	359.1609191894531	1.0	427.7069091796875	275.7823181152344	0.04246789216995239	418.06439208984375	358.2183837890625	3.212690353393555e-5	4.220578193664551	476.8036193847656	3.820657730102539e-5	5	029
504	416.261962890625	355.1501159667969	1.0	2.7080345153808594	1.6640660762786865	0.0001271069049835205	647.0911865234375	141.53097534179688	7.280707359313965e-5	2.479910373687744	2.780034065246582	3.2067298889160156e-5	5	029
505	421.5911560058594	352.53460693359375	0.8118236064910889	418.9552001953125	352.5223693847656	0.00010117888450622559	647.505126953125	335.1786804199219	0.00014570355415344238	422.51263427734375	354.0443420410156	2.2739171981811523e-5	5	029
506	5.517371654510498	482.8017578125	3.56137752532959e-5	376.6051940917969	321.8240051269531	0.9998451471328735	647.0652465820312	109.69861602783203	3.3736228942871094e-5	383.0073547363281	323.88677978515625	4.106760025024414e-5	5	029
507	437.544189453125	328.5561218261719	0.0012566447257995605	4.526435852050781	31.200973510742188	7.63237476348877e-5	647.6702270507812	126.308837890625	2.187490463256836e-5	3.8524699211120605	29.07635498046875	1.7344951629638672e-5	5	029
508	430.28509521484375	311.7236633300781	1.0	440.9674987792969	306.70306396484375	0.0006053149700164795	433.7480773925781	311.2520446777344	5.9604644775390625e-5	432.94146728515625	304.875732421875	6.42538070678711e-5	5	029
509	431.0769348144531	305.5536804199219	1.0	438.47613525390625	303.7216796875	0.0003757774829864502	647.7201538085938	332.6270751953125	8.726119995117188e-5	425.4090270996094	295.3984680175781	4.076957702636719e-5	5	029
510	428.3451843261719	297.45953369140625	1.0	437.13348388671875	294.10028076171875	0.0006344318389892578	427.3568420410156	300.5072326660156	0.0001550912857055664	426.8717956542969	304.78076171875	0.00039073824882507324	5	029
511	430.0542297363281	288.9559326171875	1.0	437.8615417480469	287.04669189453125	0.0005291104316711426	433.1929931640625	287.4028625488281	0.00014838576316833496	429.0901794433594	290.2247314453125	2.6345252990722656e-5	5	029
512	431.45166015625	282.4154052734375	1.0	438.4004211425781	279.0177001953125	0.001484900712966919	433.9649353027344	284.5110168457031	0.0003318190574645996	427.3308410644531	289.36138916015625	0.0001691281795501709	5	029
513	430.6495666503906	278.3078918457031	1.0	401.9034729003906	341.27398681640625	0.9894509315490723	433.9877014160156	276.6452331542969	7.709860801696777e-5	430.7458801269531	271.9410400390625	4.744529724121094e-5	5	029
514	431.9105529785156	274.0101318359375	1.0	402.0188903808594	342.5785827636719	0.08238178491592407	647.722412109375	255.76463317871094	5.8710575103759766e-5	434.2887878417969	280.42578125	1.8417835235595703e-5	5	029
515	432.7778015136719	269.1426086425781	1.0	403.58721923828125	339.7673645019531	0.9979169964790344	6.214977264404297	31.646989822387695	0.0003375709056854248	3.422959804534912	30.051923751831055	0.0005357563495635986	5	029
516	435.01507568359375	263.69866943359375	1.0	403.59197998046875	335.69537353515625	0.26497316360473633	436.4950256347656	266.4776306152344	5.7250261306762695e-5	2.531630516052246	476.7065734863281	6.520748138427734e-5	5	029
517	436.72222900390625	261.0572814941406	1.0	399.795654296875	330.2956848144531	0.9998899698257446	647.3329467773438	32.37986373901367	0.0003002583980560303	4.16966438293457	476.82635498046875	0.0001055002212524414	5	029
518	436.1147766113281	259.9302062988281	1.0	401.59552001953125	327.087890625	0.9999802112579346	405.0265808105469	324.9248962402344	5.424022674560547e-5	400.4617919921875	322.8074035644531	0.00010612607002258301	5	029
519	435.8415222167969	260.20867919921875	1.0	403.6311950683594	324.99078369140625	0.7757914066314697	8.212343215942383	481.8533630371094	3.2901763916015625e-5	3.9714910984039307	477.0416564941406	9.745359420776367e-5	5	029
520	435.34429931640625	259.470703125	1.0	401.14117431640625	325.6713562011719	0.9988386631011963	647.5904541015625	145.16928100585938	7.042288780212402e-5	3.812621593475342	477.5485534667969	4.139542579650879e-5	5	029
521	435.47015380859375	260.86773681640625	1.0	400.8203125	327.3226623535156	0.9997561573982239	647.6318969726562	78.06410217285156	8.052587509155273e-5	399.1544189453125	322.82666015625	2.327561378479004e-5	5	029
522	434.30487060546875	259.83807373046875	1.0	400.456298828125	325.49517822265625	0.9999959468841553	404.1869812011719	323.80255126953125	4.3332576751708984e-5	399.62689208984375	322.43353271484375	8.827447891235352e-5	5	029
523	433.751708984375	259.523681640625	1.0	401.43682861328125	327.5344543457031	0.996553897857666	648.5044555664062	208.30201721191406	0.00029543042182922363	400.8267517089844	322.86419677734375	3.2007694244384766e-5	5	029
524	434.823974609375	259.7353210449219	1.0	398.2416687011719	329.70440673828125	0.9958399534225464	648.3631591796875	209.4561767578125	3.4183263778686523e-5	435.9576416015625	271.6679992675781	2.2649765014648438e-5	5	029
525	434.364013671875	259.58837890625	1.0	400.3662414550781	325.5223388671875	0.9910757541656494	647.8280639648438	316.4589538574219	5.981326103210449e-5	435.47882080078125	272.780029296875	1.1056661605834961e-5	5	029
526	434.0149841308594	261.5423889160156	1.0	396.8619689941406	327.1858825683594	0.9393062591552734	648.6153564453125	207.5350341796875	3.2275915145874023e-5	4.026149749755859	477.62493896484375	4.6581029891967773e-5	5	029
527	433.3153381347656	260.1112976074219	1.0	396.708740234375	326.894775390625	0.9999999403953552	646.3506469726562	28.497085571289062	4.982948303222656e-5	3.2243690490722656	477.3494873046875	2.0116567611694336e-5	5	029
528	433.3994445800781	260.5936279296875	1.0	395.0144958496094	326.5559387207031	1.0	647.532470703125	114.46392059326172	0.00014474987983703613	399.1118469238281	329.06036376953125	2.3484230041503906e-5	5	029
529	433.7261047363281	260.5829772949219	1.0	396.20001220703125	327.28448486328125	0.9999996423721313	395.6338806152344	326.98779296875	2.658367156982422e-5	399.2229919433594	329.3050231933594	1.9043684005737305e-5	5	029
530	431.8438415527344	260.29693603515625	1.0	394.0846862792969	319.12725830078125	0.9999986886978149	646.7996215820312	29.139528274536133	0.0003889501094818115	392.92864990234375	319.6627197265625	0.00021943449974060059	5	029
531	429.13238525390625	263.7923278808594	1.0	389.79010009765625	323.7466125488281	0.9999987483024597	425.0685119628906	263.35162353515625	9.235739707946777e-5	427.1398010253906	270.968017578125	5.3316354751586914e-5	5	029
532	421.5790710449219	264.646240234375	0.37080350518226624	417.7060546875	263.3438415527344	0.0011135339736938477	419.4475402832031	263.8719177246094	2.9146671295166016e-5	418.4789123535156	258.5769958496094	4.0024518966674805e-5	5	029
533	4.607636451721191	482.2687072753906	2.1636486053466797e-5	413.14227294921875	261.87872314453125	0.00011464953422546387	647.48583984375	29.712570190429688	0.0004426538944244385	2.330427646636963	477.03717041015625	8.225440979003906e-6	5	029
534	5.454355716705322	482.3365173339844	2.703070640563965e-5	2.137070655822754	2.2206838130950928	2.7865171432495117e-5	648.0587768554688	143.145751953125	4.667043685913086e-5	2.8627429008483887	477.3651123046875	7.12275505065918e-6	5	029
535	3.5367727279663086	3.357048988342285	3.7670135498046875e-5	6.942360877990723	480.4028015136719	7.349252700805664e-5	646.6441650390625	314.7009582519531	2.4050474166870117e-5	2.648345470428467	2.7810401916503906	1.1473894119262695e-5	5	029
536	5.6983866691589355	482.77410888671875	6.276369094848633e-5	399.2796630859375	247.00067138671875	8.746981620788574e-5	397.1000061035156	253.78773498535156	4.2378902435302734e-5	3.7400527000427246	477.2702941894531	3.3468008041381836e-5	5	029
537	4.84348201751709	482.3542175292969	1.7136335372924805e-5	397.5431823730469	253.40145874023438	0.016381651163101196	397.5339050292969	253.26918029785156	4.604458808898926e-5	396.0387268066406	247.02090454101562	1.3440847396850586e-5	5	029
538	2.6859211921691895	31.038990020751953	0.00014275312423706055	2.1371726989746094	30.89194107055664	0.00010335445404052734	647.182373046875	144.27891540527344	8.672475814819336e-6	3.16145920753479	477.61138916015625	8.940696716308594e-6	5	029
539	422.4378662109375	265.11456298828125	0.0012142062187194824	387.39166259765625	246.3792724609375	0.9999891519546509	391.7269592285156	244.6177978515625	0.0001888573169708252	387.0517883300781	242.5114288330078	0.00019282102584838867	5	029
540	482.6398620605469	263.0350341796875	0.007759392261505127	387.0912170410156	251.580810546875	0.9570374488830566	646.19921875	29.68585777282715	0.0002732574939727783	381.1076354980469	247.07192993164062	3.8117170333862305e-5	5	029
541	409.6422119140625	264.6470947265625	0.12241020798683167	386.3036804199219	251.10406494140625	0.8611862659454346	384.8074035644531	248.80422973632812	5.9723854064941406e-5	381.17291259765625	246.85641479492188	6.744265556335449e-5	5	029
542	4.3862528800964355	3.8460967540740967	0.00011363625526428223	390.1065979003906	245.150146484375	0.8705341219902039	648.8141479492188	175.54896545410156	1.817941665649414e-5	3.9312453269958496	477.1334228515625	4.220008850097656e-5	5	029
543	406.7102355957031	277.43634033203125	0.0023322999477386475	388.4892578125	246.23464965820312	0.313464492559433	647.0684204101562	289.748046875	1.424551010131836e-5	3.837209939956665	477.033203125	1.2695789337158203e-5	5	029
544	401.3383483886719	288.34759521484375	0.04804536700248718	390.5882568359375	249.3276824951172	0.010429173707962036	645.128662109375	111.53789520263672	8.347630500793457e-5	3.4110984802246094	477.7085266113281	5.543231964111328e-5	5	029
545	396.4049072265625	292.49114990234375	0.9999992847442627	2.4393253326416016	29.30999755859375	2.8789043426513672e-5	404.2245178222656	292.0596923828125	0.0001500248908996582	3.3847837448120117	477.3337097167969	2.3066997528076172e-5	5	029
546	392.4820251464844	296.95428466796875	0.9999997615814209	447.7992858886719	301.7161865234375	0.00035393238067626953	445.88519287109375	301.5092468261719	0.000287473201751709	443.7979736328125	304.843017578125	0.00020259618759155273	5	029
547	390.0325012207031	301.6479187011719	1.0	447.602294921875	306.5086364746094	0.00013065338134765625	449.9422912597656	304.01434326171875	3.910064697265625e-5	392.0954895019531	292.1500549316406	4.369020462036133e-5	5	029
