# Supplementary material for: An automated feeding system for the African killifish reveals the impact of diet on lifespan and allows scalable assessment of associative learning
Source: eLife. 2022 Nov 10;11:e69008. doi: 10.7554/eLife.69008 (PMC9788828; doi:10.7554/eLife.69008)
Supplement: Figure 6—source data 2. [file elife-69008-fig6-data2.zip › Training Trajectories/t18_REC012DLC_resnet50_TrainAllTheThingsJun28shuffle1_1030000.csv]

bodyparts_coords	fishhead_x	fishhead_y	fishhead_likelihood	fishtail_x	fishtail_y	fishtail_likelihood	redlight_x	redlight_y	redlight_likelihood	fooddrop_x	fooddrop_y	fooddrop_likelihood	fishnum	recordingnum
0	95.11166381835938	205.9366455078125	0.9460405111312866	95.4418716430664	206.65045166015625	0.05649659037590027	97.20962524414062	204.60360717773438	0.0002822279930114746	93.17900848388672	208.12864685058594	0.00013783574104309082	18	012
1	94.57624816894531	208.12318420410156	0.0006406307220458984	95.64360046386719	208.7409210205078	6.207823753356934e-5	96.38873291015625	206.62283325195312	2.7686357498168945e-5	94.85094451904297	208.78070068359375	2.2351741790771484e-6	18	012
2	95.99079895019531	206.86216735839844	0.0015919804573059082	96.27670288085938	208.2617645263672	1.150369644165039e-5	646.1790161132812	20.14995002746582	1.189112663269043e-5	185.60679626464844	6.405403137207031	1.5795230865478516e-6	18	012
3	96.13092041015625	206.45562744140625	0.9998604655265808	96.03203582763672	208.18569946289062	0.0018310546875	97.43482208251953	205.8498992919922	0.00018924474716186523	91.77384185791016	209.95196533203125	0.00021117925643920898	18	012
4	96.20802307128906	206.70654296875	0.020355045795440674	95.18978881835938	206.7954864501953	0.9964498281478882	97.02877807617188	205.54505920410156	0.0007349252700805664	95.45249938964844	207.69358825683594	0.0005502402782440186	18	012
5	95.11549377441406	206.86050415039062	0.3528992831707001	94.840576171875	208.3657989501953	0.00019752979278564453	96.68025207519531	205.90701293945312	6.762146949768066e-5	92.22285461425781	209.0191650390625	2.9027462005615234e-5	18	012
6	96.80000305175781	206.48007202148438	0.006921172142028809	96.03467559814453	207.76797485351562	0.000681757926940918	97.24220275878906	206.10195922851562	5.5402517318725586e-5	94.1364517211914	208.98414611816406	2.9921531677246094e-5	18	012
7	95.38751220703125	205.0651092529297	0.39677610993385315	95.45986938476562	206.77366638183594	0.004548758268356323	97.03271484375	203.99081420898438	0.0003212392330169678	92.81196594238281	207.50234985351562	0.00014734268188476562	18	012
8	95.31896209716797	206.35595703125	0.115571528673172	96.05525207519531	206.58924865722656	0.007069677114486694	96.99939727783203	203.79830932617188	0.0001316666603088379	93.9224624633789	206.83023071289062	4.941225051879883e-5	18	012
9	95.11030578613281	207.6161346435547	0.029222160577774048	96.16864013671875	207.72232055664062	0.01950553059577942	97.11283874511719	205.76145935058594	8.845329284667969e-5	94.0050277709961	207.77438354492188	2.3812055587768555e-5	18	012
10	95.59205627441406	206.98365783691406	0.08955755829811096	95.77112579345703	207.38682556152344	0.0027301013469696045	97.51752471923828	205.06329345703125	0.00011977553367614746	92.59883117675781	209.07676696777344	3.960728645324707e-5	18	012
11	94.85067749023438	206.1725311279297	0.09285750985145569	95.95024108886719	205.33375549316406	0.05751350522041321	96.61944580078125	203.18370056152344	0.00013807415962219238	93.20048522949219	207.12741088867188	5.361437797546387e-5	18	012
12	93.80863952636719	205.58763122558594	0.030119329690933228	94.86126708984375	206.24026489257812	0.00030601024627685547	95.81999969482422	204.2006378173828	7.507205009460449e-5	93.09293365478516	208.13304138183594	1.3738870620727539e-5	18	012
13	95.04548645019531	205.3318634033203	0.4831525683403015	95.90913391113281	206.50547790527344	0.030876129865646362	97.02247619628906	203.93434143066406	0.00028508901596069336	93.6475601196289	207.13046264648438	0.0001093745231628418	18	012
14	95.13873291015625	206.0773162841797	0.8628078103065491	96.23822784423828	207.23989868164062	0.011854887008666992	97.14936828613281	204.95924377441406	0.0002587437629699707	93.2225570678711	208.15525817871094	0.0002449154853820801	18	012
15	96.28905487060547	207.40574645996094	0.47823819518089294	96.2709732055664	208.1087646484375	0.004259735345840454	97.69676208496094	205.66964721679688	0.00016418099403381348	93.09056854248047	208.9779815673828	0.00012356042861938477	18	012
16	95.23163604736328	208.0733642578125	8.532404899597168e-5	96.42069244384766	208.3727264404297	9.587407112121582e-5	96.68234252929688	206.69815063476562	1.7136335372924805e-5	95.27925872802734	208.3711700439453	2.6226043701171875e-6	18	012
17	95.13414764404297	204.91061401367188	0.061713844537734985	95.514892578125	206.62075805664062	0.0002854764461517334	96.56906127929688	204.20046997070312	6.48200511932373e-5	93.57281494140625	208.0679168701172	1.2725591659545898e-5	18	012
18	96.17603302001953	205.25486755371094	0.023875653743743896	95.93690490722656	206.60467529296875	0.0007497668266296387	96.92378234863281	204.3423309326172	9.629130363464355e-5	93.64884948730469	207.829345703125	2.8342008590698242e-5	18	012
19	95.28365325927734	206.1461639404297	0.5085243582725525	95.7883529663086	207.0996856689453	0.0040853023529052734	97.0097427368164	205.0199737548828	0.00017768144607543945	93.20343780517578	207.19882202148438	9.140372276306152e-5	18	012
20	95.66432189941406	206.96267700195312	0.623630940914154	96.29531860351562	207.64678955078125	0.0017630457878112793	97.37584686279297	205.1705780029297	0.00015249848365783691	92.55538177490234	209.06065368652344	0.00011095404624938965	18	012
21	94.63072967529297	206.73431396484375	0.021273821592330933	95.79328918457031	206.74952697753906	0.004939824342727661	97.0794906616211	204.47447204589844	0.00017386674880981445	93.66048431396484	207.2865753173828	6.10649585723877e-5	18	012
22	95.2079086303711	208.5937042236328	0.010575085878372192	95.83312225341797	208.75411987304688	0.02003800868988037	97.13983154296875	207.03518676757812	0.00011974573135375977	94.05999755859375	208.87899780273438	0.00010281801223754883	18	012
23	94.78524017333984	205.9636688232422	0.00048351287841796875	96.4227294921875	207.34121704101562	9.199976921081543e-5	96.70626068115234	205.07449340820312	1.7464160919189453e-5	185.2787628173828	6.549033164978027	3.039836883544922e-6	18	012
24	93.9967041015625	206.45144653320312	0.6879176497459412	95.30184173583984	206.09759521484375	0.018979370594024658	96.41671752929688	203.833740234375	0.0001448988914489746	92.5853042602539	207.33737182617188	7.006525993347168e-5	18	012
25	95.79707336425781	204.1566925048828	0.9693350791931152	96.27305603027344	206.21450805664062	0.0009964406490325928	96.90443420410156	203.94650268554688	0.00015205144882202148	93.12408447265625	207.3993682861328	3.9577484130859375e-5	18	012
26	95.3653793334961	207.4633331298828	0.0011774003505706787	96.20092010498047	207.9297332763672	0.00022932887077331543	97.06851196289062	205.65562438964844	4.374980926513672e-5	185.81381225585938	6.221060752868652	4.9173831939697266e-6	18	012
27	93.93892669677734	207.5913543701172	0.005821913480758667	95.94158172607422	206.66769409179688	0.20942464470863342	96.75727844238281	204.83985900878906	8.577108383178711e-5	93.86027526855469	207.243408203125	5.614757537841797e-5	18	012
28	2.867490291595459	482.7457275390625	4.172325134277344e-6	5.113000392913818	478.5592956542969	1.7881393432617188e-6	642.6044311523438	7.713447570800781	2.592802047729492e-6	185.71881103515625	6.978152751922607	2.3543834686279297e-6	18	012
29	103.23636627197266	314.7956237792969	6.243586540222168e-5	4.033944606781006	479.0252685546875	2.86102294921875e-6	107.14671325683594	309.95947265625	4.76837158203125e-6	186.25640869140625	6.757688045501709	2.6226043701171875e-6	18	012
30	112.32404327392578	324.78033447265625	0.9998082518577576	113.10548400878906	323.90411376953125	0.588874340057373	115.02227020263672	322.42547607421875	0.0001036226749420166	106.54395294189453	333.4793395996094	2.8967857360839844e-5	18	012
31	108.95829772949219	322.66162109375	0.9989153146743774	132.53660583496094	248.60646057128906	1.0	137.23989868164062	249.11875915527344	7.027387619018555e-5	127.58931732177734	248.36703491210938	9.527802467346191e-5	18	012
32	110.5841064453125	323.4691162109375	0.9999988079071045	117.16688537597656	321.4202575683594	0.00027295947074890137	114.69552612304688	321.4647521972656	0.0006821155548095703	96.38461303710938	330.2539978027344	3.0428171157836914e-5	18	012
33	2.7183098793029785	482.6069641113281	5.930662155151367e-6	4.279738903045654	478.77386474609375	3.5762786865234375e-6	642.5618286132812	7.6608171463012695	5.8710575103759766e-6	186.44332885742188	6.715261936187744	2.3245811462402344e-6	18	012
34	120.07609558105469	241.2545166015625	2.726912498474121e-5	117.20113372802734	240.26597595214844	0.422195166349411	119.99690246582031	239.25428771972656	4.3392181396484375e-5	118.2168197631836	239.3121337890625	8.732080459594727e-6	18	012
35	3.078563690185547	482.8463439941406	8.761882781982422e-6	4.552015781402588	479.2238464355469	6.139278411865234e-6	646.3389892578125	20.4220027923584	3.814697265625e-6	185.8734588623047	6.561984062194824	5.0067901611328125e-6	18	012
36	2.36569881439209	481.8854064941406	2.473592758178711e-6	5.154974937438965	478.086669921875	3.069639205932617e-6	649.3779907226562	188.0855712890625	5.632638931274414e-6	201.20716857910156	7.293384552001953	7.748603820800781e-7	18	012
37	2.5811972618103027	482.61541748046875	2.205371856689453e-6	171.4091796875	4.887203216552734	1.6391277313232422e-6	645.4303588867188	20.16363525390625	3.6954879760742188e-6	186.72598266601562	7.490625381469727	5.602836608886719e-6	18	012
38	2.7013421058654785	482.3202819824219	1.7315149307250977e-5	5.416991710662842	478.6553955078125	7.539987564086914e-6	647.4066772460938	30.702213287353516	2.3245811462402344e-6	170.3689727783203	6.613065719604492	2.6226043701171875e-6	18	012
39	2.8447999954223633	482.4853515625	5.334615707397461e-6	4.4894585609436035	478.3046569824219	4.380941390991211e-6	642.5980224609375	7.115870952606201	1.3709068298339844e-6	185.4930877685547	5.8453826904296875	7.748603820800781e-6	18	012
40	2.6103620529174805	482.8311767578125	8.13603401184082e-6	4.78037166595459	479.12054443359375	5.900859832763672e-6	641.7413330078125	7.449759483337402	4.082918167114258e-6	185.75027465820312	7.0710039138793945	5.751848220825195e-6	18	012
41	2.5360097885131836	482.6414794921875	2.86102294921875e-6	156.76165771484375	4.922269821166992	1.5795230865478516e-6	642.548583984375	7.054970741271973	3.248453140258789e-6	186.69326782226562	7.549643039703369	2.771615982055664e-6	18	012
42	2.407048225402832	483.7041320800781	1.6808509826660156e-5	4.626030921936035	479.1408996582031	1.1920928955078125e-5	642.6417846679688	7.873955726623535	5.781650543212891e-6	185.51454162597656	6.24228572845459	2.3543834686279297e-6	18	012
43	129.0525665283203	222.6831512451172	6.079673767089844e-6	123.07542419433594	223.72592163085938	0.257260262966156	126.27330780029297	222.5808868408203	2.2739171981811523e-5	120.56704711914062	225.4305877685547	1.3917684555053711e-5	18	012
44	130.4902801513672	224.58291625976562	6.496906280517578e-5	127.42537689208984	222.4140167236328	0.9393458366394043	128.705078125	221.05551147460938	0.00020113587379455566	125.18132019042969	223.00660705566406	5.879998207092285e-5	18	012
45	3.1633129119873047	463.69207763671875	5.3942203521728516e-6	120.3174819946289	225.59962463378906	6.5267086029052734e-6	642.6631469726562	7.724068641662598	2.6226043701171875e-6	186.39588928222656	7.12314510345459	1.9669532775878906e-6	18	012
46	126.5872802734375	224.1687774658203	1.3470649719238281e-5	126.56585693359375	222.57411193847656	0.0013321638107299805	130.30213928222656	220.29115295410156	2.2530555725097656e-5	185.2586212158203	5.785939693450928	1.1116266250610352e-5	18	012
47	130.14404296875	220.51980590820312	0.00020015239715576172	126.27021026611328	220.30628967285156	0.9999191761016846	129.77647399902344	217.20819091796875	7.036328315734863e-5	126.91996002197266	223.86366271972656	0.00014075636863708496	18	012
48	129.54319763183594	215.84971618652344	0.00014075636863708496	127.87503814697266	217.8734130859375	0.9964677095413208	128.702880859375	217.0673370361328	9.831786155700684e-5	128.8275909423828	223.39718627929688	7.396936416625977e-5	18	012
49	104.39336395263672	296.0024108886719	0.6235590577125549	126.60533905029297	218.52352905273438	0.9989104270935059	106.77591705322266	296.1299133300781	0.00014314055442810059	102.50989532470703	289.6925048828125	7.048249244689941e-5	18	012
50	3.004652500152588	482.6315002441406	5.4836273193359375e-6	4.982265472412109	478.63623046875	2.652406692504883e-6	650.6266479492188	203.0998077392578	7.62939453125e-6	185.0048065185547	6.249744892120361	8.463859558105469e-6	18	012
51	106.97126007080078	296.7742919921875	2.8759241104125977e-5	4.609522819519043	478.5356140136719	8.225440979003906e-6	650.5820922851562	202.3369903564453	5.513429641723633e-6	186.8496551513672	6.560654640197754	2.8908252716064453e-6	18	012
52	105.13043975830078	297.0350646972656	0.24168330430984497	108.02662658691406	295.0168762207031	0.0001436173915863037	107.49465942382812	296.6274719238281	6.517767906188965e-5	103.0906982421875	291.189208984375	0.00010254979133605957	18	012
53	104.95877075195312	296.166015625	0.0015912353992462158	4.821787357330322	478.78839111328125	4.082918167114258e-6	106.8115463256836	295.2118835449219	1.2755393981933594e-5	185.9456024169922	6.4594621658325195	6.8247318267822266e-6	18	012
54	107.12193298339844	296.29547119140625	5.498528480529785e-5	131.1716766357422	215.44546508789062	4.07099723815918e-5	108.71788787841797	295.7237548828125	3.844499588012695e-6	184.88760375976562	6.918392181396484	2.5331974029541016e-6	18	012
55	104.6085205078125	296.83026123046875	0.9964009523391724	131.55831909179688	212.2426300048828	0.005491584539413452	103.51976013183594	297.4554748535156	0.00010696053504943848	102.36552429199219	290.2639465332031	9.059906005859375e-5	18	012
56	2.7674825191497803	482.5179748535156	8.821487426757812e-6	126.84296417236328	214.81390380859375	0.00013566017150878906	649.8046264648438	195.9438934326172	3.7342309951782227e-5	170.77554321289062	5.71774435043335	2.0265579223632812e-6	18	012
57	2.3743538856506348	483.24981689453125	9.447336196899414e-6	130.1746063232422	213.716064453125	3.471970558166504e-5	650.7926635742188	202.74685668945312	1.2725591659545898e-5	186.3341827392578	7.069552421569824	1.6093254089355469e-6	18	012
58	128.59063720703125	218.21177673339844	0.00017410516738891602	121.55329132080078	217.47705078125	0.8329536318778992	124.66470336914062	216.83937072753906	1.4036893844604492e-5	116.02063751220703	221.4453125	2.0563602447509766e-5	18	012
59	130.95391845703125	215.32037353515625	1.2606382369995117e-5	124.19880676269531	214.36981201171875	0.9823589324951172	125.63549041748047	214.04586791992188	0.000148087739944458	126.88638305664062	213.79100036621094	4.169344902038574e-5	18	012
60	99.4231185913086	296.5516357421875	0.010135471820831299	125.7228012084961	214.99002075195312	0.5131402015686035	103.66931915283203	293.94384765625	1.5944242477416992e-5	124.0159683227539	214.5564422607422	6.020069122314453e-6	18	012
61	2.4097108840942383	483.2021179199219	9.59634780883789e-6	127.6515121459961	214.4547882080078	0.00028768181800842285	642.4338989257812	8.026582717895508	5.811452865600586e-6	186.01795959472656	6.14493989944458	2.7120113372802734e-6	18	012
62	101.74348449707031	295.9468688964844	0.7768872976303101	4.6266374588012695	478.708740234375	9.804964065551758e-6	104.54813385009766	294.45330810546875	0.00015109777450561523	186.5555419921875	7.0815510749816895	6.407499313354492e-6	18	012
63	101.5860595703125	297.6684875488281	0.00027489662170410156	5.032133102416992	478.2063293457031	1.5795230865478516e-6	642.568603515625	7.381008148193359	6.735324859619141e-6	186.8397216796875	6.542812824249268	2.8908252716064453e-6	18	012
64	2.392303943634033	483.4679260253906	4.500150680541992e-6	4.059822082519531	478.6660461425781	2.473592758178711e-6	642.9412231445312	7.825584888458252	4.708766937255859e-6	186.6953887939453	7.990306377410889	7.361173629760742e-6	18	012
65	2.727071762084961	483.17071533203125	6.616115570068359e-6	4.759401321411133	479.197265625	3.7848949432373047e-6	642.258056640625	8.018054962158203	6.079673767089844e-6	185.65553283691406	6.548835277557373	1.8477439880371094e-6	18	012
66	3.1125407218933105	483.1388244628906	3.427267074584961e-6	6.7026824951171875	145.8408203125	2.205371856689453e-6	650.6092529296875	203.62954711914062	2.3245811462402344e-6	186.69972229003906	7.338019847869873	2.473592758178711e-6	18	012
67	91.8843765258789	296.2037658691406	0.0003904402256011963	4.659735679626465	478.599609375	2.8312206268310547e-6	641.826171875	7.9605560302734375	2.7120113372802734e-6	186.4467010498047	6.759694576263428	1.9073486328125e-6	18	012
68	101.83540344238281	294.8692626953125	8.258223533630371e-5	17.361360549926758	150.95994567871094	3.993511199951172e-6	649.19921875	196.08575439453125	3.635883331298828e-6	186.54661560058594	6.808561325073242	8.374452590942383e-6	18	012
69	104.77764892578125	294.4713439941406	1.3560056686401367e-5	5.338192939758301	478.72381591796875	4.589557647705078e-6	642.2943115234375	7.600421905517578	1.9073486328125e-6	185.89120483398438	6.597251892089844	3.5762786865234375e-6	18	012
70	103.02896118164062	297.2268371582031	0.0009001493453979492	170.87046813964844	5.033127307891846	2.562999725341797e-6	106.33699035644531	295.4082336425781	1.3709068298339844e-5	185.0392608642578	6.121681213378906	7.361173629760742e-6	18	012
71	102.41442108154297	295.8594665527344	0.0009548068046569824	4.7912139892578125	479.2406921386719	3.069639205932617e-6	649.4606323242188	188.54147338867188	1.3262033462524414e-5	186.3338623046875	6.49774169921875	1.5795230865478516e-6	18	012
72	2.9152884483337402	464.1835021972656	3.2782554626464844e-6	156.84390258789062	5.241698741912842	4.231929779052734e-6	650.3955078125	204.98695373535156	6.973743438720703e-6	155.05673217773438	6.398503303527832	2.5331974029541016e-6	18	012
73	2.659844398498535	483.001953125	9.447336196899414e-6	4.894150733947754	478.6741638183594	4.589557647705078e-6	648.728759765625	30.268396377563477	2.473592758178711e-6	186.11065673828125	7.029172897338867	1.1920928955078125e-6	18	012
74	103.25762176513672	296.3957214355469	0.0013366341590881348	4.306474208831787	478.4716491699219	7.450580596923828e-6	105.1328125	294.1382751464844	8.374452590942383e-6	187.026123046875	7.396094799041748	1.1026859283447266e-6	18	012
75	2.5260448455810547	482.2669372558594	8.13603401184082e-6	5.665881633758545	478.59722900390625	6.288290023803711e-6	642.2073364257812	7.932541847229004	2.2351741790771484e-6	186.91136169433594	7.00244140625	4.827976226806641e-6	18	012
76	2.9602036476135254	482.8157043457031	9.834766387939453e-6	5.0255961418151855	478.8082275390625	6.973743438720703e-6	650.6809692382812	203.66392517089844	1.0222196578979492e-5	186.32322692871094	6.785292625427246	2.592802047729492e-6	18	012
77	2.80436635017395	482.3901062011719	5.0067901611328125e-6	5.3936357498168945	478.7406311035156	2.4139881134033203e-6	642.2723999023438	7.896030902862549	9.894371032714844e-6	186.9736328125	7.029498100280762	1.9073486328125e-6	18	012
78	2.8943939208984375	482.6437683105469	3.6954879760742188e-6	4.381587982177734	478.37213134765625	1.817941665649414e-6	649.7926025390625	189.52610778808594	9.5367431640625e-7	202.03240966796875	6.687836647033691	1.8477439880371094e-6	18	012
79	2.5107510089874268	482.6668395996094	1.5497207641601562e-6	5.256644248962402	478.7298583984375	3.2186508178710938e-6	642.9110107421875	6.896730422973633	1.7583370208740234e-6	185.43014526367188	6.555088520050049	1.0073184967041016e-5	18	012
80	3.3431801795959473	481.95245361328125	5.21242618560791e-5	5.243717193603516	478.88201904296875	1.8030405044555664e-5	645.8658447265625	20.467660903930664	2.3543834686279297e-6	185.90374755859375	7.120334148406982	3.337860107421875e-6	18	012
81	2.732189178466797	482.3398742675781	5.453824996948242e-6	5.340081691741943	478.4178161621094	5.0961971282958984e-6	649.0231323242188	189.75209045410156	2.86102294921875e-6	201.42178344726562	6.500880718231201	1.9073486328125e-6	18	012
82	2.168187379837036	482.704345703125	5.781650543212891e-6	4.701141834259033	478.1856384277344	2.950429916381836e-6	642.3583984375	7.813310623168945	1.8477439880371094e-6	186.9004364013672	6.589493274688721	1.3709068298339844e-6	18	012
83	2.1833338737487793	482.692138671875	5.245208740234375e-6	4.2120184898376465	478.8722229003906	4.380941390991211e-6	648.5449829101562	189.8053741455078	8.851289749145508e-6	186.65830993652344	6.426383972167969	1.6093254089355469e-6	18	012
84	2.6184568405151367	482.86029052734375	5.990266799926758e-6	5.540770053863525	478.8553161621094	2.592802047729492e-6	642.648193359375	7.9363627433776855	3.248453140258789e-6	186.3548583984375	7.23909854888916	8.642673492431641e-7	18	012
85	3.1284801959991455	482.3143310546875	1.2189149856567383e-5	4.933093547821045	478.26690673828125	5.3942203521728516e-6	648.197998046875	29.995960235595703	1.5795230865478516e-6	186.90586853027344	7.090734481811523	1.6987323760986328e-6	18	012
86	3.1976318359375	483.1894226074219	5.781650543212891e-6	4.9692816734313965	479.5830078125	5.692243576049805e-6	642.3345947265625	7.423855304718018	4.112720489501953e-6	186.01953125	7.154049873352051	1.4603137969970703e-6	18	012
87	2.369550943374634	482.5177001953125	9.417533874511719e-6	4.656602382659912	478.54388427734375	6.467103958129883e-6	642.1895141601562	7.152000427246094	2.3543834686279297e-6	5.456085205078125	143.2693328857422	2.294778823852539e-6	18	012
88	2.8299331665039062	483.08587646484375	3.7342309951782227e-5	4.5621418952941895	479.4020690917969	1.868605613708496e-5	643.0355834960938	7.8889665603637695	2.950429916381836e-6	186.36013793945312	7.913017272949219	6.109476089477539e-6	18	012
89	2.760016918182373	483.24346923828125	1.576542854309082e-5	4.600677490234375	479.1551818847656	1.4185905456542969e-5	642.513916015625	7.743938446044922	3.6954879760742188e-6	186.2779083251953	7.380413055419922	1.7285346984863281e-6	18	012
90	2.9053282737731934	483.4131164550781	5.245208740234375e-6	134.02618408203125	197.50498962402344	0.0005238652229309082	650.6911010742188	203.69500732421875	1.2516975402832031e-5	185.82577514648438	6.643836975097656	3.248453140258789e-6	18	012
91	2.768127918243408	482.3983154296875	5.453824996948242e-6	5.190397262573242	478.42041015625	3.248453140258789e-6	642.22998046875	7.573367118835449	3.069639205932617e-6	185.9933319091797	6.935691833496094	2.0265579223632812e-6	18	012
92	2.4736080169677734	482.9617919921875	1.1026859283447266e-5	4.343624114990234	479.0426025390625	9.5367431640625e-6	649.5289306640625	203.90367126464844	4.887580871582031e-6	185.94293212890625	6.909361362457275	3.0994415283203125e-6	18	012
93	3.0923752784729004	463.3800964355469	5.543231964111328e-6	4.157755374908447	478.595703125	1.5795230865478516e-6	533.1213989257812	210.15809631347656	3.7848949432373047e-6	186.97958374023438	7.258537769317627	1.4007091522216797e-6	18	012
94	2.682353973388672	483.3994140625	3.4570693969726562e-6	4.816226959228516	479.3927001953125	4.26173210144043e-6	641.951171875	7.632945537567139	4.5299530029296875e-6	5.698751449584961	143.04054260253906	3.0994415283203125e-6	18	012
95	2.8542416095733643	483.1598815917969	9.566545486450195e-6	4.86820650100708	479.3202209472656	8.046627044677734e-6	641.9330444335938	8.042519569396973	1.2516975402832031e-5	186.6359405517578	6.897509574890137	1.5497207641601562e-6	18	012
96	3.003730297088623	482.4117736816406	2.592802047729492e-6	203.60240173339844	5.802915096282959	1.7285346984863281e-6	650.4761962890625	203.58241271972656	5.155801773071289e-6	202.0030975341797	6.634403228759766	2.205371856689453e-6	18	012
97	3.12237811088562	482.1892395019531	1.1205673217773438e-5	4.836695194244385	477.87774658203125	3.337860107421875e-6	642.9646606445312	7.726748466491699	2.205371856689453e-6	5.6650071144104	143.19122314453125	1.5497207641601562e-6	18	012
98	3.027101993560791	482.42730712890625	6.735324859619141e-6	133.08206176757812	198.6539764404297	0.0001652836799621582	647.9903564453125	29.968257904052734	1.3709068298339844e-6	186.58502197265625	6.761609077453613	1.3709068298339844e-6	18	012
99	2.416574478149414	482.33203125	4.1425228118896484e-6	134.46231079101562	196.7178192138672	0.0001844465732574463	641.809814453125	8.448967933654785	6.586313247680664e-6	200.1248779296875	6.150190353393555	1.9073486328125e-6	18	012
100	3.2074594497680664	482.454833984375	1.6897916793823242e-5	132.04641723632812	196.5146942138672	0.00012102723121643066	650.8079223632812	203.02935791015625	3.7550926208496094e-6	139.19424438476562	7.280552864074707	6.258487701416016e-7	18	012
101	3.133481979370117	482.68658447265625	9.238719940185547e-6	5.2521653175354	478.81353759765625	6.794929504394531e-6	646.9465942382812	19.652997970581055	1.0818243026733398e-5	187.16567993164062	7.610115051269531	9.238719940185547e-7	18	012
102	2.440854072570801	483.0384216308594	2.7120113372802734e-6	4.5577592849731445	478.89404296875	2.592802047729492e-6	650.6834106445312	202.02349853515625	4.947185516357422e-6	186.27516174316406	6.959607124328613	3.0100345611572266e-6	18	012
103	99.50775909423828	292.6064758300781	0.000571906566619873	4.261531829833984	479.0821228027344	6.318092346191406e-6	646.8115844726562	19.835493087768555	1.3113021850585938e-5	185.98672485351562	6.335881233215332	2.592802047729492e-6	18	012
104	2.6055965423583984	482.619140625	8.016824722290039e-6	135.5867919921875	198.18057250976562	0.48611995577812195	642.3589477539062	6.99056339263916	2.652406692504883e-6	132.5914764404297	200.56671142578125	7.450580596923828e-6	18	012
105	2.3726394176483154	482.13055419921875	3.993511199951172e-6	4.715287208557129	477.9738464355469	2.562999725341797e-6	649.0469970703125	196.33531188964844	7.3015689849853516e-6	186.2748260498047	7.000993728637695	1.9073486328125e-6	18	012
106	3.079240083694458	482.6380310058594	2.8312206268310547e-6	129.81842041015625	197.22218322753906	0.0011589527130126953	134.36424255371094	197.12603759765625	2.0265579223632812e-6	186.4024200439453	6.799223899841309	9.626150131225586e-6	18	012
107	2.7176880836486816	481.9068298339844	8.314847946166992e-6	4.598081111907959	477.73992919921875	4.26173210144043e-6	649.4219360351562	196.12107849121094	6.079673767089844e-6	186.4410858154297	6.859940052032471	1.2516975402832031e-6	18	012
108	2.355159282684326	483.0655517578125	7.718801498413086e-6	4.675175189971924	478.75128173828125	4.678964614868164e-6	642.8392333984375	7.302043437957764	3.844499588012695e-6	185.64730834960938	6.36013650894165	4.559755325317383e-6	18	012
109	2.714414596557617	482.94329833984375	7.76052474975586e-5	4.089406490325928	478.92645263671875	4.741549491882324e-5	642.0118408203125	8.258206367492676	3.2186508178710938e-6	186.8140869140625	6.6641130447387695	3.516674041748047e-6	18	012
110	3.5007004737854004	483.1858215332031	1.677870750427246e-5	134.97589111328125	198.436279296875	0.00010633468627929688	642.3884887695312	8.208662033081055	4.5299530029296875e-6	186.78872680664062	7.400046348571777	4.32133674621582e-6	18	012
111	2.7891030311584473	482.6273498535156	7.897615432739258e-6	4.992505073547363	478.7442626953125	8.732080459594727e-6	650.7803344726562	203.06503295898438	1.1980533599853516e-5	186.55755615234375	7.312875270843506	3.516674041748047e-6	18	012
112	3.0156638622283936	482.54583740234375	1.7315149307250977e-5	4.216893196105957	478.5439758300781	6.616115570068359e-6	642.3511352539062	7.975981712341309	2.86102294921875e-6	185.93426513671875	7.7833251953125	2.8014183044433594e-6	18	012
113	2.596113681793213	482.916748046875	9.685754776000977e-6	4.432587146759033	479.26763916015625	1.4901161193847656e-5	643.5391845703125	407.1228942871094	4.231929779052734e-6	6.032036781311035	142.71546936035156	1.3113021850585938e-6	18	012
114	2.704829216003418	483.0758361816406	1.1801719665527344e-5	5.22517728805542	479.09039306640625	8.314847946166992e-6	642.59521484375	7.845819473266602	2.3543834686279297e-6	186.45265197753906	6.505079746246338	1.6391277313232422e-6	18	012
115	2.934241771697998	482.73358154296875	1.1116266250610352e-5	5.310616493225098	479.538818359375	1.0758638381958008e-5	650.43017578125	205.19082641601562	1.3947486877441406e-5	185.91592407226562	7.131147384643555	1.0728836059570312e-6	18	012
116	134.6234130859375	196.32757568359375	1.4185905456542969e-5	132.8093719482422	193.2601318359375	0.9999604225158691	134.76327514648438	192.06475830078125	8.016824722290039e-5	131.45021057128906	193.5472869873047	0.0003471076488494873	18	012
117	2.6644654273986816	482.4473571777344	3.606081008911133e-6	5.569552421569824	478.58758544921875	2.0265579223632812e-6	642.6338500976562	8.097042083740234	2.3543834686279297e-6	185.42703247070312	6.5250396728515625	2.0563602447509766e-6	18	012
118	2.8391900062561035	483.2388000488281	7.808208465576172e-6	387.23297119140625	178.9484405517578	0.00017601251602172852	642.8614501953125	8.341620445251465	9.08970832824707e-6	186.2493438720703	7.730458736419678	2.7120113372802734e-6	18	012
119	2.848626136779785	483.3116149902344	6.407499313354492e-6	5.163911819458008	479.0067443847656	4.500150680541992e-6	642.4608154296875	7.260415077209473	2.086162567138672e-6	186.14959716796875	6.361790657043457	5.036592483520508e-6	18	012
120	2.777986526489258	482.95947265625	5.751848220825195e-6	4.979076862335205	478.9721984863281	4.32133674621582e-6	651.3446655273438	202.75796508789062	3.1888484954833984e-6	185.6645965576172	6.8019938468933105	2.086162567138672e-6	18	012
121	3.0178024768829346	482.35205078125	7.12275505065918e-6	156.8922882080078	4.857002258300781	4.6193599700927734e-6	642.10888671875	7.963779449462891	2.9802322387695312e-6	185.55198669433594	5.744388103485107	1.1086463928222656e-5	18	012
122	3.017768621444702	483.7652282714844	1.8537044525146484e-5	132.26222229003906	190.92767333984375	0.03805658221244812	134.70108032226562	189.4799041748047	3.814697265625e-5	135.70565795898438	192.1547088623047	5.990266799926758e-6	18	012
123	2.456439971923828	482.13226318359375	7.718801498413086e-6	5.214067459106445	478.3468017578125	8.046627044677734e-6	642.1392822265625	8.119449615478516	2.8908252716064453e-6	186.53074645996094	6.990995407104492	1.7583370208740234e-6	18	012
124	2.5393099784851074	482.7757263183594	2.473592758178711e-6	157.24952697753906	5.522079944610596	1.7881393432617188e-6	649.5534057617188	195.75381469726562	3.337860107421875e-6	187.11766052246094	8.000387191772461	2.0563602447509766e-6	18	012
125	3.030888795852661	482.348876953125	4.589557647705078e-6	171.6173858642578	4.719336032867432	1.7881393432617188e-6	650.2838134765625	203.81906127929688	1.3530254364013672e-5	185.8697509765625	6.225085258483887	6.645917892456055e-6	18	012
126	2.8722245693206787	482.73272705078125	1.8477439880371094e-6	155.23709106445312	4.666312217712402	8.642673492431641e-7	642.2587890625	7.5644025802612305	8.046627044677734e-7	187.15673828125	6.794384002685547	1.1920928955078125e-6	18	012
127	2.9435486793518066	482.2083435058594	3.2186508178710938e-6	5.034617900848389	478.274169921875	2.115964889526367e-6	648.76904296875	196.01158142089844	2.1457672119140625e-6	186.35421752929688	7.225095748901367	5.453824996948242e-6	18	012
128	2.8142929077148438	482.8481750488281	1.0460615158081055e-5	5.370404243469238	478.94146728515625	4.470348358154297e-6	649.66748046875	196.02938842773438	2.5033950805664062e-6	186.24302673339844	7.0201826095581055	1.6689300537109375e-6	18	012
129	2.763582706451416	482.9300537109375	8.493661880493164e-6	4.463793754577637	478.71112060546875	6.616115570068359e-6	649.9863891601562	195.82449340820312	3.993511199951172e-6	185.8556671142578	6.829411506652832	3.069639205932617e-6	18	012
130	2.8031511306762695	483.0712890625	5.27501106262207e-6	4.186002254486084	478.9649658203125	3.725290298461914e-6	647.0773315429688	19.899677276611328	1.0788440704345703e-5	186.363525390625	7.002802848815918	3.6954879760742188e-6	18	012
131	2.522843599319458	482.76580810546875	3.516674041748047e-6	156.35687255859375	5.2308549880981445	3.337860107421875e-6	642.69921875	7.154170989990234	2.0563602447509766e-6	170.00384521484375	6.6739912033081055	1.1414289474487305e-5	18	012
132	2.807335376739502	482.63153076171875	9.387731552124023e-6	5.048275947570801	478.5863037109375	5.304813385009766e-6	651.007080078125	204.04859924316406	4.1425228118896484e-6	186.10833740234375	7.245357990264893	3.069639205932617e-6	18	012
133	2.402090549468994	483.2895812988281	7.3909759521484375e-6	4.081844806671143	478.7673645019531	3.7550926208496094e-6	650.1327514648438	203.3992919921875	6.467103958129883e-6	137.81642150878906	6.346261024475098	1.3709068298339844e-6	18	012
134	2.015578269958496	483.0416259765625	9.03010368347168e-6	3.711329460144043	479.2379150390625	7.957220077514648e-6	642.1624145507812	7.6919708251953125	5.3942203521728516e-6	185.7478485107422	5.729422092437744	3.337860107421875e-6	18	012
135	2.894320249557495	483.5338439941406	1.150369644165039e-5	4.140698432922363	479.02789306640625	5.334615707397461e-6	648.6538696289062	30.108701705932617	1.2516975402832031e-6	185.9417266845703	7.09156608581543	6.765127182006836e-6	18	012
136	2.655438184738159	482.5352783203125	3.1888484954833984e-6	171.6238555908203	4.768739223480225	3.1888484954833984e-6	645.9535522460938	20.321977615356445	6.616115570068359e-6	185.98428344726562	6.224644184112549	5.27501106262207e-6	18	012
137	2.4876866340637207	482.268798828125	1.2129545211791992e-5	5.224974632263184	478.3135986328125	7.778406143188477e-6	647.9295654296875	189.6904754638672	5.27501106262207e-6	185.74456787109375	7.106706619262695	3.844499588012695e-6	18	012
138	2.8801705837249756	483.55828857421875	8.046627044677734e-6	4.634913921356201	479.2752685546875	3.3080577850341797e-6	649.0125732421875	196.35910034179688	1.1026859283447266e-5	186.85116577148438	7.085170745849609	5.424022674560547e-6	18	012
139	2.8014230728149414	482.3440856933594	3.3676624298095703e-6	156.430908203125	5.036575794219971	2.950429916381836e-6	644.9676513671875	22.02054214477539	2.5719404220581055e-5	186.08486938476562	7.101487636566162	2.9206275939941406e-6	18	012
140	2.8606534004211426	482.4507141113281	3.7550926208496094e-6	4.50586462020874	478.2738342285156	2.6226043701171875e-6	641.7345581054688	8.57107925415039	5.781650543212891e-6	186.45855712890625	7.143404006958008	2.205371856689453e-6	18	012
141	3.0426487922668457	482.6459655761719	7.957220077514648e-6	5.57232666015625	479.18505859375	5.334615707397461e-6	642.2108154296875	7.910161972045898	1.7881393432617188e-5	186.69017028808594	7.8423309326171875	4.589557647705078e-6	18	012
142	2.308516025543213	483.33148193359375	3.7550926208496094e-6	4.3231706619262695	478.7289123535156	3.0994415283203125e-6	641.8265991210938	8.313005447387695	4.5299530029296875e-6	186.39981079101562	7.193761825561523	1.6987323760986328e-6	18	012
143	1.9834778308868408	483.4825744628906	5.364418029785156e-6	4.4947404861450195	478.4808044433594	3.3974647521972656e-6	650.464111328125	205.24203491210938	1.1414289474487305e-5	186.71279907226562	5.192321300506592	6.645917892456055e-6	18	012
144	2.6575098037719727	482.5019836425781	7.539987564086914e-6	4.9561262130737305	478.25396728515625	4.172325134277344e-6	641.9044799804688	7.866046905517578	3.4570693969726562e-6	155.2451171875	5.6016740798950195	1.6689300537109375e-6	18	012
145	2.764103412628174	482.66522216796875	1.2487173080444336e-5	4.775643348693848	478.47772216796875	4.738569259643555e-6	642.0099487304688	8.04351806640625	7.361173629760742e-6	185.83895874023438	6.365504264831543	9.179115295410156e-6	18	012
146	2.634521484375	483.3788757324219	6.467103958129883e-6	4.857055187225342	479.33087158203125	3.9637088775634766e-6	642.5765991210938	6.94586181640625	1.5795230865478516e-6	185.94137573242188	7.233238220214844	1.7285346984863281e-6	18	012
147	3.106355667114258	482.8025207519531	1.7464160919189453e-5	5.169991493225098	478.7769470214844	8.13603401184082e-6	642.5709838867188	7.807197570800781	2.8908252716064453e-6	186.12696838378906	7.420475006103516	5.424022674560547e-6	18	012
148	2.8612399101257324	481.9447326660156	2.682209014892578e-6	5.159540176391602	478.3088073730469	2.384185791015625e-6	642.1635131835938	7.524801254272461	4.0531158447265625e-6	201.83631896972656	6.050951957702637	2.0265579223632812e-6	18	012
149	101.49200439453125	287.642333984375	0.00028693675994873047	4.786627769470215	478.2827453613281	3.5762786865234375e-6	642.5722045898438	7.726099967956543	6.318092346191406e-6	186.13970947265625	7.781891345977783	4.231929779052734e-6	18	012
150	2.503272533416748	482.7752685546875	4.589557647705078e-6	5.33127498626709	478.6726989746094	3.814697265625e-6	642.209228515625	8.845537185668945	7.3909759521484375e-6	185.97744750976562	7.5724687576293945	1.8775463104248047e-6	18	012
151	2.5851879119873047	483.2072448730469	1.0758638381958008e-5	5.196115016937256	479.1147155761719	7.063150405883789e-6	642.4922485351562	6.986959934234619	2.3245811462402344e-6	185.82041931152344	6.221704483032227	3.7550926208496094e-6	18	012
152	2.8293724060058594	481.875732421875	8.195638656616211e-6	4.855639934539795	478.33404541015625	6.318092346191406e-6	642.4127807617188	8.010807037353516	3.069639205932617e-6	185.53883361816406	6.361122131347656	2.3245811462402344e-6	18	012
153	2.7241222858428955	482.61279296875	1.004338264465332e-5	4.921698093414307	478.66925048828125	3.7848949432373047e-6	647.8626708984375	30.33474349975586	1.3381242752075195e-5	185.71949768066406	6.151453971862793	5.990266799926758e-6	18	012
154	2.6076648235321045	482.6353759765625	1.2964010238647461e-5	4.269794464111328	479.0951843261719	1.4454126358032227e-5	642.1522216796875	8.412954330444336	3.069639205932617e-6	185.9585418701172	6.678598880767822	4.5299530029296875e-6	18	012
155	2.997008800506592	482.7812805175781	2.652406692504883e-6	4.8230085372924805	478.5353698730469	1.4603137969970703e-6	650.86865234375	204.9092559814453	1.7881393432617188e-6	186.69818115234375	7.118523597717285	1.6391277313232422e-6	18	012
156	2.604048728942871	481.9388427734375	1.3679265975952148e-5	5.112136363983154	478.3597412109375	1.4543533325195312e-5	647.5275268554688	123.14654541015625	4.708766937255859e-6	185.2848663330078	7.049787521362305	1.6093254089355469e-6	18	012
157	2.5928955078125	482.7662658691406	5.513429641723633e-6	4.567015647888184	478.8236999511719	3.6954879760742188e-6	648.1405029296875	30.062990188598633	3.814697265625e-6	171.39002990722656	6.236294269561768	3.5762786865234375e-6	18	012
158	100.81497955322266	286.0023193359375	0.0007420778274536133	4.528637886047363	479.20562744140625	5.3942203521728516e-6	642.0408935546875	8.22659683227539	1.2159347534179688e-5	186.6216583251953	7.566296577453613	2.2351741790771484e-6	18	012
159	3.240295648574829	482.7827453613281	1.77919864654541e-5	4.50797700881958	478.8160400390625	9.894371032714844e-6	642.6560668945312	7.185871124267578	4.202127456665039e-6	186.68338012695312	7.471046447753906	3.844499588012695e-6	18	012
160	2.8148396015167236	483.3085021972656	6.5267086029052734e-6	4.837974548339844	479.13873291015625	3.814697265625e-6	650.7499389648438	201.9026336669922	2.771615982055664e-6	185.3705596923828	7.168909072875977	4.947185516357422e-6	18	012
161	2.4936985969543457	483.22821044921875	5.930662155151367e-6	4.110905647277832	479.1436462402344	3.5762786865234375e-6	642.6302490234375	7.447426795959473	2.175569534301758e-6	185.0018310546875	6.8922271728515625	1.8477439880371094e-6	18	012
162	2.51407527923584	483.2691345214844	5.334615707397461e-6	4.461174011230469	478.6579284667969	4.023313522338867e-6	649.2643432617188	195.26536560058594	9.000301361083984e-6	186.89100646972656	7.223773956298828	4.291534423828125e-6	18	012
163	3.0031189918518066	482.72674560546875	7.68899917602539e-6	5.20681619644165	478.2688293457031	2.115964889526367e-6	649.588623046875	197.16079711914062	2.8908252716064453e-6	185.68887329101562	6.38017463684082	4.231929779052734e-6	18	012
164	2.914083480834961	482.5047302246094	7.510185241699219e-6	5.203709125518799	478.55523681640625	4.5299530029296875e-6	648.3878173828125	195.98814392089844	1.8656253814697266e-5	186.0703125	7.333511829376221	3.069639205932617e-6	18	012
165	2.651963710784912	483.0151672363281	4.13060188293457e-5	4.18870735168457	479.2521057128906	2.491474151611328e-5	642.1322631835938	7.833161354064941	5.155801773071289e-6	186.27256774902344	7.160662651062012	1.6689300537109375e-6	18	012
166	2.7494959831237793	482.3929748535156	3.725290298461914e-6	187.67391967773438	5.473817348480225	1.7583370208740234e-6	642.4501953125	7.44162654876709	2.592802047729492e-6	186.2912139892578	6.8996663093566895	9.626150131225586e-6	18	012
167	2.8292202949523926	482.239990234375	7.3909759521484375e-6	5.655001640319824	478.7535095214844	7.033348083496094e-6	643.2066040039062	7.863514423370361	4.649162292480469e-6	185.8792724609375	6.269010543823242	3.7550926208496094e-6	18	012
168	2.977771282196045	481.7322998046875	3.337860107421875e-6	171.26699829101562	4.809911727905273	1.6689300537109375e-6	642.6115112304688	7.627879619598389	3.725290298461914e-6	186.3554229736328	6.4467620849609375	1.9371509552001953e-6	18	012
169	2.9875102043151855	483.02142333984375	1.823902130126953e-5	4.605837821960449	479.314453125	1.683831214904785e-5	642.006591796875	7.351296901702881	4.4405460357666016e-6	187.43692016601562	7.627498626708984	1.6987323760986328e-6	18	012
170	100.00336456298828	285.5335693359375	0.0005796551704406738	5.596652030944824	478.8314514160156	2.473592758178711e-6	649.1866455078125	189.24147033691406	4.798173904418945e-6	184.9416046142578	6.634952545166016	2.2351741790771484e-6	18	012
171	2.683234691619873	482.9867248535156	1.1712312698364258e-5	4.444425582885742	478.7366638183594	7.539987564086914e-6	649.3221435546875	196.3292236328125	6.377696990966797e-6	185.61807250976562	6.532732009887695	4.708766937255859e-6	18	012
172	2.51656174659729	482.9466552734375	1.0251998901367188e-5	5.159887313842773	479.506103515625	1.6033649444580078e-5	649.06884765625	195.8106231689453	4.857778549194336e-6	185.62802124023438	7.170840263366699	1.1026859283447266e-6	18	012
173	3.013227939605713	482.3059997558594	2.0265579223632812e-6	6.9129791259765625	156.5294189453125	1.4007091522216797e-6	649.4067993164062	196.16067504882812	3.635883331298828e-6	187.321044921875	7.846194744110107	4.231929779052734e-6	18	012
174	2.755025863647461	483.1643371582031	4.4405460357666016e-6	4.724214553833008	478.5510559082031	2.5033950805664062e-6	642.1239013671875	8.203352928161621	5.155801773071289e-6	170.4780731201172	5.555314540863037	2.5331974029541016e-6	18	012
175	2.730987310409546	482.847900390625	2.1457672119140625e-6	171.83203125	5.306423187255859	2.086162567138672e-6	641.7941284179688	7.994553565979004	3.6656856536865234e-6	185.65121459960938	7.351755142211914	3.725290298461914e-6	18	012
176	2.6063108444213867	482.6678161621094	4.4405460357666016e-6	4.815753936767578	478.4353332519531	3.129243850708008e-6	649.1229248046875	190.1640167236328	1.4007091522216797e-5	186.42872619628906	7.153986930847168	2.384185791015625e-6	18	012
177	2.8579328060150146	483.1123962402344	1.7017126083374023e-5	4.667098045349121	478.49737548828125	6.973743438720703e-6	651.3445434570312	202.66000366210938	4.4792890548706055e-5	201.61366271972656	6.524240493774414	1.430511474609375e-6	18	012
178	100.65796661376953	284.03021240234375	0.26456665992736816	5.0913801193237305	478.8692626953125	7.808208465576172e-6	650.4622192382812	204.6725311279297	1.4901161193847656e-6	155.34349060058594	6.663882255554199	1.7285346984863281e-6	18	012
179	99.99536895751953	285.098876953125	0.13800188899040222	4.378175735473633	478.6182556152344	1.519918441772461e-6	642.5835571289062	7.7647247314453125	7.539987564086914e-6	186.6436004638672	8.024547576904297	1.6391277313232422e-6	18	012
180	101.56671905517578	280.867919921875	0.003494858741760254	5.206068992614746	478.77679443359375	3.844499588012695e-6	641.9050903320312	8.737652778625488	5.364418029785156e-6	184.94630432128906	6.351564884185791	2.4139881134033203e-6	18	012
181	2.3185510635375977	483.2978515625	7.838010787963867e-6	4.254385948181152	478.9027099609375	4.798173904418945e-6	187.91702270507812	5.595060348510742	1.1920928955078125e-6	185.50051879882812	6.96845006942749	7.539987564086914e-6	18	012
182	2.911924362182617	482.547119140625	1.4096498489379883e-5	4.752881050109863	478.55584716796875	6.616115570068359e-6	642.3751831054688	7.517162799835205	4.470348358154297e-6	186.52867126464844	7.2158613204956055	4.798173904418945e-6	18	012
183	2.914998769760132	482.6721496582031	2.8133392333984375e-5	4.581387519836426	479.0165710449219	2.1129846572875977e-5	642.5470581054688	7.594908237457275	3.427267074584961e-6	169.87709045410156	6.64096736907959	4.291534423828125e-6	18	012
184	2.98478364944458	482.33782958984375	1.627206802368164e-5	4.617751121520996	478.46710205078125	9.566545486450195e-6	642.2491455078125	7.2927703857421875	1.7583370208740234e-6	185.26904296875	7.2447509765625	1.7285346984863281e-6	18	012
185	2.1369800567626953	482.77099609375	1.2069940567016602e-5	3.803428888320923	478.7878112792969	1.1563301086425781e-5	647.7245483398438	122.7403564453125	3.0994415283203125e-6	186.50985717773438	7.434950351715088	3.3974647521972656e-6	18	012
186	2.921708106994629	482.2176513671875	1.3053417205810547e-5	4.146842002868652	478.1036071777344	4.4405460357666016e-6	646.7359008789062	20.227994918823242	8.58306884765625e-6	186.0966339111328	6.95036506652832	4.0531158447265625e-6	18	012
187	2.956176519393921	482.3498840332031	6.645917892456055e-6	5.347875595092773	478.50006103515625	3.9637088775634766e-6	641.6883544921875	7.607051849365234	1.6093254089355469e-6	185.83827209472656	6.355657577514648	3.7550926208496094e-6	18	012
188	100.08885955810547	284.642578125	0.0009723007678985596	4.289778232574463	478.72906494140625	7.12275505065918e-6	650.6512451171875	204.69598388671875	3.650784492492676e-5	186.4824981689453	7.330140113830566	2.3245811462402344e-6	18	012
189	98.85867309570312	285.8359680175781	0.000280529260635376	5.22357177734375	478.56201171875	1.8775463104248047e-6	651.1611938476562	203.27197265625	8.374452590942383e-6	186.4694061279297	6.902499198913574	1.341104507446289e-6	18	012
190	2.5640687942504883	483.458984375	4.202127456665039e-6	4.782515525817871	478.6988525390625	2.2351741790771484e-6	642.5472412109375	7.467212677001953	6.467103958129883e-6	185.7111358642578	6.833439350128174	5.632638931274414e-6	18	012
191	2.3773603439331055	482.1512756347656	2.5033950805664062e-6	4.660147666931152	477.9534912109375	4.32133674621582e-6	642.3052368164062	7.644062519073486	3.814697265625e-6	187.5640411376953	7.473276138305664	5.4836273193359375e-6	18	012
192	2.978912353515625	482.40728759765625	1.5735626220703125e-5	5.526211261749268	479.16058349609375	1.5079975128173828e-5	642.75341796875	7.045347690582275	3.3974647521972656e-6	186.72816467285156	7.231026649475098	1.9073486328125e-6	18	012
193	2.6504201889038086	482.9756774902344	9.745359420776367e-6	3.9910459518432617	478.5343017578125	5.036592483520508e-6	648.9151611328125	197.10614013671875	4.827976226806641e-6	186.60931396484375	7.22331428527832	5.513429641723633e-6	18	012
194	2.672053337097168	483.0280456542969	7.718801498413086e-6	4.5936479568481445	478.824462890625	4.887580871582031e-6	645.6134033203125	20.462671279907227	4.887580871582031e-6	202.79603576660156	7.492895126342773	1.6391277313232422e-6	18	012
195	2.2002933025360107	482.9547119140625	9.834766387939453e-6	4.570657253265381	478.7696228027344	1.755356788635254e-5	642.5787353515625	8.028512001037598	4.857778549194336e-6	201.28909301757812	5.413792610168457	4.798173904418945e-6	18	012
196	98.49777221679688	285.8562316894531	0.0015850663185119629	4.953609466552734	478.2193298339844	7.450580596923828e-6	649.1121826171875	195.71920776367188	4.172325134277344e-6	155.51800537109375	6.078566074371338	6.854534149169922e-7	18	012
197	2.8720550537109375	482.28875732421875	5.453824996948242e-6	5.0522661209106445	478.2611999511719	3.0994415283203125e-6	651.2478637695312	201.94268798828125	1.6391277313232422e-6	187.099609375	6.091294288635254	4.112720489501953e-6	18	012
198	2.7156481742858887	482.6619567871094	1.9997358322143555e-5	4.852234363555908	478.83233642578125	1.2993812561035156e-5	642.47705078125	7.4986066818237305	2.205371856689453e-6	186.4226837158203	7.3086700439453125	3.3080577850341797e-6	18	012
199	2.7374372482299805	483.1552429199219	2.8908252716064453e-6	4.37928581237793	478.80462646484375	2.384185791015625e-6	650.994873046875	202.74131774902344	1.6391277313232422e-6	105.81082916259766	6.230794906616211	1.1622905731201172e-6	18	012
200	3.0546584129333496	482.8808898925781	6.943941116333008e-6	4.593297004699707	478.2290954589844	3.248453140258789e-6	647.8516235351562	122.9216537475586	6.943941116333008e-6	185.79608154296875	5.614920616149902	4.947185516357422e-6	18	012
201	100.83448791503906	281.1647644042969	1.8537044525146484e-5	4.177277565002441	478.13348388671875	3.039836883544922e-6	641.0487670898438	7.609986305236816	4.887580871582031e-6	186.10040283203125	7.577441215515137	1.6391277313232422e-6	18	012
202	3.1543805599212646	483.3364562988281	1.0758638381958008e-5	4.836794376373291	479.015380859375	5.3942203521728516e-6	641.2266845703125	8.254161834716797	8.761882781982422e-6	186.37380981445312	7.492968559265137	4.857778549194336e-6	18	012
203	3.2096829414367676	482.616455078125	2.6226043701171875e-6	5.819530487060547	478.9418640136719	2.8014183044433594e-6	648.8439331054688	197.3768310546875	8.672475814819336e-6	187.4802703857422	7.052067279815674	4.9173831939697266e-6	18	012
204	3.098095655441284	481.92742919921875	5.930662155151367e-6	5.449227333068848	478.23223876953125	2.2649765014648438e-6	649.4075927734375	196.4140625	9.08970832824707e-6	185.79393005371094	7.866840362548828	4.857778549194336e-6	18	012
205	100.11359405517578	281.4886474609375	8.764863014221191e-5	156.34249877929688	5.201619625091553	4.947185516357422e-6	648.8612670898438	189.70372009277344	6.973743438720703e-6	169.49942016601562	6.124913215637207	6.67572021484375e-6	18	012
206	3.1904618740081787	482.5112609863281	4.023313522338867e-6	4.848743438720703	478.0827331542969	2.4437904357910156e-6	650.2815551757812	202.99188232421875	2.86102294921875e-6	186.2624053955078	6.260422706604004	3.4868717193603516e-6	18	012
207	99.62364959716797	283.64459228515625	0.9933996796607971	104.25782012939453	287.3377990722656	6.377696990966797e-6	104.27779388427734	283.0293884277344	8.469820022583008e-5	101.55968475341797	275.5329895019531	1.4454126358032227e-5	18	012
208	2.8006844520568848	482.3472900390625	1.7642974853515625e-5	4.987603664398193	478.3554992675781	8.553266525268555e-6	641.796142578125	7.666963577270508	1.1920928955078125e-6	187.4903106689453	7.221440315246582	7.450580596923828e-7	18	012
209	3.0483155250549316	482.3590393066406	1.0371208190917969e-5	5.375786781311035	478.79156494140625	6.258487701416016e-6	649.0466918945312	187.8148193359375	2.3245811462402344e-6	186.1995391845703	7.37360954284668	1.0132789611816406e-6	18	012
210	2.541677951812744	483.6794738769531	2.8908252716064453e-6	4.193331241607666	478.7142333984375	2.2649765014648438e-6	650.7899169921875	202.98529052734375	5.543231964111328e-6	186.96575927734375	7.517036437988281	2.086162567138672e-6	18	012
211	2.6599700450897217	483.02337646484375	6.467103958129883e-6	4.6753034591674805	478.5714416503906	5.930662155151367e-6	650.0374145507812	204.81350708007812	5.781650543212891e-6	185.86993408203125	5.733518123626709	7.897615432739258e-6	18	012
212	2.53597354888916	483.5181579589844	3.7729740142822266e-5	3.79542875289917	479.4782409667969	2.440810203552246e-5	642.6141967773438	7.684013366699219	2.562999725341797e-6	170.03152465820312	6.157364368438721	8.940696716308594e-7	18	012
213	2.9412550926208496	482.31964111328125	1.6033649444580078e-5	5.425708293914795	478.6083984375	6.973743438720703e-6	642.5400390625	7.724106788635254	4.26173210144043e-6	201.2915802001953	6.109652519226074	4.172325134277344e-6	18	012
214	2.7991721630096436	482.51458740234375	1.150369644165039e-5	4.464686393737793	478.8700256347656	6.556510925292969e-6	642.60888671875	7.700254440307617	5.066394805908203e-6	186.14315795898438	7.030838966369629	2.7120113372802734e-6	18	012
215	2.375896453857422	483.3541564941406	5.0961971282958984e-6	14.79948902130127	142.71438598632812	4.231929779052734e-6	642.31494140625	7.741549491882324	1.7583370208740234e-6	186.03053283691406	7.02011775970459	3.159046173095703e-6	18	012
216	100.47251892089844	280.56048583984375	0.9738823771476746	4.769139766693115	478.2610778808594	2.8908252716064453e-6	102.41790008544922	278.74017333984375	4.079937934875488e-5	186.0001220703125	5.615792274475098	8.672475814819336e-6	18	012
217	2.507094621658325	483.0111999511719	8.732080459594727e-6	3.9549481868743896	478.52813720703125	4.291534423828125e-6	650.5322875976562	204.16529846191406	2.7418136596679688e-6	186.34498596191406	6.984447479248047	7.539987564086914e-6	18	012
218	2.5493369102478027	482.97552490234375	4.410743713378906e-6	4.97179651260376	478.5700378417969	3.069639205932617e-6	641.7529907226562	7.400075912475586	2.115964889526367e-6	202.1986846923828	7.063531875610352	2.3543834686279297e-6	18	012
219	3.1826374530792236	482.7153625488281	2.2023916244506836e-5	5.203090190887451	479.4710998535156	1.9431114196777344e-5	642.5321044921875	7.338349342346191	1.7881393432617188e-6	185.26243591308594	7.223564147949219	1.519918441772461e-6	18	012
220	3.2821531295776367	483.8114318847656	1.7881393432617188e-5	4.835366249084473	479.479248046875	9.834766387939453e-6	642.315673828125	7.939805507659912	2.950429916381836e-6	186.19627380371094	6.792022228240967	3.7848949432373047e-6	18	012
221	2.7412686347961426	482.36956787109375	8.761882781982422e-6	4.744078636169434	478.5089416503906	4.947185516357422e-6	643.1786499023438	7.232316970825195	3.3974647521972656e-6	186.47695922851562	7.3600568771362305	1.4901161193847656e-6	18	012
222	2.7409534454345703	482.50225830078125	3.814697265625e-6	5.442337989807129	478.2983703613281	3.2186508178710938e-6	641.727783203125	7.613324165344238	2.7120113372802734e-6	186.01669311523438	6.7184295654296875	2.592802047729492e-6	18	012
223	2.470946788787842	483.0037841796875	1.385807991027832e-5	4.330052375793457	478.5067138671875	3.814697265625e-6	648.9637451171875	188.59027099609375	4.4405460357666016e-6	187.52220153808594	6.850009918212891	3.725290298461914e-6	18	012
224	2.6831421852111816	482.6988525390625	4.410743713378906e-6	4.796606063842773	478.4176330566406	3.0100345611572266e-6	641.7511596679688	7.891116142272949	2.4139881134033203e-6	186.7050018310547	7.394346237182617	1.6689300537109375e-6	18	012
225	100.39856719970703	281.0953674316406	0.012150496244430542	4.482956409454346	478.75555419921875	5.543231964111328e-6	102.85066223144531	278.0251159667969	2.0325183868408203e-5	186.20809936523438	7.0391845703125	4.798173904418945e-6	18	012
226	2.98734188079834	483.2977294921875	9.208917617797852e-6	4.538568496704102	478.5904235839844	3.0100345611572266e-6	650.4734497070312	203.6578369140625	8.434057235717773e-6	186.3708953857422	7.0627851486206055	4.380941390991211e-6	18	012
227	2.8932299613952637	483.170654296875	5.185604095458984e-6	4.889571189880371	478.8739318847656	3.427267074584961e-6	642.427978515625	6.685152053833008	4.857778549194336e-6	186.43838500976562	7.51162052154541	2.682209014892578e-6	18	012
228	2.192385673522949	482.3411865234375	1.2814998626708984e-5	4.466578960418701	478.22576904296875	1.0460615158081055e-5	648.4397583007812	30.134973526000977	1.996755599975586e-6	186.0106201171875	7.099278450012207	2.205371856689453e-6	18	012
229	2.3957533836364746	482.1170959472656	5.662441253662109e-6	4.584859848022461	478.32293701171875	5.0961971282958984e-6	648.8637084960938	195.9410400390625	2.3245811462402344e-6	186.36773681640625	7.103020668029785	6.3478946685791016e-6	18	012
230	3.1648082733154297	464.3446960449219	3.993511199951172e-6	4.5369110107421875	478.63409423828125	1.4901161193847656e-6	645.4323120117188	20.580398559570312	5.453824996948242e-6	185.72715759277344	6.950699806213379	2.6226043701171875e-6	18	012
231	2.571894645690918	483.2713928222656	2.771615982055664e-6	157.23675537109375	5.420971870422363	2.115964889526367e-6	642.7787475585938	7.877565383911133	6.198883056640625e-6	186.6319580078125	7.438724994659424	5.0961971282958984e-6	18	012
232	2.5892550945281982	482.4236755371094	4.231929779052734e-6	4.552587509155273	478.14117431640625	2.086162567138672e-6	642.5072021484375	6.870867729187012	2.2649765014648438e-6	186.00735473632812	6.556148052215576	1.5795230865478516e-6	18	012
233	101.36206817626953	280.91021728515625	6.258487701416016e-5	4.930061340332031	478.6622619628906	3.3080577850341797e-6	642.53369140625	7.402763843536377	2.0265579223632812e-6	185.44593811035156	6.086461067199707	3.069639205932617e-6	18	012
234	2.7442874908447266	482.20587158203125	1.2606382369995117e-5	4.830840587615967	478.4483337402344	8.851289749145508e-6	641.9195556640625	8.246585845947266	9.208917617797852e-6	186.79803466796875	8.041448593139648	1.2218952178955078e-6	18	012
235	2.752169132232666	482.6020812988281	2.9802322387695312e-6	5.131015777587891	478.9162902832031	3.7848949432373047e-6	642.419921875	7.698810577392578	5.4836273193359375e-6	185.788818359375	6.08222770690918	3.904104232788086e-6	18	012
236	2.3624677658081055	483.032958984375	1.817941665649414e-5	4.6516432762146	479.45025634765625	1.6450881958007812e-5	641.9644165039062	7.994937896728516	4.976987838745117e-6	185.6439971923828	5.856719970703125	3.904104232788086e-6	18	012
237	2.899494171142578	482.0372314453125	8.493661880493164e-6	4.085959434509277	477.95770263671875	2.5331974029541016e-6	648.8082275390625	181.37062072753906	4.798173904418945e-6	186.2528839111328	6.645140647888184	2.3245811462402344e-6	18	012
238	3.0994338989257812	482.7071228027344	1.1533498764038086e-5	4.892053604125977	478.43804931640625	2.950429916381836e-6	649.3507080078125	196.64181518554688	2.4139881134033203e-6	186.6763458251953	7.0323638916015625	2.86102294921875e-6	18	012
239	101.29912567138672	280.7811584472656	0.0002340376377105713	156.77679443359375	5.806027412414551	3.0100345611572266e-6	103.52955627441406	278.3517761230469	1.3232231140136719e-5	186.7466278076172	7.5233964920043945	2.115964889526367e-6	18	012
240	2.086961269378662	482.4776611328125	4.976987838745117e-6	4.663332939147949	478.3673095703125	4.589557647705078e-6	647.649658203125	30.382558822631836	3.904104232788086e-6	185.70143127441406	6.011591911315918	3.606081008911133e-6	18	012
241	98.45002746582031	280.5389099121094	0.9705120325088501	4.318279266357422	478.7823486328125	5.334615707397461e-6	101.81060791015625	278.35772705078125	3.7729740142822266e-5	89.65766906738281	273.0196228027344	3.3676624298095703e-6	18	012
242	2.8134946823120117	483.2671813964844	1.0460615158081055e-5	4.62117338180542	479.0327453613281	9.298324584960938e-6	647.7276611328125	30.651460647583008	3.844499588012695e-6	184.9405517578125	7.089914321899414	2.1457672119140625e-6	18	012
243	2.857027053833008	483.4814758300781	8.821487426757812e-6	5.153722286224365	479.555908203125	1.1801719665527344e-5	648.7430419921875	189.9759979248047	1.5497207641601562e-6	201.42523193359375	6.6087751388549805	1.9073486328125e-6	18	012
244	2.6998229026794434	482.7432861328125	2.0384788513183594e-5	4.806642532348633	479.2566223144531	1.4007091522216797e-5	642.4227294921875	7.422447204589844	2.682209014892578e-6	187.15594482421875	7.469008445739746	2.5331974029541016e-6	18	012
245	2.725344657897949	482.8221435546875	1.2069940567016602e-5	4.306136608123779	478.27410888671875	6.318092346191406e-6	649.3739624023438	188.99620056152344	3.0994415283203125e-6	185.63352966308594	7.089986801147461	3.5762786865234375e-6	18	012
246	2.524585247039795	482.6328125	1.6748905181884766e-5	4.6368408203125	478.826904296875	9.655952453613281e-6	645.2617797851562	21.276405334472656	4.649162292480469e-6	185.95042419433594	6.244923114776611	4.32133674621582e-6	18	012
247	3.0733718872070312	482.3955383300781	1.1324882507324219e-5	5.364781379699707	478.4706726074219	4.678964614868164e-6	641.9872436523438	8.949018478393555	2.3573637008666992e-5	186.1773681640625	7.0867414474487305	3.427267074584961e-6	18	012
248	2.3033833503723145	483.10650634765625	7.361173629760742e-6	387.58502197265625	178.5486602783203	1.150369644165039e-5	641.3326416015625	8.188423156738281	5.632638931274414e-6	170.37054443359375	6.622705459594727	4.112720489501953e-6	18	012
249	3.269031524658203	482.1824035644531	1.4871358871459961e-5	5.201137542724609	478.39544677734375	5.900859832763672e-6	651.1768798828125	204.22044372558594	1.9371509552001953e-6	186.71258544921875	7.093387603759766	4.4405460357666016e-6	18	012
250	2.3886170387268066	482.9094543457031	1.1563301086425781e-5	4.463920593261719	478.6252746582031	8.910894393920898e-6	642.3078002929688	7.410533905029297	4.1425228118896484e-6	185.5513916015625	6.443085193634033	1.1622905731201172e-6	18	012
251	2.3970632553100586	482.9803771972656	7.897615432739258e-6	4.156437397003174	478.5381774902344	6.16908073425293e-6	642.8265380859375	7.326005935668945	2.2351741790771484e-6	186.23728942871094	7.314681053161621	1.6391277313232422e-6	18	012
252	2.716078519821167	482.74859619140625	5.900859832763672e-6	386.95037841796875	178.81765747070312	8.58306884765625e-6	648.92822265625	196.6582489013672	6.496906280517578e-6	185.84849548339844	7.458356857299805	2.682209014892578e-6	18	012
253	2.9613089561462402	482.86810302734375	1.704692840576172e-5	4.795620441436768	478.565185546875	8.672475814819336e-6	647.7562255859375	196.66529846191406	7.599592208862305e-6	186.54730224609375	6.849151134490967	1.430511474609375e-6	18	012
254	2.6477270126342773	483.3277282714844	3.358721733093262e-5	4.286034107208252	479.30035400390625	1.3262033462524414e-5	644.3677368164062	406.028564453125	4.4405460357666016e-6	186.04481506347656	6.7284698486328125	5.036592483520508e-6	18	012
255	100.3027114868164	280.4874267578125	0.9989820718765259	106.93143463134766	277.98211669921875	9.268522262573242e-6	102.87938690185547	279.3139343261719	0.0002276003360748291	101.30966186523438	274.4826965332031	1.9371509552001953e-5	18	012
256	2.607623815536499	482.4194030761719	1.6480684280395508e-5	4.35968542098999	478.09881591796875	5.543231964111328e-6	651.0502319335938	202.4047393798828	1.0192394256591797e-5	186.30914306640625	7.023238658905029	1.3679265975952148e-5	18	012
257	2.886270046234131	483.1591491699219	1.2189149856567383e-5	4.9573073387146	479.0695495605469	6.377696990966797e-6	642.2921142578125	7.15627384185791	3.129243850708008e-6	202.86422729492188	6.9940595626831055	2.1457672119140625e-6	18	012
258	98.98533630371094	280.496337890625	0.9216928482055664	4.260256290435791	479.16571044921875	3.635883331298828e-6	102.03376007080078	277.9539794921875	6.788969039916992e-5	101.21385192871094	273.41497802734375	2.384185791015625e-6	18	012
259	99.15006256103516	280.2919616699219	0.08826607465744019	4.342047214508057	478.4326171875	2.652406692504883e-6	102.1912612915039	277.7783203125	8.910894393920898e-6	185.64930725097656	7.041878700256348	2.086162567138672e-6	18	012
260	99.33142852783203	279.6890869140625	0.9999246597290039	106.12921905517578	277.5099182128906	8.672475814819336e-6	102.41592407226562	278.2944030761719	0.00019627809524536133	100.31546020507812	273.2143249511719	1.055002212524414e-5	18	012
261	3.155863046646118	482.585693359375	5.0067901611328125e-6	5.018289566040039	478.76422119140625	3.7848949432373047e-6	642.8764038085938	8.153433799743652	6.616115570068359e-6	186.26365661621094	7.573760509490967	1.519918441772461e-6	18	012
262	100.29950714111328	279.90093994140625	2.3096799850463867e-5	4.8221845626831055	478.5462341308594	3.0100345611572266e-6	641.9453735351562	7.85267448425293	4.351139068603516e-6	186.4776611328125	7.167252063751221	2.1457672119140625e-6	18	012
263	2.685009002685547	482.767333984375	4.202127456665039e-6	202.3556671142578	5.058606147766113	1.817941665649414e-6	641.7766723632812	8.600587844848633	1.3530254364013672e-5	186.19769287109375	7.4834489822387695	4.082918167114258e-6	18	012
264	99.32000732421875	279.6668701171875	0.9997752904891968	104.9587173461914	277.28692626953125	4.9173831939697266e-6	101.49622344970703	278.4854431152344	0.00018516182899475098	100.00630187988281	273.72186279296875	1.4275312423706055e-5	18	012
265	2.9913992881774902	482.35552978515625	2.0772218704223633e-5	4.730045795440674	479.122314453125	1.189112663269043e-5	651.1455688476562	202.3373260498047	6.854534149169922e-6	186.50999450683594	7.438109874725342	1.8477439880371094e-6	18	012
266	99.97311401367188	280.9532470703125	0.0023469626903533936	4.9669318199157715	479.461181640625	8.851289749145508e-6	102.95367431640625	278.133544921875	3.129243850708008e-6	185.27499389648438	6.661036491394043	2.8908252716064453e-6	18	012
267	2.8502566814422607	482.4438781738281	5.5730342864990234e-6	4.907685279846191	478.1840515136719	2.4139881134033203e-6	642.3489990234375	7.334254741668701	2.3245811462402344e-6	186.78787231445312	7.232532501220703	1.6689300537109375e-6	18	012
268	3.6545634269714355	482.027587890625	1.33514404296875e-5	5.757068634033203	478.45318603515625	5.155801773071289e-6	642.7239379882812	6.558333396911621	1.0132789611816406e-6	186.7241668701172	7.393244743347168	2.8908252716064453e-6	18	012
269	99.88632202148438	281.1723937988281	1.0818243026733398e-5	5.099450588226318	479.3368835449219	1.4692544937133789e-5	648.2871704101562	29.854509353637695	1.9669532775878906e-6	185.79409790039062	7.088667392730713	3.516674041748047e-6	18	012
270	99.13064575195312	280.3123474121094	0.5638383030891418	4.129166126251221	478.19482421875	7.68899917602539e-6	102.26602935791016	277.6868591308594	5.6624412536621094e-5	186.869384765625	6.987519264221191	2.652406692504883e-6	18	012
271	2.9817612171173096	482.79571533203125	6.318092346191406e-6	4.541449546813965	478.58465576171875	2.175569534301758e-6	642.4715576171875	6.978989601135254	2.2351741790771484e-6	186.72787475585938	7.052397727966309	3.635883331298828e-6	18	012
272	2.287994146347046	482.5931701660156	4.76837158203125e-6	4.908586502075195	478.4685974121094	5.304813385009766e-6	651.1392822265625	203.22335815429688	3.635883331298828e-6	170.9738311767578	6.750359535217285	1.9371509552001953e-6	18	012
273	2.9388160705566406	482.6137390136719	5.066394805908203e-6	172.3995819091797	4.834352493286133	2.2351741790771484e-6	649.72119140625	195.81065368652344	1.3023614883422852e-5	186.67491149902344	7.215909957885742	5.692243576049805e-6	18	012
274	2.2792534828186035	482.3707580566406	3.9637088775634766e-6	4.873382091522217	478.90692138671875	4.589557647705078e-6	641.8941650390625	7.838435649871826	3.7848949432373047e-6	186.727783203125	7.36959171295166	4.857778549194336e-6	18	012
275	2.685122013092041	483.3417663574219	1.4334917068481445e-5	4.401974201202393	478.6033020019531	4.798173904418945e-6	642.776611328125	8.029512405395508	4.26173210144043e-6	186.9993896484375	6.972444534301758	1.9073486328125e-6	18	012
276	2.9410548210144043	483.1706237792969	2.5331974029541016e-5	5.040918827056885	479.5157165527344	1.0788440704345703e-5	642.3579711914062	7.717587947845459	2.8908252716064453e-6	185.5502471923828	6.49367618560791	2.682209014892578e-6	18	012
277	2.631511926651001	483.72930908203125	9.208917617797852e-6	4.1265788078308105	479.6533203125	6.67572021484375e-6	642.4133911132812	7.703495979309082	7.718801498413086e-6	186.04824829101562	7.3119401931762695	2.771615982055664e-6	18	012
278	3.4879415035247803	483.0068054199219	1.7017126083374023e-5	4.717961311340332	478.5877685546875	6.794929504394531e-6	650.7676391601562	203.9022979736328	4.589557647705078e-6	186.86717224121094	6.501171588897705	3.5762786865234375e-6	18	012
279	101.4955062866211	281.004638671875	0.00014594197273254395	4.738990783691406	478.6455078125	3.3080577850341797e-6	650.0984497070312	187.58595275878906	6.258487701416016e-6	155.987548828125	5.907832145690918	1.8477439880371094e-6	18	012
280	2.1485543251037598	483.2911376953125	4.827976226806641e-6	4.8391289710998535	479.2687683105469	2.9206275939941406e-6	650.0384521484375	196.39120483398438	3.069639205932617e-6	185.8337860107422	6.333715438842773	1.7583370208740234e-6	18	012
281	2.9384243488311768	483.03936767578125	3.874301910400391e-6	4.162935256958008	478.7910461425781	2.473592758178711e-6	641.7843627929688	7.713237762451172	2.9206275939941406e-6	186.26219177246094	6.978546142578125	2.384185791015625e-6	18	012
282	2.7407116889953613	482.85479736328125	4.947185516357422e-6	3.9923300743103027	478.9752197265625	2.0265579223632812e-6	649.4330444335938	195.81649780273438	4.291534423828125e-6	185.5918426513672	7.479910850524902	2.384185791015625e-6	18	012
283	95.13208770751953	280.2606201171875	0.00400128960609436	5.132354259490967	479.4620361328125	9.715557098388672e-6	642.7401733398438	6.899875640869141	2.0563602447509766e-6	186.37738037109375	7.450038909912109	1.8477439880371094e-6	18	012
284	2.5734686851501465	483.0470886230469	1.6301870346069336e-5	4.355721473693848	478.5400695800781	6.020069122314453e-6	647.6133422851562	123.66527557373047	1.3709068298339844e-6	186.5259552001953	6.911919593811035	3.933906555175781e-6	18	012
285	2.8901147842407227	482.2331237792969	5.125999450683594e-6	4.857501029968262	478.3144836425781	2.771615982055664e-6	642.7079467773438	6.990324020385742	2.5331974029541016e-6	185.3711395263672	7.133477687835693	1.6987323760986328e-6	18	012
286	2.926248788833618	482.89996337890625	1.3589859008789062e-5	470.8954772949219	204.18331909179688	0.00037851929664611816	650.9647827148438	202.73802185058594	2.956390380859375e-5	470.810791015625	208.28672790527344	7.194280624389648e-5	18	012
287	99.58273315429688	278.5823059082031	0.0008762180805206299	5.2590250968933105	478.3133544921875	4.559755325317383e-6	102.12297058105469	276.7586364746094	1.0311603546142578e-5	185.89102172851562	6.859253883361816	6.854534149169922e-7	18	012
288	98.97504425048828	280.65789794921875	0.006430715322494507	4.44170618057251	478.6094665527344	4.500150680541992e-6	642.39794921875	7.818240165710449	5.632638931274414e-6	186.24655151367188	6.94398832321167	4.112720489501953e-6	18	012
289	99.49523162841797	279.6484069824219	0.012795686721801758	5.135108947753906	478.31488037109375	4.0531158447265625e-6	649.2196044921875	187.74246215820312	1.2934207916259766e-5	186.2564239501953	8.03957748413086	1.3709068298339844e-6	18	012
290	99.82310485839844	279.9119873046875	0.07127219438552856	4.806182384490967	478.6480712890625	2.9712915420532227e-5	650.7305908203125	203.92868041992188	7.18235969543457e-6	188.03126525878906	7.736687660217285	6.377696990966797e-6	18	012
291	99.14408111572266	279.4378662109375	0.1935271918773651	4.413466930389404	479.2442932128906	2.5033950805664062e-6	102.17861938476562	276.9682922363281	1.7374753952026367e-5	171.69839477539062	6.7175164222717285	8.940696716308594e-7	18	012
292	3.1491785049438477	481.94683837890625	4.172325134277344e-6	156.98544311523438	5.345961093902588	2.592802047729492e-6	642.30908203125	7.183888912200928	1.519918441772461e-6	187.09019470214844	8.145711898803711	1.996755599975586e-6	18	012
293	2.785717248916626	482.8800048828125	5.841255187988281e-6	5.020360946655273	478.5039978027344	3.5762786865234375e-6	642.4198608398438	7.664628982543945	4.470348358154297e-6	186.2746124267578	7.586665630340576	3.3080577850341797e-6	18	012
294	3.1893815994262695	482.6571350097656	4.947185516357422e-6	4.7354912757873535	477.951416015625	1.2516975402832031e-6	651.0736083984375	203.55397033691406	5.245208740234375e-6	186.72564697265625	7.0093488693237305	2.592802047729492e-6	18	012
295	2.759582281112671	482.7466125488281	6.943941116333008e-6	4.063797950744629	478.6850280761719	4.589557647705078e-6	649.7713012695312	189.16876220703125	1.341104507446289e-6	185.40390014648438	5.558226108551025	1.33514404296875e-5	18	012
296	2.1301028728485107	483.2964172363281	5.185604095458984e-6	4.250335693359375	478.7816162109375	4.023313522338867e-6	649.8265380859375	194.9857635498047	4.32133674621582e-6	185.74244689941406	6.648538112640381	2.2649765014648438e-6	18	012
297	2.6804559230804443	482.7559814453125	5.155801773071289e-6	5.158803462982178	478.7959899902344	5.334615707397461e-6	649.7023315429688	196.2306671142578	2.771615982055664e-6	186.4093475341797	7.471688270568848	1.2516975402832031e-6	18	012
298	2.8238353729248047	483.0011291503906	7.808208465576172e-6	5.040247917175293	478.8509826660156	4.26173210144043e-6	650.1966552734375	203.67013549804688	7.838010787963867e-6	155.9241943359375	6.817071914672852	1.1920928955078125e-6	18	012
299	96.46354675292969	279.1844787597656	0.999999463558197	96.48588562011719	279.4377136230469	7.510185241699219e-6	99.87806701660156	277.2509765625	0.00016573071479797363	89.0528335571289	269.551025390625	2.378225326538086e-5	18	012
300	2.6544411182403564	482.5062561035156	6.288290023803711e-6	5.710077285766602	478.8717346191406	4.172325134277344e-6	646.2702026367188	122.77979278564453	1.9073486328125e-6	187.15838623046875	6.941017150878906	1.430511474609375e-6	18	012
301	3.048402786254883	481.75244140625	8.58306884765625e-6	4.9297943115234375	478.05194091796875	3.1888484954833984e-6	642.81201171875	7.013705253601074	2.6226043701171875e-6	471.57269287109375	194.42140197753906	3.135204315185547e-5	18	012
302	3.1591687202453613	481.9207763671875	5.4836273193359375e-6	5.372594833374023	478.3450012207031	3.516674041748047e-6	650.4675903320312	204.54815673828125	2.682209014892578e-6	186.7937469482422	7.245099067687988	2.0563602447509766e-6	18	012
303	2.6686277389526367	483.34246826171875	1.6570091247558594e-5	4.055602550506592	479.02734375	6.735324859619141e-6	642.2347412109375	8.365619659423828	4.798173904418945e-6	185.89080810546875	7.319526195526123	2.3245811462402344e-6	18	012
304	2.6781396865844727	482.378173828125	5.0067901611328125e-6	4.124164581298828	478.2523498535156	2.3245811462402344e-6	642.4693603515625	7.6859660148620605	2.2649765014648438e-6	186.65109252929688	7.2424211502075195	3.129243850708008e-6	18	012
305	2.5468177795410156	482.8477478027344	8.821487426757812e-6	469.21282958984375	195.9213409423828	0.007051259279251099	642.3259887695312	7.759840488433838	2.8312206268310547e-6	465.4913024902344	197.82086181640625	5.930662155151367e-6	18	012
306	3.1751952171325684	482.4858703613281	1.3113021850585938e-5	4.762755870819092	478.41143798828125	4.172325134277344e-6	641.7867431640625	7.942834854125977	5.125999450683594e-6	186.84205627441406	8.056135177612305	3.516674041748047e-6	18	012
307	2.7787814140319824	483.44927978515625	2.0623207092285156e-5	472.2606506347656	195.7683563232422	0.0017499327659606934	475.4822998046875	197.3309783935547	9.47713851928711e-6	478.46978759765625	198.5749053955078	7.304549217224121e-5	18	012
308	99.21295166015625	280.0963134765625	0.022269636392593384	470.95281982421875	196.9973602294922	0.9999425411224365	469.72869873046875	197.94180297851562	5.796551704406738e-5	465.3644714355469	198.59298706054688	0.013096898794174194	18	012
309	95.18020629882812	278.0722351074219	0.252555251121521	5.376430511474609	479.1745910644531	2.0444393157958984e-5	100.72420501708984	276.2984313964844	5.447864532470703e-5	186.7186279296875	7.708708763122559	2.3245811462402344e-6	18	012
310	100.18550872802734	279.7626647949219	6.973743438720703e-6	4.538991451263428	479.0445556640625	3.3676624298095703e-6	642.619384765625	7.13063907623291	2.652406692504883e-6	186.30517578125	6.492923736572266	1.7881393432617188e-6	18	012
311	2.901738405227661	482.195556640625	3.6954879760742188e-6	171.7100067138672	5.268173694610596	1.430511474609375e-6	650.1978149414062	204.99664306640625	3.3080577850341797e-6	185.7699737548828	6.919545650482178	4.32133674621582e-6	18	012
312	2.977480888366699	482.1394958496094	3.904104232788086e-6	4.77443265914917	478.0610656738281	3.0100345611572266e-6	645.509033203125	21.049564361572266	1.0669231414794922e-5	155.27493286132812	5.525859355926514	6.854534149169922e-7	18	012
313	2.7775719165802	483.03375244140625	1.4930963516235352e-5	4.281561374664307	479.1447448730469	1.0609626770019531e-5	649.7343139648438	197.44300842285156	3.337860107421875e-6	186.79969787597656	7.235352516174316	2.8312206268310547e-6	18	012
314	2.7103447914123535	482.1586608886719	1.3679265975952148e-5	5.519677639007568	478.352783203125	5.692243576049805e-6	645.69580078125	20.61487579345703	5.990266799926758e-6	185.88815307617188	7.314700126647949	2.562999725341797e-6	18	012
315	92.7569351196289	277.7164001464844	8.434057235717773e-6	469.6064453125	196.8953399658203	0.5294198989868164	649.53759765625	189.10171508789062	3.635883331298828e-6	469.2378845214844	196.07728576660156	0.00018554925918579102	18	012
316	95.97746276855469	277.7264709472656	0.6610078811645508	4.66103982925415	478.79443359375	7.12275505065918e-6	101.03802490234375	276.6833190917969	2.5600194931030273e-5	185.8224334716797	7.420042037963867	4.887580871582031e-6	18	012
317	465.243896484375	202.00665283203125	2.092123031616211e-5	468.71075439453125	196.49473571777344	0.9999995231628418	468.6816101074219	197.9720001220703	8.928775787353516e-5	467.82220458984375	196.946044921875	0.0011437535285949707	18	012
318	2.9689626693725586	482.430419921875	6.258487701416016e-6	4.8545684814453125	478.7638854980469	4.857778549194336e-6	641.8241577148438	7.7420854568481445	5.453824996948242e-6	186.70925903320312	7.095120429992676	3.844499588012695e-6	18	012
319	2.3178887367248535	482.0679626464844	1.0132789611816406e-6	5.084170341491699	478.1640625	1.1622905731201172e-6	642.9078369140625	7.022893905639648	1.7285346984863281e-6	186.41455078125	6.780789375305176	2.8312206268310547e-6	18	012
320	99.66478729248047	278.3457336425781	0.9563167095184326	4.287816047668457	478.55145263671875	5.751848220825195e-6	101.56605529785156	276.8621826171875	2.7567148208618164e-5	185.98460388183594	6.81736946105957	1.2516975402832031e-6	18	012
321	2.634026050567627	482.3029479980469	3.5762786865234375e-6	5.144437789916992	478.3176574707031	2.9802322387695312e-6	649.6973266601562	195.4913330078125	2.771615982055664e-6	186.47727966308594	6.411664009094238	6.079673767089844e-6	18	012
322	2.362666606903076	483.46295166015625	1.0669231414794922e-5	4.743531703948975	479.6266784667969	8.761882781982422e-6	650.2920532226562	202.75587463378906	2.041459083557129e-5	186.21621704101562	7.059723377227783	4.470348358154297e-6	18	012
323	3.2263119220733643	482.56256103515625	6.496906280517578e-6	156.24708557128906	5.1078691482543945	3.337860107421875e-6	642.2944946289062	7.540287971496582	3.9637088775634766e-6	187.36105346679688	7.640234470367432	3.039836883544922e-6	18	012
324	97.80095672607422	276.4737854003906	1.0818243026733398e-5	4.459394454956055	478.582763671875	2.652406692504883e-6	642.3902587890625	7.535332679748535	8.463859558105469e-6	186.56790161132812	6.651474952697754	1.9371509552001953e-6	18	012
325	2.8215744495391846	482.2677001953125	9.685754776000977e-6	5.10142707824707	478.6856689453125	3.7848949432373047e-6	642.7864379882812	7.088196277618408	1.7881393432617188e-6	186.19778442382812	5.974499225616455	4.410743713378906e-6	18	012
326	2.8952269554138184	482.5436096191406	1.7881393432617188e-6	4.996923446655273	478.714111328125	1.4007091522216797e-6	650.5322265625	203.4064178466797	4.32133674621582e-6	186.74325561523438	6.874018669128418	4.738569259643555e-6	18	012
327	99.6008071899414	277.6322326660156	0.0031532347202301025	4.537589073181152	478.65234375	4.5299530029296875e-6	650.9552612304688	201.843017578125	2.9206275939941406e-5	185.8664093017578	7.029952049255371	3.814697265625e-6	18	012
328	2.602989673614502	482.14361572265625	5.781650543212891e-6	5.153213024139404	478.3365478515625	2.7418136596679688e-6	645.89306640625	21.02446937561035	4.112720489501953e-6	186.41387939453125	7.082763671875	4.5299530029296875e-6	18	012
329	2.977571964263916	483.2745666503906	2.7626752853393555e-5	4.252124786376953	478.7945556640625	9.387731552124023e-6	642.1954956054688	7.406880855560303	3.129243850708008e-6	185.87330627441406	6.031312942504883	8.07642936706543e-6	18	012
330	3.073505163192749	482.320068359375	2.03549861907959e-5	4.787177562713623	478.7171325683594	8.672475814819336e-6	642.6076049804688	7.416764259338379	8.761882781982422e-6	186.86636352539062	7.234803199768066	1.8775463104248047e-6	18	012
331	2.814945697784424	482.9053955078125	4.798173904418945e-6	186.53538513183594	5.488125324249268	2.4139881134033203e-6	647.0949096679688	20.590282440185547	6.705522537231445e-6	186.35826110839844	7.423851013183594	7.12275505065918e-6	18	012
332	2.754960775375366	482.86932373046875	7.539987564086914e-6	470.8671875	199.9224853515625	3.0219554901123047e-5	649.1689453125	195.9052734375	1.4007091522216797e-6	474.1736145019531	206.315673828125	1.996755599975586e-6	18	012
333	2.736125946044922	482.7802429199219	5.543231964111328e-6	5.054996490478516	478.35638427734375	3.4570693969726562e-6	646.7752685546875	29.017772674560547	5.692243576049805e-6	154.70303344726562	6.165377616882324	2.3245811462402344e-6	18	012
334	3.108480930328369	481.8157653808594	8.195638656616211e-6	470.1802978515625	197.9766845703125	9.566545486450195e-6	642.4745483398438	8.27497673034668	5.3942203521728516e-6	186.0479736328125	6.407406806945801	4.678964614868164e-6	18	012
335	2.8050975799560547	483.06427001953125	1.1652708053588867e-5	4.984009742736816	478.66204833984375	5.334615707397461e-6	649.0948486328125	196.4931182861328	2.4139881134033203e-6	185.89366149902344	6.3006911277771	2.8014183044433594e-6	18	012
336	2.598079204559326	482.290771484375	2.8014183044433594e-6	5.071770668029785	478.4864196777344	2.384185791015625e-6	651.2991333007812	202.6959228515625	3.844499588012695e-6	185.8102569580078	6.7051262855529785	2.682209014892578e-6	18	012
337	2.1768784523010254	483.1194152832031	2.294778823852539e-6	6.971826553344727	155.26231384277344	2.0563602447509766e-6	642.129150390625	7.06797981262207	8.344650268554688e-7	185.9580841064453	7.019199371337891	3.7550926208496094e-6	18	012
338	2.727062225341797	483.21759033203125	7.539987564086914e-6	4.9902215003967285	479.32763671875	7.361173629760742e-6	648.78271484375	195.07162475585938	1.1682510375976562e-5	185.97909545898438	7.132296085357666	3.2782554626464844e-6	18	012
339	2.4140915870666504	482.615478515625	4.351139068603516e-6	4.589722633361816	478.1445007324219	2.4437904357910156e-6	644.6812133789062	21.954303741455078	1.3947486877441406e-5	186.9770965576172	8.008955001831055	3.9637088775634766e-6	18	012
340	3.1885416507720947	482.68353271484375	4.023313522338867e-6	470.5556945800781	197.87008666992188	7.170438766479492e-5	650.929443359375	204.0323944091797	9.566545486450195e-6	186.32833862304688	7.537511825561523	5.4836273193359375e-6	18	012
341	2.3714795112609863	482.0306701660156	2.4437904357910156e-6	4.148583889007568	478.7358093261719	5.0067901611328125e-6	650.9254760742188	204.0887451171875	1.609325408935547e-5	186.4470977783203	6.268276214599609	8.07642936706543e-6	18	012
342	2.8014771938323975	483.0846252441406	2.5331974029541016e-6	469.2816467285156	198.13128662109375	0.2694031298160553	648.2279663085938	30.036348342895508	3.0100345611572266e-6	469.5552062988281	199.37274169921875	1.245737075805664e-5	18	012
343	2.4795479774475098	482.4375305175781	3.874301910400391e-6	4.700740337371826	478.25970458984375	2.3245811462402344e-6	648.0043334960938	123.27521514892578	7.063150405883789e-6	185.62843322753906	6.464858055114746	3.0994415283203125e-6	18	012
344	2.513270139694214	482.0984191894531	2.2292137145996094e-5	3.804992198944092	478.4139709472656	1.3262033462524414e-5	650.4400634765625	202.415283203125	3.3974647521972656e-6	186.64317321777344	7.772756576538086	1.9371509552001953e-6	18	012
345	2.6648776531219482	482.4736022949219	4.112720489501953e-6	4.306159973144531	478.2552490234375	2.2649765014648438e-6	651.2654418945312	204.33004760742188	8.07642936706543e-6	186.88568115234375	6.980742454528809	2.1457672119140625e-6	18	012
346	2.3764429092407227	482.56060791015625	3.713369369506836e-5	3.964858055114746	478.1198425292969	1.1622905731201172e-5	650.1121826171875	203.65850830078125	7.3909759521484375e-6	185.5024871826172	6.08193302154541	5.5730342864990234e-6	18	012
347	2.668471336364746	482.97332763671875	9.179115295410156e-6	4.695969104766846	479.1554260253906	8.910894393920898e-6	648.7647094726562	188.6874542236328	9.03010368347168e-6	186.4070587158203	6.855551719665527	2.0563602447509766e-6	18	012
348	2.523655414581299	483.18951416015625	1.2248754501342773e-5	4.2291178703308105	478.6629333496094	8.64267349243164e-6	642.2593383789062	8.163949966430664	8.255243301391602e-6	185.82794189453125	6.926148414611816	6.4373016357421875e-6	18	012
349	2.834972620010376	481.8796691894531	9.387731552124023e-6	4.646073818206787	478.3122863769531	4.649162292480469e-6	650.8695068359375	203.18878173828125	8.314847946166992e-6	186.43771362304688	7.855997562408447	1.7285346984863281e-6	18	012
350	2.38590407371521	482.55487060546875	3.3080577850341797e-6	4.732752323150635	478.4801940917969	2.473592758178711e-6	647.7466430664062	30.53105926513672	1.341104507446289e-6	185.7427520751953	7.556677341461182	1.7881393432617188e-6	18	012
351	2.619967460632324	482.3638000488281	3.0994415283203125e-6	156.49183654785156	5.2945451736450195	3.069639205932617e-6	642.2757568359375	7.016530990600586	1.043081283569336e-6	186.29652404785156	6.894427299499512	2.9802322387695312e-6	18	012
352	2.453096389770508	482.55670166015625	1.1533498764038086e-5	4.304702281951904	478.88397216796875	8.672475814819336e-6	642.4241943359375	7.236695289611816	3.5762786865234375e-6	187.17474365234375	7.791143417358398	5.21540641784668e-6	18	012
353	2.610072135925293	482.6004333496094	5.0961971282958984e-6	171.4036865234375	4.658768177032471	3.069639205932617e-6	650.272216796875	188.39138793945312	2.5033950805664062e-6	185.47714233398438	5.499584197998047	6.765127182006836e-6	18	012
354	2.4365687370300293	482.50390625	5.7220458984375e-6	4.8975958824157715	478.81512451171875	5.364418029785156e-6	642.6895751953125	7.67866325378418	4.678964614868164e-6	171.40768432617188	7.328207969665527	2.8908252716064453e-6	18	012
355	2.889843225479126	482.0320739746094	8.07642936706543e-6	5.185916900634766	478.2493591308594	4.291534423828125e-6	642.1356811523438	7.534264087677002	4.887580871582031e-6	155.74708557128906	5.556676864624023	2.2649765014648438e-6	18	012
356	2.551762819290161	482.3424987792969	4.9173831939697266e-6	4.858173370361328	478.3454895019531	5.21540641784668e-6	650.8782958984375	203.7303466796875	6.22868537902832e-6	185.4156036376953	6.431114196777344	4.857778549194336e-6	18	012
357	2.3189280033111572	482.9434509277344	3.063678741455078e-5	4.216275691986084	479.11376953125	2.0056962966918945e-5	642.5303955078125	7.3468828201293945	5.125999450683594e-6	185.78932189941406	7.013238906860352	4.500150680541992e-6	18	012
358	2.588672399520874	482.720947265625	7.867813110351562e-6	3.9213221073150635	478.9003601074219	4.172325134277344e-6	648.8533935546875	165.2008514404297	1.9669532775878906e-6	185.640380859375	6.033673286437988	6.258487701416016e-6	18	012
359	3.159648895263672	483.1836242675781	1.2814998626708984e-6	157.17855834960938	5.243301868438721	1.8477439880371094e-6	642.0196533203125	7.517657279968262	1.1026859283447266e-6	186.19949340820312	7.195918083190918	2.3245811462402344e-6	18	012
360	2.6220297813415527	482.06182861328125	7.778406143188477e-6	5.068145751953125	478.1845397949219	7.62939453125e-6	650.2611083984375	202.57627868652344	3.2186508178710938e-6	171.4337158203125	6.900733947753906	3.5762786865234375e-6	18	012
361	2.3409652709960938	483.8410949707031	7.68899917602539e-6	3.8446877002716064	479.4845886230469	5.930662155151367e-6	650.9749755859375	203.77210998535156	6.705522537231445e-6	186.1513671875	6.740206718444824	2.6226043701171875e-6	18	012
362	2.585545063018799	482.255615234375	6.973743438720703e-6	4.4317145347595215	478.37139892578125	5.0961971282958984e-6	642.3723754882812	8.178072929382324	1.996755599975586e-6	171.34230041503906	6.935286998748779	3.516674041748047e-6	18	012
363	3.0074410438537598	482.2635192871094	4.023313522338867e-6	156.3061981201172	5.078674793243408	2.771615982055664e-6	645.6774291992188	20.151090621948242	4.827976226806641e-6	170.47877502441406	6.408486366271973	3.725290298461914e-6	18	012
364	97.731201171875	273.2646484375	5.0067901611328125e-6	157.1643524169922	5.156083106994629	9.834766387939453e-7	650.3244018554688	202.90643310546875	3.7848949432373047e-6	186.91175842285156	7.26160192489624	1.5795230865478516e-6	18	012
365	2.768169403076172	482.78076171875	5.155801773071289e-6	4.779867649078369	478.75494384765625	2.771615982055664e-6	642.938232421875	7.727225303649902	5.5730342864990234e-6	185.41275024414062	7.85037088394165	1.996755599975586e-6	18	012
366	97.64620208740234	273.9659118652344	0.0011614561080932617	4.781917095184326	478.7744140625	4.4405460357666016e-6	642.51123046875	7.7561116218566895	5.304813385009766e-6	186.6693878173828	6.82197380065918	3.069639205932617e-6	18	012
367	2.1587328910827637	483.0791015625	3.7550926208496094e-6	3.9756953716278076	478.9707946777344	2.950429916381836e-6	649.3409423828125	197.41229248046875	1.0639429092407227e-5	185.2642822265625	6.342282295227051	4.947185516357422e-6	18	012
368	2.8564844131469727	482.7192077636719	1.1205673217773438e-5	4.60141658782959	478.8957214355469	8.940696716308594e-6	651.1978759765625	202.59205627441406	7.62939453125e-6	185.74746704101562	7.005212783813477	5.751848220825195e-6	18	012
369	2.4043753147125244	482.1009521484375	7.18235969543457e-6	5.007842540740967	478.4202880859375	9.59634780883789e-6	642.5078125	8.472758293151855	1.3172626495361328e-5	186.42515563964844	7.172416687011719	1.996755599975586e-6	18	012
370	2.7427473068237305	482.8026428222656	1.9550323486328125e-5	4.747966766357422	478.7855224609375	1.1563301086425781e-5	643.0445556640625	7.507266044616699	7.718801498413086e-6	185.3721923828125	7.08960485458374	2.562999725341797e-6	18	012
371	2.46658992767334	482.9366149902344	7.957220077514648e-6	4.5251851081848145	478.7373352050781	5.304813385009766e-6	645.8388061523438	20.676115036010742	4.470348358154297e-6	186.04762268066406	6.452315807342529	6.467103958129883e-6	18	012
372	98.55762481689453	276.2328796386719	9.948015213012695e-5	4.898929595947266	478.1467590332031	1.8477439880371094e-6	642.7297973632812	7.730733871459961	8.225440979003906e-6	186.30543518066406	6.671936988830566	1.093745231628418e-5	18	012
373	97.78876495361328	272.8576965332031	0.7004196643829346	4.475551605224609	479.530517578125	5.930662155151367e-6	642.174072265625	8.35916519165039	6.0498714447021484e-6	185.78060913085938	6.558501720428467	3.725290298461914e-6	18	012
374	97.45600128173828	272.2768859863281	0.007783174514770508	4.302116870880127	479.0310974121094	2.6226043701171875e-6	649.3721313476562	196.6246337890625	5.900859832763672e-6	171.32760620117188	5.973538398742676	2.294778823852539e-6	18	012
375	2.501249313354492	482.11077880859375	1.1622905731201172e-5	5.069230079650879	478.2547607421875	8.016824722290039e-6	648.6242065429688	29.968626022338867	3.7550926208496094e-6	185.8419952392578	7.329905033111572	3.3974647521972656e-6	18	012
376	98.83152770996094	273.9015808105469	0.00031176209449768066	156.24327087402344	5.0577592849731445	2.592802047729492e-6	641.7144775390625	7.296792984008789	2.205371856689453e-6	185.7830352783203	6.668521881103516	3.606081008911133e-6	18	012
377	2.9859869480133057	482.6581115722656	4.2051076889038086e-5	4.973296642303467	479.19000244140625	3.451108932495117e-5	648.6187744140625	174.33116149902344	5.0961971282958984e-6	7.604742050170898	153.60557556152344	1.996755599975586e-6	18	012
378	2.587460994720459	482.8484191894531	2.473592758178711e-6	187.4553680419922	5.319869518280029	2.175569534301758e-6	650.8128662109375	203.9813232421875	3.972649574279785e-5	185.97743225097656	6.523693084716797	4.708766937255859e-6	18	012
379	3.0796384811401367	482.3836975097656	7.68899917602539e-6	4.835261344909668	479.0152893066406	5.513429641723633e-6	648.8323364257812	196.8777313232422	5.5730342864990234e-6	186.65924072265625	7.588210105895996	3.069639205932617e-6	18	012
380	97.59156799316406	272.255615234375	0.00042179226875305176	4.609506130218506	478.7159729003906	4.023313522338867e-6	649.5119018554688	196.02247619628906	1.3202428817749023e-5	185.85995483398438	7.227903366088867	3.3974647521972656e-6	18	012
381	2.5577750205993652	482.98248291015625	4.32133674621582e-6	156.74789428710938	5.0354905128479	2.0563602447509766e-6	650.8829956054688	203.3960418701172	2.115964889526367e-6	171.0150909423828	6.687170028686523	1.8775463104248047e-6	18	012
382	2.789897918701172	482.91015625	1.0311603546142578e-5	4.646677494049072	478.8587646484375	7.539987564086914e-6	648.6436157226562	196.45150756835938	9.804964065551758e-6	155.5663299560547	6.708255767822266	1.4901161193847656e-6	18	012
383	2.8180885314941406	482.941162109375	1.0102987289428711e-5	5.12788200378418	478.60302734375	3.606081008911133e-6	642.2615356445312	8.14903450012207	5.364418029785156e-6	170.28903198242188	6.073343276977539	3.2782554626464844e-6	18	012
384	2.790832757949829	482.96484375	3.635883331298828e-6	5.313790321350098	479.03521728515625	3.7550926208496094e-6	649.9747924804688	206.4147186279297	2.7120113372802734e-6	186.5161590576172	7.563542366027832	4.857778549194336e-6	18	012
385	97.81085968017578	272.6038513183594	7.271766662597656e-6	5.312985420227051	478.3729248046875	1.6689300537109375e-6	642.3260498046875	7.806391716003418	2.473592758178711e-6	105.95359802246094	5.507233619689941	1.341104507446289e-6	18	012
386	2.5140161514282227	482.9487609863281	1.2248754501342773e-5	5.135569095611572	479.0429992675781	1.0401010513305664e-5	648.6581420898438	30.26848793029785	1.8775463104248047e-6	185.85157775878906	7.063924789428711	7.450580596923828e-6	18	012
387	3.2132978439331055	481.82464599609375	7.987022399902344e-6	5.189619541168213	478.1347961425781	4.231929779052734e-6	647.4691162109375	122.9459457397461	3.874301910400391e-6	138.02154541015625	6.676376819610596	2.950429916381836e-6	18	012
388	2.4489758014678955	483.20916748046875	2.7120113372802734e-5	3.983675956726074	479.0791931152344	1.5050172805786133e-5	641.7476806640625	7.6917009353637695	5.245208740234375e-6	186.2966766357422	7.097241401672363	1.7881393432617188e-6	18	012
389	3.0764479637145996	482.43560791015625	7.212162017822266e-6	5.357938766479492	478.83447265625	4.32133674621582e-6	642.5081176757812	7.663138389587402	1.519918441772461e-6	186.17933654785156	6.824822425842285	2.652406692504883e-6	18	012
390	98.45183563232422	274.82470703125	8.314847946166992e-6	4.408478260040283	478.3898010253906	4.678964614868164e-6	642.3899536132812	7.138465881347656	1.7583370208740234e-6	186.25625610351562	8.04986572265625	3.0100345611572266e-6	18	012
391	98.98517608642578	272.58544921875	0.014240235090255737	4.798480987548828	478.5774841308594	7.450580596923828e-6	650.5369262695312	202.47445678710938	7.12275505065918e-6	186.5720672607422	7.3922553062438965	1.9371509552001953e-6	18	012
392	2.5863118171691895	482.5035400390625	3.2782554626464844e-6	6.309598922729492	146.08041381835938	3.0994415283203125e-6	641.6700439453125	6.90894079208374	1.430511474609375e-6	186.4874725341797	6.909392356872559	2.3543834686279297e-6	18	012
393	97.51532745361328	273.10931396484375	0.00012791156768798828	4.8722357749938965	478.1234436035156	1.0788440704345703e-5	648.9072265625	195.9281005859375	2.2351741790771484e-6	186.10179138183594	6.769862174987793	1.7881393432617188e-6	18	012
394	98.6473388671875	272.2657470703125	0.07091423869132996	4.842077732086182	478.95166015625	8.64267349243164e-6	646.658447265625	19.75856590270996	8.285045623779297e-6	186.9864044189453	7.042616367340088	1.6689300537109375e-6	18	012
395	97.72640991210938	272.4154357910156	0.00041425228118896484	156.1237335205078	4.989173412322998	3.2186508178710938e-6	647.7568969726562	29.80364227294922	2.5331974029541016e-6	186.3282012939453	6.763840675354004	1.8477439880371094e-6	18	012
396	97.98773956298828	272.74395751953125	0.08094605803489685	4.518871307373047	479.22210693359375	1.0311603546142578e-5	100.2446060180664	272.4490966796875	1.7017126083374023e-5	185.4285125732422	6.040280342102051	3.7848949432373047e-6	18	012
397	98.28207397460938	272.4082336425781	0.002395123243331909	4.9941534996032715	478.463134765625	6.16908073425293e-6	648.3057250976562	197.17794799804688	1.3113021850585938e-6	186.65086364746094	7.021470546722412	2.3543834686279297e-6	18	012
398	98.40292358398438	272.5591125488281	0.2887977361679077	5.173862934112549	478.9188232421875	2.0563602447509766e-6	99.75965118408203	272.6930847167969	6.854534149169922e-6	187.11781311035156	7.762392997741699	2.8908252716064453e-6	18	012
399	98.20464324951172	272.3118896484375	0.06371012330055237	5.023818016052246	478.0275573730469	6.198883056640625e-6	99.45108795166016	272.1289978027344	4.112720489501953e-6	186.94427490234375	7.571869850158691	1.1622905731201172e-6	18	012
400	3.1976919174194336	482.8881530761719	7.539987564086914e-6	5.338651180267334	478.52947998046875	4.0531158447265625e-6	642.6362915039062	7.322135925292969	1.9371509552001953e-6	186.23947143554688	7.12685489654541	3.337860107421875e-6	18	012
401	98.7496566772461	272.05694580078125	2.1398067474365234e-5	4.356973171234131	479.2431945800781	5.304813385009766e-6	642.6243896484375	7.218632698059082	3.069639205932617e-6	186.41908264160156	7.364442825317383	1.4603137969970703e-6	18	012
402	3.1780667304992676	482.530517578125	1.1056661605834961e-5	5.271991729736328	478.75494384765625	3.039836883544922e-6	649.439208984375	181.97059631347656	8.404254913330078e-6	186.43731689453125	7.372828006744385	3.069639205932617e-6	18	012
403	2.905665874481201	482.77215576171875	1.7255544662475586e-5	5.263255596160889	479.3702392578125	7.957220077514648e-6	642.0601806640625	8.034435272216797	4.827976226806641e-6	185.88047790527344	6.390192031860352	5.155801773071289e-6	18	012
404	98.13976287841797	272.6197509765625	0.0013128221035003662	4.286436557769775	478.5710754394531	4.202127456665039e-6	650.5053100585938	204.5743865966797	4.023313522338867e-6	186.07083129882812	7.3523969650268555	1.3142824172973633e-5	18	012
405	2.742079734802246	482.55474853515625	6.973743438720703e-6	16.28025245666504	151.5270538330078	6.0498714447021484e-6	647.2140502929688	30.327117919921875	2.4437904357910156e-6	187.4716033935547	7.306570529937744	3.248453140258789e-6	18	012
406	2.602921485900879	482.70343017578125	5.841255187988281e-6	4.710816860198975	478.90826416015625	3.7550926208496094e-6	642.649658203125	7.830629348754883	2.4437904357910156e-6	186.69859313964844	7.617554187774658	5.7220458984375e-6	18	012
407	2.9457449913024902	482.4690856933594	3.769993782043457e-5	4.858666896820068	479.0979309082031	2.2202730178833008e-5	642.237548828125	8.507059097290039	2.8312206268310547e-6	186.06155395507812	5.522006034851074	6.884336471557617e-6	18	012
408	97.8066635131836	272.69464111328125	0.00017186999320983887	171.28494262695312	4.852156639099121	1.430511474609375e-6	651.2151489257812	204.64141845703125	7.808208465576172e-6	185.38766479492188	6.001626014709473	3.635883331298828e-6	18	012
409	2.719257354736328	483.1706848144531	7.927417755126953e-6	4.910484790802002	478.5708923339844	5.632638931274414e-6	650.9754028320312	203.2946014404297	1.004338264465332e-5	186.83987426757812	7.876746654510498	2.4139881134033203e-6	18	012
410	3.0503320693969727	482.16021728515625	5.185604095458984e-6	4.588277339935303	478.23846435546875	2.6226043701171875e-6	650.1753540039062	204.1036834716797	1.5795230865478516e-6	186.56472778320312	7.361350059509277	3.3080577850341797e-6	18	012
411	3.0966272354125977	483.00933837890625	9.03010368347168e-6	125.64036560058594	272.9889831542969	0.008564025163650513	650.289794921875	204.82882690429688	6.22868537902832e-6	114.165771484375	277.7269592285156	6.3478946685791016e-6	18	012
412	2.936251163482666	481.5436706542969	2.2202730178833008e-5	106.39501190185547	307.4629211425781	1.0073184967041016e-5	649.6737060546875	172.16441345214844	3.1888484954833984e-6	170.6036376953125	5.879602909088135	1.7881393432617188e-6	18	012
413	106.97486877441406	312.12249755859375	0.007504582405090332	152.91439819335938	270.2294921875	1.0	153.66769409179688	269.9857177734375	0.00015914440155029297	155.37692260742188	270.1756896972656	7.88271427154541e-5	18	012
414	145.67019653320312	271.5291442871094	1.0	148.50225830078125	266.46990966796875	0.010883182287216187	149.083984375	271.0595703125	7.43567943572998e-5	147.12582397460938	262.24774169921875	8.162856101989746e-5	18	012
415	144.73435974121094	271.89324951171875	0.06320306658744812	145.6553955078125	266.4023742675781	0.0030074119567871094	650.5910034179688	204.35385131835938	8.749961853027344e-5	135.45278930664062	277.48602294921875	8.404254913330078e-6	18	012
416	142.5791015625	270.08331298828125	0.9996751546859741	144.4851837158203	270.6684265136719	0.6952126026153564	142.68026733398438	269.37457275390625	0.00018778443336486816	137.55889892578125	272.67047119140625	0.0002772808074951172	18	012
417	105.53416442871094	322.8095703125	0.9999999403953552	142.0980224609375	263.9722595214844	0.019323080778121948	104.39649963378906	325.6393737792969	0.0003135204315185547	92.48339080810547	329.17449951171875	0.00010246038436889648	18	012
418	108.89210510253906	323.0694274902344	0.9999999403953552	147.70481872558594	266.5113220214844	0.0923081636428833	105.43585205078125	326.5898132324219	0.00014591217041015625	136.37054443359375	276.14349365234375	0.00011873245239257812	18	012
419	110.31635284423828	323.60504150390625	0.9999918937683105	136.59295654296875	256.64288330078125	0.0019509196281433105	112.02877044677734	323.6567687988281	3.49581241607666e-5	104.69717407226562	332.44976806640625	1.2218952178955078e-5	18	012
420	115.08267974853516	324.3438720703125	0.989055871963501	115.96510314941406	324.29736328125	0.03577372431755066	145.45582580566406	268.209716796875	6.636977195739746e-5	135.53933715820312	275.3203125	0.00013488531112670898	18	012
421	113.6451644897461	324.4490661621094	0.9999993443489075	116.72431182861328	326.6984558105469	0.008783727884292603	119.83010864257812	328.5903015136719	4.3958425521850586e-5	119.56761932373047	333.95159912109375	6.455183029174805e-5	18	012
422	115.1946029663086	323.5447082519531	1.0	117.59052276611328	325.8652648925781	0.00014761090278625488	115.52391815185547	324.3846435546875	5.289912223815918e-5	105.54331970214844	326.1181945800781	3.6835670471191406e-5	18	012
423	115.4185562133789	323.65985107421875	0.9167143702507019	143.46697998046875	262.91131591796875	0.9311805963516235	116.87570190429688	324.5462341308594	6.249547004699707e-5	138.00942993164062	274.6095886230469	5.21242618560791e-5	18	012
424	116.53338623046875	321.549560546875	0.9987859725952148	119.02325439453125	321.5215759277344	0.24493137001991272	117.48849487304688	322.42718505859375	8.195638656616211e-5	110.295166015625	324.10833740234375	7.542967796325684e-5	18	012
425	117.16061401367188	321.3756103515625	0.7172583937644958	119.10525512695312	320.99560546875	0.1057775616645813	118.58736419677734	323.6368408203125	7.092952728271484e-5	112.33149719238281	325.2862548828125	8.878111839294434e-5	18	012
426	117.8670883178711	320.5467834472656	0.38323813676834106	121.21019744873047	319.948486328125	0.9915453791618347	123.0001220703125	317.1687316894531	9.718537330627441e-5	120.51620483398438	311.9710693359375	0.00013840198516845703	18	012
427	118.12610626220703	319.54296875	0.16633352637290955	120.16246032714844	319.7810363769531	0.5613464117050171	122.678955078125	317.9455261230469	9.59932804107666e-5	119.57487487792969	310.5827941894531	0.00011774897575378418	18	012
428	118.22478485107422	319.4305725097656	0.9189492464065552	119.97821044921875	320.2915344238281	0.1502322256565094	122.5372314453125	317.62841796875	4.234910011291504e-5	118.97560119628906	309.833740234375	0.0001367330551147461	18	012
429	143.14056396484375	256.4060363769531	0.005778133869171143	143.14259338378906	255.83721923828125	0.9748227596282959	144.80853271484375	255.98757934570312	0.0002117753028869629	138.61181640625	258.0401306152344	0.0001887679100036621	18	012
430	119.46424102783203	318.06243896484375	0.5713127851486206	122.15103912353516	319.6423034667969	0.0006928741931915283	124.88546752929688	312.9420471191406	4.0858983993530273e-5	118.037109375	308.5312805175781	0.0001392364501953125	18	012
431	118.44696044921875	317.5112609863281	0.9924639463424683	120.04235076904297	318.4835205078125	0.6629689335823059	122.13136291503906	316.669921875	0.0003014206886291504	119.11759948730469	310.69573974609375	0.00045418739318847656	18	012
432	117.17259979248047	320.9697570800781	0.9964143633842468	117.28550720214844	321.20037841796875	0.0006233751773834229	119.69828033447266	320.6953125	4.938244819641113e-5	120.45067596435547	309.16497802734375	4.407763481140137e-5	18	012
433	118.53157043457031	319.4435729980469	0.7873363494873047	118.87924194335938	320.09674072265625	0.029194921255111694	120.86296081542969	319.74591064453125	4.318356513977051e-5	119.8436508178711	309.4350280761719	9.837746620178223e-5	18	012
434	118.17562866210938	318.1722412109375	0.9936741590499878	142.87315368652344	256.54473876953125	0.3413686156272888	122.60102844238281	316.6339111328125	0.0001779496669769287	118.17992401123047	310.1703186035156	0.00022855401039123535	18	012
435	119.02770233154297	317.6517028808594	0.9946660995483398	120.30079650878906	318.2228698730469	0.1494949460029602	122.97023010253906	314.4439697265625	0.00031495094299316406	118.14765930175781	310.0900573730469	0.00072440505027771	18	012
436	117.86907958984375	320.8702697753906	0.5675162076950073	387.051025390625	178.66708374023438	0.005922079086303711	120.17443084716797	320.6632995605469	3.4809112548828125e-5	120.33149719238281	308.8200988769531	2.5570392608642578e-5	18	012
437	117.82597351074219	319.51483154296875	0.9999903440475464	119.15946960449219	314.1909484863281	0.016735315322875977	121.18347930908203	318.3813781738281	0.0001939833164215088	118.7002944946289	311.22711181640625	0.0003571510314941406	18	012
438	117.11930847167969	321.1688232421875	1.0	139.995849609375	252.54495239257812	0.008101999759674072	118.78828430175781	320.98541259765625	8.872151374816895e-5	106.60594940185547	325.7017517089844	7.450580596923828e-5	18	012
439	144.57626342773438	256.9594421386719	0.9809373617172241	144.67037963867188	257.91461181640625	0.5253249406814575	144.9722137451172	256.3960266113281	0.0001577436923980713	138.0406951904297	258.469970703125	0.00010973215103149414	18	012
440	116.70258331298828	321.432373046875	0.9992895126342773	138.73703002929688	257.4101867675781	0.0019808709621429443	119.26836395263672	320.85595703125	2.5987625122070312e-5	120.71610260009766	307.9358825683594	2.2917985916137695e-5	18	012
441	116.74739074707031	321.81353759765625	0.05492779612541199	140.13426208496094	254.06117248535156	0.14045450091362	141.5771026611328	252.8723602294922	2.199411392211914e-5	136.92010498046875	248.91500854492188	1.1533498764038086e-5	18	012
442	116.30867767333984	322.2375793457031	0.9996349811553955	140.6349334716797	256.77569580078125	0.9919135570526123	142.8585205078125	255.00210571289062	0.00011464953422546387	129.3246307373047	256.9202880859375	7.367134094238281e-5	18	012
443	118.21419525146484	320.6355285644531	0.9999501705169678	144.71963500976562	255.451171875	0.3863610625267029	117.64736938476562	322.5542907714844	0.00012639164924621582	109.766845703125	324.7933044433594	8.830428123474121e-5	18	012
444	115.84767150878906	323.1849670410156	0.9994015693664551	143.56517028808594	254.4222869873047	0.9961017370223999	144.11163330078125	254.76560974121094	0.000237196683883667	137.82672119140625	256.6744079589844	0.00013202428817749023	18	012
445	115.9262466430664	323.1292419433594	0.991102933883667	143.99395751953125	258.69891357421875	0.9984742403030396	118.56655883789062	322.7119140625	6.902217864990234e-5	139.9910430908203	256.7799987792969	1.811981201171875e-5	18	012
446	115.55779266357422	323.94281005859375	0.8618541955947876	141.1199951171875	256.7773132324219	0.5508725643157959	143.09347534179688	254.6068115234375	1.2010335922241211e-5	128.6612548828125	253.63180541992188	1.0073184967041016e-5	18	012
447	117.67894744873047	322.5939025878906	0.9999998807907104	144.87100219726562	258.0355529785156	0.9999999403953552	116.80595397949219	324.0997009277344	7.94827938079834e-5	140.03221130371094	257.6101379394531	6.604194641113281e-5	18	012
448	116.4819564819336	322.34661865234375	0.9999692440032959	147.53372192382812	259.2876281738281	0.9945292472839355	117.02334594726562	324.62115478515625	3.987550735473633e-5	136.27862548828125	268.14947509765625	1.6808509826660156e-5	18	012
449	116.01424407958984	323.3288879394531	1.0	142.20802307128906	257.1745300292969	0.9995385408401489	144.5342559814453	254.6152801513672	5.930662155151367e-5	104.57896423339844	326.08038330078125	4.819035530090332e-5	18	012
450	117.75286102294922	320.6025695800781	0.999993085861206	145.66847229003906	260.76409912109375	0.9977431297302246	117.27983856201172	323.27081298828125	5.4508447647094727e-5	137.6985626220703	260.5569763183594	2.9325485229492188e-5	18	012
451	116.230712890625	323.62030029296875	1.0	147.39935302734375	262.48095703125	0.9999769330024719	150.15286254882812	261.715576171875	0.00010496377944946289	141.78126525878906	258.9542236328125	5.46574592590332e-5	18	012
452	118.02015686035156	322.10919189453125	1.0	149.71693420410156	262.8895568847656	0.9999997615814209	116.95479583740234	323.9603271484375	9.369850158691406e-5	107.16564178466797	326.7189636230469	7.423758506774902e-5	18	012
453	117.33740997314453	320.9567565917969	1.0	145.55601501464844	262.5143737792969	0.9999774098396301	116.18115234375	322.81536865234375	9.119510650634766e-5	106.24557495117188	325.81787109375	7.587671279907227e-5	18	012
454	116.91948699951172	322.7500305175781	1.0	149.6400146484375	262.9897766113281	0.2468051016330719	116.51561737060547	323.94866943359375	8.079409599304199e-5	106.35232543945312	326.48492431640625	6.014108657836914e-5	18	012
455	116.70738983154297	321.97265625	1.0	145.25645446777344	262.61456298828125	1.0	149.75205993652344	261.6991882324219	0.00020045042037963867	142.239013671875	261.16094970703125	0.00025409460067749023	18	012
456	116.98298645019531	322.5712890625	0.9999539256095886	148.87631225585938	265.52996826171875	0.999975323677063	152.2517852783203	264.38037109375	0.00012221932411193848	140.51951599121094	273.1144104003906	0.0002675056457519531	18	012
457	116.34211730957031	322.2991027832031	1.0	147.8633270263672	265.7876892089844	0.984285831451416	151.2742919921875	264.9359436035156	0.00010651350021362305	145.34625244140625	262.11602783203125	0.0002155005931854248	18	012
458	117.34121704101562	322.99493408203125	1.0	148.3643798828125	263.4214172363281	0.9998942017555237	150.44732666015625	262.31817626953125	7.179379463195801e-5	144.07162475585938	261.4398498535156	0.00012040138244628906	18	012
459	118.27047729492188	322.78753662109375	0.9999998807907104	147.828857421875	263.2023620605469	0.9999716877937317	150.00328063964844	262.68310546875	0.00010347366333007812	143.6272430419922	261.82275390625	0.00012111663818359375	18	012
460	117.07518768310547	322.9003601074219	1.0	147.0975799560547	264.0298767089844	0.9999995231628418	149.69107055664062	263.37567138671875	0.0001062154769897461	142.6729278564453	262.2042236328125	0.0001277327537536621	18	012
461	115.86029052734375	323.1081237792969	1.0	148.26983642578125	264.8136901855469	0.9946016073226929	150.35516357421875	264.71435546875	8.413195610046387e-5	143.8804931640625	261.23974609375	0.00017252564430236816	18	012
462	117.38117980957031	322.7901306152344	1.0	150.02593994140625	270.0520935058594	0.9435568451881409	151.89862060546875	266.81414794921875	0.00018864870071411133	145.57630920410156	262.7030944824219	0.0003768503665924072	18	012
463	114.86309051513672	323.6421203613281	0.9999999403953552	149.19097900390625	266.51263427734375	0.9828155636787415	151.78993225097656	265.789306640625	0.00014993548393249512	145.63784790039062	262.9697265625	0.0002719461917877197	18	012
464	117.29422760009766	325.81488037109375	0.9984946250915527	150.46206665039062	268.64813232421875	0.9999738335609436	153.37794494628906	266.1792297363281	8.681416511535645e-5	140.342529296875	272.97308349609375	0.00012287497520446777	18	012
465	116.16516876220703	323.73541259765625	1.0	147.44464111328125	264.7359619140625	0.9996712803840637	149.24107360839844	262.43548583984375	7.2479248046875e-5	143.36337280273438	261.13702392578125	0.00012028217315673828	18	012
466	115.6023941040039	323.7873229980469	1.0	148.14271545410156	265.2957458496094	1.0	151.0037841796875	264.4678039550781	0.00017216801643371582	143.88119506835938	263.169677734375	0.00018218159675598145	18	012
467	116.08364868164062	323.55322265625	0.9999995827674866	149.69583129882812	267.5591125488281	0.9999998211860657	152.18589782714844	266.0245056152344	0.0002105236053466797	145.10801696777344	264.1925048828125	0.000263214111328125	18	012
468	114.51042175292969	324.8846435546875	0.9999959468841553	151.2960968017578	269.71185302734375	0.9999202489852905	151.49380493164062	268.3796081542969	0.00039449334144592285	145.71145629882812	263.1477355957031	0.00030300021171569824	18	012
469	117.74156951904297	322.90850830078125	1.0	148.85072326660156	265.0204162597656	0.07252216339111328	148.73855590820312	265.3248596191406	0.00013428926467895508	143.84457397460938	260.3481140136719	0.00031051039695739746	18	012
470	116.16545867919922	324.92926025390625	1.0	148.5402069091797	266.1596374511719	0.9269076585769653	148.9988555908203	265.3569641113281	0.0002758204936981201	143.8343505859375	261.6943359375	0.0006621181964874268	18	012
471	112.56387329101562	323.2727355957031	0.9999998807907104	151.18663024902344	269.30450439453125	0.9800593852996826	150.88906860351562	267.8369140625	0.00028267502784729004	144.45010375976562	262.01312255859375	0.00039064884185791016	18	012
472	114.94261169433594	324.14361572265625	1.0	149.59625244140625	269.25213623046875	0.9873793125152588	150.6409454345703	265.86102294921875	0.0001970827579498291	145.03549194335938	261.6475524902344	0.00038236379623413086	18	012
473	114.88175964355469	323.6961364746094	1.0	148.92306518554688	270.1719665527344	0.9996309280395508	151.56484985351562	265.91937255859375	0.00022369623184204102	145.57435607910156	263.5152893066406	0.0003415048122406006	18	012
474	114.1002197265625	324.8359375	1.0	149.1505126953125	271.47210693359375	0.9999980926513672	145.46253967285156	269.29632568359375	0.00015273690223693848	146.89480590820312	264.4505920410156	0.00038248300552368164	18	012
475	114.51632690429688	324.4964599609375	0.9999999403953552	150.68202209472656	270.00384521484375	0.9999918937683105	151.56581115722656	268.2417907714844	0.0001684129238128662	146.9967041015625	264.968994140625	0.0002238452434539795	18	012
476	112.37118530273438	325.047119140625	0.9999999403953552	149.93280029296875	269.05938720703125	0.9999979138374329	151.6082000732422	267.15081787109375	0.00019174814224243164	146.09695434570312	264.3050537109375	0.0003535151481628418	18	012
477	114.7165298461914	324.4109191894531	1.0	148.29354858398438	268.5870056152344	0.9999881982803345	150.63829040527344	266.00665283203125	0.00014075636863708496	144.750244140625	263.6290588378906	0.00017398595809936523	18	012
478	114.0734634399414	324.2171325683594	1.0	150.33407592773438	269.314697265625	0.9999922513961792	150.54466247558594	268.3914794921875	0.00032827258110046387	146.265869140625	263.7189636230469	0.0005876719951629639	18	012
479	112.27703094482422	325.0885009765625	0.9999990463256836	150.9376983642578	270.3151550292969	0.9999966621398926	151.03485107421875	268.3069152832031	0.0002104341983795166	147.33859252929688	264.9008483886719	0.0003630518913269043	18	012
480	114.71514892578125	325.2935485839844	1.0	149.50938415527344	271.5218200683594	1.0	146.1083221435547	268.69110107421875	0.00010505318641662598	147.4707794189453	265.102294921875	0.00022017955780029297	18	012
481	113.92637634277344	324.0794372558594	0.9999998211860657	150.88424682617188	272.70062255859375	0.9192517995834351	650.4777221679688	202.97213745117188	3.796815872192383e-5	141.17422485351562	275.4766540527344	3.585219383239746e-5	18	012
482	112.39837646484375	324.2648620605469	0.9999899864196777	149.87179565429688	269.555908203125	0.9999750256538391	150.4895477294922	267.8331604003906	0.0002880990505218506	145.71237182617188	263.971435546875	0.0004265904426574707	18	012
483	114.32737731933594	324.4169921875	0.9999996423721313	150.02000427246094	270.26409912109375	0.9999991655349731	152.62567138671875	266.8695068359375	0.0001780092716217041	146.9231719970703	264.61968994140625	0.00029018521308898926	18	012
484	113.64192199707031	325.17138671875	0.9999997615814209	151.4293670654297	268.6449890136719	1.0	151.8567657470703	267.7427978515625	0.0004152357578277588	146.97686767578125	264.9812927246094	0.00021463632583618164	18	012
485	111.69795989990234	326.2465515136719	1.0	150.23422241210938	270.9991455078125	0.9999991655349731	152.2664337158203	268.08221435546875	0.0001449286937713623	147.0669403076172	265.2705993652344	0.0002766251564025879	18	012
486	113.53611755371094	325.00164794921875	1.0	150.5569610595703	271.50750732421875	1.0	151.815185546875	268.9956359863281	0.00014480948448181152	148.1368408203125	265.9228515625	0.00015431642532348633	18	012
487	112.90667724609375	324.79052734375	1.0	149.4080047607422	271.76593017578125	0.999973714351654	150.37818908691406	268.9808349609375	0.0001666545867919922	147.90037536621094	265.06982421875	0.00018978118896484375	18	012
488	111.14244842529297	324.6033630371094	0.9999939203262329	151.29635620117188	272.6954345703125	0.9999955892562866	114.17132568359375	322.66192626953125	5.125999450683594e-5	113.08074951171875	334.30914306640625	8.207559585571289e-5	18	012
489	112.06389617919922	324.696044921875	0.9999971389770508	149.63499450683594	272.5445861816406	1.0	115.54168701171875	323.44488525390625	0.00014445185661315918	148.62770080566406	265.7470397949219	0.00012502074241638184	18	012
490	112.46817779541016	324.79278564453125	1.0	150.642822265625	272.12628173828125	0.9999998807907104	153.9304962158203	269.0567321777344	7.489323616027832e-5	148.6044158935547	266.3694763183594	0.00011420249938964844	18	012
491	111.98353576660156	324.2611999511719	1.0	152.21510314941406	273.5464782714844	1.0	115.35883331298828	322.6237487792969	3.56137752532959e-5	114.41645050048828	334.4291076660156	6.759166717529297e-5	18	012
492	113.37544250488281	324.8832702636719	1.0	148.6924591064453	270.7602844238281	0.9999975562095642	149.6649627685547	268.7984924316406	0.00022092461585998535	146.9871063232422	264.40557861328125	0.0003012418746948242	18	012
493	113.41966247558594	323.59033203125	1.0	150.7958526611328	270.405517578125	1.0	152.01100158691406	268.81085205078125	0.00013592839241027832	147.84689331054688	265.48199462890625	0.0001895427703857422	18	012
494	113.45045471191406	325.0766296386719	1.0	149.27255249023438	270.78302001953125	1.0	151.36891174316406	269.09259033203125	0.00010690093040466309	147.6640625	265.0717468261719	0.00015047192573547363	18	012
495	112.58735656738281	324.1028137207031	1.0	152.2197723388672	272.4085693359375	0.9999999403953552	154.56195068359375	269.56329345703125	6.946921348571777e-5	149.25900268554688	266.78802490234375	0.00010532140731811523	18	012
496	113.03299713134766	323.72515869140625	1.0	148.860595703125	272.04486083984375	0.999984860420227	149.60107421875	271.33685302734375	8.052587509155273e-5	141.0703887939453	273.3125915527344	6.315112113952637e-5	18	012
497	113.42965698242188	323.98162841796875	1.0	148.16525268554688	273.4114074707031	0.9999995827674866	116.3861083984375	323.0215148925781	4.8607587814331055e-5	140.26480102539062	273.745849609375	6.511807441711426e-5	18	012
498	111.31912231445312	325.08416748046875	0.9999980926513672	150.1004180908203	271.8670959472656	0.9999998807907104	114.23899841308594	322.7165222167969	0.00025078654289245605	148.19749450683594	265.4926452636719	0.0001665949821472168	18	012
499	112.11231994628906	323.8955383300781	1.0	150.10012817382812	269.58770751953125	0.9999998807907104	153.87220764160156	267.4621887207031	0.00011181831359863281	148.0283660888672	265.5179138183594	0.00013402104377746582	18	012
500	112.52091979980469	324.4407043457031	1.0	145.90396118164062	269.4393310546875	0.9997339248657227	145.212646484375	268.4461364746094	0.00020554661750793457	145.42233276367188	262.9831848144531	0.00020930171012878418	18	012
501	113.17117309570312	322.349365234375	1.0	147.57345581054688	270.47381591796875	0.9999893307685852	145.8184814453125	268.9156494140625	9.72449779510498e-5	146.9554443359375	264.52362060546875	0.00014021992683410645	18	012
502	111.03534698486328	323.7708740234375	0.9999998807907104	148.9578857421875	271.5193786621094	0.9999997615814209	152.8192138671875	266.8846130371094	8.210539817810059e-5	147.68148803710938	264.4404602050781	0.000138014554977417	18	012
503	112.31527709960938	325.2842102050781	1.0	148.34054565429688	270.221435546875	0.9999998211860657	114.6031265258789	322.805419921875	0.00020638108253479004	146.4563446044922	264.068359375	0.000425875186920166	18	012
504	112.50733947753906	323.23187255859375	0.9999997615814209	149.70462036132812	272.3670654296875	0.9999998807907104	153.12307739257812	267.7136535644531	8.368492126464844e-5	148.13465881347656	265.1367492675781	0.0001462996006011963	18	012
505	110.58907318115234	324.0533447265625	1.0	146.9781036376953	272.200439453125	0.9994126558303833	144.45706176757812	268.44512939453125	9.766221046447754e-5	146.88265991210938	262.7705078125	0.00018271803855895996	18	012
506	109.98657989501953	321.5849304199219	1.0	148.70803833007812	269.7777099609375	0.9999520778656006	152.02088928222656	267.06219482421875	0.00010710954666137695	146.75982666015625	264.30963134765625	0.00021603703498840332	18	012
507	112.06716918945312	323.4066162109375	0.9999998807907104	147.19972229003906	271.3382568359375	0.9997930526733398	147.63812255859375	268.7861328125	0.00016424059867858887	145.82412719726562	263.2965393066406	0.00025710463523864746	18	012
508	112.0345687866211	322.47601318359375	1.0	148.4791259765625	272.3825988769531	0.9999979734420776	148.12863159179688	269.4530029296875	0.0001106560230255127	147.03285217285156	264.7167663574219	0.0003007948398590088	18	012
509	111.63721466064453	323.4656982421875	1.0	146.20770263671875	266.822021484375	0.9468451142311096	115.73664855957031	321.8905334472656	5.40614128112793e-5	145.17474365234375	262.8114013671875	0.00011387467384338379	18	012
510	111.96759033203125	324.10162353515625	0.9999999403953552	146.55325317382812	272.01641845703125	0.9992693066596985	146.93060302734375	268.45587158203125	0.00017559528350830078	145.98162841796875	263.1255798339844	0.00046369433403015137	18	012
511	112.31902313232422	323.1153564453125	1.0	147.5474853515625	271.4898681640625	0.9917725324630737	144.9014892578125	269.19354248046875	0.00014975666999816895	144.94515991210938	263.3943176269531	0.00019747018814086914	18	012
512	112.89322662353516	322.3255615234375	1.0	145.33895874023438	270.1190490722656	0.9999756813049316	144.01829528808594	270.0326843261719	0.00017440319061279297	145.34664916992188	262.90313720703125	0.00027441978454589844	18	012
513	113.2649154663086	323.21832275390625	1.0	147.13201904296875	270.26385498046875	0.9998645186424255	144.6559295654297	269.2410583496094	0.00018295645713806152	145.02452087402344	263.41455078125	0.00024512410163879395	18	012
514	111.25860595703125	323.7844543457031	0.9999999403953552	144.98275756835938	267.19683837890625	0.5915802717208862	145.22178649902344	266.64776611328125	0.0001315474510192871	144.98025512695312	261.8542785644531	0.00015977025032043457	18	012
515	111.58491516113281	322.6722412109375	1.0	142.9428253173828	271.053466796875	0.3415738642215729	144.56939697265625	267.2596740722656	4.982948303222656e-5	137.93350219726562	264.9106750488281	4.869699478149414e-5	18	012
516	108.84930419921875	323.1319885253906	1.0	147.51002502441406	272.08544921875	0.7313086986541748	113.22755432128906	320.8890686035156	0.00020304322242736816	143.06277465820312	263.1637878417969	7.492303848266602e-5	18	012
517	112.17980194091797	323.90325927734375	0.999999463558197	145.824951171875	271.7646484375	0.7861377596855164	146.6950225830078	268.9387512207031	7.849931716918945e-5	138.33984375	273.6278381347656	8.416175842285156e-5	18	012
518	108.49968719482422	322.6513977050781	1.0	141.8084716796875	271.9416198730469	0.19709697365760803	105.3393783569336	326.7843017578125	0.00015333294868469238	138.00071716308594	265.6484375	7.30752944946289e-5	18	012
519	113.00569152832031	325.03668212890625	1.0	115.9797134399414	326.39520263671875	0.05448734760284424	117.37586975097656	327.4591979980469	6.0439109802246094e-5	114.09825897216797	334.14910888671875	0.00032967329025268555	18	012
520	112.20387268066406	322.3479309082031	1.0	115.46961975097656	324.67852783203125	0.0018520951271057129	108.81241607666016	322.98883056640625	6.079673767089844e-5	115.70560455322266	333.4744567871094	5.257129669189453e-5	18	012
521	111.54046630859375	320.566162109375	0.9999998807907104	140.34632873535156	270.88836669921875	0.9046461582183838	142.45166015625	267.39410400390625	5.879998207092285e-5	106.79458618164062	310.484130859375	4.4792890548706055e-5	18	012
522	109.65904998779297	324.3998107910156	0.9999998807907104	142.51763916015625	271.0616455078125	0.9840994477272034	113.32392883300781	322.7857971191406	0.000239640474319458	113.1473617553711	333.15887451171875	0.0001672804355621338	18	012
523	109.8418960571289	323.2474670410156	1.0	113.54331970214844	323.424560546875	0.015052348375320435	114.35489654541016	321.06707763671875	0.00012770295143127441	113.83656311035156	332.3172302246094	5.0067901611328125e-5	18	012
524	111.17716217041016	321.55633544921875	1.0	114.64927673339844	322.0088195800781	0.0025736093521118164	115.6292495727539	320.44207763671875	0.00012999773025512695	107.45503997802734	311.43560791015625	0.00013935565948486328	18	012
525	111.0361557006836	320.6922302246094	1.0	114.70796203613281	320.6511535644531	0.005051344633102417	114.96143341064453	318.8119812011719	7.280707359313965e-5	107.09658813476562	311.6440734863281	7.641315460205078e-5	18	012
526	110.40826416015625	320.9869079589844	0.9999998807907104	143.46298217773438	270.958740234375	0.08740672469139099	650.7177734375	203.70257568359375	7.447600364685059e-5	107.5851058959961	310.6593933105469	2.7418136596679688e-5	18	012
527	110.62921142578125	321.5616149902344	1.0	115.7325439453125	321.3231201171875	0.0027358829975128174	115.48600006103516	319.96209716796875	4.494190216064453e-5	107.56365966796875	312.2008972167969	5.716085433959961e-5	18	012
528	111.33799743652344	324.2666015625	0.9999997019767761	114.06021881103516	324.15447998046875	0.049990832805633545	114.8435287475586	321.3356018066406	7.855892181396484e-5	113.24323272705078	333.757080078125	0.00015112757682800293	18	012
529	110.08460235595703	322.3370361328125	1.0	114.83053588867188	321.8151550292969	0.0028159618377685547	114.64289855957031	320.6444396972656	0.00011581182479858398	103.8203353881836	333.92718505859375	8.428096771240234e-5	18	012
530	109.83451843261719	321.6629943847656	1.0	115.79500579833984	323.3055725097656	0.00033333897590637207	115.22492980957031	319.8844299316406	0.0001264512538909912	107.48027038574219	311.6462707519531	4.1991472244262695e-5	18	012
531	109.43280029296875	322.6931457519531	1.0	113.54449462890625	322.88348388671875	0.0032514333724975586	113.88883972167969	321.1792907714844	0.0002275705337524414	104.5234146118164	333.9277038574219	9.763240814208984e-5	18	012
532	109.82897186279297	322.6080627441406	0.9999997615814209	113.24771881103516	324.6629333496094	0.004502803087234497	113.86748504638672	321.1448669433594	0.00018793344497680664	105.06187438964844	333.07305908203125	8.991360664367676e-5	18	012
533	109.66613006591797	320.6842346191406	1.0	114.8516845703125	321.0224914550781	0.0017628669738769531	114.13196563720703	319.1896667480469	0.00012126564979553223	106.29145812988281	311.47174072265625	0.00017282366752624512	18	012
534	110.57350158691406	321.0320739746094	1.0	115.25947570800781	321.0751037597656	0.0005939006805419922	108.84112548828125	317.1293640136719	0.0001048743724822998	106.89128875732422	312.1370544433594	0.00025779008865356445	18	012
535	111.14046478271484	321.2922058105469	1.0	116.79060363769531	323.50335693359375	0.0003037750720977783	108.824951171875	317.4466857910156	6.74128532409668e-5	106.93405151367188	312.10748291015625	0.00010535120964050293	18	012
536	108.84554290771484	321.8186340332031	1.0	113.17173767089844	324.051025390625	0.0004315376281738281	113.65592956542969	320.0399475097656	0.000597536563873291	103.56543731689453	332.9800109863281	0.00018486380577087402	18	012
537	108.45332336425781	321.54766845703125	1.0	114.10877227783203	321.75640869140625	0.0005024373531341553	113.3593978881836	319.90277099609375	0.0003820657730102539	106.2695083618164	311.51904296875	0.00012543797492980957	18	012
538	107.61653137207031	321.1667175292969	0.9999999403953552	113.49221801757812	321.3727722167969	0.0031458139419555664	113.57850646972656	319.69403076171875	0.0002880394458770752	106.49725341796875	312.26910400390625	8.800625801086426e-5	18	012
539	109.39449310302734	320.3634033203125	1.0	115.18179321289062	320.2872009277344	0.00155678391456604	114.63908386230469	318.35845947265625	0.00028014183044433594	106.42219543457031	313.7120361328125	0.0008303821086883545	18	012
540	110.64974212646484	320.7556457519531	0.9999997615814209	113.77111053466797	321.9702453613281	0.0007787048816680908	114.46165466308594	320.1226806640625	0.0004087090492248535	107.1710205078125	311.4722900390625	0.00012871623039245605	18	012
541	109.89108276367188	321.92724609375	1.0	114.209716796875	321.8653259277344	0.0014122426509857178	114.06722259521484	320.3821105957031	0.0004794597625732422	107.59568786621094	313.08624267578125	0.00023230910301208496	18	012
542	108.35902404785156	319.8335876464844	1.0	113.85357666015625	320.9866943359375	0.000857919454574585	113.52531433105469	318.9336242675781	0.00043448805809020996	105.96870422363281	312.4555358886719	0.000412672758102417	18	012
543	109.4957046508789	321.048583984375	1.0	113.45355987548828	323.6192321777344	0.0003821253776550293	113.70577239990234	319.7088928222656	0.0005495846271514893	106.7155990600586	312.58740234375	0.00032001733779907227	18	012
544	110.28947448730469	318.7460021972656	0.9999997615814209	114.73164367675781	320.54693603515625	0.002692580223083496	114.13412475585938	318.3568115234375	0.0002338886260986328	106.42417907714844	311.3736877441406	0.0002773404121398926	18	012
545	108.3629379272461	320.8640441894531	1.0	116.30951690673828	320.11865234375	0.0013871192932128906	113.29354095458984	319.4136657714844	0.0008840858936309814	106.28475189208984	311.9814453125	0.00015842914581298828	18	012
546	109.05545806884766	322.8485107421875	1.0	113.92896270751953	322.8811950683594	0.0010330677032470703	113.34964752197266	321.06695556640625	0.0019485056400299072	103.32215118408203	333.4090270996094	0.00020647048950195312	18	012
547	110.13837432861328	320.2357482910156	1.0	115.1836929321289	320.5863037109375	0.0013447999954223633	114.42887115478516	318.8419494628906	0.0002276301383972168	107.01231384277344	311.7194519042969	0.00015342235565185547	18	012
548	109.11785888671875	319.9036865234375	0.9999999403953552	114.58304595947266	321.0265197753906	0.002369523048400879	114.02625274658203	318.8218688964844	0.0006534457206726074	106.27315521240234	312.0616149902344	0.00040590763092041016	18	012
