# Supplementary material for: An automated feeding system for the African killifish reveals the impact of diet on lifespan and allows scalable assessment of associative learning
Source: eLife. 2022 Nov 10;11:e69008. doi: 10.7554/eLife.69008 (PMC9788828; doi:10.7554/eLife.69008)
Supplement: Figure 6—source data 2. [file elife-69008-fig6-data2.zip › Training Trajectories/t16_REC002DLC_resnet50_TrainAllTheThingsJun28shuffle1_1030000.csv]

bodyparts_coords	fishhead_x	fishhead_y	fishhead_likelihood	fishtail_x	fishtail_y	fishtail_likelihood	redlight_x	redlight_y	redlight_likelihood	fooddrop_x	fooddrop_y	fooddrop_likelihood	fishnum	recordingnum
0	104.2177963256836	139.47389221191406	1.0	78.17000579833984	244.00489807128906	0.9999999403953552	530.9668579101562	225.41017150878906	0.03250500559806824	105.80410766601562	143.45199584960938	0.000302731990814209	16	002
1	103.81433868408203	140.5321502685547	1.0	80.396484375	245.71192932128906	1.0	532.0073852539062	225.95887756347656	0.05748221278190613	81.04607391357422	251.8506622314453	0.000726550817489624	16	002
2	104.25932312011719	139.9664764404297	1.0	80.39417266845703	246.52163696289062	1.0	531.9039306640625	227.4847869873047	0.0685187578201294	105.46204376220703	144.5239715576172	0.0005097091197967529	16	002
3	104.46868133544922	140.3837432861328	1.0	81.74861145019531	247.34063720703125	1.0	532.0789184570312	226.38943481445312	0.8023496866226196	105.73340606689453	145.87347412109375	0.00035858154296875	16	002
4	103.86296081542969	141.18331909179688	1.0	82.42951965332031	246.49847412109375	1.0	530.5338134765625	226.389892578125	0.1532597839832306	82.11083221435547	253.0066375732422	0.0012240111827850342	16	002
5	104.72371673583984	140.43568420410156	1.0	81.87201690673828	247.0472412109375	1.0	531.02734375	226.2862548828125	0.801826000213623	80.99987030029297	252.86692810058594	0.0010464787483215332	16	002
6	104.0066146850586	140.2895050048828	1.0	82.42113494873047	246.6775665283203	1.0	531.051025390625	226.3941650390625	0.22694182395935059	81.54315185546875	252.6549530029297	0.0004538297653198242	16	002
7	104.22774505615234	140.04879760742188	1.0	82.13990020751953	246.37669372558594	1.0	531.8665161132812	226.55625915527344	0.7777057886123657	81.3082275390625	252.95123291015625	0.0005724132061004639	16	002
8	103.67808532714844	141.4054718017578	1.0	83.30607604980469	245.78660583496094	1.0	531.3240356445312	226.80438232421875	0.020447075366973877	81.873291015625	252.46173095703125	0.0008211731910705566	16	002
9	104.36355590820312	140.9521942138672	1.0	83.72588348388672	245.87777709960938	1.0	530.8905029296875	225.83250427246094	0.3640058636665344	486.25048828125	222.9090576171875	0.001841038465499878	16	002
10	104.87067413330078	140.45587158203125	1.0	84.44507598876953	246.32009887695312	1.0	531.8831787109375	227.0228271484375	0.013890862464904785	83.26966094970703	252.92977905273438	0.000608593225479126	16	002
11	104.5909423828125	140.2196807861328	1.0	81.68266296386719	245.3350372314453	1.0	532.83642578125	226.01473999023438	0.3136633634567261	82.4942855834961	253.12191772460938	0.00038251280784606934	16	002
12	105.2070083618164	140.5218505859375	1.0	84.3797607421875	245.529296875	1.0	106.47425079345703	140.59471130371094	0.0004138052463531494	83.86268615722656	251.62071228027344	0.0004923641681671143	16	002
13	105.11588287353516	140.1206512451172	1.0	82.81544494628906	245.5585479736328	1.0	532.0670166015625	226.4735565185547	0.41330477595329285	82.44047546386719	252.7587890625	0.0007224977016448975	16	002
14	104.86329650878906	139.99244689941406	1.0	80.10453033447266	245.68026733398438	1.0	530.9339599609375	226.43736267089844	0.27643883228302	105.63690185546875	144.9801025390625	0.00043967366218566895	16	002
15	103.77015686035156	140.29489135742188	1.0	79.96981811523438	245.65281677246094	1.0	531.9888305664062	225.82057189941406	0.30570799112319946	103.96063995361328	145.15692138671875	0.0004455447196960449	16	002
16	104.10903930664062	140.68521118164062	1.0	79.23075103759766	246.2937774658203	1.0	532.2348022460938	226.27871704101562	0.0687711238861084	80.18824768066406	252.40313720703125	0.000716477632522583	16	002
17	104.8392333984375	140.2384490966797	1.0	78.52144622802734	246.3531036376953	1.0	532.4879760742188	225.64454650878906	0.2740511894226074	79.8636703491211	252.62136840820312	0.0004774034023284912	16	002
18	105.31161499023438	140.65672302246094	1.0	79.30068969726562	246.01828002929688	1.0	530.908203125	226.63088989257812	0.03196844458580017	105.65413665771484	145.1445770263672	0.0002592504024505615	16	002
19	105.48921966552734	140.4447784423828	1.0	78.6834945678711	247.058349609375	1.0	532.2142333984375	225.784423828125	0.6449565291404724	79.59660339355469	252.5614013671875	0.0008954703807830811	16	002
20	105.1446533203125	141.1809844970703	1.0	78.35230255126953	246.40489196777344	1.0	530.82666015625	226.77798461914062	0.0014226734638214111	79.73948669433594	252.7004852294922	0.0004886090755462646	16	002
21	109.14225006103516	142.17906188964844	1.0	88.03067016601562	242.9961395263672	1.0	531.9025268554688	227.5019073486328	0.009797781705856323	83.94355773925781	243.22784423828125	0.00027948617935180664	16	002
22	118.4747085571289	137.0614776611328	1.0	87.8577651977539	230.93829345703125	1.0	531.9883422851562	226.12046813964844	0.11710387468338013	85.74673461914062	236.7375946044922	0.0005766749382019043	16	002
23	125.39346313476562	130.46441650390625	1.0	83.4962387084961	224.199462890625	1.0	531.623779296875	226.25157165527344	0.9464108943939209	82.09961700439453	223.97540283203125	0.0016632378101348877	16	002
24	131.22032165527344	126.23118591308594	1.0	78.83055114746094	216.89195251464844	1.0	531.8251342773438	223.9834747314453	0.691972017288208	80.9064712524414	222.7696533203125	0.0004514753818511963	16	002
25	137.1436004638672	121.06228637695312	1.0	86.01170349121094	209.88539123535156	0.9994236826896667	531.1699829101562	225.0466766357422	0.08921819925308228	87.88423156738281	209.16456604003906	0.0007079243659973145	16	002
26	142.779052734375	114.03791809082031	1.0	88.38948059082031	198.46633911132812	0.9999961853027344	502.1050109863281	189.86473083496094	1.0	500.5213623046875	190.44361877441406	0.0025482177734375	16	002
27	150.4666290283203	106.26484680175781	1.0	93.90374755859375	191.8387908935547	1.0	503.0361328125	189.59226989746094	1.0	501.5074462890625	190.4075164794922	0.0013937652111053467	16	002
28	155.11160278320312	98.70597839355469	1.0	97.0849609375	189.214599609375	1.0	503.0408020019531	189.29025268554688	1.0	501.6617431640625	190.61402893066406	0.0011809766292572021	16	002
29	158.8927764892578	94.49910736083984	1.0	102.06249237060547	182.47018432617188	1.0	502.7106628417969	189.56858825683594	0.9999999403953552	500.8526306152344	189.63735961914062	0.0016511082649230957	16	002
30	160.39276123046875	93.86767578125	1.0	105.13388061523438	181.76446533203125	1.0	502.9546813964844	190.63955688476562	1.0	506.1186828613281	192.9658660888672	0.0020731091499328613	16	002
31	161.6534881591797	94.76766204833984	1.0	109.66574096679688	185.0333251953125	1.0	502.34039306640625	190.1667938232422	1.0	501.1429138183594	190.9965057373047	0.0011883378028869629	16	002
32	161.3275604248047	94.64999389648438	1.0	112.9231185913086	186.392578125	1.0	502.4898681640625	189.60047912597656	1.0	500.262939453125	189.90174865722656	0.0007100999355316162	16	002
33	162.14134216308594	93.69855499267578	1.0	114.46908569335938	186.62123107910156	1.0	503.2208557128906	189.87318420410156	1.0	506.61920166015625	192.94573974609375	0.0012289881706237793	16	002
34	163.51577758789062	91.11725616455078	1.0	115.69666290283203	188.37774658203125	1.0	503.07257080078125	189.97372436523438	1.0	117.62972259521484	190.29312133789062	0.0012446939945220947	16	002
35	163.5218048095703	95.70729064941406	1.0	120.1510009765625	190.19158935546875	1.0	502.6053161621094	190.26840209960938	1.0	119.677490234375	191.36724853515625	0.0019603073596954346	16	002
36	163.79234313964844	95.1401138305664	1.0	123.42698669433594	189.0820770263672	1.0	503.3671875	189.62831115722656	1.0	124.19917297363281	189.18701171875	0.005864918231964111	16	002
37	163.00958251953125	93.37422943115234	1.0	125.76083374023438	188.98355102539062	1.0	503.18768310546875	188.89837646484375	1.0	125.73921203613281	188.99359130859375	0.00642356276512146	16	002
38	161.7218780517578	90.15451049804688	1.0	127.87545013427734	190.2623291015625	1.0	502.7587585449219	189.24307250976562	1.0	128.9375762939453	189.82936096191406	0.001658409833908081	16	002
39	161.82052612304688	90.72026824951172	1.0	127.34013366699219	191.93165588378906	1.0	503.004638671875	189.3739776611328	1.0	500.9445495605469	189.55441284179688	0.0009432733058929443	16	002
40	161.78367614746094	94.2898178100586	1.0	129.24093627929688	192.19680786132812	1.0	502.32916259765625	188.9667510986328	1.0	506.394775390625	191.7946319580078	0.00125962495803833	16	002
41	162.55374145507812	94.28284454345703	1.0	130.6496124267578	194.11016845703125	1.0	502.86639404296875	189.8078155517578	1.0	500.80303955078125	189.9970703125	0.0006813406944274902	16	002
42	162.94418334960938	94.87451934814453	1.0	132.58668518066406	193.3587188720703	1.0	503.28228759765625	189.73263549804688	1.0	130.1493377685547	193.32888793945312	0.0014072656631469727	16	002
43	164.2946014404297	95.14563751220703	1.0	132.84091186523438	191.85861206054688	1.0	503.1739196777344	188.9149627685547	1.0	130.72482299804688	192.0266571044922	0.002039492130279541	16	002
44	163.83917236328125	95.71329498291016	1.0	131.89573669433594	193.03225708007812	1.0	503.04931640625	189.82286071777344	1.0	129.9549560546875	193.22470092773438	0.002164900302886963	16	002
45	162.68869018554688	94.95278930664062	1.0	131.30462646484375	193.98727416992188	1.0	503.11395263671875	189.03054809570312	1.0	129.48805236816406	193.54660034179688	0.0010678470134735107	16	002
46	164.0101776123047	90.39436340332031	1.0	131.46539306640625	193.2568817138672	1.0	502.8614501953125	188.89666748046875	1.0	129.3190155029297	193.08782958984375	0.0009592175483703613	16	002
47	162.47494506835938	94.64032745361328	1.0	131.71273803710938	193.4897003173828	1.0	502.70953369140625	189.86412048339844	1.0	129.48902893066406	193.2623291015625	0.0015854239463806152	16	002
48	163.1058349609375	94.41290283203125	1.0	132.902587890625	194.5497589111328	1.0	503.46209716796875	189.66831970214844	1.0	130.10769653320312	194.99111938476562	0.0009638071060180664	16	002
49	164.3586883544922	95.09208679199219	1.0	133.8548583984375	192.60028076171875	1.0	503.3121337890625	188.8758087158203	1.0	506.89013671875	192.0361785888672	0.0008526444435119629	16	002
50	165.638671875	94.03337860107422	1.0	133.24386596679688	192.28378295898438	1.0	502.88177490234375	189.63941955566406	1.0	500.9292297363281	189.90138244628906	0.0010532140731811523	16	002
51	163.96707153320312	94.15409088134766	1.0	134.9452667236328	194.66571044921875	1.0	502.96453857421875	189.89732360839844	1.0	500.57208251953125	190.04783630371094	0.0006624460220336914	16	002
52	163.54898071289062	94.34109497070312	1.0	135.2491912841797	194.58749389648438	1.0	503.240966796875	189.01905822753906	1.0	501.23016357421875	189.42225646972656	0.0013370215892791748	16	002
53	163.55445861816406	94.7374038696289	1.0	136.77117919921875	193.93307495117188	1.0	502.6405944824219	188.8409881591797	1.0	500.57049560546875	189.30233764648438	0.0009521543979644775	16	002
54	165.6571807861328	90.8301010131836	1.0	138.749755859375	193.14785766601562	1.0	502.69732666015625	189.2807159423828	1.0	507.047607421875	192.80381774902344	0.0007992982864379883	16	002
55	168.5924072265625	82.70085906982422	1.0	141.01739501953125	186.8695831298828	1.0	503.13836669921875	189.06768798828125	1.0	501.01953125	189.1713409423828	0.0021365880966186523	16	002
56	170.55606079101562	82.40412139892578	1.0	138.62603759765625	181.24166870117188	1.0	503.3708801269531	189.8228759765625	1.0	501.2055969238281	189.9525604248047	0.0008125603199005127	16	002
57	171.05368041992188	81.06918334960938	1.0	137.2772979736328	178.7999725341797	1.0	503.49200439453125	189.8837127685547	0.9999999403953552	501.32122802734375	190.01519775390625	0.0008409619331359863	16	002
58	173.9639129638672	81.3412857055664	1.0	137.16563415527344	178.11988830566406	1.0	503.6531982421875	189.52349853515625	1.0	501.6061706542969	189.91455078125	0.0012219548225402832	16	002
59	175.4625701904297	82.02543640136719	1.0	136.17056274414062	178.57078552246094	1.0	503.4570617675781	189.6112518310547	1.0	501.03125	189.60610961914062	0.0007649660110473633	16	002
60	175.581787109375	81.42089080810547	1.0	138.46295166015625	183.88624572753906	1.0	502.673095703125	189.83982849121094	0.9999998807907104	500.82635498046875	189.9658203125	0.0021272599697113037	16	002
61	176.77195739746094	81.54512023925781	1.0	135.3818817138672	183.07681274414062	1.0	502.9164733886719	189.19366455078125	1.0	500.7649841308594	189.47975158691406	0.000852048397064209	16	002
62	177.03042602539062	81.64298248291016	1.0	137.82150268554688	184.21371459960938	1.0	502.665771484375	189.29409790039062	1.0	500.69775390625	189.69635009765625	0.0008111000061035156	16	002
63	177.7977752685547	80.58543395996094	1.0	138.4653778076172	184.73463439941406	1.0	502.9119567871094	189.24485778808594	1.0	507.0090026855469	192.37478637695312	0.0008760690689086914	16	002
64	177.7438507080078	80.50572204589844	1.0	139.51564025878906	184.0212860107422	1.0	503.4078674316406	188.99139404296875	1.0	507.0184631347656	192.51693725585938	0.0010874569416046143	16	002
65	177.3247528076172	80.3167724609375	1.0	142.08897399902344	184.82212829589844	1.0	502.7738037109375	189.6844940185547	1.0	500.769775390625	189.94854736328125	0.001521974802017212	16	002
66	178.35720825195312	82.48469543457031	1.0	143.7606201171875	186.6262664794922	1.0	503.0649108886719	188.44223022460938	1.0	146.60679626464844	187.77003479003906	0.0011161565780639648	16	002
67	178.71197509765625	81.03843688964844	1.0	146.2974395751953	188.93333435058594	1.0	502.7498779296875	188.9605255126953	1.0	147.74098205566406	188.5946044921875	0.008821070194244385	16	002
68	179.0745849609375	81.70374298095703	1.0	146.1671600341797	188.48114013671875	1.0	502.7237548828125	189.14910888671875	1.0	147.43621826171875	189.2406768798828	0.004829496145248413	16	002
69	179.37600708007812	82.1028060913086	1.0	150.44578552246094	191.50851440429688	1.0	503.4425048828125	188.9849395751953	1.0	148.50070190429688	191.6468963623047	0.0011529326438903809	16	002
70	184.5437774658203	83.2975082397461	1.0	161.47653198242188	186.68817138671875	0.9999995827674866	502.9682312011719	189.69493103027344	1.0	161.42300415039062	188.934326171875	0.008074969053268433	16	002
71	191.7381134033203	83.29938507080078	1.0	157.9713897705078	171.7689666748047	1.0	503.0445556640625	188.80003356933594	1.0	159.9479217529297	171.89601135253906	0.0020503997802734375	16	002
72	199.36785888671875	80.86984252929688	1.0	148.51759338378906	168.52561950683594	1.0	502.8918762207031	189.7620391845703	1.0	500.9984436035156	190.03927612304688	0.000965416431427002	16	002
73	205.4298553466797	81.62496948242188	1.0	149.03353881835938	163.12135314941406	1.0	502.7713928222656	189.30027770996094	1.0	501.26141357421875	190.6796112060547	0.000769883394241333	16	002
74	211.6143035888672	80.681640625	1.0	151.14874267578125	152.28392028808594	1.0	503.00213623046875	189.0591583251953	1.0	500.83868408203125	189.38230895996094	0.0022371113300323486	16	002
75	221.2114715576172	80.48881530761719	1.0	154.09510803222656	149.63059997558594	1.0	503.3936767578125	188.8118133544922	0.9999999403953552	506.9647521972656	191.89903259277344	0.0020531117916107178	16	002
76	231.41944885253906	79.87210083007812	1.0	162.08187866210938	145.00991821289062	1.0	503.3001403808594	189.739013671875	1.0	506.8905944824219	192.6641845703125	0.001428842544555664	16	002
77	242.71315002441406	78.57949829101562	0.9999969601631165	179.88479614257812	138.22535705566406	1.0	503.1347961425781	189.05528259277344	1.0	500.95782470703125	189.1768035888672	0.0008556842803955078	16	002
78	252.36257934570312	80.23467254638672	1.0	183.4492950439453	141.04322814941406	1.0	503.18841552734375	189.0721893310547	1.0	500.8745422363281	189.52928161621094	0.0013191401958465576	16	002
79	264.5550537109375	77.76820373535156	0.9999995231628418	191.99400329589844	129.40274047851562	0.9999901056289673	503.2152404785156	189.2575225830078	1.0	501.33831787109375	189.69444274902344	0.0008707046508789062	16	002
80	273.0564270019531	78.30707550048828	0.999998927116394	212.99896240234375	128.7692413330078	1.0	503.0545959472656	188.3506622314453	1.0	500.6018371582031	188.74513244628906	0.0009174048900604248	16	002
81	282.47076416015625	80.30258178710938	0.5035732388496399	217.44850158691406	128.8660888671875	1.0	503.52508544921875	187.6807403564453	1.0	501.25537109375	188.1474151611328	0.0006066262722015381	16	002
82	297.1069641113281	73.04521179199219	0.9700169563293457	224.61964416503906	124.51300811767578	0.9999985694885254	503.6835632324219	188.68927001953125	1.0	507.2037353515625	192.61387634277344	0.0009775161743164062	16	002
83	298.06683349609375	75.79258728027344	1.0	242.84625244140625	124.14717102050781	1.0	502.8753967285156	188.9296417236328	1.0	500.6075134277344	189.08543395996094	0.0009210705757141113	16	002
84	295.74066162109375	77.68392944335938	1.0	251.94036865234375	127.56585693359375	1.0	503.24005126953125	189.45358276367188	1.0	507.3243713378906	193.06414794921875	0.0012225210666656494	16	002
85	300.3124084472656	78.49964904785156	0.9999998807907104	262.158203125	117.39811706542969	0.9999980926513672	503.68963623046875	188.15994262695312	0.9999999403953552	506.82696533203125	191.72946166992188	0.0017442107200622559	16	002
86	299.9866943359375	82.58647918701172	0.9996829032897949	505.62933349609375	192.29698181152344	3.382563591003418e-5	502.8858947753906	188.72938537597656	1.0	500.69464111328125	189.0581512451172	0.0007583796977996826	16	002
87	503.7618713378906	191.25576782226562	3.0934810638427734e-5	505.837158203125	191.96194458007812	3.612041473388672e-5	502.9825744628906	188.4487762451172	1.0	500.627197265625	188.7589111328125	0.0008574128150939941	16	002
88	504.2115783691406	191.37464904785156	3.471970558166504e-5	373.6604309082031	86.48001098632812	0.9990373849868774	503.1565246582031	188.6082763671875	1.0	500.88275146484375	188.87428283691406	0.0006476640701293945	16	002
89	281.50927734375	85.30391693115234	5.945563316345215e-5	371.118408203125	84.84087371826172	0.00014913082122802734	503.53717041015625	188.96624755859375	1.0	507.0291442871094	192.3953399658203	0.0006864070892333984	16	002
90	504.1752014160156	191.17391967773438	3.0040740966796875e-5	503.2561950683594	191.2970733642578	4.1484832763671875e-5	503.3660888671875	188.6934356689453	1.0	507.3494567871094	192.08514404296875	0.0006129741668701172	16	002
91	504.87548828125	191.41946411132812	3.591179847717285e-5	504.1778564453125	191.7233123779297	4.00543212890625e-5	503.8953552246094	188.76260375976562	1.0	507.41961669921875	192.47056579589844	0.0005640387535095215	16	002
92	499.5577697753906	193.72496032714844	4.3898820877075195e-5	503.4866027832031	192.41004943847656	5.283951759338379e-5	502.99273681640625	188.9750213623047	1.0	500.83447265625	189.10955810546875	0.0012541711330413818	16	002
93	508.8639831542969	193.05859375	7.092952728271484e-5	310.8653564453125	86.78633880615234	0.00015524029731750488	503.5645446777344	189.19371032714844	0.9999999403953552	501.831787109375	190.3130340576172	0.0011145174503326416	16	002
94	504.72412109375	194.41558837890625	2.765655517578125e-5	309.2983093261719	86.56184387207031	0.002325385808944702	502.9540100097656	188.64462280273438	1.0	500.6706237792969	188.9578094482422	0.0010493993759155273	16	002
95	499.1918029785156	193.41758728027344	4.8667192459106445e-5	503.60498046875	192.40011596679688	4.2438507080078125e-5	502.9320068359375	188.8560333251953	1.0	501.7387390136719	190.1221466064453	0.0009042024612426758	16	002
96	499.337890625	193.65907287597656	5.1856040954589844e-5	505.215576171875	192.84463500976562	3.9130449295043945e-5	502.733642578125	189.27015686035156	1.0	501.404296875	190.68206787109375	0.0007291734218597412	16	002
97	508.6894226074219	192.6802520751953	4.5865774154663086e-5	373.97540283203125	91.1744384765625	0.0004949271678924561	502.9894714355469	188.59954833984375	1.0	501.7195739746094	189.9367218017578	0.0008498132228851318	16	002
98	378.7339782714844	86.67135620117188	5.733966827392578e-5	382.3040771484375	96.06226348876953	0.0042664408683776855	502.6720275878906	189.3052978515625	1.0	500.5439453125	189.66213989257812	0.0013997256755828857	16	002
99	374.49658203125	96.4901351928711	0.0008589327335357666	380.70245361328125	99.79826354980469	0.0001824498176574707	502.4983825683594	187.89309692382812	1.0	500.28460693359375	188.1094512939453	0.0008637309074401855	16	002
100	382.09051513671875	98.29878234863281	0.04929637908935547	386.16082763671875	100.65900421142578	0.003551185131072998	502.8592834472656	187.9818572998047	1.0	501.6280517578125	189.5944061279297	0.0010173916816711426	16	002
101	508.6601867675781	192.63912963867188	3.4868717193603516e-5	505.4463806152344	191.98179626464844	3.403425216674805e-5	502.8352966308594	188.729248046875	1.0	500.6439208984375	188.87423706054688	0.0009593665599822998	16	002
102	504.38275146484375	194.68350219726562	3.0517578125e-5	505.2169494628906	192.768310546875	3.838539123535156e-5	502.3027038574219	189.23106384277344	1.0	500.1752014160156	189.68067932128906	0.0011453032493591309	16	002
103	291.0877685546875	131.9489288330078	0.000518798828125	369.5260925292969	128.95277404785156	0.00015565752983093262	503.0318603515625	189.43289184570312	1.0	501.63134765625	190.65664672851562	0.001042783260345459	16	002
104	293.396484375	133.98414611816406	0.9999998807907104	295.2563781738281	135.5264892578125	5.441904067993164e-5	502.8209533691406	189.24249267578125	1.0	501.5737609863281	190.51705932617188	0.0009136795997619629	16	002
105	295.1003112792969	139.01885986328125	0.9892317056655884	505.7396545410156	192.42320251464844	4.5925378799438477e-5	502.95965576171875	189.13510131835938	1.0	501.0167541503906	189.3021697998047	0.0011095702648162842	16	002
106	293.51556396484375	135.3603057861328	0.9996106624603271	368.0835876464844	132.65162658691406	0.000153273344039917	502.2343444824219	188.7859649658203	1.0	501.2725830078125	190.37301635742188	0.0009076297283172607	16	002
107	292.6687927246094	134.78053283691406	0.9999997615814209	370.08837890625	133.24415588378906	0.0003943145275115967	503.6830139160156	188.92381286621094	1.0	507.0694580078125	192.75155639648438	0.0007466673851013184	16	002
108	292.4039001464844	135.14295959472656	0.999890923500061	369.85986328125	130.79327392578125	0.010793119668960571	503.1241455078125	189.12017822265625	1.0	500.65093994140625	189.51487731933594	0.0009752213954925537	16	002
109	291.3403015136719	134.41488647460938	1.0	371.37432861328125	129.42640686035156	0.0016123652458190918	503.27508544921875	189.40951538085938	1.0	501.7107238769531	190.5859832763672	0.0007436275482177734	16	002
110	293.6031188964844	134.28591918945312	0.9999988079071045	368.6942138671875	133.7216339111328	0.000370025634765625	502.8687744140625	188.57742309570312	1.0	506.6278991699219	192.09078979492188	0.0008429586887359619	16	002
111	293.2442321777344	133.5665740966797	1.0	367.31500244140625	130.7676239013672	0.008220702409744263	502.7582092285156	189.1471405029297	1.0	500.7589416503906	189.5642852783203	0.0008186697959899902	16	002
112	294.4309997558594	133.33221435546875	0.9999992847442627	368.90447998046875	129.61949157714844	0.0001443028450012207	503.34844970703125	188.31961059570312	1.0	502.1387023925781	189.5604248046875	0.0014533698558807373	16	002
113	294.65032958984375	133.53761291503906	0.9999934434890747	366.32904052734375	131.08482360839844	0.002025097608566284	502.73626708984375	188.15972900390625	1.0	500.3768615722656	188.5153350830078	0.0008726119995117188	16	002
114	296.8157043457031	140.37925720214844	0.9999961853027344	360.5520324707031	136.27105712890625	0.00018522143363952637	502.88623046875	188.7432861328125	1.0	500.60406494140625	189.04782104492188	0.0007537603378295898	16	002
115	366.9408264160156	142.94985961914062	1.0	369.3266296386719	146.10971069335938	8.100271224975586e-5	502.48760986328125	189.3287811279297	1.0	500.42626953125	189.76539611816406	0.0015856027603149414	16	002
116	369.1439514160156	150.3536834716797	1.0	299.39495849609375	159.46339416503906	0.00014004111289978027	502.8896179199219	188.64370727539062	1.0	501.68206787109375	189.8609619140625	0.0018108189105987549	16	002
117	295.3504638671875	161.98233032226562	1.0	297.405517578125	163.7761688232422	9.399652481079102e-5	503.77569580078125	188.5547332763672	1.0	502.46539306640625	189.6800537109375	0.001224607229232788	16	002
118	293.6684875488281	164.00967407226562	1.0	373.8175048828125	162.1536407470703	0.00010001659393310547	502.989501953125	188.39456176757812	1.0	502.09661865234375	189.90475463867188	0.0006806552410125732	16	002
119	294.368408203125	165.8817596435547	1.0	297.6614990234375	167.91323852539062	5.21242618560791e-5	503.4617614746094	188.8665313720703	0.9999999403953552	500.9276123046875	189.12149047851562	0.001269906759262085	16	002
120	293.47601318359375	165.97015380859375	1.0	297.33673095703125	167.865234375	7.581710815429688e-5	503.6009826660156	189.72222900390625	1.0	506.6725769042969	192.76429748535156	0.000954359769821167	16	002
121	291.4856262207031	167.75625610351562	1.0	296.19073486328125	169.47691345214844	8.001923561096191e-5	502.9026794433594	189.28863525390625	1.0	500.8564758300781	189.4911651611328	0.0016735196113586426	16	002
122	292.5673828125	166.0827178955078	1.0	296.3437805175781	167.7653045654297	9.518861770629883e-5	502.0720520019531	189.1996307373047	1.0	500.987060546875	190.30213928222656	0.0017255544662475586	16	002
123	292.4327087402344	166.56187438964844	1.0	296.5735168457031	168.25816345214844	0.0001055002212524414	502.3858337402344	189.19793701171875	1.0	498.8305969238281	189.486328125	0.0014991462230682373	16	002
124	293.57275390625	167.678466796875	1.0	268.6702880859375	4.370141983032227	0.00012794137001037598	502.8953857421875	188.3115997314453	1.0	500.42254638671875	188.74462890625	0.000661313533782959	16	002
125	292.9454345703125	168.7976837158203	1.0	297.03363037109375	170.40379333496094	7.048249244689941e-5	503.0020751953125	188.8753204345703	1.0	500.57940673828125	189.2205810546875	0.0007004737854003906	16	002
126	293.1760559082031	169.22879028320312	1.0	297.2530822753906	167.3360595703125	0.0001398324966430664	502.8545227050781	188.53106689453125	1.0	500.601318359375	189.10733032226562	0.0012774467468261719	16	002
127	294.4992370605469	171.14544677734375	1.0	297.76751708984375	174.3168182373047	0.00013244152069091797	503.54046630859375	188.23919677734375	1.0	500.9210205078125	188.58384704589844	0.0007017254829406738	16	002
128	295.8194274902344	174.0921630859375	1.0	296.71734619140625	176.8533477783203	0.00012436509132385254	502.19024658203125	188.7209930419922	1.0	500.0556335449219	188.85342407226562	0.0015498995780944824	16	002
129	297.3685302734375	179.32972717285156	1.0	302.5838317871094	180.2870330810547	0.00014662742614746094	502.86083984375	189.42349243164062	1.0	500.8356018066406	189.78292846679688	0.0010131001472473145	16	002
130	298.4654541015625	182.37384033203125	1.0	304.31298828125	184.94464111328125	0.0002206563949584961	502.55206298828125	188.77687072753906	1.0	500.3434143066406	189.32640075683594	0.0011110007762908936	16	002
131	299.3995361328125	186.30459594726562	1.0	298.6444091796875	189.81793212890625	0.00017982721328735352	502.8763122558594	188.67587280273438	1.0	500.5173645019531	189.2566375732422	0.0013607442378997803	16	002
132	301.7698669433594	190.94235229492188	1.0	304.3307189941406	195.14151000976562	0.0003466308116912842	502.81854248046875	189.2542724609375	1.0	500.77410888671875	189.6554718017578	0.0007141232490539551	16	002
133	302.5440368652344	193.2110595703125	1.0	370.4947204589844	102.2217788696289	0.0010614097118377686	502.68292236328125	188.62484741210938	1.0	500.6961975097656	189.0693359375	0.0008762776851654053	16	002
134	303.71826171875	197.8289794921875	1.0	289.47637939453125	114.12028503417969	0.9999822378158569	502.766357421875	189.57362365722656	1.0	500.854248046875	190.0159149169922	0.0021179020404815674	16	002
135	303.4540710449219	201.47341918945312	1.0	287.892822265625	115.45895385742188	0.9985220432281494	503.0987243652344	188.98182678222656	1.0	500.7901916503906	189.1840362548828	0.0007295310497283936	16	002
136	303.646484375	204.64459228515625	1.0	371.4203186035156	114.57243347167969	1.0	503.0401611328125	188.70030212402344	1.0	506.9490051269531	192.42459106445312	0.0005251765251159668	16	002
137	303.2594299316406	205.06210327148438	1.0	369.0681457519531	117.8083724975586	1.0	502.520263671875	189.47596740722656	1.0	500.5937805175781	189.6859893798828	0.0012724697589874268	16	002
138	302.9781188964844	205.4047088623047	1.0	291.6642761230469	116.71479797363281	0.9999998807907104	502.9808654785156	188.9545440673828	1.0	506.9372863769531	192.4844207763672	0.0004061758518218994	16	002
139	304.00592041015625	206.3881378173828	1.0	364.7731628417969	121.99234771728516	0.9999967217445374	502.6903381347656	189.08966064453125	1.0	500.7040710449219	189.4929962158203	0.0011140406131744385	16	002
140	304.5519714355469	207.31724548339844	0.9999999403953552	359.8037109375	117.02017974853516	0.9866088628768921	502.6973876953125	189.4588623046875	1.0	501.4518737792969	190.49301147460938	0.0013617873191833496	16	002
141	304.91925048828125	206.2266082763672	1.0	295.0597229003906	123.89546203613281	0.8608514070510864	503.09100341796875	189.53643798828125	1.0	506.8997497558594	193.178466796875	0.0007135570049285889	16	002
142	305.1067199707031	206.92596435546875	1.0	372.4960632324219	206.63035583496094	0.0004547536373138428	502.41290283203125	189.3581085205078	1.0	506.77655029296875	192.8026123046875	0.0008170902729034424	16	002
143	304.8858642578125	207.0448455810547	1.0	357.1802978515625	118.77513885498047	0.9957301616668701	502.9779357910156	188.59925842285156	1.0	500.793701171875	189.02032470703125	0.0006674528121948242	16	002
144	304.8715515136719	208.07180786132812	0.9999983310699463	306.59381103515625	208.98646545410156	0.12892740964889526	502.707763671875	189.3035888671875	1.0	501.018310546875	189.62600708007812	0.0014016032218933105	16	002
145	303.9195556640625	207.5690155029297	1.0	299.6054382324219	127.75960540771484	0.6520503759384155	503.08636474609375	188.975830078125	1.0	501.00872802734375	189.64447021484375	0.0010592937469482422	16	002
146	304.9591369628906	208.48117065429688	0.9999992847442627	302.4914245605469	129.3586883544922	0.9999746084213257	502.3560485839844	189.09085083007812	1.0	500.3487243652344	189.48367309570312	0.001010596752166748	16	002
147	306.07843017578125	207.84031677246094	1.0	299.70245361328125	129.99729919433594	0.058807432651519775	503.2494201660156	188.73361206054688	1.0	507.0502624511719	192.4391632080078	0.0007866322994232178	16	002
148	373.98492431640625	205.1267547607422	0.9999997615814209	301.81842041015625	130.25694274902344	0.9999274015426636	503.4755554199219	189.14894104003906	1.0	507.01873779296875	192.8406524658203	0.0008803904056549072	16	002
149	306.1176452636719	208.33981323242188	0.9999998807907104	303.0417175292969	134.0348358154297	0.9999998211860657	503.31103515625	189.22003173828125	1.0	501.17425537109375	189.4083251953125	0.00046703219413757324	16	002
150	306.856689453125	207.66294860839844	1.0	303.0472717285156	128.29922485351562	0.9999884366989136	503.31475830078125	188.85626220703125	1.0	502.0492858886719	190.33096313476562	0.0007114410400390625	16	002
151	305.12188720703125	208.83218383789062	1.0	304.59393310546875	136.52967834472656	0.9996846318244934	503.4513854980469	189.0625	1.0	502.07647705078125	190.20858764648438	0.000740736722946167	16	002
152	305.9516906738281	207.27362060546875	1.0	303.21478271484375	133.81544494628906	0.999922513961792	502.48583984375	189.1133270263672	1.0	500.2811279296875	189.5732879638672	0.0006370842456817627	16	002
153	373.70733642578125	204.9688720703125	1.0	304.7065734863281	208.66213989257812	0.0032726824283599854	503.1513977050781	188.64466857910156	1.0	506.8319091796875	192.18194580078125	0.0006533265113830566	16	002
154	373.9375305175781	205.3631134033203	1.0	354.58984375	120.61100769042969	0.9520002603530884	502.5040283203125	188.487060546875	1.0	500.6342468261719	189.044189453125	0.001317828893661499	16	002
155	305.9397888183594	207.3960723876953	1.0	353.3527526855469	122.79268646240234	0.005499362945556641	502.28460693359375	188.4647979736328	1.0	500.2459411621094	188.9924774169922	0.0014217793941497803	16	002
156	305.6536865234375	208.25172424316406	1.0	304.5405578613281	125.86691284179688	0.1345248818397522	502.56414794921875	188.2467803955078	1.0	500.63629150390625	188.6690673828125	0.0010655522346496582	16	002
157	306.5411071777344	208.0986785888672	1.0	304.6470947265625	128.4178466796875	0.9280381798744202	503.1304626464844	189.02040100097656	1.0	506.7743835449219	192.54283142089844	0.000750809907913208	16	002
158	305.41644287109375	207.95687866210938	1.0	353.3114929199219	118.75030517578125	0.0005683600902557373	502.64739990234375	189.2687225341797	1.0	500.5037536621094	189.4445037841797	0.0008482933044433594	16	002
159	306.25408935546875	207.60333251953125	1.0	304.1725158691406	130.06109619140625	0.032058268785476685	502.111328125	189.51255798339844	1.0	501.1186218261719	191.06314086914062	0.000543445348739624	16	002
160	304.4486083984375	208.34681701660156	1.0	373.9061584472656	208.2291259765625	0.001426607370376587	502.79840087890625	189.4291534423828	0.9999998807907104	500.7251281738281	189.70132446289062	0.0011400878429412842	16	002
161	375.08306884765625	203.57943725585938	0.9999999403953552	305.95361328125	207.28668212890625	0.7830533981323242	503.5647888183594	188.70602416992188	1.0	507.0569763183594	191.85546875	0.0005124807357788086	16	002
162	304.2001037597656	207.6597900390625	0.9999999403953552	305.458984375	124.68344116210938	0.9964132308959961	502.4580383300781	189.4727783203125	1.0	501.4408874511719	190.7572021484375	0.000790029764175415	16	002
163	305.19171142578125	207.7127685546875	0.9999999403953552	347.49761962890625	119.91776275634766	0.24235570430755615	502.7578125	188.9482879638672	1.0	501.5582275390625	190.47178649902344	0.0008755326271057129	16	002
164	373.63623046875	207.587890625	0.9999997019767761	304.74639892578125	209.5744171142578	0.43108686804771423	502.5583801269531	189.16697692871094	1.0	500.7594909667969	189.40570068359375	0.0005523860454559326	16	002
165	302.775390625	210.2064208984375	0.9999997615814209	305.05841064453125	131.3025665283203	1.0	502.520263671875	189.1927947998047	0.9999999403953552	500.40875244140625	189.4250946044922	0.001223534345626831	16	002
166	302.8998107910156	210.75418090820312	1.0	361.1421813964844	125.62775421142578	0.9999994039535522	503.3194885253906	189.24575805664062	1.0	501.8804626464844	190.39903259277344	0.0004886388778686523	16	002
167	302.3502197265625	212.7290496826172	1.0	359.5218811035156	129.3831024169922	0.9999982118606567	502.63623046875	189.33717346191406	1.0	501.302978515625	190.74020385742188	0.0009902417659759521	16	002
168	300.8369445800781	213.27793884277344	1.0	370.8188171386719	141.9781036376953	0.9999989867210388	503.3460998535156	189.06613159179688	1.0	507.135986328125	192.6168975830078	0.0005834400653839111	16	002
169	300.94952392578125	215.61961364746094	1.0	368.98455810546875	142.66583251953125	0.7453488111495972	502.714599609375	188.3231201171875	1.0	500.4234313964844	188.67674255371094	0.0010675489902496338	16	002
170	370.8046569824219	219.5895233154297	1.0	299.8374328613281	144.03720092773438	0.9999998807907104	503.1500549316406	189.65158081054688	0.9999999403953552	500.8604431152344	189.95611572265625	0.0011028051376342773	16	002
171	299.2027282714844	223.19781494140625	1.0	301.48333740234375	155.93276977539062	0.9988813400268555	503.2019958496094	188.85646057128906	1.0	506.9479675292969	192.0988311767578	0.000834733247756958	16	002
172	370.36224365234375	228.42210388183594	1.0	374.8091125488281	147.21875	0.9999967217445374	502.9344482421875	188.78506469726562	1.0	500.978515625	188.97744750976562	0.0008594989776611328	16	002
173	299.32232666015625	227.07562255859375	1.0	301.8763732910156	163.35589599609375	1.0	502.571533203125	189.53707885742188	1.0	501.4755859375	190.7481231689453	0.0008591413497924805	16	002
174	370.4252014160156	226.1451873779297	1.0	302.5765075683594	169.36619567871094	0.9999807476997375	502.9085693359375	189.37979125976562	1.0	501.5544738769531	190.4409942626953	0.0015098154544830322	16	002
175	298.4399108886719	229.53558349609375	1.0	302.3089294433594	166.68917846679688	0.9999996423721313	503.4546203613281	189.80650329589844	1.0	501.23968505859375	190.05868530273438	0.0007876455783843994	16	002
176	297.3316955566406	230.96600341796875	1.0	299.96429443359375	169.35621643066406	0.9999989867210388	502.7088928222656	189.3083038330078	1.0	500.4465637207031	189.55995178222656	0.0007377564907073975	16	002
177	297.07073974609375	232.5613250732422	1.0	301.0484313964844	170.9412384033203	0.9998419284820557	502.3818664550781	189.00315856933594	1.0	500.46746826171875	189.3523712158203	0.0009042620658874512	16	002
178	294.7809753417969	235.05801391601562	1.0	302.94256591796875	173.49037170410156	0.9950350522994995	502.7814025878906	189.73191833496094	1.0	507.0229797363281	192.96356201171875	0.0006819367408752441	16	002
179	374.7063903808594	233.55706787109375	1.0	302.3446350097656	172.336669921875	0.9999945163726807	503.693359375	189.19973754882812	1.0	501.4761962890625	189.37181091308594	0.0010212957859039307	16	002
180	380.4981689453125	235.66001892089844	0.9999998211860657	371.2291564941406	179.9728546142578	1.0	502.783203125	189.03407287597656	1.0	501.81475830078125	190.26473999023438	0.0013427734375	16	002
181	389.3815002441406	235.80911254882812	0.9999970197677612	362.98779296875	187.78761291503906	0.9999992847442627	502.88543701171875	189.58407592773438	1.0	501.8494567871094	190.68719482421875	0.0009878575801849365	16	002
182	399.1678161621094	234.70652770996094	0.9890419244766235	271.6669006347656	241.54733276367188	0.9999995827674866	501.9072570800781	188.7714080810547	1.0	499.51641845703125	189.28602600097656	0.0011613070964813232	16	002
183	315.69464111328125	199.8678436279297	0.9999974370002747	355.2783508300781	195.89535522460938	0.49873194098472595	502.2684326171875	188.9403839111328	1.0	501.04852294921875	190.103759765625	0.0009895861148834229	16	002
184	420.2162780761719	231.68165588378906	0.9999969601631165	362.88531494140625	201.787841796875	0.9996110200881958	502.8078918457031	189.36920166015625	1.0	506.5918273925781	192.3849639892578	0.0008127093315124512	16	002
185	239.590576171875	245.8670654296875	0.9999998807907104	324.2088623046875	202.97830200195312	0.4167807102203369	503.9144287109375	189.0	1.0	506.79107666015625	192.6165008544922	0.0011335313320159912	16	002
186	347.5633850097656	206.55992126464844	0.9999865293502808	314.2735900878906	209.17703247070312	1.0	503.46136474609375	189.09283447265625	1.0	506.9896545410156	192.6836395263672	0.001420527696609497	16	002
187	219.1510467529297	242.9466094970703	0.9999998807907104	305.9494934082031	210.09951782226562	1.0	503.81365966796875	189.3336181640625	1.0	507.05560302734375	193.0092315673828	0.0005774497985839844	16	002
188	208.5903778076172	242.7913360595703	0.9999944567680359	297.18914794921875	215.7541046142578	0.9999670386314392	503.7793884277344	188.7936248779297	1.0	507.14373779296875	192.85125732421875	0.0003866851329803467	16	002
189	203.00836181640625	240.8141632080078	1.0	293.6962890625	219.17636108398438	0.9999998807907104	503.79119873046875	188.49594116210938	1.0	507.2192687988281	192.40771484375	0.0007439255714416504	16	002
190	196.39784240722656	242.8514862060547	1.0	279.9458923339844	223.5064697265625	0.9616813063621521	503.8672180175781	188.966552734375	1.0	507.4787902832031	192.8807830810547	0.0006917715072631836	16	002
191	189.1305694580078	241.98582458496094	0.9999999403953552	263.42474365234375	221.7496795654297	0.4455711543560028	503.44976806640625	188.6856231689453	1.0	506.8602294921875	192.10150146484375	0.0008693933486938477	16	002
192	184.44886779785156	241.91549682617188	1.0	262.5815124511719	212.46234130859375	1.0	503.8412780761719	188.17718505859375	1.0	507.6315002441406	192.46331787109375	0.0010481774806976318	16	002
193	177.2047119140625	242.00100708007812	0.9999831914901733	257.4609375	206.9642333984375	0.9999993443489075	503.5752258300781	187.84095764160156	1.0	507.3886413574219	191.71890258789062	0.0007517039775848389	16	002
194	169.0225372314453	239.97166442871094	0.9995737075805664	242.8592987060547	208.0343475341797	1.0	504.3443603515625	188.43814086914062	0.9999999403953552	507.4422607421875	192.1483154296875	0.0002974867820739746	16	002
195	158.7963409423828	238.7405242919922	0.9999991655349731	238.01986694335938	203.41404724121094	1.0	503.9226379394531	187.51675415039062	1.0	501.69232177734375	187.83876037597656	0.00029793381690979004	16	002
196	147.24342346191406	242.90188598632812	0.999992847442627	228.9026336669922	220.37953186035156	1.0	503.13568115234375	188.40829467773438	1.0	501.9051818847656	189.75941467285156	0.0005472898483276367	16	002
197	135.75428771972656	245.93740844726562	0.9999999403953552	215.29165649414062	218.1185760498047	1.0	503.97760009765625	187.89041137695312	1.0	506.9079284667969	191.79608154296875	0.0007312297821044922	16	002
198	127.41780090332031	246.79989624023438	0.9999990463256836	211.8315887451172	215.38104248046875	1.0	503.9923095703125	187.7057647705078	1.0	507.5843505859375	191.93675231933594	0.0006423592567443848	16	002
199	114.4015121459961	256.4970397949219	0.9473171830177307	182.0749053955078	222.08578491210938	0.999954879283905	502.836181640625	189.3887481689453	1.0	500.8736572265625	189.79043579101562	0.0012069940567016602	16	002
200	99.14222717285156	255.7393341064453	1.0	185.39027404785156	216.3579559326172	1.0	503.15631103515625	189.13949584960938	1.0	506.454345703125	192.65933227539062	0.0009942352771759033	16	002
201	91.51396942138672	259.01300048828125	1.0	163.56471252441406	227.08187866210938	1.0	504.0387878417969	189.08071899414062	1.0	507.3834228515625	192.18450927734375	0.0004660189151763916	16	002
202	70.46563720703125	261.7167053222656	0.004216104745864868	156.1607666015625	224.6092987060547	1.0	504.5091552734375	189.02442932128906	0.9999999403953552	507.7056884765625	192.70285034179688	0.0009060502052307129	16	002
203	55.162113189697266	266.8916931152344	0.0012144744396209717	119.77131652832031	243.92684936523438	0.9999797940254211	504.25927734375	188.97415161132812	0.9999999403953552	115.17996215820312	246.32455444335938	0.0006949901580810547	16	002
204	128.28579711914062	240.544677734375	0.0005318224430084229	120.93241882324219	236.76260375976562	1.0	504.3106994628906	189.68515014648438	1.0	507.3297424316406	193.1251220703125	0.0008122026920318604	16	002
205	37.96481704711914	268.0252990722656	0.008439868688583374	119.61197662353516	231.59861755371094	1.0	504.1922912597656	189.00270080566406	0.9999999403953552	507.5647888183594	192.25677490234375	0.0007285177707672119	16	002
206	116.07398986816406	230.45477294921875	0.0002467930316925049	113.0107650756836	229.9761505126953	1.0	503.90771484375	190.21475219726562	1.0	507.06915283203125	193.27716064453125	0.0005010366439819336	16	002
207	108.52931213378906	237.67263793945312	0.9917100071907043	112.40110778808594	238.0768280029297	0.4676303267478943	503.8724365234375	189.1197509765625	1.0	507.14898681640625	192.51388549804688	0.0007951855659484863	16	002
208	110.78206634521484	244.2957000732422	0.005074799060821533	112.49769592285156	243.6171875	0.6987981200218201	503.8383483886719	189.51763916015625	1.0	507.19769287109375	192.50244140625	0.0007654428482055664	16	002
209	114.79779052734375	242.76473999023438	0.18159475922584534	115.44325256347656	242.58908081054688	0.9948256015777588	503.6506042480469	188.92408752441406	1.0	444.24639892578125	201.2027130126953	0.0007013976573944092	16	002
210	128.50787353515625	241.82667541503906	0.008013993501663208	124.6176528930664	239.0035858154297	0.999998927116394	503.9876403808594	189.07777404785156	1.0	444.1129455566406	199.14276123046875	0.0016242265701293945	16	002
211	124.39781951904297	241.68148803710938	0.018465399742126465	125.42243194580078	238.72695922851562	0.9999995827674866	504.4403076171875	189.21771240234375	1.0	442.7042541503906	195.77169799804688	0.0018232464790344238	16	002
212	123.69318389892578	241.56211853027344	0.14267310500144958	123.98270416259766	239.84326171875	0.9997260570526123	505.1951904296875	188.87205505371094	1.0	127.04102325439453	240.7687530517578	0.0011713206768035889	16	002
213	119.27597045898438	238.6793670654297	0.009335130453109741	120.33602142333984	236.34474182128906	0.9999998807907104	504.55926513671875	189.28408813476562	1.0	442.9862060546875	193.34906005859375	0.0006228387355804443	16	002
214	113.01464080810547	243.60049438476562	0.019967645406723022	108.94922637939453	242.71055603027344	1.0	504.07257080078125	188.78689575195312	1.0	445.9476623535156	179.55467224121094	0.39248865842819214	16	002
215	109.63653564453125	242.76345825195312	0.016148090362548828	109.1960678100586	242.9207000732422	0.962253749370575	503.88494873046875	189.7480010986328	1.0	447.77587890625	180.3278045654297	0.0011173784732818604	16	002
216	112.6977310180664	241.01768493652344	0.0016628801822662354	109.02165222167969	241.37142944335938	1.0	504.08563232421875	189.275146484375	1.0	111.29769897460938	241.2176513671875	0.00042253732681274414	16	002
217	508.786865234375	193.6786346435547	3.987550735473633e-5	105.98583221435547	244.64974975585938	4.32431697845459e-5	503.6474609375	189.63803100585938	1.0	507.40740966796875	192.9435272216797	0.0003485679626464844	16	002
218	33.68869400024414	254.3047637939453	0.0049880146980285645	49.33489990234375	248.76519775390625	0.9355499744415283	504.4041748046875	189.054443359375	1.0	507.522216796875	192.32896423339844	0.0007238090038299561	16	002
219	509.0284729003906	194.00482177734375	4.890561103820801e-5	72.56586456298828	246.96009826660156	0.219954252243042	504.3369445800781	189.73255920410156	1.0	439.147216796875	195.7913818359375	0.007719874382019043	16	002
220	75.8377914428711	245.9640350341797	0.999805212020874	75.4427261352539	246.69064331054688	0.8004628419876099	504.4286193847656	189.6388397216797	1.0	439.6842041015625	191.87884521484375	0.5727564096450806	16	002
221	81.16868591308594	244.4067840576172	0.006716549396514893	79.85159301757812	244.50537109375	0.9999998807907104	504.7701721191406	188.4986114501953	1.0	440.4725036621094	190.771484375	0.9999145269393921	16	002
222	79.7862548828125	244.73512268066406	0.9999992847442627	81.53911590576172	245.20384216308594	0.07718583941459656	503.4141845703125	189.7684783935547	1.0	439.34063720703125	200.4423065185547	0.9968176484107971	16	002
223	79.40541076660156	242.74424743652344	0.9983886480331421	80.59916687011719	242.5233154296875	0.9987413287162781	503.86871337890625	189.65110778808594	1.0	435.6242370605469	198.75624084472656	0.0029553472995758057	16	002
224	78.538818359375	240.15489196777344	0.9927219748497009	81.37010192871094	239.9053192138672	0.2920408546924591	503.8627624511719	189.0851287841797	1.0	438.2058410644531	193.838134765625	0.9989829063415527	16	002
225	77.47576904296875	241.0036163330078	0.9927608966827393	79.76705169677734	240.46299743652344	0.8251243829727173	503.7467956542969	188.5142059326172	1.0	437.5550537109375	192.43585205078125	0.9999871253967285	16	002
226	77.17951965332031	239.34823608398438	0.9601340889930725	79.34751892089844	238.22256469726562	0.9569284915924072	504.36541748046875	189.35121154785156	1.0	437.867919921875	194.5515899658203	0.9970162510871887	16	002
227	77.65693664550781	242.03045654296875	0.9388487339019775	79.04348754882812	240.94757080078125	0.9998311996459961	504.3884582519531	188.17893981933594	1.0	436.9992980957031	189.27151489257812	0.9986429214477539	16	002
228	72.77467346191406	240.70167541503906	0.7918111085891724	78.0315933227539	240.16673278808594	0.9998490810394287	503.8743896484375	188.14039611816406	1.0	434.3311462402344	190.93055725097656	0.7067945003509521	16	002
229	74.90587615966797	230.66183471679688	1.0	32.89729309082031	263.4740905761719	0.04149386286735535	504.0560302734375	189.35459899902344	1.0	436.2862854003906	193.49932861328125	0.9678076505661011	16	002
230	78.30016326904297	228.37413024902344	0.9999839067459106	80.5995864868164	228.1162109375	0.9984685182571411	504.4622497558594	189.6614990234375	1.0	435.98895263671875	182.5718231201172	0.9778445959091187	16	002
231	80.68067169189453	227.5102996826172	0.9785139560699463	82.46952056884766	227.32492065429688	0.9999944567680359	504.35601806640625	189.06280517578125	1.0	434.0729675292969	195.04885864257812	0.05643138289451599	16	002
232	79.75908660888672	228.54302978515625	0.9369306564331055	80.73848724365234	228.95477294921875	0.9999950528144836	504.203857421875	189.25474548339844	0.9999999403953552	433.7242126464844	192.0255889892578	0.12056028842926025	16	002
233	32.76767349243164	257.97503662109375	0.9961397051811218	80.207763671875	227.2778778076172	0.9999533891677856	504.474609375	188.61729431152344	1.0	435.0360412597656	194.59632873535156	0.039904654026031494	16	002
234	32.59405517578125	257.5628662109375	0.9977467060089111	81.41788482666016	213.094970703125	1.0	504.5102233886719	188.76974487304688	1.0	432.5654602050781	195.16050720214844	0.12434303760528564	16	002
235	32.40534973144531	257.12615966796875	0.9999853372573853	76.44092559814453	210.86407470703125	0.999994158744812	504.3758850097656	189.27659606933594	1.0	431.33740234375	196.91671752929688	0.04887080192565918	16	002
236	34.61326217651367	255.0247802734375	0.9975768327713013	76.89559173583984	211.872314453125	1.0	504.4744873046875	189.1638641357422	1.0	433.34735107421875	194.1021270751953	0.0036199986934661865	16	002
237	34.29588317871094	253.84375	0.9999033212661743	79.55965423583984	215.01931762695312	0.9999966025352478	504.69989013671875	188.68756103515625	0.9999999403953552	434.4182434082031	191.5699005126953	0.020581573247909546	16	002
238	36.250057220458984	249.99172973632812	0.9998499155044556	77.34375	213.72259521484375	0.6081682443618774	504.1003723144531	189.32872009277344	1.0	435.42095947265625	195.42340087890625	0.00445517897605896	16	002
239	33.4444694519043	241.5800018310547	0.6494108438491821	87.36909484863281	237.48776245117188	1.0	504.3998107910156	188.57269287109375	1.0	85.93363952636719	240.18368530273438	0.00034993886947631836	16	002
240	35.43822479248047	239.06617736816406	0.9960764646530151	98.97516632080078	233.89425659179688	1.0	504.0888671875	189.49307250976562	1.0	435.6045837402344	194.87721252441406	0.9579373598098755	16	002
241	29.210464477539062	231.191650390625	0.9991175532341003	93.4458999633789	246.55569458007812	0.9999997019767761	504.4283752441406	189.3412628173828	1.0	507.4765625	192.60121154785156	0.00039190053939819336	16	002
242	23.543203353881836	219.11224365234375	0.9905025362968445	92.29869079589844	256.4480895996094	1.0	504.13525390625	188.140625	1.0	434.7849426269531	194.48963928222656	0.0011134743690490723	16	002
243	80.66498565673828	260.93865966796875	0.0008275806903839111	76.04490661621094	263.4086608886719	1.0	503.9149475097656	189.35719299316406	1.0	501.6612548828125	189.42431640625	0.00027996301651000977	16	002
244	19.093942642211914	197.23435974121094	0.0365527868270874	80.76071166992188	273.3426208496094	0.001694709062576294	503.8793640136719	189.03944396972656	1.0	435.61572265625	202.9380645751953	0.03973230719566345	16	002
245	11.195600509643555	180.18377685546875	0.0012989342212677002	70.06778717041016	262.869384765625	0.003711909055709839	504.27252197265625	189.458251953125	1.0	507.50048828125	192.64320373535156	0.0005377233028411865	16	002
246	18.37165069580078	183.1514434814453	0.9659783840179443	63.82439041137695	247.39056396484375	0.002790510654449463	504.31158447265625	188.72802734375	1.0	507.2672424316406	192.38247680664062	0.00027954578399658203	16	002
247	21.2945499420166	182.53170776367188	0.19351211190223694	23.436817169189453	187.78204345703125	0.9691450595855713	504.2177429199219	189.6549835205078	1.0	507.27899169921875	192.58656311035156	0.000478208065032959	16	002
248	21.137340545654297	191.17752075195312	0.00936850905418396	24.982831954956055	190.69705200195312	0.9999680519104004	504.0740966796875	188.95306396484375	1.0	438.06890869140625	198.81521606445312	0.32521194219589233	16	002
249	32.78321838378906	195.83258056640625	0.9892266988754272	32.491668701171875	197.24659729003906	0.000401228666305542	504.0434875488281	189.0434112548828	1.0	438.46343994140625	200.15023803710938	0.8062561750411987	16	002
250	35.60470962524414	201.91116333007812	0.9993072748184204	80.9201889038086	193.32228088378906	1.0	504.3390197753906	189.4312744140625	1.0	437.1019592285156	208.56576538085938	0.9111127257347107	16	002
251	80.96109771728516	205.32382202148438	0.08244115114212036	75.2783432006836	206.07830810546875	0.9999407529830933	504.4879150390625	189.79583740234375	1.0	437.45654296875	198.93218994140625	0.05276244878768921	16	002
252	97.13408660888672	216.9609832763672	0.0003444552421569824	87.82450103759766	216.53729248046875	1.0	504.3084716796875	189.67849731445312	1.0	437.19891357421875	198.75930786132812	0.013262778520584106	16	002
253	83.88399505615234	219.5967254638672	0.00043207406997680664	81.76506042480469	218.38067626953125	0.9999999403953552	504.7904357910156	188.91531372070312	1.0	436.9215087890625	203.33984375	0.01654013991355896	16	002
254	24.412059783935547	160.44041442871094	0.018043428659439087	24.007572174072266	162.9916229248047	0.0010035932064056396	504.13592529296875	189.39344787597656	1.0	435.5263366699219	199.2863311767578	0.0046540796756744385	16	002
255	508.98419189453125	193.26858520507812	7.43567943572998e-5	74.92057800292969	200.25186157226562	0.9986836910247803	504.4057922363281	189.30978393554688	1.0	437.288330078125	203.35565185546875	0.0008218586444854736	16	002
256	69.59284973144531	199.38084411621094	7.56680965423584e-5	73.81041717529297	195.3211669921875	0.99998939037323	503.8458557128906	188.58749389648438	1.0	77.92589569091797	195.4355926513672	0.0024387240409851074	16	002
257	27.388042449951172	127.00505065917969	0.2356823980808258	80.9894027709961	161.7383575439453	0.15380004048347473	504.6579895019531	189.26878356933594	1.0	507.6345520019531	192.94300842285156	0.0005187392234802246	16	002
258	22.586807250976562	116.47003173828125	0.0005756020545959473	504.28350830078125	192.00914001464844	4.786252975463867e-5	504.9306640625	188.56190490722656	1.0	508.1952209472656	192.37399291992188	0.0005002915859222412	16	002
259	509.2708435058594	192.99668884277344	5.7071447372436523e-5	77.3664321899414	150.780029296875	0.0015304982662200928	504.51141357421875	188.9912872314453	1.0	507.47100830078125	192.40879821777344	0.0004169046878814697	16	002
260	23.555479049682617	119.1579818725586	0.0019411146640777588	63.42163848876953	147.4469451904297	0.39883992075920105	504.7947082519531	189.49249267578125	1.0	507.7149963378906	192.9422149658203	0.00036153197288513184	16	002
261	27.089902877807617	116.48688507080078	0.00031936168670654297	78.14863586425781	166.9938507080078	0.014958173036575317	504.5172119140625	188.16004943847656	1.0	91.79619598388672	174.12884521484375	0.0004322826862335205	16	002
262	26.132619857788086	115.81221008300781	0.03425860404968262	81.3992919921875	180.32723999023438	0.9999999403953552	503.8602600097656	189.3677215576172	1.0	80.50373840332031	180.54510498046875	0.003990799188613892	16	002
263	508.9901428222656	192.91395568847656	4.157423973083496e-5	74.47398376464844	179.91033935546875	0.0001259446144104004	503.87994384765625	188.89410400390625	1.0	435.85113525390625	197.98553466796875	0.7927166819572449	16	002
264	16.153799057006836	115.76472473144531	0.9999898672103882	15.028524398803711	117.1572494506836	0.15302634239196777	503.9573669433594	188.59510803222656	1.0	501.742919921875	188.43177795410156	0.00022035837173461914	16	002
265	21.07454490661621	115.025634765625	1.0	8.253145217895508	121.59939575195312	0.00016430020332336426	504.2861022949219	188.7412109375	1.0	445.8551025390625	163.73963928222656	0.0017961561679840088	16	002
266	21.570085525512695	107.93123626708984	1.0	36.95742416381836	78.70731353759766	0.4256168305873871	504.3033752441406	189.267333984375	1.0	507.7251892089844	192.8472442626953	0.0002694129943847656	16	002
267	21.289276123046875	107.13336944580078	1.0	42.541168212890625	71.71562194824219	0.999993622303009	504.22576904296875	188.59603881835938	1.0	507.5695495605469	192.0254669189453	0.0004375874996185303	16	002
268	29.68508529663086	104.8263168334961	1.0	43.701637268066406	127.81736755371094	0.003920882940292358	504.23321533203125	188.91773986816406	1.0	507.5166931152344	192.5107421875	0.0004680156707763672	16	002
269	35.575984954833984	128.09310913085938	0.4572584927082062	34.886714935302734	129.72854614257812	0.999528169631958	503.82843017578125	188.18711853027344	1.0	444.49090576171875	164.1571044921875	0.0003066062927246094	16	002
270	52.42020797729492	96.89727020263672	0.9999643564224243	37.60912322998047	138.25698852539062	1.0	503.8432312011719	188.70875549316406	1.0	446.220947265625	166.6431121826172	0.002283155918121338	16	002
271	65.61189270019531	95.57865905761719	0.9999974370002747	41.64678955078125	126.9216537475586	0.004371613264083862	504.4014587402344	188.78903198242188	1.0	446.3770751953125	164.19509887695312	0.00036141276359558105	16	002
272	77.95004272460938	94.66214752197266	0.999995231628418	48.39344787597656	133.713134765625	0.9996113777160645	504.29595947265625	189.15536499023438	1.0	507.2695007324219	192.49188232421875	0.0003165006637573242	16	002
273	89.44255065917969	89.80567932128906	1.0	59.03159713745117	115.43679809570312	0.9940304756164551	504.2150573730469	188.7455596923828	1.0	444.52435302734375	165.055908203125	0.0008238554000854492	16	002
274	99.64448547363281	86.29722595214844	1.0	101.0403823852539	86.68275451660156	0.00761646032333374	504.43731689453125	189.43128967285156	1.0	434.6273193359375	207.11277770996094	0.9223934412002563	16	002
275	109.38633728027344	86.302978515625	1.0	75.82172393798828	126.63392639160156	0.9999982118606567	504.28656005859375	189.50897216796875	1.0	75.02613067626953	126.96601104736328	0.0007576942443847656	16	002
276	119.1950454711914	82.37236785888672	1.0	81.85478973388672	128.59239196777344	1.0	504.136962890625	188.79623413085938	1.0	447.0794677734375	165.17770385742188	0.02852421998977661	16	002
277	129.5210723876953	79.63276672363281	1.0	96.77269744873047	119.8977279663086	0.9997526407241821	503.9892578125	189.16656494140625	1.0	507.44964599609375	192.30677795410156	0.00048160552978515625	16	002
278	136.38987731933594	76.56739044189453	1.0	106.18560028076172	125.08208465576172	0.999996542930603	504.3211669921875	189.31155395507812	1.0	434.6515197753906	201.39443969726562	0.0036795437335968018	16	002
279	145.5480194091797	75.8318099975586	1.0	113.17195129394531	129.19650268554688	1.0	504.4174499511719	188.78558349609375	1.0	507.6706237792969	192.2506866455078	0.0005263388156890869	16	002
280	151.97279357910156	74.8788070678711	1.0	118.50996398925781	131.4729766845703	1.0	504.3791198730469	188.76234436035156	1.0	448.4742736816406	167.01004028320312	0.5883687734603882	16	002
281	159.24203491210938	73.58949279785156	1.0	122.76873779296875	131.21717834472656	1.0	504.39825439453125	188.669677734375	1.0	450.1656188964844	171.99195861816406	0.002836287021636963	16	002
282	164.57754516601562	73.63944244384766	1.0	131.60302734375	133.57656860351562	1.0	504.6529541015625	189.0122528076172	1.0	434.1262512207031	201.38645935058594	0.0036256611347198486	16	002
283	169.18310546875	73.97978973388672	1.0	136.7702178955078	134.63381958007812	1.0	504.82879638671875	188.829345703125	1.0	448.99542236328125	166.50067138671875	0.01404234766960144	16	002
284	175.00283813476562	72.56895446777344	1.0	146.25906372070312	122.7967300415039	1.0	504.5448913574219	188.45266723632812	1.0	507.554931640625	192.03419494628906	0.0004159510135650635	16	002
285	178.77474975585938	69.26058959960938	1.0	155.72396850585938	117.71895599365234	1.0	503.88531494140625	188.96798706054688	1.0	436.86041259765625	208.6796112060547	0.11635494232177734	16	002
286	184.89712524414062	65.85650634765625	1.0	159.32167053222656	116.7490005493164	0.9999672174453735	504.18719482421875	188.657958984375	1.0	507.73516845703125	192.2734832763672	0.00039908289909362793	16	002
287	190.06011962890625	63.68985366821289	1.0	160.94415283203125	118.23822021484375	0.9990164041519165	504.1364440917969	189.08360290527344	1.0	434.4336853027344	205.45382690429688	0.19574978947639465	16	002
288	194.89613342285156	62.77338409423828	1.0	161.89825439453125	119.3946762084961	1.0	504.681884765625	188.9164276123047	1.0	507.41693115234375	192.24945068359375	0.0005921125411987305	16	002
289	200.61679077148438	61.44910430908203	1.0	165.21131896972656	123.82682800292969	1.0	505.2980651855469	188.4966278076172	1.0	507.6390686035156	192.23056030273438	0.000527113676071167	16	002
290	206.76776123046875	60.133914947509766	1.0	168.28671264648438	122.3702621459961	1.0	504.4494934082031	188.90528869628906	1.0	435.0401916503906	207.3462371826172	0.7829950451850891	16	002
291	212.1453399658203	60.076316833496094	1.0	171.634765625	120.85887145996094	1.0	503.8382263183594	189.01699829101562	1.0	435.686767578125	203.58750915527344	0.817563533782959	16	002
292	215.02789306640625	60.04866027832031	1.0	175.23968505859375	124.13201904296875	1.0	504.3746643066406	189.61134338378906	1.0	433.1201171875	203.27955627441406	0.3506074845790863	16	002
293	217.494384765625	60.235557556152344	1.0	175.47479248046875	127.78237915039062	1.0	504.45147705078125	188.59042358398438	1.0	449.5830383300781	166.04248046875	0.0012670457363128662	16	002
294	220.240478515625	60.325469970703125	1.0	175.67469787597656	130.83514404296875	1.0	504.0262756347656	189.4642333984375	1.0	433.1413269042969	199.7366943359375	0.0006628632545471191	16	002
295	222.52813720703125	62.063114166259766	1.0	175.29075622558594	132.1649932861328	1.0	504.8904113769531	189.22677612304688	1.0	434.4940185546875	207.78302001953125	0.08268541097640991	16	002
296	223.56932067871094	60.815853118896484	1.0	176.00509643554688	129.6663055419922	1.0	504.4090881347656	188.91653442382812	1.0	434.5419616699219	204.15350341796875	0.0207575261592865	16	002
297	225.0589599609375	60.83933639526367	1.0	184.9682159423828	127.8041000366211	1.0	504.30548095703125	189.13040161132812	1.0	448.441162109375	166.2847137451172	0.07263228297233582	16	002
298	225.03012084960938	61.00521469116211	1.0	187.83306884765625	127.69917297363281	1.0	504.3330078125	188.75582885742188	1.0	507.7021789550781	192.45693969726562	0.0003720223903656006	16	002
299	225.48179626464844	60.298274993896484	1.0	187.244384765625	130.25953674316406	1.0	504.2037353515625	189.1406707763672	1.0	434.36212158203125	207.58978271484375	0.11923187971115112	16	002
300	225.55648803710938	61.09111022949219	1.0	189.3806915283203	130.98126220703125	1.0	504.58477783203125	188.77099609375	1.0	432.73785400390625	203.70513916015625	0.004136711359024048	16	002
301	225.57191467285156	61.202571868896484	1.0	188.82261657714844	131.0369415283203	0.9999987483024597	504.3753967285156	188.88499450683594	1.0	507.9971008300781	192.6042938232422	0.0005053877830505371	16	002
302	225.9528045654297	61.74159622192383	1.0	187.7569580078125	131.5337371826172	1.0	504.49810791015625	189.7022705078125	1.0	434.6514892578125	206.05426025390625	0.029106080532073975	16	002
303	227.277099609375	62.4229736328125	1.0	190.55783081054688	130.15492248535156	0.9999369382858276	504.43902587890625	188.71432495117188	1.0	433.5270690917969	199.7580108642578	0.0009744167327880859	16	002
304	228.01849365234375	62.19038772583008	1.0	196.8948211669922	129.231689453125	1.0	503.4713439941406	189.06356811523438	1.0	432.1870422363281	204.10008239746094	0.00470811128616333	16	002
305	228.30050659179688	62.71531295776367	1.0	194.98989868164062	129.49180603027344	0.9999999403953552	504.0576477050781	189.4262237548828	1.0	435.0892028808594	208.928955078125	0.004785627126693726	16	002
306	228.2835693359375	62.60999298095703	1.0	197.72276306152344	130.4809112548828	0.9991849660873413	504.34466552734375	188.95912170410156	1.0	508.224609375	192.4437713623047	0.00046509504318237305	16	002
307	228.70574951171875	63.114715576171875	1.0	198.4237518310547	130.22015380859375	0.9999663829803467	504.31317138671875	188.6075897216797	1.0	507.9037170410156	192.03048706054688	0.00046432018280029297	16	002
308	228.67529296875	62.48633575439453	1.0	199.3792724609375	130.9289093017578	0.9999998807907104	504.44073486328125	189.21530151367188	1.0	451.796142578125	172.89385986328125	0.005632549524307251	16	002
309	229.3099365234375	61.9808235168457	1.0	199.0761260986328	131.3210906982422	1.0	504.0112609863281	189.34405517578125	1.0	507.497802734375	192.22802734375	0.0006075799465179443	16	002
310	228.47320556640625	62.47060775756836	1.0	200.5477294921875	132.52902221679688	1.0	503.9326477050781	189.39923095703125	1.0	448.99078369140625	166.5009765625	0.03536739945411682	16	002
311	229.69642639160156	62.64712142944336	1.0	202.09091186523438	132.91943359375	1.0	504.8890075683594	189.5750732421875	0.9999999403953552	450.77349853515625	169.53048706054688	0.0010289549827575684	16	002
312	230.38650512695312	62.741695404052734	1.0	202.0758514404297	131.70687866210938	1.0	504.41644287109375	189.2649383544922	1.0	507.5938415527344	192.38589477539062	0.00039952993392944336	16	002
313	230.22068786621094	62.90074157714844	1.0	202.4793701171875	133.78724670410156	1.0	504.3865051269531	189.6070098876953	1.0	507.54229736328125	192.697509765625	0.0009106099605560303	16	002
314	229.6649169921875	63.47661590576172	1.0	203.2651824951172	133.80067443847656	1.0	504.372314453125	189.66171264648438	1.0	507.2728576660156	192.50399780273438	0.0005157887935638428	16	002
315	229.82138061523438	62.4400749206543	1.0	203.8104705810547	132.90023803710938	1.0	503.4239501953125	188.8290252685547	1.0	450.0023498535156	177.25924682617188	0.09594497084617615	16	002
316	229.196044921875	62.935367584228516	1.0	204.1682891845703	133.11492919921875	1.0	504.5123596191406	189.7752227783203	1.0	507.4347229003906	192.72779846191406	0.00044146180152893066	16	002
317	229.0365447998047	62.69176483154297	1.0	205.27755737304688	133.5067901611328	1.0	504.4123840332031	189.45932006835938	1.0	507.2978820800781	192.65164184570312	0.00027307868003845215	16	002
318	229.25921630859375	62.259185791015625	1.0	204.86769104003906	133.81658935546875	1.0	503.8011779785156	189.1090545654297	1.0	450.5769958496094	167.49972534179688	0.9091915488243103	16	002
319	229.62220764160156	62.861358642578125	1.0	204.1914520263672	134.298828125	1.0	505.03607177734375	188.95089721679688	1.0	507.6799621582031	192.5937957763672	0.0006207823753356934	16	002
320	228.4181671142578	64.13550567626953	1.0	205.3759002685547	134.7001190185547	1.0	504.4761962890625	189.1826171875	1.0	207.58526611328125	140.8754119873047	0.0004183948040008545	16	002
321	229.39553833007812	62.95714569091797	1.0	205.99661254882812	134.6964111328125	1.0	504.5361022949219	189.25531005859375	1.0	507.5631103515625	192.4863739013672	0.00044524669647216797	16	002
322	228.9855194091797	64.58751678466797	1.0	205.76901245117188	135.10848999023438	1.0	504.30657958984375	189.29617309570312	1.0	450.48297119140625	168.01580810546875	0.05012160539627075	16	002
323	229.1666717529297	62.94308090209961	1.0	206.5081329345703	133.66912841796875	1.0	504.76776123046875	188.64239501953125	1.0	450.3751525878906	164.48434448242188	0.01416751742362976	16	002
324	229.14056396484375	63.846229553222656	1.0	204.68458557128906	134.6655731201172	1.0	504.40447998046875	189.27603149414062	1.0	449.5949401855469	168.50262451171875	0.0022942721843719482	16	002
325	229.05735778808594	63.130218505859375	1.0	204.95741271972656	134.57850646972656	1.0	504.7214050292969	188.39797973632812	1.0	446.5697937011719	165.122314453125	0.13323193788528442	16	002
326	228.92503356933594	63.6691780090332	1.0	205.11244201660156	135.75205993652344	1.0	504.1560974121094	189.0101318359375	1.0	507.90814208984375	192.43408203125	0.0004107654094696045	16	002
327	228.5329132080078	62.84701919555664	1.0	205.15975952148438	136.01522827148438	1.0	504.13623046875	189.60995483398438	1.0	448.6309814453125	165.79806518554688	0.0047560036182403564	16	002
328	228.87840270996094	64.4697036743164	1.0	204.13307189941406	134.40553283691406	1.0	503.8158874511719	189.03842163085938	1.0	448.7031555175781	165.60189819335938	0.12276902794837952	16	002
329	229.3799285888672	64.77164459228516	1.0	203.8272247314453	134.75186157226562	1.0	504.6829528808594	189.3161163330078	1.0	434.11578369140625	209.38287353515625	0.001538097858428955	16	002
330	229.48983764648438	64.8415756225586	1.0	203.4061279296875	134.83029174804688	1.0	504.3089294433594	189.37269592285156	1.0	507.5469970703125	192.86512756347656	0.00068625807762146	16	002
331	229.15989685058594	64.61954498291016	1.0	204.40704345703125	135.40362548828125	1.0	504.2968444824219	189.26979064941406	1.0	507.3682556152344	191.95291137695312	0.0003204643726348877	16	002
332	229.42337036132812	64.4861831665039	1.0	203.9647674560547	134.98739624023438	1.0	504.6351623535156	189.41261291503906	1.0	435.75390625	205.450927734375	0.44390204548835754	16	002
333	229.42100524902344	64.4233627319336	1.0	203.48825073242188	135.10853576660156	1.0	504.997802734375	188.80270385742188	1.0	507.6155090332031	192.4023895263672	0.0006290972232818604	16	002
334	229.778564453125	63.95646286010742	1.0	202.39256286621094	136.06201171875	1.0	504.58416748046875	189.48236083984375	1.0	507.9089660644531	192.5464630126953	0.0009960830211639404	16	002
335	229.4545440673828	65.38887786865234	1.0	203.60862731933594	136.80027770996094	1.0	504.11474609375	189.5032501220703	1.0	507.2567443847656	192.64756774902344	0.0006813704967498779	16	002
336	230.2777557373047	65.71546936035156	1.0	202.9210205078125	137.06495666503906	1.0	504.70013427734375	189.0830535888672	1.0	507.1849670410156	192.2314910888672	0.0004175901412963867	16	002
337	231.21084594726562	65.72785186767578	1.0	202.3580780029297	137.03521728515625	1.0	504.33453369140625	188.27333068847656	1.0	445.20654296875	166.2461700439453	0.35609912872314453	16	002
338	231.15399169921875	66.5046157836914	1.0	202.12840270996094	137.21986389160156	1.0	504.61090087890625	189.07672119140625	1.0	507.111328125	191.95462036132812	0.0004374086856842041	16	002
339	231.1284942626953	66.65782928466797	1.0	201.98153686523438	137.01397705078125	1.0	504.47625732421875	189.07855224609375	1.0	449.6639099121094	165.82998657226562	0.001959890127182007	16	002
340	231.06765747070312	65.52003479003906	1.0	201.1618194580078	136.26669311523438	1.0	504.7017822265625	189.21434020996094	1.0	429.06414794921875	208.60081481933594	0.003507077693939209	16	002
341	230.68214416503906	66.45936584472656	1.0	199.0783233642578	135.98019409179688	1.0	504.8301086425781	188.6545867919922	1.0	434.4830017089844	206.4753875732422	0.0196172297000885	16	002
342	230.57174682617188	66.70342254638672	1.0	197.6041259765625	138.60476684570312	0.9999999403953552	503.7807922363281	189.12783813476562	1.0	441.3248596191406	194.9068603515625	0.05124390125274658	16	002
343	232.05868530273438	67.29427337646484	1.0	192.471435546875	135.50448608398438	1.0	504.0068664550781	188.996826171875	1.0	448.32464599609375	166.3794403076172	0.0018684864044189453	16	002
344	231.6877899169922	67.82666778564453	1.0	200.15182495117188	136.62599182128906	1.0	504.9397888183594	189.29769897460938	1.0	434.29351806640625	212.39320373535156	0.06684154272079468	16	002
345	231.77809143066406	67.72366333007812	1.0	198.61727905273438	136.10675048828125	1.0	504.5508117675781	188.59841918945312	1.0	507.3155212402344	192.12649536132812	0.0004812180995941162	16	002
346	232.35899353027344	66.97938537597656	1.0	199.5131378173828	138.8209686279297	1.0	504.7662353515625	189.2997283935547	1.0	200.44033813476562	140.69171142578125	0.0009805560111999512	16	002
347	231.7091064453125	67.09783935546875	1.0	195.8624267578125	140.44989013671875	1.0	504.26934814453125	189.48922729492188	1.0	197.8771209716797	142.014404296875	0.0006444752216339111	16	002
348	231.88194274902344	65.90337371826172	1.0	192.52139282226562	139.5884552001953	1.0	504.231201171875	190.00653076171875	1.0	506.8459777832031	193.11495971679688	0.00044476985931396484	16	002
349	231.35971069335938	66.93084716796875	1.0	192.13270568847656	137.6395263671875	1.0	504.03619384765625	189.477294921875	1.0	449.032470703125	171.3194122314453	0.009549319744110107	16	002
350	231.83428955078125	67.16742706298828	1.0	197.02195739746094	136.4816436767578	1.0	504.05804443359375	188.6355743408203	1.0	450.9450378417969	172.08091735839844	0.008881539106369019	16	002
351	231.69485473632812	67.68602752685547	1.0	197.81100463867188	136.2919921875	1.0	504.7214660644531	189.32005310058594	1.0	450.84173583984375	175.50527954101562	0.0021047890186309814	16	002
352	231.17190551757812	68.426025390625	1.0	198.2577362060547	139.96893310546875	1.0	504.3140869140625	189.16656494140625	1.0	449.38861083984375	171.46304321289062	0.011854290962219238	16	002
353	232.33773803710938	67.6739501953125	1.0	196.5213623046875	142.2633514404297	1.0	504.65972900390625	189.46224975585938	1.0	198.06532287597656	142.8332061767578	0.0006719827651977539	16	002
354	231.9600830078125	68.39696502685547	1.0	194.39187622070312	142.51600646972656	1.0	504.5600280761719	188.81466674804688	1.0	507.198486328125	191.83018493652344	0.0005128383636474609	16	002
355	232.1212158203125	67.92245483398438	1.0	192.67822265625	141.28952026367188	1.0	504.4045104980469	189.08946228027344	1.0	507.1190185546875	192.25315856933594	0.0005008876323699951	16	002
356	232.13653564453125	67.69132232666016	1.0	191.88270568847656	141.24024963378906	1.0	504.7479248046875	189.30909729003906	1.0	507.1521301269531	192.4907989501953	0.0004616677761077881	16	002
357	231.5546875	68.94642639160156	1.0	193.05093383789062	140.97213745117188	1.0	504.8363037109375	188.66119384765625	1.0	194.9098358154297	141.015380859375	0.0005319118499755859	16	002
358	231.7591552734375	68.84918975830078	1.0	192.27391052246094	143.0697479248047	1.0	505.062255859375	189.55506896972656	1.0	507.8052062988281	192.42872619628906	0.0005468428134918213	16	002
359	233.70262145996094	69.17753601074219	1.0	191.94976806640625	143.0927276611328	1.0	504.378662109375	189.258544921875	1.0	449.90545654296875	172.4134063720703	0.12478867173194885	16	002
360	234.33888244628906	69.9763412475586	1.0	194.79246520996094	142.3616180419922	1.0	504.66094970703125	188.92759704589844	1.0	435.8854675292969	210.25962829589844	0.0015542209148406982	16	002
361	235.74502563476562	70.2396011352539	1.0	196.87586975097656	143.88177490234375	1.0	504.44415283203125	188.65989685058594	1.0	450.1534729003906	176.1278076171875	0.006265431642532349	16	002
362	236.80581665039062	70.52159118652344	1.0	191.2506561279297	145.2948760986328	1.0	504.4657287597656	189.86370849609375	1.0	507.36669921875	192.7668914794922	0.0005537271499633789	16	002
363	236.67298889160156	70.44239044189453	1.0	190.5303497314453	146.8176727294922	1.0	504.4156494140625	189.43362426757812	1.0	507.4504699707031	192.44825744628906	0.000330120325088501	16	002
364	238.13951110839844	70.39875030517578	1.0	190.94903564453125	145.93930053710938	1.0	504.6965026855469	188.8475341796875	0.9999998807907104	507.2576599121094	191.9392852783203	0.0006328225135803223	16	002
365	238.73455810546875	70.8360366821289	1.0	191.46295166015625	144.02850341796875	1.0	504.2446594238281	188.7212371826172	1.0	448.8876037597656	170.91357421875	0.716095507144928	16	002
366	240.12210083007812	70.39730834960938	1.0	199.7613525390625	140.88955688476562	1.0	504.31011962890625	189.5608367919922	1.0	199.43826293945312	142.13693237304688	0.0005004703998565674	16	002
367	240.23138427734375	70.57231140136719	1.0	199.57965087890625	143.8279571533203	1.0	504.659912109375	189.01397705078125	1.0	507.5362548828125	192.3470916748047	0.00033611059188842773	16	002
368	240.71400451660156	70.8768310546875	1.0	198.34771728515625	144.0477752685547	1.0	504.1354064941406	189.42758178710938	1.0	507.1015625	192.2622833251953	0.0003357529640197754	16	002
369	240.63461303710938	70.34059143066406	1.0	196.6774139404297	145.20086669921875	1.0	504.7289733886719	189.16836547851562	1.0	449.4021911621094	180.1226043701172	0.0005629062652587891	16	002
370	241.14559936523438	69.22989654541016	1.0	195.1168212890625	144.3422393798828	1.0	504.7153015136719	188.66387939453125	1.0	507.6753845214844	192.07920837402344	0.0003840029239654541	16	002
371	241.04800415039062	69.89446258544922	1.0	194.75486755371094	143.58425903320312	1.0	504.4520568847656	189.02127075195312	1.0	507.5989990234375	192.70169067382812	0.00034487247467041016	16	002
372	241.11325073242188	71.4366683959961	1.0	196.0843048095703	142.9969024658203	1.0	504.3111877441406	188.59075927734375	1.0	501.9018859863281	188.25344848632812	0.00029036402702331543	16	002
373	241.7778778076172	70.46385192871094	1.0	201.9247589111328	143.00997924804688	1.0	504.8705749511719	188.35067749023438	1.0	507.44073486328125	191.88185119628906	0.00047093629837036133	16	002
374	241.574462890625	71.17794799804688	1.0	202.75503540039062	144.35975646972656	1.0	504.4731140136719	188.99803161621094	1.0	507.63482666015625	192.331787109375	0.0004800260066986084	16	002
375	241.87599182128906	70.87178802490234	1.0	200.02505493164062	144.66122436523438	1.0	504.74407958984375	189.55564880371094	1.0	507.4552001953125	192.37643432617188	0.0003121495246887207	16	002
376	242.34259033203125	70.85951232910156	1.0	198.50927734375	145.56277465820312	1.0	504.4479064941406	189.72694396972656	1.0	448.6275329589844	165.75953674316406	0.043287962675094604	16	002
377	242.5500946044922	70.75218200683594	1.0	197.57339477539062	146.29248046875	1.0	504.42864990234375	189.4764404296875	0.9999998807907104	507.5499572753906	192.77151489257812	0.0006337463855743408	16	002
378	242.39564514160156	69.93008422851562	1.0	197.5804443359375	146.0882568359375	1.0	504.3009338378906	189.3865203857422	1.0	449.17425537109375	172.63697814941406	0.011273324489593506	16	002
379	241.3441925048828	70.89899444580078	1.0	197.2857208251953	145.48207092285156	1.0	504.5907897949219	188.8022918701172	1.0	507.57696533203125	192.1664581298828	0.00038298964500427246	16	002
380	241.9597930908203	72.06371307373047	1.0	197.7700653076172	147.12376403808594	1.0	503.9284362792969	189.72828674316406	1.0	502.0177001953125	189.84100341796875	0.00030171871185302734	16	002
381	241.66209411621094	71.753173828125	1.0	195.41856384277344	146.97572326660156	1.0	505.01214599609375	189.38775634765625	1.0	507.5068359375	192.697265625	0.0008485317230224609	16	002
382	242.647705078125	71.15888977050781	1.0	195.41409301757812	146.3238067626953	1.0	503.6248474121094	188.92892456054688	1.0	507.3970947265625	192.1988525390625	0.0002579987049102783	16	002
383	243.11341857910156	71.50869750976562	1.0	196.7318572998047	145.88600158691406	1.0	504.28851318359375	189.35670471191406	1.0	507.4456787109375	192.5033721923828	0.0003331601619720459	16	002
384	242.55752563476562	71.33959197998047	1.0	200.9059295654297	145.04307556152344	1.0	504.06964111328125	189.1104278564453	1.0	507.5232849121094	192.804931640625	0.0002683103084564209	16	002
385	242.53872680664062	71.44597625732422	1.0	200.58238220214844	146.95765686035156	1.0	504.3106689453125	189.27882385253906	1.0	447.44732666015625	182.22752380371094	0.0007623434066772461	16	002
386	242.21270751953125	70.95919036865234	1.0	198.59613037109375	147.9278106689453	1.0	504.6421203613281	188.89088439941406	1.0	446.1106872558594	164.70428466796875	0.14034026861190796	16	002
387	241.92759704589844	71.00196075439453	1.0	196.41065979003906	149.37396240234375	1.0	503.7255859375	189.8590087890625	1.0	507.1415100097656	192.7448272705078	0.0004640519618988037	16	002
388	241.4871368408203	71.59201049804688	1.0	195.9788818359375	149.45367431640625	1.0	503.93328857421875	189.4119415283203	1.0	501.5335693359375	189.24696350097656	0.00028395652770996094	16	002
389	241.8687744140625	71.5754165649414	1.0	196.25070190429688	148.20742797851562	1.0	505.1956481933594	188.67709350585938	1.0	507.682861328125	192.23313903808594	0.0004774332046508789	16	002
390	242.5855712890625	72.17633056640625	1.0	197.4717254638672	148.53659057617188	1.0	504.77301025390625	188.9946746826172	0.9999998807907104	507.6152648925781	192.20948791503906	0.00046765804290771484	16	002
391	243.1005096435547	72.40788269042969	1.0	198.518310546875	148.4049530029297	1.0	504.6153564453125	189.1936798095703	1.0	507.6297302246094	192.603759765625	0.0003375411033630371	16	002
392	242.72845458984375	72.07813262939453	1.0	197.6279754638672	148.08755493164062	1.0	504.87744140625	189.277099609375	1.0	507.764404296875	192.5966033935547	0.0005860626697540283	16	002
393	242.407958984375	71.56038665771484	1.0	197.32943725585938	147.6197967529297	1.0	503.94140625	188.74285888671875	1.0	501.26727294921875	188.38006591796875	0.0001805424690246582	16	002
394	242.3656463623047	71.93152618408203	1.0	195.9031524658203	148.8353729248047	1.0	504.68670654296875	189.3823699951172	1.0	507.3404541015625	192.49075317382812	0.00028511881828308105	16	002
395	242.3219757080078	72.23003387451172	1.0	196.9324188232422	148.64671325683594	1.0	504.0649719238281	189.0991973876953	1.0	507.26605224609375	192.26109313964844	0.000527799129486084	16	002
396	241.79571533203125	72.83419799804688	1.0	197.4000244140625	148.9371795654297	1.0	504.3239440917969	188.85476684570312	1.0	507.9918518066406	192.43849182128906	0.0003762543201446533	16	002
397	242.1770782470703	72.65190124511719	1.0	195.5987091064453	148.79185485839844	1.0	504.3565368652344	188.70387268066406	1.0	507.3638610839844	191.98033142089844	0.0005083382129669189	16	002
398	242.41989135742188	73.62150573730469	1.0	195.08084106445312	149.78701782226562	1.0	504.4873962402344	189.14382934570312	1.0	507.47802734375	192.83978271484375	0.00031825900077819824	16	002
399	242.53521728515625	73.21333312988281	1.0	195.55465698242188	149.84652709960938	1.0	504.2622375488281	189.12864685058594	1.0	507.54046630859375	192.64382934570312	0.00030744075775146484	16	002
400	242.186767578125	72.92269134521484	1.0	195.4599151611328	149.09616088867188	1.0	504.4416809082031	189.149658203125	1.0	507.62396240234375	192.71768188476562	0.000368267297744751	16	002
401	241.9571075439453	72.69975280761719	1.0	197.51214599609375	148.6702423095703	1.0	504.99859619140625	189.28302001953125	1.0	507.92938232421875	192.28775024414062	0.0002982020378112793	16	002
402	242.6576385498047	72.14498901367188	1.0	197.28773498535156	148.34848022460938	1.0	504.41357421875	189.218017578125	1.0	450.4975891113281	180.23435974121094	0.00033083558082580566	16	002
403	241.70994567871094	72.51903533935547	1.0	195.71548461914062	149.81227111816406	1.0	504.3479919433594	188.38760375976562	1.0	501.66851806640625	188.16043090820312	0.00021660327911376953	16	002
404	243.06678771972656	74.23482513427734	1.0	197.96900939941406	149.53887939453125	1.0	504.15576171875	189.43902587890625	1.0	507.2645568847656	193.09103393554688	0.00035756826400756836	16	002
405	245.36143493652344	75.17118072509766	1.0	198.66468811035156	152.733642578125	1.0	503.52142333984375	188.54177856445312	1.0	233.62338256835938	4.212752342224121	0.00041025876998901367	16	002
406	246.7578125	74.58171081542969	1.0	194.8006134033203	153.61805725097656	1.0	531.0374755859375	227.86167907714844	0.00493776798248291	219.35780334472656	1.7693333625793457	5.879998207092285e-5	16	002
407	248.0713653564453	74.47792053222656	1.0	198.0203857421875	151.3424530029297	1.0	531.738037109375	226.93650817871094	0.0009522736072540283	250.7347869873047	81.64813232421875	0.00011491775512695312	16	002
408	250.51461791992188	74.79718780517578	1.0	198.12258911132812	149.37466430664062	1.0	531.9421997070312	228.0259246826172	0.00027504563331604004	252.2227783203125	81.64266204833984	0.0001131594181060791	16	002
409	251.205810546875	75.01822662353516	1.0	200.8618927001953	147.81301879882812	1.0	531.571044921875	226.12655639648438	0.00826352834701538	252.8605499267578	82.78567504882812	0.0002563893795013428	16	002
410	252.47238159179688	75.49639129638672	1.0	202.8704376220703	145.82142639160156	1.0	532.5065307617188	226.6304168701172	0.001028507947921753	253.2742462158203	83.12052917480469	0.0001410841941833496	16	002
411	253.02037048339844	75.70001220703125	1.0	206.53460693359375	144.7906494140625	1.0	253.31651306152344	77.79751586914062	0.00023046135902404785	253.0890655517578	83.64078521728516	0.00015354156494140625	16	002
412	253.88156127929688	76.39549255371094	1.0	207.8228759765625	145.03128051757812	1.0	253.70277404785156	78.06278991699219	0.0003559887409210205	253.21385192871094	84.03776550292969	0.0002186894416809082	16	002
413	254.6464385986328	75.65199279785156	1.0	207.6700439453125	143.69869995117188	1.0	532.2753295898438	225.86843872070312	0.07779872417449951	207.9661102294922	143.6214599609375	0.00014516711235046387	16	002
414	253.8288116455078	75.76280975341797	1.0	208.8076171875	143.8253173828125	1.0	253.8661651611328	77.75096893310547	0.00022521615028381348	253.16029357910156	83.36861419677734	0.00015732645988464355	16	002
415	254.6643524169922	75.83380889892578	1.0	209.08518981933594	142.28285217285156	1.0	531.1881713867188	226.92236328125	0.002073228359222412	209.3437957763672	142.34214782714844	0.00026163458824157715	16	002
416	254.6758270263672	75.87648010253906	1.0	211.3483428955078	142.74574279785156	1.0	213.51010131835938	141.79904174804688	0.00020781159400939941	210.2557830810547	142.90638732910156	0.00031954050064086914	16	002
417	255.15701293945312	76.02809143066406	1.0	212.02938842773438	141.2220001220703	1.0	530.6004028320312	225.0948944091797	0.002058476209640503	211.65911865234375	142.01824951171875	0.00034874677658081055	16	002
418	256.3655700683594	75.44094848632812	1.0	212.0974884033203	141.11973571777344	1.0	531.9906616210938	224.80743408203125	0.009330898523330688	219.95977783203125	3.181844711303711	0.0005645751953125	16	002
419	255.98789978027344	75.60197448730469	1.0	210.79220581054688	140.590087890625	1.0	531.9757690429688	224.936279296875	0.004688352346420288	218.6036834716797	2.5308854579925537	0.00038233399391174316	16	002
420	256.4566345214844	76.07858276367188	1.0	211.3273468017578	140.8893280029297	1.0	259.75042724609375	76.25984954833984	0.00028890371322631836	252.47128295898438	83.51920318603516	0.0001894235610961914	16	002
421	256.004150390625	75.6260757446289	1.0	212.20201110839844	140.16571044921875	1.0	259.4488220214844	76.16577911376953	0.0003421008586883545	252.83248901367188	83.01531982421875	0.0001672208309173584	16	002
422	256.3478088378906	75.17964172363281	1.0	212.0139923095703	139.7567901611328	1.0	259.3802185058594	75.94585418701172	0.00018414855003356934	213.279296875	141.45155334472656	0.00019800662994384766	16	002
423	256.25244140625	75.52458953857422	1.0	211.7858123779297	140.50393676757812	1.0	529.9520263671875	225.26356506347656	0.00023692846298217773	211.58656311035156	141.67929077148438	0.00023368000984191895	16	002
424	255.9606170654297	75.242919921875	1.0	211.0323944091797	141.00509643554688	1.0	531.6231079101562	225.9645233154297	0.00458914041519165	210.97145080566406	142.06695556640625	0.0002034008502960205	16	002
425	255.18360900878906	75.79859161376953	1.0	209.97361755371094	141.4322509765625	1.0	532.6978759765625	226.00599670410156	0.007020324468612671	209.7867431640625	141.8524169921875	0.0001500248908996582	16	002
426	255.75941467285156	75.83403778076172	1.0	211.09014892578125	140.41744995117188	1.0	531.2078857421875	225.80526733398438	0.1818198561668396	211.1908416748047	140.97662353515625	0.00023177266120910645	16	002
427	256.29241943359375	75.73310852050781	1.0	212.54344177246094	140.41644287109375	1.0	532.431884765625	226.43475341796875	0.0011027753353118896	214.1259002685547	141.41970825195312	0.00018349289894104004	16	002
428	256.17913818359375	76.2176284790039	1.0	213.36122131347656	140.7427520751953	1.0	532.6604614257812	227.33673095703125	0.0017802715301513672	213.6544189453125	141.88739013671875	0.00019484758377075195	16	002
429	256.84423828125	75.66909790039062	1.0	213.41261291503906	140.82215881347656	1.0	532.5851440429688	225.96615600585938	0.005853205919265747	213.6790313720703	142.1982421875	0.00019097328186035156	16	002
430	256.1249694824219	75.82078552246094	1.0	210.8428497314453	140.79312133789062	1.0	532.8888549804688	226.25401306152344	0.0027591586112976074	210.569580078125	141.60470581054688	0.00021329522132873535	16	002
431	255.8147735595703	75.68000030517578	1.0	209.98678588867188	139.65255737304688	1.0	531.2806396484375	226.52108764648438	0.0006530582904815674	252.6322479248047	83.42964172363281	0.00011444091796875	16	002
432	255.65899658203125	75.36962890625	1.0	210.99075317382812	139.56529235839844	1.0	532.1339721679688	226.51190185546875	0.07056480646133423	211.18215942382812	141.00454711914062	0.0002174079418182373	16	002
433	255.70358276367188	75.54979705810547	1.0	211.50946044921875	141.13124084472656	1.0	213.89125061035156	140.4805450439453	0.00017574429512023926	211.3427276611328	141.59231567382812	0.00014495849609375	16	002
434	256.19970703125	76.73002624511719	1.0	211.52796936035156	141.40870666503906	1.0	255.1180877685547	78.38524627685547	0.00025022029876708984	252.64566040039062	83.60986328125	0.00018861889839172363	16	002
435	255.71180725097656	76.80008697509766	1.0	210.51446533203125	141.5370635986328	1.0	531.7626342773438	225.866943359375	0.14457449316978455	210.3574981689453	142.24679565429688	0.00030297040939331055	16	002
436	256.619384765625	76.87361145019531	1.0	210.65277099609375	141.3125762939453	1.0	531.2817993164062	226.03323364257812	0.008659660816192627	249.66085815429688	4.769881725311279	0.0003959834575653076	16	002
437	256.5386657714844	76.98629760742188	1.0	210.97061157226562	140.63113403320312	1.0	531.0302734375	226.5162811279297	0.004267573356628418	210.7382049560547	141.54090881347656	0.00031319260597229004	16	002
438	256.37664794921875	77.08539581298828	1.0	211.7208709716797	140.90892028808594	1.0	531.6708374023438	226.99609375	0.0019100606441497803	252.2450408935547	83.56623840332031	0.0002573728561401367	16	002
439	255.83901977539062	76.40841674804688	1.0	209.79771423339844	141.26760864257812	1.0	532.7109375	226.1596221923828	0.011091262102127075	210.0199737548828	141.5977325439453	0.0002771615982055664	16	002
440	255.15684509277344	76.61483001708984	1.0	208.18075561523438	140.9620361328125	1.0	532.1031494140625	226.26454162597656	0.019304931163787842	209.069091796875	141.0414276123047	0.00021198391914367676	16	002
441	255.6080780029297	76.59257507324219	1.0	207.4825897216797	139.7174835205078	0.9999998807907104	254.83859252929688	78.19837951660156	0.00019043684005737305	207.3349609375	140.3059539794922	0.00019353628158569336	16	002
442	255.7080841064453	76.74147033691406	1.0	213.07325744628906	138.09381103515625	1.0	532.6445922851562	228.24102783203125	0.00018846988677978516	252.17294311523438	83.60664367675781	9.879469871520996e-5	16	002
443	256.3263854980469	77.73853302001953	1.0	214.02435302734375	138.18136596679688	1.0	532.235595703125	226.78436279296875	0.007916539907455444	215.63404846191406	139.69216918945312	0.00014775991439819336	16	002
444	256.7264099121094	76.47749328613281	1.0	212.5105743408203	138.3412628173828	1.0	531.9036865234375	225.90065002441406	0.0005255937576293945	251.8338623046875	84.02452087402344	0.00020396709442138672	16	002
445	255.79345703125	76.96900939941406	1.0	210.58363342285156	139.9435577392578	1.0	531.7549438476562	226.20887756347656	0.0030773282051086426	210.8802947998047	140.35916137695312	0.00010880827903747559	16	002
446	255.80398559570312	77.16339111328125	1.0	208.53515625	139.8103485107422	1.0	532.483642578125	226.75474548339844	0.12311336398124695	209.4419403076172	140.1477508544922	0.00019937753677368164	16	002
447	254.8310546875	76.8010482788086	1.0	210.29501342773438	139.8682861328125	1.0	531.6762084960938	226.892333984375	0.002116292715072632	211.14944458007812	139.78993225097656	0.00022116303443908691	16	002
448	255.39437866210938	76.68077087402344	1.0	211.0792236328125	139.54171752929688	1.0	214.34869384765625	137.33802795410156	0.00024968385696411133	252.1717529296875	83.54926300048828	0.0001736283302307129	16	002
449	254.23133850097656	77.24908447265625	1.0	210.19683837890625	140.25975036621094	1.0	533.3595581054688	226.80389404296875	0.1701015830039978	252.39718627929688	83.6050796508789	0.0001341104507446289	16	002
450	254.47402954101562	77.76786804199219	1.0	208.03794860839844	140.4910888671875	1.0	532.3269653320312	225.62518310546875	0.5929372310638428	208.6033935546875	140.65179443359375	0.00023409724235534668	16	002
451	255.0731201171875	77.88212585449219	1.0	206.96372985839844	140.38021850585938	1.0	532.4061889648438	226.02903747558594	0.04384616017341614	207.16297912597656	140.42828369140625	0.0002275407314300537	16	002
452	255.28167724609375	77.71489715576172	1.0	211.0975341796875	140.10040283203125	1.0	531.7123413085938	226.05677795410156	0.003735661506652832	211.5440673828125	140.30142211914062	0.00012579560279846191	16	002
453	255.7473602294922	77.23420715332031	1.0	211.8734588623047	139.5579376220703	1.0	532.6224975585938	226.9469451904297	0.013742297887802124	251.82858276367188	84.17574310302734	0.00015491247177124023	16	002
454	255.20896911621094	77.17159271240234	1.0	211.59918212890625	139.77305603027344	1.0	532.2658081054688	226.123046875	0.5827965140342712	252.16183471679688	83.78324127197266	0.00015023350715637207	16	002
455	255.94760131835938	77.26103973388672	1.0	209.7449188232422	141.25267028808594	1.0	532.6502685546875	226.06211853027344	0.0020325183868408203	210.23733520507812	141.55996704101562	0.0002186596393585205	16	002
456	254.31390380859375	76.65357971191406	1.0	207.7695770263672	141.03005981445312	1.0	531.7955932617188	227.10165405273438	0.0029207468032836914	208.91952514648438	140.8625030517578	0.00024962425231933594	16	002
457	255.24368286132812	77.90447998046875	1.0	207.31015014648438	138.87185668945312	0.9999999403953552	531.66162109375	226.20562744140625	0.03321322798728943	207.35231018066406	139.9241180419922	0.00017982721328735352	16	002
458	255.09466552734375	77.98343658447266	1.0	211.9443817138672	140.99925231933594	1.0	532.2833862304688	226.9066925048828	0.019922971725463867	251.71170043945312	84.35501861572266	0.00012618303298950195	16	002
459	256.1797180175781	77.74494171142578	1.0	211.76522827148438	139.62692260742188	1.0	532.3865356445312	227.14639282226562	0.04575774073600769	213.1422119140625	141.052001953125	0.00023031234741210938	16	002
460	255.88536071777344	77.76194763183594	1.0	211.42788696289062	141.16580200195312	1.0	531.759521484375	226.4073028564453	0.0012426376342773438	251.51988220214844	83.73782348632812	0.00011110305786132812	16	002
461	255.2718048095703	78.15542602539062	1.0	208.00157165527344	140.61203002929688	1.0	532.2527465820312	225.91171264648438	0.69184410572052	208.94947814941406	140.94944763183594	0.00022408366203308105	16	002
462	254.1229705810547	78.13919067382812	1.0	207.6881561279297	141.21432495117188	1.0	532.66357421875	227.10125732421875	0.02523404359817505	208.8101348876953	140.87831115722656	0.000260084867477417	16	002
463	254.3528594970703	76.97297668457031	1.0	209.55374145507812	139.00686645507812	1.0	532.226806640625	226.70065307617188	0.4491383135318756	252.5032958984375	83.70331573486328	0.00011622905731201172	16	002
464	255.08181762695312	77.69175720214844	1.0	211.38430786132812	140.6076202392578	1.0	532.6275634765625	225.54696655273438	0.22381606698036194	211.96444702148438	140.63568115234375	0.0001876354217529297	16	002
465	254.39523315429688	77.85456848144531	1.0	210.38108825683594	140.2231903076172	1.0	532.3405151367188	226.24819946289062	0.09312695264816284	211.53590393066406	140.97584533691406	0.00015938282012939453	16	002
466	254.1315460205078	78.26220703125	1.0	209.7911376953125	141.97909545898438	1.0	531.699951171875	226.4083251953125	0.0002630949020385742	209.53749084472656	142.33631896972656	0.00017517805099487305	16	002
467	255.3314666748047	78.2874755859375	1.0	208.53346252441406	141.99154663085938	1.0	531.1572875976562	224.94808959960938	0.683489978313446	208.81521606445312	142.0026092529297	0.00014835596084594727	16	002
468	255.5657196044922	78.70323944091797	1.0	207.9865264892578	140.69094848632812	1.0	531.4358520507812	225.60313415527344	0.1235325038433075	208.73179626464844	140.9856414794922	0.00017982721328735352	16	002
469	254.9036102294922	78.403564453125	1.0	209.27980041503906	141.26495361328125	1.0	532.5365600585938	226.36398315429688	0.08226609230041504	210.08416748046875	141.8463897705078	0.00020328164100646973	16	002
470	254.7122802734375	78.64425659179688	1.0	209.67965698242188	140.91461181640625	1.0	533.37158203125	225.4525604248047	0.019082874059677124	445.2360534667969	300.828857421875	0.00487440824508667	16	002
471	253.8642120361328	78.5987319946289	1.0	208.73098754882812	142.36260986328125	1.0	531.7073974609375	227.09518432617188	0.00013321638107299805	208.90969848632812	142.18238830566406	0.00020813941955566406	16	002
472	254.34361267089844	78.47538757324219	1.0	206.9335479736328	142.59097290039062	1.0	531.9300537109375	226.65008544921875	0.1284133493900299	207.8751220703125	142.62753295898438	0.00022035837173461914	16	002
473	253.72312927246094	78.4254150390625	1.0	206.08851623535156	140.71327209472656	1.0	532.2596435546875	226.2277069091797	0.0026828348636627197	205.6787567138672	141.15350341796875	0.0003844797611236572	16	002
474	253.8603057861328	79.05500030517578	1.0	209.3056640625	140.64697265625	1.0	532.6800537109375	226.70355224609375	0.005944103002548218	248.02537536621094	4.419782638549805	0.00023153424263000488	16	002
475	254.40098571777344	79.51663970947266	1.0	209.03118896484375	140.0831756591797	1.0	532.1593627929688	228.27459716796875	0.0005359947681427002	210.2530059814453	140.36355590820312	0.00012627243995666504	16	002
476	254.72711181640625	78.51583862304688	1.0	209.159423828125	142.07994079589844	1.0	532.7634887695312	226.47720336914062	0.943361759185791	209.71604919433594	142.08335876464844	0.00023621320724487305	16	002
477	255.0758056640625	77.60163879394531	1.0	207.16664123535156	142.94561767578125	1.0	532.1771850585938	226.87574768066406	0.0006929337978363037	207.88954162597656	142.7095947265625	0.00019854307174682617	16	002
478	254.57984924316406	78.16961669921875	1.0	204.634033203125	141.6896514892578	0.9999998807907104	532.0740966796875	227.31094360351562	0.029648661613464355	203.99423217773438	142.95130920410156	0.00023701786994934082	16	002
479	254.4816436767578	78.43890380859375	1.0	211.53939819335938	142.04257202148438	1.0	531.7281494140625	226.17564392089844	0.05612727999687195	211.1746063232422	142.02142333984375	0.00017309188842773438	16	002
480	255.33494567871094	79.67140197753906	1.0	211.40696716308594	146.8642120361328	1.0	531.8443603515625	226.23809814453125	0.08834269642829895	209.07577514648438	147.17111206054688	7.960200309753418e-5	16	002
481	257.90185546875	78.26171112060547	1.0	206.54168701171875	147.13677978515625	1.0	531.8431396484375	225.5468292236328	0.17887279391288757	250.34002685546875	84.35857391357422	8.216500282287598e-5	16	002
482	258.7675476074219	77.21027374267578	1.0	207.5250244140625	145.37814331054688	1.0	531.9993896484375	226.44796752929688	0.005596160888671875	446.84466552734375	295.72833251953125	0.0002449452877044678	16	002
483	259.7034912109375	76.787109375	1.0	214.095947265625	144.05767822265625	1.0	531.9444580078125	227.85227966308594	0.0012192726135253906	213.0185546875	145.18496704101562	9.959936141967773e-5	16	002
484	259.9165954589844	76.5153579711914	1.0	214.7706756591797	144.0447998046875	1.0	532.3856201171875	226.37753295898438	0.06391119956970215	212.73097229003906	144.4734649658203	8.875131607055664e-5	16	002
485	260.6522521972656	76.57929229736328	1.0	215.37335205078125	147.08273315429688	1.0	531.5899047851562	226.50033569335938	0.002843230962753296	264.16912841796875	83.05618286132812	4.285573959350586e-5	16	002
486	261.347412109375	76.02249145507812	1.0	215.1625213623047	148.9484405517578	1.0	531.3244018554688	227.13768005371094	0.0134715735912323	251.61920166015625	3.583587884902954	0.00020954012870788574	16	002
487	261.8756408691406	76.09071350097656	1.0	212.67864990234375	147.9530487060547	1.0	532.2664794921875	225.80714416503906	0.19304093718528748	251.10205078125	3.703789234161377	0.00019684433937072754	16	002
488	262.09808349609375	75.82080841064453	1.0	212.1096954345703	147.70111083984375	1.0	531.82861328125	225.97586059570312	0.15638086199760437	250.48635864257812	3.4957613945007324	7.006525993347168e-5	16	002
489	261.69903564453125	76.38825988769531	1.0	218.88528442382812	146.84347534179688	1.0	530.8622436523438	226.73117065429688	0.0597115159034729	222.22909545898438	147.91845703125	5.397200584411621e-5	16	002
490	263.0534362792969	76.41031646728516	1.0	219.15936279296875	148.32757568359375	1.0	533.27783203125	228.0501708984375	0.01026967167854309	265.41815185546875	83.33910369873047	5.671381950378418e-5	16	002
491	262.8332824707031	76.37621307373047	1.0	217.98094177246094	149.8509521484375	1.0	532.4819946289062	224.7899932861328	0.8400471210479736	250.6328125	3.371829032897949	0.0001036524772644043	16	002
492	263.1153869628906	76.08815002441406	1.0	215.57949829101562	150.71890258789062	1.0	532.22998046875	226.9836883544922	0.05417698621749878	265.3214111328125	83.11746978759766	0.00010180473327636719	16	002
493	262.9913024902344	75.72164916992188	1.0	213.70840454101562	150.62741088867188	1.0	532.2235107421875	226.48696899414062	0.7626506686210632	251.55502319335938	4.82208776473999	0.00014469027519226074	16	002
494	263.0437316894531	75.8206558227539	1.0	213.7578125	150.16421508789062	1.0	531.5394897460938	226.883056640625	0.08912095427513123	250.5756378173828	2.031552314758301	0.00018933415412902832	16	002
495	263.6837463378906	75.9588623046875	1.0	217.8536834716797	149.9034423828125	1.0	532.0120849609375	228.5824432373047	0.008218586444854736	251.76150512695312	4.849950790405273	8.299946784973145e-5	16	002
496	263.96173095703125	75.93024444580078	1.0	218.79922485351562	151.50946044921875	1.0	651.0309448242188	50.99132537841797	0.00011330842971801758	214.72213745117188	158.46310424804688	9.769201278686523e-5	16	002
497	263.45635986328125	75.27542114257812	1.0	218.48196411132812	152.91224670410156	1.0	531.9353637695312	226.58619689941406	0.47814515233039856	235.1543731689453	3.2469165325164795	0.0003015100955963135	16	002
498	263.8724670410156	75.66426086425781	1.0	216.07418823242188	152.06570434570312	1.0	531.681396484375	225.44358825683594	0.0059137046337127686	212.41018676757812	159.2166748046875	8.96751880645752e-5	16	002
499	263.1134948730469	76.34286499023438	1.0	215.60736083984375	152.13162231445312	1.0	531.7652587890625	227.31422424316406	0.010382920503616333	250.617431640625	3.3249387741088867	0.00023886561393737793	16	002
500	263.1363525390625	76.24647521972656	1.0	215.84365844726562	152.02223205566406	1.0	531.7229614257812	226.95989990234375	0.013927102088928223	234.8986358642578	2.878462076187134	0.00010040402412414551	16	002
501	263.05194091796875	75.39849853515625	1.0	219.18553161621094	153.25880432128906	1.0	530.7380981445312	226.64976501464844	0.18436822295188904	219.175537109375	154.78561401367188	0.00020447373390197754	16	002
502	263.04083251953125	75.51943969726562	1.0	218.8803253173828	154.2579345703125	1.0	531.8652954101562	225.25489807128906	0.026201903820037842	219.2075958251953	155.4225616455078	0.00048610568046569824	16	002
503	263.3035583496094	76.2868423461914	1.0	218.3135986328125	154.14273071289062	1.0	532.0297241210938	227.37037658691406	0.04588651657104492	218.6863250732422	155.45652770996094	0.00038439035415649414	16	002
504	263.6308898925781	76.55827331542969	1.0	217.43359375	155.98464965820312	1.0	531.87060546875	226.4561309814453	0.007753282785415649	217.76686096191406	156.51025390625	0.0006330013275146484	16	002
505	263.8983459472656	76.13299560546875	1.0	217.32537841796875	155.89967346191406	1.0	531.9527587890625	227.23463439941406	0.009178847074508667	217.59774780273438	156.6308135986328	0.0006141364574432373	16	002
506	263.7650146484375	75.65039825439453	1.0	217.39154052734375	155.94297790527344	1.0	531.8967895507812	224.98577880859375	0.011004924774169922	217.69871520996094	156.4290771484375	0.0006872415542602539	16	002
507	264.41290283203125	75.87772369384766	1.0	217.60423278808594	156.19996643066406	1.0	530.9608154296875	226.66586303710938	0.018863260746002197	217.775146484375	156.48822021484375	0.0005073249340057373	16	002
508	263.7139587402344	75.97549438476562	1.0	216.6187744140625	156.44692993164062	1.0	532.2555541992188	227.94378662109375	0.017738133668899536	216.517578125	157.6086883544922	0.0007421374320983887	16	002
509	263.60833740234375	76.13306427001953	1.0	215.8219451904297	156.950927734375	1.0	532.1124267578125	227.8804473876953	0.0022999048233032227	215.2304229736328	158.64102172851562	0.00047469139099121094	16	002
510	263.3572082519531	75.90756225585938	1.0	215.52197265625	157.5889892578125	1.0	531.6946411132812	225.9166717529297	0.6591389775276184	214.76992797851562	158.8668975830078	0.0004958510398864746	16	002
511	263.4636535644531	76.76167297363281	1.0	215.16851806640625	156.98135375976562	1.0	255.83584594726562	7.233414649963379	0.000429302453994751	443.062744140625	302.93475341796875	0.014042973518371582	16	002
512	263.7912292480469	76.47611999511719	1.0	217.4565887451172	157.47824096679688	1.0	532.4489135742188	229.5098114013672	0.0007621645927429199	217.90293884277344	157.189453125	0.000859379768371582	16	002
513	263.44903564453125	76.56346893310547	1.0	218.3450469970703	157.21649169921875	1.0	220.2606658935547	156.0009307861328	0.00021779537200927734	218.40611267089844	157.4146270751953	0.0009756982326507568	16	002
514	263.0954895019531	76.19438934326172	1.0	217.57852172851562	158.45608520507812	1.0	530.8106079101562	225.63523864746094	0.5782201290130615	216.6673126220703	159.37200927734375	0.0012260973453521729	16	002
515	263.23614501953125	76.18695831298828	1.0	216.5484161376953	158.61256408691406	1.0	531.4200439453125	227.111572265625	0.0019547343254089355	215.23080444335938	159.61502075195312	0.0007423758506774902	16	002
516	263.0984191894531	77.05891418457031	1.0	215.5908660888672	158.86627197265625	1.0	531.60693359375	225.9831085205078	0.10535803437232971	445.78582763671875	302.998291015625	0.0009210109710693359	16	002
517	262.8819274902344	76.0855712890625	1.0	215.8025665283203	158.87440490722656	1.0	531.9850463867188	226.14178466796875	0.34873056411743164	214.62789916992188	159.694091796875	0.0006057918071746826	16	002
518	263.00555419921875	77.13156127929688	1.0	215.5771942138672	159.72335815429688	1.0	532.09814453125	226.2324676513672	0.2876666784286499	214.37010192871094	160.52320861816406	0.000915825366973877	16	002
519	262.1641540527344	77.60095977783203	1.0	215.8780517578125	159.5869903564453	1.0	531.7681274414062	224.98573303222656	0.8199883699417114	214.5292510986328	160.30967712402344	0.0006310939788818359	16	002
520	263.5971374511719	76.89238739013672	1.0	214.78323364257812	160.34779357910156	1.0	531.9616088867188	226.30113220214844	0.2952471375465393	213.73524475097656	161.75094604492188	0.0005946755409240723	16	002
521	262.6915588378906	77.47175598144531	1.0	215.28018188476562	160.1431884765625	1.0	533.095458984375	226.54005432128906	0.0015534460544586182	214.2749786376953	161.20217895507812	0.0004942417144775391	16	002
522	263.1004638671875	76.92311096191406	1.0	214.97691345214844	160.51145935058594	1.0	532.6339111328125	227.31797790527344	0.08180633187294006	214.05001831054688	161.19737243652344	0.00048065185546875	16	002
523	262.7013854980469	77.26476287841797	1.0	214.54486083984375	159.85595703125	1.0	533.3429565429688	227.89703369140625	0.0009194612503051758	213.50949096679688	160.7586669921875	0.0005038678646087646	16	002
524	263.1932678222656	76.43933868408203	1.0	214.8143310546875	159.97584533691406	1.0	532.6599731445312	226.94366455078125	0.014249324798583984	213.6566619873047	160.7247314453125	0.0005759298801422119	16	002
525	263.0897521972656	76.45429229736328	1.0	214.85321044921875	161.2014923095703	1.0	533.2756958007812	225.89727783203125	0.1459951102733612	213.73269653320312	162.05987548828125	0.00034433603286743164	16	002
526	262.5799255371094	76.31338500976562	1.0	213.67364501953125	161.72012329101562	1.0	531.4794311523438	226.80502319335938	0.004146277904510498	212.166015625	163.50990295410156	0.0003923475742340088	16	002
527	262.4777526855469	77.20292663574219	1.0	213.5942840576172	162.6556854248047	1.0	531.979736328125	227.13197326660156	0.001589745283126831	251.1911163330078	2.615233898162842	0.00023427605628967285	16	002
528	262.4209289550781	78.23182678222656	1.0	212.83804321289062	161.51174926757812	1.0	532.19677734375	227.62020874023438	0.040506333112716675	211.89413452148438	162.94290161132812	0.00041753053665161133	16	002
529	263.0791015625	78.62528991699219	1.0	212.9608917236328	160.69952392578125	1.0	532.1672973632812	226.45297241210938	0.38100647926330566	212.06686401367188	161.91053771972656	0.00034630298614501953	16	002
530	263.1883544921875	77.328369140625	1.0	213.92466735839844	161.1863555908203	1.0	215.9114227294922	159.85557556152344	0.0001964569091796875	212.79522705078125	162.55625915527344	0.0004003942012786865	16	002
531	261.9756164550781	77.9873275756836	1.0	212.96163940429688	161.25868225097656	1.0	530.9864501953125	226.0478973388672	0.06801977753639221	210.96063232421875	160.89154052734375	0.0005654096603393555	16	002
532	261.7244567871094	77.27962493896484	1.0	211.20077514648438	163.1536865234375	1.0	530.8333129882812	226.51161193847656	0.06425148248672485	210.2206573486328	165.10250854492188	0.00017774105072021484	16	002
533	261.6948547363281	78.04686737060547	1.0	210.44061279296875	163.20559692382812	1.0	531.3742065429688	228.013671875	0.0016501545906066895	446.6075134277344	303.8000793457031	0.0038220584392547607	16	002
534	261.5140380859375	77.94925689697266	1.0	210.65721130371094	162.2772216796875	1.0	530.894287109375	226.82952880859375	0.04409012198448181	250.7654266357422	4.119747638702393	0.0004825890064239502	16	002
535	261.60223388671875	77.96651458740234	1.0	211.1137237548828	162.38394165039062	1.0	532.131103515625	227.37110900878906	0.0015372633934020996	209.25770568847656	161.85643005371094	0.00016298890113830566	16	002
536	262.8984375	77.73702239990234	1.0	211.97479248046875	163.79849243164062	1.0	532.0563354492188	226.59014892578125	0.0019690394401550293	442.91546630859375	303.53802490234375	0.0006490647792816162	16	002
537	261.5223693847656	78.60739135742188	1.0	211.009765625	163.25241088867188	1.0	531.89990234375	227.60899353027344	0.0005852282047271729	208.75750732421875	163.10499572753906	0.00014963746070861816	16	002
538	262.2690124511719	78.3411636352539	1.0	210.68099975585938	163.79872131347656	1.0	533.3890380859375	226.14865112304688	0.19123584032058716	208.64599609375	163.8795166015625	9.843707084655762e-5	16	002
539	262.6929626464844	77.51299285888672	1.0	209.91098022460938	162.73719787597656	1.0	531.9508666992188	227.75074768066406	0.010938644409179688	251.00146484375	5.605201721191406	0.0009303689002990723	16	002
540	261.50433349609375	78.1140365600586	1.0	210.59495544433594	163.04129028320312	1.0	213.0343780517578	160.9366912841797	0.00016668438911437988	445.14361572265625	305.0256042480469	0.0033364593982696533	16	002
541	261.65997314453125	77.98426818847656	1.0	210.6281280517578	163.7585906982422	1.0	532.7662963867188	228.48846435546875	0.0014847517013549805	253.07028198242188	4.878018379211426	0.0003115534782409668	16	002
542	260.8821105957031	78.55274200439453	1.0	208.88316345214844	164.62745666503906	1.0	260.0192565917969	79.41688537597656	0.0002256929874420166	250.40318298339844	86.10127258300781	0.0001774132251739502	16	002
543	261.4140319824219	78.23400115966797	1.0	208.12966918945312	164.75926208496094	1.0	530.8556518554688	226.337158203125	0.041649818420410156	251.1011505126953	3.7361087799072266	0.00013077259063720703	16	002
544	261.16546630859375	79.0033950805664	1.0	208.11642456054688	164.40541076660156	1.0	531.1224975585938	226.9110565185547	0.004070460796356201	250.79661560058594	3.6684341430664062	0.0002884864807128906	16	002
545	261.4226379394531	78.77635192871094	1.0	208.30419921875	163.789794921875	1.0	533.4579467773438	225.6016845703125	0.0016160905361175537	250.1759033203125	86.17601776123047	0.00012871623039245605	16	002
