# Supplementary material for: An automated feeding system for the African killifish reveals the impact of diet on lifespan and allows scalable assessment of associative learning
Source: eLife. 2022 Nov 10;11:e69008. doi: 10.7554/eLife.69008 (PMC9788828; doi:10.7554/eLife.69008)
Supplement: Figure 6—source data 2. [file elife-69008-fig6-data2.zip › Training Trajectories/t20_REC006DLC_resnet50_TrainAllTheThingsJun28shuffle1_1030000.csv]

bodyparts_coords	fishhead_x	fishhead_y	fishhead_likelihood	fishtail_x	fishtail_y	fishtail_likelihood	redlight_x	redlight_y	redlight_likelihood	fooddrop_x	fooddrop_y	fooddrop_likelihood	fishnum	recordingnum
0	51.92057418823242	347.7239074707031	0.9722859859466553	57.38928985595703	343.3870544433594	0.0010677576065063477	610.3681640625	227.26763916015625	0.09833675622940063	54.879066467285156	340.10498046875	2.682209014892578e-5	20	006
1	56.658477783203125	397.213134765625	0.5630775690078735	52.35738754272461	338.1139221191406	0.013584643602371216	610.4004516601562	227.06202697753906	0.010443031787872314	1.6583733558654785	2.612393617630005	9.238719940185547e-6	20	006
2	59.69626235961914	396.3184509277344	0.9999866485595703	64.5926513671875	336.6796569824219	0.9995037317276001	611.8999633789062	226.99435424804688	0.00010675191879272461	2.524902820587158	2.13197660446167	3.457069396972656e-5	20	006
3	63.484580993652344	386.0314636230469	0.9999997019767761	64.52330017089844	389.79681396484375	0.000319063663482666	610.90673828125	228.15455627441406	0.0014863908290863037	67.56995391845703	362.1622314453125	2.995133399963379e-5	20	006
4	68.14708709716797	377.50640869140625	1.0	67.08963012695312	383.5050354003906	0.00011602044105529785	70.53912353515625	380.1692199707031	6.80387020111084e-5	57.010555267333984	368.703857421875	0.0001157224178314209	20	006
5	75.87811279296875	356.93914794921875	1.0	80.87571716308594	360.3409423828125	0.00016048550605773926	610.05810546875	226.59532165527344	0.10206028819084167	59.22106170654297	361.51263427734375	4.845857620239258e-5	20	006
6	70.81531524658203	349.0289306640625	1.0	92.3136215209961	341.34051513671875	8.428096771240234e-5	610.8655395507812	227.54684448242188	0.09237489104270935	58.635475158691406	356.25634765625	0.00014314055442810059	20	006
7	64.47167205810547	348.4049987792969	0.999988317489624	66.5577163696289	345.41949462890625	0.00039955973625183105	612.0272827148438	228.5877685546875	2.5331974029541016e-5	63.52745056152344	339.5174255371094	3.0487775802612305e-5	20	006
8	149.7693328857422	324.01849365234375	1.0	95.94689178466797	342.4969482421875	0.10589927434921265	608.9127807617188	226.8017120361328	0.7648369073867798	94.27043151855469	336.4996032714844	3.0040740966796875e-5	20	006
9	184.41696166992188	325.156982421875	0.9999725818634033	104.18191528320312	355.10760498046875	0.999735951423645	610.3638916015625	226.72425842285156	0.1393812894821167	101.6152572631836	363.11944580078125	2.7388334274291992e-5	20	006
10	208.96560668945312	318.3485107421875	1.0	125.82255554199219	328.8890686035156	0.06499075889587402	369.6300354003906	63.67699432373047	0.24215835332870483	211.0373992919922	309.49517822265625	0.00012445449829101562	20	006
11	237.76048278808594	317.7976989746094	1.0	149.65882873535156	336.65826416015625	1.0	610.780517578125	228.49639892578125	0.00026288628578186035	231.4244842529297	309.82684326171875	0.0005126595497131348	20	006
12	254.0137481689453	321.6122741699219	1.0	160.9562530517578	336.7591552734375	1.0	610.8486328125	228.2694091796875	0.0012154877185821533	160.3834228515625	338.4591979980469	0.0001799464225769043	20	006
13	272.5828552246094	313.3053894042969	1.0	187.26437377929688	301.7486267089844	0.9999975562095642	187.84585571289062	298.95526123046875	0.00010541081428527832	182.57350158691406	296.7620849609375	9.822845458984375e-5	20	006
14	204.09072875976562	319.9065856933594	0.41200292110443115	204.32383728027344	318.7077941894531	0.999990701675415	610.31884765625	226.4544219970703	0.0041047632694244385	200.9870147705078	313.3326110839844	9.185075759887695e-5	20	006
15	325.02899169921875	327.6421813964844	1.0	227.46351623535156	298.1773986816406	1.0	229.24069213867188	299.5679016113281	0.00010436773300170898	328.2200622558594	333.3714599609375	0.000402599573135376	20	006
16	342.9233093261719	335.306640625	1.0	248.08412170410156	289.4591369628906	0.9999960660934448	611.2496337890625	227.43849182128906	0.04380890727043152	242.97410583496094	292.9957580566406	0.00012227892875671387	20	006
17	355.4456481933594	348.4591979980469	1.0	280.5205383300781	292.14434814453125	1.0	356.2591552734375	350.2687072753906	0.0004056096076965332	347.9487609863281	356.32293701171875	0.0001952052116394043	20	006
18	364.2275085449219	355.359375	1.0	284.78094482421875	286.3821716308594	1.0	610.7361450195312	227.2289581298828	0.017045646905899048	286.9657287597656	287.0970764160156	7.987022399902344e-5	20	006
19	365.1904602050781	358.646728515625	1.0	298.2067565917969	276.2893371582031	1.0	611.6908569335938	228.16098022460938	0.000271528959274292	301.28790283203125	273.1900939941406	0.00024056434631347656	20	006
20	365.5060729980469	361.52069091796875	1.0	316.6068420410156	271.4486999511719	1.0	610.1928100585938	226.3291473388672	0.3591713309288025	316.2804870605469	271.5633850097656	0.00013253092765808105	20	006
21	365.98297119140625	361.28497314453125	1.0	323.9688720703125	273.5216064453125	1.0	610.815673828125	229.22393798828125	0.0016840994358062744	368.93133544921875	354.96148681640625	6.008148193359375e-5	20	006
22	365.8539733886719	361.6391906738281	1.0	327.46917724609375	274.2251281738281	1.0	611.0671997070312	227.50393676757812	0.005113184452056885	322.514892578125	275.6816101074219	8.821487426757812e-5	20	006
23	366.0211486816406	362.27081298828125	1.0	330.1130065917969	273.8865966796875	1.0	611.7647705078125	227.64724731445312	0.0037610530853271484	323.6304016113281	277.2762451171875	0.00013047456741333008	20	006
24	366.1351623535156	362.3135681152344	1.0	330.98211669921875	274.9188232421875	1.0	608.6578369140625	228.03028869628906	0.08385422825813293	324.3464050292969	279.05303955078125	0.00018838047981262207	20	006
25	366.0980224609375	361.8863220214844	1.0	331.626708984375	275.8635559082031	1.0	549.1430053710938	188.68856811523438	1.0	547.9197998046875	188.4663543701172	0.0030946433544158936	20	006
26	366.22259521484375	360.50244140625	1.0	332.712890625	277.1645202636719	1.0	549.3675537109375	187.48776245117188	1.0	546.8713989257812	188.2613067626953	0.002224653959274292	20	006
27	365.9627380371094	360.2060852050781	1.0	334.7233581542969	278.1879577636719	1.0	549.9608764648438	187.72891235351562	1.0	548.047119140625	188.41758728027344	0.0015580952167510986	20	006
28	366.9529113769531	360.3297424316406	1.0	334.5336608886719	278.2611083984375	1.0	548.7998046875	188.3008575439453	1.0	548.0320434570312	187.9803924560547	0.005711585283279419	20	006
29	367.56640625	361.1304931640625	1.0	333.837890625	277.7366943359375	1.0	549.0604858398438	188.14395141601562	1.0	547.9970703125	187.88385009765625	0.0037281811237335205	20	006
30	367.7599182128906	361.832763671875	1.0	332.45220947265625	278.1573181152344	1.0	549.5325927734375	187.8940887451172	1.0	548.337646484375	187.7821044921875	0.0033606886863708496	20	006
31	368.00286865234375	361.9562072753906	1.0	332.3884582519531	278.5798034667969	1.0	549.0632934570312	187.36285400390625	1.0	547.342041015625	188.4947052001953	0.0015012621879577637	20	006
32	368.17376708984375	361.5018310546875	1.0	333.0118713378906	280.2586669921875	1.0	549.14892578125	188.41500854492188	1.0	547.9507446289062	188.34027099609375	0.0032695531845092773	20	006
33	368.0282287597656	361.4230651855469	1.0	333.2491760253906	280.2834167480469	1.0	549.66357421875	187.98057556152344	1.0	548.3992309570312	187.92376708984375	0.0016629695892333984	20	006
34	367.5931396484375	361.4710388183594	1.0	334.71856689453125	280.1141662597656	1.0	549.1118774414062	188.74069213867188	1.0	547.8920288085938	188.22232055664062	0.003835052251815796	20	006
35	367.4893493652344	361.7347412109375	1.0	333.8872375488281	280.467041015625	1.0	549.4091186523438	188.45791625976562	1.0	547.4970703125	188.18504333496094	0.0021835267543792725	20	006
36	367.8144836425781	361.0962219238281	1.0	334.7025146484375	281.025634765625	1.0	549.900146484375	187.3626251220703	1.0	548.14697265625	187.872314453125	0.001132577657699585	20	006
37	367.8465270996094	361.3591003417969	1.0	335.0359802246094	280.878173828125	0.9999999403953552	549.3178100585938	188.6884307861328	1.0	548.0294799804688	188.18963623046875	0.002728283405303955	20	006
38	368.4017639160156	360.93865966796875	1.0	336.44189453125	281.10870361328125	1.0	549.6471557617188	187.30784606933594	1.0	547.6222534179688	188.36207580566406	0.0016668438911437988	20	006
39	368.6539306640625	361.074462890625	1.0	335.5544738769531	280.1470642089844	1.0	549.8864135742188	187.43199157714844	1.0	547.9170532226562	188.40557861328125	0.003209620714187622	20	006
40	368.36474609375	360.65087890625	1.0	336.3456726074219	279.5442199707031	1.0	549.237548828125	188.06100463867188	1.0	548.087646484375	187.87710571289062	0.0020717978477478027	20	006
41	368.4610900878906	360.9184265136719	1.0	336.3582763671875	279.26641845703125	1.0	549.54150390625	188.58914184570312	1.0	547.9602661132812	188.21144104003906	0.0013218224048614502	20	006
42	368.82415771484375	360.7379150390625	1.0	340.47857666015625	278.8123474121094	0.8527931571006775	549.4063720703125	186.9988555908203	1.0	548.0359497070312	187.46054077148438	0.002012401819229126	20	006
43	368.6468200683594	360.5273742675781	1.0	338.1806640625	277.78997802734375	0.9999988079071045	549.54541015625	187.8150177001953	1.0	547.6074829101562	188.09117126464844	0.0009712278842926025	20	006
44	368.8654479980469	360.3893737792969	1.0	336.86968994140625	275.8582763671875	1.0	549.2567749023438	188.40541076660156	1.0	547.6920166015625	188.21823120117188	0.0017232298851013184	20	006
45	369.2137451171875	359.7945861816406	1.0	337.0392150878906	274.45074462890625	1.0	548.7085571289062	188.1392822265625	1.0	547.7388916015625	187.98687744140625	0.005023568868637085	20	006
46	369.1545104980469	360.15093994140625	1.0	336.89874267578125	273.77313232421875	1.0	549.56396484375	187.18341064453125	1.0	548.2395629882812	187.76182556152344	0.0026914775371551514	20	006
47	369.35003662109375	360.4524841308594	1.0	336.8403625488281	273.7870788574219	1.0	549.7368774414062	187.01454162597656	1.0	548.3795166015625	187.5651397705078	0.0019103288650512695	20	006
48	369.7386779785156	360.64215087890625	1.0	337.39434814453125	271.12530517578125	1.0	549.3526000976562	188.68905639648438	1.0	547.7754516601562	188.62335205078125	0.0025123655796051025	20	006
49	368.86163330078125	359.8995666503906	1.0	337.38250732421875	270.77032470703125	0.9999999403953552	549.4996337890625	188.5045928955078	1.0	547.626220703125	188.12249755859375	0.0016101598739624023	20	006
50	369.5937805175781	359.8789367675781	1.0	336.2530822753906	268.9835510253906	1.0	549.25732421875	188.23379516601562	1.0	547.5449829101562	188.32022094726562	0.0015407800674438477	20	006
51	369.2115173339844	359.2898254394531	1.0	336.0532531738281	266.6086730957031	1.0	549.7359619140625	187.499267578125	1.0	547.7596435546875	188.10382080078125	0.0015618205070495605	20	006
52	368.960205078125	359.0308532714844	1.0	337.565185546875	266.7281494140625	1.0	549.0988159179688	188.0889129638672	1.0	547.9597778320312	187.81137084960938	0.0039265453815460205	20	006
53	369.4979248046875	358.98699951171875	1.0	337.4690246582031	266.0826110839844	1.0	548.8433837890625	188.5718231201172	1.0	547.9417114257812	188.17532348632812	0.003399103879928589	20	006
54	369.4399108886719	358.7276611328125	1.0	337.8429870605469	265.733154296875	1.0	549.0568237304688	188.54867553710938	1.0	547.0601196289062	188.46229553222656	0.002410203218460083	20	006
55	369.7658996582031	358.92572021484375	1.0	337.9093017578125	265.7242736816406	1.0	549.8824462890625	187.90676879882812	1.0	547.7406616210938	188.73922729492188	0.0014824271202087402	20	006
56	369.4777526855469	358.93243408203125	1.0	337.6812438964844	265.90234375	1.0	549.5675659179688	188.8275604248047	1.0	547.8916015625	188.4915771484375	0.002424091100692749	20	006
57	368.63946533203125	358.8081970214844	1.0	338.81500244140625	264.9759216308594	1.0	548.870361328125	188.48516845703125	1.0	547.9126586914062	188.39297485351562	0.002597242593765259	20	006
58	368.40118408203125	358.8193664550781	1.0	338.9433288574219	265.14385986328125	1.0	549.5874633789062	187.0957794189453	1.0	547.9768676757812	187.8658905029297	0.0034151971340179443	20	006
59	368.9258728027344	358.49005126953125	1.0	337.7720031738281	264.52789306640625	1.0	549.7520751953125	188.21664428710938	1.0	547.842041015625	188.2040252685547	0.0016276538372039795	20	006
60	368.7406005859375	359.158935546875	1.0	339.22650146484375	265.37628173828125	1.0	549.0897827148438	188.54898071289062	1.0	547.8539428710938	188.15084838867188	0.002676337957382202	20	006
61	369.5821533203125	358.7611999511719	1.0	338.80755615234375	263.8807678222656	1.0	549.1652221679688	188.40455627441406	1.0	547.9335327148438	187.9835205078125	0.004814445972442627	20	006
62	369.96441650390625	358.7483825683594	1.0	338.2420959472656	262.8271179199219	1.0	549.3554077148438	187.53219604492188	1.0	547.936279296875	188.0003204345703	0.002496093511581421	20	006
63	369.6799621582031	358.8974304199219	1.0	338.85662841796875	262.2250061035156	1.0	549.24853515625	188.47096252441406	1.0	547.6421508789062	188.19244384765625	0.002250194549560547	20	006
64	369.41021728515625	359.2286071777344	1.0	338.560791015625	262.645751953125	1.0	549.85302734375	187.3369598388672	1.0	548.25537109375	187.8755645751953	0.002184361219406128	20	006
65	369.4041748046875	359.67437744140625	1.0	338.7009582519531	262.66107177734375	1.0	549.4866943359375	188.1109619140625	1.0	547.9850463867188	187.92752075195312	0.0021146535873413086	20	006
66	369.5549011230469	359.2234191894531	1.0	338.32342529296875	262.4001770019531	1.0	549.4585571289062	188.4112091064453	1.0	548.0433349609375	188.3180694580078	0.0026718974113464355	20	006
67	369.4373779296875	358.7828063964844	1.0	337.82318115234375	261.0846862792969	1.0	549.581298828125	188.12562561035156	1.0	548.4268798828125	187.88217163085938	0.0034408271312713623	20	006
68	369.3652648925781	358.6274108886719	1.0	338.7864685058594	261.7810363769531	1.0	549.75732421875	187.11965942382812	1.0	548.2652587890625	188.05056762695312	0.003070622682571411	20	006
69	369.7665100097656	358.849365234375	1.0	338.2215270996094	261.1973876953125	1.0	548.9589233398438	188.08323669433594	1.0	547.56396484375	188.05870056152344	0.003284931182861328	20	006
70	369.48260498046875	358.9803161621094	1.0	337.3533630371094	260.35064697265625	1.0	549.6082763671875	188.19851684570312	1.0	548.1751708984375	187.96900939941406	0.002176344394683838	20	006
71	369.2624206542969	359.41265869140625	1.0	338.97021484375	261.1317138671875	1.0	549.7957763671875	187.4571990966797	1.0	548.23876953125	187.7744598388672	0.0024460554122924805	20	006
72	369.2331237792969	358.9908752441406	1.0	339.6851501464844	260.0877380371094	1.0	549.4151000976562	188.51585388183594	1.0	547.8909912109375	188.1287841796875	0.0017422139644622803	20	006
73	368.8376159667969	359.6083068847656	1.0	339.8715515136719	259.65008544921875	1.0	549.666015625	187.43423461914062	1.0	547.954833984375	188.3750457763672	0.0022371113300323486	20	006
74	368.49102783203125	358.9953918457031	1.0	339.6269836425781	258.556884765625	1.0	549.0955200195312	188.3702392578125	1.0	547.7432861328125	188.04336547851562	0.0037072598934173584	20	006
75	368.1575012207031	358.6921691894531	1.0	339.92047119140625	257.7608337402344	1.0	549.1738891601562	188.443359375	1.0	547.2314453125	188.6956329345703	0.0022370517253875732	20	006
76	368.8157958984375	359.0877685546875	1.0	340.60693359375	257.7969665527344	1.0	549.37353515625	188.4145050048828	1.0	547.76220703125	188.31675720214844	0.002084076404571533	20	006
77	369.4423828125	358.9628601074219	1.0	341.399658203125	257.3526611328125	1.0	550.2183227539062	187.31658935546875	1.0	548.3961791992188	188.0727081298828	0.001881241798400879	20	006
78	369.0164489746094	358.9054260253906	1.0	342.1207580566406	257.3213195800781	1.0	549.5656127929688	187.78131103515625	1.0	548.1754150390625	187.82655334472656	0.0012687444686889648	20	006
79	368.76690673828125	359.56341552734375	1.0	342.586181640625	256.4013977050781	1.0	549.9191284179688	187.14903259277344	1.0	548.2445068359375	187.88035583496094	0.0016858279705047607	20	006
80	368.3502197265625	359.8189697265625	1.0	343.2930908203125	256.67132568359375	1.0	549.8880004882812	187.64952087402344	1.0	547.8733520507812	188.45132446289062	0.0022836923599243164	20	006
81	367.6414794921875	358.1897888183594	1.0	343.1131591796875	256.20538330078125	1.0	549.1934204101562	188.6456298828125	1.0	547.6820068359375	188.4003143310547	0.0035837292671203613	20	006
82	367.9613952636719	358.56884765625	1.0	344.74517822265625	255.39132690429688	1.0	549.1041259765625	187.9110870361328	1.0	548.3010864257812	187.6575469970703	0.005206376314163208	20	006
83	367.4768981933594	358.2364501953125	1.0	344.52923583984375	256.23583984375	1.0	548.961181640625	188.3550262451172	1.0	548.2171020507812	188.03062438964844	0.004209280014038086	20	006
84	367.9546203613281	358.1305236816406	1.0	343.8045349121094	256.089599609375	1.0	549.367919921875	188.50152587890625	1.0	548.0277709960938	188.30233764648438	0.002283036708831787	20	006
85	367.44610595703125	358.3446350097656	1.0	345.8172912597656	254.66641235351562	1.0	549.4966430664062	187.4276885986328	1.0	548.0740356445312	188.13124084472656	0.0019387602806091309	20	006
86	367.1820983886719	358.658935546875	1.0	345.53924560546875	254.08924865722656	1.0	549.4122924804688	188.24948120117188	1.0	547.8951416015625	188.1480712890625	0.002176940441131592	20	006
87	366.5072937011719	358.4463195800781	1.0	344.9613952636719	253.37701416015625	1.0	549.09033203125	187.91627502441406	1.0	547.4259033203125	187.71673583984375	0.004924982786178589	20	006
88	365.3919982910156	358.4916076660156	1.0	345.327880859375	253.9497528076172	1.0	549.4827270507812	188.77496337890625	1.0	547.5703125	188.53933715820312	0.001487821340560913	20	006
89	365.6351318359375	358.5233459472656	1.0	345.5437927246094	253.14109802246094	1.0	549.23095703125	188.55349731445312	1.0	547.9599609375	188.1651153564453	0.0019323527812957764	20	006
90	365.01611328125	358.9061279296875	1.0	345.66680908203125	251.9820098876953	1.0	549.7337646484375	188.4142303466797	1.0	548.1650390625	188.4071044921875	0.0036100149154663086	20	006
91	365.3646240234375	358.9547119140625	1.0	345.508544921875	251.57725524902344	1.0	549.5079345703125	187.40936279296875	1.0	547.6952514648438	188.38656616210938	0.0014625787734985352	20	006
92	365.0674133300781	358.2308654785156	1.0	346.0791931152344	251.06430053710938	1.0	549.8772583007812	186.97882080078125	1.0	548.242431640625	187.52671813964844	0.0024073421955108643	20	006
93	365.1060485839844	359.0341796875	1.0	346.5498962402344	251.16506958007812	1.0	549.5299682617188	188.2541961669922	1.0	547.7532958984375	188.2298126220703	0.0011620521545410156	20	006
94	363.38433837890625	358.76434326171875	1.0	345.2633361816406	250.75128173828125	1.0	549.9124755859375	187.72207641601562	1.0	547.8352661132812	188.0533447265625	0.0016714036464691162	20	006
95	361.8091125488281	358.01727294921875	1.0	345.3609619140625	250.97308349609375	1.0	550.1031494140625	187.20851135253906	1.0	548.0642700195312	188.01528930664062	0.0019783079624176025	20	006
96	361.99188232421875	357.9656982421875	1.0	344.5783386230469	250.137939453125	1.0	550.25146484375	187.75257873535156	1.0	548.14404296875	188.50877380371094	0.003039419651031494	20	006
97	361.54290771484375	357.1524658203125	1.0	344.1105651855469	249.4473114013672	1.0	549.896240234375	187.8021240234375	1.0	547.6906127929688	188.41812133789062	0.0011567175388336182	20	006
98	361.7572937011719	355.7991027832031	1.0	342.6813659667969	249.4441375732422	1.0	549.1099243164062	188.56651306152344	1.0	547.9532470703125	188.1059112548828	0.003964602947235107	20	006
99	360.9460754394531	355.9762878417969	1.0	341.9861755371094	247.9254913330078	1.0	549.4492797851562	188.49156188964844	1.0	547.9506225585938	188.2012939453125	0.003084033727645874	20	006
100	360.54736328125	356.33355712890625	1.0	342.0840148925781	248.70310974121094	1.0	550.0926513671875	187.40023803710938	1.0	548.2118530273438	188.27606201171875	0.0017010867595672607	20	006
101	361.41754150390625	356.606689453125	1.0	339.7017517089844	249.25628662109375	1.0	549.0859375	188.36302185058594	1.0	547.9127197265625	188.25230407714844	0.0029035210609436035	20	006
102	360.56695556640625	355.6207580566406	1.0	339.79290771484375	250.25921630859375	1.0	549.4046020507812	188.6411895751953	1.0	547.7714233398438	188.31629943847656	0.0016446113586425781	20	006
103	360.19647216796875	355.89703369140625	1.0	339.01275634765625	249.20370483398438	1.0	549.6207885742188	187.34210205078125	1.0	547.6581420898438	188.12733459472656	0.0021254122257232666	20	006
104	359.8184814453125	355.47998046875	1.0	339.78271484375	248.63421630859375	1.0	549.6358032226562	187.6934051513672	1.0	547.7846069335938	187.99879455566406	0.0020898282527923584	20	006
105	359.5741271972656	355.47869873046875	1.0	338.029541015625	249.9233856201172	1.0	549.4213256835938	188.0243377685547	1.0	548.0291748046875	187.99371337890625	0.0024157166481018066	20	006
106	359.2868347167969	355.5148010253906	1.0	338.52899169921875	249.19332885742188	1.0	549.5610961914062	188.4341583251953	1.0	547.8375244140625	188.3944091796875	0.002222210168838501	20	006
107	359.9024658203125	355.5581359863281	1.0	338.3538513183594	249.73263549804688	1.0	549.8815307617188	187.48287963867188	1.0	547.9785766601562	187.96163940429688	0.0023230910301208496	20	006
108	359.5071716308594	355.3383483886719	1.0	338.2063293457031	249.24497985839844	0.9999999403953552	549.8151245117188	188.3872833251953	1.0	547.8650512695312	188.4859619140625	0.0010957121849060059	20	006
109	359.08135986328125	355.64434814453125	1.0	337.693359375	250.18515014648438	1.0	549.2752685546875	188.3195037841797	1.0	547.6959228515625	188.17022705078125	0.0026991963386535645	20	006
110	359.15399169921875	355.8243713378906	1.0	337.31451416015625	250.1082000732422	1.0	549.951416015625	187.1403350830078	1.0	548.1199340820312	188.1261749267578	0.0020931661128997803	20	006
111	359.1523132324219	355.6123352050781	1.0	338.2393493652344	249.53659057617188	1.0	549.9189453125	187.3701171875	1.0	548.000244140625	188.4002227783203	0.0021432042121887207	20	006
112	358.8857421875	355.8968811035156	1.0	336.1449890136719	249.61390686035156	1.0	549.0643310546875	187.24659729003906	1.0	547.5875854492188	188.21888732910156	0.002099275588989258	20	006
113	359.0242614746094	355.5954895019531	1.0	336.3436584472656	250.3826904296875	1.0	549.460205078125	188.80580139160156	1.0	547.2931518554688	188.70428466796875	0.0014234185218811035	20	006
114	358.3394470214844	356.8087158203125	1.0	336.452880859375	250.65745544433594	1.0	549.9248046875	187.50755310058594	1.0	547.5368041992188	188.63414001464844	0.0010663866996765137	20	006
115	359.1035461425781	356.0651550292969	1.0	335.4688415527344	250.17457580566406	1.0	549.6524658203125	186.99525451660156	1.0	547.9780883789062	187.73712158203125	0.0024590492248535156	20	006
116	359.4920959472656	354.84393310546875	1.0	335.92779541015625	250.0576934814453	1.0	549.7431640625	187.25823974609375	1.0	548.0634155273438	187.9058837890625	0.0023081302642822266	20	006
117	360.052490234375	354.2651672363281	1.0	336.324462890625	250.73648071289062	1.0	549.0491333007812	188.29849243164062	1.0	547.7753295898438	188.09967041015625	0.0024251043796539307	20	006
118	360.65447998046875	353.7338562011719	1.0	336.4344787597656	250.80905151367188	1.0	549.4114379882812	188.4776611328125	1.0	548.0682373046875	188.02310180664062	0.003006190061569214	20	006
119	360.7579650878906	352.9022521972656	1.0	336.11572265625	251.24078369140625	1.0	549.3222045898438	188.765869140625	1.0	547.7821655273438	188.59681701660156	0.003377199172973633	20	006
120	361.0660095214844	353.28765869140625	1.0	336.5846252441406	253.11480712890625	1.0	548.6870727539062	188.3977508544922	1.0	546.5218505859375	188.31468200683594	0.0033197104930877686	20	006
121	361.8179626464844	353.1277770996094	1.0	335.5082092285156	252.62628173828125	1.0	549.5850830078125	187.23928833007812	1.0	547.82763671875	187.9691619873047	0.0018405914306640625	20	006
122	361.6590576171875	352.3700866699219	1.0	335.2208251953125	253.271240234375	1.0	549.9824829101562	187.33840942382812	1.0	514.9569702148438	184.15542602539062	0.0006901025772094727	20	006
123	362.29132080078125	352.6786193847656	1.0	335.3818054199219	253.37710571289062	1.0	549.6663208007812	187.2775115966797	1.0	548.170166015625	188.0057830810547	0.0014097392559051514	20	006
124	363.99603271484375	351.87530517578125	1.0	334.78204345703125	253.94247436523438	1.0	549.7438354492188	187.69822692871094	1.0	548.297607421875	187.5962677001953	0.0017817914485931396	20	006
125	366.9529724121094	345.20355224609375	1.0	335.0975036621094	253.33592224121094	1.0	548.9400024414062	188.1683349609375	1.0	548.1139526367188	188.06314086914062	0.004584640264511108	20	006
126	374.49639892578125	340.3084411621094	1.0	334.0148010253906	262.13201904296875	1.0	548.7313842773438	188.38748168945312	1.0	547.7484130859375	188.27438354492188	0.00478971004486084	20	006
127	382.96038818359375	332.71435546875	1.0	336.3155517578125	271.3336486816406	0.9999977946281433	550.0684814453125	187.44259643554688	1.0	548.1888427734375	187.99212646484375	0.002876877784729004	20	006
128	395.8934631347656	326.7756042480469	1.0	329.1105041503906	289.4913635253906	1.0	549.9680786132812	187.4177703857422	1.0	548.165771484375	188.2483367919922	0.001961737871170044	20	006
129	401.1800842285156	297.9646911621094	1.0	548.71728515625	188.98806762695312	0.00043022632598876953	549.68212890625	188.2305450439453	1.0	547.9642333984375	188.27377319335938	0.0023360848426818848	20	006
130	411.4820251464844	271.6125793457031	1.0	352.3298034667969	338.5030212402344	0.9999997019767761	550.1812744140625	187.21815490722656	1.0	548.294189453125	188.2869110107422	0.002082228660583496	20	006
131	412.74896240234375	243.98480224609375	0.9999998211860657	391.4600524902344	338.54766845703125	1.0	549.1074829101562	188.42384338378906	1.0	547.7830200195312	188.4241943359375	0.003521054983139038	20	006
132	417.514404296875	221.4330291748047	1.0	400.3095703125	328.8938293457031	0.9999998807907104	549.640625	187.5156707763672	1.0	547.9744262695312	188.4845428466797	0.00312235951423645	20	006
133	425.79296875	200.401611328125	0.9998265504837036	407.14080810546875	312.04534912109375	0.997004508972168	549.3460083007812	188.20457458496094	1.0	548.4904174804688	187.98667907714844	0.004741162061691284	20	006
134	440.3712463378906	173.9137420654297	1.0	394.84832763671875	261.7054138183594	1.0	548.91943359375	188.53929138183594	0.9999999403953552	548.359375	187.95176696777344	0.00451350212097168	20	006
135	457.51300048828125	151.58384704589844	1.0	394.95086669921875	260.0504150390625	0.999998927116394	548.13330078125	190.5704345703125	1.0	546.4442749023438	190.52627563476562	0.006109297275543213	20	006
136	477.3670959472656	134.43740844726562	1.0	398.7061462402344	211.4715118408203	0.9859639406204224	548.21337890625	188.3887939453125	0.9999998807907104	546.9765014648438	188.2248992919922	0.013218611478805542	20	006
137	453.5804748535156	129.4788055419922	0.9999994039535522	547.6695556640625	189.20855712890625	0.0005716085433959961	548.885009765625	188.69094848632812	1.0	547.2634887695312	188.60740661621094	0.0021527111530303955	20	006
138	483.6009521484375	203.86270141601562	1.0	440.5647277832031	115.29717254638672	0.9999998807907104	548.800537109375	188.1321258544922	1.0	547.5504760742188	187.980224609375	0.0016492903232574463	20	006
139	481.7913818359375	218.01303100585938	1.0	445.22308349609375	103.79344940185547	1.0	549.6128540039062	187.74322509765625	1.0	547.0543212890625	187.56858825683594	0.0012902617454528809	20	006
140	472.46826171875	217.29344177246094	0.9158556461334229	548.2029418945312	191.9755401611328	0.0011838972568511963	548.3662109375	190.01751708984375	0.9999999403953552	472.95880126953125	221.0215301513672	0.0013617277145385742	20	006
141	336.20208740234375	252.64605712890625	1.0	449.8894958496094	195.60791015625	0.0839972198009491	527.3238525390625	187.4805145263672	0.9993247985839844	526.1399536132812	183.23390197753906	0.02767542004585266	20	006
142	326.2429504394531	269.66693115234375	1.0	388.6092834472656	213.10496520996094	1.0	548.5103759765625	194.68966674804688	0.999630331993103	532.6885375976562	178.65892028808594	0.9969007968902588	20	006
143	325.4618835449219	277.3058776855469	1.0	363.65533447265625	212.07843017578125	0.6764331459999084	552.6406860351562	196.06373596191406	1.0	550.6223754882812	196.97789001464844	0.0011624395847320557	20	006
144	325.99761962890625	279.1241760253906	1.0	343.6088562011719	210.60218811035156	0.07872799038887024	549.9968872070312	189.28103637695312	1.0	547.4815063476562	189.34130859375	0.0005986988544464111	20	006
145	326.4655456542969	279.1768493652344	1.0	333.6603698730469	208.263916015625	0.9999957084655762	550.6536865234375	191.71145629882812	1.0	547.0901489257812	191.9011993408203	0.0015734434127807617	20	006
146	327.082275390625	279.56768798828125	1.0	329.39642333984375	206.87460327148438	1.0	552.7998046875	191.0388946533203	0.9999997019767761	549.6058959960938	190.65904235839844	0.0020475387573242188	20	006
147	326.719970703125	279.115966796875	1.0	325.3299865722656	205.28466796875	1.0	549.7977905273438	187.80877685546875	1.0	549.2942504882812	187.68435668945312	0.002107381820678711	20	006
148	326.31781005859375	279.7020263671875	1.0	326.89654541015625	203.40773010253906	1.0	547.3889770507812	187.99867248535156	1.0	546.83740234375	188.60690307617188	0.0010999739170074463	20	006
149	325.9957275390625	279.638916015625	1.0	322.9678039550781	197.36959838867188	1.0	548.5424194335938	191.69309997558594	1.0	545.3649291992188	191.3310546875	0.0007682740688323975	20	006
150	325.3986511230469	280.0120849609375	1.0	324.35504150390625	193.55848693847656	0.9999960660934448	551.1199951171875	186.39797973632812	0.9999998807907104	550.286376953125	187.26763916015625	0.0017657577991485596	20	006
151	326.38385009765625	279.2123718261719	1.0	323.30499267578125	190.22817993164062	1.0	548.8795166015625	188.47706604003906	1.0	547.4212646484375	188.42845153808594	0.0025725066661834717	20	006
152	326.44549560546875	278.7593994140625	1.0	322.8748779296875	187.1321258544922	1.0	549.5880126953125	188.80174255371094	1.0	548.1644897460938	188.36517333984375	0.002198934555053711	20	006
153	330.1334228515625	277.1344909667969	1.0	325.4384460449219	186.23956298828125	1.0	550.6090087890625	188.19268798828125	1.0	549.1401977539062	188.14447021484375	0.0018410682678222656	20	006
154	354.913330078125	276.0956726074219	1.0	334.22076416015625	200.85475158691406	0.9972232580184937	549.3744506835938	190.784423828125	1.0	546.9212646484375	190.50946044921875	0.0011887550354003906	20	006
155	384.725830078125	245.84300231933594	1.0	322.9404602050781	267.5061340332031	0.0011058449745178223	549.58349609375	188.44139099121094	1.0	548.5126342773438	187.62501525878906	0.0029030144214630127	20	006
156	399.35821533203125	219.306640625	0.9999999403953552	354.644775390625	285.0826721191406	1.0	550.3755493164062	187.46910095214844	1.0	549.249267578125	187.44662475585938	0.001420527696609497	20	006
157	450.3641662597656	127.17173767089844	0.9999961853027344	399.0057373046875	191.64418029785156	0.9999995231628418	549.3403930664062	189.5821075439453	1.0	547.326171875	188.98117065429688	0.002171158790588379	20	006
158	548.60693359375	196.31533813476562	1.773238182067871e-5	438.7703552246094	121.19206237792969	0.04546329379081726	551.5507202148438	193.81422424316406	1.0	547.1170654296875	192.67564392089844	0.000841289758682251	20	006
159	4.1942667961120605	208.8457489013672	0.00015118718147277832	550.285400390625	186.60293579101562	0.0001843571662902832	548.9450073242188	184.4669952392578	0.9999998807907104	546.9149169921875	184.7778778076172	0.021490931510925293	20	006
160	4.67002534866333	2.205075263977051	3.236532211303711e-5	2.6204833984375	2.8670997619628906	5.8531761169433594e-5	546.3194580078125	187.6195068359375	0.9999998807907104	544.7110595703125	191.44212341308594	0.0003243386745452881	20	006
161	509.6511535644531	270.2030944824219	0.9999270439147949	512.4832153320312	271.0680847167969	0.010198622941970825	546.210205078125	195.27313232421875	1.0	542.5323486328125	197.18032836914062	0.001092076301574707	20	006
162	510.1446533203125	281.9105529785156	1.0	503.3067932128906	161.49510192871094	0.9848610162734985	549.370849609375	191.27328491210938	1.0	546.7891845703125	191.53152465820312	0.0004559159278869629	20	006
163	508.06085205078125	298.2665100097656	0.33834218978881836	501.9139709472656	176.17523193359375	0.594363808631897	549.53564453125	188.97305297851562	1.0	549.449462890625	188.84686279296875	0.0003497302532196045	20	006
164	502.76348876953125	344.5096435546875	1.0	5.7000250816345215	211.42172241210938	0.00015932321548461914	549.565185546875	197.41094970703125	1.0	546.3500366210938	196.7093048095703	0.00029581785202026367	20	006
165	505.2996520996094	364.7115173339844	1.0	484.3677062988281	250.56048583984375	0.8017578125	549.0033569335938	184.37022399902344	1.0	566.5352172851562	186.6519317626953	0.0033897459506988525	20	006
166	506.2526550292969	371.949951171875	1.0	474.0650329589844	270.7763977050781	1.0	549.3983154296875	187.69569396972656	1.0	548.5693969726562	188.06289672851562	0.0030198395252227783	20	006
167	511.2121276855469	373.0603942871094	1.0	480.84375	277.1259765625	1.0	548.0992431640625	190.86485290527344	1.0	545.3651733398438	190.8351593017578	0.0016393661499023438	20	006
168	495.62860107421875	373.1993103027344	1.0	548.7093505859375	188.59535217285156	0.00017654895782470703	549.1830444335938	187.23638916015625	1.0	548.6719970703125	188.03787231445312	0.0016087889671325684	20	006
169	505.444580078125	388.7060546875	0.9999950528144836	502.51275634765625	294.35003662109375	7.799267768859863e-5	549.5244140625	186.95724487304688	1.0	547.2869262695312	187.90130615234375	0.0006371736526489258	20	006
170	499.6416320800781	282.5398254394531	0.9999998807907104	500.8193359375	280.90911865234375	0.03294691443443298	548.6824951171875	191.50491333007812	0.9999998807907104	546.4680786132812	191.2463836669922	0.00202101469039917	20	006
171	493.83203125	277.1259765625	0.9968980550765991	494.1670227050781	276.7726135253906	0.011816591024398804	549.4301147460938	186.3950958251953	1.0	547.7992553710938	186.00723266601562	0.00103682279586792	20	006
172	489.4696350097656	274.0152587890625	0.9990718960762024	547.079833984375	191.71121215820312	0.00044539570808410645	548.0331420898438	191.05178833007812	1.0	546.4647216796875	190.67332458496094	0.0019080042839050293	20	006
173	487.258544921875	275.7395324707031	0.9969279766082764	487.7489318847656	275.39007568359375	0.00032210350036621094	546.4905395507812	188.6463165283203	1.0	543.6282958984375	188.9419403076172	0.0006569623947143555	20	006
174	480.62384033203125	265.8863220214844	0.9999998211860657	475.8359069824219	345.013916015625	0.0007614195346832275	549.9616088867188	188.07980346679688	1.0	548.1947631835938	187.94912719726562	0.002263277769088745	20	006
175	478.8377685546875	326.9841003417969	0.11030018329620361	473.55523681640625	326.3146057128906	0.9469785094261169	549.7351684570312	188.5928497314453	1.0	547.5145263671875	188.50979614257812	0.0018379390239715576	20	006
176	507.6640930175781	162.26551818847656	0.07979702949523926	2.3473429679870605	3.396456003189087	4.6759843826293945e-5	547.8136596679688	194.9895477294922	1.0	545.0015869140625	197.39859008789062	0.0001602768898010254	20	006
177	517.43701171875	133.8877410888672	1.0	470.7882995605469	226.36045837402344	0.00019213557243347168	542.3914794921875	196.67042541503906	1.0	531.5364379882812	195.06410217285156	0.00035625696182250977	20	006
178	517.597900390625	123.58211517333984	1.0	470.0276184082031	214.96041870117188	1.0	544.6534423828125	179.2225799560547	0.9999997615814209	543.3917236328125	178.32913208007812	0.05275872349739075	20	006
179	525.2859497070312	120.81256866455078	1.0	469.20355224609375	195.42405700683594	0.9999352693557739	551.2059936523438	185.99307250976562	0.999998927116394	549.26025390625	185.76329040527344	0.004989355802536011	20	006
180	524.8731689453125	111.22721099853516	1.0	463.9518127441406	199.87515258789062	1.0	547.1043090820312	187.47610473632812	1.0	546.4986572265625	188.3624725341797	0.0015453696250915527	20	006
181	520.1326904296875	76.39370727539062	0.9552147388458252	472.9626770019531	176.44821166992188	0.9943246841430664	550.562744140625	192.515625	1.0	477.0921325683594	177.81668090820312	0.006829559803009033	20	006
182	518.5855102539062	63.549373626708984	1.0	476.58233642578125	159.065673828125	0.061453431844711304	547.24365234375	184.07608032226562	1.0	544.8994140625	184.93980407714844	0.001803964376449585	20	006
183	512.3232421875	50.57673263549805	1.0	477.800537109375	152.50559997558594	1.0	548.6785278320312	189.9385223388672	1.0	545.946533203125	190.52853393554688	0.0010535717010498047	20	006
184	518.3916625976562	41.87315368652344	1.0	526.6148071289062	44.2884635925293	0.02057906985282898	549.7432861328125	188.38516235351562	1.0	547.6600341796875	188.3806610107422	0.001408994197845459	20	006
185	517.5462646484375	35.75200271606445	1.0	461.06494140625	112.09667205810547	0.9990769028663635	547.8828735351562	187.73765563964844	1.0	545.430419921875	187.7229461669922	0.001985877752304077	20	006
186	513.2277221679688	29.85663604736328	1.0	453.8441467285156	111.50057983398438	1.0	549.4241943359375	188.92210388183594	1.0	505.4045104980469	6.918615341186523	0.0015250742435455322	20	006
187	510.9363708496094	30.450050354003906	1.0	449.2247314453125	102.86116790771484	1.0	548.93701171875	187.2940673828125	1.0	546.67578125	186.74832153320312	0.001076728105545044	20	006
188	511.211181640625	30.43975067138672	1.0	440.9338073730469	100.91914367675781	0.9999997615814209	548.9010620117188	189.58905029296875	1.0	547.246337890625	189.43923950195312	0.001722872257232666	20	006
189	509.0951843261719	31.007226943969727	1.0	438.82989501953125	106.15252685546875	1.0	550.0838012695312	188.29354858398438	1.0	548.1961059570312	187.99229431152344	0.0014823973178863525	20	006
190	507.69512939453125	34.14531707763672	1.0	439.24395751953125	113.46912384033203	1.0	549.832275390625	187.6373291015625	1.0	548.4766235351562	187.4263916015625	0.0017555952072143555	20	006
191	506.761962890625	37.86857604980469	1.0	443.4400939941406	113.20437622070312	1.0	547.9114990234375	189.45596313476562	1.0	546.2194213867188	189.06671142578125	0.0012187659740447998	20	006
192	508.51495361328125	39.8770637512207	1.0	446.237548828125	109.6988525390625	0.9999999403953552	549.577392578125	189.49794006347656	1.0	547.489013671875	189.0498046875	0.0021219253540039062	20	006
193	511.02166748046875	41.87786102294922	1.0	447.0152282714844	107.18351745605469	1.0	549.1451416015625	187.1349639892578	1.0	546.8956909179688	187.18702697753906	0.0015922188758850098	20	006
194	512.3844604492188	39.78127670288086	1.0	446.9022521972656	105.40104675292969	1.0	549.2869262695312	188.1954803466797	1.0	547.2271728515625	188.29864501953125	0.0027515292167663574	20	006
195	513.87255859375	38.3859748840332	1.0	448.56085205078125	105.54021453857422	1.0	548.951416015625	189.4641876220703	1.0	546.7449951171875	189.38233947753906	0.0010645687580108643	20	006
196	514.295166015625	36.931461334228516	1.0	451.062255859375	105.07921600341797	1.0	548.2496948242188	188.78695678710938	1.0	546.4262084960938	188.6836700439453	0.0009554624557495117	20	006
197	513.9070434570312	31.840343475341797	1.0	453.61663818359375	103.6420669555664	1.0	547.6923217773438	188.24423217773438	1.0	545.1444702148438	188.20010375976562	0.002037942409515381	20	006
198	515.027099609375	29.12073516845703	1.0	454.6051940917969	100.53839874267578	1.0	548.83837890625	187.92343139648438	1.0	506.5394287109375	6.110861778259277	0.002329587936401367	20	006
199	516.0552978515625	27.586227416992188	1.0	455.0047607421875	100.0052490234375	1.0	549.3657836914062	188.2257843017578	1.0	506.1248474121094	6.074689865112305	0.004093557596206665	20	006
200	516.0068969726562	27.13932991027832	1.0	456.6181335449219	94.0879135131836	1.0	548.419189453125	188.80149841308594	1.0	505.2345275878906	5.624493598937988	0.006647318601608276	20	006
201	514.9439086914062	25.944236755371094	1.0	456.0724182128906	92.36425018310547	1.0	548.4181518554688	187.8029022216797	1.0	505.6251525878906	5.858620643615723	0.009253829717636108	20	006
202	514.997314453125	24.66203498840332	0.9999999403953552	456.1489562988281	87.9420394897461	1.0	549.186767578125	187.4326629638672	1.0	505.253173828125	5.318713665008545	0.007233530282974243	20	006
203	514.1920166015625	24.594696044921875	1.0	453.1478271484375	84.20787811279297	1.0	548.118896484375	189.11952209472656	1.0	504.7017517089844	5.232654094696045	0.011133790016174316	20	006
204	512.0491333007812	25.627662658691406	0.9999997615814209	454.301025390625	81.279052734375	1.0	548.0776977539062	188.6288299560547	1.0	503.89019775390625	5.614439487457275	0.015196472406387329	20	006
205	510.81585693359375	25.5275936126709	0.9999987483024597	456.0552978515625	76.21994018554688	1.0	548.619873046875	188.4479522705078	1.0	504.3158264160156	4.994147777557373	0.009997040033340454	20	006
206	502.8257141113281	26.179210662841797	0.999999463558197	454.78887939453125	77.20040893554688	1.0	548.6343994140625	188.48793029785156	1.0	546.864501953125	188.4940185546875	0.005188584327697754	20	006
207	488.5738525390625	27.757518768310547	1.0	491.88818359375	8.766616821289062	0.0014978647232055664	548.5716552734375	188.99151611328125	1.0	487.5323486328125	3.1521799564361572	0.011764198541641235	20	006
208	484.2654113769531	26.130521774291992	1.0	451.0537414550781	60.576499938964844	0.001447051763534546	548.5772705078125	188.5620880126953	1.0	472.588134765625	3.9136312007904053	0.007153302431106567	20	006
209	512.6630859375	49.853309631347656	0.9937348365783691	451.1973571777344	44.030452728271484	0.9996368288993835	548.4806518554688	188.16444396972656	1.0	545.9089965820312	187.59535217285156	0.003040611743927002	20	006
210	480.58453369140625	29.28175926208496	0.8557409048080444	452.93896484375	37.25993728637695	0.9999148845672607	548.5609741210938	187.83779907226562	1.0	547.580322265625	187.54539489746094	0.004986435174942017	20	006
211	510.87213134765625	52.629695892333984	0.9999997615814209	456.1897277832031	31.63410186767578	0.999964714050293	548.2241821289062	189.1386260986328	1.0	456.6394958496094	7.272016525268555	0.004664033651351929	20	006
212	511.54254150390625	55.598854064941406	0.9999998807907104	454.2772521972656	29.219173431396484	0.9996880292892456	548.4107055664062	188.94725036621094	1.0	455.41986083984375	7.053064346313477	0.008616030216217041	20	006
213	465.7245788574219	21.975187301635742	0.45086729526519775	459.513427734375	25.281518936157227	0.9999355673789978	548.8029174804688	188.58148193359375	1.0	455.73553466796875	7.276767253875732	0.0067792534828186035	20	006
214	517.898193359375	73.10176086425781	0.5912206172943115	458.012451171875	14.539799690246582	0.9999998807907104	548.7584838867188	188.634033203125	1.0	465.0077209472656	4.7437567710876465	0.003243386745452881	20	006
215	519.346435546875	82.07970428466797	0.9999762773513794	457.750732421875	9.163850784301758	0.9999540448188782	548.5902709960938	188.2548370361328	1.0	547.0986938476562	187.89419555664062	0.0023603737354278564	20	006
216	519.1376953125	88.13388061523438	1.0	459.6202392578125	3.4316718578338623	0.00961834192276001	549.2662963867188	188.20938110351562	1.0	547.5048217773438	188.0655975341797	0.0014592111110687256	20	006
217	519.1543579101562	93.89665985107422	1.0	472.5865478515625	0.5144476890563965	0.0010943114757537842	549.604736328125	188.0425567626953	1.0	506.2926330566406	196.7504119873047	0.9403868317604065	20	006
218	522.91748046875	100.81572723388672	0.9999110698699951	462.1218566894531	2.113558769226074	0.0006232559680938721	549.5112915039062	188.46237182617188	1.0	547.5233154296875	188.5428924560547	0.0009176135063171387	20	006
219	519.7100830078125	100.16693878173828	1.0	472.2232360839844	2.8657727241516113	0.0012965500354766846	550.2973022460938	188.66262817382812	1.0	547.9144287109375	189.57484436035156	0.0005818307399749756	20	006
220	517.5663452148438	105.80590057373047	0.9997421503067017	526.0645751953125	102.0022964477539	0.0012980103492736816	549.8455810546875	187.29010009765625	1.0	548.1204833984375	187.8058319091797	0.00035375356674194336	20	006
221	514.1028442382812	107.33753204345703	1.0	473.8699645996094	3.809946060180664	0.0019522309303283691	550.1701049804688	187.8132781982422	1.0	499.590576171875	201.9755096435547	0.0036780834197998047	20	006
222	514.5235595703125	110.19818878173828	1.0	473.4916687011719	3.744292974472046	0.0006535053253173828	550.775634765625	187.55471801757812	1.0	499.68475341796875	197.7314910888672	0.03379654884338379	20	006
223	513.33544921875	112.9113540649414	0.9999997615814209	518.1459350585938	111.295654296875	0.3841463327407837	549.5734252929688	187.347412109375	1.0	546.6536865234375	186.5152130126953	0.0003167092800140381	20	006
224	513.8162231445312	116.12470245361328	1.0	468.4792785644531	5.971632957458496	0.0037010908126831055	549.840576171875	187.7543487548828	1.0	505.0718994140625	180.5098114013672	0.5017907023429871	20	006
225	504.9131164550781	118.5062026977539	1.0	476.70672607421875	21.70530891418457	1.0	549.5753173828125	186.77113342285156	1.0	503.8780212402344	182.43887329101562	0.9998171925544739	20	006
226	490.6248474121094	119.81748962402344	1.0	490.64007568359375	35.186649322509766	0.0017587542533874512	549.1353149414062	187.44520568847656	1.0	501.6330261230469	177.2618865966797	0.9999547004699707	20	006
227	481.9271545410156	123.71540069580078	1.0	482.57720947265625	127.52320861816406	0.0012732148170471191	550.1286010742188	188.1385498046875	1.0	500.4559631347656	177.58660888671875	0.011342942714691162	20	006
228	478.39031982421875	126.6108169555664	1.0	480.6069641113281	129.67030334472656	0.00016492605209350586	549.5546875	187.50131225585938	1.0	491.6812744140625	209.02207946777344	0.009610801935195923	20	006
229	477.7890930175781	130.4037628173828	1.0	478.5538330078125	72.19203186035156	0.04187685251235962	550.0386352539062	189.28118896484375	1.0	548.42724609375	188.8163299560547	0.0011414885520935059	20	006
230	477.91876220703125	133.91885375976562	1.0	474.28631591796875	71.85397338867188	0.026463687419891357	550.2672729492188	184.9984893798828	1.0	488.2408142089844	211.92930603027344	0.9980179071426392	20	006
231	474.4428405761719	135.4810791015625	0.9999936819076538	479.4884948730469	72.03990936279297	0.999969482421875	549.1873168945312	187.18133544921875	1.0	488.5648498535156	213.23455810546875	0.038502901792526245	20	006
232	496.3751525878906	136.3590087890625	0.9707114696502686	473.3303527832031	78.11813354492188	0.9999831914901733	550.4769897460938	188.961669921875	1.0	488.6733703613281	211.40870666503906	0.005334198474884033	20	006
233	471.45416259765625	142.5613555908203	0.9999977946281433	467.3519287109375	97.89408874511719	0.014314323663711548	549.4779052734375	187.6332244873047	1.0	546.5786743164062	187.32167053222656	0.00046387314796447754	20	006
234	475.86724853515625	144.879150390625	0.9971454739570618	464.864990234375	95.98760986328125	0.9513411521911621	549.0775146484375	188.2168731689453	1.0	545.8484497070312	187.8838348388672	0.0003044605255126953	20	006
235	477.4692687988281	148.93536376953125	0.9930578470230103	459.31182861328125	95.98977661132812	0.9999992251396179	549.7540893554688	188.0868377685547	1.0	457.5890197753906	95.9974365234375	0.0003794431686401367	20	006
236	471.00927734375	150.93605041503906	1.0	452.1056823730469	104.2762451171875	1.0	548.8815307617188	187.71218872070312	1.0	483.6505126953125	221.88909912109375	0.033034831285476685	20	006
237	520.9200439453125	105.33190155029297	0.9999521970748901	451.9810485839844	106.96633911132812	0.9999975562095642	549.057861328125	188.52769470214844	1.0	485.1976623535156	222.83946228027344	0.03617247939109802	20	006
238	521.54052734375	107.0456771850586	0.9999688267707825	450.0505065917969	108.36920928955078	0.9702281951904297	549.3519287109375	189.29672241210938	1.0	486.18621826171875	220.64019775390625	0.3058963418006897	20	006
239	452.9643859863281	145.7378387451172	0.9999995827674866	451.6682434082031	105.52899932861328	0.9969046711921692	548.8988647460938	189.0112762451172	1.0	484.1914367675781	223.8855438232422	0.0005068182945251465	20	006
240	452.719970703125	142.34609985351562	1.0	445.64508056640625	108.88177490234375	0.9997982978820801	549.3338623046875	187.99411010742188	1.0	546.358642578125	187.5465545654297	0.00041344761848449707	20	006
241	520.4876098632812	111.42804718017578	0.9999998807907104	433.2186584472656	112.2013931274414	0.9998937845230103	548.6380615234375	188.92628479003906	1.0	486.1194152832031	222.7160186767578	0.0032448172569274902	20	006
242	451.1192932128906	140.817626953125	1.0	431.0478210449219	112.21575164794922	0.999998927116394	548.8545532226562	187.7886962890625	1.0	486.3367919921875	216.52279663085938	0.2459980845451355	20	006
243	519.014404296875	111.89694213867188	0.9999932050704956	426.7470703125	111.99652099609375	0.9999942779541016	548.9708251953125	188.0122833251953	1.0	487.0024108886719	217.6717529296875	0.04472365975379944	20	006
244	519.0731201171875	114.26351165771484	0.9999697804450989	426.57098388671875	116.25790405273438	0.9999616146087646	549.394775390625	188.392333984375	1.0	500.853271484375	192.0742645263672	0.0006071627140045166	20	006
245	519.9384765625	113.8988037109375	0.24864226579666138	520.5885009765625	112.78645324707031	0.9990818500518799	549.1323852539062	188.71913146972656	1.0	499.0950012207031	191.9325408935547	0.0005671381950378418	20	006
246	436.68292236328125	125.9433364868164	0.9971975088119507	522.2421875	113.35252380371094	0.9994847774505615	549.6167602539062	188.45982360839844	1.0	547.2525634765625	188.6627655029297	0.0003495514392852783	20	006
247	439.0437927246094	120.55892181396484	0.9999994039535522	521.449462890625	115.06402587890625	1.0	549.1414184570312	188.78517150878906	1.0	486.6621398925781	211.07968139648438	0.950667142868042	20	006
248	442.332275390625	124.0288314819336	1.0	521.7977905273438	115.62298583984375	0.9793155789375305	549.46875	188.78958129882812	1.0	485.4635009765625	199.52503967285156	0.7832282185554504	20	006
249	441.1305847167969	122.76446533203125	0.9999998807907104	520.465576171875	117.49659729003906	0.8699550628662109	548.4647827148438	188.48280334472656	1.0	487.9742736816406	200.19496154785156	0.9999868869781494	20	006
250	439.7002258300781	119.9389877319336	0.9999736547470093	432.386474609375	128.62881469726562	0.7070595026016235	548.6889038085938	188.44143676757812	1.0	491.1049499511719	192.5586700439453	0.9998098611831665	20	006
251	518.4564208984375	121.28829193115234	0.9999991059303284	432.10546875	127.46607971191406	0.8156549334526062	548.2293090820312	187.79608154296875	1.0	487.9420471191406	191.100830078125	0.9999815225601196	20	006
252	443.45355224609375	112.37390899658203	0.9999997615814209	431.213623046875	124.50862121582031	0.02958965301513672	549.9185180664062	188.67755126953125	1.0	486.32696533203125	191.00672912597656	0.9999995231628418	20	006
253	444.1844787597656	110.43150329589844	1.0	515.7105102539062	119.13346099853516	0.0018312036991119385	548.53955078125	188.15850830078125	1.0	487.26220703125	191.85726928710938	0.9999992847442627	20	006
254	442.503173828125	109.55111694335938	1.0	513.3873901367188	114.69000244140625	0.008510470390319824	550.3374633789062	189.0181884765625	1.0	489.3841857910156	191.2371063232422	0.9999691247940063	20	006
255	440.7942199707031	109.82459259033203	1.0	436.7586975097656	113.23789978027344	0.0016477406024932861	549.76611328125	188.637939453125	1.0	488.9311828613281	189.6067657470703	0.9999977350234985	20	006
256	440.3918151855469	109.91151428222656	1.0	517.9967041015625	114.58549499511719	0.9789441823959351	549.8233032226562	188.67117309570312	1.0	490.1114196777344	190.5553436279297	0.9999959468841553	20	006
257	439.2933654785156	110.22747802734375	1.0	516.2915649414062	113.24675750732422	0.0003574788570404053	550.1597290039062	189.12242126464844	1.0	488.44293212890625	190.97467041015625	0.9999823570251465	20	006
258	439.5051574707031	109.82029724121094	1.0	513.6363525390625	110.8794174194336	0.9998596906661987	550.1307983398438	188.1802520751953	0.9999999403953552	487.4004211425781	191.36451721191406	0.9999788999557495	20	006
259	439.4040832519531	108.61117553710938	0.9999998211860657	548.4996337890625	190.9307861328125	0.00024041533470153809	549.5286865234375	189.4985809326172	1.0	487.58587646484375	192.23611450195312	0.9999863505363464	20	006
260	439.5544128417969	106.8753662109375	1.0	518.2604370117188	109.35166931152344	0.15026623010635376	549.9954223632812	187.99510192871094	1.0	488.7593994140625	191.1492156982422	0.9987285137176514	20	006
261	439.6306457519531	106.0014419555664	1.0	519.0372924804688	111.3615493774414	0.0005837082862854004	549.8204345703125	188.68038940429688	1.0	484.7039794921875	189.07666015625	0.9994720220565796	20	006
262	441.034423828125	105.59880828857422	1.0	518.5200805664062	110.55363464355469	0.0006950199604034424	549.2845458984375	189.19898986816406	1.0	487.4322814941406	190.7734832763672	0.9999328851699829	20	006
263	439.6782531738281	103.56202697753906	1.0	518.3988647460938	105.34922790527344	0.003951400518417358	549.7075805664062	188.4696502685547	1.0	488.2222900390625	191.99366760253906	0.9999947547912598	20	006
264	440.1398620605469	103.34388732910156	1.0	447.429443359375	104.47787475585938	0.00019922852516174316	550.0331420898438	188.86036682128906	1.0	488.243408203125	192.23629760742188	0.9999676942825317	20	006
265	439.3426513671875	103.6668701171875	1.0	518.7418212890625	104.92649841308594	0.0077211856842041016	550.0369873046875	188.274658203125	1.0	488.2350769042969	189.9344482421875	0.999860942363739	20	006
266	439.8760070800781	102.84626007080078	1.0	549.7680053710938	189.93833923339844	0.0002174079418182373	550.1011962890625	188.98379516601562	1.0	487.9036560058594	195.32139587402344	0.999875545501709	20	006
267	440.1231689453125	103.07743835449219	1.0	516.9606323242188	103.72294616699219	0.0035241544246673584	549.8225708007812	188.66717529296875	1.0	491.78558349609375	190.88824462890625	0.9995706081390381	20	006
268	440.7479553222656	102.64561462402344	1.0	517.375732421875	101.94294738769531	0.004451751708984375	549.7495727539062	188.1459503173828	1.0	490.2237854003906	183.58909606933594	0.9757020473480225	20	006
269	442.2157897949219	101.82406616210938	1.0	517.4063110351562	102.1850357055664	0.0010973215103149414	549.6207275390625	188.1880645751953	1.0	486.36785888671875	186.65557861328125	0.9961405992507935	20	006
270	442.46807861328125	100.27926635742188	1.0	511.258544921875	95.78114318847656	0.005347073078155518	550.2806396484375	189.240234375	1.0	487.8625793457031	192.6649627685547	0.9737247228622437	20	006
271	508.5856018066406	92.26677703857422	0.9953924417495728	511.7233581542969	92.37014770507812	0.966742753982544	549.894287109375	188.68667602539062	1.0	487.3334655761719	191.8463134765625	0.9979124665260315	20	006
272	452.20086669921875	129.26258850097656	0.999704122543335	514.8236083984375	83.84527587890625	0.9999999403953552	549.7362060546875	189.101318359375	1.0	484.8212890625	195.02867126464844	0.9364100694656372	20	006
273	452.42901611328125	130.53866577148438	0.9993562698364258	517.5877075195312	79.79927825927734	1.0	550.21533203125	188.46286010742188	1.0	484.6519470214844	216.15623474121094	0.38428422808647156	20	006
274	449.5611267089844	129.40243530273438	0.9999985098838806	516.3782348632812	80.28185272216797	0.999995231628418	550.407470703125	188.27490234375	1.0	485.58782958984375	191.46896362304688	0.8447370529174805	20	006
275	449.1810302734375	130.35011291503906	0.9999988079071045	517.3484497070312	77.3553466796875	0.99751877784729	549.8099975585938	188.25070190429688	1.0	486.6207275390625	188.31430053710938	0.5492433309555054	20	006
276	448.6867980957031	129.97088623046875	0.9999983906745911	517.6726684570312	76.8753662109375	0.9993935823440552	549.2515258789062	189.47525024414062	1.0	485.327880859375	193.9894256591797	0.9910163879394531	20	006
277	451.0268859863281	130.60775756835938	0.9999994039535522	517.2962646484375	74.6337661743164	0.9999741315841675	550.2897338867188	188.9468536376953	0.9999998807907104	485.8035583496094	189.18887329101562	0.48595181107521057	20	006
278	450.0567932128906	129.83738708496094	0.9999996423721313	517.5054931640625	74.13803100585938	0.9999996423721313	549.8087768554688	188.9903564453125	1.0	486.9316101074219	191.0250244140625	0.9999246597290039	20	006
279	450.28424072265625	130.6981964111328	1.0	516.6156005859375	73.86398315429688	1.0	550.0181274414062	188.4326629638672	1.0	486.6329650878906	187.69180297851562	0.9944526553153992	20	006
280	449.0247497558594	129.02418518066406	1.0	516.8208618164062	72.82566833496094	1.0	549.1452026367188	188.71884155273438	1.0	486.2303771972656	190.6280059814453	0.9998152852058411	20	006
281	448.9013366699219	128.71791076660156	0.9999998211860657	515.50048828125	72.27308654785156	1.0	549.8825073242188	188.641357421875	1.0	485.8149719238281	191.80801391601562	0.9998656511306763	20	006
282	449.40057373046875	128.02919006347656	0.9999998211860657	516.7904052734375	72.48774719238281	0.9999758005142212	549.4310302734375	189.41122436523438	1.0	486.0345153808594	188.26010131835938	0.9998070001602173	20	006
283	446.1262512207031	126.41020965576172	0.9999865293502808	426.7203063964844	76.5849609375	0.9999299049377441	549.1954345703125	189.42919921875	1.0	485.2597351074219	191.86976623535156	0.8844332695007324	20	006
284	442.6596984863281	124.99210357666016	0.9999988079071045	512.366943359375	71.15756225585938	0.36169692873954773	549.4386596679688	189.44802856445312	1.0	487.5537414550781	194.0819549560547	0.9998385310173035	20	006
285	512.47119140625	66.9652099609375	1.0	482.5196533203125	121.53984069824219	0.0010304152965545654	549.56689453125	189.18434143066406	1.0	484.9974365234375	193.11297607421875	0.998167872428894	20	006
286	436.68896484375	124.4849624633789	1.0	512.9951782226562	68.3231430053711	0.38400647044181824	549.6008911132812	189.54232788085938	1.0	486.9041442871094	194.10231018066406	0.9999906420707703	20	006
287	435.4103088378906	123.06046295166016	1.0	511.4766540527344	68.19226837158203	0.9858672618865967	549.6229858398438	189.55056762695312	1.0	486.9689636230469	194.5109100341797	0.9999933242797852	20	006
288	432.7665100097656	123.09415435791016	1.0	511.4576721191406	68.29967498779297	0.677734375	549.2240600585938	189.45433044433594	1.0	486.5672912597656	194.1228485107422	0.9989360570907593	20	006
289	430.8907165527344	122.07957458496094	1.0	511.39324951171875	67.93553924560547	0.9687113761901855	549.781494140625	189.47705078125	1.0	487.03131103515625	207.22262573242188	0.9998652935028076	20	006
290	429.96624755859375	122.26145935058594	1.0	505.41717529296875	67.04512786865234	0.08070796728134155	549.6891479492188	189.31138610839844	1.0	487.7518310546875	196.96737670898438	0.9909188747406006	20	006
291	429.9510192871094	121.7685546875	1.0	509.2733154296875	65.67989349365234	0.6564116477966309	549.0984497070312	189.60043334960938	1.0	487.963623046875	199.1400146484375	0.9999918937683105	20	006
292	429.2283630371094	123.44679260253906	1.0	509.8505859375	65.54595184326172	0.9999979138374329	549.40966796875	189.15887451171875	1.0	487.367431640625	206.2134552001953	0.9655517935752869	20	006
293	430.2183837890625	127.53128051757812	1.0	512.1882934570312	60.01506805419922	0.007065296173095703	549.4743041992188	188.86309814453125	1.0	486.9158020019531	199.89129638671875	0.9988610744476318	20	006
294	438.9334716796875	55.92171096801758	1.0	491.5054626464844	128.23764038085938	0.9983533620834351	549.051513671875	189.7607879638672	1.0	485.9291076660156	202.75640869140625	0.9963600635528564	20	006
295	433.2464904785156	133.07179260253906	1.0	505.8769836425781	50.594120025634766	1.0	549.747314453125	189.45709228515625	1.0	486.3255615234375	201.10145568847656	0.2004677951335907	20	006
296	435.1922912597656	135.98724365234375	1.0	508.3464660644531	47.90107727050781	1.0	549.4376831054688	188.56858825683594	1.0	487.0679626464844	206.5375518798828	0.9859380722045898	20	006
297	438.03662109375	139.90794372558594	1.0	505.49658203125	50.89960479736328	1.0	548.9624633789062	189.22544860839844	1.0	485.6600341796875	205.11270141601562	0.5773237943649292	20	006
298	440.3638916015625	145.38230895996094	1.0	506.73419189453125	48.821510314941406	0.9999958276748657	548.9943237304688	188.59384155273438	1.0	486.29736328125	206.5702362060547	0.6049050092697144	20	006
299	444.7098083496094	150.62612915039062	1.0	425.7989501953125	59.76150131225586	0.9999998807907104	549.0625610351562	188.79891967773438	1.0	485.02545166015625	206.5693817138672	0.9988207817077637	20	006
300	447.6976013183594	152.956787109375	1.0	423.61260986328125	63.015655517578125	1.0	548.8383178710938	189.27528381347656	1.0	485.9004211425781	208.74774169921875	0.9999568462371826	20	006
301	449.75146484375	156.19610595703125	1.0	421.8594055175781	64.0413818359375	1.0	548.8768920898438	188.95333862304688	1.0	484.25823974609375	211.591064453125	0.9967731833457947	20	006
302	452.5895080566406	158.68588256835938	1.0	419.3671569824219	64.65597534179688	1.0	549.0792236328125	188.72337341308594	1.0	485.6129455566406	207.54745483398438	0.2845383286476135	20	006
303	458.0496826171875	162.6404266357422	1.0	415.1955261230469	66.63912200927734	0.9999967813491821	549.179931640625	188.96929931640625	1.0	547.3975219726562	189.74391174316406	0.0008879601955413818	20	006
304	457.94293212890625	164.92613220214844	1.0	417.08624267578125	72.50904083251953	0.9999999403953552	549.1197509765625	188.52903747558594	1.0	486.334228515625	207.39540100097656	0.12104344367980957	20	006
305	459.90972900390625	168.120361328125	1.0	417.1954650878906	75.49275207519531	0.9999926090240479	549.4122314453125	188.74600219726562	1.0	486.47442626953125	209.35537719726562	0.00607675313949585	20	006
306	459.5705871582031	169.59649658203125	1.0	418.9761657714844	77.98600769042969	1.0	549.563232421875	189.38636779785156	1.0	547.5057983398438	189.65826416015625	0.0012974441051483154	20	006
307	458.6205139160156	172.83131408691406	1.0	415.6573486328125	77.55743408203125	0.28344500064849854	549.2600708007812	188.9641571044922	1.0	547.2941284179688	189.29469299316406	0.0006655752658843994	20	006
308	458.98504638671875	175.62098693847656	1.0	548.1419067382812	190.4545135498047	0.0005553662776947021	549.0603637695312	188.68145751953125	1.0	547.4429321289062	189.11599731445312	0.0015953779220581055	20	006
309	458.52703857421875	177.80369567871094	1.0	420.901611328125	87.39667510986328	0.07722783088684082	549.111083984375	189.19171142578125	1.0	547.1345825195312	189.55670166015625	0.000941842794418335	20	006
310	458.8207702636719	179.91993713378906	1.0	548.4354858398438	190.87265014648438	0.0006212294101715088	549.0615234375	189.33441162109375	1.0	547.4755859375	189.71583557128906	0.0012285411357879639	20	006
311	459.6125183105469	183.8743438720703	1.0	420.4381103515625	89.62213134765625	0.9999988079071045	549.2033081054688	188.88079833984375	1.0	547.1296997070312	189.50656127929688	0.0005308091640472412	20	006
312	457.8944091796875	184.311279296875	1.0	418.5940246582031	90.20913696289062	0.16604682803153992	549.4249877929688	188.98333740234375	1.0	547.6734008789062	189.6904296875	0.0011963844299316406	20	006
313	452.18609619140625	179.03163146972656	1.0	419.4482727050781	89.89269256591797	1.0	549.5974731445312	188.73532104492188	1.0	485.9288635253906	210.0985107421875	0.3422256410121918	20	006
314	451.7383728027344	177.04563903808594	1.0	419.75006103515625	83.25971221923828	1.0	549.1695556640625	188.91722106933594	1.0	547.39013671875	189.07839965820312	0.0014138221740722656	20	006
315	448.6087646484375	178.10301208496094	1.0	419.7533874511719	81.1651382446289	1.0	549.2485961914062	190.02052307128906	1.0	485.3340148925781	209.36363220214844	0.006613671779632568	20	006
316	446.8655090332031	177.76902770996094	1.0	417.9942321777344	78.54997253417969	0.9999018311500549	548.4404907226562	189.31500244140625	1.0	483.947021484375	211.55641174316406	0.02114689350128174	20	006
317	444.51171875	180.2250518798828	1.0	421.52667236328125	83.36968231201172	0.9952409267425537	549.3248901367188	189.0785369873047	1.0	485.8591613769531	208.35931396484375	0.003804326057434082	20	006
318	442.4125061035156	184.079345703125	1.0	418.5290832519531	85.54593658447266	0.6171500086784363	548.945556640625	188.9278564453125	1.0	485.8256530761719	206.3289337158203	0.011030703783035278	20	006
319	440.6531677246094	186.02793884277344	1.0	418.0894775390625	87.71977233886719	0.9999985694885254	549.4188842773438	189.5693817138672	1.0	547.728515625	189.5492706298828	0.0013949275016784668	20	006
320	440.4808349609375	186.36825561523438	1.0	417.13067626953125	90.95795440673828	0.9999876022338867	548.833984375	188.8660888671875	1.0	486.2494812011719	195.865234375	0.028029680252075195	20	006
321	440.7872619628906	186.748046875	1.0	415.27984619140625	91.54755401611328	0.9999991655349731	549.3143920898438	189.4821014404297	1.0	486.1662902832031	193.39088439941406	0.008782178163528442	20	006
322	439.293701171875	188.1142578125	1.0	416.59490966796875	95.8094482421875	0.9999645948410034	549.44287109375	189.22515869140625	1.0	548.151123046875	189.3760528564453	0.0009944438934326172	20	006
323	438.01104736328125	186.493408203125	1.0	416.0429992675781	100.35906219482422	0.9999905824661255	548.6614990234375	188.96653747558594	1.0	547.4826049804688	189.15121459960938	0.0015999376773834229	20	006
324	437.2839050292969	186.1827850341797	1.0	412.9309387207031	95.4869613647461	0.9999988079071045	549.2471923828125	188.8098602294922	1.0	548.228515625	188.89390563964844	0.0008882880210876465	20	006
325	435.4940490722656	186.2716827392578	1.0	411.128173828125	110.46453857421875	0.9944474101066589	549.2953491210938	188.67764282226562	1.0	548.0892333984375	188.76437377929688	0.0018101036548614502	20	006
326	435.6714172363281	185.59315490722656	1.0	498.32122802734375	111.9361343383789	0.8921810388565063	550.8040161132812	187.431884765625	0.9999998807907104	550.1387939453125	186.49327087402344	0.0011754035949707031	20	006
327	435.9486999511719	185.0126953125	1.0	407.1491394042969	99.94670104980469	0.2741117477416992	548.7982788085938	188.6976318359375	1.0	485.8817138671875	202.14479064941406	0.016462981700897217	20	006
328	434.7975158691406	185.92855834960938	1.0	404.8026123046875	95.94790649414062	0.9999895095825195	548.3400268554688	188.62399291992188	1.0	546.7642211914062	188.4051971435547	0.001912146806716919	20	006
329	433.52703857421875	187.68313598632812	1.0	404.10107421875	94.15296173095703	1.0	547.752197265625	187.79527282714844	1.0	426.38946533203125	194.2765655517578	0.003295987844467163	20	006
330	433.1734924316406	187.2064666748047	1.0	405.62933349609375	98.52620697021484	0.9999995827674866	548.23828125	187.61358642578125	1.0	547.1871948242188	188.40185546875	0.0014929473400115967	20	006
331	432.1103820800781	187.44583129882812	1.0	406.0931396484375	105.37879943847656	0.9999950528144836	548.8239135742188	188.11439514160156	1.0	547.6699829101562	187.8016815185547	0.0011892914772033691	20	006
332	431.5011291503906	188.04742431640625	1.0	402.2086486816406	94.41758728027344	1.0	548.4920654296875	188.44186401367188	1.0	486.358154296875	190.26873779296875	0.002845257520675659	20	006
333	430.999267578125	187.8782196044922	0.9999998807907104	402.62640380859375	100.0279769897461	0.9999998807907104	548.3480224609375	188.0352325439453	1.0	427.2691650390625	192.68368530273438	0.002461850643157959	20	006
334	429.8912353515625	187.4194793701172	0.9999999403953552	402.0219421386719	97.30152130126953	1.0	548.5261840820312	188.00787353515625	1.0	427.33648681640625	192.24984741210938	0.0018758177757263184	20	006
335	429.4456481933594	187.72576904296875	0.9999997615814209	398.9098815917969	95.65453338623047	0.9999854564666748	548.5073852539062	187.7488250732422	1.0	427.9710998535156	191.8225555419922	0.0021284520626068115	20	006
336	430.3095703125	189.03048706054688	0.9999977946281433	400.18621826171875	102.03802490234375	0.9999996423721313	548.591796875	187.61416625976562	1.0	488.49127197265625	189.28439331054688	0.0011276304721832275	20	006
337	429.1260681152344	189.17933654785156	1.0	397.90777587890625	106.77506256103516	0.9991178512573242	548.3682250976562	188.39088439941406	1.0	486.1302490234375	192.2633514404297	0.0010475516319274902	20	006
338	428.31072998046875	189.59307861328125	1.0	399.6750183105469	104.47753143310547	0.9999998807907104	548.6574096679688	188.0882110595703	1.0	487.1560363769531	191.11236572265625	0.0016457438468933105	20	006
339	428.7027893066406	190.89791870117188	0.9999999403953552	398.1604919433594	106.4531021118164	0.9999992847442627	548.6578979492188	187.7948760986328	1.0	486.83612060546875	192.8662109375	0.0021134614944458008	20	006
340	426.9033508300781	190.106689453125	1.0	398.68939208984375	101.81926727294922	0.9999970197677612	548.59423828125	187.91058349609375	1.0	487.5506286621094	192.8907470703125	0.0012583434581756592	20	006
341	485.8356628417969	189.20132446289062	1.0	395.1099548339844	99.03446960449219	1.0	548.3037719726562	188.09555053710938	1.0	547.2280883789062	188.10031127929688	0.0010592639446258545	20	006
342	484.5707702636719	190.7569122314453	1.0	397.5751037597656	102.78443145751953	1.0	548.8973388671875	187.8898468017578	1.0	547.8334350585938	187.65463256835938	0.0010644197463989258	20	006
343	486.1578674316406	190.16136169433594	1.0	398.0022277832031	103.33612823486328	1.0	548.9214477539062	187.99478149414062	1.0	547.5824584960938	188.1538848876953	0.0006393194198608398	20	006
344	485.11083984375	191.30580139160156	1.0	397.0812683105469	104.27824401855469	0.9999998807907104	548.7031860351562	188.03546142578125	1.0	546.1777954101562	187.9561767578125	0.0006584227085113525	20	006
345	485.468017578125	191.16973876953125	1.0	396.4548034667969	103.77193450927734	1.0	548.6583862304688	188.01824951171875	1.0	547.9813842773438	187.80477905273438	0.0006344616413116455	20	006
346	485.544921875	189.97891235351562	1.0	398.10546875	105.6594009399414	1.0	548.5952758789062	187.6259765625	1.0	546.3797607421875	187.6475830078125	0.0007401704788208008	20	006
347	426.2362060546875	194.10540771484375	1.0	397.4237365722656	105.18487548828125	0.9999997615814209	548.4356689453125	188.2116241455078	1.0	547.0399169921875	188.30056762695312	0.0007654726505279541	20	006
348	485.413818359375	190.26101684570312	1.0	397.4732971191406	104.77657318115234	1.0	548.5101928710938	187.6892852783203	1.0	546.3328247070312	187.38856506347656	0.0008022487163543701	20	006
349	486.0512390136719	191.06903076171875	1.0	393.70947265625	101.79503631591797	0.9999977350234985	548.5350341796875	187.70774841308594	1.0	546.2389526367188	187.83181762695312	0.0008485615253448486	20	006
350	487.3726501464844	189.91148376464844	1.0	398.951171875	108.30687713623047	0.9999997615814209	548.804443359375	187.34585571289062	1.0	546.5790405273438	187.2757110595703	0.0007529258728027344	20	006
351	486.4804992675781	190.90003967285156	1.0	398.18536376953125	106.90894317626953	0.9999985694885254	548.7232666015625	187.64454650878906	1.0	546.412109375	187.59808349609375	0.000883251428604126	20	006
352	486.9672546386719	189.58615112304688	1.0	396.29949951171875	102.94087982177734	1.0	548.7835083007812	187.508544921875	1.0	546.5674438476562	187.48074340820312	0.0007114410400390625	20	006
353	485.536865234375	190.32901000976562	1.0	397.9725646972656	106.20183563232422	0.9999978542327881	548.6708984375	187.829345703125	1.0	547.629150390625	188.0045623779297	0.0007520616054534912	20	006
354	485.55487060546875	189.77476501464844	1.0	398.7408142089844	107.54080200195312	1.0	548.3192138671875	187.9666748046875	1.0	546.0997314453125	188.0318145751953	0.0008116960525512695	20	006
355	426.2333679199219	195.31321716308594	1.0	485.2626037597656	112.11863708496094	0.9999999403953552	548.5534057617188	187.72955322265625	1.0	545.9313354492188	187.63455200195312	0.0004215240478515625	20	006
356	486.060302734375	192.253662109375	1.0	400.06524658203125	112.4754638671875	1.0	548.4862060546875	187.68357849121094	1.0	546.1470336914062	187.54794311523438	0.0006920695304870605	20	006
357	486.293701171875	192.6293182373047	1.0	397.6743469238281	106.45355987548828	0.9999999403953552	548.6871948242188	187.47914123535156	1.0	546.4035034179688	187.32077026367188	0.0007928609848022461	20	006
358	426.0542907714844	195.45693969726562	1.0	397.3455810546875	106.43080139160156	0.9999992847442627	548.33447265625	187.5375213623047	1.0	547.541748046875	187.53646850585938	0.0007398128509521484	20	006
359	424.6143798828125	194.17178344726562	1.0	399.58514404296875	107.1989974975586	1.0	548.2483520507812	187.73670959472656	1.0	545.93408203125	187.4806671142578	0.0005724132061004639	20	006
360	425.8673095703125	194.3742218017578	1.0	399.3889465332031	107.4157943725586	1.0	548.5216064453125	187.4507293701172	1.0	546.404296875	187.38270568847656	0.0007500052452087402	20	006
361	425.3985290527344	193.88589477539062	1.0	398.8513488769531	106.62606811523438	0.9999999403953552	548.3283081054688	187.88946533203125	1.0	545.8446655273438	187.79808044433594	0.0005219876766204834	20	006
362	425.2666320800781	194.6897430419922	1.0	399.0188293457031	107.85395050048828	1.0	548.6578979492188	187.491455078125	1.0	547.5438232421875	187.52490234375	0.0007679164409637451	20	006
363	425.86602783203125	195.18861389160156	1.0	400.143310546875	106.83043670654297	1.0	548.34716796875	188.05520629882812	1.0	547.129638671875	188.00010681152344	0.0008141994476318359	20	006
364	424.8284606933594	195.4671630859375	1.0	399.44036865234375	106.89559173583984	1.0	548.6464233398438	187.78933715820312	1.0	547.504638671875	187.5757293701172	0.0007964372634887695	20	006
365	424.6437072753906	194.8509521484375	1.0	399.16815185546875	105.43746185302734	1.0	548.3546142578125	188.0968017578125	1.0	547.2384643554688	187.94781494140625	0.0009400248527526855	20	006
366	425.5694885253906	195.66883850097656	1.0	399.7525939941406	108.59295654296875	1.0	548.5914306640625	187.9390869140625	1.0	547.2589111328125	188.0576629638672	0.0005360841751098633	20	006
367	425.70843505859375	195.617431640625	1.0	399.69488525390625	108.07482147216797	1.0	548.3411254882812	187.73306274414062	1.0	547.1875	187.9572296142578	0.000654071569442749	20	006
368	425.9923400878906	197.37533569335938	1.0	399.0879211425781	109.0799560546875	1.0	548.7611083984375	188.1873016357422	1.0	547.3618774414062	188.24139404296875	0.0009298026561737061	20	006
369	425.99212646484375	198.04620361328125	1.0	399.8482666015625	111.4062728881836	1.0	548.5641479492188	188.12864685058594	1.0	547.3822021484375	188.35922241210938	0.0005254149436950684	20	006
370	427.9915466308594	198.17132568359375	1.0	481.79425048828125	109.6362075805664	1.0	548.8445434570312	187.98056030273438	1.0	546.1547241210938	187.90626525878906	0.0006291568279266357	20	006
371	428.2830810546875	201.44847106933594	1.0	397.4603271484375	114.29288482666016	1.0	548.7059936523438	187.2432403564453	1.0	547.8369750976562	187.58685302734375	0.0007455348968505859	20	006
372	485.8695983886719	202.0214385986328	1.0	396.78094482421875	114.7369613647461	1.0	548.9682006835938	187.6566619873047	1.0	546.3654174804688	187.53829956054688	0.0006172657012939453	20	006
373	427.70416259765625	204.74021911621094	1.0	397.9349670410156	114.01631927490234	1.0	548.8034057617188	188.36468505859375	1.0	545.8854370117188	188.1868896484375	0.0004145205020904541	20	006
374	427.7541809082031	204.828857421875	1.0	399.51458740234375	118.04247283935547	1.0	549.156982421875	188.47486877441406	1.0	547.69384765625	188.4791259765625	0.001093059778213501	20	006
375	425.943359375	205.64410400390625	1.0	399.3268737792969	118.81915283203125	1.0	548.8075561523438	188.0448455810547	1.0	546.2762451171875	187.8999481201172	0.000644385814666748	20	006
376	427.17193603515625	205.02442932128906	1.0	399.24041748046875	117.85113525390625	1.0	548.8648681640625	187.76052856445312	1.0	546.09716796875	187.5833282470703	0.0005474686622619629	20	006
377	426.67108154296875	205.3359375	1.0	400.26226806640625	116.55632019042969	1.0	548.7924194335938	188.01675415039062	1.0	545.8390502929688	187.7335968017578	0.0004899203777313232	20	006
378	426.83758544921875	205.5126953125	0.9999998807907104	400.5417175292969	117.67860412597656	1.0	549.034912109375	187.90061950683594	1.0	546.0993041992188	187.6821746826172	0.0005343854427337646	20	006
379	426.4711608886719	206.04348754882812	1.0	401.3896179199219	117.18449401855469	1.0	548.905517578125	187.46966552734375	1.0	487.55548095703125	192.812255859375	0.0007236897945404053	20	006
380	488.4515380859375	203.17562866210938	1.0	401.7579040527344	120.45966339111328	1.0	548.8331298828125	188.211669921875	1.0	545.818115234375	187.95062255859375	0.0004526972770690918	20	006
381	488.4163818359375	202.441162109375	1.0	401.628173828125	118.40776824951172	1.0	549.2713623046875	187.77999877929688	1.0	546.5504150390625	187.47003173828125	0.0005438327789306641	20	006
382	426.4198303222656	205.81735229492188	1.0	401.7969665527344	118.89824676513672	1.0	548.88818359375	187.973388671875	1.0	546.1934814453125	187.88040161132812	0.0005734264850616455	20	006
383	426.9981994628906	205.5202178955078	1.0	402.9193420410156	120.29071807861328	1.0	548.7123413085938	187.3330841064453	1.0	545.9229736328125	187.200439453125	0.0005029141902923584	20	006
384	487.4491882324219	202.27276611328125	1.0	402.74151611328125	118.86187744140625	1.0	548.73583984375	188.03875732421875	1.0	545.9080200195312	187.88795471191406	0.0005560815334320068	20	006
385	426.5233154296875	205.81097412109375	0.9999998807907104	402.0711669921875	121.27717590332031	1.0	548.8789672851562	187.77743530273438	1.0	546.0516967773438	187.5369415283203	0.0005213022232055664	20	006
386	487.8116455078125	202.1773681640625	1.0	402.2978820800781	120.66316223144531	1.0	548.4380493164062	187.4468994140625	1.0	545.7745361328125	187.42958068847656	0.0005194544792175293	20	006
387	426.0313415527344	206.0940399169922	1.0	403.02117919921875	120.32095336914062	1.0	549.0823974609375	187.58663940429688	1.0	546.2713012695312	187.51991271972656	0.0005178749561309814	20	006
388	486.4124755859375	203.7252960205078	1.0	403.03314208984375	122.19284057617188	1.0	548.8196411132812	187.70687866210938	1.0	546.2296752929688	187.7069091796875	0.0007072985172271729	20	006
389	428.276123046875	206.6560821533203	0.9999999403953552	476.6643981933594	119.00226593017578	1.0	548.9744262695312	187.90357971191406	1.0	546.1775512695312	187.622802734375	0.0005441009998321533	20	006
390	430.15423583984375	207.93893432617188	1.0	402.809326171875	124.75848388671875	1.0	548.6060180664062	188.2318878173828	1.0	545.7275390625	187.7440643310547	0.000436246395111084	20	006
391	431.2728576660156	210.11944580078125	1.0	399.0587158203125	126.57859802246094	1.0	548.898681640625	187.91473388671875	1.0	546.2610473632812	187.53187561035156	0.0007457137107849121	20	006
392	432.94580078125	212.0116729736328	1.0	399.18280029296875	130.4925994873047	1.0	548.8900756835938	188.2366485595703	1.0	546.1409912109375	188.03414916992188	0.0007417798042297363	20	006
393	433.92431640625	214.9019775390625	1.0	398.54412841796875	131.5699462890625	1.0	548.7522583007812	188.40179443359375	1.0	546.0888671875	188.02525329589844	0.0008644461631774902	20	006
394	433.7310485839844	215.85580444335938	1.0	397.9008483886719	132.8512725830078	1.0	548.32470703125	187.9557647705078	1.0	546.1805419921875	188.4943389892578	0.0006845295429229736	20	006
395	433.91278076171875	218.24281311035156	1.0	397.9085693359375	132.84255981445312	1.0	549.0470581054688	187.66783142089844	1.0	546.2906494140625	187.45083618164062	0.0009482204914093018	20	006
396	434.28717041015625	219.84024047851562	1.0	397.3809509277344	134.9091796875	1.0	548.86376953125	188.00584411621094	1.0	547.407958984375	188.1114959716797	0.0006363093852996826	20	006
397	434.3624267578125	219.8263397216797	1.0	398.2210388183594	135.55865478515625	1.0	548.365966796875	188.46664428710938	1.0	546.8861083984375	188.46031188964844	0.00073203444480896	20	006
398	437.7004089355469	223.1373291015625	1.0	399.79339599609375	137.3713836669922	1.0	548.9380493164062	188.20236206054688	1.0	547.2455444335938	188.24661254882812	0.000556260347366333	20	006
399	441.3593444824219	224.97828674316406	1.0	399.5956115722656	137.75025939941406	0.9999998807907104	548.5314331054688	187.93409729003906	1.0	546.4395141601562	188.27084350585938	0.0006898939609527588	20	006
400	441.1690368652344	224.99200439453125	1.0	398.7082824707031	140.48358154296875	1.0	548.9044799804688	187.92323303222656	1.0	546.516357421875	188.36582946777344	0.0009371042251586914	20	006
401	443.10321044921875	227.35989379882812	1.0	397.80108642578125	140.88658142089844	1.0	549.1366577148438	187.939453125	1.0	547.7838745117188	187.8341827392578	0.0011245906352996826	20	006
402	441.7015686035156	229.04910278320312	1.0	397.476318359375	143.6038818359375	1.0	450.82763671875	229.0275421142578	6.368756294250488e-5	397.18963623046875	143.21434020996094	0.0001449882984161377	20	006
403	445.4612121582031	232.66632080078125	1.0	397.95440673828125	145.2329559326172	1.0	610.6968383789062	226.52919006347656	0.43126192688941956	479.36968994140625	147.63214111328125	0.0004075467586517334	20	006
404	447.6942138671875	234.80120849609375	1.0	394.1224670410156	146.20977783203125	1.0	611.6099853515625	227.1319580078125	0.0017727315425872803	480.3316345214844	147.67076110839844	0.0003463625907897949	20	006
405	448.85003662109375	237.61892700195312	1.0	487.82501220703125	150.23228454589844	1.0	611.8734741210938	226.7243194580078	0.00814095139503479	447.1526794433594	228.2596435546875	0.00046390295028686523	20	006
406	445.5733337402344	238.8612060546875	1.0	484.5430908203125	155.71583557128906	1.0	611.408447265625	226.10977172851562	0.001945585012435913	481.1151123046875	155.1307830810547	0.0001499652862548828	20	006
407	446.3103942871094	242.0364532470703	1.0	489.0303649902344	155.52552795410156	0.9999997615814209	610.7310180664062	226.88951110839844	0.013197749853134155	482.0899963378906	157.77638244628906	0.00015723705291748047	20	006
408	449.0037841796875	244.27285766601562	1.0	489.1552734375	157.7445068359375	1.0	611.4638061523438	227.2005615234375	0.018552064895629883	398.3648986816406	159.47174072265625	0.00019341707229614258	20	006
409	449.0009460449219	246.6044158935547	1.0	400.6298522949219	160.16221618652344	1.0	401.1393737792969	160.92642211914062	4.756450653076172e-5	401.127685546875	160.08168029785156	0.00021186470985412598	20	006
410	450.3116760253906	248.52476501464844	1.0	400.6202392578125	161.80242919921875	1.0	612.5905151367188	227.48126220703125	0.000472337007522583	400.15643310546875	161.2332305908203	0.00017347931861877441	20	006
411	451.4755554199219	253.0081024169922	1.0	401.0151062011719	162.1514892578125	1.0	486.8040771484375	161.58982849121094	8.571147918701172e-5	450.4215087890625	242.30111694335938	0.00018456578254699707	20	006
412	451.3338623046875	252.38592529296875	1.0	403.5082092285156	164.9082489013672	1.0	453.9779968261719	248.7902374267578	4.2438507080078125e-5	402.15484619140625	164.31625366210938	0.00028821825981140137	20	006
413	451.3395690917969	253.1529541015625	1.0	403.3351745605469	165.2759552001953	1.0	610.6336669921875	227.50267028808594	0.00012612342834472656	450.80279541015625	243.68527221679688	0.000191420316696167	20	006
414	452.75933837890625	253.89698791503906	1.0	403.6796875	165.6863555908203	1.0	611.2806396484375	225.98617553710938	0.017893165349960327	451.1263732910156	243.07237243652344	0.00033339858055114746	20	006
415	450.06915283203125	253.12484741210938	1.0	405.1847839355469	168.32955932617188	1.0	611.110107421875	227.5728759765625	9.28044319152832e-5	403.5513000488281	167.6653289794922	0.0002599954605102539	20	006
416	452.15057373046875	255.01585388183594	1.0	402.98614501953125	164.1252899169922	1.0	446.2707824707031	251.4102020263672	8.33272933959961e-5	401.9466552734375	163.391357421875	0.00024139881134033203	20	006
417	449.3094482421875	253.65711975097656	1.0	405.79302978515625	166.22909545898438	1.0	449.7268981933594	254.8942108154297	8.630752563476562e-5	403.3403015136719	167.3863525390625	0.00042551755905151367	20	006
418	452.01611328125	255.2581329345703	1.0	407.09564208984375	167.92141723632812	1.0	406.43603515625	168.11856079101562	9.757280349731445e-5	404.3874816894531	168.45245361328125	0.0004362165927886963	20	006
419	448.8370056152344	251.35934448242188	1.0	404.0626525878906	164.2191619873047	1.0	453.1000671386719	249.3022918701172	6.306171417236328e-5	450.76263427734375	244.27357482910156	0.000264585018157959	20	006
420	452.8267822265625	254.68922424316406	1.0	405.1982421875	166.54452514648438	1.0	404.7140197753906	166.7553253173828	5.066394805908203e-5	403.4740295410156	166.09910583496094	0.0002422928810119629	20	006
421	452.0984802246094	254.7088623046875	1.0	476.7149963378906	167.15367126464844	0.9999999403953552	610.3927001953125	227.15701293945312	0.0003394484519958496	403.45697021484375	167.38658142089844	0.00031951069831848145	20	006
422	450.4882507324219	253.62252807617188	1.0	403.93865966796875	166.04901123046875	1.0	611.1347045898438	226.35498046875	0.009161949157714844	402.82611083984375	165.343505859375	0.0002567768096923828	20	006
423	449.6579895019531	251.7724151611328	1.0	405.4815979003906	166.2548828125	1.0	611.8489379882812	227.21218872070312	0.0001550614833831787	403.281005859375	166.0503387451172	0.0004566311836242676	20	006
424	455.187255859375	253.0860137939453	1.0	405.7567138671875	166.1394500732422	1.0	458.06109619140625	251.6360321044922	9.593367576599121e-5	451.38348388671875	242.2723388671875	0.00042241811752319336	20	006
425	450.1865539550781	249.45843505859375	1.0	406.6160888671875	165.87777709960938	1.0	611.7635498046875	226.76092529296875	0.00043275952339172363	449.4814453125	241.44984436035156	0.000483095645904541	20	006
426	451.3902893066406	252.1510467529297	1.0	407.6200256347656	168.99806213378906	1.0	611.6270141601562	226.77536010742188	0.009881079196929932	450.4349365234375	241.575927734375	0.00048795342445373535	20	006
427	452.6858215332031	250.30906677246094	1.0	405.7333679199219	166.0022735595703	1.0	404.7506408691406	166.7852783203125	7.766485214233398e-5	403.5078125	166.2074737548828	0.0006669461727142334	20	006
428	452.8741455078125	250.03253173828125	1.0	406.7060546875	167.7470703125	1.0	611.372802734375	226.07693481445312	0.0032337307929992676	404.17132568359375	167.89639282226562	0.00037595629692077637	20	006
429	450.8326416015625	247.02003479003906	1.0	405.70416259765625	169.1475830078125	0.9999996423721313	610.4832763671875	225.70310974121094	0.12585300207138062	449.89776611328125	239.0352783203125	0.0001271963119506836	20	006
430	447.2217102050781	244.3036346435547	1.0	407.601318359375	172.12820434570312	1.0	612.5259399414062	226.82928466796875	0.000256955623626709	404.2091064453125	171.722900390625	0.00015485286712646484	20	006
431	447.60498046875	243.324951171875	1.0	407.9435729980469	170.3898162841797	1.0	611.623291015625	225.91009521484375	0.005836993455886841	404.293701171875	170.2061767578125	0.00013127923011779785	20	006
432	447.93511962890625	243.90333557128906	1.0	407.47467041015625	171.31507873535156	1.0	611.7391357421875	227.86610412597656	0.00019788742065429688	404.2332763671875	171.15438842773438	0.0001004636287689209	20	006
433	448.6203918457031	243.0516815185547	0.999998152256012	407.41156005859375	170.2164306640625	1.0	611.5859985351562	226.49339294433594	0.01205223798751831	404.0386047363281	169.3897705078125	0.00012740492820739746	20	006
434	447.3065490722656	243.54185485839844	1.0	408.45172119140625	171.10516357421875	1.0	407.77850341796875	169.82061767578125	5.3048133850097656e-5	404.4166564941406	170.95236206054688	9.572505950927734e-5	20	006
435	447.83563232421875	242.50592041015625	1.0	409.00244140625	171.96998596191406	1.0	454.02508544921875	244.721923828125	5.9604644775390625e-5	408.86712646484375	173.744873046875	9.745359420776367e-5	20	006
436	454.5532531738281	246.3746795654297	1.0	408.7569580078125	174.2837677001953	1.0	409.1576232910156	173.16995239257812	2.8967857360839844e-5	452.21929931640625	256.3367919921875	0.00014549493789672852	20	006
437	447.8198547363281	243.27511596679688	1.0	409.1495056152344	176.01097106933594	1.0	611.1597290039062	227.12448120117188	0.04524695873260498	407.18017578125	176.36270141601562	8.279085159301758e-5	20	006
438	448.7609558105469	242.89483642578125	1.0	409.7403564453125	174.68333435058594	0.9999998807907104	409.5092468261719	173.28753662109375	3.3348798751831055e-5	408.6781921386719	174.82643127441406	0.0001361370086669922	20	006
439	453.7535705566406	244.05389404296875	1.0	410.29888916015625	174.11990356445312	1.0	610.870361328125	227.54507446289062	0.005231142044067383	409.6610412597656	174.3189697265625	0.00019678473472595215	20	006
440	452.194580078125	243.7916259765625	1.0	410.5991516113281	174.2601776123047	0.9999999403953552	409.778076171875	172.6035919189453	4.407763481140137e-5	410.11187744140625	174.42222595214844	0.00011923909187316895	20	006
441	449.60223388671875	242.9505615234375	1.0	410.9474182128906	177.1122589111328	1.0	610.6368408203125	226.76632690429688	0.002267897129058838	462.0802917480469	177.66647338867188	0.00012001395225524902	20	006
442	461.4088134765625	244.9377899169922	1.0	411.6221618652344	178.82177734375	1.0	610.330078125	225.7989959716797	0.7446471452713013	461.8961486816406	179.3542938232422	0.00018420815467834473	20	006
443	451.8564453125	245.17990112304688	1.0	412.2016296386719	178.69320678710938	1.0	612.1763916015625	227.05532836914062	0.0005909502506256104	462.5320739746094	177.7457275390625	0.0001615583896636963	20	006
444	454.4769287109375	243.12425231933594	1.0	411.86505126953125	177.2420654296875	1.0	612.1190185546875	227.59423828125	0.00030750036239624023	414.9179382324219	177.68228149414062	5.6117773056030273e-5	20	006
445	454.58526611328125	244.25961303710938	1.0	413.03375244140625	178.5160369873047	1.0	464.96844482421875	242.3404998779297	5.2869319915771484e-5	461.67584228515625	179.39459228515625	9.956955909729004e-5	20	006
446	455.7011413574219	244.9951934814453	1.0	412.45947265625	179.75601196289062	1.0	408.0269775390625	183.86151123046875	6.070733070373535e-5	463.23504638671875	180.4084930419922	0.0001252293586730957	20	006
447	455.4147033691406	246.86526489257812	1.0	412.7536315917969	178.63490295410156	1.0	611.25634765625	227.205078125	0.006572604179382324	462.9460754394531	179.28915405273438	0.0001716315746307373	20	006
448	455.4635925292969	248.25674438476562	1.0	412.6753845214844	177.9844207763672	1.0	611.362060546875	226.9844207763672	0.07539570331573486	463.1367492675781	178.9838104248047	0.0001334846019744873	20	006
449	453.4275817871094	248.05455017089844	1.0	412.5113220214844	177.10971069335938	1.0	467.7828674316406	174.46963500976562	4.4792890548706055e-5	410.9928283691406	176.86141967773438	0.00011435151100158691	20	006
450	453.419189453125	248.49029541015625	1.0	412.2648010253906	176.692626953125	1.0	611.0531005859375	227.18621826171875	0.0010956227779388428	410.5303955078125	176.5647735595703	8.064508438110352e-5	20	006
451	450.671630859375	246.76319885253906	1.0	412.2282409667969	178.9665069580078	1.0	611.552001953125	226.66659545898438	0.33779585361480713	462.426025390625	179.2805633544922	0.00013393163681030273	20	006
452	451.916748046875	246.33665466308594	1.0	412.70648193359375	177.18922424316406	1.0	467.8769836425781	174.9840850830078	7.62939453125e-5	461.9520263671875	179.12588500976562	0.00012430548667907715	20	006
453	452.97235107421875	246.2187957763672	1.0	412.770263671875	177.58534240722656	1.0	610.319580078125	227.1075439453125	0.8933671712875366	462.4204406738281	178.7084197998047	0.00010246038436889648	20	006
454	452.8102111816406	246.32398986816406	1.0	413.7768249511719	178.50274658203125	1.0	466.6771240234375	175.6141357421875	3.2573938369750977e-5	415.7016296386719	178.7681121826172	9.334087371826172e-5	20	006
455	453.45306396484375	244.14698791503906	1.0	413.5539855957031	182.47390747070312	0.9999961853027344	611.1718139648438	226.7073211669922	0.030944406986236572	414.1919860839844	180.6438751220703	2.6524066925048828e-5	20	006
456	453.3102111816406	245.54969787597656	1.0	412.7790222167969	179.0848846435547	1.0	611.6624755859375	226.2917022705078	0.008802056312561035	414.8370361328125	179.2917938232422	6.92605972290039e-5	20	006
457	450.9471130371094	243.1796875	1.0	411.9500427246094	176.74664306640625	1.0	611.9654541015625	226.94212341308594	7.790327072143555e-5	410.5208740234375	175.4381561279297	0.0001437366008758545	20	006
458	451.2840576171875	245.20068359375	1.0	409.4848327636719	173.8042755126953	0.9999997019767761	467.96002197265625	172.13255310058594	7.814168930053711e-5	409.1858825683594	173.38473510742188	8.291006088256836e-5	20	006
459	450.2409362792969	243.11390686035156	1.0	407.6212158203125	170.77687072753906	1.0	472.0268859863281	171.24227905273438	5.2481889724731445e-5	465.7724609375	173.32228088378906	7.331371307373047e-5	20	006
460	451.0940246582031	244.89215087890625	1.0	406.6169128417969	167.71328735351562	1.0	610.9181518554688	228.06918334960938	0.006467193365097046	466.0838928222656	167.87594604492188	0.00029852986335754395	20	006
461	451.42694091796875	245.3016815185547	1.0	405.928955078125	169.26539611816406	1.0	612.251220703125	226.88711547851562	0.0011887848377227783	466.06219482421875	169.80787658691406	0.00013643503189086914	20	006
462	450.4126892089844	247.41427612304688	1.0	404.5755615234375	169.77560424804688	1.0	610.6744995117188	228.26290893554688	0.00459781289100647	465.4968566894531	170.91571044921875	0.00015023350715637207	20	006
463	453.4296875	253.5572052001953	1.0	404.35284423828125	169.95077514648438	1.0	610.8397216796875	226.12110900878906	0.5852056741714478	452.2890625	243.99851989746094	0.00018653273582458496	20	006
464	453.181640625	256.0730895996094	1.0	405.67767333984375	173.01181030273438	1.0	612.3069458007812	226.11968994140625	0.0008735358715057373	454.01739501953125	246.70196533203125	0.00025767087936401367	20	006
465	453.3363342285156	257.0586853027344	1.0	406.16632080078125	175.28237915039062	1.0	451.1781311035156	257.6208801269531	7.832050323486328e-5	403.0856018066406	178.10125732421875	0.00018110871315002441	20	006
466	452.6230163574219	256.25738525390625	1.0	404.9911193847656	175.42274475097656	1.0	611.508544921875	226.88722229003906	0.005232870578765869	403.0946350097656	177.53271484375	0.00017181038856506348	20	006
467	452.2165832519531	257.39422607421875	1.0	403.0541076660156	175.632568359375	1.0	610.5626220703125	226.11138916015625	0.31451529264450073	402.514404296875	176.74755859375	0.0002110004425048828	20	006
468	451.8243103027344	257.5660705566406	1.0	401.35333251953125	175.57449340820312	1.0	477.9368591308594	174.46621704101562	7.87973403930664e-5	401.13482666015625	176.61749267578125	0.00017887353897094727	20	006
469	451.9871826171875	258.3244323730469	1.0	399.86920166015625	178.8151397705078	1.0	612.0972290039062	227.23190307617188	0.13639530539512634	476.1790771484375	175.4470672607422	0.00011229515075683594	20	006
470	451.78509521484375	258.48931884765625	1.0	398.9622497558594	178.7023468017578	1.0	479.24444580078125	177.60299682617188	4.938244819641113e-5	479.4726867675781	178.4390411376953	0.0001106560230255127	20	006
471	451.3408203125	259.66876220703125	1.0	398.2119140625	179.78195190429688	1.0	611.2295532226562	227.6032257080078	0.0007565617561340332	479.8854064941406	178.34410095214844	0.0001570284366607666	20	006
472	451.1308898925781	259.24908447265625	1.0	395.7819519042969	179.1961669921875	1.0	611.4637451171875	226.2164306640625	0.007765829563140869	387.6483154296875	184.63389587402344	0.00014969706535339355	20	006
473	451.8507080078125	259.045166015625	1.0	395.68157958984375	181.5625457763672	1.0	610.403564453125	225.90660095214844	0.05256772041320801	479.6298522949219	179.81187438964844	0.0001437366008758545	20	006
474	451.6918640136719	260.2889709472656	1.0	399.1432800292969	186.07057189941406	1.0	611.3074340820312	227.1776885986328	0.03257155418395996	481.21759033203125	189.2777557373047	0.00018453598022460938	20	006
475	451.41156005859375	260.0253601074219	1.0	398.4362487792969	187.81492614746094	1.0	610.971923828125	226.64144897460938	0.3055119216442108	480.0073547363281	190.70599365234375	6.443262100219727e-5	20	006
476	452.04742431640625	261.2065734863281	1.0	396.7485656738281	189.11158752441406	1.0	611.45654296875	226.63400268554688	0.0018706023693084717	396.68499755859375	189.55972290039062	0.00024774670600891113	20	006
477	451.8301696777344	260.4139709472656	1.0	479.5094299316406	186.14288330078125	1.0	611.517333984375	227.0880126953125	0.00030347704887390137	479.6776123046875	191.13275146484375	0.0001544654369354248	20	006
478	453.0528869628906	261.2695007324219	1.0	399.0096435546875	193.2110595703125	1.0	369.6026611328125	64.61046600341797	0.0073334574699401855	401.0124206542969	193.48602294921875	0.0001234114170074463	20	006
479	452.6847839355469	262.2261047363281	1.0	479.054931640625	191.5973663330078	1.0	610.6445922851562	225.77294921875	0.04850462079048157	480.7420654296875	191.84259033203125	0.00023046135902404785	20	006
480	452.78497314453125	261.09649658203125	1.0	396.44403076171875	196.65261840820312	1.0	610.9878540039062	226.68052673339844	0.007486581802368164	480.31085205078125	196.49160766601562	0.00047966837882995605	20	006
481	453.0573425292969	261.9790344238281	1.0	396.4119873046875	198.74411010742188	1.0	612.3912353515625	225.91168212890625	0.11338189244270325	480.73590087890625	197.63914489746094	0.0006501674652099609	20	006
482	452.8851318359375	262.97222900390625	1.0	395.8870544433594	200.89749145507812	1.0	392.4291076660156	199.93946838378906	7.662177085876465e-5	480.0295104980469	201.03138732910156	0.00018736720085144043	20	006
483	453.4288330078125	265.658203125	1.0	397.744873046875	205.2236328125	1.0	610.1146240234375	227.53079223632812	8.603930473327637e-5	484.1561584472656	207.1467742919922	0.0006160438060760498	20	006
484	454.06256103515625	267.4640808105469	1.0	397.8291015625	209.55810546875	1.0	611.5447998046875	226.7716522216797	0.04421982169151306	482.72412109375	208.95309448242188	0.0006617903709411621	20	006
485	454.5719299316406	267.6867370605469	1.0	398.0513610839844	210.504150390625	1.0	611.6910400390625	226.59133911132812	0.14858829975128174	483.6408386230469	210.85888671875	0.003174811601638794	20	006
486	456.6512145996094	268.5982971191406	1.0	397.0476989746094	211.58963012695312	1.0	610.7742309570312	226.96897888183594	0.10476335883140564	492.1568298339844	209.74964904785156	0.002032339572906494	20	006
487	456.38824462890625	269.2678527832031	1.0	397.935791015625	214.5878448486328	1.0	485.1529235839844	206.94857788085938	0.00014674663543701172	491.58544921875	210.72105407714844	0.002826780080795288	20	006
488	457.0104675292969	269.54412841796875	1.0	482.3262023925781	214.6047821044922	1.0	486.5157165527344	214.98472595214844	0.00010228157043457031	491.4040832519531	217.04115295410156	0.0162980854511261	20	006
489	455.7160949707031	270.1641540527344	1.0	401.0350646972656	221.74073791503906	1.0	611.9890747070312	226.47589111328125	0.13665345311164856	479.9183654785156	220.86080932617188	0.005007326602935791	20	006
490	452.744140625	270.27166748046875	1.0	399.8261413574219	222.5242462158203	1.0	610.967041015625	226.89324951171875	0.004359334707260132	480.07574462890625	221.50303649902344	0.0014702975749969482	20	006
491	453.5958557128906	270.5893859863281	1.0	398.81805419921875	225.10955810546875	1.0	451.4922180175781	271.43768310546875	0.00017398595809936523	399.8161315917969	227.2810821533203	0.000182420015335083	20	006
492	453.77276611328125	270.47662353515625	1.0	400.0287780761719	225.8504638671875	1.0	611.9957275390625	227.67160034179688	0.0016267001628875732	399.5989990234375	227.69496154785156	0.00022515654563903809	20	006
493	449.50042724609375	272.1360168457031	1.0	400.6191711425781	226.0924530029297	1.0	452.90264892578125	271.0787353515625	0.0004989802837371826	400.4267272949219	227.4673614501953	0.0006622374057769775	20	006
494	446.8448791503906	271.479248046875	0.9999995231628418	399.6711120605469	222.4211883544922	1.0	611.4033813476562	227.25852966308594	0.004516810178756714	478.13104248046875	218.11868286132812	0.0010364353656768799	20	006
495	440.1341552734375	271.1287536621094	1.0	403.01092529296875	220.8871307373047	1.0	451.4872131347656	272.40350341796875	0.0004190802574157715	477.4156494140625	217.82923889160156	0.033411651849746704	20	006
496	435.346435546875	273.0205993652344	1.0	403.71771240234375	223.69085693359375	1.0	406.2455749511719	223.66517639160156	9.700655937194824e-5	403.0999755859375	225.3670654296875	0.0010080337524414062	20	006
497	433.6857604980469	274.4463195800781	1.0	404.2820129394531	227.81536865234375	1.0	441.6707763671875	275.8080139160156	4.124641418457031e-5	401.91375732421875	229.00843811035156	0.0001716911792755127	20	006
498	431.9551696777344	276.1394348144531	1.0	403.8379821777344	228.25137329101562	1.0	495.62554931640625	274.32611083984375	7.748603820800781e-5	402.5621643066406	228.5409698486328	9.325146675109863e-5	20	006
499	431.5233154296875	278.2427978515625	1.0	401.8147277832031	229.86843872070312	1.0	497.73114013671875	276.154296875	4.717707633972168e-5	454.18609619140625	229.48587036132812	0.0010287761688232422	20	006
500	430.22216796875	280.3131408691406	1.0	401.93280029296875	234.4113311767578	1.0	405.7449951171875	233.5729522705078	0.00018262863159179688	404.2023620605469	240.42893981933594	0.00013619661331176758	20	006
501	498.19830322265625	281.8009033203125	1.0	400.4195861816406	235.8184356689453	1.0	428.6759033203125	286.163330078125	0.00020179152488708496	427.94061279296875	290.3037109375	0.00015655159950256348	20	006
502	499.4678649902344	283.6639404296875	1.0	399.2442932128906	236.1949005126953	1.0	610.63037109375	226.96632385253906	0.07181081175804138	400.25628662109375	240.41490173339844	6.726384162902832e-5	20	006
503	503.1575622558594	285.223876953125	1.0	398.4930419921875	237.248291015625	1.0	612.240234375	225.86729431152344	0.0008346438407897949	401.4293518066406	238.13162231445312	9.840726852416992e-5	20	006
504	425.6445007324219	287.8393859863281	1.0	398.5792541503906	239.77685546875	1.0	612.0558471679688	227.1425323486328	0.0015331506729125977	401.2501525878906	240.2696990966797	0.00013780593872070312	20	006
505	425.6498718261719	288.83074951171875	1.0	398.65594482421875	242.36566162109375	1.0	611.0736083984375	227.82833862304688	8.744001388549805e-5	504.9205017089844	274.73419189453125	5.576014518737793e-5	20	006
506	425.09503173828125	289.92987060546875	1.0	397.2097473144531	246.77378845214844	1.0	610.6439208984375	226.98703002929688	0.00011646747589111328	501.420654296875	275.8633117675781	8.895993232727051e-5	20	006
507	424.5103454589844	291.3208312988281	1.0	396.02325439453125	248.80245971679688	1.0	611.7360229492188	227.1715087890625	0.0009390711784362793	483.08197021484375	210.02894592285156	0.00041922926902770996	20	006
508	424.0422058105469	291.9732666015625	1.0	394.93896484375	250.60659790039062	1.0	610.8140869140625	227.8317108154297	0.00019127130508422852	504.003173828125	274.0397033691406	0.0002893507480621338	20	006
509	422.0907897949219	292.89703369140625	1.0	393.77777099609375	252.57861328125	1.0	611.2335205078125	226.75360107421875	0.0002963840961456299	393.5098876953125	253.81422424316406	0.0007036030292510986	20	006
510	421.9747619628906	293.00177001953125	1.0	394.2170104980469	255.70245361328125	1.0	396.18487548828125	255.11685180664062	7.316470146179199e-5	392.7994689941406	255.71112060546875	0.0010682344436645508	20	006
511	420.89532470703125	293.4462585449219	1.0	393.6371765136719	256.6116638183594	1.0	611.5220947265625	227.51455688476562	0.0147075355052948	392.0803527832031	256.9737548828125	0.0012455880641937256	20	006
512	421.95770263671875	294.1558532714844	1.0	393.1412353515625	258.2696838378906	1.0	610.384765625	226.448974609375	0.8754552602767944	391.115234375	258.3546142578125	0.00046765804290771484	20	006
513	420.07025146484375	293.8757629394531	1.0	391.2498779296875	259.1910400390625	1.0	610.6637573242188	226.69091796875	0.0001537799835205078	501.0030822753906	277.3189392089844	0.00039336085319519043	20	006
514	420.658203125	294.1624755859375	1.0	392.17633056640625	261.591796875	1.0	610.2066040039062	226.54949951171875	0.0034059882164001465	500.9718933105469	276.81378173828125	0.00038373470306396484	20	006
515	421.5748291015625	295.29486083984375	1.0	392.38671875	263.39862060546875	0.9999808669090271	611.305419921875	227.309814453125	0.002063840627670288	500.4479675292969	277.715087890625	0.00014799833297729492	20	006
516	419.5413513183594	294.4681701660156	1.0	392.1985778808594	263.7090759277344	0.9999597072601318	393.7784729003906	265.9659118652344	0.00021755695343017578	401.3729248046875	276.0190734863281	0.00022134184837341309	20	006
517	420.8777770996094	295.4089660644531	1.0	392.62554931640625	265.89215087890625	0.9997654557228088	392.9937744140625	266.8305358886719	0.000518798828125	400.7835388183594	278.6720886230469	0.00010699033737182617	20	006
518	422.21783447265625	294.9569396972656	1.0	392.74310302734375	267.5160217285156	0.948887288570404	611.0755615234375	227.29612731933594	0.0011452138423919678	501.7950439453125	277.494873046875	0.00020807981491088867	20	006
519	422.3429870605469	295.212890625	1.0	389.33404541015625	266.44537353515625	0.9999998211860657	611.0770263671875	227.00108337402344	0.036100924015045166	501.94952392578125	278.6435852050781	0.00017341971397399902	20	006
520	423.6335754394531	295.2200622558594	1.0	389.27459716796875	267.5567626953125	0.9999995827674866	610.4700317382812	227.9791717529297	0.00010398030281066895	400.5943298339844	280.1762390136719	7.131695747375488e-5	20	006
521	422.61175537109375	293.82220458984375	1.0	389.8973083496094	271.0455017089844	0.9854744672775269	610.4652099609375	227.29603576660156	0.004290163516998291	406.5216369628906	286.6720275878906	6.979703903198242e-5	20	006
522	425.0513000488281	294.5407409667969	1.0	387.7235107421875	271.7679443359375	0.9994440078735352	610.4331665039062	226.7786407470703	0.0571901798248291	502.3249816894531	278.6410217285156	0.00011342763900756836	20	006
523	422.9950256347656	294.8199157714844	1.0	389.7338562011719	270.72503662109375	0.6369169354438782	610.96484375	226.3860626220703	0.0004706382751464844	407.4399719238281	289.63671875	7.513165473937988e-5	20	006
524	423.21826171875	292.97296142578125	1.0	385.8573303222656	270.5982666015625	0.9985209703445435	500.3370056152344	273.61553955078125	0.00011608004570007324	401.7709045410156	281.2415466308594	5.334615707397461e-5	20	006
525	511.91351318359375	287.1123046875	0.9999998807907104	390.2040710449219	272.62689208984375	0.9999831914901733	611.0132446289062	226.9811248779297	0.0010561347007751465	400.4517517089844	278.69830322265625	7.808208465576172e-5	20	006
526	512.4115600585938	285.64373779296875	0.9999998807907104	388.7982177734375	272.663330078125	0.9998692274093628	501.130859375	275.1686706542969	0.00013431906700134277	501.62957763671875	275.6620178222656	7.265806198120117e-5	20	006
527	516.1477661132812	283.343505859375	1.0	392.87646484375	277.7493896484375	0.00635838508605957	404.589599609375	283.9631652832031	0.0003641843795776367	407.3477478027344	292.9595031738281	0.00017267465591430664	20	006
528	404.1907653808594	283.41455078125	1.0	411.5345153808594	278.29571533203125	0.0002580583095550537	611.6187133789062	227.18283081054688	0.002499878406524658	407.234375	291.6651611328125	0.00017017126083374023	20	006
529	405.0794372558594	283.92578125	1.0	503.96295166015625	285.9537353515625	0.00021073222160339355	610.3576049804688	226.6920928955078	0.29186826944351196	393.8294677734375	291.40447998046875	6.872415542602539e-5	20	006
530	405.61785888671875	283.1443176269531	1.0	516.9156494140625	285.75067138671875	9.21487808227539e-5	610.71044921875	226.56634521484375	0.0018732249736785889	394.6121520996094	290.5605773925781	0.00013947486877441406	20	006
531	405.6212463378906	281.5616760253906	1.0	402.97625732421875	286.2906494140625	0.0003007650375366211	609.1867065429688	225.9476776123047	0.6867343187332153	407.5209045410156	289.59283447265625	0.00017890334129333496	20	006
532	406.6622314453125	278.98974609375	1.0	395.0975646972656	284.3622131347656	0.00019446015357971191	610.571044921875	227.70274353027344	0.0031435787677764893	404.6169738769531	288.1517028808594	0.00015792250633239746	20	006
533	406.1602478027344	280.3247375488281	1.0	415.68475341796875	280.7901611328125	0.00022125244140625	411.17926025390625	277.9835510253906	0.00038999319076538086	404.4911193847656	288.5932312011719	0.00010785460472106934	20	006
534	407.7129821777344	277.8895263671875	1.0	394.40167236328125	283.1160583496094	0.0003833770751953125	414.6708068847656	274.88018798828125	0.0005538463592529297	412.8426513671875	265.2274169921875	4.1425228118896484e-5	20	006
535	408.9274597167969	276.9562683105469	1.0	415.4562683105469	279.3474426269531	0.00023281574249267578	610.8602905273438	226.87628173828125	0.012863904237747192	413.31719970703125	275.3202209472656	6.440281867980957e-5	20	006
536	409.7916259765625	276.23785400390625	1.0	482.73577880859375	283.7183837890625	0.00020110607147216797	610.7631225585938	227.8140411376953	0.18607598543167114	392.94146728515625	280.4399719238281	5.46574592590332e-5	20	006
537	411.130859375	276.3218078613281	1.0	422.254638671875	271.7763366699219	0.00042498111724853516	610.6039428710938	226.08448791503906	0.9559190273284912	414.0540771484375	270.5265197753906	4.938244819641113e-5	20	006
538	415.131103515625	275.72772216796875	1.0	512.7896118164062	76.89286041259766	0.0002231001853942871	418.5179443359375	274.66717529296875	0.00043582916259765625	405.9699401855469	286.4368896484375	2.1249055862426758e-5	20	006
539	415.4013977050781	276.3229064941406	1.0	424.13031005859375	274.03094482421875	0.00015088915824890137	419.3305358886719	275.4210510253906	0.0008997619152069092	406.5829162597656	286.90655517578125	1.7821788787841797e-5	20	006
540	416.3150634765625	275.3162536621094	1.0	501.0043029785156	276.7098388671875	0.0002409815788269043	612.2407836914062	226.17169189453125	0.0011976957321166992	415.5402526855469	269.1617736816406	1.2964010238647461e-5	20	006
