# Supplementary material for: An automated feeding system for the African killifish reveals the impact of diet on lifespan and allows scalable assessment of associative learning
Source: eLife. 2022 Nov 10;11:e69008. doi: 10.7554/eLife.69008 (PMC9788828; doi:10.7554/eLife.69008)
Supplement: Figure 6—source data 2. [file elife-69008-fig6-data2.zip › Training Trajectories/t1_REC045DLC_resnet50_TrainAllTheThingsJun28shuffle1_1030000.csv]

bodyparts_coords	fishhead_x	fishhead_y	fishhead_likelihood	fishtail_x	fishtail_y	fishtail_likelihood	redlight_x	redlight_y	redlight_likelihood	fooddrop_x	fooddrop_y	fooddrop_likelihood	fishnum	recordingnum
0	30.594640731811523	190.02633666992188	1.0	54.58174514770508	136.06893920898438	1.0	30.886390686035156	190.6511688232422	9.712576866149902e-5	56.26776885986328	141.8697052001953	0.00023788213729858398	1	045
1	30.36739730834961	190.1489715576172	1.0	54.82234573364258	134.42123413085938	1.0	647.899658203125	303.39227294921875	0.00013253092765808105	5.553680896759033	194.9441680908203	0.00010415911674499512	1	045
2	30.993526458740234	190.40042114257812	1.0	57.237953186035156	134.78138732910156	1.0	30.579181671142578	191.087158203125	5.9485435485839844e-5	5.280970096588135	188.8794708251953	8.842349052429199e-5	1	045
3	31.132320404052734	190.4011993408203	1.0	59.46605682373047	136.54876708984375	1.0	30.34406280517578	191.2716522216797	9.316205978393555e-5	60.74702453613281	143.0697479248047	0.00012761354446411133	1	045
4	31.273927688598633	190.1368408203125	1.0	58.50867462158203	136.07632446289062	1.0	650.6700439453125	187.03416442871094	0.00037413835525512695	5.338242053985596	199.41221618652344	0.00010445713996887207	1	045
5	31.124473571777344	190.05117797851562	1.0	60.489009857177734	134.26112365722656	1.0	30.98108673095703	190.8876953125	0.00018003582954406738	27.232587814331055	195.18399047851562	8.940696716308594e-5	1	045
6	30.965694427490234	189.7167510986328	1.0	62.92690658569336	131.7407989501953	1.0	30.572402954101562	190.741455078125	0.00014230608940124512	4.853714466094971	188.5505828857422	0.00015056133270263672	1	045
7	30.728281021118164	188.86488342285156	1.0	62.55015182495117	128.35018920898438	1.0	30.324459075927734	189.94268798828125	0.00020226836204528809	5.455737590789795	199.669189453125	0.0001634061336517334	1	045
8	30.362098693847656	188.2655029296875	1.0	63.607147216796875	128.16331481933594	1.0	647.1448364257812	137.66900634765625	0.0008788704872131348	64.44658660888672	129.4239959716797	0.00043252110481262207	1	045
9	31.278438568115234	187.06556701660156	1.0	64.5106430053711	130.38885498046875	1.0	68.7303695678711	130.5336456298828	7.253885269165039e-5	63.870506286621094	130.07615661621094	0.0002358853816986084	1	045
10	30.72928237915039	185.7418670654297	1.0	66.09659576416016	128.34471130371094	1.0	70.12353515625	127.45832061767578	9.763240814208984e-5	68.39276885986328	129.64306640625	0.0004337728023529053	1	045
11	32.0519905090332	184.97482299804688	1.0	67.37232208251953	126.1517562866211	1.0	647.6515502929688	330.8171081542969	9.694695472717285e-5	69.31413269042969	128.7177276611328	0.0004950165748596191	1	045
12	32.0943489074707	184.05364990234375	1.0	69.25948333740234	124.8960952758789	1.0	72.2905044555664	124.43773651123047	8.797645568847656e-5	70.98368072509766	125.86548614501953	0.00026866793632507324	1	045
13	32.368507385253906	184.16970825195312	1.0	68.62118530273438	124.6220703125	1.0	71.2828369140625	124.52925872802734	0.00011900067329406738	69.4475326538086	126.22212219238281	0.0003821253776550293	1	045
14	32.804115295410156	184.75247192382812	1.0	68.90060424804688	123.77474975585938	1.0	71.49363708496094	124.3573989868164	6.455183029174805e-5	70.33395385742188	125.57349395751953	0.0002409517765045166	1	045
15	33.85995864868164	184.28578186035156	1.0	67.28075408935547	117.73526763916016	0.9999955892562866	36.25665283203125	186.486572265625	2.5600194931030273e-5	4.925647735595703	186.43023681640625	8.940696716308594e-5	1	045
16	35.082313537597656	183.62997436523438	1.0	69.52237701416016	112.61929321289062	0.9994282126426697	647.8182983398438	126.76099395751953	8.71121883392334e-5	61.707576751708984	114.06494140625	0.00013965368270874023	1	045
17	35.15095520019531	182.44631958007812	1.0	70.34942626953125	108.05760192871094	1.0	72.32856750488281	105.94538116455078	6.058812141418457e-5	63.640262603759766	112.82073974609375	0.0003005564212799072	1	045
18	34.008750915527344	181.66468811035156	1.0	68.70386505126953	110.91838836669922	0.9999616146087646	647.5699462890625	65.37969970703125	2.199411392211914e-5	61.68351364135742	107.16273498535156	0.0005207657814025879	1	045
19	31.881839752197266	180.63754272460938	1.0	75.46940612792969	106.8989486694336	0.9830919504165649	648.2034912109375	186.58778381347656	4.991888999938965e-5	63.749427795410156	106.27828979492188	0.0002454221248626709	1	045
20	31.911577224731445	180.511474609375	1.0	75.4517593383789	108.71372985839844	0.9999861717224121	647.868408203125	303.37237548828125	9.208917617797852e-5	64.16078186035156	105.71117401123047	0.00036078691482543945	1	045
21	32.45705795288086	180.15371704101562	1.0	67.9240951538086	105.24989318847656	0.00019091367721557617	10.036164283752441	183.7046661376953	2.4527311325073242e-5	5.501782417297363	185.3701629638672	0.00011044740676879883	1	045
22	32.66473388671875	180.05685424804688	1.0	73.00038146972656	111.19729614257812	0.9800310134887695	649.6168212890625	315.2783203125	6.338953971862793e-5	64.33998107910156	106.83809661865234	0.00028836727142333984	1	045
23	34.58928298950195	179.93601989746094	1.0	78.89540100097656	110.24766540527344	0.9993051290512085	79.08303833007812	107.8739013671875	0.00011608004570007324	69.95992279052734	104.10740661621094	5.620718002319336e-5	1	045
24	33.846195220947266	179.6484832763672	1.0	83.09564971923828	104.8516616821289	0.9999570846557617	22.94585418701172	174.82806396484375	5.131959915161133e-5	3.3433456420898438	179.768310546875	9.196996688842773e-5	1	045
25	35.16006088256836	178.29014587402344	1.0	83.91223907470703	107.53858947753906	0.9999995231628418	529.2362060546875	206.81134033203125	1.0	527.7412109375	206.25843811035156	0.0004884898662567139	1	045
26	37.886688232421875	172.22769165039062	1.0	37.137062072753906	174.5523223876953	0.001287221908569336	529.3687744140625	205.91844177246094	1.0	525.9129638671875	202.93878173828125	0.00030928850173950195	1	045
27	46.623878479003906	158.8815155029297	1.0	50.79859161376953	162.3595733642578	0.0023266375064849854	529.8058471679688	206.37533569335938	1.0	525.6886596679688	206.89688110351562	0.00022494792938232422	1	045
28	8.806562423706055	161.14112854003906	0.11563724279403687	65.2020034790039	126.8048095703125	0.9989308714866638	529.3552856445312	206.10601806640625	1.0	62.15914535522461	129.6134033203125	0.0004094243049621582	1	045
29	72.40103149414062	113.86921691894531	1.0	54.20839309692383	169.2142791748047	0.9999934434890747	529.8444213867188	205.94082641601562	1.0	57.0451774597168	172.02896118164062	0.0006456971168518066	1	045
30	74.2721939086914	112.9002685546875	1.0	53.29451370239258	167.65115356445312	1.0	529.7138061523438	205.90802001953125	1.0	51.92491149902344	174.37339782714844	0.0004933178424835205	1	045
31	76.45211791992188	110.78526306152344	1.0	57.00728988647461	168.11427307128906	1.0	529.9146118164062	205.6455078125	1.0	526.2194213867188	203.06385803222656	0.00027871131896972656	1	045
32	77.47367858886719	111.5509033203125	1.0	59.977752685546875	166.37799072265625	1.0	529.745849609375	205.76820373535156	1.0	62.345401763916016	171.54971313476562	0.0003129541873931885	1	045
33	78.98728942871094	112.50333404541016	1.0	62.47923278808594	164.0913543701172	1.0	529.4202880859375	206.3470916748047	1.0	64.02604675292969	164.9062957763672	0.0006138086318969727	1	045
34	79.9036865234375	112.54869079589844	1.0	60.926902770996094	163.9565887451172	1.0	529.8154907226562	205.85357666015625	1.0	527.97705078125	207.58534240722656	0.00032579898834228516	1	045
35	80.25624084472656	112.92460632324219	1.0	60.882320404052734	162.27223205566406	1.0	529.59375	205.35494995117188	1.0	63.676483154296875	162.8359375	0.0007477402687072754	1	045
36	81.73736572265625	110.7154541015625	1.0	62.032901763916016	159.73849487304688	1.0	529.7052001953125	205.93739318847656	1.0	64.19850158691406	160.41522216796875	0.0005815029144287109	1	045
37	82.32401275634766	113.4428482055664	1.0	62.500404357910156	156.58229064941406	0.9999998807907104	529.843505859375	206.71340942382812	1.0	64.75212860107422	156.7335662841797	0.0006999671459197998	1	045
38	82.86894226074219	112.97480010986328	1.0	64.13420104980469	157.5204620361328	0.92889803647995	529.4797973632812	205.70602416992188	1.0	525.3773803710938	205.76776123046875	0.00038111209869384766	1	045
39	83.0101318359375	113.06048583984375	1.0	62.89091491699219	157.95809936523438	0.989163875579834	529.5721435546875	206.4135284423828	1.0	525.58447265625	206.6930389404297	0.00030234456062316895	1	045
40	83.64270782470703	113.64920806884766	1.0	61.30357360839844	157.6576385498047	0.9998041391372681	529.9871215820312	205.92196655273438	1.0	525.8036499023438	206.55963134765625	0.0002542734146118164	1	045
41	83.58163452148438	113.52583312988281	1.0	62.605648040771484	157.83892822265625	0.4010261297225952	529.2778930664062	206.58450317382812	1.0	527.8827514648438	207.33128356933594	0.0007532238960266113	1	045
42	82.892578125	111.88310241699219	1.0	63.14844512939453	158.14744567871094	0.9684194326400757	530.30908203125	205.99465942382812	1.0	525.963623046875	206.61878967285156	0.00023946166038513184	1	045
43	83.31572723388672	112.48089599609375	1.0	68.21607208251953	158.95660400390625	0.401901513338089	529.326904296875	206.06365966796875	1.0	525.8367919921875	203.31906127929688	0.00030371546745300293	1	045
44	83.40306854248047	112.71182250976562	1.0	62.920753479003906	156.45718383789062	0.9998389482498169	530.037109375	205.9235382080078	1.0	526.3779296875	203.008056640625	0.0003324151039123535	1	045
45	83.21979522705078	112.54933166503906	1.0	63.413204193115234	156.11703491210938	0.9989233016967773	529.8654174804688	206.5081787109375	1.0	525.836669921875	207.0496826171875	0.0002836287021636963	1	045
46	82.88678741455078	113.02880859375	1.0	62.95804977416992	156.48892211914062	0.9791170954704285	529.3700561523438	205.92982482910156	1.0	525.5841064453125	206.3106231689453	0.00030475854873657227	1	045
47	83.49655151367188	112.98765563964844	1.0	64.2532730102539	157.8302764892578	0.8657324314117432	529.46728515625	206.02529907226562	1.0	527.8543090820312	207.64779663085938	0.0002897679805755615	1	045
48	83.92998504638672	112.42532348632812	1.0	61.768795013427734	157.1311492919922	0.006987035274505615	529.875244140625	206.14627075195312	1.0	528.2994995117188	207.6407012939453	0.0004029273986816406	1	045
49	82.59123229980469	113.2354507446289	1.0	60.358131408691406	158.7014617919922	0.9999992251396179	529.314697265625	205.81288146972656	1.0	525.7528686523438	202.9441375732422	0.00033164024353027344	1	045
50	80.88214111328125	101.96603393554688	0.00020006299018859863	68.16612243652344	161.00668334960938	1.0	529.9066772460938	206.45457458496094	1.0	66.98641204833984	161.41082763671875	0.00026553869247436523	1	045
51	1.4804191589355469	105.1333236694336	0.0005516409873962402	1.28477144241333	105.92877197265625	0.002664119005203247	529.9696044921875	205.69839477539062	1.0	528.2083129882812	207.63876342773438	0.0003680586814880371	1	045
52	86.4820785522461	139.20272827148438	0.9839743971824646	1.6868205070495605	105.76490783691406	0.0013943910598754883	529.369140625	205.92152404785156	1.0	90.7374038696289	142.009033203125	0.0019006431102752686	1	045
53	88.5174331665039	144.63084411621094	0.8715388774871826	1.4541819095611572	102.1746826171875	0.0038947463035583496	529.9755249023438	206.41920471191406	1.0	89.6553955078125	146.30020141601562	0.0005558133125305176	1	045
54	88.6817398071289	147.73306274414062	0.9999957084655762	1.1980171203613281	100.30384063720703	0.005133599042892456	530.1773681640625	206.01356506347656	1.0	528.5775756835938	207.38604736328125	0.0002694129943847656	1	045
55	89.80756378173828	160.45159912109375	0.02590009570121765	1.1115031242370605	99.93004608154297	0.0018822252750396729	530.6976928710938	205.90866088867188	1.0	526.3436279296875	206.53370666503906	0.00021728873252868652	1	045
56	2.0597524642944336	93.46046447753906	0.014572679996490479	1.1840176582336426	98.58349609375	0.008024275302886963	529.0142822265625	206.2604522705078	1.0	525.3319091796875	203.31454467773438	0.0003839731216430664	1	045
57	87.58580017089844	169.34938049316406	1.0	0.9663364887237549	101.46635437011719	0.00010767579078674316	529.5396118164062	206.23080444335938	1.0	526.012451171875	206.70687866210938	0.00037917494773864746	1	045
58	86.61260986328125	172.53355407714844	1.0	0.8948173522949219	107.15257263183594	0.00043383240699768066	529.6453247070312	205.61151123046875	1.0	525.7348022460938	205.8122100830078	0.000272899866104126	1	045
59	84.30935668945312	175.70718383789062	1.0	87.75220489501953	114.75035858154297	0.9547650814056396	529.1358032226562	206.3399200439453	1.0	525.1671142578125	206.84361267089844	0.0003299117088317871	1	045
60	83.3018569946289	178.4691162109375	1.0	93.14349365234375	117.25259399414062	0.003016948699951172	529.0045166015625	205.9927215576172	1.0	527.5844116210938	205.89569091796875	0.00034105777740478516	1	045
61	83.23871612548828	179.9931640625	1.0	94.79691314697266	120.49952697753906	0.12305507063865662	528.9141235351562	205.77244567871094	1.0	527.9667358398438	207.5654754638672	0.00027871131896972656	1	045
62	78.06482696533203	188.0721435546875	1.0	96.77547454833984	132.9911346435547	0.5942777991294861	529.7067260742188	205.98696899414062	1.0	528.4521484375	207.28677368164062	0.000553518533706665	1	045
63	72.74720764160156	196.88575744628906	1.0	99.87389373779297	136.1957550048828	0.3385552167892456	529.42529296875	205.3060760498047	1.0	525.821044921875	202.33786010742188	0.00030237436294555664	1	045
64	69.01189422607422	202.7901611328125	1.0	94.03348541259766	136.8480987548828	0.30583930015563965	529.2367553710938	206.0513153076172	1.0	526.4024047851562	205.98782348632812	0.0002943277359008789	1	045
65	63.124656677246094	207.60256958007812	1.0	8.191972732543945	206.0913543701172	0.018674582242965698	530.0236206054688	205.90977478027344	1.0	528.420654296875	207.4363250732422	0.00024253129959106445	1	045
66	60.025978088378906	210.80859375	1.0	89.21292877197266	146.08697509765625	0.9962738752365112	529.3778076171875	206.64170837402344	1.0	528.0018310546875	207.4931182861328	0.00042566657066345215	1	045
67	57.634666442871094	212.0621337890625	1.0	87.016357421875	148.59303283691406	0.9999983906745911	530.122802734375	206.03662109375	1.0	528.2999267578125	207.52938842773438	0.0003937184810638428	1	045
68	53.84876251220703	212.8724365234375	1.0	85.73265075683594	150.0666961669922	1.0	529.867431640625	205.98355102539062	1.0	526.9554443359375	206.38771057128906	0.00028514862060546875	1	045
69	52.34779739379883	212.1224365234375	1.0	85.24600982666016	150.76275634765625	1.0	529.7000122070312	206.44546508789062	1.0	525.781005859375	206.85475158691406	0.0002797544002532959	1	045
70	52.099430084228516	211.21627807617188	1.0	84.3253173828125	149.20631408691406	0.9997479319572449	530.220703125	205.9656982421875	1.0	528.3740844726562	207.46095275878906	0.00031194090843200684	1	045
71	50.892093658447266	210.8278350830078	1.0	84.7049560546875	145.21490478515625	0.13757389783859253	529.6030883789062	206.00369262695312	1.0	527.8845825195312	207.34747314453125	0.00033208727836608887	1	045
72	49.82037353515625	210.79098510742188	1.0	87.10492706298828	145.06967163085938	0.9999906420707703	528.604736328125	205.8795166015625	1.0	525.1346435546875	202.64256286621094	0.000293731689453125	1	045
73	48.963226318359375	211.2312469482422	1.0	81.20110321044922	150.4686279296875	0.9999985694885254	529.6953125	206.2863006591797	1.0	525.8484497070312	206.86865234375	0.00028127431869506836	1	045
74	48.51825714111328	210.94699096679688	1.0	80.2328109741211	149.450927734375	0.9999979138374329	529.8325805664062	205.8188018798828	1.0	525.9599609375	202.9029541015625	0.00023660063743591309	1	045
75	47.96855163574219	211.17971801757812	1.0	76.49994659423828	151.4911651611328	0.999996542930603	529.4564208984375	205.92601013183594	1.0	526.6220092773438	206.4591522216797	0.000295490026473999	1	045
76	47.502952575683594	211.0859832763672	1.0	76.59877014160156	152.4645538330078	0.9999914169311523	529.6394653320312	206.52459716796875	1.0	527.4537963867188	206.33653259277344	0.0003237128257751465	1	045
77	47.505226135253906	210.8430938720703	1.0	73.53860473632812	149.1319122314453	0.9986094236373901	529.4805908203125	206.00308227539062	1.0	525.34033203125	206.41346740722656	0.00031766295433044434	1	045
78	48.18149185180664	211.7966766357422	1.0	75.0652847290039	150.77317810058594	0.9998350143432617	528.8285522460938	206.1490020751953	1.0	525.0751953125	203.16073608398438	0.00029546022415161133	1	045
79	48.233272552490234	211.44100952148438	1.0	74.70087432861328	144.8013458251953	0.483065128326416	530.1095581054688	205.3841552734375	1.0	525.89892578125	206.19955444335938	0.00022277235984802246	1	045
80	53.72286605834961	209.85708618164062	0.0019282996654510498	69.1836166381836	150.75439453125	0.9999873638153076	529.401123046875	205.73854064941406	1.0	525.4832153320312	206.29141235351562	0.0002459883689880371	1	045
81	57.998687744140625	192.56689453125	0.9919418096542358	66.84859466552734	161.18618774414062	0.7445470094680786	530.0962524414062	205.5603485107422	1.0	527.3800659179688	205.71942138671875	0.000261843204498291	1	045
82	53.3542366027832	190.2101593017578	0.9976307153701782	95.1234130859375	183.34429931640625	0.9999951124191284	529.5706787109375	206.41285705566406	1.0	525.6669921875	206.83421325683594	0.00024318695068359375	1	045
83	109.6080551147461	178.72499084472656	0.9999945163726807	111.56712341308594	179.817626953125	0.7100028991699219	529.4028930664062	206.354736328125	1.0	525.4552001953125	206.87136840820312	0.00030499696731567383	1	045
84	115.44568634033203	177.2451171875	0.9981937408447266	116.964599609375	177.82456970214844	0.9999786615371704	529.7403564453125	206.03982543945312	1.0	525.6505737304688	206.5609588623047	0.0002619028091430664	1	045
85	128.35015869140625	170.8374481201172	1.0	66.06085968017578	207.36904907226562	0.8710274696350098	529.5180053710938	206.11512756347656	1.0	525.713134765625	206.48728942871094	0.0003063082695007324	1	045
86	140.16717529296875	167.15731811523438	0.9955602884292603	83.58323669433594	201.66407775878906	1.0	529.5601806640625	205.83502197265625	1.0	526.0265502929688	202.9975128173828	0.0002707242965698242	1	045
87	151.82948303222656	168.03976440429688	0.999998927116394	95.45056915283203	192.9866943359375	0.0030524134635925293	529.0347900390625	206.1377716064453	1.0	527.6792602539062	205.48684692382812	0.00040274858474731445	1	045
88	160.83538818359375	165.86459350585938	1.0	103.5241928100586	185.48486328125	0.46956396102905273	529.84375	206.12620544433594	1.0	526.9947509765625	206.57269287109375	0.00026857852935791016	1	045
89	166.20912170410156	164.32986450195312	1.0	113.0190658569336	183.6356658935547	0.9338756799697876	529.4741821289062	206.12806701660156	1.0	527.9722290039062	207.37062072753906	0.00038802623748779297	1	045
90	169.51055908203125	164.6324462890625	1.0	117.31652069091797	187.4478759765625	0.5278446674346924	529.568115234375	205.9406280517578	1.0	525.5997924804688	206.411376953125	0.00032466650009155273	1	045
91	172.9019317626953	165.73912048339844	1.0	121.25833129882812	189.84068298339844	0.9987052083015442	529.2718505859375	206.33717346191406	1.0	528.0779418945312	207.60049438476562	0.00042745471000671387	1	045
92	174.8483123779297	165.32069396972656	1.0	127.25233459472656	189.6527557373047	0.9999943375587463	529.2466430664062	206.52012634277344	1.0	130.20082092285156	191.64183044433594	0.0005497634410858154	1	045
93	176.60946655273438	165.82984924316406	1.0	130.43765258789062	187.04820251464844	0.9991976022720337	529.572265625	206.21035766601562	1.0	527.941650390625	205.86724853515625	0.0003713071346282959	1	045
94	177.73736572265625	166.04428100585938	1.0	133.2473602294922	182.97174072265625	0.017514407634735107	529.3804321289062	205.9683074951172	1.0	525.4450073242188	206.31234741210938	0.00026354193687438965	1	045
95	178.7242889404297	165.1773223876953	1.0	133.39759826660156	183.4942626953125	0.0007731318473815918	530.2508544921875	206.48597717285156	1.0	528.2232055664062	206.4040069580078	0.00043961405754089355	1	045
96	179.12185668945312	165.5908203125	1.0	142.39068603515625	187.8755645751953	0.003070235252380371	529.2975463867188	206.47776794433594	1.0	525.1815795898438	206.6942596435547	0.0002911388874053955	1	045
97	179.6699981689453	166.3876953125	1.0	142.4613494873047	189.33786010742188	0.0032753944396972656	529.8336791992188	206.1375274658203	1.0	525.9097900390625	206.7623291015625	0.0002689063549041748	1	045
98	180.0932159423828	165.77967834472656	1.0	145.87440490722656	192.33535766601562	0.14814525842666626	528.9105834960938	205.76278686523438	1.0	526.4012451171875	206.4107208251953	0.0003402531147003174	1	045
99	180.8968505859375	165.33140563964844	1.0	148.17950439453125	191.84584045410156	0.001860886812210083	529.6762084960938	206.58360290527344	1.0	525.58935546875	207.1323699951172	0.00023093819618225098	1	045
100	181.5006866455078	164.5854034423828	1.0	147.8439483642578	192.3260498046875	0.9998907446861267	529.7710571289062	205.91845703125	1.0	527.9224243164062	207.2579803466797	0.00036004185676574707	1	045
101	181.41061401367188	165.31796264648438	1.0	145.12997436523438	192.72450256347656	0.9999988079071045	529.8324584960938	206.61428833007812	1.0	146.20367431640625	193.09561157226562	0.0003528892993927002	1	045
102	180.3252716064453	164.79522705078125	1.0	145.01023864746094	194.48980712890625	0.9621972441673279	529.27001953125	206.66224670410156	1.0	527.7687377929688	206.02252197265625	0.0005252957344055176	1	045
103	179.51266479492188	164.6741943359375	1.0	143.46481323242188	196.01531982421875	0.9999999403953552	529.2202758789062	206.5454559326172	1.0	144.37550354003906	197.8155517578125	0.0011252760887145996	1	045
104	180.12657165527344	165.193359375	1.0	144.80203247070312	194.6617431640625	0.9999998807907104	529.5986328125	206.03997802734375	1.0	145.4102325439453	196.1522216796875	0.0042708516120910645	1	045
105	181.0723419189453	166.09371948242188	1.0	146.7853240966797	191.90304565429688	0.9999996423721313	529.4737548828125	206.33677673339844	1.0	146.62294006347656	192.67161560058594	0.001491546630859375	1	045
106	181.10791015625	167.57693481445312	1.0	145.94342041015625	191.39356994628906	0.9999995827674866	529.5982055664062	206.3158416748047	1.0	146.79739379882812	191.90240478515625	0.0011818408966064453	1	045
107	180.84695434570312	167.49819946289062	1.0	146.12440490722656	192.0274658203125	0.9772639274597168	529.8251342773438	206.48048400878906	1.0	526.2357788085938	203.7913055419922	0.00024017691612243652	1	045
108	179.93115234375	168.96316528320312	1.0	145.49935913085938	188.45892333984375	0.000361025333404541	529.8013916015625	206.17796325683594	1.0	526.931884765625	206.72735595703125	0.0003466308116912842	1	045
109	179.761474609375	168.10430908203125	1.0	147.7269744873047	191.9762420654297	0.0011382997035980225	529.1339111328125	206.17962646484375	1.0	526.4808959960938	206.40187072753906	0.00029212236404418945	1	045
110	180.96299743652344	168.10987854003906	1.0	147.0142059326172	189.34561157226562	0.49923697113990784	529.5374145507812	206.32884216308594	1.0	527.736328125	205.70706176757812	0.00038504600524902344	1	045
111	181.67869567871094	167.33999633789062	1.0	146.20703125	188.23069763183594	0.4754924476146698	529.3844604492188	206.49925231933594	1.0	528.0849609375	207.8403778076172	0.0005423128604888916	1	045
112	181.53103637695312	167.6454315185547	1.0	149.40220642089844	187.87234497070312	0.9975779056549072	529.8863525390625	205.4197235107422	1.0	525.8854370117188	206.06414794921875	0.0002929568290710449	1	045
113	182.0588836669922	168.307861328125	1.0	151.22747802734375	187.63241577148438	0.89125657081604	529.3257446289062	206.4082794189453	1.0	525.8504638671875	203.5804901123047	0.0003363490104675293	1	045
114	181.34310913085938	168.58497619628906	1.0	150.53993225097656	186.95834350585938	0.9677932262420654	529.3582153320312	206.0123748779297	1.0	525.4144287109375	206.3221435546875	0.00030812621116638184	1	045
115	181.0359344482422	169.7003936767578	1.0	151.54159545898438	185.34898376464844	0.9994609951972961	529.7201538085938	205.69866943359375	1.0	527.81494140625	207.19947814941406	0.0002492964267730713	1	045
116	182.0001983642578	168.1773681640625	1.0	148.58616638183594	187.4814910888672	0.9999092221260071	529.4746704101562	206.5189666748047	1.0	525.5169067382812	206.98989868164062	0.0002276003360748291	1	045
117	181.67352294921875	169.00830078125	1.0	149.3860626220703	187.40248107910156	0.980689287185669	529.663818359375	206.54380798339844	1.0	526.7359619140625	206.52671813964844	0.00036832690238952637	1	045
118	182.037353515625	169.20762634277344	1.0	149.00296020507812	187.28366088867188	0.9953126311302185	529.5101318359375	206.65835571289062	1.0	528.0731811523438	207.69046020507812	0.000390857458114624	1	045
119	181.9447784423828	168.98963928222656	1.0	147.55943298339844	186.06369018554688	0.9590097665786743	529.4739379882812	205.9938201904297	1.0	525.8635864257812	203.30087280273438	0.0002421736717224121	1	045
120	182.41714477539062	171.0452880859375	1.0	147.34893798828125	184.2207489013672	0.9989542961120605	528.6495361328125	206.5834197998047	1.0	527.6483764648438	206.2544403076172	0.00041747093200683594	1	045
121	191.35337829589844	179.7095184326172	0.10607275366783142	142.94264221191406	181.1762237548828	0.9999860525131226	529.3433227539062	205.32138061523438	1.0	528.3853759765625	207.13485717773438	0.0006208717823028564	1	045
122	209.0174560546875	180.8302001953125	0.00011199712753295898	200.86386108398438	181.39944458007812	0.9999997615814209	529.5892944335938	205.75746154785156	1.0	525.11474609375	206.1813201904297	0.00023651123046875	1	045
123	161.34979248046875	175.0582275390625	0.00011324882507324219	212.84060668945312	183.48947143554688	1.0	529.2478637695312	205.88478088378906	1.0	527.78515625	205.97906494140625	0.0005441904067993164	1	045
124	241.1935272216797	187.10308837890625	0.0013923048973083496	231.95193481445312	187.20010375976562	0.9999905824661255	528.9147338867188	206.2657928466797	1.0	233.61228942871094	189.6098175048828	0.0006448626518249512	1	045
125	256.3813171386719	193.29481506347656	0.00029027462005615234	248.6345977783203	189.64952087402344	1.0	529.3649291992188	205.96583557128906	1.0	246.3083038330078	191.10366821289062	0.0007312297821044922	1	045
126	271.35382080078125	195.1088409423828	0.0005348622798919678	260.92047119140625	191.21517944335938	0.9999998807907104	529.71435546875	205.46104431152344	1.0	261.8077392578125	192.1488037109375	0.00041168928146362305	1	045
127	273.1824951171875	194.2156524658203	0.03595328330993652	219.01995849609375	181.32635498046875	0.9999943971633911	529.19482421875	205.39036560058594	1.0	464.583251953125	184.33624267578125	0.0014893710613250732	1	045
128	274.5011901855469	192.94761657714844	0.09124237298965454	273.2978515625	193.4722137451172	0.9999980330467224	529.334228515625	206.45530700683594	1.0	456.59075927734375	181.786376953125	0.03268992900848389	1	045
129	278.8429870605469	193.10072326660156	0.019668638706207275	277.35845947265625	193.32293701171875	0.9999996423721313	529.7049560546875	206.1094512939453	1.0	277.5960693359375	194.60377502441406	0.00048428773880004883	1	045
130	288.0372009277344	194.52859497070312	0.006939977407455444	279.5194091796875	193.80206298828125	0.9999998807907104	530.0257568359375	205.9326171875	1.0	451.2792663574219	181.5116729736328	0.007747054100036621	1	045
131	288.44647216796875	193.94883728027344	0.010553508996963501	281.92578125	192.6240997314453	0.999997615814209	529.6846313476562	206.01455688476562	1.0	450.76116943359375	180.746826171875	0.02823185920715332	1	045
132	447.0321044921875	181.69369506835938	0.02532169222831726	283.1548156738281	193.46633911132812	0.9998488426208496	529.666748046875	205.83505249023438	1.0	281.6499328613281	194.50653076171875	0.0002888143062591553	1	045
133	287.67578125	194.81719970703125	0.0007991790771484375	237.39451599121094	183.44151306152344	0.9999996423721313	529.3925170898438	205.47080993652344	1.0	525.8106689453125	202.67617797851562	0.00030812621116638184	1	045
134	277.5360412597656	189.79373168945312	0.9535634517669678	245.19810485839844	184.31163024902344	0.9999445676803589	528.958740234375	205.8400421142578	1.0	526.2998657226562	206.45921325683594	0.0003784000873565674	1	045
135	283.58477783203125	160.37503051757812	0.990080714225769	257.8030090332031	207.41297912597656	1.0	529.279541015625	206.04525756835938	1.0	466.37579345703125	198.08900451660156	0.0007183551788330078	1	045
136	288.6655578613281	148.00045776367188	0.9997576475143433	257.3339538574219	210.540283203125	1.0	529.25048828125	205.78781127929688	1.0	256.2514343261719	209.4801483154297	0.0004056096076965332	1	045
137	291.8980712890625	141.14979553222656	1.0	262.4173583984375	200.90765380859375	1.0	529.4688720703125	206.3176727294922	1.0	525.72021484375	206.81483459472656	0.000299990177154541	1	045
138	293.0572814941406	134.04737854003906	1.0	266.1879577636719	193.94407653808594	1.0	529.7182006835938	205.95497131347656	1.0	526.26318359375	203.26795959472656	0.000310748815536499	1	045
139	295.75927734375	130.3010711669922	0.9999997615814209	266.5890197753906	188.3338623046875	0.9999999403953552	529.8325805664062	206.79827880859375	1.0	271.44122314453125	189.23655700683594	0.0005639195442199707	1	045
140	298.0044860839844	125.08100128173828	0.9999998807907104	270.2732849121094	182.1331329345703	1.0	529.1176147460938	205.88900756835938	1.0	271.3998718261719	182.7643280029297	0.0009180307388305664	1	045
141	273.0892639160156	173.16000366210938	0.00021317601203918457	273.73077392578125	172.4652862548828	0.999748170375824	529.2786254882812	205.03668212890625	1.0	277.0152587890625	173.84652709960938	0.00041362643241882324	1	045
142	274.92498779296875	168.95773315429688	0.0002441704273223877	278.0661315917969	164.88746643066406	1.0	529.599853515625	206.19041442871094	1.0	274.9798889160156	165.44154357910156	0.000382840633392334	1	045
143	305.15521240234375	102.8934555053711	0.9934970140457153	276.6287841796875	164.9905548095703	0.9353130459785461	529.5516967773438	206.3924560546875	1.0	527.0099487304688	206.83316040039062	0.000440746545791626	1	045
144	306.5729064941406	103.11819458007812	0.304690420627594	275.8077087402344	164.47569274902344	0.9999999403953552	529.1778564453125	206.36924743652344	1.0	274.04052734375	165.0212860107422	0.000352710485458374	1	045
145	308.0976867675781	105.5594711303711	0.9996331334114075	275.77813720703125	164.9644775390625	0.4184266924858093	529.6099243164062	205.94647216796875	1.0	299.4013671875	112.32115173339844	0.0003851354122161865	1	045
146	308.54327392578125	103.73228454589844	0.006501436233520508	278.49896240234375	163.71160888671875	1.0	529.3148803710938	205.9128875732422	1.0	275.4956970214844	165.53353881835938	0.0008766353130340576	1	045
147	310.3957824707031	101.98617553710938	0.0281144380569458	282.3111877441406	163.1827392578125	0.9997837543487549	529.2189331054688	206.03677368164062	1.0	525.5908813476562	202.9117431640625	0.00037366151809692383	1	045
148	312.2916259765625	101.78302764892578	0.9994638562202454	280.7256164550781	166.42588806152344	0.9996733665466309	529.5339965820312	205.7457733154297	1.0	300.2851257324219	105.20780944824219	0.00047531723976135254	1	045
149	407.2218017578125	100.29876708984375	0.00023987889289855957	283.6627197265625	163.5734405517578	0.0005750060081481934	528.86474609375	206.25450134277344	1.0	526.2874755859375	206.5779266357422	0.0003019273281097412	1	045
150	312.1571960449219	106.10877227783203	0.09593454003334045	289.5882873535156	162.3321533203125	0.0004814267158508301	529.028076171875	206.01255798339844	1.0	526.361572265625	206.2318115234375	0.00032591819763183594	1	045
151	405.1999816894531	102.24622344970703	0.452706515789032	532.1566162109375	208.44602966308594	5.537271499633789e-5	529.1210327148438	205.88165283203125	1.0	525.36767578125	206.26417541503906	0.0002766847610473633	1	045
152	316.3013000488281	103.85565948486328	0.07279852032661438	317.72406005859375	108.28697204589844	0.0032409727573394775	529.0257568359375	206.63616943359375	1.0	525.3732299804688	203.6917266845703	0.0003146529197692871	1	045
153	527.3272705078125	210.4138641357422	0.00012379884719848633	290.6434020996094	164.85093688964844	0.0010046958923339844	529.03369140625	206.1385498046875	1.0	526.607421875	206.47442626953125	0.0004725456237792969	1	045
154	530.827880859375	211.86746215820312	7.557868957519531e-5	292.1004333496094	165.71498107910156	0.9999151229858398	529.0216674804688	205.90960693359375	1.0	527.4036865234375	206.30416870117188	0.0006105303764343262	1	045
155	316.58660888671875	107.5652084350586	0.0009553134441375732	291.8434753417969	164.99827575683594	0.8323550820350647	529.3456420898438	206.015869140625	1.0	525.5914916992188	206.73487854003906	0.00032463669776916504	1	045
156	527.4912109375	210.54269409179688	7.084012031555176e-5	529.3302612304688	207.89781188964844	7.164478302001953e-5	529.6860961914062	206.5223388671875	1.0	525.9574584960938	203.9150390625	0.0002815723419189453	1	045
157	316.9103698730469	108.20829772949219	0.0012105703353881836	293.4658203125	164.9408416748047	0.9885351657867432	529.401611328125	205.73150634765625	1.0	525.9913330078125	202.76187133789062	0.000264585018157959	1	045
158	531.1077270507812	211.47463989257812	9.21487808227539e-5	528.8478393554688	207.38287353515625	8.004903793334961e-5	529.1193237304688	206.39768981933594	1.0	525.4652709960938	203.42308044433594	0.00037792325019836426	1	045
159	322.5327453613281	114.13395690917969	0.9313343167304993	321.5529479980469	115.79719543457031	0.7135670185089111	529.03955078125	206.8610076904297	1.0	320.1235046386719	115.26155090332031	0.0004942715167999268	1	045
160	531.5926513671875	211.43382263183594	7.429718971252441e-5	529.35107421875	207.39419555664062	6.628036499023438e-5	530.2037353515625	206.07440185546875	1.0	526.1043090820312	206.5383758544922	0.0002904534339904785	1	045
161	531.2667236328125	211.439697265625	9.804964065551758e-5	532.6709594726562	208.77737426757812	5.906820297241211e-5	529.6543579101562	206.0542755126953	1.0	526.7992553710938	206.50621032714844	0.0003750920295715332	1	045
162	527.35400390625	210.5883331298828	9.882450103759766e-5	529.322998046875	207.8117218017578	9.328126907348633e-5	529.4248657226562	206.48069763183594	1.0	526.9657592773438	206.5327606201172	0.00037488341331481934	1	045
163	531.4498901367188	210.95323181152344	0.00012299418449401855	529.02734375	206.32188415527344	9.483098983764648e-5	529.5730590820312	205.492431640625	1.0	525.8958129882812	202.73719787597656	0.00036710500717163086	1	045
164	531.4282836914062	211.680908203125	6.160140037536621e-5	532.7172241210938	208.7499237060547	4.979968070983887e-5	529.6968994140625	206.3487091064453	1.0	525.674560546875	206.78079223632812	0.0002727508544921875	1	045
165	531.092529296875	211.6316375732422	8.243322372436523e-5	529.3161010742188	208.26409912109375	7.346272468566895e-5	529.67529296875	206.47669982910156	1.0	525.7198486328125	207.02120971679688	0.00030916929244995117	1	045
166	531.7711791992188	211.38412475585938	7.31348991394043e-5	529.6925048828125	208.27638244628906	4.7773122787475586e-5	529.935791015625	205.9188232421875	1.0	526.0154418945312	206.55404663085938	0.0003015100955963135	1	045
167	531.555908203125	211.06747436523438	9.465217590332031e-5	529.1737060546875	206.7454376220703	9.91523265838623e-5	529.7300415039062	205.44969177246094	1.0	525.7803344726562	206.021728515625	0.00037679076194763184	1	045
168	531.42529296875	211.40196228027344	5.27501106262207e-5	529.0259399414062	207.38241577148438	4.744529724121094e-5	529.802978515625	205.996337890625	1.0	526.650634765625	206.2486572265625	0.00025200843811035156	1	045
169	359.6059265136719	120.241455078125	0.24119290709495544	528.9370727539062	208.22152709960938	6.642937660217285e-5	529.3304443359375	206.196044921875	1.0	527.7828369140625	206.36268615722656	0.0004539787769317627	1	045
170	531.4545288085938	211.02853393554688	9.47415828704834e-5	529.191162109375	206.6431427001953	8.00788402557373e-5	529.697265625	205.5486297607422	1.0	525.9050903320312	206.2218780517578	0.00034230947494506836	1	045
171	531.6322021484375	211.5416717529297	0.00013312697410583496	529.9260864257812	207.41751098632812	8.875131607055664e-5	530.1140747070312	205.68101501464844	1.0	528.6810302734375	207.6114501953125	0.0003909170627593994	1	045
172	530.7089233398438	211.82424926757812	8.976459503173828e-5	528.556396484375	208.21165466308594	7.736682891845703e-5	529.0279541015625	206.565185546875	1.0	527.4649047851562	205.90792846679688	0.0005786716938018799	1	045
173	531.027099609375	212.0032958984375	9.360909461975098e-5	528.3630981445312	208.28497314453125	8.705258369445801e-5	529.2523803710938	206.3657989501953	1.0	527.8267822265625	206.3795928955078	0.0004768073558807373	1	045
174	531.4869995117188	211.51364135742188	7.283687591552734e-5	528.6652221679688	208.3999786376953	4.4971704483032227e-5	529.794189453125	205.96368408203125	1.0	526.1853637695312	203.3095245361328	0.00029224157333374023	1	045
175	531.65087890625	211.1178741455078	0.00012511014938354492	532.651123046875	208.0829620361328	8.627772331237793e-5	530.022705078125	205.50930786132812	1.0	526.0012817382812	205.99061584472656	0.00042879581451416016	1	045
176	531.0184936523438	212.00839233398438	7.209181785583496e-5	529.0748901367188	208.69801330566406	5.879998207092285e-5	529.5961303710938	206.83609008789062	1.0	527.6987915039062	206.39797973632812	0.0004773139953613281	1	045
177	531.42724609375	211.60125732421875	7.051229476928711e-5	529.4111328125	207.7707061767578	7.069110870361328e-5	530.0643920898438	206.02862548828125	1.0	527.0338134765625	206.50389099121094	0.00029537081718444824	1	045
178	531.4571533203125	211.7412567138672	8.669495582580566e-5	529.6697387695312	207.840576171875	8.040666580200195e-5	530.0079956054688	206.5316925048828	1.0	528.4777221679688	207.4096221923828	0.0003077089786529541	1	045
179	531.6038208007812	210.9801025390625	7.274746894836426e-5	532.8709716796875	208.10105895996094	6.073713302612305e-5	529.5617065429688	205.52978515625	1.0	525.46044921875	205.93544006347656	0.000305861234664917	1	045
180	531.0986938476562	211.6985321044922	0.00010260939598083496	529.1168823242188	207.74769592285156	8.428096771240234e-5	529.2839965820312	205.94668579101562	1.0	527.9406127929688	205.96026611328125	0.0004322230815887451	1	045
181	527.6786499023438	210.07225036621094	6.815791130065918e-5	529.255126953125	206.7299346923828	6.270408630371094e-5	529.8168334960938	205.56350708007812	1.0	526.2280883789062	202.85340881347656	0.00026935338973999023	1	045
182	527.5458984375	210.10154724121094	9.107589721679688e-5	529.1795654296875	206.9302520751953	9.211897850036621e-5	529.56298828125	205.65121459960938	1.0	525.983154296875	202.79698181152344	0.0003592073917388916	1	045
183	527.79541015625	210.2665252685547	9.554624557495117e-5	529.7261352539062	206.90257263183594	9.605288505554199e-5	529.911376953125	205.60560607910156	1.0	527.3131103515625	205.74488830566406	0.0003751218318939209	1	045
184	527.1087646484375	210.34271240234375	9.754300117492676e-5	528.4125366210938	207.1595458984375	0.00010016560554504395	529.1301879882812	205.91140747070312	1.0	526.2896728515625	206.35806274414062	0.00036209821701049805	1	045
185	527.7922973632812	209.9778594970703	0.00012090802192687988	529.1954956054688	206.654052734375	7.81714916229248e-5	529.859619140625	205.70693969726562	1.0	526.9918823242188	205.71432495117188	0.00039207935333251953	1	045
186	531.23974609375	211.55136108398438	0.00011366605758666992	529.2030639648438	207.08038330078125	8.779764175415039e-5	529.3103637695312	205.9959259033203	1.0	526.8753051757812	206.052978515625	0.00035712122917175293	1	045
187	531.701904296875	211.87216186523438	8.699297904968262e-5	530.1779174804688	208.18800354003906	7.048249244689941e-5	530.300048828125	206.70021057128906	1.0	528.506591796875	206.13613891601562	0.0003001391887664795	1	045
188	531.3037109375	211.9471893310547	0.00010135769844055176	529.771484375	208.3434295654297	7.131695747375488e-5	529.8238525390625	206.68177795410156	1.0	527.3552856445312	207.0251922607422	0.000433504581451416	1	045
189	531.5574951171875	210.9635009765625	0.00011658668518066406	529.2587280273438	206.69677734375	0.00010210275650024414	529.6842651367188	205.55606079101562	1.0	525.8724365234375	206.04653930664062	0.0005055367946624756	1	045
190	531.4867553710938	211.7158966064453	7.402896881103516e-5	528.9007568359375	208.08045959472656	6.580352783203125e-5	529.8622436523438	206.3819580078125	1.0	528.2298583984375	206.13360595703125	0.0003629922866821289	1	045
191	530.9808349609375	211.9173126220703	9.697675704956055e-5	528.9510498046875	208.19252014160156	7.081031799316406e-5	529.2122192382812	206.53509521484375	1.0	527.7122802734375	205.8788299560547	0.0004283487796783447	1	045
192	531.2703247070312	211.4568634033203	5.5849552154541016e-5	529.1719970703125	207.78201293945312	6.824731826782227e-5	529.61328125	206.14242553710938	1.0	526.93994140625	206.44308471679688	0.00034868717193603516	1	045
193	332.3098449707031	108.79243469238281	0.9969817399978638	312.7620849609375	129.25390625	0.9999971389770508	529.3150634765625	206.17564392089844	1.0	525.2762451171875	206.52410888671875	0.00032061338424682617	1	045
194	385.7073974609375	104.48680877685547	0.9464433193206787	294.8583068847656	149.6988983154297	1.0	529.09033203125	205.27365112304688	1.0	525.43896484375	202.1779327392578	0.00035941600799560547	1	045
195	282.9477233886719	152.05816650390625	0.9760683178901672	326.2088928222656	114.12245178222656	0.9927247166633606	529.7843627929688	206.1078338623047	1.0	525.9406127929688	206.47366333007812	0.0003001093864440918	1	045
196	275.728515625	152.39724731445312	0.9999977350234985	321.7765808105469	116.5940933227539	0.9615951776504517	529.267333984375	205.88815307617188	1.0	525.5054931640625	202.7842254638672	0.00031620264053344727	1	045
197	270.6692810058594	151.8695526123047	0.9988584518432617	316.2770080566406	117.59347534179688	0.9999958276748657	529.079833984375	205.8009033203125	1.0	525.5308227539062	202.79237365722656	0.00026288628578186035	1	045
198	263.5322265625	151.1750030517578	0.9999989867210388	306.7002258300781	119.03421020507812	0.9999498128890991	529.2745361328125	206.09805297851562	1.0	525.4307250976562	203.0692138671875	0.00027617812156677246	1	045
199	254.8946990966797	153.82620239257812	0.9999970197677612	301.4868469238281	118.94786834716797	0.9583921432495117	529.4501953125	205.78538513183594	1.0	525.4326171875	206.45205688476562	0.00031945109367370605	1	045
200	240.03311157226562	156.36195373535156	0.9999990463256836	241.75674438476562	157.79379272460938	0.12308800220489502	529.7279663085938	206.56549072265625	1.0	525.7413330078125	206.990234375	0.0003288686275482178	1	045
201	227.400634765625	161.5890350341797	1.0	276.5238342285156	121.97684478759766	0.005299687385559082	530.0125122070312	205.6520233154297	1.0	528.0708618164062	205.9442138671875	0.0003406107425689697	1	045
202	218.35557556152344	166.87779235839844	1.0	272.2982177734375	122.46928405761719	0.010433971881866455	529.439453125	205.9929962158203	1.0	526.373046875	206.4061737060547	0.0002745985984802246	1	045
203	213.6678924560547	168.74940490722656	1.0	263.3439025878906	127.18138122558594	0.9691464900970459	529.29736328125	206.35321044921875	1.0	525.2153930664062	206.47027587890625	0.00024059414863586426	1	045
204	208.13514709472656	172.31610107421875	1.0	258.03045654296875	125.57070922851562	0.9785551428794861	529.8445434570312	205.92750549316406	1.0	259.8409423828125	128.13909912109375	0.00046131014823913574	1	045
205	203.89810180664062	174.12112426757812	1.0	254.81039428710938	125.44168853759766	0.9999983310699463	529.8359985351562	206.28700256347656	1.0	528.1591186523438	207.56861877441406	0.0003809928894042969	1	045
206	195.6417694091797	178.06141662597656	1.0	248.4998779296875	130.19168090820312	0.999989926815033	529.34228515625	206.00839233398438	1.0	253.8861846923828	131.0775604248047	0.0005932748317718506	1	045
207	186.9248809814453	183.11607360839844	1.0	243.5908660888672	130.9910888671875	0.9999998807907104	529.57470703125	205.8581085205078	1.0	237.46109008789062	132.45579528808594	0.0004120171070098877	1	045
208	181.1985321044922	187.6137237548828	1.0	235.598876953125	133.29144287109375	1.0	529.268798828125	206.52352905273438	1.0	526.5628051757812	206.7511444091797	0.00025343894958496094	1	045
209	177.39329528808594	189.89422607421875	1.0	228.06436157226562	135.64254760742188	1.0	529.0663452148438	205.88157653808594	1.0	525.2208862304688	203.19317626953125	0.00035375356674194336	1	045
210	175.22769165039062	190.47747802734375	1.0	225.87396240234375	137.93411254882812	1.0	529.9168701171875	206.18521118164062	1.0	526.1173095703125	203.00454711914062	0.00019562244415283203	1	045
211	173.60748291015625	190.68850708007812	1.0	224.87606811523438	138.07315063476562	1.0	529.7102661132812	206.0324249267578	1.0	525.7181396484375	206.48382568359375	0.0003089010715484619	1	045
212	173.76748657226562	190.5631103515625	1.0	225.25172424316406	136.8306427001953	1.0	530.0237426757812	206.5086669921875	1.0	528.1478881835938	206.20391845703125	0.00044417381286621094	1	045
213	173.40963745117188	191.51136779785156	1.0	225.38172912597656	137.5956573486328	1.0	529.787353515625	206.57652282714844	1.0	527.8673095703125	207.86961364746094	0.00020378828048706055	1	045
214	174.30406188964844	189.65890502929688	1.0	219.2480010986328	140.8956756591797	1.0	528.962158203125	206.08648681640625	1.0	525.3445434570312	203.18072509765625	0.00027629733085632324	1	045
215	174.90859985351562	190.19281005859375	1.0	217.5019989013672	138.90904235839844	0.9999998807907104	529.63720703125	205.9541473388672	1.0	525.7781372070312	206.58914184570312	0.000250011682510376	1	045
216	175.1647186279297	190.064453125	1.0	216.2066192626953	139.24256896972656	1.0	529.1953735351562	205.88819885253906	1.0	526.4892578125	206.18017578125	0.00034886598587036133	1	045
217	175.81565856933594	189.7775421142578	1.0	216.7001495361328	137.46217346191406	1.0	530.0191040039062	206.2632598876953	1.0	526.3699340820312	203.60511779785156	0.00021600723266601562	1	045
218	175.91458129882812	190.33331298828125	1.0	217.33514404296875	135.22279357910156	1.0	530.1486206054688	205.82496643066406	1.0	526.0851440429688	206.41000366210938	0.00020378828048706055	1	045
219	176.09521484375	190.41404724121094	1.0	217.6663360595703	134.9188690185547	1.0	529.5604248046875	205.99774169921875	1.0	525.8384399414062	202.8153533935547	0.00025010108947753906	1	045
220	176.49929809570312	190.0438995361328	1.0	220.23678588867188	134.28466796875	1.0	529.7971801757812	206.58944702148438	1.0	528.1199340820312	206.04246520996094	0.000349193811416626	1	045
221	175.97354125976562	190.2908935546875	1.0	218.37042236328125	136.31048583984375	1.0	529.557373046875	205.8982391357422	1.0	525.8001098632812	203.10020446777344	0.000265657901763916	1	045
222	176.4293212890625	190.35679626464844	1.0	218.33470153808594	134.53929138183594	1.0	529.5344848632812	206.64671325683594	1.0	528.3594360351562	208.02841186523438	0.0003758370876312256	1	045
223	175.62232971191406	190.81640625	1.0	221.09426879882812	134.01052856445312	1.0	529.1512451171875	206.46852111816406	1.0	526.5477905273438	206.48927307128906	0.00027751922607421875	1	045
224	175.87933349609375	191.1223907470703	1.0	219.1942901611328	135.31259155273438	1.0	529.3043212890625	206.14051818847656	1.0	525.34033203125	206.6640167236328	0.00024124979972839355	1	045
225	175.8158721923828	191.154541015625	1.0	219.30755615234375	135.3216552734375	1.0	529.845947265625	205.86769104003906	1.0	528.3887939453125	207.43821716308594	0.0002855956554412842	1	045
226	175.09336853027344	191.64923095703125	1.0	219.0478515625	136.40098571777344	1.0	530.0346069335938	206.47618103027344	1.0	528.278564453125	207.82933044433594	0.0002371370792388916	1	045
227	175.151123046875	192.38551330566406	1.0	218.90582275390625	136.59417724609375	1.0	529.3427734375	205.80885314941406	1.0	525.9486694335938	203.27374267578125	0.0002835094928741455	1	045
228	175.16468811035156	191.99981689453125	1.0	216.96705627441406	136.70835876464844	1.0	529.3592529296875	207.00820922851562	1.0	528.0142211914062	206.23049926757812	0.00030732154846191406	1	045
229	174.6264190673828	192.8575897216797	1.0	219.27610778808594	135.4766387939453	1.0	529.4185180664062	205.87606811523438	1.0	525.59423828125	202.65060424804688	0.00022682547569274902	1	045
230	174.55078125	193.00677490234375	1.0	217.2965850830078	136.3988037109375	1.0	529.6832275390625	206.6874237060547	1.0	525.7009887695312	207.15745544433594	0.00026610493659973145	1	045
231	174.46788024902344	193.86521911621094	1.0	219.1746368408203	134.5894317626953	1.0	529.1942749023438	205.84524536132812	1.0	525.252685546875	205.95863342285156	0.0003522634506225586	1	045
232	175.6285400390625	194.0093536376953	1.0	221.1129608154297	134.82334899902344	1.0	529.2037353515625	205.8716583251953	1.0	525.5880737304688	206.31454467773438	0.00029534101486206055	1	045
233	175.16641235351562	194.26901245117188	1.0	218.79678344726562	136.64004516601562	1.0	529.9775390625	205.95657348632812	1.0	525.9771728515625	206.58999633789062	0.0003115534782409668	1	045
234	174.546875	194.7598876953125	1.0	219.1654815673828	137.79971313476562	1.0	529.486328125	206.1533966064453	1.0	218.50558471679688	142.48690795898438	0.0002174079418182373	1	045
235	174.7492218017578	195.3071746826172	1.0	217.6799774169922	139.91665649414062	1.0	529.4888305664062	206.43380737304688	1.0	216.05252075195312	142.50892639160156	0.00033801794052124023	1	045
236	175.86947631835938	195.35411071777344	1.0	217.16065979003906	139.4283905029297	1.0	530.3756103515625	206.3887176513672	1.0	215.69178771972656	143.04745483398438	0.00047257542610168457	1	045
237	175.7814483642578	195.44204711914062	1.0	213.7619171142578	140.5170135498047	1.0	529.1824951171875	205.4835968017578	1.0	211.86265563964844	143.96104431152344	0.00046622753143310547	1	045
238	176.59210205078125	195.44171142578125	1.0	214.7635955810547	139.63314819335938	1.0	528.80810546875	206.02305603027344	1.0	526.3119506835938	206.2757568359375	0.0003679990768432617	1	045
239	175.03689575195312	196.5062713623047	1.0	214.8676300048828	137.8739471435547	1.0	530.1683349609375	206.15025329589844	1.0	526.5213623046875	203.27574157714844	0.00019994378089904785	1	045
240	175.40501403808594	196.62741088867188	1.0	218.55299377441406	134.9564208984375	1.0	529.3110961914062	206.10836791992188	1.0	526.7615966796875	206.4375	0.0003688335418701172	1	045
241	176.32846069335938	195.91224670410156	1.0	215.99856567382812	139.06163024902344	1.0	529.5302124023438	206.34205627441406	1.0	214.86996459960938	142.8072967529297	0.00033083558082580566	1	045
242	175.22891235351562	196.62960815429688	1.0	213.7544708251953	139.9521484375	1.0	529.267333984375	205.75511169433594	1.0	525.4619140625	206.24766540527344	0.0003483891487121582	1	045
243	174.91079711914062	196.5131378173828	1.0	212.45477294921875	140.64230346679688	1.0	529.6943969726562	206.39132690429688	1.0	212.66651916503906	143.8944854736328	0.000550687313079834	1	045
244	175.04974365234375	196.18246459960938	1.0	213.72109985351562	140.86087036132812	1.0	529.3111572265625	206.46746826171875	1.0	213.4931640625	143.91195678710938	0.00042760372161865234	1	045
245	175.0666046142578	195.85951232910156	1.0	213.98715209960938	139.34957885742188	1.0	529.282958984375	206.06466674804688	1.0	525.631103515625	202.7187957763672	0.00036787986755371094	1	045
246	174.155029296875	197.1540985107422	1.0	214.34593200683594	138.74264526367188	1.0	529.3699340820312	205.85552978515625	1.0	526.3382568359375	206.357421875	0.00035321712493896484	1	045
247	173.30050659179688	197.6455078125	1.0	214.71170043945312	140.44847106933594	1.0	529.6380004882812	206.10597229003906	1.0	213.85922241210938	143.73727416992188	0.00043404102325439453	1	045
248	173.76158142089844	197.66148376464844	1.0	214.82801818847656	139.31336975097656	1.0	529.6466064453125	205.76947021484375	1.0	214.42454528808594	143.0179443359375	0.0007791817188262939	1	045
249	173.38973999023438	198.0147247314453	1.0	212.68772888183594	141.1594696044922	1.0	529.517822265625	205.5751953125	1.0	212.1329345703125	144.79141235351562	0.00043645501136779785	1	045
250	173.7124481201172	197.7552490234375	1.0	212.1722869873047	141.095458984375	1.0	530.051025390625	206.06613159179688	1.0	526.4202270507812	203.10914611816406	0.0002403557300567627	1	045
251	172.86692810058594	197.79869079589844	1.0	211.99398803710938	140.59149169921875	1.0	529.4518432617188	206.6808319091797	1.0	527.947021484375	206.17787170410156	0.00032395124435424805	1	045
252	173.0596160888672	197.68272399902344	1.0	211.2192840576172	140.21942138671875	1.0	529.3865356445312	206.3061065673828	1.0	525.7628784179688	203.574951171875	0.00033655762672424316	1	045
253	172.7303466796875	197.06390380859375	1.0	212.51271057128906	139.78712463378906	1.0	529.476318359375	205.73191833496094	1.0	525.6172485351562	202.78208923339844	0.0003135204315185547	1	045
254	172.60394287109375	197.4025421142578	1.0	211.6622772216797	139.89894104003906	1.0	529.6807250976562	206.61317443847656	1.0	211.91712951660156	143.1831817626953	0.00035116076469421387	1	045
255	172.39735412597656	196.72109985351562	1.0	211.05152893066406	139.83511352539062	1.0	529.5208740234375	205.55836486816406	1.0	525.6882934570312	206.13665771484375	0.00029084086418151855	1	045
256	172.2849884033203	197.86834716796875	1.0	212.19325256347656	137.8328094482422	1.0	529.63037109375	206.25271606445312	1.0	525.8736572265625	203.42771911621094	0.0002891719341278076	1	045
257	171.9208526611328	197.68576049804688	1.0	212.6262969970703	139.42620849609375	1.0	529.0799560546875	206.25559997558594	1.0	526.4219360351562	206.3899688720703	0.00044223666191101074	1	045
258	171.6195831298828	198.08135986328125	1.0	210.95640563964844	141.16635131835938	1.0	528.9720458984375	206.25198364257812	1.0	525.135986328125	206.40769958496094	0.00032144784927368164	1	045
259	172.00331115722656	198.22555541992188	1.0	211.67828369140625	140.0002899169922	1.0	529.0961303710938	206.28062438964844	1.0	526.2933959960938	206.33746337890625	0.00034883618354797363	1	045
260	171.39352416992188	198.27841186523438	1.0	210.79135131835938	140.94529724121094	1.0	529.43359375	205.79641723632812	1.0	525.6940307617188	203.02452087402344	0.0002728104591369629	1	045
261	171.71218872070312	197.2949981689453	1.0	212.30780029296875	140.10446166992188	1.0	529.203125	206.25880432128906	1.0	527.8679809570312	206.0556182861328	0.00043073296546936035	1	045
262	171.00857543945312	197.74386596679688	1.0	209.49757385253906	140.9427490234375	1.0	529.3863525390625	206.1087646484375	1.0	526.66162109375	206.0655059814453	0.00034248828887939453	1	045
263	170.38656616210938	198.54383850097656	1.0	207.47445678710938	141.69126892089844	0.9999998807907104	529.5762939453125	206.34793090820312	1.0	526.0977783203125	203.55618286132812	0.0002033710479736328	1	045
264	170.1629638671875	198.18521118164062	1.0	207.39453125	139.20555114746094	1.0	529.5747680664062	205.98648071289062	1.0	526.4526977539062	206.4222869873047	0.00036537647247314453	1	045
265	169.5188751220703	198.89801025390625	1.0	207.16001892089844	140.13844299316406	1.0	529.285888671875	205.86988830566406	1.0	525.4852294921875	206.24366760253906	0.00037804245948791504	1	045
266	170.14703369140625	199.04586791992188	1.0	207.9008331298828	140.57528686523438	0.9999995231628418	529.8491821289062	206.09373474121094	1.0	526.0032958984375	206.48568725585938	0.0002619326114654541	1	045
267	168.97845458984375	198.4776153564453	1.0	207.7971954345703	141.5237274169922	0.9999998211860657	529.2767333984375	205.92318725585938	1.0	525.437744140625	203.02352905273438	0.00027424097061157227	1	045
268	169.02584838867188	198.87521362304688	1.0	207.40928649902344	138.82196044921875	0.999999463558197	529.60791015625	206.38742065429688	1.0	525.5696411132812	206.7694549560547	0.0002592504024505615	1	045
269	168.97373962402344	198.75735473632812	1.0	207.2095184326172	138.96514892578125	1.0	529.4287719726562	207.04588317871094	1.0	528.00732421875	206.4588623046875	0.0003902018070220947	1	045
270	168.1204833984375	199.27914428710938	1.0	207.96563720703125	139.4824676513672	1.0	529.3762817382812	205.4540557861328	1.0	525.413818359375	206.01309204101562	0.00025469064712524414	1	045
271	167.71572875976562	199.8201446533203	1.0	209.04258728027344	139.1934356689453	1.0	529.2388305664062	205.332763671875	1.0	525.4226684570312	205.96697998046875	0.0003644227981567383	1	045
272	167.7913360595703	200.01695251464844	1.0	207.0213165283203	141.2172393798828	1.0	529.2914428710938	206.4150390625	1.0	208.51739501953125	143.31680297851562	0.0006260871887207031	1	045
273	167.25765991210938	199.4998016357422	1.0	204.681884765625	140.6456756591797	1.0	529.7879028320312	206.56504821777344	1.0	526.6531372070312	206.98904418945312	0.0002632737159729004	1	045
274	166.74961853027344	199.8880157470703	1.0	204.0294952392578	142.2711181640625	1.0	529.5233764648438	206.07492065429688	1.0	526.1213989257812	203.2381134033203	0.0003377199172973633	1	045
275	166.61807250976562	199.91041564941406	1.0	204.3089141845703	141.12281799316406	1.0	529.4528198242188	206.84190368652344	1.0	527.4600219726562	206.74591064453125	0.00041601061820983887	1	045
276	166.62091064453125	199.5770263671875	1.0	203.46652221679688	140.41683959960938	1.0	530.309814453125	206.0548095703125	1.0	526.0135498046875	206.532958984375	0.00026232004165649414	1	045
277	166.7361602783203	199.89662170410156	1.0	202.2243194580078	142.02554321289062	0.9999740123748779	529.1842041015625	206.1089630126953	1.0	527.9898681640625	207.5186767578125	0.000417172908782959	1	045
278	165.50665283203125	199.58505249023438	1.0	203.7096405029297	140.47259521484375	1.0	529.1787109375	206.39649963378906	1.0	525.17431640625	206.58175659179688	0.00034815073013305664	1	045
279	166.2543487548828	199.84092712402344	1.0	204.16128540039062	141.22291564941406	1.0	529.4071044921875	206.29356384277344	1.0	525.4285888671875	206.7010498046875	0.00027114152908325195	1	045
280	165.79124450683594	199.68795776367188	1.0	204.11856079101562	141.24562072753906	0.9999992847442627	529.6800537109375	205.8097686767578	1.0	525.4470825195312	206.2827606201172	0.00035709142684936523	1	045
281	166.2596435546875	199.8546142578125	1.0	206.46461486816406	138.97311401367188	0.9999996423721313	529.0352783203125	205.88282775878906	1.0	525.2216796875	202.95323181152344	0.00035712122917175293	1	045
282	165.9269256591797	200.01829528808594	1.0	204.87022399902344	138.99560546875	0.9999999403953552	529.57177734375	206.08709716796875	1.0	525.5947265625	206.45401000976562	0.0002982616424560547	1	045
283	165.0874481201172	200.30593872070312	1.0	204.84561157226562	138.80126953125	1.0	529.3998413085938	206.04319763183594	1.0	206.18377685546875	144.63604736328125	0.0003337562084197998	1	045
284	165.13064575195312	200.05801391601562	1.0	205.22488403320312	140.43605041503906	1.0	529.858642578125	206.76815795898438	1.0	527.8705444335938	208.03256225585938	0.0002701282501220703	1	045
285	165.3125457763672	200.0318145751953	1.0	204.51820373535156	139.1891326904297	0.9999995231628418	529.4575805664062	206.42335510253906	1.0	525.6902465820312	206.6326141357422	0.00030046701431274414	1	045
286	165.3698272705078	200.70704650878906	1.0	204.17166137695312	139.69017028808594	1.0	529.7353515625	205.33029174804688	1.0	525.8016967773438	205.7279510498047	0.00029987096786499023	1	045
287	165.2216033935547	200.26014709472656	1.0	204.3297576904297	143.51345825195312	1.0	528.9991455078125	205.85372924804688	1.0	525.1849975585938	202.70025634765625	0.00030857324600219727	1	045
288	164.7356414794922	200.19906616210938	1.0	202.87730407714844	141.8856658935547	1.0	529.793212890625	206.4647216796875	1.0	201.486328125	143.1675262451172	0.00029662251472473145	1	045
289	165.581298828125	200.39588928222656	1.0	204.02255249023438	142.94786071777344	1.0	529.5087280273438	206.33885192871094	1.0	526.7138061523438	206.74156188964844	0.0003222823143005371	1	045
290	164.9518585205078	200.16976928710938	1.0	203.15785217285156	141.4619140625	1.0	529.7401733398438	206.470703125	1.0	528.2588500976562	207.77244567871094	0.00047346949577331543	1	045
291	165.359375	200.70326232910156	1.0	202.56602478027344	141.25648498535156	1.0	530.4743041992188	206.2877960205078	1.0	201.50157165527344	143.06922912597656	0.0002887845039367676	1	045
292	164.88507080078125	200.93324279785156	1.0	203.326171875	142.18885803222656	1.0	529.399169921875	206.21083068847656	1.0	201.9702911376953	144.2189178466797	0.00038254261016845703	1	045
293	164.5447540283203	201.13360595703125	1.0	204.1181640625	142.47897338867188	1.0	529.420654296875	206.27088928222656	1.0	202.6049041748047	144.32876586914062	0.0002706944942474365	1	045
294	164.81292724609375	200.91835021972656	1.0	202.59207153320312	143.02096557617188	1.0	530.17431640625	206.11082458496094	1.0	528.3692626953125	207.51824951171875	0.0003400444984436035	1	045
295	164.49624633789062	200.4237060546875	1.0	204.09506225585938	140.6661376953125	1.0	530.2879028320312	206.24949645996094	1.0	525.9557495117188	206.5376739501953	0.0002397000789642334	1	045
296	164.82020568847656	200.512451171875	1.0	202.3488311767578	142.7662353515625	1.0	529.8417358398438	206.44979858398438	1.0	526.661376953125	206.9114227294922	0.00030988454818725586	1	045
297	164.76341247558594	200.67124938964844	1.0	204.45297241210938	139.91941833496094	1.0	529.7178344726562	206.29562377929688	1.0	526.8434448242188	206.44325256347656	0.0002913177013397217	1	045
298	163.98228454589844	200.6327362060547	1.0	203.74424743652344	140.75355529785156	1.0	529.5660400390625	205.65956115722656	1.0	525.4829711914062	206.06082153320312	0.0003203451633453369	1	045
299	164.24566650390625	200.598388671875	1.0	201.9686737060547	142.03085327148438	1.0	529.811279296875	205.65257263183594	1.0	525.6238403320312	206.06585693359375	0.0002397298812866211	1	045
300	163.71710205078125	201.08116149902344	1.0	201.59893798828125	142.11053466796875	1.0	529.55078125	205.788330078125	1.0	526.767822265625	206.5377960205078	0.00037047266960144043	1	045
301	163.80917358398438	201.1190948486328	1.0	202.23406982421875	142.32791137695312	1.0	529.6126098632812	205.94813537597656	1.0	201.1092529296875	144.62127685546875	0.0003040134906768799	1	045
302	163.8911895751953	200.6195831298828	1.0	202.03338623046875	142.4144287109375	1.0	529.77734375	206.2333526611328	1.0	200.86465454101562	144.11734008789062	0.0002995431423187256	1	045
303	163.39605712890625	201.00457763671875	1.0	202.16500854492188	142.35116577148438	1.0	529.9104614257812	206.45712280273438	1.0	200.2394256591797	143.801025390625	0.0002301037311553955	1	045
304	163.5970458984375	200.8029022216797	1.0	202.40994262695312	142.81610107421875	1.0	529.7920532226562	205.85614013671875	1.0	200.5904998779297	144.21551513671875	0.0004038810729980469	1	045
305	164.1043701171875	200.5757293701172	1.0	201.24440002441406	142.09567260742188	1.0	528.9552612304688	206.23446655273438	1.0	200.55445861816406	143.90626525878906	0.0003914833068847656	1	045
306	163.96719360351562	200.99668884277344	1.0	201.35256958007812	141.17730712890625	1.0	529.1578369140625	205.97640991210938	1.0	525.3483276367188	206.36131286621094	0.00029608607292175293	1	045
307	164.08229064941406	200.90496826171875	1.0	201.06275939941406	141.77252197265625	1.0	529.1405639648438	205.46376037597656	1.0	199.52528381347656	143.92141723632812	0.00044661760330200195	1	045
308	163.711669921875	200.73521423339844	1.0	201.60015869140625	142.01556396484375	1.0	530.0485229492188	206.73529052734375	1.0	201.08694458007812	144.17237854003906	0.0006445050239562988	1	045
309	162.518310546875	202.16668701171875	1.0	201.1475372314453	143.93539428710938	1.0	528.8894653320312	206.087890625	1.0	525.3396606445312	202.78683471679688	0.0003072023391723633	1	045
310	162.22108459472656	202.65203857421875	1.0	201.04171752929688	142.25038146972656	1.0	529.1066284179688	206.2205810546875	1.0	200.92835998535156	144.11334228515625	0.0009272992610931396	1	045
311	162.76864624023438	201.90829467773438	1.0	201.29962158203125	142.1927032470703	1.0	529.9708251953125	206.32904052734375	1.0	200.4002227783203	144.0773162841797	0.0005622506141662598	1	045
312	162.88648986816406	201.7210693359375	1.0	199.5686798095703	142.76904296875	1.0	529.4680786132812	205.75660705566406	1.0	199.01422119140625	145.1136932373047	0.0008159875869750977	1	045
313	162.44985961914062	201.86553955078125	1.0	198.99636840820312	143.85606384277344	1.0	529.7371215820312	206.4622039794922	1.0	198.11004638671875	145.03359985351562	0.0007404088973999023	1	045
314	162.10841369628906	201.04885864257812	1.0	199.51141357421875	144.3422393798828	1.0	529.2091674804688	206.2604217529297	1.0	198.4576416015625	145.76219177246094	0.0008848905563354492	1	045
315	161.94647216796875	200.9010772705078	1.0	199.57479858398438	143.42630004882812	1.0	529.4337158203125	206.1671142578125	1.0	199.0052947998047	145.43833923339844	0.0009524524211883545	1	045
316	162.0836181640625	201.12994384765625	1.0	199.489990234375	142.45899963378906	1.0	529.5942993164062	205.99087524414062	1.0	197.39125061035156	145.16831970214844	0.0010082423686981201	1	045
317	161.60060119628906	201.04336547851562	1.0	199.5790252685547	142.8948974609375	1.0	529.5252685546875	206.2606201171875	1.0	198.18490600585938	145.37274169921875	0.000818103551864624	1	045
318	161.49151611328125	200.72518920898438	1.0	200.15802001953125	143.236083984375	1.0	529.8038940429688	207.05557250976562	1.0	199.1599578857422	144.5915985107422	0.0007019639015197754	1	045
319	161.3134002685547	201.1623077392578	1.0	199.19371032714844	143.12071228027344	1.0	530.0083618164062	206.32489013671875	1.0	198.07351684570312	145.79910278320312	0.0013994872570037842	1	045
320	160.9464111328125	201.4399871826172	1.0	198.6693572998047	142.09738159179688	1.0	529.77099609375	205.9764404296875	1.0	198.5579833984375	143.97254943847656	0.0006650984287261963	1	045
321	161.10472106933594	201.19436645507812	1.0	200.4513397216797	141.8299102783203	1.0	528.7120971679688	205.66830444335938	1.0	199.42486572265625	144.25927734375	0.0007807016372680664	1	045
322	161.53155517578125	200.83969116210938	1.0	196.38870239257812	144.9649200439453	0.9999996423721313	529.5609741210938	205.92861938476562	1.0	525.51220703125	206.11199951171875	0.0002792775630950928	1	045
323	161.46371459960938	200.8237762451172	1.0	197.72906494140625	144.23068237304688	1.0	529.6775512695312	206.21214294433594	1.0	197.4429473876953	145.26364135742188	0.0004272758960723877	1	045
324	161.22332763671875	201.23204040527344	1.0	196.56077575683594	144.77330017089844	1.0	529.656982421875	205.93511962890625	1.0	196.71395874023438	147.57907104492188	0.0010096430778503418	1	045
325	160.98028564453125	200.8274383544922	1.0	196.67364501953125	142.18560791015625	1.0	529.0448608398438	205.6602020263672	1.0	196.75552368164062	145.798095703125	0.000563889741897583	1	045
326	161.2015380859375	201.18792724609375	1.0	196.91123962402344	143.16175842285156	1.0	529.5717163085938	205.9430389404297	1.0	197.3500213623047	146.4943389892578	0.0013925731182098389	1	045
327	160.6066436767578	200.99227905273438	1.0	197.78746032714844	143.1946258544922	1.0	529.6851806640625	206.69146728515625	1.0	197.8909149169922	146.05703735351562	0.0010838508605957031	1	045
328	160.11109924316406	201.96116638183594	1.0	197.7884521484375	143.30165100097656	1.0	529.62646484375	206.876708984375	1.0	198.0849609375	145.8716583251953	0.000752180814743042	1	045
329	160.48245239257812	201.8358154296875	1.0	199.35183715820312	141.49801635742188	1.0	529.6500854492188	205.6184844970703	1.0	199.66720581054688	143.54200744628906	0.0005033910274505615	1	045
330	160.34048461914062	202.05406188964844	1.0	196.59918212890625	143.3236541748047	1.0	529.4376831054688	206.03509521484375	1.0	196.82794189453125	145.5928955078125	0.0008889436721801758	1	045
331	160.56239318847656	201.66763305664062	1.0	200.15109252929688	143.15736389160156	1.0	529.207763671875	206.28048706054688	1.0	198.3716583251953	144.99986267089844	0.0006167292594909668	1	045
332	160.16773986816406	201.60244750976562	1.0	196.65380859375	143.79315185546875	1.0	529.78857421875	206.30421447753906	1.0	196.62184143066406	145.47415161132812	0.0014666914939880371	1	045
333	160.7268829345703	201.3739471435547	1.0	197.7122039794922	143.5643310546875	1.0	529.354736328125	205.95309448242188	1.0	197.40060424804688	145.70779418945312	0.0009532272815704346	1	045
334	160.51744079589844	201.37709045410156	1.0	197.1878662109375	143.47071838378906	1.0	529.6376342773438	206.69491577148438	1.0	197.58935546875	145.07846069335938	0.0008944869041442871	1	045
335	159.8997802734375	201.8046112060547	1.0	199.28514099121094	142.81504821777344	1.0	529.6356811523438	205.4607696533203	1.0	199.0877685546875	144.85655212402344	0.000808030366897583	1	045
336	159.22557067871094	202.38157653808594	1.0	199.78253173828125	141.98773193359375	1.0	529.5228881835938	206.0952606201172	1.0	199.53062438964844	144.47235107421875	0.0013182461261749268	1	045
337	160.0233917236328	201.7940216064453	1.0	198.70672607421875	142.5106964111328	1.0	529.732421875	206.18954467773438	1.0	198.90191650390625	145.09945678710938	0.002009183168411255	1	045
338	159.5658416748047	203.23130798339844	1.0	198.01329040527344	142.37059020996094	1.0	529.8005981445312	206.76382446289062	1.0	197.8579864501953	143.82366943359375	0.0009314119815826416	1	045
339	160.37442016601562	202.48361206054688	1.0	194.95391845703125	146.64578247070312	0.9998949766159058	528.6552124023438	205.9537353515625	1.0	524.7532348632812	206.1688995361328	0.0002932548522949219	1	045
340	159.8170166015625	203.66197204589844	1.0	196.77908325195312	144.1483917236328	0.9999998807907104	529.1710815429688	206.70169067382812	1.0	196.19912719726562	145.91424560546875	0.0004310011863708496	1	045
341	161.0956268310547	203.7358856201172	1.0	194.89361572265625	145.0634307861328	0.9999251365661621	529.7976684570312	206.31849670410156	1.0	527.9071044921875	206.23570251464844	0.0003541111946105957	1	045
342	160.84620666503906	203.77056884765625	1.0	195.34658813476562	142.668701171875	0.9998688101768494	529.8447875976562	205.75677490234375	1.0	525.9188232421875	206.2724151611328	0.00022742152214050293	1	045
343	160.78575134277344	204.0018768310547	1.0	197.2698974609375	144.17054748535156	1.0	529.9475708007812	205.8091583251953	1.0	196.4524688720703	146.62533569335938	0.0006163418292999268	1	045
344	160.9940643310547	203.47802734375	1.0	192.75013732910156	144.115234375	0.9997919797897339	529.4049682617188	206.34365844726562	1.0	525.3717651367188	206.45309448242188	0.00030690431594848633	1	045
345	160.2305450439453	203.97998046875	1.0	194.38198852539062	142.42295837402344	0.9999929666519165	529.8731689453125	205.9161376953125	1.0	526.0250244140625	203.1919708251953	0.0002950727939605713	1	045
346	160.7459259033203	204.00930786132812	1.0	191.7288360595703	143.9455108642578	0.999711275100708	530.0798950195312	206.49761962890625	1.0	527.9468994140625	205.93492126464844	0.00035187602043151855	1	045
347	160.2288055419922	204.2516632080078	1.0	190.7906494140625	145.81500244140625	0.999996542930603	529.4862060546875	206.1869354248047	1.0	526.6098022460938	206.39620971679688	0.0004048347473144531	1	045
348	161.5592498779297	204.16937255859375	1.0	195.47042846679688	142.356201171875	1.0	529.987548828125	206.26324462890625	1.0	195.8709259033203	145.6670379638672	0.00036141276359558105	1	045
349	160.5409393310547	204.02316284179688	1.0	193.38967895507812	143.2070770263672	0.9999997615814209	529.7772216796875	207.1436309814453	1.0	525.8897094726562	207.55398559570312	0.00023105740547180176	1	045
350	161.67593383789062	203.78421020507812	1.0	193.51329040527344	144.4708251953125	0.999974250793457	530.1243286132812	206.0983428955078	1.0	526.2214965820312	206.7335968017578	0.00023549795150756836	1	045
351	161.90452575683594	204.27366638183594	1.0	194.6055908203125	143.7548065185547	1.0	529.0950317382812	206.28329467773438	1.0	195.33338928222656	145.86581420898438	0.00037482380867004395	1	045
352	161.46859741210938	204.79139709472656	1.0	195.91050720214844	142.00570678710938	0.9999991655349731	530.153564453125	205.82041931152344	1.0	526.6451416015625	203.12156677246094	0.000270158052444458	1	045
353	161.12847900390625	204.18698120117188	1.0	195.17811584472656	141.55386352539062	1.0	529.6668090820312	206.33432006835938	1.0	195.8197784423828	144.33535766601562	0.00037935376167297363	1	045
354	162.3157958984375	204.93067932128906	1.0	199.07420349121094	139.33425903320312	1.0	529.3018798828125	206.1884765625	1.0	525.5025634765625	206.6490478515625	0.00028070807456970215	1	045
355	161.6447296142578	204.1623992919922	1.0	196.81439208984375	140.0552520751953	1.0	529.8944702148438	205.92567443847656	1.0	525.7360229492188	206.4574432373047	0.00031128525733947754	1	045
356	161.04623413085938	204.670166015625	1.0	198.72291564941406	140.2349853515625	1.0	529.5194091796875	205.92564392089844	1.0	197.87966918945312	143.0205841064453	0.0003159940242767334	1	045
357	161.19998168945312	204.5189971923828	1.0	197.3429412841797	142.11387634277344	0.9999998211860657	529.3948974609375	206.25051879882812	1.0	527.6311645507812	205.74925231933594	0.00042617321014404297	1	045
358	161.75730895996094	204.7347412109375	1.0	197.95437622070312	140.59996032714844	1.0	529.501708984375	206.13987731933594	1.0	197.3292999267578	143.28509521484375	0.0005460977554321289	1	045
359	161.91598510742188	205.38441467285156	1.0	197.4337615966797	139.87852478027344	1.0	529.2864990234375	205.93759155273438	1.0	525.4143676757812	206.48011779785156	0.00036835670471191406	1	045
360	161.76382446289062	205.04248046875	1.0	199.43382263183594	140.29249572753906	1.0	530.0593872070312	206.4444122314453	1.0	198.26992797851562	144.13949584960938	0.00048539042472839355	1	045
361	162.6709442138672	204.63697814941406	1.0	199.6686553955078	142.1030731201172	1.0	529.3394165039062	206.66847229003906	1.0	198.13815307617188	144.70204162597656	0.0007193684577941895	1	045
362	162.87586975097656	204.9633026123047	1.0	199.97357177734375	140.4523468017578	1.0	529.7604370117188	206.99783325195312	1.0	198.48004150390625	143.36195373535156	0.0004641711711883545	1	045
363	162.41221618652344	205.4823455810547	1.0	200.13560485839844	139.39402770996094	1.0	530.1090087890625	205.31617736816406	1.0	526.0712280273438	205.9224853515625	0.00023090839385986328	1	045
364	163.0653839111328	205.1400146484375	1.0	201.19351196289062	138.9024200439453	0.999999463558197	528.841552734375	206.0711212158203	1.0	525.2184448242188	206.50880432128906	0.0003548562526702881	1	045
365	163.11244201660156	205.04833984375	1.0	199.55776977539062	140.42726135253906	0.9999997615814209	529.8517456054688	205.60342407226562	1.0	525.9588012695312	203.12355041503906	0.00030106306076049805	1	045
366	163.34783935546875	205.31138610839844	1.0	199.18125915527344	142.30264282226562	0.9999985098838806	529.09765625	206.3245391845703	1.0	197.2015838623047	144.57843017578125	0.00029540061950683594	1	045
367	162.7932891845703	205.78707885742188	1.0	198.86508178710938	143.1974639892578	1.0	529.8174438476562	206.7058868408203	1.0	197.87969970703125	145.20101928710938	0.0009668469429016113	1	045
368	163.4832000732422	205.5564727783203	1.0	198.8258056640625	142.10165405273438	1.0	529.7748413085938	206.7535400390625	1.0	197.8111114501953	144.35951232910156	0.0005168020725250244	1	045
369	163.4616241455078	205.83387756347656	1.0	200.92324829101562	143.06350708007812	1.0	529.72021484375	205.79339599609375	1.0	199.118896484375	145.19944763183594	0.0005295872688293457	1	045
370	161.86764526367188	205.62327575683594	1.0	200.13011169433594	141.91085815429688	1.0	530.0042724609375	206.2591094970703	1.0	198.87454223632812	144.0211944580078	0.0015751123428344727	1	045
371	162.7550506591797	206.13973999023438	1.0	199.73358154296875	141.5310516357422	1.0	530.4364013671875	206.15431213378906	1.0	197.8185272216797	144.61111450195312	0.0006112456321716309	1	045
372	163.10946655273438	205.95858764648438	1.0	196.97218322753906	140.06690979003906	1.0	529.66162109375	206.6719207763672	1.0	197.38818359375	143.10362243652344	0.0003757774829864502	1	045
373	162.68515014648438	205.95758056640625	1.0	198.1549530029297	140.9505157470703	1.0	529.8535766601562	206.504638671875	1.0	197.2898712158203	143.9105987548828	0.0004081428050994873	1	045
374	162.9065399169922	206.31837463378906	1.0	196.85479736328125	141.33889770507812	1.0	529.35107421875	205.65797424316406	1.0	525.8145751953125	202.892822265625	0.00025349855422973633	1	045
375	162.96890258789062	206.1197509765625	1.0	196.72296142578125	142.0909881591797	1.0	529.71630859375	206.26458740234375	1.0	196.23150634765625	144.95291137695312	0.0005102157592773438	1	045
376	163.03746032714844	206.35165405273438	1.0	197.52098083496094	142.0257568359375	1.0	529.4315185546875	206.5124053955078	1.0	527.7423706054688	206.0370330810547	0.00048106908798217773	1	045
377	162.51864624023438	206.5643310546875	1.0	198.89114379882812	140.09628295898438	1.0	529.6875610351562	206.10304260253906	1.0	198.1418914794922	143.28517150878906	0.0003445148468017578	1	045
378	162.0317840576172	205.07373046875	1.0	199.09190368652344	141.1177215576172	1.0	529.5466918945312	206.17323303222656	1.0	197.7069854736328	144.00604248046875	0.0009102523326873779	1	045
379	163.3147735595703	206.2624053955078	1.0	196.95008850097656	142.04751586914062	1.0	530.2392578125	205.4584503173828	1.0	197.11549377441406	144.60296630859375	0.00025972723960876465	1	045
380	162.7342529296875	205.92221069335938	1.0	198.00234985351562	141.77145385742188	1.0	529.8401489257812	205.99156188964844	1.0	197.581298828125	144.72630310058594	0.0010620653629302979	1	045
381	162.80247497558594	206.40109252929688	1.0	195.568359375	142.17845153808594	1.0	529.4737548828125	206.06939697265625	1.0	525.4677124023438	206.379638671875	0.000295490026473999	1	045
382	162.4161834716797	206.02976989746094	1.0	195.92330932617188	142.5834503173828	1.0	529.68505859375	206.2228546142578	1.0	528.0330200195312	207.6748809814453	0.0004710257053375244	1	045
383	162.587158203125	205.44589233398438	1.0	197.7539825439453	141.69776916503906	1.0	530.1456298828125	206.1852264404297	1.0	197.68881225585938	144.55787658691406	0.0006195306777954102	1	045
384	161.54327392578125	205.12002563476562	1.0	199.6859130859375	141.30389404296875	1.0	529.9951782226562	206.4680633544922	1.0	199.00709533691406	144.0299530029297	0.0006954967975616455	1	045
385	161.74961853027344	205.20729064941406	1.0	196.3219757080078	140.5037384033203	1.0	529.6885986328125	205.5558624267578	1.0	526.5529174804688	205.81980895996094	0.0002847909927368164	1	045
386	161.68780517578125	205.9830322265625	1.0	196.51771545410156	141.17601013183594	1.0	529.409912109375	206.0921630859375	1.0	526.4427490234375	206.47076416015625	0.0004208683967590332	1	045
387	161.82891845703125	205.62078857421875	1.0	195.74887084960938	140.06829833984375	1.0	529.9278564453125	206.80645751953125	1.0	196.3378448486328	143.53504943847656	0.00028267502784729004	1	045
388	162.46820068359375	205.9221954345703	1.0	194.13925170898438	141.79193115234375	1.0	530.170654296875	205.90513610839844	1.0	528.4537963867188	207.34490966796875	0.00022748112678527832	1	045
389	162.12057495117188	205.29415893554688	1.0	194.42124938964844	140.20294189453125	1.0	529.3340454101562	206.0862274169922	1.0	525.3841552734375	203.02207946777344	0.00026217103004455566	1	045
390	162.0899658203125	204.2254638671875	1.0	194.77967834472656	140.7311553955078	1.0	529.3172607421875	205.90199279785156	1.0	525.4132080078125	203.21383666992188	0.0003293156623840332	1	045
391	162.87928771972656	204.58729553222656	1.0	195.19915771484375	140.35093688964844	1.0	529.7278442382812	206.0111083984375	1.0	525.6746826171875	206.53445434570312	0.00024199485778808594	1	045
392	162.21197509765625	204.5819549560547	1.0	194.65696716308594	141.28292846679688	1.0	529.5518188476562	206.40101623535156	1.0	525.6677856445312	207.02992248535156	0.00023230910301208496	1	045
393	161.93377685546875	204.43394470214844	1.0	195.7178497314453	140.1995086669922	1.0	529.720703125	206.05609130859375	1.0	526.2030029296875	203.47097778320312	0.0003527402877807617	1	045
394	162.4773406982422	204.56797790527344	1.0	196.14315795898438	140.8895721435547	1.0	529.4008178710938	205.80966186523438	1.0	527.7657470703125	207.55519104003906	0.00041598081588745117	1	045
395	162.2653045654297	204.1182861328125	1.0	197.3282470703125	139.67457580566406	1.0	530.0661010742188	206.51646423339844	1.0	196.59938049316406	144.102294921875	0.0007569789886474609	1	045
396	163.2631072998047	204.43881225585938	1.0	197.55670166015625	140.2024688720703	1.0	529.9603881835938	206.27874755859375	1.0	196.29830932617188	143.96197509765625	0.0007862746715545654	1	045
397	162.8539581298828	204.12351989746094	1.0	196.8789520263672	139.09349060058594	1.0	529.1148071289062	205.7998046875	1.0	526.2542724609375	205.84527587890625	0.0003501474857330322	1	045
398	163.3961639404297	204.75367736816406	1.0	197.14273071289062	140.2174530029297	0.999998927116394	530.05078125	206.7919921875	1.0	528.3546752929688	208.02456665039062	0.0002530217170715332	1	045
399	163.93421936035156	204.15391540527344	1.0	197.58970642089844	138.7637481689453	1.0	529.9884033203125	205.94334411621094	1.0	526.0044555664062	206.49114990234375	0.0002568364143371582	1	045
400	163.6542205810547	203.33230590820312	1.0	198.4341278076172	139.7775421142578	0.9999998807907104	529.7408447265625	205.97412109375	1.0	525.7205810546875	206.4641876220703	0.00029590725898742676	1	045
401	164.2215576171875	203.3628387451172	1.0	198.94200134277344	139.23370361328125	0.999985933303833	530.2406616210938	206.04556274414062	1.0	527.443115234375	206.42050170898438	0.0003050565719604492	1	045
402	164.12014770507812	204.1040802001953	1.0	199.1593780517578	140.7710723876953	0.9987949132919312	530.0220947265625	206.1324462890625	1.0	528.0596313476562	207.23150634765625	0.00038045644760131836	1	045
403	164.32339477539062	203.35733032226562	1.0	199.05291748046875	138.99241638183594	0.9999997615814209	529.494873046875	205.5606689453125	1.0	198.26913452148438	143.69590759277344	0.00041428208351135254	1	045
404	164.7408905029297	204.23248291015625	1.0	200.51670837402344	138.58241271972656	1.0	529.4461669921875	206.43548583984375	1.0	199.49497985839844	142.1327667236328	0.00033974647521972656	1	045
405	164.6923370361328	204.00735473632812	1.0	198.84364318847656	139.5837860107422	0.9999998807907104	529.6947021484375	205.3752899169922	1.0	525.9176025390625	205.56849670410156	0.0004590153694152832	1	045
406	165.31590270996094	203.93338012695312	1.0	200.197021484375	139.4789581298828	0.99973064661026	529.4063110351562	205.9458465576172	1.0	525.3380737304688	206.1529083251953	0.000309675931930542	1	045
407	165.50262451171875	204.0501251220703	1.0	198.2899627685547	140.222900390625	1.0	530.0855712890625	205.7659912109375	1.0	525.8106689453125	206.4777374267578	0.00024765729904174805	1	045
408	165.4767608642578	203.72869873046875	1.0	200.8101348876953	139.0892791748047	0.9999998807907104	529.656005859375	206.1685333251953	1.0	526.7981567382812	206.44058227539062	0.0003657042980194092	1	045
409	165.39930725097656	203.69985961914062	1.0	200.1414337158203	138.37371826171875	0.9999999403953552	530.1895751953125	205.9651336669922	1.0	526.0501708984375	206.34873962402344	0.0002662837505340576	1	045
410	165.74319458007812	204.0942840576172	1.0	200.2540740966797	138.77728271484375	1.0	528.3006591796875	206.3883819580078	0.9999998211860657	526.3090209960938	206.4188690185547	0.0016991198062896729	1	045
411	166.23153686523438	203.86041259765625	1.0	201.06101989746094	139.34185791015625	0.9999998807907104	167.97409057617188	203.8402099609375	0.0001901090145111084	199.741455078125	142.6262969970703	0.00036653876304626465	1	045
412	166.07888793945312	203.36764526367188	1.0	201.69912719726562	138.98948669433594	0.9997175931930542	168.48899841308594	204.27674865722656	0.00013366341590881348	169.22288513183594	208.4352569580078	0.0001735091209411621	1	045
413	166.25381469726562	203.1209259033203	1.0	201.85345458984375	139.30128479003906	0.9999992847442627	168.43408203125	203.60928344726562	0.00015783309936523438	169.12022399902344	207.59124755859375	0.00022557377815246582	1	045
414	166.4234619140625	202.9195556640625	1.0	200.83944702148438	138.8125	0.9999991655349731	168.491943359375	203.778076171875	0.00012254714965820312	169.39627075195312	207.90127563476562	0.0001894533634185791	1	045
415	166.7378387451172	203.20675659179688	1.0	202.54689025878906	138.62855529785156	0.9999997615814209	168.79827880859375	203.96963500976562	0.000225067138671875	169.2057342529297	207.88731384277344	0.00031492114067077637	1	045
416	167.3567352294922	203.21485900878906	1.0	203.07821655273438	137.70973205566406	0.9999999403953552	169.39059448242188	203.8903350830078	0.00017052888870239258	169.7588348388672	208.15383911132812	0.0002346634864807129	1	045
417	166.96038818359375	203.27464294433594	1.0	202.29531860351562	140.17544555664062	0.9999996423721313	168.7766876220703	204.03311157226562	0.00018706917762756348	169.33348083496094	208.12098693847656	0.00028184056282043457	1	045
418	167.66354370117188	203.44187927246094	1.0	202.6811065673828	141.0030975341797	0.9999999403953552	203.90670776367188	142.19754028320312	0.000332564115524292	201.64334106445312	143.49815368652344	0.0008787214756011963	1	045
419	167.19622802734375	203.35105895996094	1.0	203.52679443359375	139.1583709716797	0.9999995231628418	169.12039184570312	203.83584594726562	0.00023254752159118652	169.68955993652344	208.3206024169922	0.00022524595260620117	1	045
420	167.66676330566406	203.47459411621094	1.0	202.9061737060547	138.94546508789062	0.9999951124191284	169.388427734375	203.7490692138672	0.00036513805389404297	169.16966247558594	208.69227600097656	0.00029733777046203613	1	045
421	167.84579467773438	203.8628692626953	1.0	203.43539428710938	139.375	0.9999997615814209	169.41128540039062	203.89932250976562	0.00040978193283081055	169.6122283935547	208.4140625	0.00040856003761291504	1	045
422	167.65771484375	203.3793487548828	1.0	202.76576232910156	141.51173400878906	1.0	169.36085510253906	203.95220947265625	0.00020429491996765137	201.05706787109375	143.22991943359375	0.00032135844230651855	1	045
423	167.91909790039062	203.46107482910156	1.0	203.15406799316406	141.56178283691406	0.9999985694885254	169.4847869873047	204.11550903320312	0.00030988454818725586	169.36070251464844	208.7010040283203	0.00023385882377624512	1	045
424	168.2378692626953	203.11996459960938	1.0	203.17140197753906	139.9845733642578	1.0	169.8335418701172	203.91177368164062	0.000432431697845459	169.4343719482422	208.12551879882812	0.000383526086807251	1	045
425	167.93215942382812	203.13824462890625	1.0	202.46328735351562	142.14614868164062	0.9931282997131348	169.6159210205078	203.4237518310547	0.0006015598773956299	169.61105346679688	207.690673828125	0.0005317032337188721	1	045
426	168.31344604492188	203.52423095703125	1.0	203.119140625	137.95387268066406	0.9999908208847046	169.8942108154297	204.2732696533203	0.0002814829349517822	169.86175537109375	208.9318389892578	0.0002187490463256836	1	045
427	167.9129180908203	203.23440551757812	1.0	202.34030151367188	140.778076171875	0.9993665218353271	169.95489501953125	203.831298828125	0.0002962946891784668	169.89163208007812	208.0135498046875	0.00025531649589538574	1	045
428	168.1094207763672	203.63722229003906	1.0	203.3216552734375	139.06155395507812	0.9997228384017944	169.8975372314453	204.1021728515625	0.0005013048648834229	169.81031799316406	208.46990966796875	0.0003763437271118164	1	045
429	168.29669189453125	203.52723693847656	1.0	203.72886657714844	138.46090698242188	0.9999226331710815	169.9410858154297	203.98487854003906	0.00022795796394348145	170.18617248535156	208.71771240234375	0.00019752979278564453	1	045
430	168.1599884033203	204.1923065185547	1.0	202.40762329101562	139.1598663330078	0.9999901056289673	170.015625	204.22317504882812	0.00027185678482055664	169.84078979492188	208.91519165039062	0.00021007657051086426	1	045
431	168.6382293701172	204.03408813476562	1.0	202.8109588623047	138.40390014648438	0.9992521405220032	170.31597900390625	204.4236297607422	0.0003204345703125	169.87033081054688	209.08633422851562	0.00021412968635559082	1	045
432	168.43038940429688	204.14578247070312	1.0	202.2516326904297	140.05056762695312	0.9999998807907104	170.26296997070312	204.61912536621094	0.00019609928131103516	200.36541748046875	142.57025146484375	0.00024881958961486816	1	045
433	168.53941345214844	203.42111206054688	1.0	203.1424102783203	138.96022033691406	0.999995768070221	170.42625427246094	204.11256408691406	0.0003459751605987549	170.20291137695312	208.83920288085938	0.0003364682197570801	1	045
434	168.66860961914062	203.66319274902344	1.0	200.8515167236328	141.3783721923828	0.999778151512146	170.048095703125	204.0009002685547	0.00030747056007385254	199.02134704589844	144.36798095703125	0.00039714574813842773	1	045
435	168.44493103027344	203.6737518310547	1.0	202.92674255371094	137.82260131835938	0.9935531616210938	169.95318603515625	203.8846893310547	0.0003726184368133545	169.7822723388672	208.5503387451172	0.00027421116828918457	1	045
436	168.4447021484375	204.0185089111328	1.0	203.2826690673828	138.25341796875	0.9999967217445374	170.11343383789062	204.24542236328125	0.00038680434226989746	169.7326202392578	208.79006958007812	0.00032329559326171875	1	045
437	168.910888671875	203.60191345214844	1.0	203.01214599609375	140.5294952392578	0.9999863505363464	170.55897521972656	203.99952697753906	0.0002557039260864258	200.78338623046875	142.76239013671875	0.0004366636276245117	1	045
438	168.4579620361328	203.63262939453125	1.0	203.71954345703125	137.44418334960938	0.9999985694885254	170.3105010986328	204.3267364501953	0.0005862414836883545	170.08901977539062	208.6584930419922	0.0003623068332672119	1	045
439	168.4735565185547	203.8244171142578	1.0	202.39695739746094	139.94635009765625	0.9999997615814209	170.00778198242188	204.21319580078125	0.0002961158752441406	200.1923065185547	142.321533203125	0.0003597140312194824	1	045
440	168.0963897705078	203.71546936035156	1.0	204.34237670898438	136.46817016601562	0.9999995231628418	169.4965362548828	203.55690002441406	0.00028505921363830566	169.8780059814453	208.3058319091797	0.00029140710830688477	1	045
441	167.9801483154297	204.26119995117188	1.0	204.04933166503906	138.65150451660156	0.9999972581863403	169.87583923339844	204.1267852783203	0.00028333067893981934	169.5620574951172	208.4600067138672	0.00028446316719055176	1	045
442	168.2106170654297	204.7116241455078	1.0	201.62452697753906	139.36204528808594	1.0	169.8968963623047	204.55776977539062	0.00031316280364990234	199.95574951171875	142.26309204101562	0.0003930330276489258	1	045
443	168.41275024414062	204.4898223876953	1.0	202.2163848876953	139.29705810546875	0.9999997615814209	170.21788024902344	204.7965545654297	0.00015839934349060059	200.62008666992188	143.0284423828125	0.0004291236400604248	1	045
444	168.2911376953125	205.04762268066406	1.0	202.514404296875	140.81358337402344	0.9999998211860657	170.20556640625	204.83297729492188	0.00021311640739440918	200.3361358642578	143.90745544433594	0.0007831454277038574	1	045
445	168.0699462890625	204.38134765625	1.0	202.24319458007812	140.08340454101562	1.0	169.784912109375	204.59898376464844	0.00024130940437316895	200.74171447753906	143.24282836914062	0.0006608963012695312	1	045
446	168.1259765625	203.9127197265625	1.0	202.30625915527344	139.5840606689453	0.9999999403953552	170.07223510742188	204.5494842529297	0.0003801286220550537	170.1050567626953	209.0146942138672	0.0003057122230529785	1	045
447	168.72494506835938	204.1168975830078	1.0	202.39096069335938	141.36492919921875	1.0	202.73158264160156	141.72039794921875	0.00036579370498657227	200.49012756347656	143.7542266845703	0.0006763935089111328	1	045
448	168.5530548095703	204.82382202148438	1.0	202.888916015625	140.45452880859375	0.9999988079071045	170.4649200439453	205.15753173828125	0.0002701878547668457	199.02906799316406	142.6267852783203	0.0002599358558654785	1	045
449	167.98208618164062	204.3813018798828	1.0	201.7848663330078	139.45889282226562	1.0	169.94561767578125	204.61996459960938	0.0003433823585510254	201.16615295410156	142.143798828125	0.00045299530029296875	1	045
450	167.91043090820312	204.25567626953125	1.0	201.73008728027344	138.32884216308594	1.0	169.82579040527344	204.79180908203125	0.00038316845893859863	169.40834045410156	209.2115936279297	0.0003000199794769287	1	045
451	167.8135986328125	204.26626586914062	1.0	203.9510955810547	136.64846801757812	1.0	169.38070678710938	204.90855407714844	0.0002627372741699219	169.4770050048828	209.5371856689453	0.00024813413619995117	1	045
452	167.3883056640625	204.09458923339844	1.0	201.87069702148438	139.32069396972656	1.0	168.75221252441406	204.28585815429688	0.00018492341041564941	199.8734130859375	143.1778564453125	0.0012034773826599121	1	045
453	167.78468322753906	203.92100524902344	1.0	201.60267639160156	138.11700439453125	0.9999999403953552	169.73280334472656	204.21401977539062	0.0002681910991668701	169.59317016601562	208.76002502441406	0.0002897679805755615	1	045
454	167.14817810058594	203.91590881347656	1.0	201.30596923828125	138.24351501464844	1.0	168.8893585205078	204.4463653564453	0.0001385807991027832	199.66029357910156	142.2667236328125	0.0002471804618835449	1	045
455	167.00302124023438	203.60142517089844	1.0	201.56983947753906	138.9129180908203	0.9999999403953552	168.908935546875	203.97853088378906	0.00024306774139404297	169.26751708984375	208.35919189453125	0.0002612769603729248	1	045
456	167.4300079345703	204.1597137451172	1.0	202.713623046875	138.273193359375	0.9999995231628418	169.1798553466797	204.43429565429688	0.00019747018814086914	169.41709899902344	209.17530822753906	0.00015693902969360352	1	045
457	167.30413818359375	204.1138916015625	1.0	202.10006713867188	137.74557495117188	0.9999998211860657	169.02090454101562	204.63502502441406	0.0003230273723602295	169.19166564941406	209.35842895507812	0.0003172457218170166	1	045
458	167.4654998779297	204.20887756347656	1.0	200.81800842285156	137.3236846923828	0.9999976754188538	169.1529083251953	204.53350830078125	0.0003845393657684326	169.10079956054688	208.9645538330078	0.00033146142959594727	1	045
459	167.2190704345703	203.8995819091797	1.0	202.20860290527344	137.98973083496094	1.0	168.87725830078125	204.1910400390625	0.00021970272064208984	169.11106872558594	208.9457244873047	0.00018161535263061523	1	045
460	167.60406494140625	203.70066833496094	1.0	201.46835327148438	138.5189666748047	0.9999997019767761	169.39004516601562	203.60101318359375	0.00011619925498962402	200.54270935058594	142.6265411376953	0.00022909045219421387	1	045
461	167.38638305664062	203.75384521484375	1.0	201.2427520751953	138.16139221191406	0.9999712705612183	169.10256958007812	204.39315795898438	0.0004974901676177979	169.15821838378906	208.39065551757812	0.0005751252174377441	1	045
462	167.7024688720703	204.00233459472656	1.0	202.04238891601562	140.1116943359375	0.9999871253967285	169.244140625	204.24949645996094	0.0002244412899017334	199.5735321044922	143.19100952148438	0.00046831369400024414	1	045
463	167.0863494873047	203.59603881835938	1.0	201.90318298339844	138.2001953125	0.9999992251396179	169.12127685546875	203.9343719482422	0.0002951622009277344	169.2521514892578	208.06826782226562	0.0003313422203063965	1	045
464	167.5378875732422	203.7509765625	1.0	202.28466796875	138.70242309570312	1.0	169.02230834960938	203.86537170410156	0.00018906593322753906	200.9224090576172	142.30419921875	0.0002658665180206299	1	045
465	167.2931365966797	203.40065002441406	1.0	202.43235778808594	137.9224090576172	0.999998927116394	169.3600311279297	203.88449096679688	0.00048023462295532227	169.2142333984375	207.9591827392578	0.0004849433898925781	1	045
466	167.54441833496094	203.6943359375	1.0	202.4447021484375	139.90928649902344	1.0	169.3568115234375	203.5380096435547	0.00021225214004516602	200.54283142089844	142.97755432128906	0.0007950067520141602	1	045
467	167.5635528564453	203.52313232421875	1.0	201.7930450439453	137.50497436523438	0.999997615814209	169.59002685546875	203.76217651367188	0.00017961859703063965	169.82858276367188	208.27273559570312	0.00021180510520935059	1	045
468	167.7722930908203	204.06942749023438	1.0	203.14207458496094	137.6646270751953	0.9999986886978149	169.23382568359375	204.54217529296875	0.00020051002502441406	169.1383819580078	209.25885009765625	0.00020259618759155273	1	045
469	168.2263946533203	203.14016723632812	1.0	201.88711547851562	139.34706115722656	0.9999991655349731	170.30258178710938	203.78082275390625	0.0001946091651916504	169.59786987304688	207.9031219482422	0.0002601444721221924	1	045
470	168.63148498535156	203.38235473632812	1.0	203.39578247070312	138.001220703125	0.9999998807907104	170.25491333007812	203.9062042236328	0.0004870891571044922	169.8294219970703	207.99021911621094	0.0004329383373260498	1	045
471	168.36859130859375	203.521484375	1.0	204.03359985351562	137.6695556640625	0.9999994039535522	170.29405212402344	204.56369018554688	0.0005274116992950439	169.70542907714844	208.83920288085938	0.0004131495952606201	1	045
472	168.80523681640625	202.96197509765625	1.0	203.32684326171875	137.7907257080078	0.9999804496765137	170.44219970703125	203.63059997558594	0.00017967820167541504	170.54913330078125	208.07052612304688	0.00017830729484558105	1	045
473	169.07652282714844	203.3145294189453	1.0	202.0745849609375	137.7425537109375	0.9999755620956421	170.83058166503906	204.09320068359375	0.00035831332206726074	170.66668701171875	208.08995056152344	0.0003560185432434082	1	045
474	168.8876190185547	204.18807983398438	1.0	202.4945526123047	137.39425659179688	0.9999935626983643	170.57925415039062	205.01339721679688	0.00032013654708862305	170.29193115234375	209.25001525878906	0.0002873539924621582	1	045
475	168.75685119628906	203.81423950195312	1.0	201.61802673339844	136.57217407226562	0.9999545812606812	170.5863494873047	204.3422393798828	0.0003872215747833252	169.55508422851562	208.48721313476562	0.00038814544677734375	1	045
476	169.5069122314453	203.41746520996094	1.0	201.43753051757812	137.88327026367188	0.9999995827674866	175.31826782226562	206.23577880859375	0.0002650022506713867	170.51112365722656	208.6292724609375	0.0002847909927368164	1	045
477	169.75392150878906	203.11500549316406	1.0	201.92308044433594	136.76747131347656	0.9999972581863403	171.44558715820312	204.114501953125	0.00035077333450317383	170.8036346435547	208.1135711669922	0.00033482909202575684	1	045
478	169.12596130371094	203.8095245361328	1.0	200.97361755371094	137.56321716308594	0.9999997615814209	170.982666015625	204.5255126953125	0.00029078125953674316	170.23715209960938	208.80892944335938	0.00019693374633789062	1	045
479	169.58111572265625	203.0379180908203	1.0	203.04864501953125	137.69671630859375	1.0	171.13479614257812	203.94021606445312	0.0002447664737701416	170.7492218017578	208.05154418945312	0.00022429227828979492	1	045
480	169.30984497070312	202.95945739746094	1.0	201.50778198242188	137.22308349609375	0.9999986886978149	170.9104461669922	203.5810546875	0.0003599226474761963	170.04214477539062	207.5859375	0.00039634108543395996	1	045
481	169.35379028320312	203.2928009033203	1.0	201.34939575195312	137.2492218017578	0.9999967217445374	171.0487060546875	204.12301635742188	0.0003597736358642578	170.48724365234375	208.0148468017578	0.0003949105739593506	1	045
482	169.3693084716797	202.50112915039062	1.0	201.6554718017578	137.91746520996094	0.9999974966049194	171.0787353515625	203.36279296875	0.0002130270004272461	170.78639221191406	207.29750061035156	0.0002562105655670166	1	045
483	170.3180694580078	202.31076049804688	1.0	202.12037658691406	138.40774536132812	0.9999995827674866	171.4085693359375	203.65362548828125	0.00029152631759643555	170.78018188476562	207.50018310546875	0.000400543212890625	1	045
484	169.82020568847656	201.53070068359375	1.0	202.530029296875	136.9686737060547	0.9999998807907104	175.30491638183594	204.75027465820312	9.012222290039062e-5	171.13612365722656	206.7648162841797	0.00012040138244628906	1	045
485	169.43902587890625	202.30792236328125	1.0	202.01300048828125	138.51051330566406	1.0	175.5952911376953	205.6572265625	0.0002326369285583496	170.81907653808594	207.27999877929688	0.00026938319206237793	1	045
486	169.54812622070312	202.24819946289062	1.0	202.25169372558594	137.64524841308594	0.9999998211860657	171.0020294189453	203.88824462890625	0.00044715404510498047	170.59262084960938	207.7403564453125	0.0005080997943878174	1	045
487	169.24404907226562	202.11734008789062	1.0	202.52920532226562	137.17379760742188	0.9999998807907104	170.85032653808594	203.61912536621094	0.00014257431030273438	170.76148986816406	207.26695251464844	0.0002041459083557129	1	045
488	169.10157775878906	202.34877014160156	1.0	203.20541381835938	137.4296112060547	1.0	170.56661987304688	203.7567901611328	0.00030219554901123047	170.58053588867188	207.26417541503906	0.0003268122673034668	1	045
489	169.1916046142578	202.38510131835938	1.0	202.003173828125	138.47206115722656	0.9999996423721313	170.84153747558594	203.69017028808594	0.00017887353897094727	170.7996368408203	207.60923767089844	0.0002193748950958252	1	045
490	169.04202270507812	202.5834197998047	1.0	202.53713989257812	138.11395263671875	0.9999998807907104	170.5946044921875	203.76263427734375	0.00045290589332580566	170.44247436523438	207.8157196044922	0.00039756298065185547	1	045
491	169.4387664794922	202.10427856445312	1.0	204.31076049804688	138.30789184570312	1.0	171.0096435546875	203.53646850585938	0.0003155171871185303	170.67233276367188	207.25721740722656	0.000371396541595459	1	045
492	169.3649444580078	202.01036071777344	1.0	203.5662841796875	137.92794799804688	0.9999987483024597	171.0445098876953	203.6822509765625	0.0004240572452545166	170.50706481933594	207.42947387695312	0.0004233419895172119	1	045
493	169.65025329589844	202.22450256347656	1.0	204.17431640625	138.24215698242188	0.9999998807907104	171.17294311523438	203.5296173095703	0.00032010674476623535	171.0846405029297	206.9137420654297	0.00031644105911254883	1	045
494	169.7010955810547	202.06082153320312	1.0	202.66860961914062	137.8017120361328	0.9999986886978149	175.5339813232422	205.48768615722656	0.0002141892910003662	170.940185546875	207.1275634765625	0.00027042627334594727	1	045
495	169.64718627929688	201.8712158203125	1.0	203.68704223632812	140.09103393554688	1.0	175.23060607910156	205.4643096923828	0.00023379921913146973	203.21778869628906	141.61659240722656	0.00046575069427490234	1	045
496	169.5671844482422	201.72105407714844	1.0	203.98831176757812	139.18011474609375	1.0	171.27687072753906	203.269775390625	0.0002681910991668701	203.04925537109375	141.38958740234375	0.00031679868698120117	1	045
497	169.75428771972656	200.80638122558594	1.0	204.08360290527344	138.36203002929688	1.0	175.40097045898438	204.46334838867188	0.00017711520195007324	203.54962158203125	141.29074096679688	0.00012955069541931152	1	045
498	169.57278442382812	201.21194458007812	1.0	203.89248657226562	137.5560302734375	1.0	175.23464965820312	204.8195343017578	0.00018212199211120605	170.84616088867188	206.39990234375	0.00020226836204528809	1	045
499	169.4889678955078	200.9908905029297	1.0	203.04283142089844	136.8296661376953	1.0	175.18165588378906	204.57290649414062	0.00012359023094177246	170.97923278808594	206.22459411621094	0.00011858344078063965	1	045
500	170.22149658203125	200.98410034179688	1.0	203.17236328125	135.55894470214844	1.0	171.89910888671875	203.76641845703125	0.00011724233627319336	170.84356689453125	207.0910186767578	0.0001678168773651123	1	045
501	169.91024780273438	200.99322509765625	1.0	203.7508544921875	138.13043212890625	1.0	175.30731201171875	204.7179718017578	0.00011947751045227051	203.10214233398438	142.2422332763672	0.00014838576316833496	1	045
502	169.71763610839844	200.93402099609375	1.0	202.4092254638672	136.2392578125	1.0	175.26023864746094	204.61968994140625	0.00027048587799072266	170.90194702148438	206.67518615722656	0.00018671154975891113	1	045
503	169.91067504882812	200.6261444091797	1.0	202.9633331298828	136.23660278320312	1.0	175.413330078125	204.29132080078125	9.143352508544922e-5	206.7508544921875	137.94891357421875	4.100799560546875e-5	1	045
504	170.31712341308594	201.10630798339844	1.0	204.125244140625	136.24179077148438	1.0	175.52462768554688	204.30831909179688	0.00011819601058959961	171.36019897460938	206.50357055664062	0.00015908479690551758	1	045
505	169.75389099121094	201.64549255371094	1.0	204.5854949951172	136.8282928466797	1.0	171.24501037597656	203.54721069335938	0.0003332793712615967	170.52239990234375	206.92010498046875	0.0004451572895050049	1	045
506	169.53524780273438	201.39393615722656	1.0	204.1834259033203	135.19956970214844	1.0	175.6161346435547	204.8351287841797	0.00015851855278015137	170.76893615722656	206.84030151367188	0.00013878941535949707	1	045
507	170.21173095703125	200.72482299804688	1.0	203.5904541015625	135.41091918945312	0.9999999403953552	175.84771728515625	204.49728393554688	0.00010898709297180176	171.5587158203125	206.0464630126953	8.380413055419922e-5	1	045
508	170.04139709472656	201.2273406982422	1.0	203.34727478027344	136.00372314453125	1.0	175.33303833007812	204.6259307861328	0.0001633167266845703	171.14913940429688	206.3136444091797	0.000151902437210083	1	045
509	169.7578582763672	200.79196166992188	1.0	203.1387481689453	136.88905334472656	1.0	175.4210662841797	204.37771606445312	0.000201493501663208	170.96682739257812	205.95306396484375	8.83638858795166e-5	1	045
510	169.94383239746094	200.4141082763672	1.0	204.60047912597656	135.4968719482422	1.0	175.54281616210938	204.0183868408203	0.00010699033737182617	206.31851196289062	137.6041717529297	4.547834396362305e-5	1	045
511	170.42608642578125	201.0045928955078	1.0	203.7421875	136.8192901611328	0.9999998807907104	171.47898864746094	203.45794677734375	0.0003185570240020752	171.22927856445312	207.10638427734375	0.00035822391510009766	1	045
512	170.58433532714844	200.34217834472656	1.0	203.6893768310547	138.00738525390625	0.9999998807907104	175.25526428222656	204.12474060058594	0.0001270771026611328	202.5260772705078	141.5778350830078	0.00016611814498901367	1	045
513	169.82261657714844	200.12265014648438	1.0	204.26588439941406	137.3656768798828	0.9999999403953552	175.3681182861328	204.1243896484375	0.00010967254638671875	170.95953369140625	206.1311798095703	6.097555160522461e-5	1	045
514	169.824462890625	200.08770751953125	1.0	204.95326232910156	136.77597045898438	1.0	175.52001953125	204.22525024414062	9.036064147949219e-5	165.17877197265625	208.8572998046875	5.206465721130371e-5	1	045
515	169.96287536621094	200.7188262939453	1.0	203.60604858398438	137.5624237060547	0.9999998211860657	175.23390197753906	203.9853973388672	0.0001010894775390625	207.04148864746094	139.5501708984375	5.799531936645508e-5	1	045
516	170.1736602783203	200.60797119140625	1.0	203.7926025390625	135.6730194091797	1.0	175.5148468017578	204.35211181640625	0.00011202692985534668	170.99786376953125	206.2685089111328	6.541609764099121e-5	1	045
517	169.99758911132812	200.0164794921875	1.0	205.76280212402344	136.73841857910156	0.9999997019767761	175.36947631835938	204.35597229003906	0.00019046664237976074	177.3456573486328	206.4478302001953	7.200241088867188e-5	1	045
518	169.70045471191406	200.35487365722656	1.0	203.78240966796875	137.1682891845703	0.999998927116394	175.14151000976562	204.14161682128906	8.639693260192871e-5	206.6182098388672	139.01571655273438	0.0001176297664642334	1	045
519	169.5391387939453	200.7185821533203	1.0	205.0749053955078	135.8902130126953	1.0	175.16224670410156	204.83334350585938	0.00013694167137145996	170.84947204589844	206.5845184326172	0.00014841556549072266	1	045
520	169.23951721191406	200.63314819335938	1.0	204.93162536621094	136.7278594970703	0.9999986886978149	175.09063720703125	204.50509643554688	0.00012809038162231445	206.63937377929688	138.57923889160156	8.690357208251953e-5	1	045
521	169.56454467773438	200.50718688964844	1.0	204.32080078125	137.4745635986328	0.9999997019767761	646.874267578125	65.03759765625	0.00023114681243896484	206.88192749023438	138.918701171875	8.782744407653809e-5	1	045
522	169.81520080566406	199.83950805664062	1.0	202.63307189941406	136.853759765625	0.9999873638153076	175.10292053222656	203.87428283691406	5.879998207092285e-5	207.10919189453125	138.69229125976562	6.046891212463379e-5	1	045
523	169.4188232421875	200.53623962402344	1.0	205.35403442382812	138.804443359375	1.0	174.9112091064453	204.5265350341797	0.0001354217529296875	205.31361389160156	141.5955810546875	0.00016307830810546875	1	045
524	169.36903381347656	200.23672485351562	1.0	203.97927856445312	137.9207763671875	0.9999997615814209	174.76292419433594	204.114013671875	0.00011181831359863281	206.61798095703125	139.9882049560547	0.00013077259063720703	1	045
525	169.5891876220703	200.29689025878906	1.0	204.83090209960938	137.1863555908203	1.0	175.0580291748047	204.339599609375	5.3882598876953125e-5	206.48214721679688	138.78929138183594	7.942318916320801e-5	1	045
526	169.13119506835938	200.2530517578125	1.0	205.29598999023438	137.14779663085938	0.9999999403953552	646.979248046875	29.725622177124023	9.351968765258789e-5	170.4501495361328	205.61070251464844	9.021162986755371e-5	1	045
527	169.38304138183594	200.62091064453125	1.0	203.36424255371094	137.21119689941406	1.0	174.98666381835938	204.5511474609375	0.00012114644050598145	170.48023986816406	205.81509399414062	0.00012171268463134766	1	045
528	169.03370666503906	200.210205078125	1.0	203.55238342285156	137.80709838867188	0.9999955892562866	174.0742950439453	198.6633758544922	0.00010287761688232422	170.74012756347656	205.7383270263672	0.00013276934623718262	1	045
529	169.5751495361328	200.66290283203125	1.0	203.63084411621094	137.96823120117188	0.9999297261238098	175.32723999023438	204.4217071533203	0.00010022521018981934	207.5764923095703	138.99761962890625	5.283951759338379e-5	1	045
530	169.6500701904297	200.4762725830078	1.0	203.21336364746094	138.01895141601562	1.0	175.29994201660156	204.5204315185547	0.00012370944023132324	170.87570190429688	205.7076873779297	9.763240814208984e-5	1	045
531	168.83175659179688	200.49569702148438	1.0	203.8805694580078	137.2457733154297	1.0	173.88055419921875	199.25599670410156	9.47117805480957e-5	164.734375	208.89193725585938	5.167722702026367e-5	1	045
532	168.74588012695312	200.73712158203125	1.0	203.2494659423828	137.7740478515625	0.9999994039535522	174.55455017089844	204.6377410888672	9.250640869140625e-5	169.70315551757812	206.076171875	6.875395774841309e-5	1	045
533	168.77992248535156	199.44427490234375	1.0	202.89230346679688	138.06883239746094	0.9999999403953552	173.53599548339844	198.49911499023438	7.751584053039551e-5	207.2852020263672	139.7471466064453	5.5164098739624023e-5	1	045
534	168.651611328125	199.75335693359375	1.0	202.88375854492188	136.6223907470703	1.0	174.03895568847656	198.7104034423828	8.39531421661377e-5	207.1356964111328	138.19061279296875	5.698204040527344e-5	1	045
535	168.42173767089844	200.28536987304688	1.0	202.5240478515625	139.71566772460938	1.0	174.6229248046875	204.57449340820312	0.00016877055168151855	202.3379364013672	142.08859252929688	0.0002532005310058594	1	045
536	168.20082092285156	199.83401489257812	1.0	203.4886474609375	135.5212860107422	1.0	173.4654083251953	198.6953125	6.61015510559082e-5	206.68231201171875	137.380615234375	4.1604042053222656e-5	1	045
537	168.0559844970703	201.32749938964844	1.0	202.98904418945312	137.3456268310547	0.9999999403953552	170.04872131347656	202.86322021484375	0.000306546688079834	170.03271484375	206.10598754882812	0.0004836618900299072	1	045
538	168.25051879882812	200.45657348632812	1.0	202.66305541992188	136.24803161621094	1.0	174.54649353027344	204.9362030029297	7.271766662597656e-5	170.3258514404297	205.60061645507812	0.00012451410293579102	1	045
539	168.40365600585938	200.35888671875	1.0	202.9421844482422	136.72572326660156	0.9999998211860657	206.0724639892578	137.22293090820312	5.316734313964844e-5	206.80181884765625	138.10646057128906	6.923079490661621e-5	1	045
540	168.61312866210938	199.83303833007812	1.0	201.3723602294922	138.2169647216797	0.9999886751174927	174.01162719726562	198.50965881347656	0.00011098384857177734	165.48910522460938	208.48606872558594	6.324052810668945e-5	1	045
541	168.1654510498047	200.2892608642578	1.0	201.56495666503906	137.32569885253906	0.9999999403953552	174.83843994140625	204.47726440429688	9.5367431640625e-5	164.7595977783203	208.63661193847656	7.110834121704102e-5	1	045
542	168.47723388671875	200.2319793701172	1.0	202.3705596923828	138.36790466308594	1.0	173.85256958007812	198.71583557128906	8.445978164672852e-5	202.03976440429688	141.5988006591797	0.00024190545082092285	1	045
543	168.60409545898438	200.6245880126953	1.0	201.70578002929688	135.90719604492188	0.9999850392341614	174.7820281982422	204.5660400390625	9.378790855407715e-5	170.40139770507812	205.88706970214844	9.074807167053223e-5	1	045
544	168.45693969726562	200.32366943359375	1.0	202.8993682861328	136.1157684326172	1.0	173.8117218017578	198.96832275390625	9.328126907348633e-5	207.3154296875	137.16043090820312	8.085370063781738e-5	1	045
545	168.41152954101562	200.6162109375	1.0	201.776611328125	136.981689453125	1.0	645.81640625	62.02702331542969	7.960200309753418e-5	170.4561767578125	205.9216766357422	8.684396743774414e-5	1	045
546	168.220703125	200.20887756347656	1.0	200.66197204589844	136.9714813232422	0.9999998807907104	174.57723999023438	204.3431396484375	0.00011560320854187012	165.12155151367188	208.8846435546875	7.343292236328125e-5	1	045
547	167.6380157470703	200.23406982421875	1.0	201.63070678710938	136.92816162109375	0.9999996423721313	173.224365234375	199.0917205810547	9.435415267944336e-5	200.51832580566406	142.67047119140625	9.393692016601562e-5	1	045
548	168.09091186523438	200.2211456298828	1.0	201.84112548828125	136.0978546142578	0.9999997019767761	645.5546875	70.37110900878906	8.38935375213623e-5	165.0764923095703	208.62631225585938	9.894371032714844e-5	1	045
549	168.07986450195312	200.15252685546875	1.0	200.88491821289062	137.29019165039062	0.9999994039535522	173.2077178955078	199.19598388671875	0.00019633769989013672	164.93002319335938	208.6591033935547	0.00012302398681640625	1	045
