# Supplementary material for: An automated feeding system for the African killifish reveals the impact of diet on lifespan and allows scalable assessment of associative learning
Source: eLife. 2022 Nov 10;11:e69008. doi: 10.7554/eLife.69008 (PMC9788828; doi:10.7554/eLife.69008)
Supplement: Figure 6—source data 2. [file elife-69008-fig6-data2.zip › Training Trajectories/t5_REC016DLC_resnet50_TrainAllTheThingsJun28shuffle1_1030000.csv]

bodyparts_coords	fishhead_x	fishhead_y	fishhead_likelihood	fishtail_x	fishtail_y	fishtail_likelihood	redlight_x	redlight_y	redlight_likelihood	fooddrop_x	fooddrop_y	fooddrop_likelihood	fishnum	recordingnum
0	47.93943786621094	313.1648864746094	1.0	40.322505950927734	309.4300842285156	0.0005848705768585205	647.1970825195312	144.26785278320312	9.459257125854492e-5	40.24369430541992	305.0430603027344	0.00029754638671875	5	016
1	45.726776123046875	314.8673095703125	0.0037806034088134766	7.2305192947387695	482.1036682128906	0.0001024007797241211	648.1749267578125	254.3428497314453	3.6329030990600586e-5	3.369560956954956	477.38427734375	0.00010076165199279785	5	016
2	44.39556884765625	313.78399658203125	0.07297885417938232	13.981940269470215	481.51824951171875	0.00018358230590820312	646.338623046875	112.52051544189453	3.254413604736328e-5	3.9173645973205566	476.7524719238281	7.69495964050293e-5	5	016
3	45.26533508300781	316.7314453125	0.9973903894424438	39.803077697753906	311.1577453613281	9.113550186157227e-5	645.8082275390625	27.31951141357422	3.5315752029418945e-5	40.52682876586914	307.4066467285156	4.6759843826293945e-5	5	016
4	43.16931915283203	311.1678466796875	0.9535729289054871	3.3823137283325195	2.30765438079834	0.00013649463653564453	649.165771484375	29.45115852355957	0.0001596212387084961	28.48512077331543	308.90753173828125	2.7835369110107422e-5	5	016
5	44.42747116088867	313.1156005859375	0.9994164705276489	40.088035583496094	310.11590576171875	0.0002619922161102295	647.1060791015625	27.568279266357422	5.1587820053100586e-5	28.048372268676758	310.1954345703125	2.2470951080322266e-5	5	016
6	43.092891693115234	312.5887756347656	0.04593661427497864	2.359755039215088	29.922840118408203	0.00017777085304260254	647.4691162109375	138.75994873046875	0.000148087739944458	28.14160919189453	309.1354675292969	2.378225326538086e-5	5	016
7	44.89113235473633	318.13214111328125	0.18905654549598694	0.7091741561889648	2.4166667461395264	0.0004949271678924561	5.024359703063965	3.8125104904174805	2.6792287826538086e-5	77.60042572021484	210.8238983154297	6.589293479919434e-5	5	016
8	45.09757995605469	314.17840576171875	0.1386568546295166	2.928910732269287	145.66558837890625	0.00010877847671508789	641.164306640625	6.25666618347168	1.4513731002807617e-5	3.390371322631836	477.1354064941406	1.3649463653564453e-5	5	016
9	81.71226501464844	214.87757873535156	0.9646399617195129	83.65550231933594	214.8016357421875	0.00187760591506958	81.27882385253906	218.80593872070312	3.612041473388672e-5	73.53245544433594	210.4868621826172	4.4852495193481445e-5	5	016
10	39.20815658569336	318.4090270996094	0.016513049602508545	84.7759780883789	210.9369354248047	0.0008025467395782471	647.6707763671875	30.036319732666016	5.289912223815918e-5	78.51548767089844	214.12493896484375	1.7881393432617188e-5	5	016
11	39.4429817199707	319.5116271972656	0.0017382502555847168	78.89197540283203	218.05374145507812	0.0016413331031799316	647.2505493164062	28.61429214477539	5.981326103210449e-5	3.55949068069458	477.2666931152344	1.9758939743041992e-5	5	016
12	42.31789779663086	334.3012390136719	0.04993760585784912	76.26395416259766	221.2523651123047	0.000340193510055542	648.879638671875	29.0017032623291	8.422136306762695e-5	1.9297165870666504	2.9615254402160645	2.8908252716064453e-5	5	016
13	40.586830139160156	338.87322998046875	0.7833007574081421	85.89485931396484	220.8379364013672	0.9999465942382812	89.80980682373047	218.1742706298828	6.327033042907715e-5	84.99137878417969	217.03309631347656	6.562471389770508e-5	5	016
14	38.2255859375	342.87799072265625	0.9760098457336426	74.35382080078125	229.2880401611328	0.00012448430061340332	648.6287841796875	197.18397521972656	5.701184272766113e-5	27.129579544067383	344.90203857421875	1.683831214904785e-5	5	016
15	37.87664031982422	340.3327941894531	0.6310452222824097	77.48838806152344	231.1058807373047	0.8487701416015625	647.2540893554688	134.29209899902344	3.510713577270508e-5	29.000614166259766	339.6114807128906	1.7195940017700195e-5	5	016
16	37.16753005981445	340.29949951171875	0.011103302240371704	37.292091369628906	341.00439453125	0.0003050565719604492	647.7958374023438	31.884958267211914	4.64320182800293e-5	31.464033126831055	341.0950927734375	3.069639205932617e-5	5	016
17	35.16975402832031	339.6490173339844	0.005583971738815308	74.23013305664062	241.2328643798828	7.596611976623535e-5	646.8768310546875	139.70924377441406	7.623434066772461e-5	3.056779384613037	477.5791015625	2.6613473892211914e-5	5	016
18	33.212249755859375	340.9831848144531	0.06511932611465454	1.598419427871704	2.0926313400268555	0.00015279650688171387	647.9860229492188	160.1116485595703	1.3977289199829102e-5	2.4182097911834717	2.553238868713379	2.104043960571289e-5	5	016
19	32.14964294433594	341.2786865234375	0.6641826629638672	68.45319366455078	245.52557373046875	0.02403917908668518	647.61376953125	110.8659439086914	0.00016799569129943848	2.969958782196045	333.1180419921875	5.4001808166503906e-5	5	016
20	28.584125518798828	338.1810302734375	0.08100426197052002	67.62571716308594	253.51138305664062	0.000844120979309082	8.067506790161133	331.35986328125	4.7653913497924805e-5	3.6367180347442627	333.1007080078125	0.0001412034034729004	5	016
21	20.731792449951172	335.11541748046875	0.0008332133293151855	22.474180221557617	332.8056640625	0.21878904104232788	9.96096420288086	331.01788330078125	0.0003381967544555664	7.561856269836426	332.8076477050781	0.0006760358810424805	5	016
22	5.711714267730713	312.3175964355469	0.0007092952728271484	21.176183700561523	328.0379943847656	0.9998606443405151	8.368194580078125	321.008544921875	0.000347822904586792	10.79488468170166	329.35931396484375	0.0007466971874237061	5	016
23	5.301383972167969	313.6424560546875	0.00048404932022094727	16.739633560180664	327.0483093261719	0.9931403994560242	9.079230308532715	321.7493896484375	0.00013622641563415527	4.746170997619629	320.48150634765625	0.0005381107330322266	5	016
24	15.703326225280762	325.0884094238281	0.005739986896514893	13.812071800231934	326.3005676269531	0.9999687075614929	9.972267150878906	321.90411376953125	0.00031059980392456055	4.982925891876221	319.65545654296875	0.0013008415699005127	5	016
25	1.8631858825683594	324.0146179199219	0.00025770068168640137	3.0007681846618652	324.552978515625	0.02394726872444153	641.4351196289062	6.132993221282959	2.142786979675293e-5	-0.1659870147705078	318.36163330078125	8.38935375213623e-5	5	016
26	545.2050170898438	210.1893768310547	0.00010713934898376465	546.0764770507812	208.8730926513672	0.00023418664932250977	546.8963623046875	206.80941772460938	1.0	544.4957885742188	206.88894653320312	0.0022811591625213623	5	016
27	548.6981811523438	211.4458465576172	6.809830665588379e-5	2.8995518684387207	136.32725524902344	0.00020045042037963867	547.3966064453125	206.10354614257812	1.0	544.8136596679688	206.44569396972656	0.0011456310749053955	5	016
28	2.903907537460327	2.9666481018066406	0.0001131892204284668	1.863490104675293	2.435781955718994	0.0002900063991546631	547.0703735351562	206.14569091796875	1.0	544.8374633789062	206.28323364257812	0.001528322696685791	5	016
29	5.719395637512207	482.5466003417969	4.8160552978515625e-5	0.2581331729888916	217.04823303222656	0.0001347959041595459	546.9328002929688	206.5125274658203	1.0	543.8507080078125	206.44981384277344	0.0009235739707946777	5	016
30	0.3680765628814697	234.60421752929688	0.0002643167972564697	92.04753875732422	248.18516540527344	0.9999836683273315	546.9307250976562	206.1348876953125	1.0	544.810546875	206.35946655273438	0.0014344453811645508	5	016
31	3.4357247352600098	3.1030893325805664	9.238719940185547e-5	96.71672821044922	240.043701171875	0.9997416138648987	547.2205810546875	206.49832153320312	1.0	546.1766357421875	206.69479370117188	0.0015054941177368164	5	016
32	548.6143188476562	211.1349334716797	0.0001055598258972168	84.84992218017578	249.67127990722656	0.006358981132507324	547.5409545898438	205.9987030029297	1.0	545.8849487304688	206.39219665527344	0.0011833608150482178	5	016
33	4.431396484375	3.370408535003662	0.00010854005813598633	92.48365020751953	242.6615753173828	0.8243539333343506	546.9798583984375	207.29165649414062	1.0	545.1883544921875	207.25274658203125	0.0010785162448883057	5	016
34	0.6170024871826172	145.60386657714844	7.298588752746582e-5	91.22306060791016	243.77427673339844	0.9992934465408325	546.9949951171875	205.80580139160156	1.0	544.7052612304688	205.98080444335938	0.0005976557731628418	5	016
35	19.659156799316406	43.65813064575195	0.0006766021251678467	68.29017639160156	260.91650390625	0.0035480856895446777	546.999267578125	205.8531951904297	1.0	544.5585327148438	205.8863525390625	0.001049637794494629	5	016
36	548.6801147460938	208.14723205566406	5.510449409484863e-5	3.124323844909668	147.5726776123047	0.0011629760265350342	547.3643188476562	206.2526092529297	1.0	545.0721435546875	206.49603271484375	0.0013057589530944824	5	016
37	58.263607025146484	270.69842529296875	0.00022539496421813965	0.11982321739196777	332.87640380859375	0.0010061562061309814	546.6262817382812	206.89593505859375	1.0	544.224365234375	206.69772338867188	0.0015137195587158203	5	016
38	548.6318359375	207.25054931640625	4.678964614868164e-5	4.1790313720703125	140.455322265625	0.000521928071975708	546.6328735351562	206.03094482421875	1.0	543.207763671875	206.08958435058594	0.0003987550735473633	5	016
39	3.5932846069335938	3.5532290935516357	0.00011914968490600586	2.8361239433288574	320.6830139160156	0.0002910494804382324	547.0801391601562	206.7567901611328	1.0	545.788818359375	206.65756225585938	0.0024995505809783936	5	016
40	544.8092651367188	210.4425506591797	7.316470146179199e-5	2.3154640197753906	145.14138793945312	0.0026029348373413086	546.5890502929688	206.4149169921875	1.0	543.0075073242188	206.0277862548828	0.0007100105285644531	5	016
41	544.9683227539062	209.80848693847656	0.00013941526412963867	0.9043810367584229	332.1787414550781	0.00024378299713134766	547.1124267578125	205.56471252441406	1.0	545.6893920898438	206.51637268066406	0.000835806131362915	5	016
42	545.339599609375	209.6750946044922	0.00012230873107910156	3.6173558235168457	162.07493591308594	0.000308990478515625	546.9373168945312	205.6912384033203	1.0	544.8518676757812	205.97677612304688	0.0009627938270568848	5	016
43	3.0528481006622314	2.2472715377807617	7.981061935424805e-5	1.1988751888275146	333.95098876953125	0.002857983112335205	546.8515014648438	206.3411865234375	1.0	543.3775024414062	206.1094207763672	0.0005567073822021484	5	016
44	1.6754095554351807	331.2560729980469	6.240606307983398e-5	3.846755027770996	145.8843994140625	0.0008345842361450195	547.6715087890625	205.91696166992188	1.0	544.6382446289062	206.260498046875	0.0005387365818023682	5	016
45	5.857454299926758	482.4595031738281	8.887052536010742e-5	374.52197265625	322.7030944824219	0.02658313512802124	547.0562133789062	206.5424346923828	1.0	544.7218017578125	206.42115783691406	0.0008085072040557861	5	016
46	5.451102256774902	33.16086196899414	0.0004121065139770508	13.02705192565918	40.185340881347656	0.008744597434997559	547.2139892578125	206.68946838378906	1.0	545.182373046875	206.85757446289062	0.00128936767578125	5	016
47	548.2415161132812	211.2533416748047	8.207559585571289e-5	2.5652451515197754	141.39479064941406	0.00014966726303100586	546.7574462890625	206.0900421142578	1.0	545.4520874023438	206.57562255859375	0.0014420747756958008	5	016
48	0.9658224582672119	222.29348754882812	0.00010380148887634277	1.952925682067871	146.75332641601562	0.0018167197704315186	546.93212890625	205.70626831054688	1.0	544.9807739257812	206.05459594726562	0.0012960731983184814	5	016
49	548.8585815429688	207.6359405517578	6.511807441711426e-5	91.83016204833984	265.364013671875	0.0022994279861450195	547.3989868164062	206.12991333007812	1.0	546.2449340820312	206.7617950439453	0.0006777048110961914	5	016
50	547.8519287109375	211.66287231445312	0.00010353326797485352	94.01490783691406	264.5165710449219	0.03217226266860962	546.4091186523438	206.62269592285156	1.0	545.3905639648438	206.72467041015625	0.00183144211769104	5	016
51	545.035400390625	209.99697875976562	0.00017324090003967285	94.81288146972656	267.9364318847656	0.9628729224205017	547.2631225585938	206.1966094970703	1.0	545.9396362304688	206.57102966308594	0.0015465915203094482	5	016
52	545.2626953125	210.1195526123047	0.00021982192993164062	95.86819458007812	268.42718505859375	0.9369223117828369	547.0264892578125	206.48138427734375	1.0	545.6475830078125	206.8014373779297	0.0011498034000396729	5	016
53	5.637856960296631	482.541259765625	8.594989776611328e-5	3.2767889499664307	145.89353942871094	0.0019773244857788086	547.0470581054688	206.25152587890625	1.0	544.7435913085938	206.3464813232422	0.001373589038848877	5	016
54	548.7337646484375	211.19224548339844	6.595253944396973e-5	546.358154296875	207.67958068847656	0.00011247396469116211	547.2094116210938	206.06333923339844	1.0	545.63134765625	206.3778839111328	0.0008642673492431641	5	016
55	1.8848986625671387	150.73353576660156	0.00020715594291687012	1.9330816268920898	146.41876220703125	0.059770822525024414	546.6928100585938	206.22219848632812	1.0	544.1953735351562	206.3876953125	0.0011815130710601807	5	016
56	545.1803588867188	210.65406799316406	6.917119026184082e-5	546.5033569335938	208.91281127929688	0.00010076165199279785	546.8202514648438	207.26605224609375	1.0	544.6229858398438	207.1201171875	0.0011694729328155518	5	016
57	545.3636474609375	210.1608123779297	6.753206253051758e-5	546.7515869140625	208.31629943847656	0.0001653134822845459	547.002685546875	206.23089599609375	1.0	544.740966796875	206.4953155517578	0.0010718703269958496	5	016
58	544.923095703125	210.8321075439453	0.0001055002212524414	3.26820707321167	131.808837890625	0.0002307295799255371	546.9744873046875	207.04428100585938	1.0	544.7024536132812	207.3335723876953	0.004491329193115234	5	016
59	544.81103515625	210.65956115722656	0.000132828950881958	546.3746337890625	208.55328369140625	0.00022083520889282227	546.7006225585938	206.7476348876953	1.0	545.775390625	206.73284912109375	0.0010987520217895508	5	016
60	548.1876220703125	211.38742065429688	0.00013110041618347168	3.787929058074951	31.567550659179688	0.0001863539218902588	546.646484375	206.35618591308594	1.0	545.3924560546875	206.37591552734375	0.0021615028381347656	5	016
61	545.2351684570312	210.6464080810547	0.0001621544361114502	0.23234057426452637	326.40264892578125	0.0007193088531494141	547.2864379882812	207.06625366210938	1.0	545.7530517578125	207.169189453125	0.0037558376789093018	5	016
62	1.6810734272003174	141.16395568847656	0.00013872981071472168	2.8405303955078125	142.25965881347656	0.0013371407985687256	546.578125	205.94979858398438	1.0	544.887939453125	205.97137451171875	0.0006956160068511963	5	016
63	2.6627345085144043	2.814852237701416	0.0001730024814605713	2.165954351425171	2.482041835784912	0.00044080615043640137	547.3946533203125	206.2400360107422	1.0	545.1497802734375	206.63189697265625	0.0020653903484344482	5	016
64	545.0576782226562	210.76129150390625	0.00011643767356872559	1.920492172241211	2.515068769454956	0.0002021491527557373	547.1177978515625	207.15255737304688	1.0	544.9738159179688	206.99000549316406	0.0008117854595184326	5	016
65	4.149127960205078	3.547233819961548	0.0005758702754974365	1.2625021934509277	2.4348297119140625	0.00017219781875610352	547.4591674804688	206.0099334716797	1.0	546.0200805664062	206.3131866455078	0.0006640851497650146	5	016
66	4.87966251373291	31.07576560974121	0.0004680156707763672	3.4983651638031006	30.926692962646484	0.00017833709716796875	546.7318115234375	205.87889099121094	1.0	544.7518310546875	206.15859985351562	0.002737879753112793	5	016
67	3.0650362968444824	2.6685402393341064	0.00024002790451049805	2.777160167694092	146.65052795410156	0.0008611977100372314	547.0045166015625	205.9741668701172	1.0	544.4694213867188	206.08792114257812	0.0006497800350189209	5	016
68	545.1878662109375	210.3728790283203	5.176663398742676e-5	1.2706553936004639	1.8613204956054688	0.0001461803913116455	547.115478515625	206.53953552246094	1.0	544.5740966796875	206.71173095703125	0.001510322093963623	5	016
69	2.6229701042175293	167.60935974121094	0.0006369352340698242	4.401293754577637	151.828125	0.0018039941787719727	546.7513427734375	206.47320556640625	1.0	544.5806274414062	206.43833923339844	0.0013332068920135498	5	016
70	544.836669921875	209.58624267578125	0.00011846423149108887	545.4893188476562	207.93887329101562	0.00011429190635681152	546.6506958007812	205.3647918701172	1.0	543.2031860351562	205.24208068847656	0.000709831714630127	5	016
71	4.357420921325684	3.468996047973633	0.0003237128257751465	2.3162684440612793	2.6209216117858887	0.0001234114170074463	547.3052978515625	206.0983123779297	1.0	544.9899291992188	206.17245483398438	0.002352684736251831	5	016
72	548.2806396484375	211.00694274902344	3.507733345031738e-5	546.4026489257812	209.2227020263672	6.812810897827148e-5	547.456298828125	207.02395629882812	1.0	545.3715209960938	206.85623168945312	0.0012970566749572754	5	016
73	4.066349983215332	3.520442485809326	0.00023168325424194336	3.9116146564483643	129.7178497314453	0.0003008246421813965	546.3572998046875	206.64227294921875	1.0	544.5012817382812	206.82266235351562	0.0012700259685516357	5	016
74	544.838134765625	210.47532653808594	7.292628288269043e-5	546.1246337890625	208.4908905029297	0.00013747811317443848	546.5341796875	206.480712890625	1.0	545.2978515625	206.85740661621094	0.0008839070796966553	5	016
75	3.9709603786468506	2.8393139839172363	0.00016176700592041016	546.5352783203125	208.84127807617188	0.00019121170043945312	546.95166015625	206.20738220214844	1.0	546.0957641601562	206.94879150390625	0.0012908875942230225	5	016
76	0.5327448844909668	233.59054565429688	0.00037091970443725586	3.0892128944396973	144.70628356933594	0.0005935728549957275	547.1790161132812	205.79409790039062	1.0	544.9976806640625	206.2224578857422	0.0012404024600982666	5	016
77	548.2674560546875	207.3246307373047	6.118416786193848e-5	3.1498618125915527	144.76914978027344	0.0004661083221435547	546.47607421875	205.30279541015625	1.0	544.3566284179688	205.70770263671875	0.0011991262435913086	5	016
78	17.84086036682129	37.61894989013672	0.0016134679317474365	15.082645416259766	42.42857360839844	0.9293164014816284	547.2234497070312	205.3599395751953	1.0	545.237548828125	205.67515563964844	0.0007584989070892334	5	016
79	3.6811680793762207	3.6244776248931885	9.623169898986816e-5	1.7007064819335938	143.28814697265625	0.00014281272888183594	546.987548828125	206.4964599609375	1.0	544.4519653320312	206.72872924804688	0.0008825957775115967	5	016
80	4.82813024520874	27.622644424438477	0.0002637207508087158	2.653482437133789	129.1829833984375	0.0006475746631622314	547.0457153320312	206.62838745117188	1.0	546.1442260742188	206.66990661621094	0.0008059442043304443	5	016
81	544.962158203125	210.15457153320312	8.442997932434082e-5	25.537673950195312	36.94300842285156	0.0005261003971099854	546.6641235351562	206.45899963378906	1.0	544.6376953125	206.62509155273438	0.0014386773109436035	5	016
82	545.3434448242188	209.5511932373047	0.0001271963119506836	1.7559151649475098	323.2559814453125	0.0002563297748565674	547.2822875976562	205.6012725830078	1.0	544.5844116210938	206.11367797851562	0.0009117424488067627	5	016
83	5.680074691772461	482.788330078125	6.461143493652344e-5	2.6853270530700684	143.8587646484375	0.0037540793418884277	547.5518188476562	205.76475524902344	1.0	544.76904296875	206.29396057128906	0.0005477964878082275	5	016
84	6.021633148193359	482.67205810546875	0.00021770596504211426	0.2918832302093506	327.32354736328125	0.0002752840518951416	546.7640380859375	206.11727905273438	1.0	544.51806640625	206.5503387451172	0.0012527406215667725	5	016
85	1.7285149097442627	325.3013610839844	0.0030899345874786377	3.959052562713623	151.010498046875	0.0031582415103912354	547.2890625	206.0799560546875	1.0	543.7384643554688	205.65882873535156	0.0006751418113708496	5	016
86	1.5815620422363281	327.21051025390625	0.0003625154495239258	0.6245529651641846	327.9220275878906	0.001004338264465332	547.05615234375	206.57391357421875	1.0	545.6566162109375	206.76133728027344	0.0013409256935119629	5	016
87	1.4695830345153809	322.057861328125	0.00024825334548950195	3.036097764968872	144.34921264648438	0.00030544400215148926	546.9204711914062	205.98440551757812	1.0	543.6737670898438	205.7852020263672	0.0007634758949279785	5	016
88	1.5519835948944092	325.1363830566406	0.015980690717697144	1.8686959743499756	328.2828369140625	0.03343495726585388	546.7974853515625	207.72422790527344	1.0	545.4714965820312	207.78005981445312	0.0018252432346343994	5	016
89	2.104793071746826	325.739013671875	0.0011104941368103027	2.939697265625	327.4873962402344	0.02247530221939087	547.1421508789062	206.45013427734375	1.0	545.1300048828125	206.62924194335938	0.001764744520187378	5	016
90	547.9529418945312	212.2127685546875	0.00013428926467895508	3.8749024868011475	324.07867431640625	0.0003821253776550293	547.2333374023438	207.3560791015625	1.0	545.8275146484375	206.95164489746094	0.004456013441085815	5	016
91	3.834515333175659	324.14129638671875	0.00012248754501342773	10.753536224365234	326.4893493652344	0.0021067559719085693	547.0286254882812	206.44674682617188	1.0	545.022705078125	206.58737182617188	0.0041657984256744385	5	016
92	12.8674955368042	326.9817199707031	0.0027915537357330322	1.6330502033233643	145.11245727539062	0.0012274682521820068	546.8811645507812	206.09902954101562	1.0	543.1768188476562	205.91671752929688	0.0005714595317840576	5	016
93	13.00141429901123	336.9521484375	0.0010315179824829102	10.938493728637695	335.99774169921875	0.0014750659465789795	547.40576171875	206.00949096679688	1.0	545.0501098632812	206.374267578125	0.0011221766471862793	5	016
94	11.057969093322754	326.7708740234375	0.08201736211776733	10.331643104553223	328.5629577636719	0.04120558500289917	546.65087890625	206.82862854003906	1.0	544.8847045898438	206.8579864501953	0.0011524856090545654	5	016
95	544.9585571289062	210.13565063476562	0.00011545419692993164	3.4711906909942627	142.30992126464844	0.00010311603546142578	546.9212646484375	206.13189697265625	1.0	544.700439453125	206.38539123535156	0.0009782910346984863	5	016
96	12.015737533569336	327.0044250488281	0.0032974183559417725	9.652003288269043	328.5242004394531	0.0042944252490997314	546.914306640625	206.57510375976562	1.0	545.809814453125	206.73988342285156	0.0014086663722991943	5	016
97	17.337970733642578	326.40203857421875	0.05439591407775879	17.62991714477539	326.5020446777344	0.9996869564056396	547.3092651367188	205.5903778076172	1.0	545.0833129882812	205.98101806640625	0.0014742612838745117	5	016
98	17.909076690673828	325.8977355957031	0.0005325675010681152	18.843454360961914	326.87628173828125	0.9999997615814209	547.0728149414062	206.9224395751953	1.0	544.9838256835938	207.0205078125	0.0023179948329925537	5	016
99	18.53303337097168	324.24700927734375	0.7202215194702148	20.328279495239258	324.94134521484375	0.990473210811615	546.7106323242188	206.14891052246094	1.0	544.5908203125	206.44760131835938	0.0020564496517181396	5	016
100	19.554359436035156	325.152587890625	0.0004551112651824951	21.293027877807617	324.7602844238281	1.0	547.0967407226562	206.38604736328125	1.0	544.8975830078125	206.6352081298828	0.0013815760612487793	5	016
101	21.0349063873291	326.04840087890625	0.0005176663398742676	22.704832077026367	325.9521789550781	0.9999982118606567	546.564697265625	206.33665466308594	1.0	545.7103271484375	206.5608367919922	0.0012031793594360352	5	016
102	21.02039337158203	327.5570373535156	0.006020307540893555	20.83033561706543	325.7145080566406	0.19348683953285217	546.7450561523438	205.75892639160156	1.0	544.9737548828125	206.22738647460938	0.0018729567527770996	5	016
103	19.925668716430664	324.69232177734375	0.07287916541099548	22.41871452331543	324.46942138671875	0.9933867454528809	546.8766479492188	206.37547302246094	1.0	544.7242431640625	206.4014892578125	0.001221299171447754	5	016
104	19.82573127746582	324.54351806640625	0.07954141497612	22.771387100219727	325.0876770019531	0.9977408647537231	547.4234619140625	205.9427032470703	1.0	545.4359130859375	206.19390869140625	0.0016134083271026611	5	016
105	19.8934383392334	323.8627624511719	0.9997808933258057	21.436765670776367	324.9398498535156	0.004404008388519287	546.5286865234375	206.7516326904297	1.0	544.7689208984375	207.03396606445312	0.004772692918777466	5	016
106	23.073345184326172	325.309814453125	0.9608887434005737	2.8167948722839355	144.20953369140625	0.0005194544792175293	546.9864501953125	206.2509002685547	1.0	545.12353515625	206.20179748535156	0.0010371208190917969	5	016
107	26.84048843383789	322.7893371582031	0.0033464133739471436	23.324583053588867	322.0090026855469	0.0005706548690795898	546.7388916015625	206.59127807617188	1.0	546.0432739257812	206.41343688964844	0.002273648977279663	5	016
108	34.11830520629883	328.19378662109375	0.6728976368904114	1.3419435024261475	2.2309160232543945	0.0003999471664428711	547.0111694335938	205.8155059814453	1.0	543.4395751953125	205.73472595214844	0.0005866885185241699	5	016
109	32.313201904296875	325.9943542480469	0.9996845722198486	0.8474898338317871	218.96194458007812	0.00017470121383666992	546.5416259765625	206.0937042236328	1.0	544.4053344726562	206.44163513183594	0.0011684596538543701	5	016
110	34.640167236328125	326.81610107421875	0.697624146938324	3.5616838932037354	136.57005310058594	0.00043401122093200684	547.4683837890625	205.8597412109375	1.0	546.095458984375	206.50457763671875	0.0011187195777893066	5	016
111	38.69811248779297	327.8448181152344	0.9613827466964722	36.02555465698242	324.97552490234375	0.0002512931823730469	547.0263671875	206.56961059570312	1.0	544.6538696289062	206.67691040039062	0.0013686418533325195	5	016
112	45.71268081665039	326.64385986328125	0.9999997615814209	2.48872709274292	142.43983459472656	0.00022614002227783203	546.8630981445312	206.87716674804688	1.0	545.4779663085938	207.39511108398438	0.0007662475109100342	5	016
113	48.32946014404297	324.7705078125	0.999994158744812	2.4221181869506836	141.72769165039062	0.0012626945972442627	547.1370239257812	206.78114318847656	1.0	545.1270141601562	206.87071228027344	0.003078758716583252	5	016
114	50.34613800048828	323.9820556640625	0.9999997615814209	4.697079181671143	165.7112579345703	0.00048729777336120605	546.9788818359375	206.16354370117188	1.0	544.4589233398438	206.35528564453125	0.0012204349040985107	5	016
115	53.52825927734375	325.10699462890625	0.9999998807907104	1.6178560256958008	2.5259017944335938	0.0007952749729156494	546.9973754882812	205.73182678222656	1.0	544.8339233398438	206.2279052734375	0.0015860497951507568	5	016
116	55.231101989746094	326.3621826171875	1.0	2.589911460876465	145.27041625976562	0.006394445896148682	547.4227294921875	205.4063720703125	1.0	544.9354248046875	205.72378540039062	0.0007796287536621094	5	016
117	56.337589263916016	326.9523620605469	0.9999997615814209	546.03955078125	208.75384521484375	0.00020110607147216797	546.6658935546875	206.9931640625	1.0	544.628173828125	206.84329223632812	0.002214491367340088	5	016
118	59.33302688598633	327.4351501464844	0.9999998807907104	3.02616548538208	143.3017578125	0.0003171861171722412	547.2606201171875	207.06199645996094	1.0	545.4217529296875	207.03866577148438	0.001289963722229004	5	016
119	67.8227767944336	328.72381591796875	1.0	2.593360424041748	144.6248321533203	0.0005198419094085693	546.3621826171875	206.72048950195312	0.9999998807907104	545.3008422851562	206.8492889404297	0.002951204776763916	5	016
120	73.62409210205078	329.5118408203125	1.0	4.425334453582764	147.14866638183594	0.010910570621490479	546.7689208984375	205.9575653076172	1.0	544.8353271484375	206.24954223632812	0.0017750859260559082	5	016
121	79.32600402832031	331.78765869140625	1.0	3.3932316303253174	145.6636199951172	0.002047598361968994	546.67578125	205.28585815429688	1.0	543.3328247070312	205.151611328125	0.0007659494876861572	5	016
122	83.23944091796875	334.0940856933594	1.0	46.06998825073242	249.28982543945312	0.3265684247016907	546.8273315429688	205.97003173828125	1.0	544.5430908203125	206.30516052246094	0.0017836689949035645	5	016
123	85.35707092285156	334.9151306152344	1.0	49.786598205566406	250.29893493652344	0.6486712694168091	546.8443603515625	206.78968811035156	1.0	544.7402954101562	206.61093139648438	0.0028340518474578857	5	016
124	87.44278717041016	336.8442077636719	1.0	2.5903282165527344	144.37661743164062	0.0017554163932800293	546.932861328125	206.34866333007812	1.0	544.4611206054688	206.4394073486328	0.0008932352066040039	5	016
125	88.36087036132812	339.0249938964844	1.0	93.7132797241211	339.531982421875	0.0033372044563293457	546.739990234375	206.54718017578125	1.0	544.1444702148438	206.51170349121094	0.0010969042778015137	5	016
126	90.58406066894531	339.5154113769531	1.0	95.22518157958984	340.1471252441406	0.002621173858642578	547.0797729492188	206.1839141845703	1.0	545.1428833007812	206.56858825683594	0.002023547887802124	5	016
127	91.84452819824219	340.5802307128906	1.0	96.0991439819336	340.91900634765625	0.0010870099067687988	547.042724609375	206.62039184570312	1.0	543.6652221679688	206.61917114257812	0.0008438527584075928	5	016
128	92.82135772705078	341.4336853027344	1.0	96.73654174804688	341.0893859863281	0.004631340503692627	547.0255737304688	205.8842315673828	1.0	544.9583129882812	206.14183044433594	0.002269178628921509	5	016
129	93.66566467285156	338.4911804199219	1.0	99.57820129394531	338.702880859375	0.0005244016647338867	546.891845703125	206.3501739501953	1.0	545.8550415039062	206.72994995117188	0.0014407932758331299	5	016
130	94.80256652832031	334.54296875	1.0	99.9358901977539	336.31427001953125	0.00030604004859924316	546.9334106445312	206.12942504882812	1.0	544.613525390625	206.52996826171875	0.0009362697601318359	5	016
131	96.6206283569336	332.09490966796875	1.0	2.7701432704925537	132.97499084472656	0.0017471015453338623	546.5576171875	206.1039276123047	1.0	544.1646118164062	206.27700805664062	0.0009423792362213135	5	016
132	99.32052612304688	329.8609619140625	1.0	3.1464715003967285	128.088623046875	0.0004012882709503174	547.655517578125	206.54005432128906	1.0	545.210205078125	206.7786102294922	0.0018055737018585205	5	016
133	101.44580841064453	329.7107849121094	1.0	3.293757438659668	142.90415954589844	0.000335693359375	546.937255859375	206.93267822265625	1.0	544.9552001953125	207.0159149169922	0.0023123621940612793	5	016
134	103.29393768310547	327.7231140136719	1.0	4.459709167480469	32.99150848388672	0.0009045600891113281	546.7105102539062	205.79551696777344	1.0	543.3573608398438	205.72140502929688	0.0008086562156677246	5	016
135	107.4787368774414	321.9642333984375	0.9999991655349731	110.94393157958984	321.0146789550781	0.00190657377243042	547.3572998046875	206.24168395996094	1.0	545.5711669921875	206.53152465820312	0.0009859204292297363	5	016
136	117.46273040771484	316.4062194824219	0.9999792575836182	126.16165161132812	312.26580810546875	0.002883821725845337	546.77392578125	206.9454345703125	1.0	545.043212890625	206.80914306640625	0.0009541511535644531	5	016
137	129.42030334472656	312.07598876953125	0.9999821186065674	131.78297424316406	311.39971923828125	0.7027742266654968	546.6439208984375	206.2683563232422	1.0	544.4540405273438	206.4309539794922	0.0011445879936218262	5	016
138	138.81861877441406	309.9747314453125	1.0	143.70396423339844	308.9521179199219	0.003983229398727417	546.5233764648438	206.38699340820312	1.0	543.9337768554688	206.52923583984375	0.0018992125988006592	5	016
139	152.82598876953125	303.67022705078125	0.13298654556274414	153.8425750732422	303.23944091796875	0.9867109656333923	547.1758422851562	205.83131408691406	1.0	546.01806640625	206.695068359375	0.0009800195693969727	5	016
140	166.4308319091797	293.5340576171875	0.002978980541229248	166.66494750976562	293.761962890625	0.360723614692688	546.8341064453125	206.69773864746094	1.0	544.5724487304688	206.65655517578125	0.0020494163036346436	5	016
141	175.4062042236328	290.3825378417969	0.009399503469467163	175.88943481445312	290.6541748046875	0.01522284746170044	547.3326416015625	206.29359436035156	1.0	545.2806396484375	206.52340698242188	0.0021238327026367188	5	016
142	188.0867156982422	290.6665954589844	0.02194318175315857	129.64378356933594	287.742431640625	0.0018146038055419922	546.7841186523438	205.8744659423828	1.0	544.3855590820312	206.33209228515625	0.0013203620910644531	5	016
143	120.16410827636719	287.83636474609375	0.0003375709056854248	127.11558532714844	281.4101257324219	0.8716728687286377	547.0569458007812	206.5110321044922	1.0	545.1240234375	206.76092529296875	0.002375096082687378	5	016
144	212.52349853515625	284.7508850097656	1.0	213.38143920898438	288.365478515625	0.00516963005065918	546.8426513671875	206.92868041992188	1.0	545.6173095703125	206.93954467773438	0.0007846951484680176	5	016
145	224.2154541015625	282.3503112792969	0.9999999403953552	228.30824279785156	280.3349304199219	0.0044796764850616455	547.3536987304688	206.63629150390625	1.0	545.3934936523438	206.5712127685547	0.0009630322456359863	5	016
146	232.4158477783203	284.468505859375	0.999876081943512	148.38763427734375	283.96124267578125	1.0	547.4714965820312	206.75047302246094	1.0	545.2103271484375	206.57830810546875	0.0007363557815551758	5	016
147	239.46531677246094	282.1985168457031	1.0	158.03524780273438	280.2879333496094	1.0	546.5210571289062	206.060546875	1.0	544.0811767578125	206.4117889404297	0.0020356178283691406	5	016
148	244.8165740966797	280.20880126953125	1.0	157.38763427734375	276.674560546875	1.0	547.55419921875	205.99298095703125	1.0	545.1421508789062	206.16531372070312	0.0006177425384521484	5	016
149	250.09970092773438	280.12274169921875	1.0	161.3502960205078	277.8791809082031	1.0	546.88134765625	206.00746154785156	1.0	544.7257080078125	206.1343994140625	0.0006275177001953125	5	016
150	258.631591796875	279.1169738769531	1.0	164.8111114501953	273.71649169921875	0.048400819301605225	546.7188720703125	205.89483642578125	1.0	545.4612426757812	206.4181365966797	0.0006385147571563721	5	016
151	264.9620361328125	278.9384765625	1.0	174.78321838378906	273.1079406738281	0.9998442530632019	546.910400390625	205.7702178955078	1.0	544.7691650390625	206.1123046875	0.0011498630046844482	5	016
152	274.2456359863281	276.48675537109375	1.0	175.69703674316406	270.7176818847656	1.0	546.984375	206.5411834716797	1.0	544.6887817382812	206.76364135742188	0.0016040205955505371	5	016
153	281.4264831542969	276.5483703613281	1.0	177.0574951171875	265.4504699707031	1.0	547.1036987304688	206.57952880859375	1.0	544.767333984375	206.5211639404297	0.0009149909019470215	5	016
154	290.85443115234375	276.6829833984375	1.0	189.3540802001953	267.6600646972656	0.00010132789611816406	546.581787109375	206.29266357421875	1.0	544.5064697265625	206.28941345214844	0.0009056627750396729	5	016
155	298.8166198730469	276.17803955078125	1.0	193.8025665283203	268.6971740722656	0.9874317646026611	546.5811157226562	206.6804962158203	1.0	544.4403686523438	206.7488250732422	0.0016765892505645752	5	016
156	306.1170959472656	269.8247375488281	1.0	201.5857696533203	264.3237609863281	1.0	547.0612182617188	205.99923706054688	1.0	544.8238525390625	206.37557983398438	0.0012653470039367676	5	016
157	318.4423828125	263.4830627441406	1.0	203.86862182617188	255.48435974121094	0.9999998211860657	546.8636474609375	206.57723999023438	1.0	544.4238891601562	206.6570587158203	0.0011146068572998047	5	016
158	329.3963928222656	257.5929870605469	1.0	334.52532958984375	259.6166076660156	0.0015217959880828857	547.6441650390625	207.12002563476562	1.0	545.2071533203125	206.93817138671875	0.0015182197093963623	5	016
159	335.8539733886719	250.18109130859375	1.0	3.607332706451416	144.8977813720703	0.06911498308181763	546.9047241210938	206.3400115966797	1.0	544.4382934570312	206.666015625	0.0014039576053619385	5	016
160	342.5617370605469	235.4956817626953	0.9999999403953552	348.8829040527344	237.4821014404297	0.19577404856681824	547.411865234375	205.762939453125	1.0	545.0078735351562	206.23947143554688	0.0009368956089019775	5	016
161	350.6856994628906	230.51332092285156	0.9985506534576416	352.6849670410156	229.51625061035156	0.9999987483024597	547.0816650390625	205.6599578857422	1.0	543.9170532226562	205.604248046875	0.0006929337978363037	5	016
162	355.0539855957031	223.6793670654297	1.0	241.92886352539062	284.8255615234375	1.0	546.767333984375	206.01390075683594	1.0	544.9176025390625	206.04537963867188	0.0018429458141326904	5	016
163	367.0770263671875	217.40232849121094	0.9999911785125732	369.2978515625	217.03265380859375	0.9977730512619019	546.6991577148438	206.33377075195312	1.0	544.4852905273438	206.3430633544922	0.0030107498168945312	5	016
164	375.9501037597656	214.8778076171875	1.0	263.3125305175781	281.86834716796875	0.9999873638153076	547.0363159179688	207.15098571777344	1.0	545.1965942382812	207.15809631347656	0.005958467721939087	5	016
165	390.1029357910156	214.37303161621094	1.0	269.86383056640625	277.5649108886719	0.012906491756439209	547.0176391601562	205.5271453857422	1.0	544.9185791015625	205.9697265625	0.0021267831325531006	5	016
166	400.1851501464844	212.34608459472656	1.0	405.2889709472656	211.14285278320312	0.0005179941654205322	546.6298217773438	206.73269653320312	1.0	544.8484497070312	206.83067321777344	0.004877418279647827	5	016
167	411.3830871582031	208.53614807128906	1.0	292.47283935546875	272.37548828125	0.47618037462234497	547.1773071289062	206.23507690429688	1.0	544.887451171875	206.24099731445312	0.000830233097076416	5	016
168	420.3103332519531	205.57119750976562	1.0	1.644953727722168	142.1417236328125	0.0015630722045898438	546.73388671875	206.5287628173828	1.0	544.8221435546875	206.8902587890625	0.0011205077171325684	5	016
169	430.09954833984375	204.3286590576172	1.0	341.0968933105469	260.9551086425781	0.01126602292060852	547.1397094726562	206.5518035888672	1.0	544.6267700195312	206.5285186767578	0.001099705696105957	5	016
170	438.94439697265625	202.7412872314453	1.0	351.2513122558594	248.35328674316406	0.04123196005821228	547.2222290039062	206.656005859375	1.0	545.3897094726562	206.5012664794922	0.0022746026515960693	5	016
171	448.9352111816406	202.1779022216797	1.0	1.8516192436218262	219.24114990234375	0.011470317840576172	546.7154541015625	206.86351013183594	1.0	544.5206909179688	206.7002716064453	0.001473754644393921	5	016
172	458.3030700683594	199.43048095703125	1.0	467.8565673828125	201.3615264892578	0.00028142333030700684	547.6491088867188	206.42877197265625	1.0	545.0414428710938	206.0819854736328	0.0007760524749755859	5	016
173	461.42401123046875	196.53160095214844	1.0	468.05621337890625	198.7115478515625	0.0012201666831970215	547.5680541992188	206.44500732421875	1.0	544.7869873046875	206.20909118652344	0.0006493031978607178	5	016
174	455.24066162109375	196.13613891601562	1.0	379.8892517089844	254.48110961914062	0.9999133348464966	547.5258178710938	206.349365234375	1.0	545.0067138671875	206.0108642578125	0.0008330047130584717	5	016
175	454.806640625	198.5072021484375	1.0	384.8434753417969	253.88735961914062	0.9986703395843506	547.5308837890625	207.03517150878906	1.0	545.9864501953125	207.28997802734375	0.0004050731658935547	5	016
176	452.4056396484375	205.97019958496094	1.0	461.0296630859375	206.47622680664062	0.00044396519660949707	547.63037109375	206.69784545898438	1.0	545.5145263671875	206.4386749267578	0.0002847909927368164	5	016
177	452.6502380371094	207.71302795410156	1.0	461.1820068359375	208.12387084960938	0.0011396706104278564	547.026611328125	206.50515747070312	1.0	546.5435791015625	206.89968872070312	0.0009520947933197021	5	016
178	448.93426513671875	215.39691162109375	1.0	1.4610774517059326	143.83204650878906	0.00037735700607299805	547.0968017578125	206.6660614013672	1.0	546.5177001953125	207.12197875976562	0.0012569129467010498	5	016
179	450.5736083984375	218.71136474609375	1.0	2.1570849418640137	141.9615020751953	0.0005121529102325439	547.3766479492188	204.94871520996094	1.0	545.2135009765625	205.54246520996094	0.0016859471797943115	5	016
180	451.4935302734375	221.7779998779297	1.0	453.8023681640625	218.53842163085938	0.003787696361541748	547.7911987304688	207.3046875	1.0	546.0416870117188	207.06979370117188	0.0015633702278137207	5	016
181	451.2423400878906	226.41015625	1.0	546.834716796875	207.88262939453125	0.00028908252716064453	547.2057495117188	207.27626037597656	1.0	546.0672607421875	207.32394409179688	0.0037034153938293457	5	016
182	450.0135192871094	231.0330352783203	1.0	3.2844526767730713	142.76239013671875	0.0022531449794769287	547.02685546875	205.76499938964844	1.0	546.1986694335938	206.49044799804688	0.0014851093292236328	5	016
183	449.29815673828125	234.77919006347656	1.0	371.4690856933594	231.94769287109375	0.1047717034816742	547.2551879882812	206.32595825195312	1.0	545.095703125	206.58050537109375	0.0017412304878234863	5	016
184	451.3522644042969	235.59254455566406	1.0	373.3946838378906	238.34072875976562	0.9999998211860657	546.6826782226562	205.3301239013672	1.0	544.87109375	205.7620391845703	0.0014188885688781738	5	016
185	449.3682556152344	238.30844116210938	1.0	373.0879211425781	240.79493713378906	0.009494513273239136	547.11083984375	206.31654357910156	1.0	544.966552734375	206.41116333007812	0.0016488134860992432	5	016
186	452.0337219238281	223.87899780273438	0.9999998807907104	451.60205078125	221.91262817382812	0.00476306676864624	547.1339111328125	206.897216796875	1.0	544.6921997070312	206.6857147216797	0.0010847151279449463	5	016
187	450.31817626953125	222.710693359375	1.0	450.0614318847656	220.91329956054688	0.0015874207019805908	547.7687377929688	206.22596740722656	1.0	546.5196533203125	206.8179168701172	0.0006901323795318604	5	016
188	451.7835693359375	221.90480041503906	0.9999995827674866	454.65277099609375	218.7932586669922	0.30531346797943115	547.0595092773438	206.4244842529297	1.0	544.8934326171875	206.64735412597656	0.0013023316860198975	5	016
189	450.8581237792969	225.28807067871094	1.0	3.9779305458068848	145.58749389648438	0.041790902614593506	547.475830078125	205.6505126953125	1.0	545.4862060546875	205.76312255859375	0.0017760097980499268	5	016
190	448.5500183105469	229.18006896972656	1.0	386.3684997558594	275.06134033203125	0.038913577795028687	547.1503295898438	206.52442932128906	1.0	544.8546142578125	206.72630310058594	0.0010263323783874512	5	016
191	448.86712646484375	233.65176391601562	1.0	383.87249755859375	275.5415344238281	0.9933374524116516	546.5598754882812	205.9918670654297	1.0	544.6180419921875	206.005859375	0.001240372657775879	5	016
192	445.8395080566406	236.5043487548828	1.0	384.80291748046875	277.3069152832031	0.0021899640560150146	547.0957641601562	206.36766052246094	1.0	545.2279052734375	206.36683654785156	0.0008890330791473389	5	016
193	445.7848815917969	238.0319061279297	1.0	384.7779235839844	280.3976745605469	0.017408013343811035	546.6052856445312	206.72698974609375	1.0	544.3482666015625	206.28402709960938	0.0008102655410766602	5	016
194	443.970703125	239.97926330566406	1.0	383.8076171875	287.35137939453125	0.9894541501998901	547.1296997070312	205.592529296875	1.0	544.3721923828125	205.79693603515625	0.0004620850086212158	5	016
195	441.52789306640625	239.60768127441406	1.0	381.5948181152344	292.31341552734375	0.9956046342849731	547.1177368164062	205.75379943847656	1.0	544.5899658203125	205.9571533203125	0.0007000565528869629	5	016
196	441.4407043457031	239.4715576171875	1.0	380.40557861328125	297.7469787597656	0.9999976754188538	546.781494140625	206.73785400390625	1.0	544.2192993164062	206.5498809814453	0.0011511445045471191	5	016
197	441.4423522949219	241.2734375	1.0	378.1565246582031	300.53558349609375	0.9999979734420776	547.3258056640625	206.2966766357422	1.0	545.2046508789062	206.28762817382812	0.0009037256240844727	5	016
198	441.17218017578125	241.2963104248047	1.0	380.15679931640625	300.46038818359375	0.9999352693557739	547.0995483398438	205.30181884765625	1.0	545.1721801757812	205.71849060058594	0.00090751051902771	5	016
199	444.5719909667969	240.77557373046875	1.0	378.6568298339844	308.66595458984375	0.9999998211860657	547.4688720703125	205.9676513671875	1.0	544.9852294921875	205.86785888671875	0.001311957836151123	5	016
200	448.005126953125	235.47518920898438	1.0	380.6986083984375	313.68255615234375	0.9999914169311523	547.0601806640625	206.6417694091797	1.0	544.9544677734375	206.979248046875	0.001929640769958496	5	016
201	447.211669921875	239.1668243408203	1.0	379.19146728515625	323.4941711425781	0.999997615814209	547.6104125976562	205.72323608398438	1.0	545.1279907226562	206.08465576171875	0.0022023916244506836	5	016
202	447.5556945800781	241.42416381835938	1.0	378.54168701171875	313.2502746582031	0.0026408731937408447	547.1961669921875	206.11000061035156	1.0	544.77197265625	206.04058837890625	0.0015320777893066406	5	016
203	449.4264221191406	245.4470977783203	1.0	2.8469152450561523	218.49241638183594	0.0014464855194091797	546.8165893554688	206.8572998046875	1.0	545.5318603515625	206.71722412109375	0.0028357505798339844	5	016
204	449.8209228515625	246.77450561523438	1.0	2.4799909591674805	149.94374084472656	0.00034421682357788086	546.7593994140625	205.99139404296875	1.0	544.719970703125	206.13491821289062	0.0005787014961242676	5	016
205	452.0246276855469	247.783935546875	1.0	376.3233947753906	322.2787170410156	0.9889682531356812	547.0274047851562	206.88674926757812	1.0	544.8765869140625	206.67640686035156	0.0010353326797485352	5	016
206	449.8853454589844	249.844970703125	1.0	368.566162109375	324.70220947265625	0.9747319221496582	546.6719360351562	205.2157440185547	1.0	544.44677734375	205.57379150390625	0.0028526484966278076	5	016
207	449.1766357421875	250.67373657226562	1.0	454.8171691894531	248.23446655273438	0.00141829252243042	546.97216796875	206.76263427734375	1.0	544.6135864257812	206.7486572265625	0.0016386806964874268	5	016
208	449.8189392089844	251.6289520263672	1.0	453.2060852050781	248.956787109375	0.004385411739349365	547.01953125	205.75193786621094	1.0	544.7960815429688	205.93499755859375	0.0010452568531036377	5	016
209	449.24560546875	254.91119384765625	1.0	357.2139892578125	324.3407287597656	0.8294569849967957	547.4349365234375	205.7336883544922	1.0	544.9003295898438	206.12774658203125	0.0017420649528503418	5	016
210	447.5953063964844	256.8683166503906	1.0	356.9731750488281	333.705322265625	0.6178783774375916	547.2603759765625	206.15850830078125	1.0	545.0726928710938	206.33084106445312	0.0013379156589508057	5	016
211	445.2374267578125	259.2791442871094	1.0	356.75091552734375	337.111083984375	0.9949257373809814	546.9396362304688	205.96255493164062	1.0	544.8574829101562	206.31222534179688	0.0013789832592010498	5	016
212	444.0895080566406	262.1662902832031	1.0	353.9139099121094	337.9248352050781	0.8868206739425659	547.6071166992188	205.41123962402344	1.0	545.2102661132812	205.700439453125	0.002282470464706421	5	016
213	445.070068359375	261.9456481933594	1.0	353.1634521484375	343.77947998046875	0.9905564785003662	547.1918334960938	205.9138946533203	1.0	544.864990234375	205.9709014892578	0.0006986856460571289	5	016
214	445.9603271484375	263.3021240234375	1.0	359.0863952636719	342.8772888183594	0.9856724143028259	547.1566162109375	205.9321746826172	1.0	544.7766723632812	205.77516174316406	0.0007268786430358887	5	016
215	445.2563781738281	266.2843017578125	1.0	452.25262451171875	262.85809326171875	0.0066225528717041016	547.5823364257812	205.6241455078125	1.0	545.0077514648438	206.08212280273438	0.002455681562423706	5	016
216	452.2147216796875	264.61895751953125	1.0	371.90325927734375	332.6398010253906	0.007723003625869751	547.2500610351562	206.57264709472656	1.0	545.163330078125	206.6809844970703	0.0016217529773712158	5	016
217	454.71112060546875	268.9474182128906	1.0	379.30694580078125	340.7294616699219	0.9927762746810913	547.8827514648438	206.1245880126953	1.0	545.5972900390625	206.22589111328125	0.0009556412696838379	5	016
218	452.1147155761719	272.70452880859375	1.0	379.02587890625	343.80963134765625	0.4869856834411621	547.184814453125	205.3622589111328	1.0	544.3619995117188	205.85025024414062	0.0016221106052398682	5	016
219	454.41754150390625	270.78729248046875	1.0	463.2771911621094	264.6106872558594	0.005892962217330933	546.9360961914062	205.58462524414062	1.0	544.77734375	205.65438842773438	0.0012207329273223877	5	016
220	452.53570556640625	275.0443115234375	1.0	458.18695068359375	267.8736572265625	0.001602768898010254	546.5926513671875	206.6916046142578	1.0	544.7255859375	206.6200408935547	0.0024626851081848145	5	016
221	456.13214111328125	271.6697082519531	1.0	463.2504577636719	263.8521728515625	0.8811098337173462	547.6284790039062	205.93521118164062	1.0	545.703125	206.20826721191406	0.0017610490322113037	5	016
222	453.4359130859375	277.08575439453125	1.0	386.9742431640625	341.0206604003906	0.9986395835876465	546.941162109375	206.1865997314453	1.0	544.8368530273438	206.28977966308594	0.0027743875980377197	5	016
223	456.19635009765625	277.84808349609375	0.9999997615814209	464.2476806640625	266.0367431640625	0.06773108243942261	546.6932983398438	206.38140869140625	1.0	545.0117797851562	206.31719970703125	0.004226028919219971	5	016
224	451.95025634765625	282.1850280761719	1.0	462.4050598144531	280.8952331542969	0.0003367960453033447	547.671142578125	205.49928283691406	1.0	545.4744873046875	205.95616149902344	0.002637416124343872	5	016
225	450.2397766113281	282.5816650390625	1.0	3.7158713340759277	148.4112091064453	0.0018408894538879395	547.2000732421875	206.1244659423828	1.0	544.8482666015625	206.450927734375	0.0015332698822021484	5	016
226	450.00640869140625	276.4358215332031	1.0	395.3283996582031	360.56463623046875	0.9926353693008423	547.6514282226562	206.8322296142578	1.0	545.2858276367188	206.62684631347656	0.0015052855014801025	5	016
227	447.6565246582031	278.6307373046875	1.0	391.612548828125	362.556396484375	0.9999948740005493	546.8623046875	206.73269653320312	1.0	545.635986328125	207.13247680664062	0.0010668635368347168	5	016
228	446.952880859375	279.7485656738281	1.0	395.97027587890625	360.9809265136719	0.9999998807907104	547.0201416015625	205.94874572753906	1.0	545.0549926757812	206.03211975097656	0.0010343194007873535	5	016
229	445.85791015625	280.38397216796875	1.0	396.7199401855469	365.36956787109375	0.9999997615814209	547.6727905273438	205.357177734375	1.0	545.274658203125	205.614013671875	0.0013577938079833984	5	016
230	445.84771728515625	279.8653869628906	1.0	397.5492858886719	367.09991455078125	0.9999998807907104	547.16796875	206.54208374023438	1.0	545.1942138671875	206.68861389160156	0.0009484291076660156	5	016
231	445.9627380371094	281.77880859375	1.0	398.1028747558594	367.3940124511719	0.9999623894691467	546.7139892578125	205.56141662597656	1.0	544.4660034179688	205.8505401611328	0.0009160637855529785	5	016
232	448.88525390625	286.19775390625	1.0	395.1972351074219	371.5329895019531	1.0	546.8302001953125	206.31329345703125	1.0	544.92529296875	206.3304443359375	0.0009447038173675537	5	016
233	451.5029602050781	291.0148620605469	1.0	397.9891052246094	363.5465087890625	0.9999982714653015	546.8624877929688	206.8037567138672	1.0	545.0418090820312	206.70724487304688	0.0018810927867889404	5	016
234	447.697265625	292.9637451171875	1.0	407.7110595703125	350.7869873046875	0.9999998211860657	546.8707885742188	206.05343627929688	1.0	544.7920532226562	206.1859893798828	0.002298414707183838	5	016
235	445.0908508300781	291.97296142578125	1.0	407.86065673828125	346.7964172363281	1.0	547.21533203125	205.52391052246094	1.0	545.0680541992188	206.0481719970703	0.001430600881576538	5	016
236	446.8462829589844	294.9299011230469	1.0	406.8159484863281	342.75750732421875	1.0	547.264892578125	206.30252075195312	1.0	545.118408203125	206.17800903320312	0.0014820098876953125	5	016
237	446.171142578125	299.03021240234375	1.0	2.6359076499938965	143.939208984375	0.0007258951663970947	547.1744995117188	205.5959014892578	1.0	545.1392822265625	206.00802612304688	0.0019881725311279297	5	016
238	448.1283874511719	301.11065673828125	1.0	393.8393859863281	322.7779846191406	0.018855810165405273	547.3543701171875	206.03646850585938	1.0	544.8142700195312	206.3427734375	0.0005934536457061768	5	016
239	445.3568115234375	297.85748291015625	1.0	397.9118347167969	334.4111633300781	0.9996721148490906	547.737060546875	206.142578125	1.0	545.1490478515625	206.62393188476562	0.0010016560554504395	5	016
240	443.8034362792969	288.8473815917969	1.0	397.73870849609375	336.1268615722656	0.4212285876274109	547.232177734375	206.37864685058594	1.0	544.701171875	206.7210235595703	0.0020745694637298584	5	016
241	445.6922912597656	285.6322021484375	1.0	396.375732421875	343.70001220703125	1.0	547.13330078125	206.00975036621094	1.0	544.5082397460938	206.1699981689453	0.0009764730930328369	5	016
242	446.6483154296875	283.8834228515625	1.0	394.2322082519531	347.12200927734375	0.9999988079071045	547.0265502929688	206.4127960205078	1.0	544.7032470703125	206.40687561035156	0.0011405348777770996	5	016
243	446.334228515625	284.15777587890625	1.0	394.39569091796875	353.3002014160156	0.9999999403953552	546.945556640625	206.22171020507812	1.0	544.797119140625	206.33836364746094	0.001766979694366455	5	016
244	447.4339294433594	282.4594421386719	1.0	391.0469055175781	356.91912841796875	1.0	547.1046752929688	206.1820831298828	1.0	544.6063232421875	206.52354431152344	0.0016686320304870605	5	016
245	445.857666015625	283.1580505371094	1.0	392.2656555175781	363.9571533203125	0.9855484962463379	547.6602783203125	206.24241638183594	1.0	545.5159301757812	206.44520568847656	0.0027939975261688232	5	016
246	445.9062805175781	282.5758972167969	1.0	396.8624572753906	361.0907287597656	0.9999997615814209	547.53662109375	206.70411682128906	1.0	544.911865234375	206.4541015625	0.0005071759223937988	5	016
247	445.98095703125	285.43157958984375	1.0	397.5354919433594	365.7160949707031	0.9999995827674866	547.019287109375	205.54478454589844	1.0	544.72509765625	205.78744506835938	0.00217592716217041	5	016
248	447.60107421875	286.3286437988281	1.0	399.3736572265625	365.1372985839844	0.9973077774047852	547.5729370117188	206.6787872314453	1.0	545.4243774414062	206.9911346435547	0.0012596845626831055	5	016
249	446.490234375	285.5399169921875	1.0	401.97271728515625	357.40838623046875	1.0	547.5278930664062	206.2815704345703	1.0	545.1550903320312	206.46218872070312	0.0012375414371490479	5	016
250	447.1382751464844	283.7190856933594	1.0	403.5467834472656	358.1454772949219	0.9993076324462891	547.6966552734375	205.71421813964844	1.0	545.4922485351562	206.16964721679688	0.001107633113861084	5	016
251	445.88580322265625	283.11669921875	1.0	398.56182861328125	364.492919921875	0.9999998807907104	547.544677734375	205.99343872070312	1.0	545.2001953125	206.1831512451172	0.001206904649734497	5	016
252	448.99896240234375	281.5973205566406	1.0	401.0455322265625	358.0446472167969	0.5807419419288635	547.0485229492188	206.0398712158203	1.0	544.8866577148438	206.20388793945312	0.001327812671661377	5	016
253	448.6136474609375	273.8326416015625	1.0	396.3700256347656	350.09698486328125	0.2855622172355652	547.1722412109375	206.2813262939453	1.0	545.9273681640625	206.61801147460938	0.0011528730392456055	5	016
254	446.6402282714844	269.8170166015625	1.0	392.9620056152344	354.25128173828125	0.9657968282699585	547.6473999023438	205.33908081054688	1.0	545.189208984375	205.79734802246094	0.00093880295753479	5	016
255	445.41571044921875	270.318115234375	1.0	377.3228454589844	363.3476867675781	0.9938722848892212	547.5597534179688	205.92794799804688	1.0	545.3870849609375	205.88833618164062	0.0015728473663330078	5	016
256	444.9656982421875	271.19183349609375	1.0	374.78369140625	363.2517395019531	1.0	547.26611328125	206.84510803222656	1.0	545.3507080078125	206.9019012451172	0.0027907192707061768	5	016
257	444.4152526855469	272.4541320800781	1.0	370.3320007324219	364.2924499511719	1.0	547.0018920898438	206.0041961669922	1.0	544.9005126953125	206.18836975097656	0.0019167661666870117	5	016
258	444.5436706542969	274.464599609375	1.0	366.2421569824219	365.8829650878906	0.9998599290847778	547.1087036132812	205.99990844726562	1.0	544.9640502929688	206.20289611816406	0.004245638847351074	5	016
259	441.66717529296875	277.7978515625	1.0	366.0973205566406	367.727783203125	0.998360812664032	546.851318359375	206.38577270507812	1.0	545.0100708007812	206.53907775878906	0.00228998064994812	5	016
260	442.71319580078125	279.6835632324219	1.0	364.985595703125	364.5710754394531	0.13297191262245178	547.2005615234375	205.90283203125	1.0	545.3532104492188	206.21458435058594	0.0031552910804748535	5	016
261	445.35833740234375	281.3243713378906	1.0	362.8716125488281	365.330810546875	0.5686540007591248	547.4923095703125	206.185791015625	1.0	544.88671875	206.15777587890625	0.0010858476161956787	5	016
262	446.03741455078125	281.732177734375	1.0	370.04266357421875	359.9586181640625	0.9935742616653442	547.3541259765625	205.1424560546875	1.0	545.1619873046875	205.5904998779297	0.0019527971744537354	5	016
263	443.010009765625	279.732177734375	1.0	373.1665344238281	359.69696044921875	0.9987103939056396	546.9236450195312	205.74539184570312	1.0	544.7737426757812	206.0525665283203	0.0021306276321411133	5	016
264	443.0411682128906	277.3523864746094	1.0	377.4024658203125	358.1374206542969	0.9999997019767761	547.30224609375	205.48641967773438	1.0	545.4706420898438	205.81890869140625	0.0019383728504180908	5	016
265	440.4532775878906	271.792724609375	1.0	377.8857421875	359.90338134765625	0.9978499412536621	547.5070190429688	205.810546875	1.0	545.593505859375	206.0300750732422	0.0013944506645202637	5	016
266	441.1656494140625	268.1877746582031	1.0	379.9576721191406	352.9184875488281	0.9999997019767761	547.1301879882812	206.49526977539062	1.0	544.8519287109375	206.64012145996094	0.0016496777534484863	5	016
267	444.279052734375	260.72998046875	1.0	381.2220153808594	347.96563720703125	0.9999998211860657	547.318603515625	206.14505004882812	1.0	544.8350219726562	206.28240966796875	0.0007562041282653809	5	016
268	446.1231994628906	251.91307067871094	1.0	381.3290710449219	344.3348388671875	0.999997615814209	547.0733642578125	205.1954345703125	1.0	544.73046875	205.79054260253906	0.0013464093208312988	5	016
269	445.9647521972656	248.77114868164062	1.0	382.4656982421875	344.5041198730469	0.9999999403953552	547.3590698242188	205.90582275390625	1.0	545.1524658203125	206.1541748046875	0.00202825665473938	5	016
270	446.11187744140625	242.90203857421875	1.0	381.0750427246094	340.8050842285156	0.014494568109512329	547.2940673828125	206.46246337890625	1.0	544.7797241210938	206.36631774902344	0.0013351738452911377	5	016
271	446.1640930175781	237.510498046875	1.0	388.17706298828125	336.88702392578125	0.7505847811698914	547.0060424804688	205.9855194091797	1.0	544.94384765625	206.14012145996094	0.0010737776756286621	5	016
272	452.026123046875	218.71444702148438	0.9999998807907104	454.9393005371094	214.12942504882812	0.9967154860496521	546.8678588867188	206.7735595703125	1.0	544.8631591796875	206.8873291015625	0.0024995505809783936	5	016
273	447.2981872558594	223.60939025878906	1.0	2.6650938987731934	143.78155517578125	0.0030474960803985596	546.1785278320312	206.59912109375	1.0	544.1683349609375	206.71592712402344	0.0045938193798065186	5	016
274	445.0789489746094	221.84486389160156	1.0	386.9826965332031	330.05352783203125	0.9888877868652344	546.7774047851562	206.15127563476562	1.0	544.3662719726562	206.20526123046875	0.0009884536266326904	5	016
275	444.0286865234375	221.8379669189453	1.0	385.74676513671875	325.1980285644531	0.9998250603675842	546.9679565429688	206.56814575195312	1.0	544.7689208984375	206.40634155273438	0.0008280575275421143	5	016
276	443.5651550292969	221.7276153564453	1.0	453.0605773925781	221.29483032226562	0.001040637493133545	546.0984497070312	205.28570556640625	1.0	544.0181884765625	205.32318115234375	0.000490725040435791	5	016
277	441.5096740722656	222.48788452148438	1.0	4.4786696434021	158.4957275390625	0.0024322569370269775	546.2941284179688	207.01295471191406	1.0	544.1881713867188	206.5727081298828	0.0007754266262054443	5	016
278	440.30072021484375	223.549072265625	1.0	381.3778076171875	326.30340576171875	0.0009232163429260254	546.5382080078125	205.64178466796875	1.0	544.23583984375	205.43426513671875	0.0005138516426086426	5	016
279	441.0481262207031	226.39703369140625	1.0	3.5468597412109375	135.91226196289062	0.0005585551261901855	546.4901733398438	205.62428283691406	1.0	465.4147644042969	188.662841796875	0.4010583758354187	5	016
280	437.83465576171875	227.7880096435547	1.0	4.073795318603516	146.3993682861328	0.013233661651611328	546.6923828125	205.73358154296875	1.0	469.2245178222656	188.62620544433594	0.005301088094711304	5	016
281	435.1011657714844	228.11009216308594	1.0	373.86712646484375	324.8456115722656	0.0012756288051605225	547.0770874023438	206.20762634277344	1.0	544.1756591796875	206.01075744628906	0.0006262063980102539	5	016
282	433.26385498046875	230.5663299560547	1.0	1.9013164043426514	145.74569702148438	0.0030055642127990723	546.3035278320312	206.00389099121094	1.0	544.481689453125	206.0532684326172	0.000671088695526123	5	016
283	434.6304016113281	232.97064208984375	1.0	372.07513427734375	334.54742431640625	0.9999980926513672	547.2319946289062	205.96255493164062	1.0	544.8440551757812	206.06057739257812	0.0007772147655487061	5	016
284	437.68603515625	235.4198760986328	1.0	370.96337890625	331.8268737792969	0.9559985399246216	546.6262817382812	206.14962768554688	1.0	544.1000366210938	206.16563415527344	0.0011556148529052734	5	016
285	440.2789001464844	234.82015991210938	1.0	2.3199377059936523	147.66653442382812	0.0003516077995300293	546.5707397460938	206.57489013671875	1.0	544.1229858398438	206.72096252441406	0.0006973445415496826	5	016
286	440.17938232421875	235.39688110351562	1.0	441.33642578125	239.45181274414062	0.0008071362972259521	547.030029296875	206.74021911621094	1.0	544.5427856445312	206.73284912109375	0.0018214285373687744	5	016
287	442.3553161621094	233.5594482421875	1.0	453.45184326171875	234.7733917236328	0.00015801191329956055	547.3651123046875	205.80384826660156	1.0	544.8648071289062	205.73338317871094	0.0013644993305206299	5	016
288	441.6289367675781	232.66888427734375	1.0	2.565169334411621	144.52943420410156	0.00023001432418823242	546.7034301757812	205.5506591796875	1.0	544.2302856445312	205.57681274414062	0.0006784796714782715	5	016
289	441.19842529296875	232.4426727294922	1.0	370.75323486328125	312.5429992675781	0.0016568303108215332	547.0494995117188	205.79669189453125	1.0	544.718505859375	205.8679962158203	0.0008744001388549805	5	016
290	441.4505310058594	233.71221923828125	1.0	7.059934616088867	480.4982604980469	0.0004086792469024658	547.1403198242188	205.92677307128906	1.0	543.64453125	205.68161010742188	0.00043448805809020996	5	016
291	442.8013610839844	236.3165283203125	1.0	2.530827522277832	144.02810668945312	0.0003921687602996826	547.135986328125	206.13690185546875	1.0	544.87353515625	206.2171173095703	0.0007990896701812744	5	016
292	446.90435791015625	238.05426025390625	1.0	4.147925853729248	145.49990844726562	0.0352950394153595	547.2239990234375	206.08602905273438	1.0	544.6719360351562	206.04563903808594	0.0012241005897521973	5	016
293	443.2991027832031	240.34228515625	1.0	452.402099609375	238.806884765625	0.00028464198112487793	547.55029296875	205.87156677246094	1.0	545.3150024414062	205.98876953125	0.0010239183902740479	5	016
294	445.3127136230469	239.57875061035156	1.0	2.9969944953918457	143.12513732910156	0.0034310519695281982	547.1765747070312	206.1366424560547	1.0	545.1121826171875	206.211181640625	0.001735001802444458	5	016
295	444.5920104980469	239.37522888183594	1.0	1.7697575092315674	144.79209899902344	0.001989603042602539	546.5955810546875	206.24537658691406	1.0	544.5302734375	206.62193298339844	0.0030606985092163086	5	016
296	443.58258056640625	238.22816467285156	1.0	451.1652526855469	237.5236358642578	0.0005526840686798096	547.3685913085938	206.20382690429688	1.0	546.3408203125	206.5366668701172	0.003314405679702759	5	016
297	443.1459045410156	239.43714904785156	1.0	451.8322448730469	238.2940673828125	0.0005868673324584961	547.3174438476562	205.91009521484375	1.0	545.1649780273438	206.20118713378906	0.000725090503692627	5	016
298	445.2470703125	242.33079528808594	1.0	1.6540913581848145	143.59689331054688	0.0004493892192840576	547.3471069335938	205.83499145507812	1.0	545.2645874023438	205.88963317871094	0.001636892557144165	5	016
299	444.4297180175781	243.36508178710938	1.0	3.3988094329833984	144.1898956298828	0.0011400580406188965	547.1842041015625	205.2660675048828	1.0	544.9677734375	205.94151306152344	0.0036077797412872314	5	016
300	443.8585205078125	244.59950256347656	1.0	369.74920654296875	316.13250732421875	0.9576295018196106	547.017822265625	206.4479217529297	1.0	545.1776733398438	206.32569885253906	0.0015603899955749512	5	016
301	443.2472839355469	248.09210205078125	1.0	1.9825210571289062	200.7926483154297	0.0007153153419494629	547.373046875	205.68893432617188	1.0	545.0054931640625	206.16282653808594	0.0022179484367370605	5	016
302	444.7635803222656	252.6563720703125	1.0	450.7611389160156	249.732666015625	0.00031894445419311523	546.4179077148438	206.03468322753906	1.0	544.489990234375	206.3296356201172	0.0022829771041870117	5	016
303	445.3804626464844	251.36390686035156	1.0	375.40826416015625	316.5895690917969	0.9997644424438477	547.3323974609375	205.74562072753906	1.0	544.9661865234375	206.17776489257812	0.0011970698833465576	5	016
304	442.5896301269531	252.5650177001953	1.0	377.5725402832031	310.1252746582031	1.0	546.8078002929688	206.59120178222656	1.0	544.454833984375	206.4604034423828	0.0003771185874938965	5	016
305	437.7457275390625	253.3293914794922	1.0	377.29730224609375	309.1515197753906	0.020596235990524292	546.9366455078125	205.709228515625	1.0	544.8855590820312	206.20819091796875	0.001350313425064087	5	016
306	441.4241027832031	253.462890625	1.0	383.1056823730469	293.88897705078125	0.9961255788803101	547.076171875	205.63548278808594	1.0	544.4116821289062	205.95614624023438	0.0004918575286865234	5	016
307	441.5873718261719	253.28257751464844	1.0	385.1546630859375	290.4602355957031	0.2521347403526306	547.4381713867188	205.4355926513672	1.0	545.7954711914062	205.59774780273438	0.0020608901977539062	5	016
308	440.4426574707031	252.40133666992188	1.0	385.1868591308594	290.1725769042969	0.008579552173614502	547.093994140625	206.7015380859375	1.0	545.0650634765625	206.43019104003906	0.0015563666820526123	5	016
309	438.062255859375	248.16067504882812	1.0	385.4576110839844	289.64166259765625	0.21171650290489197	547.4161376953125	206.572998046875	1.0	545.0654907226562	206.7893829345703	0.0012191832065582275	5	016
310	435.038818359375	241.94500732421875	1.0	436.96978759765625	246.09689331054688	8.922815322875977e-5	547.108642578125	206.21701049804688	1.0	544.9172973632812	206.42576599121094	0.0012309849262237549	5	016
311	434.60418701171875	236.25079345703125	1.0	433.99017333984375	234.8113555908203	0.0001977384090423584	547.6168212890625	206.44155883789062	1.0	546.2037963867188	206.69017028808594	0.0016502141952514648	5	016
312	433.8935241699219	228.63674926757812	1.0	379.4371643066406	295.6637268066406	0.9999990463256836	547.0517578125	205.1996307373047	1.0	545.070556640625	205.4000244140625	0.0010918080806732178	5	016
313	436.0176696777344	221.82717895507812	1.0	378.6866149902344	294.6371154785156	1.0	547.1566772460938	206.1079864501953	1.0	545.0524291992188	206.2159881591797	0.0018190443515777588	5	016
314	436.15240478515625	214.5464324951172	1.0	379.599853515625	296.0203857421875	0.9999995827674866	547.124755859375	206.78512573242188	1.0	545.1207275390625	206.34280395507812	0.0006920099258422852	5	016
315	435.7706298828125	212.0115966796875	1.0	372.8985595703125	308.8316650390625	0.9660637378692627	547.1795043945312	206.15060424804688	1.0	544.5980224609375	206.17288208007812	0.0005248486995697021	5	016
316	434.1183776855469	210.4334259033203	1.0	4.157652378082275	159.19528198242188	0.00010704994201660156	546.9134521484375	206.4687042236328	1.0	544.79638671875	206.2455291748047	0.0007831454277038574	5	016
317	435.0954895019531	210.0891571044922	1.0	3.155881404876709	152.9788818359375	0.00036263465881347656	547.2451782226562	205.94105529785156	1.0	545.0913696289062	206.18670654296875	0.0007885396480560303	5	016
318	434.8050231933594	211.46392822265625	1.0	363.3698425292969	294.7855529785156	1.0	547.1661987304688	206.1840362548828	1.0	545.0018920898438	206.1893310546875	0.0011022388935089111	5	016
319	437.0070495605469	212.6859588623047	1.0	359.29278564453125	288.705810546875	0.9999998807907104	547.5934448242188	205.7001190185547	1.0	545.0528564453125	205.72227478027344	0.0005071461200714111	5	016
320	436.732177734375	211.48826599121094	1.0	354.959716796875	286.17877197265625	0.9999997615814209	547.153564453125	206.04757690429688	1.0	544.6180419921875	206.08151245117188	0.0003764927387237549	5	016
321	441.842529296875	211.14926147460938	1.0	357.5954895019531	282.3387145996094	1.0	547.7518920898438	205.74456787109375	1.0	545.5173950195312	206.0605010986328	0.0010149776935577393	5	016
322	441.8647766113281	211.98312377929688	0.9999996423721313	356.5812683105469	281.42547607421875	0.9999996423721313	547.5267333984375	206.74716186523438	1.0	544.8567504882812	206.73361206054688	0.000585705041885376	5	016
323	437.8067321777344	212.6421356201172	0.9999998211860657	352.5757141113281	279.2071228027344	0.2641142010688782	547.3305053710938	205.86888122558594	1.0	544.4927978515625	206.07232666015625	0.00043636560440063477	5	016
324	437.25823974609375	212.61753845214844	1.0	356.8311462402344	278.831787109375	0.9999999403953552	547.0231323242188	205.5843963623047	1.0	544.5906982421875	205.79159545898438	0.0029910504817962646	5	016
325	440.3003845214844	212.60382080078125	0.9982082843780518	357.778564453125	277.21759033203125	0.9999972581863403	547.4531860351562	206.7094268798828	1.0	545.0513305664062	206.59310913085938	0.0015162825584411621	5	016
326	449.4620666503906	210.61492919921875	0.999999463558197	1.7044525146484375	157.1757049560547	0.0022273659706115723	547.428466796875	205.3951416015625	1.0	544.9328002929688	205.85104370117188	0.0009581148624420166	5	016
327	443.4525146484375	207.480712890625	1.0	448.3710632324219	209.22047424316406	0.04596370458602905	547.1600952148438	205.41941833496094	1.0	544.86767578125	205.5218505859375	0.0010242760181427002	5	016
328	440.1727294921875	216.1657257080078	1.0	357.2508850097656	277.4743347167969	0.9999669790267944	547.5064697265625	206.40155029296875	1.0	545.2034912109375	206.26609802246094	0.0018367171287536621	5	016
329	439.28271484375	217.97549438476562	1.0	357.3194580078125	275.7681579589844	0.999179482460022	547.2384643554688	206.1842498779297	1.0	545.0690307617188	206.63973999023438	0.0015319585800170898	5	016
330	438.1083068847656	220.87594604492188	1.0	353.5361328125	275.9453125	1.0	546.8718872070312	205.7208709716797	1.0	544.4649047851562	205.9601287841797	0.002147465944290161	5	016
331	437.16497802734375	222.89796447753906	1.0	355.6250915527344	278.4418640136719	0.8119078874588013	547.69921875	206.2165069580078	1.0	545.3687744140625	206.12998962402344	0.0006877779960632324	5	016
332	436.64697265625	225.0386962890625	1.0	356.408203125	278.7073974609375	1.0	547.6539306640625	205.44216918945312	1.0	545.3768920898438	205.8379364013672	0.0007447600364685059	5	016
333	437.7594909667969	225.12014770507812	1.0	358.1047058105469	278.5927734375	0.0024616122245788574	547.0792846679688	204.99124145507812	1.0	544.8452758789062	205.55462646484375	0.0010063350200653076	5	016
334	441.179931640625	224.6147003173828	1.0	359.7744445800781	276.34332275390625	0.999483585357666	547.0127563476562	206.04856872558594	1.0	544.7147827148438	206.19912719726562	0.0007925927639007568	5	016
335	444.8188781738281	222.06268310546875	1.0	361.5518798828125	277.57537841796875	1.0	546.9127197265625	206.63877868652344	1.0	544.7169799804688	206.54042053222656	0.000939100980758667	5	016
336	444.6102294921875	219.229736328125	1.0	361.99591064453125	280.0131530761719	0.9999954700469971	546.9781494140625	206.46026611328125	1.0	544.684326171875	206.56304931640625	0.002424180507659912	5	016
337	444.17144775390625	218.88693237304688	0.9999997615814209	357.6484375	280.45330810546875	0.5067600011825562	547.7594604492188	206.28179931640625	1.0	545.4889526367188	206.44720458984375	0.001475006341934204	5	016
338	443.74066162109375	218.59591674804688	1.0	365.0284118652344	275.1334533691406	1.0	547.169921875	206.2709503173828	1.0	544.853271484375	206.4366455078125	0.0023561716079711914	5	016
339	446.1412353515625	218.12705993652344	1.0	364.5682373046875	271.4225158691406	1.0	547.38134765625	206.5863037109375	1.0	545.0274047851562	206.42111206054688	0.0009018182754516602	5	016
340	446.5458679199219	222.29563903808594	1.0	364.2915954589844	273.8536071777344	1.0	547.3363037109375	206.15097045898438	1.0	545.0745239257812	205.9287872314453	0.0008267760276794434	5	016
341	446.3795166015625	227.0081024169922	1.0	362.0321350097656	275.4438781738281	0.9999978542327881	546.286376953125	206.6387481689453	0.9999999403953552	544.464111328125	206.8442840576172	0.007592558860778809	5	016
342	441.4367980957031	228.34165954589844	1.0	359.29638671875	274.0851135253906	0.9999999403953552	547.3106079101562	205.77493286132812	1.0	545.2117919921875	206.01904296875	0.0006573200225830078	5	016
343	437.73583984375	232.99880981445312	1.0	354.6365966796875	273.781494140625	1.0	547.7506713867188	205.2281036376953	1.0	545.1915893554688	205.6197967529297	0.0005054771900177002	5	016
344	434.8127136230469	234.58917236328125	1.0	349.3077392578125	273.6018981933594	1.0	547.1300659179688	205.77252197265625	1.0	545.1216430664062	205.82162475585938	0.0016479194164276123	5	016
345	436.3828430175781	236.01251220703125	1.0	348.7283020019531	272.6102294921875	0.9998732209205627	547.57666015625	205.7796630859375	1.0	544.9057006835938	206.129638671875	0.0013127028942108154	5	016
346	436.30572509765625	237.2576904296875	1.0	351.5453186035156	263.4669189453125	0.6625658273696899	547.2559814453125	206.25869750976562	1.0	544.9581909179688	206.39974975585938	0.002110213041305542	5	016
347	436.266357421875	236.4341278076172	1.0	350.2214050292969	273.0030822753906	0.13049441576004028	547.1564331054688	206.20037841796875	1.0	544.58154296875	206.4221649169922	0.000705033540725708	5	016
348	438.8017272949219	237.03585815429688	1.0	347.2042541503906	272.94354248046875	0.9992491006851196	547.2216796875	205.8438262939453	1.0	545.420166015625	206.052734375	0.0014801323413848877	5	016
349	437.874267578125	233.72061157226562	1.0	355.5522155761719	275.87835693359375	0.010981947183609009	547.7378540039062	206.10806274414062	1.0	545.424072265625	206.4602508544922	0.0015023648738861084	5	016
350	439.17633056640625	228.77870178222656	1.0	359.7247619628906	276.2887268066406	0.8091943264007568	546.99853515625	205.89845275878906	1.0	546.2657470703125	206.6695098876953	0.0016967952251434326	5	016
351	435.2493591308594	223.06101989746094	1.0	364.220947265625	280.6105651855469	0.9999876022338867	546.9879760742188	206.2629852294922	1.0	544.3720092773438	206.36898803710938	0.000798642635345459	5	016
352	433.2812194824219	219.1396026611328	1.0	361.4624328613281	285.9595031738281	0.9999001026153564	547.307861328125	205.88006591796875	1.0	546.6384887695312	206.35464477539062	0.0015950202941894531	5	016
353	432.17803955078125	217.23049926757812	1.0	361.9705810546875	289.1479797363281	1.0	546.5211181640625	205.36680603027344	1.0	544.2984619140625	205.8578643798828	0.0016527771949768066	5	016
354	429.7393798828125	215.9951934814453	1.0	358.0965270996094	291.21942138671875	1.0	547.223876953125	205.9752960205078	1.0	544.9912719726562	206.15406799316406	0.0005151629447937012	5	016
355	429.7807922363281	215.3182830810547	1.0	353.63214111328125	290.6418762207031	1.0	547.4161987304688	206.40867614746094	1.0	545.2061157226562	205.9050750732422	0.0015504062175750732	5	016
356	432.3655700683594	215.5541534423828	1.0	352.60821533203125	290.3492431640625	0.15963369607925415	546.8809814453125	206.33425903320312	1.0	545.1555786132812	206.44619750976562	0.0018388330936431885	5	016
357	437.91375732421875	212.79464721679688	1.0	356.8787536621094	283.8099670410156	1.0	547.3184204101562	205.6177520751953	1.0	544.958740234375	205.82711791992188	0.0007054507732391357	5	016
358	444.3570861816406	210.9647674560547	1.0	361.80755615234375	278.6755065917969	0.2968974709510803	547.5888061523438	206.1327667236328	1.0	545.2623291015625	206.08973693847656	0.0011709332466125488	5	016
359	436.9738464355469	213.6461181640625	0.999895453453064	361.61737060546875	270.75225830078125	0.013045072555541992	547.69287109375	206.60552978515625	1.0	545.7920532226562	206.5288848876953	0.0011598765850067139	5	016
360	440.0670166015625	214.7737579345703	0.9999998211860657	362.3500061035156	267.0043029785156	0.9447009563446045	546.7906494140625	206.16424560546875	1.0	545.0357055664062	206.39971923828125	0.0011531710624694824	5	016
361	445.0124816894531	214.08946228027344	1.0	361.92340087890625	263.0749816894531	0.9999946355819702	547.3128662109375	206.06069946289062	1.0	545.4373779296875	206.460205078125	0.002560168504714966	5	016
362	442.8668518066406	213.99932861328125	1.0	360.4891357421875	259.82086181640625	0.9992378354072571	547.2703857421875	206.19224548339844	1.0	544.8524169921875	206.47781372070312	0.0009170770645141602	5	016
363	441.55780029296875	214.304931640625	1.0	451.84295654296875	215.30348205566406	0.0003196299076080322	547.081298828125	206.67811584472656	1.0	545.18115234375	206.5468292236328	0.0012945830821990967	5	016
364	437.4382019042969	213.2623748779297	1.0	363.4023132324219	263.8205261230469	0.9999998807907104	547.7525634765625	206.77548217773438	1.0	545.53857421875	206.89663696289062	0.0008007287979125977	5	016
365	438.94158935546875	217.045654296875	1.0	359.0351867675781	260.4925537109375	1.0	547.536865234375	205.7946014404297	1.0	544.6883544921875	205.7423095703125	0.0004540979862213135	5	016
366	430.8768005371094	224.4122314453125	1.0	353.6317443847656	260.2690734863281	0.9999998807907104	547.1519165039062	205.89930725097656	1.0	546.064697265625	206.46603393554688	0.0015954375267028809	5	016
367	422.3790588378906	232.0153350830078	1.0	351.6028137207031	260.1351318359375	0.9999478459358215	546.951904296875	205.14102172851562	1.0	543.3789672851562	205.11361694335938	0.00042560696601867676	5	016
368	420.1747131347656	234.48243713378906	1.0	1.4114491939544678	216.38009643554688	0.0007252693176269531	547.4573364257812	206.05332946777344	1.0	545.4370727539062	206.18634033203125	0.0015092194080352783	5	016
369	420.8453369140625	235.6661376953125	1.0	429.04864501953125	236.4628143310547	0.00023877620697021484	547.3198852539062	205.6517333984375	1.0	545.1436157226562	205.80020141601562	0.0008020102977752686	5	016
370	422.546630859375	236.0460205078125	1.0	355.22369384765625	245.6769561767578	0.000850975513458252	546.9908447265625	206.15902709960938	1.0	545.2401123046875	206.19873046875	0.000797957181930542	5	016
371	425.2169189453125	236.30747985839844	1.0	352.971435546875	251.24417114257812	0.9990069270133972	547.143310546875	204.9105682373047	1.0	545.1326293945312	205.2960662841797	0.0006496608257293701	5	016
372	427.0075988769531	237.07858276367188	1.0	350.4295349121094	255.04595947265625	0.9946192502975464	547.4088745117188	206.53079223632812	1.0	546.1571044921875	206.69793701171875	0.0019484758377075195	5	016
373	429.72479248046875	237.01084899902344	1.0	354.6779479980469	253.2490997314453	0.006787717342376709	547.2845458984375	206.110595703125	1.0	544.833740234375	206.3374786376953	0.0005852282047271729	5	016
374	434.41461181640625	236.06387329101562	1.0	433.9177551269531	234.68336486816406	0.00030681490898132324	547.0127563476562	206.5270538330078	1.0	544.9009399414062	206.3129425048828	0.000904470682144165	5	016
375	438.6473693847656	234.0467987060547	1.0	451.58544921875	235.15359497070312	0.000383913516998291	547.527587890625	205.75601196289062	1.0	544.8584594726562	205.96141052246094	0.0006367862224578857	5	016
376	443.91107177734375	221.36203002929688	1.0	451.3479919433594	221.40960693359375	0.0005757510662078857	547.323974609375	206.14724731445312	1.0	545.571044921875	206.06985473632812	0.0011276006698608398	5	016
377	448.9756164550781	209.8201904296875	1.0	2.9293711185455322	144.51577758789062	0.0003584921360015869	547.6550903320312	206.07704162597656	1.0	545.3845825195312	206.27627563476562	0.0010401606559753418	5	016
378	445.9124450683594	207.9592742919922	1.0	381.5252990722656	267.99322509765625	0.9999970197677612	547.0192260742188	206.30706787109375	1.0	545.1140747070312	206.3192596435547	0.0012215375900268555	5	016
379	446.20855712890625	203.35443115234375	1.0	387.2278137207031	275.19561767578125	1.0	546.9697265625	205.84088134765625	1.0	544.853515625	206.1984405517578	0.0006498098373413086	5	016
380	446.4747009277344	202.28741455078125	1.0	388.7486572265625	276.9666442871094	1.0	547.1097412109375	206.3626708984375	1.0	544.3475952148438	206.3307647705078	0.0010772347450256348	5	016
381	447.3841552734375	202.9499969482422	1.0	387.3274841308594	274.6920471191406	1.0	546.9805297851562	205.95401000976562	1.0	544.9905395507812	205.90744018554688	0.0014015436172485352	5	016
382	445.5481262207031	204.35264587402344	1.0	383.62091064453125	276.2001647949219	1.0	547.3865356445312	206.34280395507812	1.0	545.26904296875	206.15078735351562	0.0030415356159210205	5	016
383	444.23651123046875	206.17333984375	1.0	380.1373291015625	272.995361328125	0.9999836683273315	547.3134155273438	206.17056274414062	1.0	545.206787109375	206.25306701660156	0.0008914172649383545	5	016
384	442.57928466796875	208.3240203857422	1.0	375.32989501953125	270.7208251953125	0.9999998807907104	547.3382568359375	205.54103088378906	1.0	544.7023315429688	205.45468139648438	0.0003896355628967285	5	016
385	444.5040588378906	208.89637756347656	1.0	2.42691707611084	149.4275360107422	0.003460437059402466	546.8154907226562	205.90408325195312	1.0	545.0364379882812	205.8597412109375	0.0016107559204101562	5	016
386	443.70562744140625	211.0695343017578	1.0	441.153076171875	213.27728271484375	0.00020965933799743652	546.8902587890625	206.6682891845703	1.0	544.99853515625	206.6053924560547	0.001139521598815918	5	016
387	442.2098083496094	213.57408142089844	1.0	441.08404541015625	213.35787963867188	0.07013276219367981	547.0690307617188	206.59884643554688	1.0	544.7632446289062	206.22998046875	0.00041219592094421387	5	016
388	443.2384948730469	218.3279571533203	1.0	373.4859924316406	273.2988586425781	0.9900490045547485	547.357666015625	205.08958435058594	1.0	545.1677856445312	205.43592834472656	0.0007621943950653076	5	016
389	441.1592712402344	222.90626525878906	1.0	369.81060791015625	276.6827392578125	0.9993183612823486	546.667236328125	206.25511169433594	1.0	544.4970703125	206.5644989013672	0.002150893211364746	5	016
390	442.3789978027344	233.8604736328125	0.9999992251396179	366.621337890625	285.21429443359375	0.20029699802398682	547.3704223632812	206.70948791503906	1.0	545.635986328125	206.71083068847656	0.00119704008102417	5	016
391	447.0875244140625	242.8732452392578	0.9999934434890747	440.949462890625	243.86109924316406	0.0014483928680419922	547.1221923828125	205.91110229492188	1.0	544.8850708007812	206.36984252929688	0.001220703125	5	016
392	447.35968017578125	249.68655395507812	1.0	366.5041198730469	267.7746887207031	0.9447548389434814	547.5469970703125	206.7399139404297	1.0	546.21337890625	206.87982177734375	0.0015101134777069092	5	016
393	447.00372314453125	256.1863098144531	1.0	365.60137939453125	263.55584716796875	0.9999998211860657	547.2346801757812	205.3408203125	1.0	545.0663452148438	205.91000366210938	0.0008758008480072021	5	016
394	451.25048828125	262.78857421875	0.9999829530715942	2.342325210571289	144.09664916992188	0.0016543269157409668	547.7425537109375	206.6927947998047	1.0	546.2278442382812	207.1628875732422	0.0012184679508209229	5	016
395	449.66278076171875	269.6332092285156	1.0	371.1471862792969	257.5303955078125	1.0	547.3058471679688	206.0638885498047	1.0	545.059814453125	206.306640625	0.0016204416751861572	5	016
396	451.16900634765625	279.94647216796875	1.0	376.10888671875	251.30076599121094	0.9999999403953552	547.5610961914062	205.88351440429688	1.0	545.1624755859375	205.97547912597656	0.0006907284259796143	5	016
397	449.22796630859375	290.5135498046875	1.0	377.95928955078125	246.79393005371094	0.04425367712974548	547.2453002929688	205.8950958251953	1.0	545.393310546875	206.0718994140625	0.0025960206985473633	5	016
398	438.4013366699219	294.84661865234375	1.0	384.31671142578125	243.8422088623047	0.9999996423721313	547.411865234375	205.91119384765625	1.0	545.9773559570312	206.15350341796875	0.0010845661163330078	5	016
399	432.5804138183594	301.8079833984375	1.0	388.4013366699219	236.17906188964844	1.0	546.9927978515625	206.06597900390625	1.0	544.9991455078125	206.4407958984375	0.0028708279132843018	5	016
400	430.19537353515625	306.0116882324219	1.0	388.0750732421875	233.65396118164062	1.0	547.3578491210938	207.3135528564453	1.0	545.718994140625	206.96559143066406	0.0016506016254425049	5	016
401	428.11669921875	309.4870910644531	1.0	384.79412841796875	231.68853759765625	1.0	547.2315673828125	207.19285583496094	1.0	545.3052368164062	207.12327575683594	0.0014161169528961182	5	016
402	427.31964111328125	310.4439697265625	1.0	388.47882080078125	230.94143676757812	1.0	546.7000732421875	206.7913360595703	1.0	544.6991577148438	206.7016143798828	0.0012767910957336426	5	016
403	425.71337890625	312.4319152832031	1.0	392.264892578125	230.624267578125	0.9999998807907104	546.8230590820312	206.56455993652344	1.0	545.006103515625	206.5004119873047	0.001311272382736206	5	016
404	424.9700927734375	315.0030517578125	1.0	386.43963623046875	231.2046661376953	1.0	547.108642578125	206.1986541748047	1.0	545.57568359375	206.43682861328125	0.003930509090423584	5	016
405	423.1738586425781	317.26287841796875	1.0	382.9683532714844	234.99717712402344	1.0	546.8690185546875	206.195556640625	1.0	544.7489624023438	205.9745635986328	0.00183829665184021	5	016
406	422.7017517089844	317.0361633300781	1.0	383.5153503417969	235.92263793945312	1.0	547.28369140625	205.8773193359375	1.0	544.8196411132812	205.67701721191406	0.0011535286903381348	5	016
407	422.6172180175781	318.14776611328125	1.0	378.8672180175781	238.9627685546875	1.0	546.5690307617188	206.4325408935547	1.0	544.5630493164062	206.05767822265625	0.0009777545928955078	5	016
408	420.7055969238281	317.7396545410156	1.0	377.3076171875	240.7929229736328	1.0	547.3106079101562	206.3179473876953	1.0	546.0807495117188	206.3053436279297	0.0037961602210998535	5	016
409	419.98944091796875	318.6971130371094	1.0	376.1262512207031	241.84715270996094	1.0	546.52880859375	206.6168670654297	1.0	544.8358154296875	206.26576232910156	0.0023145675659179688	5	016
410	419.87396240234375	318.1739501953125	1.0	374.72613525390625	242.8466339111328	1.0	547.1296997070312	206.19078063964844	1.0	543.9417724609375	205.67462158203125	0.00035899877548217773	5	016
411	419.94683837890625	318.3545837402344	1.0	373.6988830566406	243.4503631591797	1.0	422.17578125	317.9686584472656	6.300210952758789e-5	4.04754114151001	476.8975524902344	5.5223703384399414e-5	5	016
412	418.5068054199219	317.9174499511719	1.0	372.6540222167969	243.50827026367188	1.0	416.58880615234375	320.6931457519531	0.0001882016658782959	410.3371887207031	324.47259521484375	0.00012353062629699707	5	016
413	419.0528869628906	318.934326171875	1.0	373.76434326171875	242.97848510742188	1.0	417.2685546875	321.61572265625	0.00011098384857177734	410.4367980957031	325.4393310546875	8.612871170043945e-5	5	016
414	418.1681823730469	319.0901184082031	0.9999988079071045	373.45648193359375	244.1175994873047	1.0	417.4210510253906	321.01275634765625	0.0001195371150970459	411.3064270019531	324.17572021484375	8.550286293029785e-5	5	016
415	419.2389831542969	314.9534606933594	1.0	370.32904052734375	246.8599395751953	1.0	420.9886169433594	316.64984130859375	0.0001361072063446045	367.54168701171875	244.78140258789062	8.58604907989502e-5	5	016
416	420.2978820800781	309.7612609863281	0.9999944567680359	379.12579345703125	248.16851806640625	0.9999876618385315	647.44140625	29.382097244262695	0.000140458345413208	370.7925720214844	250.45037841796875	3.0368566513061523e-5	5	016
417	430.5132141113281	300.2910461425781	0.9999997615814209	430.6528015136719	298.6783447265625	0.0005753040313720703	433.0733337402344	301.342041015625	0.00039464235305786133	424.84014892578125	291.9843444824219	0.00029647350311279297	5	016
418	433.6622314453125	295.6860656738281	1.0	440.37408447265625	293.4964904785156	0.00015029311180114746	436.3919982910156	294.9390869140625	7.790327072143555e-5	433.4115295410156	288.5233154296875	9.769201278686523e-5	5	016
419	437.6127624511719	290.4276428222656	1.0	436.8199768066406	293.8773498535156	0.00012493133544921875	436.2945861816406	293.193359375	8.732080459594727e-5	425.13897705078125	297.20758056640625	2.9325485229492188e-5	5	016
420	439.5704040527344	286.846435546875	0.9999997019767761	438.3227844238281	283.82244873046875	0.00033989548683166504	438.592529296875	287.7724609375	5.8263540267944336e-5	438.8105163574219	278.2583923339844	0.00013074278831481934	5	016
421	444.3917236328125	274.2976989746094	1.0	386.6462097167969	302.4546203613281	0.021411478519439697	442.5423889160156	274.5242919921875	7.075071334838867e-5	3.0692877769470215	477.12158203125	3.457069396972656e-5	5	016
422	448.5131530761719	267.5621337890625	1.0	389.6324768066406	310.32757568359375	0.9983116984367371	450.1474914550781	266.3764953613281	0.00013127923011779785	450.0496826171875	257.91583251953125	0.00019344687461853027	5	016
423	452.1191711425781	263.411865234375	1.0	460.7229919433594	264.85504150390625	0.00020304322242736816	647.6259765625	28.883085250854492	0.0001354217529296875	3.7296714782714844	477.596923828125	4.458427429199219e-5	5	016
424	454.69842529296875	262.81591796875	1.0	387.5926818847656	319.5579833984375	0.11179417371749878	646.9984130859375	118.1448974609375	0.00036662817001342773	463.8757019042969	266.0751953125	4.926323890686035e-5	5	016
425	455.0513610839844	263.2518310546875	1.0	388.8182373046875	325.0828857421875	0.8926053047180176	464.0556335449219	263.2544250488281	0.00020641088485717773	462.662109375	266.499267578125	4.887580871582031e-5	5	016
426	459.19354248046875	262.5085754394531	1.0	394.3905029296875	327.4579772949219	0.012866377830505371	456.5099182128906	263.2870178222656	8.863210678100586e-5	440.96826171875	260.31927490234375	4.929304122924805e-5	5	016
427	458.93585205078125	266.9660949707031	1.0	400.9219055175781	320.9586486816406	0.9999039173126221	458.99798583984375	269.5848388671875	0.0002333521842956543	456.6679992675781	274.00250244140625	0.00011175870895385742	5	016
428	453.962646484375	268.24456787109375	0.9657590389251709	399.3038024902344	317.34625244140625	0.9999979138374329	401.7421875	314.99151611328125	8.514523506164551e-5	447.8306884765625	259.7338562011719	0.0002873837947845459	5	016
429	453.9758605957031	269.81243896484375	1.0	454.3929443359375	264.3804626464844	0.0004265308380126953	451.2604675292969	272.58355712890625	0.000193864107131958	452.9896545410156	259.9164733886719	0.00022390484809875488	5	016
430	454.8576965332031	273.4690856933594	0.9999996423721313	452.906494140625	275.6217346191406	0.0003489255905151367	454.625244140625	273.01605224609375	9.167194366455078e-5	442.6429443359375	279.2016906738281	7.724761962890625e-5	5	016
431	451.884521484375	277.5874938964844	0.9982866048812866	400.6654968261719	296.3570861816406	0.056735605001449585	649.3634033203125	148.69863891601562	5.027651786804199e-5	1.8384525775909424	2.9178223609924316	1.0311603546142578e-5	5	016
432	3.34539794921875	3.389089584350586	0.00015747547149658203	399.45111083984375	302.2892761230469	0.8355785608291626	647.3365478515625	128.12265014648438	1.4126300811767578e-5	3.436924457550049	477.29986572265625	3.0159950256347656e-5	5	016
433	449.6637878417969	281.745361328125	0.20660921931266785	398.70166015625	298.6672668457031	0.001010209321975708	646.9879760742188	46.63504409790039	3.1948089599609375e-5	2.0084524154663086	2.3825955390930176	1.6450881958007812e-5	5	016
434	6.337909698486328	482.3788757324219	7.981061935424805e-5	1.1638033390045166	2.0941872596740723	0.00019600987434387207	649.0632934570312	131.8817138671875	4.023313522338867e-5	4.072737693786621	476.5562744140625	3.141164779663086e-5	5	016
435	446.28271484375	286.6334533691406	0.999843955039978	2.2868266105651855	143.6097412109375	0.0009826123714447021	448.68707275390625	285.5810852050781	0.00016987323760986328	442.0692443847656	277.7137756347656	5.510449409484863e-5	5	016
436	445.8233947753906	289.3064270019531	0.0004749000072479248	400.7636413574219	291.6562194824219	0.028620272874832153	646.7576904296875	282.2088928222656	0.00013199448585510254	2.807173728942871	477.2742919921875	8.52346420288086e-6	5	016
437	449.17724609375	282.2637023925781	0.9999828338623047	1.561711311340332	2.918518304824829	0.00020641088485717773	450.61126708984375	283.1548156738281	0.0001302957534790039	442.6024475097656	276.4723205566406	0.00013396143913269043	5	016
438	448.7496032714844	281.8934020996094	0.9999998807907104	451.31103515625	280.3937072753906	0.0008477270603179932	450.8945617675781	283.69134521484375	0.00017502903938293457	449.57122802734375	274.57525634765625	0.0002187788486480713	5	016
439	450.14776611328125	279.06317138671875	1.0	442.3974609375	282.6631164550781	0.0002910494804382324	453.3971862792969	280.99322509765625	9.950995445251465e-5	448.46868896484375	270.4775085449219	8.752942085266113e-5	5	016
440	451.6484069824219	277.81341552734375	1.0	451.5342712402344	278.81109619140625	0.00019994378089904785	647.5006103515625	313.112548828125	0.0001710057258605957	439.7902526855469	269.9496765136719	3.612041473388672e-5	5	016
441	450.98284912109375	273.7738952636719	1.0	453.34686279296875	276.56121826171875	0.00015732645988464355	449.901611328125	275.0657958984375	3.644824028015137e-5	439.7011413574219	278.55413818359375	2.60770320892334e-5	5	016
442	452.142333984375	272.1514587402344	1.0	452.9427490234375	274.7998046875	0.0003255903720855713	450.9215393066406	273.9082946777344	0.00010973215103149414	441.5926208496094	277.6694030761719	6.264448165893555e-5	5	016
443	453.6329040527344	271.4526672363281	1.0	397.3528137207031	296.3658142089844	0.9992104768753052	648.28955078125	143.85421752929688	0.00010719895362854004	442.2457580566406	278.01446533203125	4.45246696472168e-5	5	016
444	454.96148681640625	271.6255798339844	1.0	393.4076843261719	295.0370788574219	0.999997615814209	454.9901123046875	271.6909484863281	9.85860824584961e-5	386.9673156738281	298.188720703125	7.194280624389648e-5	5	016
445	453.8847351074219	270.9949951171875	1.0	392.29852294921875	301.3170471191406	0.9999763369560242	648.5635986328125	127.53813171386719	0.00010454654693603516	442.0755310058594	278.1338195800781	4.2051076889038086e-5	5	016
446	455.040283203125	269.8385009765625	1.0	397.0516357421875	295.6289978027344	0.9999997615814209	454.9974060058594	270.88739013671875	7.870793342590332e-5	453.6958923339844	258.77740478515625	0.00010782480239868164	5	016
447	457.6064758300781	265.4578857421875	1.0	398.1625061035156	297.07562255859375	0.2445204257965088	455.79595947265625	263.35101318359375	7.581710815429688e-5	452.7276916503906	253.94125366210938	9.34600830078125e-5	5	016
448	461.7335510253906	259.1993713378906	1.0	458.29486083984375	261.1070251464844	0.00010958313941955566	647.6409912109375	393.15802001953125	0.00010520219802856445	3.456596851348877	477.6440734863281	2.777576446533203e-5	5	016
449	467.2326354980469	254.0113525390625	1.0	399.35125732421875	304.2853698730469	0.9979864358901978	464.9687805175781	252.9645233154297	9.40561294555664e-5	459.5060119628906	247.52781677246094	0.0002569854259490967	5	016
450	462.5328063964844	252.4135284423828	1.0	397.0989685058594	308.3322448730469	0.9998761415481567	460.8954162597656	252.13021850585938	9.578466415405273e-5	455.18511962890625	240.83016967773438	6.723403930664062e-5	5	016
451	459.6455383300781	252.4760284423828	1.0	396.9378662109375	313.6016540527344	0.9723017811775208	460.7344970703125	255.126708984375	0.00011429190635681152	453.54241943359375	241.26446533203125	0.0001620650291442871	5	016
452	457.35791015625	254.6284637451172	1.0	391.8418273925781	317.9473571777344	0.9969202876091003	464.4798583984375	254.93882751464844	0.00019338726997375488	391.9035339355469	313.3740234375	5.862116813659668e-5	5	016
453	456.2540588378906	256.8480224609375	1.0	391.9258728027344	317.34271240234375	0.999955415725708	464.819091796875	256.42913818359375	0.00012174248695373535	391.1574401855469	318.4244384765625	4.57763671875e-5	5	016
454	455.79388427734375	258.71649169921875	1.0	390.097412109375	315.0626220703125	0.9999762177467346	464.6990661621094	258.4276428222656	0.00017276406288146973	462.1022644042969	258.690673828125	6.22868537902832e-5	5	016
455	455.51239013671875	260.39251708984375	1.0	387.56109619140625	317.4881896972656	1.0	389.782470703125	317.29730224609375	0.00032025575637817383	387.8332214355469	319.7034606933594	0.0003223121166229248	5	016
456	455.6025390625	262.06463623046875	1.0	384.80816650390625	315.4693298339844	0.9999991655349731	461.065673828125	261.361328125	0.00015613436698913574	442.2744140625	256.34283447265625	7.086992263793945e-5	5	016
457	454.61480712890625	263.5225830078125	1.0	385.2451171875	312.398193359375	0.9991254806518555	454.4503173828125	262.2745056152344	7.161498069763184e-5	442.496337890625	256.7457275390625	7.393956184387207e-5	5	016
458	453.32318115234375	264.5487060546875	1.0	382.4345703125	315.88031005859375	0.28743624687194824	648.3748168945312	150.2997589111328	0.00012412667274475098	440.935791015625	256.11822509765625	0.00013127923011779785	5	016
459	453.23004150390625	265.5716552734375	1.0	380.4806823730469	312.3944091796875	0.40392881631851196	647.158935546875	283.9569396972656	8.082389831542969e-5	441.5147705078125	257.93646240234375	0.0001226961612701416	5	016
460	453.94610595703125	265.1198425292969	1.0	380.8458251953125	316.1580505371094	0.999967098236084	452.5419921875	264.3537292480469	9.590387344360352e-5	441.9544677734375	258.17962646484375	0.00019073486328125	5	016
461	453.1033020019531	266.0566711425781	1.0	380.9603576660156	316.7625427246094	0.9999712109565735	453.1048889160156	264.5743408203125	9.810924530029297e-5	441.7082214355469	259.4423828125	0.0001544654369354248	5	016
462	453.32781982421875	266.6404724121094	1.0	379.74725341796875	316.5472717285156	0.9894243478775024	453.0611572265625	265.2152404785156	6.097555160522461e-5	442.1806945800781	259.66094970703125	0.00010091066360473633	5	016
463	454.2257385253906	267.08697509765625	1.0	381.37542724609375	314.46014404296875	0.9999222159385681	453.8733215332031	265.76580810546875	0.00012293457984924316	451.6911926269531	258.4466247558594	0.00030601024627685547	5	016
464	454.3282470703125	267.83233642578125	1.0	382.2129821777344	314.1241455078125	0.014512062072753906	456.0487976074219	267.9194030761719	0.000140458345413208	443.489990234375	262.2344665527344	0.00020459294319152832	5	016
465	454.9539489746094	269.2519226074219	1.0	383.7029724121094	319.599609375	0.9999987483024597	454.0936584472656	270.35040283203125	9.953975677490234e-5	452.3096008300781	258.3395690917969	0.0001894235610961914	5	016
466	455.2102355957031	269.6231689453125	1.0	380.6214599609375	316.9488220214844	0.9998888969421387	455.4548645019531	267.5287780761719	8.52346420288086e-5	452.8132019042969	258.6075744628906	0.00029283761978149414	5	016
467	455.3573913574219	269.23095703125	1.0	382.2944030761719	320.2931823730469	1.0	384.1509094238281	319.226318359375	0.00014269351959228516	380.25933837890625	320.1625671386719	0.00019082427024841309	5	016
468	459.68829345703125	265.40533447265625	1.0	381.61004638671875	323.4098815917969	0.029835492372512817	463.5075378417969	267.5014953613281	0.0001093149185180664	453.23101806640625	252.72593688964844	4.437565803527832e-5	5	016
469	463.1982116699219	258.81280517578125	1.0	387.8060302734375	320.4463806152344	0.9974667429924011	646.321044921875	334.70330810546875	0.0003479123115539551	4.199592590332031	476.97174072265625	5.459785461425781e-5	5	016
470	466.8691711425781	254.5777130126953	1.0	393.5500793457031	319.511962890625	1.0	396.5663146972656	318.1434326171875	5.8323144912719727e-5	388.0769958496094	322.773193359375	0.0001920163631439209	5	016
471	462.3902893066406	252.66680908203125	1.0	392.9822998046875	324.3653564453125	1.0	462.1799621582031	255.655029296875	8.091330528259277e-5	456.02264404296875	242.54425048828125	7.200241088867188e-5	5	016
472	459.8675842285156	253.58987426757812	1.0	390.9932556152344	323.6999206542969	0.9999967813491821	464.37261962890625	252.80563354492188	0.00010669231414794922	386.84820556640625	323.3616027832031	0.00019618868827819824	5	016
473	457.9047546386719	255.54013061523438	1.0	392.14892578125	323.397705078125	0.9999999403953552	464.7893981933594	255.14918518066406	0.00020048022270202637	385.5618591308594	325.555419921875	8.982419967651367e-5	5	016
474	457.4606628417969	255.25405883789062	1.0	391.25048828125	326.5571594238281	1.0	464.2760009765625	254.93431091308594	0.00021794438362121582	392.4549560546875	331.6730651855469	0.00017625093460083008	5	016
475	455.81317138671875	257.2772521972656	1.0	389.91143798828125	325.8712463378906	0.9999998807907104	460.30224609375	257.61456298828125	0.0001513957977294922	462.3458251953125	258.1462097167969	4.544854164123535e-5	5	016
476	455.2090759277344	258.775390625	1.0	388.2845458984375	335.6708984375	0.9999998211860657	460.4115295410156	259.15167236328125	0.0001100003719329834	383.9494323730469	337.51556396484375	0.00010228157043457031	5	016
477	453.49859619140625	261.24420166015625	1.0	388.2452392578125	339.1576232910156	1.0	649.2035522460938	156.89181518554688	0.00029912590980529785	385.2514343261719	338.6466064453125	7.987022399902344e-5	5	016
478	451.5928955078125	262.69427490234375	1.0	382.1287536621094	341.9941711425781	0.9944326877593994	647.5096435546875	30.890146255493164	0.0001175999641418457	384.3981628417969	339.0187072753906	3.0308961868286133e-5	5	016
479	448.4089660644531	265.9577331542969	1.0	382.7597351074219	340.593994140625	0.9999998211860657	647.4221801757812	30.843896865844727	0.0001716911792755127	444.1132507324219	274.7099304199219	8.937716484069824e-5	5	016
480	446.1029357910156	267.8816223144531	1.0	383.6009521484375	345.6415710449219	0.9999998807907104	445.794189453125	270.8275146484375	0.00022327899932861328	439.92083740234375	258.8357238769531	0.00010547041893005371	5	016
481	445.0430603027344	269.7633972167969	1.0	381.4818115234375	349.0590515136719	1.0	381.95880126953125	347.540771484375	7.113814353942871e-5	380.9812927246094	350.2039794921875	0.00010791420936584473	5	016
482	444.8870544433594	271.0970153808594	1.0	381.2326965332031	347.7746887207031	0.9999984502792358	646.9266357421875	314.6139221191406	0.00015458464622497559	381.1846923828125	349.453125	0.00015082955360412598	5	016
483	444.1502380371094	272.8857421875	1.0	378.32659912109375	350.3896484375	0.9869666695594788	646.2279052734375	29.39161491394043	0.00014767050743103027	378.7391052246094	349.64373779296875	0.00012478232383728027	5	016
484	444.257568359375	273.98046875	1.0	380.90252685546875	353.2463684082031	0.9999945163726807	646.8602905273438	334.2550964355469	4.979968070983887e-5	382.38543701171875	352.82196044921875	0.0001507103443145752	5	016
485	443.46002197265625	274.76593017578125	1.0	380.3412780761719	358.04229736328125	0.995735764503479	646.6795654296875	128.8616485595703	0.00014340877532958984	3.823637008666992	477.66473388671875	1.9311904907226562e-5	5	016
486	444.22613525390625	274.44561767578125	1.0	377.52166748046875	356.6658020019531	0.9999950528144836	448.4354248046875	273.0126647949219	8.001923561096191e-5	370.6883544921875	358.5964660644531	0.0001329481601715088	5	016
487	445.0803527832031	271.3468017578125	1.0	375.7384033203125	356.09747314453125	0.0026454925537109375	648.2986450195312	30.864761352539062	9.831786155700684e-5	3.7878026962280273	477.2247314453125	2.5928020477294922e-5	5	016
488	445.4358215332031	269.1085510253906	1.0	384.3210754394531	356.5235595703125	0.00048676133155822754	444.628662109375	268.3154296875	9.062886238098145e-5	439.82159423828125	259.74853515625	0.00015842914581298828	5	016
489	446.9905700683594	266.62481689453125	1.0	380.7716979980469	353.9446716308594	0.9999982714653015	446.18072509765625	269.73992919921875	0.0003876984119415283	382.135986328125	353.7311096191406	0.00022619962692260742	5	016
490	448.7300720214844	263.4359436035156	1.0	378.4007263183594	357.13507080078125	0.9999971389770508	647.3984375	29.918607711791992	0.00011178851127624512	371.1772155761719	360.054443359375	9.053945541381836e-5	5	016
491	449.72802734375	261.2485656738281	1.0	378.0069580078125	358.94451904296875	0.9999997019767761	646.809814453125	315.24029541015625	4.661083221435547e-5	374.83380126953125	365.62615966796875	5.555152893066406e-5	5	016
492	449.4656982421875	261.00946044921875	1.0	377.512939453125	362.6473083496094	0.9999996423721313	380.43756103515625	362.1585388183594	8.308887481689453e-5	377.4587097167969	363.8807678222656	0.00043088197708129883	5	016
493	447.3921813964844	260.7319641113281	1.0	374.59271240234375	364.975830078125	0.8873295187950134	376.3863830566406	363.306640625	1.8805265426635742e-5	374.06024169921875	361.2962341308594	7.140636444091797e-5	5	016
494	448.68304443359375	259.4257507324219	1.0	3.745100975036621	154.86129760742188	0.0002866983413696289	648.9437866210938	253.03233337402344	0.00015082955360412598	121.03314971923828	5.16650390625	1.379847526550293e-5	5	016
495	450.9473571777344	255.286376953125	1.0	452.6676940917969	259.4877624511719	0.00013998150825500488	449.2606201171875	257.47906494140625	5.5462121963500977e-5	440.0205993652344	261.1472473144531	2.7239322662353516e-5	5	016
496	453.89813232421875	251.30209350585938	1.0	381.6008605957031	356.8131103515625	0.7562369108200073	460.08251953125	254.03298950195312	0.0001526176929473877	455.4671936035156	258.585693359375	0.00010323524475097656	5	016
497	455.3493347167969	244.51272583007812	1.0	462.47265625	247.9862823486328	0.0005143284797668457	464.0738830566406	243.4300079345703	0.0003228485584259033	462.0264892578125	239.82630920410156	0.00011032819747924805	5	016
498	458.17315673828125	239.34600830078125	1.0	1.9140105247497559	2.290456771850586	0.00023746490478515625	648.4014892578125	158.42681884765625	0.00011715292930603027	3.712364435195923	477.9233703613281	3.361701965332031e-5	5	016
499	462.3137512207031	234.07583618164062	1.0	469.70135498046875	233.62136840820312	0.0003662407398223877	461.11456298828125	236.67205810546875	0.00018712878227233887	459.6332702636719	242.35549926757812	7.802248001098633e-5	5	016
500	459.9926452636719	233.5027618408203	1.0	467.4488830566406	234.40640258789062	0.00051918625831604	460.0658874511719	235.54718017578125	0.00033727288246154785	459.81488037109375	240.64178466796875	0.00016635656356811523	5	016
501	456.77789306640625	235.0365447998047	1.0	463.6283874511719	236.41241455078125	0.00036787986755371094	457.7795104980469	236.39547729492188	0.0002586841583251953	457.4819641113281	242.41087341308594	0.00017517805099487305	5	016
502	454.97540283203125	236.08587646484375	1.0	389.5733337402344	336.2933349609375	0.9993624091148376	456.7040100097656	236.61537170410156	0.0002624690532684326	456.2527160644531	243.2902374267578	0.00016763806343078613	5	016
503	453.8459167480469	235.50048828125	1.0	455.1206359863281	239.49948120117188	0.0005185306072235107	455.8338928222656	236.52984619140625	0.00020742416381835938	455.2472839355469	242.93836975097656	0.00013387203216552734	5	016
504	453.4194641113281	235.25587463378906	1.0	461.50848388671875	235.99658203125	0.0007081925868988037	455.4136047363281	235.892333984375	0.00021442770957946777	454.9223937988281	242.38124084472656	0.00012692809104919434	5	016
505	451.5594482421875	236.48541259765625	1.0	453.2644348144531	240.02235412597656	0.000376969575881958	449.310302734375	238.59999084472656	0.00021639466285705566	441.46295166015625	245.07858276367188	0.00015094876289367676	5	016
506	450.7398986816406	237.64651489257812	1.0	452.8551940917969	241.5428924560547	0.00044968724250793457	448.7853698730469	239.58306884765625	0.00010246038436889648	453.3511962890625	244.20106506347656	4.997849464416504e-5	5	016
507	453.2950439453125	240.2051544189453	1.0	376.1795349121094	344.74005126953125	0.000606238842010498	648.3096313476562	31.039188385009766	0.00022530555725097656	462.34539794921875	242.0165252685547	3.466010093688965e-5	5	016
508	450.4031677246094	243.5934600830078	1.0	454.127197265625	245.73455810546875	0.00013276934623718262	648.833740234375	142.89306640625	4.997849464416504e-5	3.4839258193969727	477.5341796875	4.172325134277344e-5	5	016
509	450.331298828125	247.07086181640625	1.0	1.6313598155975342	145.21896362304688	9.137392044067383e-5	453.406005859375	249.09117126464844	3.7282705307006836e-5	1.8966333866119385	2.066211223602295	1.4990568161010742e-5	5	016
510	449.5025634765625	248.58465576171875	1.0	364.2794494628906	357.18109130859375	0.9690340757369995	647.3441162109375	129.031982421875	0.000568389892578125	443.67083740234375	258.85003662109375	4.890561103820801e-5	5	016
511	448.18951416015625	249.7932586669922	1.0	2.8510451316833496	159.45260620117188	0.0002948641777038574	446.7420959472656	252.75953674316406	0.00016570091247558594	444.4163818359375	258.3828430175781	0.0001176595687866211	5	016
512	446.07977294921875	249.59495544433594	1.0	363.55975341796875	351.25164794921875	0.9836810827255249	445.5112609863281	252.26113891601562	0.0005141198635101318	444.5496520996094	257.3981018066406	0.00023919343948364258	5	016
513	445.5115661621094	249.22573852539062	1.0	444.46002197265625	253.27125549316406	0.00031828880310058594	445.2926940917969	251.41143798828125	0.00023001432418823242	444.8374938964844	256.5975341796875	0.00012251734733581543	5	016
514	443.87677001953125	249.67929077148438	1.0	443.1019287109375	253.0546417236328	0.0010274946689605713	444.079345703125	250.78160095214844	0.00026303529739379883	443.42523193359375	256.2529602050781	0.0001170039176940918	5	016
515	443.0610656738281	249.33740234375	1.0	442.9594421386719	253.48548889160156	0.0004800260066986084	443.6430358886719	251.23617553710938	0.0003495514392852783	443.3255920410156	257.2384033203125	0.0001468658447265625	5	016
516	443.2344970703125	250.69537353515625	1.0	361.5909423828125	352.777587890625	0.41896378993988037	443.4165344238281	252.1800994873047	0.0002528727054595947	442.58868408203125	258.2478942871094	0.0001240074634552002	5	016
517	441.95880126953125	250.46539306640625	1.0	361.323486328125	352.3009338378906	0.9999613165855408	442.83221435546875	252.26840209960938	0.00029861927032470703	442.0775146484375	258.6191101074219	0.00014910101890563965	5	016
518	442.9591064453125	246.4551544189453	1.0	360.1280822753906	355.1309509277344	0.0010854005813598633	447.3390808105469	250.61614990234375	0.00013652443885803223	446.8394470214844	241.2866668701172	9.056925773620605e-5	5	016
519	443.7120666503906	240.99847412109375	1.0	448.42547607421875	244.76914978027344	0.000578761100769043	448.569580078125	239.7889862060547	6.395578384399414e-5	449.0015869140625	246.5723114013672	3.740191459655762e-5	5	016
520	451.0856628417969	232.5177001953125	1.0	459.2367858886719	232.968505859375	0.0005267560482025146	647.8451538085938	30.656105041503906	0.00015375018119812012	454.3953857421875	239.84164428710938	4.8220157623291016e-5	5	016
521	455.6897888183594	228.67739868164062	1.0	462.83843994140625	231.19863891601562	0.0007779598236083984	464.5815124511719	227.00192260742188	0.0002849102020263672	461.6632385253906	224.06704711914062	9.945034980773926e-5	5	016
522	458.9764709472656	224.64772033691406	1.0	464.1824951171875	224.09727478027344	0.044953763484954834	460.5912170410156	222.6409454345703	7.253885269165039e-5	456.96343994140625	216.5363311767578	0.00010523200035095215	5	016
523	461.0606994628906	224.53128051757812	1.0	465.1270751953125	228.0504913330078	0.003078848123550415	465.1287841796875	223.00482177734375	6.872415542602539e-5	457.99835205078125	216.21286010742188	7.030367851257324e-5	5	016
524	463.8077697753906	225.7630615234375	1.0	386.3553771972656	308.7830810546875	0.001723945140838623	647.5097045898438	30.509994506835938	0.0004936456680297852	459.31787109375	216.12481689453125	8.681416511535645e-5	5	016
525	466.2900085449219	230.9799346923828	1.0	475.0439453125	231.50164794921875	0.0007831752300262451	459.0494384765625	233.3105926513672	7.447600364685059e-5	3.3468148708343506	477.06158447265625	2.73287296295166e-5	5	016
526	470.71124267578125	235.99600219726562	1.0	478.6539001464844	237.18331909179688	0.04294741153717041	473.76904296875	235.67332458496094	0.0005027949810028076	472.6934814453125	240.61021423339844	0.00017651915550231934	5	016
527	476.9712829589844	240.0784454345703	0.9999828934669495	481.500732421875	241.05294799804688	0.9996984004974365	471.253662109375	244.33187866210938	0.0001176595687866211	470.02081298828125	232.51821899414062	0.00032779574394226074	5	016
528	469.7980651855469	242.43324279785156	1.0	478.3255615234375	246.06326293945312	0.0010691285133361816	476.3769226074219	242.84695434570312	0.00011670589447021484	477.92132568359375	243.38552856445312	3.2454729080200195e-5	5	016
529	465.6004943847656	244.19375610351562	1.0	2.1278891563415527	2.199216842651367	0.00021839141845703125	647.216552734375	129.4914093017578	8.940696716308594e-5	1.6465957164764404	2.392685890197754	2.637505531311035e-5	5	016
530	461.179443359375	245.51568603515625	1.0	1.554079294204712	2.737494468688965	0.0009254217147827148	647.317626953125	316.1162414550781	0.0001443326473236084	0.38907718658447266	2.7818667888641357	4.0918588638305664e-5	5	016
531	461.2855529785156	249.31649780273438	1.0	1.795969009399414	1.9538896083831787	9.989738464355469e-5	465.5314025878906	251.65577697753906	0.00012889504432678223	465.1331787109375	242.0286102294922	5.7697296142578125e-5	5	016
532	459.5810546875	250.6295928955078	1.0	468.1124572753906	251.02273559570312	7.265806198120117e-5	464.35150146484375	252.69659423828125	0.00018236041069030762	454.0041198730469	238.57586669921875	4.6372413635253906e-5	5	016
533	457.9372863769531	250.67868041992188	1.0	390.4252624511719	277.3163146972656	0.00012749433517456055	648.1889038085938	135.55380249023438	0.0006036162376403809	458.4340515136719	257.36517333984375	8.663535118103027e-5	5	016
534	457.1622314453125	249.75328063964844	1.0	464.1274108886719	252.01861572265625	0.00016510486602783203	462.66802978515625	252.68519592285156	0.0001526474952697754	443.0449523925781	245.07424926757812	4.5418739318847656e-5	5	016
535	457.939208984375	252.33909606933594	1.0	389.7886657714844	251.0426788330078	0.001124560832977295	463.1249084472656	253.6833953857422	0.00015926361083984375	458.0896301269531	258.5587463378906	8.749961853027344e-5	5	016
536	458.0191345214844	250.4879150390625	1.0	390.5278625488281	267.90142822265625	0.002679288387298584	458.9176330566406	252.619384765625	0.00022977590560913086	458.6761474609375	257.72576904296875	0.00011599063873291016	5	016
537	456.0306701660156	249.70672607421875	1.0	391.8932800292969	260.6202392578125	0.9999984502792358	462.0417175292969	252.88525390625	0.00018799304962158203	387.11810302734375	262.9368896484375	4.690885543823242e-5	5	016
538	455.5928955078125	250.8426513671875	1.0	392.44256591796875	273.58526611328125	0.9990882873535156	461.9233703613281	253.13673400878906	0.00018203258514404297	457.6611022949219	257.70086669921875	0.00011590123176574707	5	016
539	455.3526916503906	246.9344940185547	1.0	394.0001525878906	274.502685546875	0.013880401849746704	460.8211364746094	245.86741638183594	0.00012350082397460938	440.4374084472656	239.26632690429688	4.678964614868164e-5	5	016
540	455.0881652832031	241.67491149902344	1.0	395.5933837890625	280.43255615234375	0.002002626657485962	460.29217529296875	241.1290283203125	6.434321403503418e-5	3.4650604724884033	476.5613708496094	1.6391277313232422e-5	5	016
541	454.0047302246094	238.34132385253906	1.0	401.3505554199219	283.5401611328125	0.25448983907699585	459.2693176269531	239.5397186279297	0.0001163780689239502	464.7091369628906	239.5279998779297	4.088878631591797e-5	5	016
542	452.5890808105469	236.93702697753906	1.0	397.213623046875	283.7890930175781	0.9999696016311646	455.06634521484375	237.1748046875	0.0001245737075805664	455.0713806152344	243.2342529296875	6.890296936035156e-5	5	016
543	451.8402099609375	237.99371337890625	1.0	395.787353515625	285.1781311035156	0.99983811378479	395.326416015625	283.87567138671875	0.0001455843448638916	390.7444763183594	280.7693786621094	0.0002568066120147705	5	016
544	452.2606201171875	237.08285522460938	1.0	395.410400390625	287.12542724609375	0.9999732971191406	458.4723815917969	239.50331115722656	7.68899917602539e-5	390.64044189453125	281.26507568359375	0.00011086463928222656	5	016
545	451.2378234863281	237.4902801513672	1.0	391.2763977050781	290.2419738769531	1.0	448.7766418457031	239.7989501953125	8.302927017211914e-5	441.23870849609375	245.62100219726562	5.936622619628906e-5	5	016
546	452.0469665527344	236.63343811035156	1.0	388.27349853515625	291.89630126953125	1.0	454.635986328125	236.1317596435547	0.00011810660362243652	452.3466796875	227.30271911621094	0.00017434358596801758	5	016
547	450.6868591308594	237.57522583007812	1.0	385.0394592285156	292.0677795410156	1.0	449.1894836425781	238.97015380859375	0.0001302659511566162	383.1563720703125	291.42742919921875	7.75456428527832e-5	5	016
548	449.32318115234375	236.0948486328125	1.0	387.9460144042969	291.1505432128906	1.0	447.8236389160156	238.62632751464844	0.0001297593116760254	385.44488525390625	292.153076171875	0.0001240372657775879	5	016
549	445.0264587402344	232.53321838378906	1.0	396.97015380859375	294.3377990722656	0.9861003160476685	442.531982421875	232.20936584472656	0.00022646784782409668	443.4254455566406	239.46388244628906	0.00012430548667907715	5	016
550	443.041748046875	229.72171020507812	1.0	401.27978515625	294.63323974609375	0.0010088682174682617	440.63232421875	230.5687255859375	0.00010755658149719238	394.0310974121094	292.7092590332031	7.101893424987793e-5	5	016
