# Supplementary material for: An automated feeding system for the African killifish reveals the impact of diet on lifespan and allows scalable assessment of associative learning
Source: eLife. 2022 Nov 10;11:e69008. doi: 10.7554/eLife.69008 (PMC9788828; doi:10.7554/eLife.69008)
Supplement: Figure 6—source data 2. [file elife-69008-fig6-data2.zip › Training Trajectories/t15_REC006DLC_resnet50_TrainAllTheThingsJun28shuffle1_1030000.csv]

bodyparts_coords	fishhead_x	fishhead_y	fishhead_likelihood	fishtail_x	fishtail_y	fishtail_likelihood	redlight_x	redlight_y	redlight_likelihood	fooddrop_x	fooddrop_y	fooddrop_likelihood	fishnum	recordingnum
0	134.41297912597656	99.12666320800781	0.9999992847442627	6.643553733825684	472.1741943359375	8.288025856018066e-5	647.2039794921875	110.29106140136719	0.0010707378387451172	2.4757204055786133	476.95654296875	2.73287296295166e-5	15	006
1	134.84596252441406	97.06900787353516	0.6257978677749634	190.11798095703125	89.14881896972656	0.0005634427070617676	647.2347412109375	29.668376922607422	7.88271427154541e-5	2.429417610168457	477.3380126953125	6.079673767089844e-6	15	006
2	135.2642059326172	100.50460052490234	0.9999980926513672	172.807373046875	83.91523742675781	0.999993085861206	646.07568359375	30.37994384765625	0.00035575032234191895	3.2304153442382812	477.1575927734375	8.133053779602051e-5	15	006
3	135.8236541748047	97.1479263305664	6.210803985595703e-5	179.1060333251953	88.29065704345703	0.9981456995010376	646.5631103515625	29.931299209594727	8.574128150939941e-5	178.08590698242188	85.65325164794922	2.613663673400879e-5	15	006
4	137.0509490966797	98.34413146972656	0.9994452595710754	177.92465209960938	87.1301040649414	0.020871251821517944	646.961669921875	30.4813232421875	0.00010213255882263184	2.180727958679199	476.9920654296875	6.705522537231445e-6	15	006
5	134.47946166992188	98.9011001586914	0.9999995827674866	177.0264892578125	85.7484359741211	0.08665087819099426	647.485107421875	31.012304306030273	7.024407386779785e-5	170.1887969970703	85.85980224609375	8.222460746765137e-5	15	006
6	134.50033569335938	101.07513427734375	0.9999930262565613	0.8445348739624023	0.9558718204498291	5.125999450683594e-5	645.3034057617188	29.507537841796875	0.0002707242965698242	3.2720656394958496	477.60076904296875	6.616115570068359e-6	15	006
7	135.13296508789062	99.511962890625	0.9999871253967285	173.84796142578125	86.14319610595703	0.0013907849788665771	137.05516052246094	100.35848236083984	2.524256706237793e-5	135.18994140625	104.02128601074219	9.506940841674805e-6	15	006
8	135.4287109375	99.23303985595703	0.9999808073043823	167.0725555419922	85.08039093017578	0.0008002519607543945	645.9364013671875	114.89578247070312	7.602572441101074e-5	2.4000861644744873	477.93597412109375	1.2695789337158203e-5	15	006
9	133.87835693359375	94.99788665771484	0.9997926950454712	0.6908271312713623	1.6381142139434814	2.574920654296875e-5	647.0128784179688	29.7969913482666	0.00025978684425354004	2.631148338317871	477.8326721191406	1.1026859283447266e-5	15	006
10	133.78929138183594	99.83499908447266	0.999994695186615	157.98545837402344	87.0391616821289	4.696846008300781e-5	644.6385498046875	86.75103759765625	8.83936882019043e-5	2.347240447998047	477.3520202636719	1.5288591384887695e-5	15	006
11	133.99110412597656	97.83717346191406	0.9999579191207886	177.91793823242188	89.27503204345703	0.000475078821182251	645.9257202148438	31.93891143798828	0.0002351999282836914	2.4932985305786133	477.9329528808594	5.033612251281738e-5	15	006
12	137.8929901123047	91.4708251953125	0.9971250295639038	0.7472488880157471	1.8370027542114258	6.151199340820312e-5	646.4790649414062	30.582565307617188	0.0001264512538909912	2.756153106689453	477.22369384765625	1.0877847671508789e-5	15	006
13	133.31121826171875	88.87897491455078	0.8867390155792236	0.8083670139312744	1.648815393447876	5.942583084106445e-5	647.3717651367188	29.5725040435791	2.822279930114746e-5	2.5768942832946777	2.534046173095703	5.751848220825195e-6	15	006
14	134.36068725585938	97.53028106689453	0.9999936819076538	1.0586068630218506	1.513105869293213	7.75754451751709e-5	647.403076171875	108.77772521972656	0.00030481815338134766	2.8462579250335693	477.5177001953125	1.895427703857422e-5	15	006
15	135.11013793945312	100.01791381835938	0.9992370009422302	0.8537111282348633	2.066387176513672	5.048513412475586e-5	646.8160400390625	30.208677291870117	5.7220458984375e-5	2.441844940185547	477.5839538574219	7.599592208862305e-6	15	006
16	131.6970977783203	95.51866912841797	0.9999998807907104	1.0398213863372803	1.473003625869751	3.883242607116699e-5	645.6642456054688	30.57716941833496	0.0001996159553527832	134.52117919921875	102.68045806884766	4.374980926513672e-5	15	006
17	134.69053649902344	96.71959686279297	0.9999712705612183	0.5783662796020508	1.4164559841156006	3.585219383239746e-5	647.0730590820312	96.29312133789062	6.920099258422852e-5	136.24513244628906	103.97399139404297	5.21540641784668e-6	15	006
18	134.72425842285156	98.32549285888672	0.9999990463256836	6.740517616271973	480.3228454589844	0.00020521879196166992	646.697509765625	30.100566864013672	5.811452865600586e-5	1.905585527420044	476.77783203125	1.6689300537109375e-5	15	006
19	132.84503173828125	99.19449615478516	1.0	175.66665649414062	86.94051361083984	0.0007461309432983398	647.0469360351562	30.000864028930664	6.523728370666504e-5	2.943905830383301	2.3868417739868164	4.589557647705078e-6	15	006
20	132.73304748535156	98.6148681640625	1.0	1.9209413528442383	81.57139587402344	0.00017702579498291016	646.154052734375	31.345720291137695	0.0005706548690795898	3.0814716815948486	477.70587158203125	2.2977590560913086e-5	15	006
21	134.2481231689453	96.06719970703125	0.9999986290931702	0.2837505340576172	1.3227207660675049	4.971027374267578e-5	646.06884765625	79.39588928222656	0.00010100007057189941	135.52651977539062	102.7671890258789	6.854534149169922e-6	15	006
22	135.41748046875	98.06208801269531	0.9999961853027344	-0.037578582763671875	1.927703619003296	0.00011304020881652832	646.9132080078125	31.115238189697266	0.0011599361896514893	135.700927734375	103.79785919189453	2.282857894897461e-5	15	006
23	134.28135681152344	95.54176330566406	0.9999898672103882	6.886553764343262	481.16119384765625	5.4389238357543945e-5	646.4769287109375	28.711326599121094	0.00038167834281921387	2.110292434692383	477.4036865234375	9.47713851928711e-6	15	006
24	134.36819458007812	93.6270980834961	1.0	0.6675715446472168	1.5605428218841553	7.456541061401367e-5	646.8499755859375	29.250579833984375	8.684396743774414e-5	136.73574829101562	101.2796630859375	7.918477058410645e-5	15	006
25	134.6837158203125	97.28453826904297	0.9999996423721313	172.85430908203125	86.3421401977539	0.0380709171295166	646.4577026367188	30.526535034179688	0.0002581179141998291	2.3212432861328125	477.03564453125	8.106231689453125e-6	15	006
26	137.02520751953125	95.1535415649414	0.9999880194664001	543.783935546875	207.2352752685547	0.0006580352783203125	544.6243896484375	205.3199920654297	0.9999998211860657	542.973876953125	207.10679626464844	0.0038105249404907227	15	006
27	141.32730102539062	83.63771057128906	0.8544164299964905	542.1511840820312	207.01223754882812	0.0003915131092071533	544.0885620117188	204.90475463867188	0.9999992251396179	542.8839111328125	206.709716796875	0.001422196626663208	15	006
28	546.31640625	211.28114318847656	0.00011667609214782715	542.9373779296875	207.7254638671875	9.59634780883789e-5	544.8118896484375	205.95367431640625	1.0	542.36572265625	207.47842407226562	0.0017393827438354492	15	006
29	546.3612670898438	210.53158569335938	0.00013259053230285645	186.61605834960938	114.20001220703125	1.0	544.3218383789062	205.3579559326172	0.9999998211860657	542.7628173828125	206.78158569335938	0.001186370849609375	15	006
30	546.3963623046875	210.72032165527344	0.0003688335418701172	194.0957794189453	116.44413757324219	1.0	544.9891967773438	206.06094360351562	0.9999999403953552	542.8333129882812	207.10255432128906	0.0018095672130584717	15	006
31	545.9970092773438	211.355712890625	0.00036206841468811035	546.0660400390625	207.5855255126953	0.0007129907608032227	544.5450439453125	206.18182373046875	0.9999951124191284	543.7451782226562	207.04913330078125	0.018300771713256836	15	006
32	545.994140625	210.79605102539062	0.00013136863708496094	181.8443603515625	91.2727279663086	0.9993106126785278	544.0938110351562	205.31900024414062	0.9999963641166687	543.7346801757812	207.07798767089844	0.003900289535522461	15	006
33	112.9305419921875	53.368900299072266	0.00019824504852294922	178.8291473388672	89.65249633789062	1.0	545.2584228515625	206.11756896972656	0.9999998807907104	542.8897705078125	207.14537048339844	0.002007216215133667	15	006
34	104.45909118652344	51.492488861083984	0.0003242790699005127	179.91542053222656	87.81717681884766	1.0	544.2819213867188	205.52442932128906	0.9999992847442627	542.5512084960938	206.55337524414062	0.0016544461250305176	15	006
35	100.1778335571289	50.05271530151367	0.9722725749015808	177.05569458007812	83.04157257080078	1.0	544.6362915039062	205.6416778564453	0.9999998807907104	542.7051391601562	207.1875	0.0007258355617523193	15	006
36	98.01803588867188	53.86463928222656	0.7862632274627686	174.80502319335938	82.08625030517578	1.0	544.2882080078125	206.46734619140625	0.9999996423721313	542.77587890625	208.0294952392578	0.0053701698780059814	15	006
37	546.4246215820312	211.3663787841797	0.0002180039882659912	173.02163696289062	81.84370422363281	0.9999998211860657	544.7451171875	205.92092895507812	0.999999463558197	544.069580078125	206.98757934570312	0.011268198490142822	15	006
38	546.3443603515625	210.531005859375	0.00026926398277282715	176.0643310546875	79.65076446533203	0.9999350309371948	545.4791870117188	205.64111328125	0.9999998807907104	543.2869262695312	207.26922607421875	0.0011462867259979248	15	006
39	97.62995147705078	49.44746017456055	0.7597495317459106	171.5297088623047	81.80622100830078	0.9089754223823547	545.30224609375	205.70556640625	0.9999999403953552	544.7930297851562	206.49612426757812	0.003441423177719116	15	006
40	96.40275573730469	52.655235290527344	0.9910829663276672	167.82017517089844	78.56046295166016	0.0006736516952514648	544.8360595703125	206.1129608154297	0.9999996423721313	544.6397705078125	207.17010498046875	0.004562020301818848	15	006
41	92.96643829345703	50.16334533691406	0.5350698828697205	545.7886962890625	206.84872436523438	0.0012930035591125488	544.1744995117188	205.09083557128906	0.9999912977218628	543.8517456054688	206.15614318847656	0.006485849618911743	15	006
42	546.0646362304688	211.37217712402344	0.00022467970848083496	161.9952392578125	91.72478485107422	0.1558862328529358	544.683349609375	206.02671813964844	0.9999979734420776	544.1068115234375	206.75685119628906	0.007905185222625732	15	006
43	546.3936157226562	211.02857971191406	0.0001869797706604004	540.9068603515625	207.39736938476562	0.00017401576042175293	544.8981323242188	206.12940979003906	0.9999999403953552	542.6224365234375	207.2748565673828	0.002217233180999756	15	006
44	546.4577026367188	211.28292846679688	0.00012260675430297852	543.1716918945312	207.79156494140625	0.0001717209815979004	545.0328369140625	206.56488037109375	0.9999999403953552	542.94677734375	207.72378540039062	0.0018196702003479004	15	006
45	545.4793090820312	211.66598510742188	0.00028830766677856445	127.55589294433594	90.9653091430664	0.5853646993637085	544.1591796875	206.76983642578125	0.9999983310699463	542.3048706054688	207.78875732421875	0.007613927125930786	15	006
46	6.030388832092285	483.0072937011719	0.0002448558807373047	125.57515716552734	87.25418090820312	0.9999986290931702	544.6557006835938	205.8878173828125	0.9999995827674866	544.1049194335938	207.00836181640625	0.0031813979148864746	15	006
47	545.97021484375	211.01779174804688	0.0002416074275970459	546.0850219726562	207.2904815673828	0.0003617405891418457	544.0863647460938	205.7697296142578	0.9999992251396179	542.888427734375	207.5511932373047	0.005103111267089844	15	006
48	546.5062866210938	211.01991271972656	0.00019657611846923828	545.7300415039062	207.4388885498047	0.0007650256156921387	544.1919555664062	205.73521423339844	0.9999982714653015	544.2039794921875	206.85133361816406	0.015865862369537354	15	006
49	545.8355712890625	211.465576171875	0.00036776065826416016	540.7933349609375	207.29176330566406	0.0005692541599273682	544.15576171875	206.49392700195312	0.9999972581863403	542.8120727539062	207.71437072753906	0.01016053557395935	15	006
50	546.4627685546875	210.50283813476562	0.00018996000289916992	542.8085327148438	206.864013671875	0.00019976496696472168	544.7073974609375	205.2850799560547	0.9999998807907104	542.8230590820312	206.75648498535156	0.0013679563999176025	15	006
51	545.9457397460938	210.72732543945312	0.0002269148826599121	543.0326538085938	207.302978515625	0.0002779066562652588	543.8479614257812	205.5564727783203	0.9999996423721313	542.7153930664062	207.15431213378906	0.002722233533859253	15	006
52	545.7241821289062	211.09396362304688	0.00031554698944091797	544.4207763671875	208.4371795654297	0.0020276010036468506	543.4292602539062	205.53028869628906	0.9999868869781494	543.525390625	206.70025634765625	0.02039051055908203	15	006
53	146.02210998535156	65.34671783447266	0.00577014684677124	140.14743041992188	65.49466705322266	0.0016867518424987793	545.264892578125	205.71446228027344	0.9999995827674866	543.8567504882812	207.0869598388672	0.005066812038421631	15	006
54	144.99945068359375	59.948280334472656	0.00020509958267211914	135.4031219482422	57.98365020751953	0.07538628578186035	545.5033569335938	206.23915100097656	0.9999998211860657	544.2074584960938	207.09109497070312	0.0022469162940979004	15	006
55	545.7662963867188	210.66297912597656	0.00034797191619873047	540.404541015625	206.10557556152344	0.0004697740077972412	544.1092529296875	205.453369140625	0.9999983906745911	543.0794677734375	207.0495147705078	0.0019293725490570068	15	006
56	546.1221313476562	210.92880249023438	0.0002803802490234375	545.7398681640625	207.30079650878906	0.0016875863075256348	544.3186645507812	205.76341247558594	0.9999920129776001	544.25537109375	206.9215850830078	0.010820925235748291	15	006
57	546.8334350585938	210.48219299316406	0.00031256675720214844	138.8410186767578	63.593650817871094	0.226411372423172	545.0157470703125	205.35877990722656	0.9999999403953552	544.1700439453125	206.0348358154297	0.006682842969894409	15	006
58	546.1207275390625	210.88565063476562	0.00036516785621643066	132.63380432128906	61.88037872314453	0.9886990785598755	544.5545654296875	205.5765380859375	0.9999995827674866	543.7606811523438	206.69580078125	0.003855377435684204	15	006
59	546.2127075195312	211.14346313476562	0.0003387331962585449	541.3870239257812	207.27947998046875	0.0011163055896759033	544.866455078125	206.23040771484375	0.9999986886978149	543.5386352539062	207.16885375976562	0.005575776100158691	15	006
60	547.2476196289062	211.45132446289062	8.475780487060547e-5	544.4013671875	207.66232299804688	0.00013884902000427246	546.2105712890625	206.4876708984375	0.9999998807907104	544.403564453125	207.1863555908203	0.003059685230255127	15	006
61	149.90890502929688	64.73443603515625	0.0006113350391387939	145.61785888671875	62.30351638793945	0.9496185779571533	544.7249145507812	205.36317443847656	0.9999998807907104	544.3938598632812	206.60714721679688	0.0022281110286712646	15	006
62	147.93157958984375	64.55644226074219	0.000567018985748291	146.0438995361328	63.279815673828125	0.9999828338623047	543.9988403320312	204.7145233154297	0.9999997019767761	542.2565307617188	206.50115966796875	0.0016984641551971436	15	006
63	546.4146118164062	211.1230010986328	0.00014761090278625488	146.9691925048828	63.56515884399414	0.936406135559082	545.1510009765625	205.81910705566406	0.9999997615814209	544.4244995117188	206.79147338867188	0.003948718309402466	15	006
64	152.61190795898438	64.85527801513672	0.0005447268486022949	150.45407104492188	64.1692886352539	0.9732794761657715	544.0681762695312	206.0946807861328	0.999998927116394	543.9627075195312	206.9254150390625	0.009513795375823975	15	006
65	102.41728210449219	61.77178955078125	0.0005984902381896973	148.7637481689453	65.35681915283203	0.04848909378051758	544.5303344726562	205.7003173828125	0.9999997019767761	544.2777099609375	206.57229614257812	0.0019922256469726562	15	006
66	546.1536254882812	210.76919555664062	0.00016739964485168457	149.0886688232422	66.52954864501953	0.0043630897998809814	544.6419677734375	205.58596801757812	1.0	542.4290771484375	207.3427276611328	0.0011640489101409912	15	006
67	160.81253051757812	64.74459838867188	0.5906248092651367	161.05636596679688	63.875736236572266	0.0045320093631744385	545.09326171875	205.4334259033203	0.9999998807907104	543.3179321289062	207.0867156982422	0.0018799304962158203	15	006
68	160.8875274658203	65.76087951660156	0.003809601068496704	153.09266662597656	64.37706756591797	0.9999568462371826	544.9491577148438	205.5386199951172	0.9999999403953552	543.064453125	206.72445678710938	0.002950906753540039	15	006
69	546.2443237304688	210.189453125	0.0005306601524353027	144.63485717773438	65.19498443603516	0.7059953808784485	544.4238891601562	204.5294189453125	0.9999986886978149	544.1245727539062	206.06532287597656	0.0033921003341674805	15	006
70	151.62185668945312	66.76152801513672	0.00014314055442810059	148.29527282714844	62.4567756652832	0.9999998807907104	544.2843627929688	205.67498779296875	0.9999998807907104	544.5109252929688	206.5240936279297	0.0038364827632904053	15	006
71	546.5677490234375	210.5181121826172	0.000268787145614624	144.80422973632812	61.84391403198242	0.9999982118606567	544.7360229492188	205.55824279785156	0.9999998211860657	544.1144409179688	206.39158630371094	0.001299351453781128	15	006
72	546.0044555664062	211.3092041015625	0.0003300309181213379	148.2024688720703	62.483154296875	0.9999890327453613	545.0651245117188	206.29322814941406	0.9999949336051941	544.2072143554688	206.7930908203125	0.012045621871948242	15	006
73	546.2861938476562	210.86749267578125	0.00025773048400878906	148.2621612548828	65.92816162109375	0.0018264353275299072	544.417724609375	205.769287109375	0.9999997019767761	543.8159790039062	206.75521850585938	0.0026412606239318848	15	006
74	105.00167846679688	61.776756286621094	0.7879066467285156	3.696542501449585	211.24114990234375	0.00020483136177062988	545.4535522460938	206.01292419433594	1.0	544.0198364257812	206.9117431640625	0.002697974443435669	15	006
75	106.17346954345703	62.81658935546875	0.03496316075325012	541.4052124023438	207.10736083984375	0.00014635920524597168	545.4080200195312	205.7090606689453	0.9999998807907104	543.0731811523438	206.9167022705078	0.0007309615612030029	15	006
76	546.451171875	211.02696228027344	0.0001405775547027588	543.3165283203125	207.57522583007812	0.00018778443336486816	544.9511108398438	205.6142120361328	0.9999999403953552	543.0076293945312	206.98202514648438	0.004153430461883545	15	006
77	104.26200866699219	62.79100036621094	0.0007700622081756592	546.53515625	207.72738647460938	0.00021913647651672363	545.0740356445312	205.8429412841797	0.9999997615814209	544.4112548828125	206.5681610107422	0.0021525323390960693	15	006
78	102.11441040039062	65.29756927490234	0.003335416316986084	540.4837646484375	206.71966552734375	0.00017517805099487305	545.0001220703125	205.6205596923828	0.9999998807907104	542.5989379882812	207.18247985839844	0.0016159415245056152	15	006
79	546.8394165039062	210.98597717285156	0.00020271539688110352	541.386962890625	207.05667114257812	0.00020444393157958984	545.4931640625	206.19561767578125	0.9999998807907104	544.404296875	206.83453369140625	0.002217531204223633	15	006
80	98.35736846923828	61.76370620727539	0.5162773728370667	541.2308959960938	206.45745849609375	0.0002973973751068115	544.70068359375	205.1919403076172	0.9999992847442627	544.1325073242188	206.65737915039062	0.003026247024536133	15	006
81	96.8607177734375	63.77227020263672	0.9999914169311523	546.0927124023438	207.7073974609375	0.0004534721374511719	544.6978759765625	205.98667907714844	0.9999992847442627	544.0109252929688	206.89686584472656	0.008595496416091919	15	006
82	93.05070495605469	59.47167205810547	0.00046315789222717285	545.961181640625	206.6033172607422	0.00017696619033813477	544.5901489257812	204.9167022705078	0.9999998807907104	544.0409545898438	206.51988220214844	0.0007119178771972656	15	006
83	98.04705810546875	62.369754791259766	0.995073676109314	542.816650390625	207.6864776611328	0.00021913647651672363	544.0901489257812	205.6827850341797	0.9999998807907104	542.8505249023438	206.92214965820312	0.00248873233795166	15	006
84	546.1903686523438	210.9463653564453	0.0001823902130126953	543.2012939453125	206.9420928955078	0.00020051002502441406	544.1844482421875	205.74246215820312	0.9999996423721313	542.917724609375	207.46644592285156	0.0033491551876068115	15	006
85	99.51495361328125	61.04282760620117	0.968777596950531	546.4216918945312	207.9230499267578	0.00013071298599243164	544.61083984375	206.1737823486328	0.9999998807907104	544.2597045898438	206.74070739746094	0.002087205648422241	15	006
86	100.87861633300781	62.98244857788086	0.0005492568016052246	545.5292358398438	206.76751708984375	0.00026726722717285156	544.0531005859375	205.3794708251953	0.9999991059303284	542.4900512695312	206.702392578125	0.013005465269088745	15	006
87	546.052978515625	210.9713592529297	0.00014832615852355957	542.6402587890625	207.46124267578125	0.00018343329429626465	544.8887939453125	205.95306396484375	0.9999999403953552	542.4900512695312	207.2082061767578	0.001977086067199707	15	006
88	546.06298828125	211.11672973632812	0.00011795759201049805	545.9306030273438	207.45407104492188	0.0002098679542541504	544.4180297851562	206.063720703125	0.9999996423721313	542.9035034179688	207.59890747070312	0.0021365880966186523	15	006
89	89.38434600830078	64.3985366821289	0.999969482421875	546.27978515625	206.87449645996094	0.0006937086582183838	544.3287963867188	205.0102081298828	0.999998927116394	544.4263916015625	205.99375915527344	0.006466090679168701	15	006
90	545.907958984375	211.23435974121094	0.00018709897994995117	542.4815673828125	207.7952423095703	0.00018256902694702148	544.6895141601562	206.4192352294922	0.9999998807907104	542.4605712890625	207.79061889648438	0.0014323294162750244	15	006
91	96.15617370605469	62.6397705078125	0.9994980096817017	545.97607421875	207.21336364746094	0.000394284725189209	544.5017700195312	205.32330322265625	0.9999995827674866	543.0731811523438	207.3721923828125	0.002937108278274536	15	006
92	546.7964477539062	210.89146423339844	0.0003224611282348633	543.859375	206.7043914794922	0.00029474496841430664	545.2947998046875	205.9992218017578	0.9999999403953552	544.23046875	207.0218505859375	0.0039747655391693115	15	006
93	546.443359375	210.47091674804688	0.00029090046882629395	546.4452514648438	207.1638946533203	0.00034675002098083496	544.4086303710938	205.2767791748047	0.9999992847442627	544.336181640625	206.3284912109375	0.006357043981552124	15	006
94	90.18995666503906	63.982479095458984	0.9998131394386292	543.7310180664062	207.15548706054688	0.00047400593757629395	544.8949584960938	206.1866912841797	0.9999986886978149	543.7208862304688	207.3567352294922	0.020017385482788086	15	006
95	546.72705078125	210.5403594970703	0.00019040703773498535	546.263671875	207.4202117919922	0.0001245439052581787	544.771240234375	205.70523071289062	0.9999997615814209	543.986572265625	206.4473419189453	0.004008561372756958	15	006
96	122.9496078491211	64.834228515625	0.0029198825359344482	124.0002670288086	64.50057983398438	0.34149646759033203	544.5289306640625	205.31298828125	0.9999991655349731	543.0046997070312	206.5474090576172	0.005014002323150635	15	006
97	546.0889282226562	210.53578186035156	0.000232011079788208	128.7229766845703	63.297142028808594	0.8220819234848022	544.8603515625	205.60446166992188	0.9999997615814209	544.5707397460938	206.46559143066406	0.0011746883392333984	15	006
98	546.22021484375	210.99952697753906	0.0001957714557647705	129.94284057617188	65.84722137451172	0.30531787872314453	544.5665283203125	205.73211669921875	0.9999998807907104	542.68408203125	207.1416473388672	0.0025478005409240723	15	006
99	546.5421142578125	211.11363220214844	0.00023600459098815918	541.6470336914062	207.32229614257812	0.0004291534423828125	545.2810668945312	206.31900024414062	0.9999996423721313	544.1488647460938	207.16317749023438	0.0022624433040618896	15	006
100	89.9412612915039	65.6046142578125	0.001894444227218628	543.3861083984375	207.3153076171875	0.0003178715705871582	544.6475830078125	206.02340698242188	0.9999994039535522	543.2742309570312	207.31622314453125	0.005269676446914673	15	006
101	83.57186889648438	67.21875762939453	0.06796827912330627	546.4256591796875	207.4250946044922	0.00019377470016479492	544.1904907226562	205.8306121826172	0.9999995827674866	544.3125	206.6212615966797	0.0019887685775756836	15	006
102	546.6718139648438	210.4044647216797	0.00015926361083984375	543.315185546875	207.35523986816406	0.00012475252151489258	545.0272827148438	204.84600830078125	1.0	544.673583984375	206.19174194335938	0.0011645257472991943	15	006
103	546.59619140625	211.141845703125	0.00031438469886779785	541.642578125	206.84945678710938	0.0005570352077484131	545.0509033203125	206.09751892089844	0.9999995231628418	544.3099365234375	207.1059112548828	0.005422383546829224	15	006
104	545.8974609375	211.0833282470703	0.00045308470726013184	126.22209930419922	61.69645690917969	0.003984510898590088	544.2389526367188	206.5352325439453	0.9999980926513672	543.8604125976562	206.93655395507812	0.007587701082229614	15	006
105	545.699951171875	211.59039306640625	0.0002671778202056885	126.27218627929688	64.3201904296875	0.0073632001876831055	543.9310913085938	206.48477172851562	0.9999995231628418	542.4183349609375	208.03900146484375	0.010327368974685669	15	006
106	90.48739624023438	64.59095764160156	0.9002478122711182	546.594482421875	207.01275634765625	0.00016769766807556152	544.9318237304688	204.95758056640625	0.9999999403953552	542.6024169921875	206.77923583984375	0.0011158287525177002	15	006
107	546.8223876953125	210.84690856933594	0.00015088915824890137	546.4537353515625	207.5625	0.00016441941261291504	545.2388305664062	205.7073974609375	0.9999998807907104	544.315185546875	206.57347106933594	0.003459751605987549	15	006
108	546.58544921875	210.8666229248047	0.0001378953456878662	7.6955976486206055	481.0000915527344	0.0003088712692260742	545.4223022460938	205.64358520507812	1.0	543.0911254882812	207.0768280029297	0.0017023086547851562	15	006
109	546.8414916992188	210.61708068847656	0.0002358555793762207	541.2603759765625	206.72816467285156	0.00021249055862426758	545.1835327148438	205.63079833984375	0.9999998807907104	543.2420043945312	206.78245544433594	0.001263737678527832	15	006
110	89.13140869140625	68.76341247558594	0.12898001074790955	543.2196044921875	207.45542907714844	0.00016054511070251465	544.9288940429688	206.18521118164062	0.9999998807907104	542.7195434570312	207.6529083251953	0.0007820725440979004	15	006
111	546.7525024414062	210.6558074951172	0.00016421079635620117	543.2909545898438	206.95057678222656	0.00019550323486328125	545.0363159179688	205.39869689941406	0.9999998807907104	543.3142700195312	205.28668212890625	0.0022822916507720947	15	006
112	545.8155517578125	211.32044982910156	0.0001742839813232422	542.70068359375	207.50331115722656	0.0003260970115661621	544.0640869140625	206.4255828857422	0.9999992847442627	542.4467163085938	207.5313720703125	0.008670240640640259	15	006
113	546.3384399414062	210.99803161621094	0.00018677115440368652	543.3120727539062	207.02830505371094	0.00031816959381103516	544.7669677734375	206.1034698486328	0.9999998807907104	542.9026489257812	207.4052276611328	0.00269123911857605	15	006
114	546.2056274414062	210.509033203125	0.0002798140048980713	543.6107177734375	209.0291748046875	0.000322490930557251	543.6847534179688	205.14755249023438	0.9999994039535522	542.9269409179688	206.35562133789062	0.004138827323913574	15	006
115	546.4046630859375	210.8749237060547	0.00020676851272583008	543.5067138671875	207.20635986328125	0.00018030405044555664	544.8049926757812	205.94056701660156	1.0	543.0738525390625	207.20147705078125	0.001313626766204834	15	006
116	87.08528137207031	68.23711395263672	0.2799145579338074	546.7515869140625	206.64051818847656	0.0001728534698486328	545.16943359375	204.72088623046875	1.0	544.4644165039062	205.6268768310547	0.0011941194534301758	15	006
117	546.4036254882812	210.58132934570312	0.0001895129680633545	13.703492164611816	481.767333984375	0.0008328258991241455	545.2529907226562	205.62193298339844	0.9999999403953552	542.8552856445312	207.20240783691406	0.0013711154460906982	15	006
118	546.0896606445312	210.84722900390625	0.00019147992134094238	134.1653289794922	59.663368225097656	0.0006607472896575928	544.2964477539062	205.57308959960938	0.9999998211860657	542.7657470703125	207.2084197998047	0.0013136863708496094	15	006
119	546.0851440429688	211.478271484375	0.00022032856941223145	543.1058959960938	207.59051513671875	0.00042173266410827637	544.5902099609375	206.353759765625	0.9999991655349731	542.8338623046875	207.8848876953125	0.006631016731262207	15	006
120	90.58673095703125	66.74860382080078	0.1979348063468933	540.683837890625	206.20846557617188	0.0002716481685638428	544.525146484375	205.16151428222656	0.9999992251396179	544.5776977539062	206.40931701660156	0.005748361349105835	15	006
121	546.5346069335938	211.1403350830078	0.0002091825008392334	546.2391967773438	207.4348602294922	0.0003406703472137451	544.4310302734375	205.50994873046875	0.9999994039535522	544.19384765625	206.58148193359375	0.010486006736755371	15	006
122	90.01583862304688	66.73404693603516	0.23897933959960938	546.1854248046875	207.1111297607422	0.0003937184810638428	544.5167846679688	205.52381896972656	0.9999989867210388	544.2940063476562	206.36727905273438	0.00825732946395874	15	006
123	546.345703125	210.0781707763672	0.00017407536506652832	545.98193359375	206.62179565429688	0.00017118453979492188	544.2548828125	204.54568481445312	0.9999996423721313	543.1119995117188	206.3973388671875	0.0008563399314880371	15	006
124	546.4298706054688	210.74325561523438	0.00020873546600341797	543.3766479492188	206.4996337890625	0.00012996792793273926	545.1590576171875	205.67042541503906	0.9999998807907104	542.7581787109375	206.88272094726562	0.001537412405014038	15	006
125	546.30029296875	210.40740966796875	0.0001398324966430664	545.716796875	206.96673583984375	0.00020200014114379883	544.3554077148438	205.34329223632812	0.9999998211860657	542.881103515625	205.07662963867188	0.0013308823108673096	15	006
126	546.7254028320312	210.6204071044922	9.712576866149902e-5	4.722885608673096	209.2301788330078	0.0007657408714294434	545.08203125	205.26657104492188	0.9999999403953552	542.6980590820312	206.75341796875	0.0008876621723175049	15	006
127	545.8240356445312	210.88604736328125	0.00022521615028381348	545.4739379882812	207.24935913085938	0.0008873045444488525	544.0010375976562	205.6519317626953	0.9999986290931702	543.9840698242188	206.4832763671875	0.0052284300327301025	15	006
128	546.5154418945312	210.18626403808594	0.0002760589122772217	545.996826171875	206.55120849609375	0.00018706917762756348	544.5203857421875	204.58856201171875	0.9999997615814209	543.889404296875	206.00991821289062	0.003344118595123291	15	006
129	546.2055053710938	210.82640075683594	0.00018423795700073242	11.808173179626465	481.9435119628906	0.0005035102367401123	544.750732421875	206.20944213867188	0.9999993443489075	543.022216796875	207.33108520507812	0.004527479410171509	15	006
130	545.9224243164062	210.0491485595703	0.00018656253814697266	545.6568603515625	206.10311889648438	0.000512540340423584	544.5775146484375	204.62416076660156	0.9999985694885254	542.9740600585938	206.59217834472656	0.001496732234954834	15	006
131	546.3239135742188	211.33096313476562	0.00021275877952575684	543.3228759765625	207.36289978027344	0.0003770887851715088	545.2698364257812	206.33160400390625	0.9999995231628418	543.3851318359375	208.01889038085938	0.005551636219024658	15	006
132	86.02872467041016	64.9106674194336	0.9992663860321045	540.6838989257812	206.5751953125	0.00031554698944091797	543.6708374023438	205.87026977539062	0.9999995231628418	542.8218994140625	207.00242614746094	0.0015960633754730225	15	006
133	545.8142700195312	210.6000213623047	0.0003587305545806885	545.8282470703125	206.84156799316406	0.0004968345165252686	543.7876586914062	205.46499633789062	0.9999982118606567	542.513916015625	206.94444274902344	0.007728606462478638	15	006
134	546.33984375	211.0966339111328	0.00018554925918579102	543.126708984375	207.94290161132812	0.0002581477165222168	544.941162109375	205.847412109375	0.9999997615814209	544.5765380859375	206.6783447265625	0.0031678974628448486	15	006
135	546.0578002929688	210.8562774658203	0.0004475712776184082	540.6509399414062	206.5422821044922	0.0004885494709014893	544.602294921875	205.60647583007812	0.9999996423721313	543.6924438476562	206.3846893310547	0.011115401983261108	15	006
136	546.29443359375	211.0643768310547	0.0001557469367980957	543.3944091796875	206.86212158203125	0.00023049116134643555	544.5806884765625	205.9351043701172	0.9999998807907104	543.662353515625	206.72769165039062	0.004560261964797974	15	006
137	545.9210815429688	211.36859130859375	0.00011786818504333496	544.5419311523438	208.95346069335938	0.00036460161209106445	544.4718017578125	206.2715606689453	0.999999463558197	543.05908203125	207.85110473632812	0.005634605884552002	15	006
138	546.4268188476562	211.1072540283203	0.00037530064582824707	541.381103515625	207.1089324951172	0.00043192505836486816	545.4038696289062	206.1063690185547	0.9999996423721313	543.9742431640625	207.0005645751953	0.004556894302368164	15	006
139	546.5767822265625	210.9379119873047	0.0002740323543548584	2.8837246894836426	104.74873352050781	0.0004437565803527832	545.3474731445312	205.98516845703125	0.9999996423721313	543.8807983398438	206.6465301513672	0.004549592733383179	15	006
140	546.309326171875	211.0061798095703	0.00046893954277038574	546.55859375	207.2747039794922	0.0003472864627838135	544.2218627929688	205.83773803710938	0.9999984502792358	544.0702514648438	206.66458129882812	0.01162227988243103	15	006
141	546.8108520507812	210.34231567382812	0.0002664327621459961	541.439208984375	205.77523803710938	0.000250011682510376	544.828369140625	205.26174926757812	0.9999998211860657	544.9708862304688	206.0185546875	0.004505813121795654	15	006
142	543.3577270507812	209.4326934814453	0.0001748204231262207	540.5098876953125	206.613525390625	0.00011491775512695312	544.8081665039062	205.488037109375	1.0	541.3309936523438	206.7388458251953	0.0004401206970214844	15	006
143	546.2736206054688	210.52296447753906	0.00014066696166992188	545.9302978515625	206.6768035888672	0.00021794438362121582	544.2595825195312	205.0000762939453	0.9999998807907104	542.3267211914062	206.38372802734375	0.003152817487716675	15	006
144	546.561767578125	210.58045959472656	0.0002678334712982178	546.3125	207.35430908203125	0.00026804208755493164	544.84423828125	205.30422973632812	0.9999998807907104	544.5231323242188	206.47998046875	0.0015727579593658447	15	006
145	546.281005859375	211.34730529785156	0.0003161430358886719	543.3642578125	207.2367401123047	0.0005317628383636475	544.905029296875	206.37228393554688	0.9999986290931702	543.070556640625	207.46400451660156	0.015121906995773315	15	006
146	545.8597412109375	210.571533203125	0.0002721846103668213	540.0582275390625	206.78334045410156	0.00020328164100646973	543.898193359375	205.8435516357422	0.9999998211860657	541.8715209960938	206.89517211914062	0.0012698471546173096	15	006
147	545.5684204101562	211.74948120117188	0.00012868642807006836	542.9113159179688	208.0035400390625	0.0005182921886444092	543.4124145507812	206.97450256347656	0.9999966025352478	542.2288818359375	208.26773071289062	0.01453295350074768	15	006
148	545.9905395507812	211.44406127929688	0.0002548098564147949	542.79638671875	208.10345458984375	0.00022920966148376465	544.467041015625	206.74942016601562	0.9999998211860657	542.465576171875	208.11451721191406	0.002129077911376953	15	006
149	546.3905639648438	211.09292602539062	0.0001677870750427246	543.1386108398438	207.5527801513672	0.0002841055393218994	545.15185546875	205.88783264160156	0.9999998807907104	544.57861328125	206.633544921875	0.005061089992523193	15	006
150	546.6782836914062	210.43203735351562	0.00012856721878051758	546.5947875976562	207.16018676757812	0.00011107325553894043	545.0224609375	204.8788604736328	1.0	542.7710571289062	206.54733276367188	0.0005967617034912109	15	006
151	546.1146240234375	210.63243103027344	0.0001227259635925293	5.196808338165283	212.06658935546875	0.0001614987850189209	544.5516967773438	205.60223388671875	0.9999997615814209	542.4700927734375	207.3255157470703	0.0005284547805786133	15	006
152	545.9505004882812	210.80047607421875	0.0002555251121520996	546.05615234375	207.70079040527344	0.0002772808074951172	543.7960205078125	206.09788513183594	0.9999994039535522	543.9200439453125	206.81362915039062	0.0021483898162841797	15	006
153	546.6532592773438	210.69688415527344	0.0002232193946838379	14.028154373168945	481.6602478027344	0.00022792816162109375	545.054931640625	205.2786407470703	0.9999998211860657	544.6149291992188	206.46560668945312	0.0019661784172058105	15	006
154	546.6248779296875	210.6305694580078	0.00019788742065429688	546.2862548828125	207.05494689941406	0.00028446316719055176	544.7608032226562	205.5947723388672	0.9999991655349731	544.6982421875	206.3177032470703	0.007038623094558716	15	006
155	546.35986328125	210.73057556152344	0.0002332925796508789	540.7813110351562	206.9723358154297	0.00021380186080932617	544.5894775390625	205.68739318847656	0.9999997019767761	543.18798828125	207.178955078125	0.004010707139968872	15	006
156	546.4503784179688	210.75704956054688	0.0001462996006011963	542.9689331054688	207.71559143066406	0.00018030405044555664	544.6878051757812	205.16049194335938	0.9999998807907104	543.1314697265625	206.9029998779297	0.0026183724403381348	15	006
157	546.3292236328125	211.16297912597656	0.00020128488540649414	542.9730224609375	207.656005859375	0.0002657175064086914	544.603515625	206.36019897460938	0.9999998807907104	542.5458984375	207.67076110839844	0.001602768898010254	15	006
158	546.13720703125	210.50875854492188	0.00023734569549560547	545.5272827148438	206.7866668701172	0.00036075711250305176	543.9840698242188	205.1700439453125	0.9999994039535522	543.0355834960938	206.91786193847656	0.004875898361206055	15	006
159	547.0471801757812	210.2762908935547	0.00013938546180725098	102.2406997680664	59.721683502197266	0.0031960606575012207	545.3069458007812	205.0140838623047	1.0	544.7755737304688	205.8068389892578	0.0013338029384613037	15	006
160	547.2360229492188	209.8592987060547	0.0003229379653930664	544.2748413085938	205.550537109375	0.0002644360065460205	545.3587036132812	204.625244140625	0.9999998807907104	544.7814331054688	205.37890625	0.006083041429519653	15	006
161	545.6968383789062	211.45535278320312	0.00023236870765686035	101.46316528320312	53.58368682861328	0.2581979036331177	544.26806640625	206.642333984375	0.9999974966049194	543.5767822265625	207.09873962402344	0.006691098213195801	15	006
162	546.4912109375	210.9488067626953	0.00011578202247619629	108.84164428710938	54.87949752807617	0.018532127141952515	545.0381469726562	206.17822265625	0.9999998807907104	543.2666015625	207.25611877441406	0.0010125041007995605	15	006
163	545.846435546875	210.7841033935547	0.0003395974636077881	102.8014907836914	53.35804748535156	0.0015442073345184326	543.5806884765625	205.87875366210938	0.9999991059303284	542.83642578125	207.4627685546875	0.0033176541328430176	15	006
164	112.4421615600586	52.510562896728516	0.0006046593189239502	102.1624526977539	52.109127044677734	0.9989144802093506	545.0418701171875	206.03738403320312	0.9999999403953552	542.7993774414062	207.4263916015625	0.0021855831146240234	15	006
165	546.0306396484375	210.41517639160156	0.00023567676544189453	364.8832092285156	324.761962890625	0.8284264802932739	544.1538696289062	205.1874542236328	0.9999995231628418	542.8363037109375	206.46463012695312	0.0016438663005828857	15	006
166	113.40066528320312	56.09577560424805	0.0007395744323730469	101.28925323486328	53.25661849975586	0.9999439716339111	544.2098388671875	203.96536254882812	0.9999993443489075	543.0433959960938	203.7936553955078	0.004514217376708984	15	006
167	546.7181396484375	210.65843200683594	0.00013566017150878906	546.2163696289062	207.0199432373047	0.00016447901725769043	545.4277954101562	205.18667602539062	1.0	544.3502807617188	206.31735229492188	0.002089083194732666	15	006
168	546.4921264648438	210.8973846435547	7.551908493041992e-5	542.9126586914062	207.8199462890625	0.00020012259483337402	545.0023193359375	205.8589630126953	1.0	543.0004272460938	207.26571655273438	0.0010367333889007568	15	006
169	545.7723999023438	210.66049194335938	0.00028833746910095215	545.90966796875	206.2574462890625	0.000357210636138916	543.7406616210938	204.82717895507812	0.9999996423721313	543.8271484375	206.21139526367188	0.0040738582611083984	15	006
170	546.210693359375	210.86489868164062	0.0001251697540283203	546.03564453125	207.2615203857422	0.00015181303024291992	544.3701782226562	205.84457397460938	0.9999998211860657	542.7366333007812	207.1904754638672	0.001126319169998169	15	006
171	546.33642578125	210.3784637451172	0.0001271069049835205	545.1263427734375	206.13275146484375	0.0002842247486114502	544.4219970703125	204.41680908203125	0.9999997615814209	543.4923095703125	206.4083251953125	0.0037438273429870605	15	006
172	546.3768310546875	210.7641143798828	0.0001601576805114746	543.6309204101562	207.07704162597656	0.0003402829170227051	544.363525390625	205.7099151611328	0.9999995827674866	544.12939453125	206.6536407470703	0.0038785338401794434	15	006
173	101.39965057373047	53.1888427734375	0.00409582257270813	98.03557586669922	53.152854919433594	0.0006152689456939697	545.0692138671875	206.2106475830078	0.9999998807907104	542.8743896484375	207.14369201660156	0.002591341733932495	15	006
174	97.07521057128906	54.3795280456543	0.07151979207992554	94.4304428100586	54.56939697265625	0.8618396520614624	543.852294921875	205.365966796875	0.9999962449073792	544.0662231445312	206.49795532226562	0.015285253524780273	15	006
175	98.01195526123047	54.73619842529297	0.002391129732131958	93.47883605957031	54.418357849121094	0.9935842752456665	544.86181640625	205.76356506347656	0.9999997615814209	544.2417602539062	206.3262481689453	0.0047893226146698	15	006
176	546.0066528320312	210.46324157714844	0.00012451410293579102	545.6066284179688	207.31817626953125	0.00022146105766296387	544.21728515625	205.4577178955078	0.9999997615814209	542.9458618164062	206.98191833496094	0.0016567409038543701	15	006
177	546.5003051757812	211.2716522216797	0.00030368566513061523	543.4808959960938	207.6151580810547	0.0003803074359893799	545.0542602539062	206.13336181640625	0.9999997615814209	543.9035034179688	207.0030059814453	0.007657796144485474	15	006
178	91.81427764892578	51.41204071044922	0.0006978213787078857	544.9881591796875	205.7076873779297	0.0007164478302001953	543.2708129882812	204.48318481445312	0.9999982118606567	543.701904296875	206.10360717773438	0.004266262054443359	15	006
179	91.32749938964844	50.554683685302734	0.15163952112197876	7.748122692108154	482.32891845703125	0.0002110302448272705	544.7385864257812	205.1337890625	0.9999998807907104	543.1595458984375	206.3504638671875	0.0021732747554779053	15	006
180	96.77243041992188	53.70219421386719	0.37928736209869385	541.2890014648438	206.3499298095703	0.001459568738937378	544.3943481445312	206.0392303466797	0.9999957084655762	544.2066040039062	206.63052368164062	0.008582830429077148	15	006
181	546.5289306640625	210.52783203125	0.0001176297664642334	545.3550415039062	207.21044921875	0.00018465518951416016	544.54248046875	205.15524291992188	0.9999999403953552	543.4038696289062	206.5678253173828	0.001390010118484497	15	006
182	546.5065307617188	210.8894500732422	0.00017830729484558105	546.2330932617188	207.6671142578125	0.0001703798770904541	544.883056640625	206.0352783203125	0.9999998807907104	543.0928344726562	207.0302276611328	0.003296375274658203	15	006
183	545.8486938476562	210.64878845214844	0.00016549229621887207	544.9238891601562	206.7918701171875	0.0002535581588745117	543.7052612304688	205.12899780273438	0.9999997615814209	543.581787109375	206.20623779296875	0.004548251628875732	15	006
184	101.66001892089844	52.86472702026367	0.0004819035530090332	543.5361328125	206.86666870117188	0.0002709329128265381	544.4063720703125	205.70025634765625	0.9999998807907104	543.0457153320312	206.8132781982422	0.0016852617263793945	15	006
185	101.60248565673828	53.95527648925781	0.011902660131454468	100.00090789794922	50.89066696166992	0.010411888360977173	544.1480712890625	205.46099853515625	0.9999998807907104	542.9522705078125	206.6326904296875	0.003911495208740234	15	006
186	546.0907592773438	210.98248291015625	0.00015076994895935059	543.0484008789062	207.219482421875	0.0001588761806488037	544.0834350585938	205.53781127929688	0.9999998807907104	542.6971435546875	207.00282287597656	0.005305200815200806	15	006
187	546.2402954101562	209.99807739257812	0.0002783834934234619	545.810302734375	206.27406311035156	0.0005449950695037842	544.16650390625	204.47154235839844	0.9999985694885254	543.2604370117188	206.14285278320312	0.007268667221069336	15	006
188	546.1527099609375	210.17018127441406	0.0002493858337402344	545.2449340820312	206.755126953125	0.0007003843784332275	543.849365234375	205.07684326171875	0.9999980926513672	543.2543334960938	206.8019561767578	0.0029136836528778076	15	006
189	546.0650024414062	210.8664093017578	0.00012752413749694824	542.9757690429688	207.47950744628906	0.00016182661056518555	544.0460815429688	205.65325927734375	0.9999998807907104	542.3091430664062	206.99366760253906	0.002261430025100708	15	006
190	546.064208984375	210.29193115234375	0.0002238452434539795	545.0674438476562	206.4440460205078	0.0004158616065979004	543.7426147460938	204.97911071777344	0.9999995231628418	542.8319702148438	206.3419647216797	0.005738615989685059	15	006
191	546.5964965820312	211.4852294921875	0.000149458646774292	543.6535034179688	207.47903442382812	0.0003089308738708496	545.0313110351562	206.11285400390625	0.9999999403953552	544.3446044921875	206.9921875	0.003813445568084717	15	006
192	546.7296142578125	210.08053588867188	0.00015559792518615723	543.0930786132812	206.7828369140625	0.0001506805419921875	545.2369995117188	204.6357421875	0.9999999403953552	542.691650390625	205.97781372070312	0.0006842613220214844	15	006
193	546.4204711914062	210.8799591064453	0.00015789270401000977	543.1474609375	207.05076599121094	0.00018718838691711426	544.8842163085938	205.7678680419922	0.9999999403953552	542.8190307617188	207.07608032226562	0.0015129148960113525	15	006
194	546.4486694335938	210.7571258544922	0.00030234456062316895	546.3602294921875	207.1607208251953	0.00033548474311828613	544.5386352539062	205.56402587890625	0.9999997615814209	544.0606689453125	206.6963653564453	0.003892183303833008	15	006
195	546.0700073242188	210.74667358398438	0.000298917293548584	540.9357299804688	206.47703552246094	0.00047850608825683594	544.3165893554688	205.59315490722656	0.9999987483024597	544.255126953125	206.3451690673828	0.004189044237136841	15	006
196	546.420166015625	209.9991455078125	8.538365364074707e-5	7.763494491577148	479.9158630371094	0.00021156668663024902	544.4459228515625	204.4467315673828	1.0	541.4732055664062	204.22706604003906	0.000430375337600708	15	006
197	546.1129150390625	210.07537841796875	0.0003890693187713623	545.2423706054688	206.1649932861328	0.0016981065273284912	544.0113525390625	204.75140380859375	0.9999936819076538	544.019775390625	206.09947204589844	0.007671087980270386	15	006
198	546.0198364257812	210.7303009033203	0.0002459883689880371	545.40869140625	206.92796325683594	0.00079345703125	543.9423828125	205.56605529785156	0.9999977350234985	544.004638671875	206.6259765625	0.006765156984329224	15	006
199	546.566162109375	210.24905395507812	0.00020372867584228516	543.9268188476562	206.363037109375	0.00028073787689208984	544.8152465820312	204.8089599609375	0.9999997615814209	544.1170043945312	205.94967651367188	0.005086660385131836	15	006
200	546.5112915039062	210.30581665039062	0.0002315044403076172	545.8499755859375	206.9739227294922	0.00039583444595336914	544.4332885742188	204.91558837890625	0.9999994039535522	544.4874877929688	206.1850128173828	0.002856224775314331	15	006
201	546.4432373046875	210.77133178710938	0.00014007091522216797	546.3468017578125	207.5908966064453	0.00011941790580749512	544.9058837890625	205.54525756835938	1.0	542.9326171875	206.98011779785156	0.0011856257915496826	15	006
202	546.7523803710938	210.80616760253906	0.00011870265007019043	546.2800903320312	207.0826873779297	0.00012347102165222168	544.8399047851562	205.19467163085938	0.9999999403953552	544.2479858398438	206.32167053222656	0.00451776385307312	15	006
203	546.6593017578125	210.99130249023438	0.00020140409469604492	543.8490600585938	206.48146057128906	0.00019431114196777344	545.1841430664062	206.27468872070312	0.9999996423721313	544.5140991210938	206.48800659179688	0.005812972784042358	15	006
204	546.6422729492188	210.27340698242188	0.00020244717597961426	544.4486083984375	208.25653076171875	0.0006662905216217041	544.289306640625	204.3114471435547	0.999998927116394	544.2361450195312	206.10543823242188	0.011774629354476929	15	006
205	545.5481567382812	210.24720764160156	0.00028315186500549316	545.1746215820312	206.4755096435547	0.0007215738296508789	543.3519897460938	204.79458618164062	0.9999948740005493	542.3339233398438	206.03892517089844	0.006537020206451416	15	006
206	546.2362060546875	210.49241638183594	0.00015947222709655762	540.4198608398438	206.67984008789062	0.00015524029731750488	544.7196655273438	205.32528686523438	1.0	542.4691162109375	206.56314086914062	0.0008561313152313232	15	006
207	545.6085815429688	210.94329833984375	9.47117805480957e-5	544.4139404296875	206.40110778808594	0.00047853589057922363	543.1522216796875	205.6169891357422	0.999998152256012	542.2508544921875	207.3483428955078	0.005438476800918579	15	006
208	546.6150512695312	210.56690979003906	0.00013187527656555176	546.1521606445312	206.97129821777344	0.0001265108585357666	545.15576171875	205.0267791748047	0.9999999403953552	544.3336181640625	205.98997497558594	0.0014334321022033691	15	006
209	546.22509765625	210.99215698242188	0.0002320408821105957	540.8538208007812	206.5618133544922	0.0004347860813140869	544.590576171875	205.77926635742188	0.9999989867210388	543.3165283203125	207.05255126953125	0.009814441204071045	15	006
210	546.0425415039062	210.8257598876953	0.0002059638500213623	539.9298095703125	206.77700805664062	0.0002092421054840088	544.5109252929688	205.8485565185547	1.0	542.5013427734375	207.34439086914062	0.001881927251815796	15	006
211	546.86376953125	211.11874389648438	0.00010195374488830566	13.64660358428955	480.39544677734375	0.00015559792518615723	545.705322265625	206.2775421142578	1.0	543.7058715820312	207.2000732421875	0.002688288688659668	15	006
212	546.37109375	210.41983032226562	0.000176161527633667	545.5631713867188	207.09603881835938	0.00038558244705200195	544.0403442382812	205.09217834472656	0.9999997019767761	542.99462890625	206.16339111328125	0.005566954612731934	15	006
213	545.980712890625	211.45179748535156	0.00017026066780090332	543.2987670898438	207.13116455078125	0.0005053579807281494	543.7388305664062	205.62994384765625	0.9999990463256836	543.90966796875	206.63613891601562	0.017290592193603516	15	006
214	545.9489135742188	210.5865478515625	0.00014850497245788574	545.5743408203125	207.08497619628906	0.00011482834815979004	544.1671142578125	205.32789611816406	0.9999998807907104	542.4476928710938	206.49331665039062	0.0024048984050750732	15	006
215	543.0010375976562	209.16192626953125	0.00013720989227294922	539.6890869140625	205.74627685546875	0.0001182258129119873	544.4019775390625	205.1638946533203	0.9999998807907104	542.0951538085938	205.98988342285156	0.001045823097229004	15	006
216	545.9828491210938	210.64068603515625	0.0003459155559539795	543.3009643554688	206.05743408203125	0.0006402730941772461	543.5158081054688	204.93917846679688	0.9999984502792358	543.6464233398438	206.27862548828125	0.008297324180603027	15	006
217	546.471435546875	211.02548217773438	0.00013506412506103516	543.7303466796875	207.21151733398438	0.0002900063991546631	544.677490234375	205.40391540527344	0.9999998807907104	543.879150390625	206.94052124023438	0.002227693796157837	15	006
218	5.33580207824707	482.0217590332031	7.06017017364502e-5	544.9285888671875	205.9156036376953	0.0001989305019378662	544.5647583007812	204.15811157226562	0.9999998807907104	542.4473876953125	204.28717041015625	0.001056760549545288	15	006
219	546.1897583007812	210.51832580566406	0.00018978118896484375	540.3517456054688	206.40150451660156	0.00021257996559143066	544.4774169921875	205.36529541015625	0.9999998807907104	542.8862915039062	206.54718017578125	0.0043659508228302	15	006
220	545.85205078125	210.12672424316406	0.00019666552543640137	545.087646484375	206.31463623046875	0.00022485852241516113	543.7518310546875	204.54440307617188	0.9999997615814209	542.6837158203125	206.1470947265625	0.0013534128665924072	15	006
221	546.4251708984375	210.4581298828125	0.0002232193946838379	540.676025390625	206.09010314941406	0.00036975741386413574	544.7715454101562	204.84193420410156	0.9999999403953552	543.9293823242188	206.16233825683594	0.0023203492164611816	15	006
222	545.9901123046875	211.0064697265625	0.0001575946807861328	543.2252197265625	207.13331604003906	0.00024193525314331055	544.0982666015625	205.5187225341797	0.9999997615814209	542.76708984375	207.459716796875	0.0015504956245422363	15	006
223	543.60986328125	209.27685546875	0.00016158819198608398	545.4814453125	206.7353515625	0.00013181567192077637	544.5477294921875	205.313720703125	0.9999998807907104	542.699951171875	206.55276489257812	0.0012899339199066162	15	006
224	546.4300537109375	210.5055389404297	0.0002516210079193115	545.7356567382812	206.43959045410156	0.0004248321056365967	544.5142822265625	204.85372924804688	0.9999997615814209	544.0120239257812	206.08984375	0.003975957632064819	15	006
225	546.3271484375	210.7052459716797	0.00028005242347717285	543.1864013671875	206.4047393798828	0.00019595026969909668	544.911376953125	205.7742462158203	1.0	544.3331298828125	206.25289916992188	0.0016878247261047363	15	006
226	6.430502891540527	482.0994567871094	0.0001830458641052246	545.8621826171875	207.06460571289062	0.00016868114471435547	544.5887451171875	205.26695251464844	0.9999999403953552	542.854248046875	206.63609313964844	0.0015142858028411865	15	006
227	546.5286254882812	210.66787719726562	9.816884994506836e-5	545.2716064453125	206.74813842773438	0.00012493133544921875	545.0593872070312	205.02828979492188	1.0	542.8651733398438	206.3573455810547	0.0010546743869781494	15	006
228	546.4400024414062	210.79132080078125	7.602572441101074e-5	645.8751220703125	129.52793884277344	0.00012993812561035156	544.7652587890625	205.471435546875	1.0	542.6900024414062	206.9441680908203	0.000702589750289917	15	006
229	545.8836059570312	210.8260955810547	0.0003368854522705078	540.4616088867188	206.10076904296875	0.0017670094966888428	543.821533203125	205.19515991210938	0.9999988079071045	543.1693115234375	207.02938842773438	0.005377829074859619	15	006
230	544.0127563476562	210.63787841796875	0.0001881122589111328	540.9513549804688	207.71194458007812	0.0010037124156951904	544.0768432617188	206.3341827392578	0.9999964833259583	542.8850708007812	208.28538513183594	0.01642131805419922	15	006
231	546.6090087890625	210.64581298828125	7.972121238708496e-5	545.4595947265625	207.01153564453125	9.825825691223145e-5	544.8368530273438	205.31674194335938	1.0	543.8136596679688	206.2467498779297	0.001698821783065796	15	006
232	545.9033813476562	210.5958709716797	0.00020179152488708496	540.9203491210938	206.16575622558594	0.0004515647888183594	544.1053466796875	205.26368713378906	0.9999990463256836	543.7830810546875	206.39675903320312	0.0034852921962738037	15	006
233	546.3489379882812	210.7574462890625	0.00014317035675048828	545.372314453125	206.62484741210938	0.00030115246772766113	543.9019775390625	205.011474609375	0.9999992847442627	543.3154907226562	206.20315551757812	0.015045970678329468	15	006
234	546.6423950195312	211.3188018798828	0.00029850006103515625	543.8032836914062	207.0235595703125	0.0006188750267028809	545.1654663085938	206.56581115722656	0.9999997615814209	544.6466674804688	207.2002410888672	0.0038774609565734863	15	006
235	546.43408203125	211.16802978515625	0.00010454654693603516	545.558837890625	207.39707946777344	0.0003166794776916504	544.7589721679688	205.99893188476562	0.9999996423721313	543.5940551757812	207.29241943359375	0.0023543238639831543	15	006
236	545.7807006835938	210.6910858154297	0.0001308917999267578	542.8457641601562	206.68702697753906	0.00026047229766845703	543.6795043945312	205.4896240234375	0.9999995231628418	542.194580078125	206.77703857421875	0.00726395845413208	15	006
237	546.0419311523438	210.16635131835938	0.0001291334629058838	545.1865844726562	206.5864715576172	0.00042566657066345215	544.09423828125	204.9951171875	0.9999994039535522	543.1624755859375	206.6690673828125	0.0023692846298217773	15	006
238	5.795307636260986	482.5591125488281	0.0002403557300567627	13.421541213989258	482.151611328125	0.0003775656223297119	544.439697265625	205.0692596435547	0.9999999403953552	544.0916748046875	206.1742401123047	0.001702427864074707	15	006
239	545.2393798828125	211.0193328857422	0.0002468228340148926	544.5523071289062	207.02308654785156	0.0034752190113067627	543.4893798828125	205.67633056640625	0.9999848008155823	542.9244384765625	207.134033203125	0.008340567350387573	15	006
240	546.6508178710938	209.98239135742188	9.942054748535156e-5	541.0387573242188	205.37242126464844	0.00010955333709716797	545.1804809570312	204.2744598388672	1.0	544.302978515625	205.70245361328125	0.0015995204448699951	15	006
241	5.383783340454102	482.98712158203125	0.00016584992408752441	544.96728515625	206.59469604492188	0.0005224347114562988	543.6722412109375	205.47996520996094	0.9999969005584717	543.7088012695312	206.7541046142578	0.006354004144668579	15	006
242	543.8206176757812	209.3331298828125	0.0001361370086669922	543.7015380859375	208.48556518554688	0.00043004751205444336	544.1331787109375	205.31790161132812	0.999998927116394	543.2703247070312	206.49700927734375	0.0033412277698516846	15	006
243	545.8087158203125	210.56700134277344	0.00041550397872924805	540.54638671875	205.98870849609375	0.0008237659931182861	543.74169921875	205.0353546142578	0.9999990463256836	543.0973510742188	206.9423828125	0.003782600164413452	15	006
244	546.353271484375	210.3308868408203	0.00010734796524047852	543.1082763671875	207.1646270751953	0.00014027953147888184	544.3052368164062	204.6695098876953	1.0	542.6167602539062	206.1629180908203	0.0007273256778717041	15	006
245	546.1368408203125	210.95582580566406	0.00017940998077392578	545.2179565429688	206.8128204345703	0.0009546279907226562	543.9984741210938	205.457763671875	0.9999949932098389	544.1885375976562	206.6548309326172	0.012705892324447632	15	006
246	546.51806640625	211.0739288330078	0.00016823410987854004	546.1201171875	207.58901977539062	0.0003904402256011963	544.768798828125	205.8634796142578	0.9999995231628418	544.5020751953125	206.64308166503906	0.0053789615631103516	15	006
247	545.56298828125	210.7870330810547	0.00033411383628845215	540.4095458984375	205.9830780029297	0.0017040371894836426	543.0050048828125	205.2271270751953	0.9999866485595703	543.0679321289062	206.81134033203125	0.01597025990486145	15	006
248	546.2947998046875	210.48524475097656	0.00013518333435058594	540.5068359375	206.368408203125	0.00017511844635009766	544.5303344726562	205.44590759277344	1.0	543.8213500976562	206.00465393066406	0.0019445419311523438	15	006
249	5.482669830322266	480.28704833984375	7.468461990356445e-5	645.7796020507812	111.99951934814453	0.0002168416976928711	544.9058227539062	205.38626098632812	1.0	544.32080078125	206.48019409179688	0.0005561411380767822	15	006
250	546.1046142578125	210.63327026367188	0.00019621849060058594	545.7520141601562	206.93133544921875	0.0002345740795135498	544.1743774414062	205.0498046875	0.9999997615814209	543.6382446289062	206.4300537109375	0.001752227544784546	15	006
251	546.1116943359375	210.7316131591797	0.00014734268188476562	540.202392578125	206.92733764648438	0.0001265406608581543	544.030029296875	205.5260467529297	0.9999998211860657	542.6492919921875	206.85662841796875	0.0017450451850891113	15	006
252	545.6490478515625	210.3030548095703	0.0004011392593383789	543.7139892578125	208.4808349609375	0.003060281276702881	543.5816040039062	205.16087341308594	0.9999934434890747	543.7650146484375	206.49671936035156	0.0034339725971221924	15	006
253	547.062744140625	210.2126922607422	8.493661880493164e-5	546.73779296875	207.5469970703125	9.733438491821289e-5	545.6517333984375	205.0783233642578	0.9999998807907104	545.0794067382812	206.15260314941406	0.00047022104263305664	15	006
254	546.390380859375	210.66375732421875	9.226799011230469e-5	544.9000244140625	206.332275390625	0.00015407800674438477	544.2969360351562	205.00091552734375	0.9999997019767761	543.8271484375	206.2920379638672	0.0030638575553894043	15	006
255	546.1821899414062	209.94854736328125	0.0002560913562774658	545.3455810546875	206.36183166503906	0.00029221177101135254	543.892578125	204.5787353515625	0.9999997615814209	543.0931396484375	206.09632873535156	0.0016183853149414062	15	006
256	543.498291015625	210.1425018310547	0.00010964274406433105	545.125732421875	207.06922912597656	0.00030115246772766113	543.9308471679688	206.1192626953125	0.9999990463256836	543.8159790039062	206.69773864746094	0.0049186646938323975	15	006
257	545.8668823242188	210.990478515625	0.00021660327911376953	541.0193481445312	206.7929229736328	0.0006372332572937012	544.0906372070312	205.79531860351562	0.9999979734420776	543.21923828125	207.05191040039062	0.011721253395080566	15	006
258	545.9652709960938	210.8866729736328	7.289648056030273e-5	542.84423828125	207.28195190429688	0.00011140108108520508	544.2843017578125	205.416259765625	0.9999999403953552	541.9024658203125	206.97650146484375	0.0009018480777740479	15	006
259	545.626708984375	210.83026123046875	0.00016352534294128418	544.0307006835938	208.42251586914062	0.00109139084815979	543.5614624023438	204.92092895507812	0.9999992251396179	543.3800048828125	206.46043395996094	0.004237532615661621	15	006
260	546.312255859375	210.45208740234375	0.0004125833511352539	546.0133056640625	207.0510711669922	0.0007533729076385498	544.63427734375	205.3048095703125	0.9999992847442627	544.2850341796875	206.23513793945312	0.006220430135726929	15	006
261	546.6595458984375	210.66087341308594	9.435415267944336e-5	545.9526977539062	207.05149841308594	0.00010630488395690918	545.0750122070312	205.30023193359375	1.0	542.6399536132812	206.48277282714844	0.0010280311107635498	15	006
262	545.9528198242188	210.5825958251953	0.0001735687255859375	540.1707153320312	205.98265075683594	0.00037488341331481934	544.009765625	205.26217651367188	0.9999991655349731	542.5252075195312	206.45948791503906	0.004418224096298218	15	006
263	546.0203857421875	210.6516571044922	0.00017321109771728516	544.8603515625	206.15528869628906	0.00067940354347229	544.05908203125	205.0278778076172	0.9999969005584717	543.7404174804688	206.37078857421875	0.007389426231384277	15	006
264	546.0367431640625	211.24229431152344	7.364153861999512e-5	544.5858764648438	207.14669799804688	0.00016880035400390625	544.5198974609375	206.07737731933594	0.9999994039535522	542.9003295898438	207.3652801513672	0.006531268358230591	15	006
265	546.7054443359375	210.97772216796875	0.0001595914363861084	546.1424560546875	207.37545776367188	0.0001328587532043457	544.7957763671875	205.69424438476562	1.0	544.40966796875	206.5863494873047	0.0037838518619537354	15	006
266	546.1896362304688	210.6874542236328	9.849667549133301e-5	543.3418579101562	207.0222625732422	0.00026664137840270996	543.92431640625	205.17250061035156	0.9999998807907104	542.4055786132812	206.17588806152344	0.008430898189544678	15	006
267	546.4099731445312	210.3360137939453	0.00014677643775939941	543.1689453125	207.0775909423828	0.00015944242477416992	544.8554077148438	205.0247344970703	0.9999999403953552	544.2797241210938	206.12571716308594	0.001066833734512329	15	006
268	546.4603271484375	210.6125946044922	0.00018331408500671387	540.446533203125	205.9704132080078	0.00014141201972961426	544.669921875	205.04702758789062	0.9999999403953552	544.392822265625	205.9632568359375	0.0024095773696899414	15	006
269	545.9784545898438	210.4486541748047	0.00019910931587219238	540.4664306640625	205.8260498046875	0.0005544722080230713	543.974365234375	205.1013946533203	0.999998927116394	543.0645751953125	206.61532592773438	0.004347324371337891	15	006
270	546.462646484375	210.71604919433594	0.0003558695316314697	3.4652276039123535	215.45591735839844	0.0019075274467468262	544.9475708007812	205.7894744873047	0.9999998211860657	543.1390991210938	207.2857208251953	0.0027156174182891846	15	006
271	546.100830078125	210.6763458251953	0.0002129077911376953	539.5942993164062	206.61111450195312	0.00014126300811767578	544.1262817382812	205.02186584472656	0.9999998807907104	542.3158569335938	206.61923217773438	0.0017117857933044434	15	006
272	546.15576171875	210.91265869140625	0.00019365549087524414	541.0946044921875	206.6665802001953	0.0004055798053741455	544.4461669921875	205.79000854492188	0.9999994039535522	543.2461547851562	206.91543579101562	0.009765326976776123	15	006
273	546.2753295898438	210.6903076171875	0.00020498037338256836	545.8014526367188	207.1545867919922	0.00030294060707092285	544.510498046875	205.21389770507812	0.9999997615814209	543.2492065429688	206.81610107421875	0.003457367420196533	15	006
274	546.4147338867188	210.47213745117188	7.936358451843262e-5	545.6965942382812	206.6760711669922	9.936094284057617e-5	544.8367309570312	204.833740234375	1.0	542.6895751953125	206.26681518554688	0.0018086731433868408	15	006
275	546.4646606445312	210.9683380126953	0.00018861889839172363	543.3140869140625	206.45973205566406	0.00026363134384155273	544.5253295898438	205.78863525390625	0.9999997615814209	543.2447509765625	206.9387969970703	0.009431838989257812	15	006
276	546.3587036132812	210.5845184326172	0.0001513361930847168	543.1177978515625	207.389892578125	0.00015616416931152344	544.93310546875	205.310791015625	1.0	542.828369140625	206.80117797851562	0.001449495553970337	15	006
277	545.4366455078125	211.14157104492188	0.0002906322479248047	540.0805053710938	206.9764862060547	0.0010644495487213135	543.5786743164062	205.9740753173828	0.9999992847442627	542.677978515625	207.83218383789062	0.0023400485515594482	15	006
278	546.0792846679688	210.57286071777344	0.00011181831359863281	539.9544067382812	206.48699951171875	0.00020039081573486328	544.3751831054688	205.13006591796875	0.9999997615814209	542.2182006835938	206.23458862304688	0.0020981132984161377	15	006
279	545.985595703125	210.60496520996094	0.00030797719955444336	540.9594116210938	206.2501983642578	0.0007463395595550537	544.291015625	205.27207946777344	0.9999991655349731	543.376708984375	206.71966552734375	0.0031619369983673096	15	006
280	546.16943359375	210.8870391845703	0.00019758939743041992	540.9253540039062	205.93780517578125	0.0005882382392883301	544.2119750976562	205.42420959472656	0.9999988079071045	543.7694702148438	206.0426483154297	0.015114396810531616	15	006
281	546.3206787109375	210.4388885498047	0.00012636184692382812	545.0348510742188	206.5724639892578	0.0002022385597229004	544.5301513671875	204.81668090820312	0.9999998211860657	543.6204833984375	206.319091796875	0.0030792951583862305	15	006
282	546.5328979492188	211.26280212402344	0.00014659762382507324	543.5000610351562	206.88900756835938	0.00020945072174072266	545.1427612304688	205.7764434814453	1.0	543.8265380859375	206.70790100097656	0.0026142001152038574	15	006
283	543.5333251953125	209.8587188720703	0.0002619326114654541	540.6064453125	206.6587371826172	0.00040328502655029297	544.4563598632812	205.54786682128906	0.9999996423721313	542.79541015625	207.1898193359375	0.002946794033050537	15	006
284	545.8609008789062	210.95870971679688	0.00020590424537658691	544.251708984375	208.35125732421875	0.0011642873287200928	544.1619262695312	205.1444549560547	0.9999929666519165	542.9608154296875	207.05555725097656	0.015839070081710815	15	006
285	6.320969581604004	481.25341796875	0.00019443035125732422	544.7115478515625	206.08316040039062	0.0003955364227294922	543.4374389648438	204.514404296875	0.9999997615814209	542.2037963867188	205.98739624023438	0.005011558532714844	15	006
286	546.3699951171875	210.52183532714844	6.827712059020996e-5	543.1516723632812	207.35845947265625	0.0001342296600341797	544.862548828125	205.06289672851562	1.0	542.5834350585938	206.5997314453125	0.0008635818958282471	15	006
287	546.241943359375	210.79278564453125	0.00010195374488830566	543.359375	207.2615509033203	0.00012367963790893555	544.9766235351562	205.3837890625	1.0	542.6980590820312	206.90985107421875	0.0009731054306030273	15	006
288	5.884567737579346	482.71820068359375	0.00015434622764587402	7.642946243286133	482.03271484375	0.0001576542854309082	544.4021606445312	205.43275451660156	0.9999998807907104	543.7984008789062	206.9270477294922	0.0014345347881317139	15	006
289	546.5975952148438	210.31436157226562	0.0001665353775024414	14.360611915588379	481.9836730957031	0.0007103979587554932	545.1909790039062	205.0670166015625	1.0	543.12939453125	206.6241912841797	0.000855863094329834	15	006
290	546.5665893554688	210.66275024414062	9.402632713317871e-5	543.2578735351562	207.1822967529297	0.00012168288230895996	544.4979858398438	204.8096466064453	0.9999999403953552	542.5446166992188	206.5966033935547	0.0031910836696624756	15	006
291	546.12158203125	210.54214477539062	0.0002161562442779541	541.4175415039062	205.9607696533203	0.0011169016361236572	544.2195434570312	205.1002960205078	0.9999947547912598	543.8865966796875	206.5701904296875	0.005552411079406738	15	006
292	546.3042602539062	210.8821258544922	0.00020444393157958984	540.8662109375	207.2039031982422	0.00024628639221191406	545.050048828125	205.747802734375	1.0	543.074462890625	207.3558349609375	0.0016358494758605957	15	006
293	546.5037231445312	210.1481475830078	0.00019043684005737305	541.2554321289062	206.0767059326172	0.00021407008171081543	544.9861450195312	204.73118591308594	0.9999998807907104	544.4682006835938	206.14801025390625	0.0015592873096466064	15	006
294	543.6925659179688	209.7827606201172	7.349252700805664e-5	543.3115234375	207.0349578857422	0.00012499094009399414	545.2286376953125	205.69451904296875	0.9999998807907104	543.171142578125	206.74066162109375	0.002700299024581909	15	006
295	545.6490478515625	210.56130981445312	0.00022107362747192383	540.3684692382812	206.08535766601562	0.0007791221141815186	543.7041625976562	205.2672882080078	0.9999990463256836	542.5966796875	206.89903259277344	0.003914356231689453	15	006
296	546.1935424804688	210.24600219726562	0.00017392635345458984	545.027099609375	209.78318786621094	0.00018918514251708984	543.9866943359375	204.72731018066406	0.9999997615814209	542.6939086914062	205.94561767578125	0.004630684852600098	15	006
297	545.941650390625	210.69720458984375	0.0003705322742462158	544.6958618164062	206.5345916748047	0.0017586052417755127	544.08349609375	204.990478515625	0.999993085861206	543.44091796875	206.22763061523438	0.01781448721885681	15	006
298	546.587158203125	210.19033813476562	8.26120376586914e-5	546.3522338867188	206.44480895996094	0.00010028481483459473	544.6643676757812	204.79550170898438	1.0	542.5960083007812	206.15182495117188	0.0007843077182769775	15	006
299	546.372802734375	210.62416076660156	0.00019732117652893066	541.0203247070312	206.64443969726562	0.00025272369384765625	544.7843017578125	205.39102172851562	0.9999998807907104	544.0110473632812	206.68179321289062	0.0014103353023529053	15	006
300	545.9635620117188	209.69735717773438	0.00020447373390197754	543.4949340820312	208.37612915039062	0.000356137752532959	543.5850219726562	203.8562774658203	0.9999996423721313	544.46337890625	205.67527770996094	0.0016846954822540283	15	006
301	545.9668579101562	211.39183044433594	0.0002383589744567871	543.0952758789062	207.82345581054688	0.00025278329849243164	544.4115600585938	206.73826599121094	0.9999998807907104	542.3018798828125	207.6825714111328	0.0023438632488250732	15	006
302	5.846146106719971	482.9716491699219	0.0001589357852935791	14.200146675109863	482.13916015625	0.00025895237922668457	544.51953125	204.7258758544922	0.9999998807907104	542.980712890625	206.33609008789062	0.0015977025032043457	15	006
303	546.0829467773438	210.7350311279297	0.00011247396469116211	545.653076171875	207.0588836669922	0.00014212727546691895	544.1510620117188	205.4582061767578	0.9999998807907104	542.4085693359375	206.86012268066406	0.00156363844871521	15	006
304	543.8759155273438	209.32752990722656	0.00014418363571166992	545.6133422851562	206.9655303955078	0.00027242302894592285	544.1165771484375	205.18524169921875	0.9999992847442627	543.103759765625	206.7949981689453	0.0018680691719055176	15	006
305	546.6419067382812	209.8177947998047	0.0003052651882171631	545.6358642578125	206.86326599121094	0.00025659799575805664	544.8359375	204.50799560546875	0.9999998807907104	542.7681884765625	204.75274658203125	0.0009475648403167725	15	006
306	546.1469116210938	210.47216796875	0.00013363361358642578	545.5922241210938	207.16969299316406	0.00014582276344299316	544.5912475585938	205.18197631835938	0.9999999403953552	542.87548828125	206.7785186767578	0.0008627772331237793	15	006
307	545.9242553710938	210.93763732910156	0.00020140409469604492	540.5758666992188	206.83934020996094	0.00034123659133911133	544.5354614257812	206.09007263183594	0.9999997615814209	542.59033203125	207.30841064453125	0.0019159913063049316	15	006
308	546.2772216796875	210.9970703125	8.64267349243164e-5	543.09423828125	207.31317138671875	0.0001837611198425293	544.4158325195312	206.18798828125	1.0	542.5162963867188	207.0731964111328	0.001718282699584961	15	006
309	545.5588989257812	210.71734619140625	0.00013515353202819824	542.5136108398438	206.6453857421875	0.00019761919975280762	543.4667358398438	205.92018127441406	0.9999995231628418	541.9548950195312	206.9356231689453	0.004430174827575684	15	006
310	546.1798706054688	210.29776000976562	0.0001494884490966797	545.2150268554688	206.4570770263672	0.000382155179977417	544.0579223632812	204.55487060546875	0.9999995827674866	543.1749877929688	206.10183715820312	0.0068104565143585205	15	006
311	5.506995677947998	481.3861389160156	6.917119026184082e-5	8.307619094848633	471.49267578125	0.00013136863708496094	544.7374267578125	205.5894012451172	0.9999999403953552	542.3446044921875	206.78854370117188	0.001409083604812622	15	006
312	546.366943359375	210.41748046875	0.00012752413749694824	540.6640014648438	205.61929321289062	0.00016859173774719238	544.476318359375	204.9991912841797	0.9999998807907104	544.4442749023438	205.89918518066406	0.0015690922737121582	15	006
313	545.9884643554688	210.52882385253906	0.00016734004020690918	544.149169921875	208.59646606445312	0.00029018521308898926	544.5612182617188	205.27349853515625	0.9999998807907104	542.9219360351562	206.95904541015625	0.0011202096939086914	15	006
314	546.6657104492188	210.55734252929688	0.00012347102165222168	540.8804931640625	206.48497009277344	0.0001437366008758545	544.9253540039062	205.3091583251953	1.0	542.8179321289062	206.26364135742188	0.0022524595260620117	15	006
315	546.362548828125	210.47080993652344	0.0001844167709350586	543.169677734375	206.38296508789062	0.00018674135208129883	544.9326782226562	204.92820739746094	0.9999997019767761	543.142822265625	206.32249450683594	0.006227374076843262	15	006
316	546.0202026367188	210.31564331054688	0.00021278858184814453	544.9476928710938	205.76719665527344	0.00045549869537353516	544.1046752929688	204.50881958007812	0.9999989867210388	543.1549682617188	206.15765380859375	0.004553735256195068	15	006
317	546.4846801757812	210.18698120117188	0.00012028217315673828	545.4715576171875	206.37545776367188	0.0002339482307434082	544.097900390625	204.58819580078125	0.9999999403953552	542.6778564453125	204.72689819335938	0.0036028623580932617	15	006
318	546.01171875	210.708251953125	0.00033408403396606445	545.3447875976562	206.87240600585938	0.0011543333530426025	544.4547729492188	205.18490600585938	0.9999957084655762	543.7257690429688	207.25323486328125	0.006464183330535889	15	006
319	546.1549072265625	210.67462158203125	0.0001404881477355957	540.184814453125	206.54405212402344	0.00016766786575317383	544.3701171875	205.17822265625	0.9999998807907104	542.7044677734375	206.7044677734375	0.0010188519954681396	15	006
320	546.6028442382812	210.47186279296875	0.00020936131477355957	229.5928955078125	192.54232788085938	0.00023543834686279297	544.7769775390625	204.92002868652344	1.0	543.0903930664062	206.26953125	0.00310400128364563	15	006
321	545.6741943359375	211.51866149902344	0.0001627504825592041	542.8092651367188	207.7746124267578	0.0006789863109588623	544.6104736328125	206.24691772460938	0.9999997615814209	542.8710327148438	208.12091064453125	0.006733804941177368	15	006
322	546.3251342773438	211.28070068359375	0.000266343355178833	543.1829223632812	207.48150634765625	0.0005237460136413574	544.8944702148438	205.87608337402344	0.9999995231628418	543.8968505859375	206.59681701660156	0.013436615467071533	15	006
323	545.9089965820312	211.4521942138672	0.00011560320854187012	542.8275146484375	207.26927185058594	0.00046631693840026855	543.9158935546875	206.18629455566406	0.9999996423721313	542.616943359375	207.3061981201172	0.010022133588790894	15	006
324	546.387451171875	210.8382568359375	0.0001749098300933838	541.2494506835938	206.56570434570312	0.0003134012222290039	544.4727783203125	205.45144653320312	0.9999997019767761	543.8386840820312	207.08538818359375	0.004082441329956055	15	006
325	543.7229614257812	209.79196166992188	0.0001112520694732666	545.0044555664062	207.34922790527344	0.00032323598861694336	544.5843505859375	205.83770751953125	0.9999991655349731	542.9829711914062	207.21775817871094	0.0032989084720611572	15	006
326	546.359375	210.50930786132812	0.00015398859977722168	540.83935546875	206.69100952148438	0.0001373291015625	544.9732055664062	205.24505615234375	1.0	543.3927612304688	206.51870727539062	0.0005971193313598633	15	006
327	546.0989379882812	211.2528076171875	0.00014352798461914062	543.0221557617188	207.68780517578125	0.00023832917213439941	544.6586303710938	206.3245391845703	1.0	542.7230224609375	207.78961181640625	0.0015332400798797607	15	006
328	545.5818481445312	210.10443115234375	0.00018736720085144043	544.9415283203125	206.04476928710938	0.0002600252628326416	543.4979858398438	204.48565673828125	0.999999463558197	542.4019775390625	206.4400634765625	0.0017849206924438477	15	006
329	545.750732421875	210.81988525390625	0.0001436769962310791	542.6055908203125	207.13771057128906	0.00018128752708435059	543.9849853515625	205.40228271484375	0.9999999403953552	542.15478515625	206.5923309326172	0.0014261603355407715	15	006
330	546.477783203125	210.48110961914062	0.0001366734504699707	545.8436279296875	206.63409423828125	0.0001735389232635498	544.867919921875	204.7087860107422	0.9999998211860657	544.2841796875	206.37045288085938	0.002619117498397827	15	006
331	546.5484008789062	210.43255615234375	0.00016811490058898926	541.1698608398438	206.42959594726562	0.00016540288925170898	545.1504516601562	205.02899169921875	1.0	543.3491821289062	206.57962036132812	0.0012163817882537842	15	006
332	546.4118041992188	210.28692626953125	0.00012940168380737305	545.5018920898438	207.11349487304688	0.0001303553581237793	544.6586303710938	204.642578125	1.0	542.955322265625	206.08599853515625	0.0020005106925964355	15	006
333	545.994140625	210.47337341308594	0.0001341402530670166	545.2384643554688	207.08457946777344	0.00040668249130249023	544.443115234375	205.28646850585938	0.9999997615814209	542.8545532226562	206.742919921875	0.0014518201351165771	15	006
334	543.6622924804688	209.54611206054688	0.00022685527801513672	543.7084350585938	208.29129028320312	0.0012218356132507324	543.6602783203125	205.4872283935547	0.9999892115592957	543.6630859375	206.69432067871094	0.006954073905944824	15	006
335	545.9701538085938	210.11048889160156	0.00018957257270812988	544.5777587890625	205.4727325439453	0.0007047653198242188	543.5252685546875	204.0149383544922	0.999997615814209	543.46875	205.99520874023438	0.004349261522293091	15	006
336	5.682055950164795	482.2079162597656	0.00023621320724487305	546.0300903320312	207.02334594726562	0.0007626116275787354	544.5654296875	205.4333038330078	0.9999960064888	544.188232421875	206.57589721679688	0.00522574782371521	15	006
337	546.0867309570312	210.8781280517578	0.0001437366008758545	542.7998657226562	206.96951293945312	0.00019463896751403809	544.4120483398438	205.7760009765625	0.9999999403953552	543.557373046875	206.6569061279297	0.0023485422134399414	15	006
338	546.3938598632812	210.8579864501953	0.00022158026695251465	540.9564208984375	207.26144409179688	0.00020959973335266113	545.3353271484375	205.47251892089844	1.0	542.7691650390625	207.10455322265625	0.0007416009902954102	15	006
339	546.706787109375	210.36485290527344	6.216764450073242e-5	545.9369506835938	206.88644409179688	9.560585021972656e-5	544.958740234375	204.97821044921875	1.0	542.5144653320312	206.40904235839844	0.0005881786346435547	15	006
340	545.5640869140625	211.3344268798828	0.0001691281795501709	540.2056884765625	207.29872131347656	0.000314176082611084	544.08203125	206.0634765625	0.9999977350234985	542.3662719726562	207.38360595703125	0.005406826734542847	15	006
341	546.1197509765625	210.37220764160156	0.0001493990421295166	543.1283569335938	206.66763305664062	0.00026991963386535645	544.1942749023438	205.23406982421875	0.9999997615814209	543.0208740234375	206.90943908691406	0.004464060068130493	15	006
342	546.861572265625	210.48948669433594	0.00013962388038635254	541.36328125	206.43316650390625	0.0001518726348876953	545.5394287109375	205.09251403808594	1.0	543.3154296875	206.5352020263672	0.0017805993556976318	15	006
343	546.3182983398438	210.64859008789062	0.000134199857711792	545.1327514648438	206.9766082763672	0.0003005564212799072	544.3699340820312	205.32427978515625	0.9999997615814209	543.4937133789062	206.4738311767578	0.004635751247406006	15	006
344	545.8602294921875	210.40916442871094	0.00014886260032653809	542.6536865234375	206.79733276367188	0.0002868473529815674	543.677734375	204.92649841308594	0.9999999403953552	542.0440063476562	206.503173828125	0.0014533400535583496	15	006
345	546.3480834960938	210.4705047607422	0.00011071562767028809	539.8707885742188	206.05615234375	0.00016936659812927246	543.9044189453125	204.77366638183594	0.9999998807907104	542.74560546875	206.12527465820312	0.0029867887496948242	15	006
346	546.3724975585938	210.38714599609375	0.00013002753257751465	13.279335021972656	481.1478576660156	0.00020876526832580566	544.5533447265625	205.1042022705078	0.9999998807907104	542.9242553710938	206.7799835205078	0.0010606944561004639	15	006
347	546.3860473632812	210.107666015625	0.00013464689254760742	545.4878540039062	206.31417846679688	0.0004856884479522705	544.4828491210938	204.51580810546875	0.9999997019767761	544.2188720703125	205.78529357910156	0.0032780468463897705	15	006
348	546.0115356445312	211.01797485351562	0.00011897087097167969	542.8653564453125	207.260986328125	0.0003038942813873291	544.2073974609375	205.19468688964844	0.9999998211860657	542.3973388671875	206.8699493408203	0.005047887563705444	15	006
349	545.99365234375	210.64146423339844	0.00031948089599609375	540.6813354492188	206.39688110351562	0.00047156214714050293	544.1593627929688	205.2682647705078	0.9999992847442627	543.53173828125	206.4676055908203	0.002306222915649414	15	006
350	546.2738647460938	210.25465393066406	0.00020489096641540527	540.30078125	206.3004608154297	0.00015780329704284668	544.6181030273438	204.6815948486328	1.0	542.7739868164062	206.53306579589844	0.0007492303848266602	15	006
351	546.1582641601562	211.0071563720703	0.00016197562217712402	371.1858215332031	326.8016357421875	0.0005401074886322021	544.9642333984375	205.60499572753906	0.9999998807907104	542.7969970703125	206.95413208007812	0.0026164650917053223	15	006
352	546.183837890625	210.5269775390625	0.00012636184692382812	540.1318969726562	206.30992126464844	0.00024688243865966797	544.0889282226562	205.19454956054688	0.9999997615814209	542.6691284179688	206.60971069335938	0.0028694868087768555	15	006
353	545.9222412109375	211.01052856445312	6.35981559753418e-5	542.7529296875	207.32315063476562	0.00018492341041564941	544.77685546875	205.1115264892578	0.9999998807907104	542.6224365234375	206.90719604492188	0.0039348602294921875	15	006
354	545.9413452148438	210.5292510986328	0.00016111135482788086	540.464599609375	206.1499786376953	0.00048348307609558105	543.9886474609375	205.08729553222656	0.9999986886978149	543.5039672851562	206.63758850097656	0.001399904489517212	15	006
355	546.2608032226562	210.6289825439453	0.0001539289951324463	546.1182250976562	207.04124450683594	0.00016671419143676758	544.1312866210938	205.4528045654297	1.0	542.8989868164062	206.919921875	0.0019429922103881836	15	006
356	546.1473388671875	210.56436157226562	0.00014156103134155273	545.312255859375	206.2007293701172	0.00024569034576416016	544.073974609375	204.9652099609375	0.9999996423721313	542.8621215820312	206.3140411376953	0.002967536449432373	15	006
357	545.58251953125	210.69970703125	0.0002262592315673828	540.5733642578125	206.49044799804688	0.0009551346302032471	544.0467529296875	205.58389282226562	0.9999984502792358	543.1975708007812	207.31881713867188	0.0013072490692138672	15	006
358	545.866455078125	210.8859100341797	0.00017789006233215332	540.2322387695312	206.5855712890625	0.0002904534339904785	544.1890869140625	205.43231201171875	0.9999996423721313	542.9896240234375	207.17434692382812	0.00457453727722168	15	006
359	546.16650390625	210.8440399169922	0.00017243623733520508	540.3786010742188	206.8866729736328	0.00015738606452941895	544.7442626953125	205.41036987304688	0.9999998807907104	542.8085327148438	206.96087646484375	0.0017908811569213867	15	006
360	545.936767578125	211.33827209472656	0.00011602044105529785	542.7816162109375	207.73236083984375	0.00022527575492858887	544.56005859375	206.33004760742188	0.9999998807907104	542.5617065429688	207.7191162109375	0.001666337251663208	15	006
361	546.8226928710938	210.77297973632812	7.367134094238281e-5	545.7374267578125	207.0375518798828	0.00010737776756286621	544.9878540039062	205.14405822753906	1.0	544.1553955078125	206.32537841796875	0.0012010931968688965	15	006
362	69.03690338134766	50.79958724975586	0.000665515661239624	545.1709594726562	206.30685424804688	0.0005549490451812744	543.4561767578125	205.10440063476562	0.9999990463256836	543.5294189453125	206.33119201660156	0.006590902805328369	15	006
363	545.7920532226562	210.20947265625	0.00012159347534179688	542.8011474609375	206.16961669921875	0.00026085972785949707	543.7564697265625	204.99314880371094	0.9999997615814209	542.2152709960938	206.35275268554688	0.0028747618198394775	15	006
364	546.5850830078125	209.5165252685547	0.00017204880714416504	546.1004638671875	205.2498016357422	0.0004914999008178711	544.416259765625	203.53289794921875	0.9999994039535522	544.7487182617188	205.35401916503906	0.00345572829246521	15	006
365	545.79541015625	210.3648681640625	0.00023168325424194336	540.4822387695312	206.19142150878906	0.0004514753818511963	543.6751708984375	205.09820556640625	0.9999990463256836	543.5811767578125	206.51406860351562	0.001362621784210205	15	006
366	546.3901977539062	209.3594207763672	0.00014728307723999023	545.5653686523438	205.87147521972656	0.00031569600105285645	544.195068359375	203.65794372558594	0.9999998807907104	542.6751098632812	204.01406860351562	0.001181870698928833	15	006
367	546.3421630859375	210.87179565429688	0.00023427605628967285	545.8910522460938	206.78005981445312	0.0002110898494720459	544.2952270507812	205.16029357910156	0.9999997615814209	542.5888671875	206.1016387939453	0.009480327367782593	15	006
368	546.0963134765625	211.25997924804688	0.0001341104507446289	543.0108032226562	207.66571044921875	0.00024253129959106445	544.5208740234375	205.86260986328125	0.9999998807907104	543.2172241210938	207.3719482421875	0.005385369062423706	15	006
369	546.112548828125	209.7830810546875	0.00021791458129882812	544.38427734375	206.0081329345703	0.0006193220615386963	543.7633056640625	204.23294067382812	0.999998927116394	543.6661987304688	205.6029052734375	0.0021545588970184326	15	006
370	545.5585327148438	210.56260681152344	0.000257641077041626	540.8464965820312	206.6058349609375	0.0014892816543579102	543.777587890625	205.36874389648438	0.9999952912330627	543.3771362304688	206.99942016601562	0.0028743743896484375	15	006
371	545.3633422851562	210.76210021972656	0.00014540553092956543	544.559814453125	206.20382690429688	0.0007625222206115723	543.5050659179688	205.13148498535156	0.9999970197677612	542.7758178710938	206.86203002929688	0.004329085350036621	15	006
372	546.116455078125	210.86563110351562	0.00023102760314941406	545.2501220703125	206.96075439453125	0.0002751648426055908	544.1778564453125	205.68846130371094	0.9999994039535522	542.9668579101562	206.82308959960938	0.010515153408050537	15	006
373	546.5613403320312	211.15020751953125	0.00010037422180175781	546.1290893554688	207.9835205078125	0.00012969970703125	544.8477783203125	205.7921142578125	1.0	542.9645385742188	207.54493713378906	0.0014831721782684326	15	006
374	545.8047485351562	211.14886474609375	0.00016942620277404785	540.4495849609375	206.97254943847656	0.0008300840854644775	543.3868408203125	205.60984802246094	0.9999964237213135	542.4998168945312	207.24462890625	0.00837564468383789	15	006
375	545.9600830078125	210.5264892578125	0.00016698241233825684	539.695068359375	205.90821838378906	0.0003412961959838867	543.9793701171875	204.9059600830078	0.9999997615814209	542.6575927734375	206.43995666503906	0.00420612096786499	15	006
376	546.397216796875	211.34609985351562	0.00010594725608825684	543.4119262695312	207.3676300048828	0.0001474320888519287	545.4738159179688	206.0641326904297	1.0	543.442138671875	207.27565002441406	0.0035552978515625	15	006
377	546.2380981445312	210.19879150390625	0.0001920163631439209	540.4041137695312	206.12185668945312	0.0002148747444152832	544.1578979492188	204.75120544433594	0.9999997615814209	542.928466796875	206.50331115722656	0.0009039342403411865	15	006
378	5.640206813812256	482.0620422363281	0.00011801719665527344	543.133056640625	208.09349060058594	0.0001665949821472168	544.6682739257812	206.08151245117188	0.9999998807907104	543.29541015625	207.72767639160156	0.002539724111557007	15	006
379	546.2703857421875	211.29298400878906	0.00032660365104675293	543.37451171875	207.48777770996094	0.0004737377166748047	544.9755859375	206.29893493652344	0.9999997615814209	543.8547973632812	207.04612731933594	0.004971951246261597	15	006
380	546.5609130859375	210.2422332763672	0.0002741217613220215	545.7219848632812	206.37142944335938	0.0003656148910522461	545.6082763671875	204.6657257080078	0.9999998211860657	544.1731567382812	205.91281127929688	0.006331413984298706	15	006
381	546.2072143554688	211.7364044189453	0.00019037723541259766	543.5435791015625	207.89608764648438	0.000497967004776001	545.0533447265625	207.02267456054688	0.9999994039535522	543.4937133789062	208.2078094482422	0.005143404006958008	15	006
382	546.0491943359375	210.52755737304688	0.00022134184837341309	545.0784301757812	206.5306854248047	0.0003829002380371094	543.89697265625	205.21644592285156	0.9999991655349731	543.0210571289062	206.9137725830078	0.010635286569595337	15	006
383	545.6254272460938	210.98770141601562	0.00021374225616455078	543.0457153320312	206.5764617919922	0.0009222626686096191	543.8872680664062	205.2725830078125	0.9999922513961792	542.7418212890625	207.1726531982422	0.017934679985046387	15	006
384	545.6304321289062	210.7533721923828	0.00017774105072021484	544.8410034179688	206.28805541992188	0.0006201565265655518	543.4176635742188	205.115966796875	0.9999920129776001	542.7507934570312	207.03823852539062	0.015695005655288696	15	006
385	546.6766967773438	210.26744079589844	0.0001398622989654541	543.3907470703125	207.192138671875	0.00017020106315612793	545.0720825195312	204.7182159423828	1.0	543.8771362304688	205.9471435546875	0.003110527992248535	15	006
386	546.4597778320312	211.2711181640625	0.0004728734493255615	541.5697021484375	206.86886596679688	0.0009968876838684082	544.9702758789062	206.41697692871094	0.9999987483024597	544.0296630859375	206.6649627685547	0.008903443813323975	15	006
387	546.0942993164062	211.2750244140625	0.00012859702110290527	542.8974609375	207.7998504638672	0.00033855438232421875	544.7000122070312	205.8648223876953	0.9999997019767761	542.5564575195312	207.5858917236328	0.011185824871063232	15	006
388	545.9735717773438	210.3380584716797	8.398294448852539e-5	544.8419189453125	205.89901733398438	0.00016260147094726562	543.960205078125	204.72116088867188	0.9999998807907104	542.3128051757812	206.67233276367188	0.001282423734664917	15	006
389	546.3368530273438	210.72930908203125	0.00013974308967590332	545.0440673828125	207.03140258789062	0.0004698634147644043	544.19775390625	205.44290161132812	0.9999990463256836	543.908935546875	206.5413818359375	0.006316334009170532	15	006
390	546.0184326171875	210.48324584960938	0.00022619962692260742	540.4589233398438	206.2912139892578	0.00037470459938049316	544.07666015625	205.4271697998047	0.9999996423721313	543.5645751953125	206.55703735351562	0.0017134249210357666	15	006
391	6.142294883728027	482.77801513671875	0.00023996829986572266	14.916298866271973	481.96221923828125	0.00040072202682495117	544.223876953125	205.2455596923828	0.9999997019767761	542.949462890625	206.73580932617188	0.008282005786895752	15	006
392	546.4738159179688	210.669677734375	0.00014457106590270996	541.1368408203125	206.67347717285156	0.0001665353775024414	544.989013671875	205.41842651367188	0.9999999403953552	543.297119140625	207.00848388671875	0.0012836158275604248	15	006
393	546.4797973632812	211.15147399902344	0.00012573599815368652	546.5955810546875	207.17361450195312	0.00011229515075683594	545.2037353515625	205.64675903320312	1.0	543.2337036132812	207.46791076660156	0.0007126927375793457	15	006
394	546.669677734375	209.98399353027344	0.0002517998218536377	541.36279296875	205.78836059570312	0.00020772218704223633	544.9119873046875	204.62847900390625	0.9999998807907104	543.4537353515625	206.2124786376953	0.001240074634552002	15	006
395	546.3085327148438	211.26788330078125	0.00021374225616455078	543.4527587890625	206.4749755859375	0.0005659162998199463	544.70556640625	205.82359313964844	0.9999997615814209	543.454345703125	207.2681121826172	0.009535670280456543	15	006
396	546.2363891601562	210.17581176757812	0.00016069412231445312	539.9838256835938	205.43234252929688	0.00017699599266052246	544.0083618164062	204.61679077148438	0.9999998807907104	542.52490234375	205.76504516601562	0.0023313164710998535	15	006
397	546.2596435546875	210.49525451660156	0.00025525689125061035	540.5396118164062	206.09207153320312	0.00028762221336364746	544.0410766601562	205.5487518310547	0.9999997615814209	542.8336791992188	206.6593475341797	0.0032952725887298584	15	006
398	546.0952758789062	210.4605712890625	0.0001900792121887207	543.38427734375	206.28456115722656	0.0003935396671295166	543.6041259765625	205.0943145751953	0.9999997615814209	542.6982421875	206.54638671875	0.004343390464782715	15	006
399	546.2840576171875	210.57052612304688	0.00019377470016479492	543.4329223632812	206.70147705078125	0.0003745853900909424	544.6453247070312	205.59332275390625	0.9999994039535522	543.1735229492188	206.69329833984375	0.00561639666557312	15	006
400	546.248291015625	210.08436584472656	0.00017148256301879883	545.3784790039062	205.85340881347656	0.0002123415470123291	543.92041015625	204.60958862304688	0.9999998211860657	542.7366943359375	205.54180908203125	0.002386033535003662	15	006
401	545.5106201171875	210.39578247070312	0.00015991926193237305	544.0673828125	207.8154754638672	0.003434896469116211	543.25439453125	204.50709533691406	0.9999817609786987	543.2662353515625	206.70541381835938	0.006539881229400635	15	006
402	546.1771850585938	211.12562561035156	8.752942085266113e-5	545.9912109375	207.24815368652344	0.0001226365566253662	544.5303955078125	205.5941925048828	1.0	542.9331665039062	206.88031005859375	0.00200575590133667	15	006
403	546.0618286132812	211.14453125	7.748603820800781e-5	545.6365966796875	207.41336059570312	0.0001455843448638916	544.7188720703125	205.86154174804688	0.9999998807907104	543.6814575195312	206.91693115234375	0.0008671879768371582	15	006
404	545.9678955078125	210.49853515625	0.0001507103443145752	542.5457763671875	206.93637084960938	0.0001245439052581787	543.9412841796875	205.45285034179688	1.0	541.985595703125	206.96263122558594	0.0014159679412841797	15	006
405	547.04296875	210.45973205566406	7.557868957519531e-5	546.4983520507812	206.8796844482422	9.432435035705566e-5	545.4248046875	204.75430297851562	1.0	544.5775756835938	206.30455017089844	0.0011039674282073975	15	006
406	546.3929443359375	210.18873596191406	0.00018006563186645508	225.66285705566406	163.6657257080078	0.0009255707263946533	544.8597412109375	204.76234436035156	0.9999998807907104	542.6307983398438	206.27175903320312	0.0008862316608428955	15	006
407	546.5271606445312	210.56610107421875	0.00011304020881652832	6.574875354766846	480.8244323730469	0.00018385052680969238	545.066162109375	205.32568359375	0.9999998211860657	543.656005859375	206.66893005371094	0.002248615026473999	15	006
408	546.533935546875	210.1899871826172	0.00015801191329956055	543.7244262695312	206.20545959472656	0.0001989305019378662	545.0000610351562	204.2545166015625	0.9999999403953552	544.2727661132812	205.656005859375	0.005079835653305054	15	006
409	545.9952392578125	211.1488037109375	0.0002491176128387451	541.0641479492188	206.5735321044922	0.0005775988101959229	543.822021484375	205.52276611328125	0.9999971389770508	543.7886352539062	207.01707458496094	0.007313132286071777	15	006
410	546.3550415039062	210.84934997558594	0.0002631545066833496	543.5227661132812	206.56593322753906	0.0004195272922515869	544.25244140625	205.34927368164062	0.9999994039535522	543.88671875	206.6624755859375	0.007072895765304565	15	006
411	5.69451379776001	481.7184143066406	6.35981559753418e-5	543.7756958007812	207.46282958984375	0.000295788049697876	544.873046875	205.49301147460938	0.9999998211860657	543.0855712890625	206.5484161376953	0.0012048184871673584	15	006
412	5.617565631866455	482.73748779296875	2.2172927856445312e-5	645.53173828125	113.75492095947266	6.0617923736572266e-5	646.615966796875	113.70645141601562	0.0003503561019897461	3.079448938369751	477.29510498046875	1.195073127746582e-5	15	006
413	5.168054580688477	482.7555236816406	3.409385681152344e-5	7.369107246398926	471.3155517578125	2.950429916381836e-5	646.2559814453125	29.896625518798828	6.866455078125e-5	2.6657967567443848	477.5759582519531	1.4066696166992188e-5	15	006
414	5.893296241760254	482.00811767578125	9.760260581970215e-5	7.5564045906066895	481.0279846191406	5.120038986206055e-5	645.9794921875	30.260271072387695	6.350874900817871e-5	3.7029612064361572	477.1318664550781	3.129243850708008e-5	15	006
415	5.919424057006836	482.56561279296875	0.00012731552124023438	8.043886184692383	482.1496887207031	0.00014510750770568848	647.3555297851562	104.24308013916016	0.0002758502960205078	3.583435535430908	477.6090393066406	7.915496826171875e-5	15	006
416	5.551232814788818	482.6295166015625	5.6356191635131836e-5	7.813429832458496	472.1036376953125	8.162856101989746e-5	647.342041015625	107.11807250976562	0.00010675191879272461	2.8573594093322754	477.7314453125	3.668665885925293e-5	15	006
417	4.991568088531494	482.3617248535156	4.470348358154297e-5	6.214156150817871	481.2052307128906	3.737211227416992e-5	647.1956176757812	29.885738372802734	0.00030291080474853516	1.7864117622375488	477.2090759277344	1.1563301086425781e-5	15	006
418	6.331963539123535	482.51971435546875	8.872151374816895e-5	14.086641311645508	481.9600524902344	8.38935375213623e-5	646.8889770507812	112.51760864257812	0.0005118846893310547	3.6760575771331787	477.3827819824219	5.2362680435180664e-5	15	006
419	4.994635581970215	481.75079345703125	4.1961669921875e-5	7.093062400817871	481.10211181640625	0.0001258254051208496	645.8241577148438	29.07279396057129	0.00011348724365234375	2.8106729984283447	477.2106628417969	2.4706125259399414e-5	15	006
420	5.026347637176514	482.0181579589844	6.267428398132324e-5	7.3261308670043945	481.0481872558594	0.00016894936561584473	646.576416015625	29.00635528564453	0.00010246038436889648	3.0047483444213867	477.218017578125	4.813075065612793e-5	15	006
421	1.2867624759674072	270.09893798828125	5.8978796005249023e-5	7.597723007202148	480.9295654296875	4.7147274017333984e-5	645.680419921875	30.17909812927246	0.00020459294319152832	3.3805716037750244	476.8688049316406	2.256035804748535e-5	15	006
422	5.252654075622559	482.2267761230469	5.963444709777832e-5	7.30169153213501	481.152587890625	8.13901424407959e-5	648.2841796875	320.00567626953125	9.647011756896973e-5	2.666320323944092	477.1807556152344	2.8908252716064453e-5	15	006
423	5.110408782958984	482.9215087890625	3.501772880554199e-5	6.877955436706543	481.6817321777344	1.7344951629638672e-5	645.2377319335938	112.00643157958984	0.0003014206886291504	2.2451419830322266	477.28765869140625	7.18235969543457e-6	15	006
424	5.4780378341674805	481.9085693359375	2.059340476989746e-5	7.896949768066406	471.8774719238281	5.4508447647094727e-5	646.2262573242188	29.1151065826416	0.00010102987289428711	463.05987548828125	201.68521118164062	0.012735813856124878	15	006
425	0.727196455001831	271.7472229003906	2.5480985641479492e-5	6.933590888977051	472.43743896484375	2.9861927032470703e-5	647.0985717773438	31.19936180114746	0.0009435117244720459	1.9794421195983887	477.30975341796875	4.678964614868164e-6	15	006
426	5.397381782531738	483.04705810546875	3.6150217056274414e-5	6.775197982788086	481.65252685546875	4.032254219055176e-5	646.0996704101562	30.372896194458008	0.0018659234046936035	2.600402355194092	477.77056884765625	1.3321638107299805e-5	15	006
427	5.5842390060424805	482.19378662109375	2.631545066833496e-5	645.1539916992188	114.9370346069336	0.00016584992408752441	646.26025390625	113.86686706542969	0.0002917051315307617	2.308077812194824	477.54278564453125	1.3500452041625977e-5	15	006
428	5.244577884674072	481.6689453125	1.2099742889404297e-5	7.340456008911133	480.5755310058594	2.6166439056396484e-5	647.3524780273438	29.315950393676758	5.650520324707031e-5	2.251929998397827	476.66107177734375	4.470348358154297e-6	15	006
429	5.412825584411621	482.6961669921875	1.0877847671508789e-5	1.6670844554901123	1.7525384426116943	1.850724220275879e-5	648.724609375	334.7748107910156	4.2051076889038086e-5	2.4728150367736816	477.3544006347656	6.705522537231445e-6	15	006
430	4.9111456871032715	482.12310791015625	4.0918588638305664e-5	12.54234504699707	480.6761779785156	0.00024110078811645508	647.2225952148438	127.3449935913086	0.0002529323101043701	3.4363720417022705	476.88116455078125	3.534555435180664e-5	15	006
431	6.171722412109375	482.243896484375	0.00012183189392089844	7.571691513061523	472.50323486328125	3.343820571899414e-5	646.4998779296875	30.102598190307617	0.0006524920463562012	3.2640881538391113	476.7007751464844	2.9146671295166016e-5	15	006
432	4.488954544067383	481.5811462402344	4.652142524719238e-5	643.8956909179688	113.65869903564453	0.00014102458953857422	645.7474365234375	30.749225616455078	8.285045623779297e-5	2.5546875	476.7852783203125	1.2934207916259766e-5	15	006
433	5.167107582092285	483.2165832519531	4.6253204345703125e-5	13.975241661071777	481.7019348144531	8.276104927062988e-5	646.9220581054688	30.057613372802734	0.0001837313175201416	3.5600526332855225	477.6709289550781	2.9802322387695312e-5	15	006
434	4.480864524841309	481.8002014160156	1.3887882232666016e-5	3.833418369293213	461.3838806152344	2.5272369384765625e-5	647.157470703125	29.527225494384766	0.00029918551445007324	1.5167946815490723	476.9545593261719	3.0994415283203125e-6	15	006
435	4.271456241607666	482.1571044921875	3.966689109802246e-5	6.924954414367676	480.2767333984375	0.00013712048530578613	645.7365112304688	28.066940307617188	0.00010102987289428711	1.9622313976287842	476.49151611328125	1.3947486877441406e-5	15	006
436	5.601540565490723	481.5699768066406	0.00012949109077453613	14.276819229125977	480.42010498046875	0.00033846497535705566	646.4083251953125	29.412385940551758	8.037686347961426e-5	3.82265305519104	476.5140686035156	9.766221046447754e-5	15	006
437	5.089748859405518	481.8683776855469	6.312131881713867e-5	7.103920936584473	480.9607238769531	0.0001252889633178711	646.148681640625	31.072219848632812	0.00013181567192077637	2.382563591003418	476.8553466796875	2.4020671844482422e-5	15	006
438	5.483365058898926	482.2859802246094	7.808208465576172e-5	7.889593601226807	481.1556701660156	9.128451347351074e-5	645.9196166992188	30.253435134887695	0.0001125335693359375	3.204383373260498	476.4869384765625	4.5865774154663086e-5	15	006
439	67.94732666015625	53.99579620361328	1.4096498489379883e-5	8.174909591674805	471.83929443359375	2.631545066833496e-5	646.4625244140625	29.356168746948242	0.00019761919975280762	2.682189464569092	476.7865295410156	4.410743713378906e-6	15	006
440	4.754427433013916	482.1890563964844	9.050965309143066e-5	7.401490211486816	480.7748718261719	0.00010341405868530273	646.3270263671875	28.741445541381836	0.00012832880020141602	2.977381467819214	476.89410400390625	3.3915042877197266e-5	15	006
441	4.781242370605469	482.5274963378906	3.2514333724975586e-5	7.182145595550537	481.0789489746094	5.40614128112793e-5	646.9924926757812	30.357389450073242	0.00010070204734802246	3.2676448822021484	477.22930908203125	1.84476375579834e-5	15	006
442	6.161450386047363	482.3933410644531	0.00019103288650512695	7.9049553871154785	481.6995849609375	6.812810897827148e-5	646.0372314453125	29.447973251342773	0.0003918111324310303	3.373692035675049	476.73797607421875	5.030632019042969e-5	15	006
443	5.88352108001709	483.17791748046875	6.55055046081543e-5	7.738160610198975	482.2417907714844	6.377696990966797e-5	646.7424926757812	28.389144897460938	0.0002655982971191406	3.1461355686187744	477.548095703125	3.4868717193603516e-5	15	006
444	5.482524871826172	482.40118408203125	2.4199485778808594e-5	7.045232772827148	481.5916748046875	3.0666589736938477e-5	645.4989624023438	30.41696548461914	0.0005526840686798096	2.6071462631225586	477.3298034667969	8.761882781982422e-6	15	006
445	4.907395362854004	481.9136047363281	2.816319465637207e-5	7.08028507232666	480.5463562011719	5.245208740234375e-5	646.8124389648438	28.73780059814453	0.00014957785606384277	3.022134780883789	476.9702453613281	1.5795230865478516e-5	15	006
446	5.295223236083984	481.7232971191406	4.363059997558594e-5	7.380165100097656	470.32666015625	5.0395727157592773e-5	647.1400756835938	29.91512107849121	0.00015920400619506836	3.054717540740967	477.52642822265625	2.327561378479004e-5	15	006
447	5.898213863372803	481.9188232421875	6.636977195739746e-5	13.975378036499023	480.9732666015625	7.101893424987793e-5	645.7645874023438	30.373416900634766	0.0003554821014404297	3.688718557357788	476.9523010253906	4.8100948333740234e-5	15	006
448	4.870133876800537	481.4090270996094	8.07642936706543e-5	6.825168609619141	480.2288818359375	0.0001583099365234375	648.2279663085938	110.93473052978516	0.00027701258659362793	3.3940281867980957	477.07061767578125	5.2422285079956055e-5	15	006
449	4.516799449920654	482.7059631347656	7.018446922302246e-5	7.2123308181762695	481.49658203125	0.00017637014389038086	646.5866088867188	29.81467628479004	0.00020107626914978027	2.4953691959381104	477.6178894042969	2.911686897277832e-5	15	006
450	4.597330570220947	482.09075927734375	2.3543834686279297e-5	645.0706787109375	98.39378356933594	4.628300666809082e-5	645.9498901367188	31.55470085144043	0.0002968907356262207	1.8455860614776611	477.0262756347656	4.798173904418945e-6	15	006
451	5.769199371337891	481.7393493652344	3.6090612411499023e-5	8.294055938720703	480.8553466796875	8.90493392944336e-5	647.0430297851562	112.53038024902344	3.3855438232421875e-5	3.193941116333008	476.8287048339844	2.282857894897461e-5	15	006
452	5.887272357940674	482.7609558105469	7.721781730651855e-5	15.067713737487793	480.87451171875	3.7342309951782227e-5	646.5325317382812	29.569372177124023	0.00034606456756591797	3.824629306793213	477.2257995605469	3.221631050109863e-5	15	006
453	5.385562896728516	481.90692138671875	3.4302473068237305e-5	7.584129333496094	480.704345703125	6.172060966491699e-5	645.673583984375	30.098567962646484	0.0005786418914794922	3.336637496948242	476.7950744628906	2.154707908630371e-5	15	006
454	5.655430316925049	481.96429443359375	2.491474151611328e-5	7.378360748291016	480.87310791015625	3.123283386230469e-5	648.0355834960938	162.87908935546875	0.00017887353897094727	3.1356699466705322	476.7374267578125	1.0162591934204102e-5	15	006
455	2.0843982696533203	269.6902160644531	3.2573938369750977e-5	645.1841430664062	112.5623550415039	4.3958425521850586e-5	646.50048828125	111.70818328857422	0.0004968345165252686	3.3322205543518066	477.8064270019531	1.004338264465332e-5	15	006
456	5.488230228424072	482.4853210449219	9.903311729431152e-5	7.172303676605225	481.3431396484375	0.00011450052261352539	645.63330078125	28.153709411621094	0.00032824277877807617	3.8712499141693115	477.7145690917969	6.285309791564941e-5	15	006
457	4.955650329589844	482.6283874511719	1.5497207641601562e-5	645.8047485351562	127.41278839111328	1.6689300537109375e-5	647.6710205078125	126.70861053466797	0.0002771914005279541	1.5964584350585938	477.4178771972656	4.708766937255859e-6	15	006
458	6.206445217132568	482.9612731933594	0.00011622905731201172	370.58038330078125	323.5992431640625	0.00011196732521057129	648.1278076171875	202.6529083251953	0.0002321004867553711	3.978001594543457	478.0470886230469	8.532404899597168e-5	15	006
459	5.783701419830322	482.4541931152344	2.086162567138672e-5	7.998532295227051	471.439453125	2.6106834411621094e-5	646.96630859375	144.3780517578125	2.5779008865356445e-5	3.390629291534424	477.0618591308594	1.1086463928222656e-5	15	006
460	0.9483261108398438	270.53759765625	1.963973045349121e-5	7.399773597717285	471.9048156738281	8.150935173034668e-5	646.0406494140625	111.90414428710938	0.00033727288246154785	3.255296468734741	476.94696044921875	1.5228986740112305e-5	15	006
461	4.993399143218994	482.36346435546875	4.9114227294921875e-5	644.3536376953125	113.27362823486328	5.4955482482910156e-5	645.24267578125	113.0918960571289	0.0002945363521575928	2.2858457565307617	477.27886962890625	1.3619661331176758e-5	15	006
462	5.690946102142334	483.27471923828125	0.00011429190635681152	12.772515296936035	481.8383483886719	0.00015944242477416992	648.3291015625	130.0849151611328	0.00014287233352661133	3.6209969520568848	477.0168762207031	4.696846008300781e-5	15	006
463	6.198131084442139	483.0335693359375	0.00010666251182556152	8.207180976867676	482.0030212402344	4.398822784423828e-5	646.2710571289062	30.551485061645508	0.0001443922519683838	3.802967071533203	477.54205322265625	3.516674041748047e-5	15	006
464	5.227176189422607	482.2185363769531	4.544854164123535e-5	6.995494842529297	481.39434814453125	3.001093864440918e-5	645.65087890625	30.4310245513916	0.0004839301109313965	2.4484004974365234	477.2015380859375	1.1473894119262695e-5	15	006
465	5.345046043395996	482.9228210449219	2.580881118774414e-5	7.494136333465576	481.7959289550781	3.349781036376953e-5	645.7824096679688	30.161239624023438	0.000284731388092041	2.7014732360839844	477.27093505859375	1.4573335647583008e-5	15	006
466	5.0271806716918945	481.400146484375	2.16066837310791e-5	8.085098266601562	480.55975341796875	4.6193599700927734e-5	645.8049926757812	29.132221221923828	7.855892181396484e-5	2.2670373916625977	476.30755615234375	7.092952728271484e-6	15	006
467	5.409635543823242	481.8283996582031	3.221631050109863e-5	645.5413208007812	125.2583236694336	5.283951759338379e-5	647.3287353515625	124.32725524902344	0.0011442303657531738	2.9082236289978027	477.17364501953125	1.940131187438965e-5	15	006
468	5.890018939971924	482.3025207519531	5.4329633712768555e-5	14.308560371398926	481.12994384765625	8.997321128845215e-5	646.9264526367188	30.226001739501953	0.0001112222671508789	3.36734676361084	477.30804443359375	3.325939178466797e-5	15	006
469	1.4465887546539307	272.2591857910156	1.7076730728149414e-5	644.8257446289062	97.65323638916016	2.944469451904297e-5	646.879638671875	111.46615600585938	0.00021955370903015137	2.227370262145996	477.2867431640625	3.3676624298095703e-6	15	006
470	645.7130737304688	29.73695182800293	2.7894973754882812e-5	1.5627074241638184	1.4665758609771729	2.002716064453125e-5	646.4706420898438	29.35230255126953	0.0002758204936981201	2.1310572624206543	477.31597900390625	7.539987564086914e-6	15	006
471	5.987476348876953	482.2475280761719	8.866190910339355e-5	12.102860450744629	480.9236145019531	0.00012415647506713867	646.5664672851562	285.5311584472656	0.00010201334953308105	3.0219998359680176	476.22491455078125	2.6106834411621094e-5	15	006
472	5.230899333953857	483.04583740234375	6.29127025604248e-5	7.251246929168701	481.3994445800781	0.00011548399925231934	646.1799926757812	29.28078842163086	8.061528205871582e-5	3.3134725093841553	477.3652648925781	4.6193599700927734e-5	15	006
473	5.178829669952393	483.1149597167969	4.32133674621582e-5	6.887962341308594	481.1820068359375	4.225969314575195e-5	648.9027099609375	334.6915588378906	0.0001252591609954834	2.6284730434417725	477.33349609375	1.8209218978881836e-5	15	006
474	5.2807183265686035	481.9342956542969	2.3692846298217773e-5	7.988344669342041	472.154541015625	2.7447938919067383e-5	645.2457885742188	77.81095123291016	3.793835639953613e-5	2.295417308807373	476.966796875	8.016824722290039e-6	15	006
475	4.757781982421875	482.53167724609375	7.31050968170166e-5	6.480147361755371	481.11083984375	8.210539817810059e-5	646.9384765625	29.523679733276367	0.00014850497245788574	2.1003365516662598	477.7007141113281	1.8924474716186523e-5	15	006
476	4.335377216339111	483.0232238769531	1.475214958190918e-5	1.4020600318908691	2.195500373840332	4.357099533081055e-5	645.8475952148438	30.732778549194336	8.249282836914062e-5	2.4672491550445557	2.731539487838745	5.602836608886719e-6	15	006
477	5.729733467102051	482.1986389160156	3.4302473068237305e-5	13.66464900970459	480.9142761230469	7.522106170654297e-5	646.3075561523438	29.33447265625	8.07344913482666e-5	3.8564703464508057	476.8846435546875	2.8759241104125977e-5	15	006
478	4.6531171798706055	483.0550231933594	2.193450927734375e-5	7.622804641723633	481.419921875	8.738040924072266e-5	646.6441650390625	30.13922119140625	0.00016131997108459473	3.2715492248535156	477.63409423828125	1.5974044799804688e-5	15	006
479	5.757246017456055	482.91729736328125	5.170702934265137e-5	7.639164924621582	481.5979309082031	4.228949546813965e-5	646.8145751953125	30.11043930053711	0.00010889768600463867	3.6396422386169434	477.473876953125	2.5928020477294922e-5	15	006
480	4.81501579284668	482.96649169921875	1.9669532775878906e-5	645.3638305664062	113.37548065185547	4.5359134674072266e-5	647.1590576171875	113.31847381591797	0.00021395087242126465	2.5089879035949707	477.54364013671875	8.553266525268555e-6	15	006
481	5.3185272216796875	481.7700500488281	8.359551429748535e-5	13.995280265808105	479.94024658203125	7.766485214233398e-5	647.536865234375	30.281564712524414	8.052587509155273e-5	3.6488499641418457	476.6031799316406	1.7762184143066406e-5	15	006
482	5.4606804847717285	482.03857421875	1.5348196029663086e-5	7.4658684730529785	471.05206298828125	2.6881694793701172e-5	647.0488891601562	126.33397674560547	5.817413330078125e-5	3.0248241424560547	476.5598449707031	5.692243576049805e-6	15	006
483	5.591584205627441	482.5614013671875	7.43865966796875e-5	7.371323585510254	481.66656494140625	5.334615707397461e-5	648.6024169921875	206.6142120361328	0.00012743473052978516	2.9432482719421387	477.6357116699219	2.3633241653442383e-5	15	006
484	5.713410377502441	481.9517822265625	1.6361474990844727e-5	8.347806930541992	481.5038757324219	4.988908767700195e-5	646.0391235351562	29.86286735534668	0.00022169947624206543	3.313112258911133	477.09454345703125	1.4334917068481445e-5	15	006
485	5.962314605712891	482.4219055175781	0.00010725855827331543	7.853878974914551	481.61798095703125	5.879998207092285e-5	645.9970092773438	30.408937454223633	0.0005884468555450439	3.738685131072998	477.7088317871094	5.4210424423217773e-5	15	006
486	5.3082685470581055	482.1688232421875	9.369850158691406e-5	7.829129695892334	481.3808898925781	0.00010949373245239258	647.5719604492188	142.19967651367188	0.0001646876335144043	2.7784547805786133	477.64776611328125	3.853440284729004e-5	15	006
487	0.6774463653564453	320.451904296875	3.170967102050781e-5	645.82275390625	115.00332641601562	0.0001468956470489502	648.2227172851562	124.27989959716797	0.0006173849105834961	2.0219674110412598	477.0564270019531	6.467103958129883e-6	15	006
488	1.7337250709533691	269.57928466796875	1.806020736694336e-5	646.0394287109375	113.28571319580078	3.260374069213867e-5	646.3364868164062	97.15620422363281	0.0001372694969177246	138.2580108642578	5.502935409545898	4.738569259643555e-6	15	006
489	5.773069381713867	482.14556884765625	4.583597183227539e-5	7.9651079177856445	471.8565368652344	4.51207160949707e-5	646.6880493164062	29.307750701904297	0.00029650330543518066	2.826993227005005	477.3443603515625	2.5719404220581055e-5	15	006
490	4.431380748748779	483.0321350097656	1.6957521438598633e-5	1.1627295017242432	1.5882344245910645	2.3484230041503906e-5	646.202392578125	29.457563400268555	8.392333984375e-5	1.5282938480377197	477.26214599609375	2.592802047729492e-6	15	006
491	5.315714359283447	481.7480773925781	6.604194641113281e-5	7.721848487854004	480.69500732421875	7.292628288269043e-5	646.0455322265625	29.758005142211914	0.00013750791549682617	2.873979091644287	476.8541259765625	2.4646520614624023e-5	15	006
492	5.661882400512695	482.1769714355469	9.28342342376709e-5	7.509913444519043	481.8336486816406	0.00012624263763427734	646.2116088867188	29.199493408203125	0.00027805566787719727	2.519502639770508	477.782958984375	3.281235694885254e-5	15	006
493	645.431640625	30.87061882019043	1.1086463928222656e-5	7.102456092834473	470.07904052734375	1.8477439880371094e-5	646.04541015625	31.55950355529785	0.0002580881118774414	2.1011061668395996	476.68438720703125	2.3245811462402344e-6	15	006
494	5.610953330993652	481.7106628417969	4.881620407104492e-5	8.320520401000977	480.83795166015625	7.43567943572998e-5	646.7218017578125	29.259075164794922	0.00015488266944885254	3.2401294708251953	476.8042297363281	2.6851892471313477e-5	15	006
495	5.061318397521973	481.3678283691406	1.52587890625e-5	8.139659881591797	471.3847961425781	7.152557373046875e-5	645.8931884765625	97.28948974609375	0.00010398030281066895	3.015164613723755	476.7427673339844	9.626150131225586e-6	15	006
496	5.06724739074707	482.2431945800781	2.9087066650390625e-5	7.285046577453613	481.3822326660156	3.746151924133301e-5	646.4000854492188	29.5399169921875	0.0002269148826599121	2.1737780570983887	477.3248291015625	9.775161743164062e-6	15	006
497	5.092845439910889	481.5333557128906	3.966689109802246e-5	7.59352445602417	480.4747009277344	4.1604042053222656e-5	645.984130859375	29.59444236755371	0.000138014554977417	2.513517379760742	476.68658447265625	1.1682510375976562e-5	15	006
498	6.081010341644287	482.7126159667969	3.5703182220458984e-5	13.994433403015137	481.55010986328125	5.78761100769043e-5	645.9771118164062	30.467220306396484	0.00018611550331115723	3.610595464706421	476.8209228515625	2.187490463256836e-5	15	006
499	5.674712657928467	482.03759765625	8.684396743774414e-5	223.35848999023438	166.2890625	0.004696756601333618	647.8477783203125	111.54192352294922	0.00022551417350769043	3.4803545475006104	477.4169616699219	5.5462121963500977e-5	15	006
500	1.4671471118927002	320.8713073730469	1.9788742065429688e-5	645.9784545898438	112.84160614013672	2.703070640563965e-5	647.4359741210938	112.45588684082031	0.000270158052444458	2.162400722503662	2.3859310150146484	3.1888484954833984e-6	15	006
501	5.447624206542969	482.5771484375	9.644031524658203e-5	7.553089141845703	481.45098876953125	0.00010263919830322266	646.638427734375	30.88544464111328	0.00034996867179870605	2.749399185180664	477.5077209472656	3.018975257873535e-5	15	006
502	639.2145385742188	5.516953468322754	1.52587890625e-5	3.213115692138672	287.1022033691406	2.0205974578857422e-5	646.9594116210938	30.215179443359375	0.0002893805503845215	138.28297424316406	4.830617904663086	2.8908252716064453e-6	15	006
503	5.79221248626709	483.1385192871094	3.007054328918457e-5	645.6022338867188	95.4930191040039	6.464123725891113e-5	646.919189453125	109.3178482055664	0.00016802549362182617	2.9482223987579346	478.3966979980469	1.9252300262451172e-5	15	006
504	6.045472145080566	482.12646484375	5.969405174255371e-5	7.939924240112305	481.431396484375	4.667043685913086e-5	649.414794921875	333.02862548828125	0.00013756752014160156	3.290015935897827	477.5449523925781	3.0308961868286133e-5	15	006
505	1.873154878616333	268.493408203125	0.00014474987983703613	13.57162857055664	481.72393798828125	0.00013062357902526855	646.830810546875	97.09925842285156	8.171796798706055e-5	3.511648654937744	477.5502624511719	6.273388862609863e-5	15	006
506	5.378092288970947	482.1880187988281	5.599856376647949e-5	6.773524284362793	481.4363708496094	3.17990779876709e-5	646.0421142578125	30.24172592163086	0.00016683340072631836	3.069317579269409	478.08056640625	1.5467405319213867e-5	15	006
507	5.953199863433838	483.0506896972656	0.00010251998901367188	14.29201889038086	481.8616027832031	0.00012102723121643066	645.5259399414062	31.709829330444336	8.940696716308594e-5	4.276688575744629	477.63128662109375	4.8100948333740234e-5	15	006
508	5.893287181854248	482.3228454589844	0.0001283586025238037	8.31065845489502	481.6430358886719	9.745359420776367e-5	646.4522705078125	29.5700740814209	7.286667823791504e-5	3.2472710609436035	477.5854797363281	7.072091102600098e-5	15	006
509	4.452812194824219	480.6015625	0.00026535987854003906	7.422999382019043	480.3694763183594	0.002441883087158203	646.435791015625	30.26979637145996	9.492039680480957e-5	2.076004981994629	477.14398193359375	9.563565254211426e-5	15	006
510	5.438440322875977	482.7255554199219	5.40316104888916e-5	13.253560066223145	482.0381164550781	0.0001951158046722412	647.6175537109375	128.10028076171875	0.00019031763076782227	3.641448974609375	477.5978088378906	3.263354301452637e-5	15	006
511	6.042863845825195	482.0291748046875	5.0902366638183594e-5	7.998671531677246	471.25775146484375	5.581974983215332e-5	646.6594848632812	30.207595825195312	0.00027048587799072266	3.1414401531219482	477.2039489746094	1.7315149307250977e-5	15	006
512	5.865908622741699	482.5029602050781	0.00011640787124633789	7.733339309692383	481.3887023925781	6.42538070678711e-5	647.3194580078125	113.12950897216797	0.00022107362747192383	3.4973485469818115	477.47454833984375	3.933906555175781e-5	15	006
513	5.535276412963867	482.4697570800781	3.847479820251465e-5	7.658586025238037	481.6474609375	3.6090612411499023e-5	645.8837890625	30.740154266357422	0.0003809928894042969	3.403076171875	477.5651550292969	1.8388032913208008e-5	15	006
514	5.429337501525879	483.19281005859375	2.8431415557861328e-5	7.31803560256958	482.21868896484375	2.9385089874267578e-5	645.7958374023438	30.264728546142578	9.250640869140625e-5	3.0434765815734863	478.2046203613281	1.71661376953125e-5	15	006
515	6.039393424987793	482.34295654296875	4.2438507080078125e-5	14.54080867767334	480.76202392578125	7.262825965881348e-5	646.674072265625	112.68531799316406	0.0001379549503326416	3.6528992652893066	476.6794128417969	2.0295381546020508e-5	15	006
516	5.423312187194824	483.206298828125	1.5974044799804688e-5	7.479864120483398	481.71795654296875	5.200505256652832e-5	646.5946044921875	28.842222213745117	0.00010922551155090332	3.3035080432891846	477.7485046386719	1.7762184143066406e-5	15	006
517	3.6713244915008545	480.3230895996094	4.139542579650879e-5	6.412668228149414	471.2886047363281	0.00015935301780700684	645.6931762695312	30.789264678955078	0.0007608234882354736	1.7277534008026123	476.531005859375	1.1414289474487305e-5	15	006
518	6.1814775466918945	482.8892822265625	5.245208740234375e-5	15.088668823242188	481.5143737792969	7.495284080505371e-5	646.0771484375	31.836467742919922	0.001458197832107544	4.055915832519531	477.3382263183594	3.6150217056274414e-5	15	006
519	5.475202560424805	483.0606994628906	5.733966827392578e-5	7.099342346191406	482.18115234375	7.382035255432129e-5	646.4346923828125	29.63738250732422	9.587407112121582e-5	3.4016525745391846	478.2579040527344	4.3004751205444336e-5	15	006
520	5.836329460144043	483.317138671875	7.50124454498291e-5	13.571465492248535	482.2317199707031	0.00010475516319274902	647.3673095703125	109.48426818847656	0.00022909045219421387	3.550811290740967	477.9302978515625	5.0961971282958984e-5	15	006
521	5.72796106338501	482.862060546875	5.131959915161133e-5	7.817254066467285	481.63922119140625	2.676248550415039e-5	646.6073608398438	29.432466506958008	7.551908493041992e-5	2.9054744243621826	477.3775329589844	1.6629695892333984e-5	15	006
522	5.7340898513793945	482.335205078125	5.6356191635131836e-5	8.050899505615234	481.4170837402344	6.29425048828125e-5	646.5261840820312	134.69589233398438	0.0003292560577392578	3.576477527618408	477.4258728027344	3.37064266204834e-5	15	006
523	5.426314830780029	482.1831970214844	1.6927719116210938e-5	3.860990047454834	205.67042541503906	9.784102439880371e-5	646.6046752929688	111.63362121582031	0.00032582879066467285	3.1448988914489746	476.9361267089844	9.298324584960938e-6	15	006
524	5.743308067321777	482.7467346191406	4.178285598754883e-5	13.416107177734375	481.8526611328125	6.881356239318848e-5	646.3597412109375	30.662071228027344	0.00016245245933532715	3.4856886863708496	477.5619812011719	2.7477741241455078e-5	15	006
525	4.588747024536133	481.0195617675781	4.121661186218262e-5	7.908979415893555	480.1230163574219	0.00037613511085510254	644.852294921875	29.191791534423828	0.00015163421630859375	2.0940470695495605	476.4537048339844	2.3573637008666992e-5	15	006
526	5.720727443695068	482.15643310546875	7.417798042297363e-5	7.037583351135254	481.66278076171875	7.614493370056152e-5	646.82568359375	109.6215591430664	0.00025197863578796387	2.2603442668914795	477.9346923828125	2.6673078536987305e-5	15	006
527	5.624275207519531	482.7515563964844	0.00011482834815979004	7.411545753479004	481.2744445800781	0.00010287761688232422	648.2177734375	202.87474060058594	0.0007624924182891846	2.7694756984710693	477.68487548828125	4.1484832763671875e-5	15	006
528	5.359185218811035	481.7918701171875	3.4332275390625e-5	7.322690963745117	481.1312561035156	4.6193599700927734e-5	648.626953125	126.41207885742188	0.0010965168476104736	2.4277868270874023	476.79217529296875	1.189112663269043e-5	15	006
529	4.827466011047363	481.8373718261719	1.996755599975586e-5	7.295490264892578	480.9830017089844	2.828240394592285e-5	647.725341796875	109.58978271484375	0.00023940205574035645	1.9276697635650635	477.1151428222656	4.410743713378906e-6	15	006
530	4.5255584716796875	482.3172302246094	1.4156103134155273e-5	6.647270202636719	481.4554443359375	1.8417835235595703e-5	644.9996948242188	30.223691940307617	0.000291973352432251	1.673673391342163	477.2107849121094	3.3676624298095703e-6	15	006
531	4.881862163543701	482.3331298828125	9.685754776000977e-5	7.297677993774414	481.5404357910156	6.788969039916992e-5	646.1969604492188	29.844770431518555	0.0006660521030426025	2.443600654602051	477.35736083984375	1.8775463104248047e-5	15	006
532	5.934635162353516	482.4470520019531	5.689263343811035e-5	8.155946731567383	482.0320739746094	7.623434066772461e-5	647.798828125	126.42880249023438	0.00015151500701904297	3.2545409202575684	477.400634765625	3.603100776672363e-5	15	006
533	5.508152008056641	481.6921081542969	0.00012022256851196289	6.933733940124512	481.0084533691406	8.028745651245117e-5	647.8167724609375	126.98568725585938	0.0002676844596862793	2.2313787937164307	477.43328857421875	2.6464462280273438e-5	15	006
534	5.509464263916016	482.2312927246094	3.072619438171387e-5	13.877854347229004	480.11273193359375	0.00023046135902404785	646.512939453125	30.514936447143555	0.00016373395919799805	3.7750535011291504	476.74200439453125	2.4497509002685547e-5	15	006
535	5.354427814483643	482.7386779785156	4.652142524719238e-5	7.327855587005615	481.53143310546875	7.173418998718262e-5	645.04296875	29.853300094604492	0.0002696514129638672	3.5652449131011963	477.58331298828125	3.316998481750488e-5	15	006
536	4.942112922668457	482.67437744140625	8.511543273925781e-5	12.671137809753418	480.7611389160156	0.00021892786026000977	646.8806762695312	112.15454864501953	0.0005709230899810791	3.4683759212493896	477.4690246582031	7.158517837524414e-5	15	006
537	4.751352310180664	482.3033142089844	2.5391578674316406e-5	644.7433471679688	112.77303314208984	6.517767906188965e-5	645.882080078125	31.172258377075195	0.0005924403667449951	2.1542863845825195	477.55810546875	8.761882781982422e-6	15	006
538	5.507397651672363	482.4379577636719	0.00015529990196228027	7.208453178405762	481.56512451171875	0.000141143798828125	647.087890625	30.567058563232422	5.817413330078125e-5	2.4650421142578125	476.6748352050781	3.960728645324707e-5	15	006
539	4.91970157623291	482.35498046875	7.966160774230957e-5	7.615204334259033	472.4586181640625	0.00015547871589660645	648.9962158203125	234.592041015625	0.0001431107521057129	3.206024169921875	477.2170715332031	3.5136938095092773e-5	15	006
540	5.012742519378662	481.8138427734375	2.473592758178711e-5	8.12675666809082	481.060791015625	8.177757263183594e-5	645.7709350585938	30.881912231445312	3.49879264831543e-5	2.016164779663086	476.500244140625	8.761882781982422e-6	15	006
541	5.765777111053467	482.684814453125	0.00019359588623046875	7.472391128540039	481.7054443359375	0.00014066696166992188	648.4441528320312	198.16493225097656	0.0002498924732208252	3.959397315979004	477.6119079589844	9.128451347351074e-5	15	006
542	5.850039482116699	482.0784606933594	7.775425910949707e-5	7.848161220550537	481.449951171875	6.821751594543457e-5	646.4995727539062	29.11226463317871	0.00010696053504943848	3.9118447303771973	477.4588317871094	3.612041473388672e-5	15	006
543	5.018630027770996	482.3092346191406	3.594160079956055e-5	6.841410160064697	481.46966552734375	4.240870475769043e-5	647.6146850585938	28.403392791748047	0.0002403557300567627	1.635878324508667	477.4725341796875	8.612871170043945e-6	15	006
544	639.8472290039062	4.242904186248779	1.2427568435668945e-5	646.6754150390625	255.18292236328125	4.407763481140137e-5	645.8485717773438	30.077861785888672	0.0003536641597747803	2.119469404220581	478.0915222167969	3.993511199951172e-6	15	006
545	644.6492309570312	29.461219787597656	1.5437602996826172e-5	7.426574230194092	471.9516296386719	2.8073787689208984e-5	645.5037231445312	29.330259323120117	0.0005623996257781982	2.6540725231170654	477.0478820800781	7.212162017822266e-6	15	006
546	462.3061828613281	447.9201354980469	0.0015090405941009521	7.753090858459473	481.4684753417969	9.548664093017578e-5	648.734619140625	121.20718383789062	7.072091102600098e-5	3.8908700942993164	477.6958923339844	5.8978796005249023e-5	15	006
547	5.980210304260254	481.8436584472656	7.349252700805664e-5	13.242609024047852	480.9371337890625	0.00023865699768066406	646.375244140625	30.412982940673828	0.00059548020362854	3.3802239894866943	476.9646301269531	4.684925079345703e-5	15	006
548	4.5113654136657715	482.416748046875	3.540515899658203e-5	6.523853778839111	481.1599426269531	4.601478576660156e-5	646.74755859375	31.171735763549805	0.00018405914306640625	2.999752998352051	477.40777587890625	7.18235969543457e-6	15	006
549	4.791018962860107	481.7232971191406	5.647540092468262e-5	7.169120788574219	480.36431884765625	9.506940841674805e-5	645.2403564453125	30.23892593383789	0.0013171732425689697	2.3957560062408447	476.7482604980469	1.1712312698364258e-5	15	006
550	4.407562255859375	482.4356994628906	2.1010637283325195e-5	7.240302085876465	481.11456298828125	3.975629806518555e-5	646.1192626953125	31.439926147460938	0.0007263123989105225	2.4870963096618652	477.38055419921875	5.5730342864990234e-6	15	006
