# Supplementary material for: An automated feeding system for the African killifish reveals the impact of diet on lifespan and allows scalable assessment of associative learning
Source: eLife. 2022 Nov 10;11:e69008. doi: 10.7554/eLife.69008 (PMC9788828; doi:10.7554/eLife.69008)
Supplement: Figure 6—source data 2. [file elife-69008-fig6-data2.zip › Training Trajectories/t6_REC012DLC_resnet50_TrainAllTheThingsJun28shuffle1_1030000.csv]

bodyparts_coords	fishhead_x	fishhead_y	fishhead_likelihood	fishtail_x	fishtail_y	fishtail_likelihood	redlight_x	redlight_y	redlight_likelihood	fooddrop_x	fooddrop_y	fooddrop_likelihood	fishnum	recordingnum
0	4.1755690574646	375.1375732421875	0.0038750171661376953	17.853273391723633	272.139892578125	0.9999761581420898	646.7791137695312	53.76252365112305	0.0002955496311187744	7.691082000732422	276.2228088378906	0.0001958310604095459	6	012
1	5.681375503540039	374.38153076171875	0.04642811417579651	24.25783348083496	272.8816833496094	0.9990872740745544	10.688982009887695	279.086669921875	3.641843795776367e-5	6.847631454467773	277.7126770019531	9.512901306152344e-5	6	012
2	7.121737003326416	373.5454406738281	0.16946819424629211	21.503198623657227	273.6744384765625	0.999697744846344	11.253694534301758	279.0184020996094	7.003545761108398e-5	7.575645446777344	277.97735595703125	0.00018873810768127441	6	012
3	25.37384033203125	274.85809326171875	0.0005327463150024414	25.118896484375	274.59918212890625	0.9999985098838806	11.94666576385498	279.9921875	0.00016558170318603516	8.664243698120117	278.8356018066406	0.0004831552505493164	6	012
4	3.941075563430786	371.9559020996094	0.15428099036216736	26.332012176513672	273.72186279296875	0.8451334238052368	611.6878662109375	225.15505981445312	0.008611112833023071	4.917922496795654	269.5721740722656	5.5909156799316406e-5	6	012
5	3.708867073059082	371.5588684082031	0.9417498111724854	28.024362564086914	276.24359130859375	0.01433783769607544	648.2403564453125	51.5874137878418	0.00016814470291137695	5.8697638511657715	479.1426696777344	6.714463233947754e-5	6	012
6	3.095494270324707	368.32977294921875	0.007849812507629395	3.1347463130950928	373.6800231933594	0.0002817213535308838	612.4014282226562	227.12612915039062	9.98377799987793e-6	5.057577133178711	479.51983642578125	4.172325134277344e-5	6	012
7	3.4374680519104004	372.793212890625	0.005551546812057495	14.922691345214844	281.0472412109375	0.004687368869781494	612.2142944335938	225.7774658203125	0.019230574369430542	4.648120403289795	479.2067565917969	4.1961669921875e-5	6	012
8	3.43662691116333	374.0140380859375	0.0034792721271514893	2.3895630836486816	374.51947021484375	0.0004143714904785156	536.6876831054688	205.01309204101562	0.00019165873527526855	6.1578369140625	479.1858825683594	0.00010353326797485352	6	012
9	4.317935466766357	369.0062255859375	0.012873619794845581	15.914778709411621	279.8793640136719	0.003392457962036133	610.9490356445312	225.1760711669922	0.00040140748023986816	4.812253475189209	478.9091491699219	2.8848648071289062e-5	6	012
10	3.7035229206085205	368.5214538574219	0.0004092752933502197	14.881946563720703	280.5052490234375	0.0035400092601776123	648.2915649414062	92.97627258300781	1.1265277862548828e-5	5.7938055992126465	479.4949951171875	2.9474496841430664e-5	6	012
11	3.1417407989501953	368.74017333984375	0.004020124673843384	2.7285313606262207	373.43792724609375	0.00035116076469421387	648.4764404296875	50.7880859375	2.1070241928100586e-5	6.010578155517578	479.3297424316406	5.447864532470703e-5	6	012
12	3.110055923461914	366.5040588378906	0.0029403269290924072	2.504185438156128	367.3477478027344	8.192658424377441e-5	613.3439331054688	226.07504272460938	0.00021716952323913574	4.701206684112549	479.299560546875	2.7865171432495117e-5	6	012
13	3.8995776176452637	371.43328857421875	0.017938971519470215	1.866624116897583	375.7925720214844	0.0003260672092437744	648.484619140625	51.68206024169922	0.0003801584243774414	5.451145172119141	479.1001281738281	3.072619438171387e-5	6	012
14	3.728548526763916	374.9822692871094	0.0024329721927642822	1.8841750621795654	375.42254638671875	2.899765968322754e-5	647.2740478515625	52.27495193481445	1.239776611328125e-5	5.304853916168213	478.7176513671875	4.711747169494629e-5	6	012
15	2.1182525157928467	368.4413146972656	0.009494692087173462	3.4246037006378174	369.57183837890625	0.0031915903091430664	643.336181640625	7.607122421264648	1.4096498489379883e-5	5.521670818328857	479.2558288574219	5.289912223815918e-5	6	012
16	3.827619791030884	374.39361572265625	0.0011542737483978271	2.5709688663482666	367.539794921875	2.1278858184814453e-5	612.4474487304688	226.7342987060547	0.0002582967281341553	12.108186721801758	483.2059020996094	0.00010120868682861328	6	012
17	3.233713150024414	375.2342834472656	0.001670241355895996	1.2636945247650146	364.7530517578125	8.58306884765625e-6	612.5978393554688	225.42311096191406	0.7021859288215637	5.61610221862793	479.44244384765625	6.690621376037598e-5	6	012
18	3.9725520610809326	379.0601806640625	9.518861770629883e-5	415.7257080078125	3.847507953643799	1.2099742889404297e-5	649.1975708007812	30.513151168823242	1.3709068298339844e-5	5.716455459594727	479.827880859375	2.580881118774414e-5	6	012
19	4.949422836303711	363.74334716796875	9.721517562866211e-5	2.0177078247070312	281.634765625	2.4110078811645508e-5	612.9961547851562	225.806640625	0.00029525160789489746	5.1041059494018555	479.2416687011719	3.606081008911133e-5	6	012
20	4.577794075012207	364.5572204589844	6.42538070678711e-5	2.8927533626556396	285.53680419921875	0.00016775727272033691	611.4129638671875	226.05331420898438	0.00013366341590881348	5.240293979644775	479.5169982910156	3.9130449295043945e-5	6	012
21	3.66731333732605	288.5242614746094	0.00011542439460754395	3.573759078979492	288.6529235839844	4.214048385620117e-5	649.0214233398438	114.6055908203125	9.745359420776367e-6	4.446324825286865	480.3440856933594	3.078579902648926e-5	6	012
22	3.3306493759155273	362.29583740234375	6.443262100219727e-5	7.125608444213867	473.1698303222656	1.233816146850586e-5	647.9865112304688	52.703392028808594	5.805492401123047e-5	4.741574764251709	480.3623352050781	0.0001245439052581787	6	012
23	5.700399398803711	288.7064208984375	7.164478302001953e-5	6.525077819824219	4.378079891204834	7.241964340209961e-6	611.9264526367188	226.80279541015625	0.0011603832244873047	5.694158554077148	479.75848388671875	3.382563591003418e-5	6	012
24	4.691208839416504	364.7652282714844	0.00010129809379577637	8.273656845092773	4.236117362976074	2.384185791015625e-6	612.1212768554688	225.25222778320312	0.009158223867416382	5.478536128997803	479.3293762207031	2.7239322662353516e-5	6	012
25	3.958165407180786	363.30596923828125	6.315112113952637e-5	7.288647651672363	5.1833882331848145	6.467103958129883e-6	611.6925048828125	225.29811096191406	9.09566879272461e-5	4.784121036529541	479.86395263671875	6.622076034545898e-5	6	012
26	4.543361663818359	363.5660400390625	0.00013616681098937988	7.0813307762146	4.699858665466309	1.4334917068481445e-5	634.8216552734375	182.5266876220703	0.9793608784675598	6.541566371917725	478.878173828125	4.13358211517334e-5	6	012
27	5.287952899932861	363.6153564453125	0.00014644861221313477	30.9219913482666	305.60198974609375	0.2226857841014862	629.1806640625	183.21975708007812	0.9999997019767761	548.1074829101562	199.48045349121094	0.0006554126739501953	6	012
28	9.17006778717041	308.6729736328125	0.00012066960334777832	30.709829330444336	300.4354248046875	0.9999998807907104	545.0026245117188	198.82431030273438	0.9999999403953552	545.6531982421875	199.4271240234375	0.002774178981781006	6	012
29	34.39162063598633	303.7200012207031	0.010553210973739624	32.10960388183594	304.60205078125	0.9998834133148193	545.1658935546875	199.06521606445312	0.9999999403953552	548.35595703125	199.201416015625	0.0017135143280029297	6	012
30	4.564700126647949	365.6477355957031	0.00014978647232055664	33.071468353271484	307.2608337402344	0.5029562711715698	546.7794799804688	198.93560791015625	0.9999985098838806	549.0648803710938	198.2404022216797	0.00024011731147766113	6	012
31	6.372089385986328	365.20477294921875	0.0002352893352508545	549.0419311523438	200.04949951171875	6.589293479919434e-5	630.7935791015625	182.71278381347656	0.9999998211860657	548.03125	199.44955444335938	0.0007277727127075195	6	012
32	4.964170455932617	364.36041259765625	9.006261825561523e-5	550.319091796875	199.22811889648438	6.526708602905273e-5	629.6051025390625	183.16650390625	0.9999999403953552	559.1323852539062	200.56971740722656	0.00289037823677063	6	012
33	34.66697692871094	309.35223388671875	0.0001138150691986084	553.47998046875	197.7054443359375	7.790327072143555e-5	546.757080078125	198.36880493164062	0.9999998807907104	548.94091796875	198.82876586914062	0.001562952995300293	6	012
34	5.3940205574035645	364.4217834472656	0.00028124451637268066	550.5447998046875	199.7948760986328	1.65402889251709e-5	629.93115234375	183.59315490722656	0.9999998211860657	550.0146484375	199.24887084960938	0.00019273161888122559	6	012
35	4.602647304534912	378.556396484375	9.340047836303711e-5	554.232177734375	196.93997192382812	2.5331974029541016e-5	630.1534423828125	183.055419921875	0.9999997615814209	549.7559204101562	199.22972106933594	0.000499039888381958	6	012
36	4.798305988311768	364.4910583496094	0.00020781159400939941	552.9677734375	196.73121643066406	0.00014007091522216797	629.8770141601562	182.52093505859375	0.9999992251396179	548.1323852539062	198.09056091308594	0.014112293720245361	6	012
37	4.842893123626709	364.9310607910156	0.00011345744132995605	553.4195556640625	196.17333984375	5.790591239929199e-5	630.424560546875	183.1168670654297	0.9999992847442627	548.7891235351562	197.917724609375	0.003959298133850098	6	012
38	3.068143129348755	285.2176208496094	4.836916923522949e-5	629.1433715820312	185.552001953125	3.293156623840332e-5	629.3270263671875	182.66619873046875	0.9999996423721313	548.94970703125	197.1319122314453	0.0001531839370727539	6	012
39	38.93204879760742	302.75592041015625	0.04106298089027405	38.549285888671875	307.23822021484375	0.0002695024013519287	629.7783813476562	183.40843200683594	0.9999995231628418	548.290283203125	199.46568298339844	0.004449039697647095	6	012
40	5.389824867248535	363.9032287597656	7.712841033935547e-5	548.6541748046875	199.81752014160156	6.917119026184082e-5	629.9957885742188	184.05348205566406	0.9999997615814209	547.965576171875	199.1389923095703	0.012558907270431519	6	012
41	35.319976806640625	306.4873962402344	0.036882996559143066	551.9693603515625	198.23231506347656	0.0003877878189086914	628.7825927734375	182.7745819091797	0.9999997615814209	547.3146362304688	198.5142059326172	0.056754499673843384	6	012
42	36.08353805541992	304.6676940917969	0.0005225539207458496	628.6199340820312	183.56114196777344	3.8683414459228516e-5	629.1039428710938	183.0087890625	0.9999995231628418	549.033203125	198.75352478027344	0.0013921558856964111	6	012
43	6.096279144287109	361.43426513671875	0.0002809762954711914	629.2095947265625	185.17835998535156	2.7954578399658203e-5	629.3431396484375	183.54954528808594	0.9999999403953552	549.3795166015625	198.7196044921875	0.0005835592746734619	6	012
44	3.0377047061920166	378.1734313964844	0.0001087188720703125	549.4054565429688	199.25660705566406	4.0590763092041016e-5	545.7874755859375	198.92965698242188	1.0	548.1856689453125	198.94276428222656	0.0012589991092681885	6	012
45	4.971517562866211	378.7003173828125	0.0006004869937896729	553.068115234375	196.61659240722656	9.447336196899414e-5	629.5773315429688	182.57089233398438	1.0	548.63818359375	198.6538848876953	0.006607025861740112	6	012
46	5.06719970703125	363.56427001953125	0.000383913516998291	553.8931274414062	197.65496826171875	8.77678394317627e-5	629.0447387695312	183.93841552734375	0.9999997019767761	549.4891357421875	199.1656036376953	0.0005077123641967773	6	012
47	5.429191589355469	363.66455078125	0.0004980266094207764	554.9090576171875	197.5283966064453	3.88026237487793e-5	629.001953125	182.8392333984375	1.0	559.72998046875	200.21153259277344	0.016468077898025513	6	012
48	4.381333827972412	362.8117980957031	0.000942528247833252	552.5203857421875	197.0315399169922	0.00017845630645751953	545.232666015625	198.98451232910156	0.9999997019767761	547.4199829101562	198.62420654296875	0.0033695995807647705	6	012
49	4.188319206237793	363.5308532714844	0.0004087686538696289	549.5115356445312	198.89100646972656	2.9981136322021484e-5	629.7676391601562	182.4181671142578	0.9999998807907104	548.533935546875	198.19842529296875	0.0019053220748901367	6	012
50	4.0737996101379395	364.04071044921875	8.895993232727051e-5	552.9598999023438	197.23741149902344	5.698204040527344e-5	546.399658203125	199.18467712402344	0.9999997019767761	548.047607421875	198.7831573486328	0.0015301108360290527	6	012
51	4.274674892425537	364.0897521972656	0.00026041269302368164	629.3089599609375	184.42327880859375	1.8984079360961914e-5	629.3154907226562	183.38461303710938	0.9999997615814209	5.619383811950684	479.548095703125	0.0001373589038848877	6	012
52	4.224676132202148	363.3387451171875	5.14984130859375e-5	546.4448852539062	199.96546936035156	5.2034854888916016e-5	545.4032592773438	198.91380310058594	0.9999997615814209	545.0614013671875	198.9515838623047	0.0029507875442504883	6	012
53	4.21733283996582	364.0555725097656	0.00018164515495300293	628.797607421875	183.05667114257812	3.102421760559082e-5	628.9754028320312	182.5467529296875	0.9999998807907104	549.7437744140625	198.50611877441406	0.0015972554683685303	6	012
54	11.46692180633545	312.302734375	0.0017162561416625977	549.087158203125	199.476318359375	2.512335777282715e-5	545.685546875	199.1503143310547	0.9999998211860657	548.3255615234375	199.1395263671875	0.0003612935543060303	6	012
55	3.4492087364196777	363.88360595703125	0.00014775991439819336	545.7221069335938	200.08544921875	4.225969314575195e-5	546.0993041992188	198.45118713378906	0.9999995827674866	548.1317749023438	198.41488647460938	0.0024588406085968018	6	012
56	4.21192741394043	364.5960998535156	0.00011831521987915039	629.9644165039062	183.67413330078125	2.3812055587768555e-5	630.5625610351562	182.06869506835938	0.9999998807907104	548.6041870117188	198.73712158203125	0.00027304887771606445	6	012
57	3.244138717651367	363.95050048828125	0.00013461709022521973	553.3991088867188	198.35971069335938	8.45789909362793e-5	629.7408447265625	183.14698791503906	0.9999994039535522	548.8073120117188	198.90127563476562	0.0013851523399353027	6	012
58	3.2322468757629395	362.96478271484375	0.0002574324607849121	548.7177734375	199.08819580078125	7.593631744384766e-5	630.074951171875	182.1351776123047	0.9999998807907104	547.7513427734375	198.30966186523438	0.0015506148338317871	6	012
59	4.031534194946289	364.41326904296875	0.0002987980842590332	546.4844360351562	199.6943817138672	2.4139881134033203e-5	629.8692016601562	183.14561462402344	0.9999991655349731	549.43310546875	198.5569610595703	0.000736624002456665	6	012
60	4.117778778076172	363.99224853515625	0.00012001395225524902	629.6466674804688	183.60511779785156	6.368756294250488e-5	546.0023193359375	198.592529296875	0.9999997615814209	548.1722412109375	198.58975219726562	0.0013154149055480957	6	012
61	3.5754668712615967	364.124755859375	0.00010827183723449707	549.28125	199.8062744140625	6.42538070678711e-5	629.4050903320312	183.5296173095703	0.9999998807907104	548.5256958007812	198.89813232421875	0.0017583072185516357	6	012
62	3.5342655181884766	363.7509460449219	0.00025513768196105957	4.02142333984375	308.7791748046875	9.223818778991699e-5	629.6625366210938	183.17098999023438	0.9999997019767761	558.8812866210938	201.17669677734375	0.022936999797821045	6	012
63	3.892117500305176	364.6104736328125	0.00016945600509643555	549.7988891601562	198.8896026611328	0.0002910494804382324	629.8729248046875	183.16665649414062	0.9999996423721313	548.363525390625	198.1633758544922	0.005864739418029785	6	012
64	3.154261589050293	363.57928466796875	0.00024318695068359375	553.7634887695312	197.5169219970703	9.495019912719727e-5	546.4364013671875	199.57745361328125	0.9999982118606567	549.5873413085938	199.4417266845703	0.0019302070140838623	6	012
65	3.0821003913879395	363.885986328125	0.00023037195205688477	553.033935546875	198.16339111328125	0.0003272593021392822	546.274169921875	199.3435516357422	0.9999997019767761	548.442138671875	199.3815155029297	0.004534333944320679	6	012
66	3.735380172729492	363.8955383300781	0.00012803077697753906	553.0857543945312	197.47171020507812	2.9355287551879883e-5	546.521240234375	198.79776000976562	0.9999995231628418	548.4010620117188	198.52577209472656	0.0013755559921264648	6	012
67	3.7670693397521973	364.1700744628906	0.00013685226440429688	553.3024291992188	197.51657104492188	9.399652481079102e-5	629.283203125	182.57557678222656	0.9999999403953552	548.998779296875	198.59889221191406	0.003108590841293335	6	012
68	9.209062576293945	320.602783203125	0.0001596212387084961	549.063720703125	200.1331024169922	7.027387619018555e-5	545.7142944335938	199.12158203125	0.9999997019767761	547.8101196289062	199.11474609375	0.0013458728790283203	6	012
69	3.1301300525665283	363.4068298339844	0.00013759732246398926	550.1229858398438	199.7137908935547	6.338953971862793e-5	629.9093627929688	183.0604705810547	0.9999994039535522	549.5719604492188	199.64210510253906	0.0018283724784851074	6	012
70	2.862578868865967	363.82427978515625	0.0001755356788635254	549.1867065429688	198.9385528564453	9.834766387939453e-5	545.6531372070312	198.45753479003906	0.9999997615814209	548.2857666015625	198.5748291015625	0.0010877549648284912	6	012
71	3.564673662185669	363.00030517578125	0.00014147162437438965	553.64306640625	197.54608154296875	0.00010344386100769043	546.5951538085938	198.43064880371094	0.9999998807907104	548.744140625	199.0017852783203	0.008399754762649536	6	012
72	3.068946361541748	363.08428955078125	0.00010150671005249023	548.6859741210938	199.94149780273438	7.045269012451172e-5	544.8781127929688	199.19261169433594	0.9999996423721313	545.2105712890625	199.24688720703125	0.0060236454010009766	6	012
73	3.4376487731933594	363.6499938964844	7.560849189758301e-5	553.8726196289062	197.11007690429688	0.00020620226860046387	629.8673095703125	182.8704071044922	0.9999998807907104	548.0414428710938	198.9528045654297	0.00048476457595825195	6	012
74	3.2617855072021484	363.9048767089844	0.00011137127876281738	552.583740234375	197.79396057128906	9.846687316894531e-5	629.222412109375	182.2498016357422	0.9999999403953552	547.9969482421875	199.2834930419922	0.004430651664733887	6	012
75	3.8627939224243164	363.6719665527344	0.00012877583503723145	553.079345703125	197.528564453125	0.00012925267219543457	545.5517578125	198.80104064941406	0.9999995231628418	547.896484375	199.02760314941406	0.005003124475479126	6	012
76	3.317159652709961	363.5679016113281	6.404519081115723e-5	553.3250122070312	198.31289672851562	0.00023281574249267578	629.4886474609375	183.83370971679688	0.9999998807907104	558.1139526367188	200.33270263671875	0.00881996750831604	6	012
77	3.2717349529266357	364.2375793457031	0.00010624527931213379	3.8705148696899414	305.0810241699219	4.035234451293945e-5	629.9418334960938	183.01565551757812	0.9999997019767761	545.5289916992188	198.81607055664062	0.00032776594161987305	6	012
78	3.5183162689208984	329.6546630859375	0.00012537837028503418	3.4154000282287598	305.8052673339844	0.000559687614440918	629.4341430664062	183.08152770996094	0.9999998807907104	558.2534790039062	200.69137573242188	0.06254079937934875	6	012
79	2.058953285217285	363.3120422363281	6.446242332458496e-5	549.013916015625	198.8953399658203	7.227063179016113e-5	546.1426391601562	198.6646270751953	0.9999995231628418	547.5714111328125	198.60008239746094	0.0019585490226745605	6	012
80	2.2696492671966553	363.6307373046875	4.3898820877075195e-5	2.7442100048065186	305.7178955078125	3.325939178466797e-5	630.9463500976562	182.73876953125	0.9999998807907104	549.7418823242188	198.9987030029297	0.0004678070545196533	6	012
81	3.0074708461761475	363.4105224609375	3.585219383239746e-5	1.2835938930511475	305.3780517578125	0.00022536516189575195	630.5911865234375	182.68096923828125	0.9999998807907104	548.5667114257812	198.93685913085938	0.005914121866226196	6	012
82	2.222327470779419	363.0619812011719	5.358457565307617e-5	549.002685546875	199.6750946044922	9.638071060180664e-5	629.5433349609375	183.723876953125	0.9999995231628418	548.2999877929688	198.79153442382812	0.005667537450790405	6	012
83	3.415109634399414	363.91778564453125	3.215670585632324e-5	3.9100584983825684	305.8330383300781	8.764863014221191e-5	629.557861328125	182.51332092285156	0.9999998807907104	549.1275634765625	198.38905334472656	0.0006310641765594482	6	012
84	2.4632387161254883	363.9042663574219	4.6700239181518555e-5	4.175630569458008	305.54840087890625	7.736682891845703e-5	629.4820556640625	182.85731506347656	0.9999998211860657	545.3523559570312	200.36993408203125	0.0010200142860412598	6	012
85	2.8557395935058594	363.03948974609375	7.635354995727539e-5	550.3810424804688	200.47149658203125	4.929304122924805e-5	630.7868041992188	183.86434936523438	0.9999995231628418	558.2390747070312	201.2125244140625	0.0006936490535736084	6	012
86	3.5333590507507324	363.38665771484375	4.7534704208374023e-5	553.2464599609375	196.65602111816406	3.6269426345825195e-5	629.4736328125	183.15750122070312	0.9999997615814209	548.3487548828125	198.3807373046875	0.0003428459167480469	6	012
87	2.5818209648132324	364.16455078125	3.30805778503418e-5	553.9408569335938	196.72418212890625	7.790327072143555e-5	546.337158203125	198.71566772460938	0.9999982118606567	548.7322387695312	199.1903076171875	0.0003712773323059082	6	012
88	3.689117908477783	365.3617858886719	4.357099533081055e-5	549.1280517578125	199.53257751464844	7.429718971252441e-5	545.7777709960938	198.91722106933594	0.9999998807907104	547.893310546875	198.81790161132812	0.003555983304977417	6	012
89	3.256890058517456	363.4803161621094	3.361701965332031e-5	629.1939086914062	185.18519592285156	1.3947486877441406e-5	629.3744506835938	183.76950073242188	0.9999999403953552	5.1812424659729	480.0121154785156	8.848309516906738e-5	6	012
90	2.5739078521728516	363.9419250488281	7.581710815429688e-5	550.2481689453125	198.76300048828125	4.419684410095215e-5	546.696533203125	198.2879638671875	0.9999988079071045	549.8704223632812	198.44554138183594	0.0023083388805389404	6	012
91	2.451120376586914	364.7239074707031	2.2858381271362305e-5	549.0916137695312	199.05593872070312	2.9653310775756836e-5	545.8301391601562	198.73414611816406	0.9999997615814209	547.7661743164062	198.75962829589844	0.00038614869117736816	6	012
92	2.604369640350342	364.6903076171875	7.086992263793945e-5	549.589111328125	198.95260620117188	8.881092071533203e-5	629.8095703125	183.56320190429688	0.9999999403953552	548.240966796875	198.38534545898438	0.0014009177684783936	6	012
93	548.74755859375	202.9827880859375	7.197260856628418e-5	549.5252685546875	199.0929718017578	0.00024965405464172363	546.79736328125	198.40557861328125	0.9999997019767761	547.831787109375	197.95484924316406	0.009198188781738281	6	012
94	3.0122599601745605	363.22222900390625	6.237626075744629e-5	3.680267810821533	307.116943359375	0.0005719661712646484	629.5574951171875	183.6016082763672	0.9999992847442627	549.3321533203125	197.69471740722656	0.0002745091915130615	6	012
95	2.4214718341827393	364.5813903808594	0.0001310408115386963	1.9167532920837402	305.9674987792969	3.483891487121582e-5	545.9146728515625	197.91604614257812	1.0	547.8727416992188	198.3674774169922	0.0007131099700927734	6	012
96	2.100719690322876	364.95599365234375	2.5570392608642578e-5	3.5222182273864746	306.9532165527344	0.0001456737518310547	545.7347412109375	199.00314331054688	0.9999996423721313	544.96435546875	198.8848114013672	0.00035953521728515625	6	012
97	2.1763763427734375	363.7799072265625	5.525350570678711e-5	554.097900390625	197.24755859375	0.00016543269157409668	629.9244995117188	182.25746154785156	0.9999996423721313	549.4366455078125	199.6717987060547	0.0003629624843597412	6	012
98	1.5773062705993652	286.3870544433594	3.790855407714844e-5	4.196419715881348	307.29638671875	7.370114326477051e-5	629.9506225585938	182.8698272705078	0.9999997615814209	549.1290283203125	199.6622772216797	0.0004093050956726074	6	012
99	2.6813883781433105	364.1698303222656	6.598234176635742e-5	3.4772775173187256	306.9873046875	2.682209014892578e-5	629.5776977539062	183.06423950195312	0.9999997615814209	548.7540283203125	198.58474731445312	0.0014104247093200684	6	012
100	1.9084415435791016	363.66229248046875	4.5299530029296875e-5	548.9382934570312	199.7581329345703	0.00011092424392700195	545.5888061523438	199.15008544921875	0.9999996423721313	545.5299072265625	199.4973907470703	0.0006983578205108643	6	012
101	3.0387682914733887	364.3926696777344	8.285045623779297e-5	3.9356658458709717	306.96002197265625	7.891654968261719e-5	629.395263671875	182.24525451660156	0.9999999403953552	548.8231201171875	198.37908935546875	0.005358070135116577	6	012
102	2.3980026245117188	363.79315185546875	2.7000904083251953e-5	555.5084228515625	197.0592803955078	4.506111145019531e-5	629.9562377929688	183.71636962890625	0.9999994039535522	551.6968994140625	198.85870361328125	0.00149613618850708	6	012
103	3.098201274871826	364.0561828613281	3.844499588012695e-5	553.241943359375	196.83839416503906	4.398822784423828e-5	545.6807250976562	199.36146545410156	0.9999997615814209	547.7962036132812	198.7864990234375	0.0006607472896575928	6	012
104	2.761134147644043	363.5334167480469	5.1021575927734375e-5	553.4828491210938	197.9193572998047	9.614229202270508e-5	629.2806396484375	183.94161987304688	0.9999994039535522	549.0032958984375	199.28628540039062	0.046632856130599976	6	012
105	548.2369384765625	202.81019592285156	5.3822994232177734e-5	552.6738891601562	196.426513671875	0.0001392662525177002	629.56591796875	182.85841369628906	0.9999998807907104	547.1205444335938	198.31312561035156	0.009384334087371826	6	012
106	2.1413726806640625	381.1543273925781	2.899765968322754e-5	2.9349074363708496	307.4703674316406	0.00014504790306091309	630.1796264648438	183.02938842773438	0.9999997615814209	549.2275390625	198.32217407226562	0.0036328136920928955	6	012
107	1.6124420166015625	364.7984924316406	2.3096799850463867e-5	3.4562554359436035	307.5243225097656	0.0007787644863128662	545.953369140625	198.05181884765625	0.9999998807907104	547.4766235351562	198.343017578125	0.0007035434246063232	6	012
108	2.11029052734375	364.1346740722656	0.00012880563735961914	3.529205560684204	306.0072326660156	6.54458999633789e-5	629.986572265625	181.86451721191406	0.9999997615814209	548.7069702148438	198.10565185546875	0.001293957233428955	6	012
109	2.554452896118164	364.3367919921875	5.194544792175293e-5	4.570440769195557	306.73712158203125	0.0004722774028778076	629.6729125976562	183.23936462402344	0.9999996423721313	549.7686767578125	198.6431427001953	0.00427517294883728	6	012
110	1.6722252368927002	363.8890686035156	5.447864532470703e-5	552.859130859375	198.1259307861328	0.00022074580192565918	629.5023803710938	183.23243713378906	0.9999997615814209	547.1622924804688	199.5153045654297	0.0009618103504180908	6	012
111	2.314444065093994	363.716552734375	4.369020462036133e-5	553.0951538085938	196.46168518066406	0.00032979249954223633	630.276123046875	183.3448944091797	0.9999982714653015	548.7283325195312	198.62562561035156	0.006117284297943115	6	012
112	1.721827745437622	363.8551330566406	6.312131881713867e-5	554.2427978515625	196.69973754882812	0.0004406273365020752	629.3399047851562	182.8373565673828	0.9999998211860657	557.7930297851562	200.35121154785156	0.01569095253944397	6	012
113	2.7866594791412354	364.4619445800781	4.604458808898926e-5	3.4111456871032715	306.8575744628906	0.00026810169219970703	546.3359375	198.2780303955078	0.9999994039535522	548.7646484375	198.06671142578125	0.0013414621353149414	6	012
114	2.7903881072998047	364.39727783203125	4.398822784423828e-5	552.990478515625	197.92291259765625	0.0005231201648712158	630.064208984375	181.9417266845703	0.9999998807907104	547.9567260742188	199.3128204345703	0.0027973055839538574	6	012
115	2.9429492950439453	364.7756652832031	4.3779611587524414e-5	546.0718383789062	199.6472625732422	4.601478576660156e-5	545.783447265625	198.36801147460938	0.9999996423721313	546.9408569335938	198.3307647705078	0.001164764165878296	6	012
116	2.808591842651367	364.2855224609375	2.154707908630371e-5	553.3140258789062	197.0579833984375	0.00014072656631469727	629.8090209960938	182.72984313964844	0.9999999403953552	547.6073608398438	198.6395263671875	0.003272920846939087	6	012
117	549.3397216796875	203.6537322998047	2.8699636459350586e-5	552.9252319335938	197.5913848876953	0.00022172927856445312	630.111572265625	183.8472137451172	0.9999991655349731	548.4862670898438	199.08840942382812	0.001631706953048706	6	012
118	2.988107204437256	364.8964538574219	3.644824028015137e-5	548.8890991210938	198.48558044433594	0.00010636448860168457	545.5447998046875	198.23146057128906	0.9999997019767761	548.1908569335938	197.75601196289062	0.018903642892837524	6	012
119	2.8735241889953613	364.762939453125	4.118680953979492e-5	554.4467163085938	197.42214965820312	5.728006362915039e-5	630.5654296875	183.37567138671875	0.9999991655349731	549.8397216796875	199.23641967773438	0.001347959041595459	6	012
120	2.887399673461914	364.4984130859375	5.02467155456543e-5	552.4475708007812	197.9072723388672	0.0005697011947631836	545.5947265625	198.34893798828125	0.9999998807907104	546.6842651367188	198.87567138671875	0.006762951612472534	6	012
121	2.151726722717285	363.5892639160156	4.38690185546875e-5	629.858642578125	184.655517578125	3.892183303833008e-5	630.791259765625	183.08177185058594	0.9999997615814209	549.6046142578125	198.63742065429688	0.0006532669067382812	6	012
122	2.2204036712646484	364.5768737792969	3.159046173095703e-5	2.738098621368408	307.03668212890625	2.8342008590698242e-5	630.571533203125	183.72125244140625	0.9999995827674866	549.4153442382812	198.7191162109375	0.0021274983882904053	6	012
123	2.739206314086914	364.3335876464844	5.805492401123047e-5	549.534423828125	200.02096557617188	0.00018450617790222168	629.8438720703125	183.2235107421875	0.9999997615814209	548.5822143554688	199.85609436035156	0.0007026791572570801	6	012
124	2.576341152191162	363.3153991699219	7.006525993347168e-5	2.6407418251037598	306.8807067871094	2.5540590286254883e-5	630.4443359375	183.01058959960938	0.9999994039535522	548.9855346679688	198.17044067382812	0.001290738582611084	6	012
125	3.1332712173461914	363.6533508300781	4.273653030395508e-5	550.2144775390625	198.88287353515625	4.89354133605957e-5	629.380126953125	182.89190673828125	0.9999992847442627	548.87890625	198.3570098876953	0.0004093647003173828	6	012
126	2.0687074661254883	363.6981201171875	4.646182060241699e-5	553.844970703125	196.95950317382812	4.073977470397949e-5	546.2371826171875	199.09461975097656	0.9999996423721313	549.4970703125	198.92724609375	0.000682443380355835	6	012
127	2.6967787742614746	363.75396728515625	4.023313522338867e-5	629.2965698242188	182.84701538085938	2.4199485778808594e-5	629.29931640625	181.963623046875	0.9999998807907104	548.86474609375	199.0568084716797	0.0015898942947387695	6	012
128	2.7442522048950195	364.9745178222656	6.16312026977539e-5	553.44482421875	197.6996612548828	3.5703182220458984e-5	628.5967407226562	183.00445556640625	0.9999998807907104	548.4193725585938	198.6018829345703	0.0004603862762451172	6	012
129	549.5706787109375	203.13052368164062	1.576542854309082e-5	553.0653076171875	196.87075805664062	5.4329633712768555e-5	546.0855712890625	198.20538330078125	0.9999996423721313	548.5845336914062	198.18211364746094	0.009511351585388184	6	012
130	547.6563110351562	204.71246337890625	3.5256147384643555e-5	548.8246459960938	200.1731719970703	0.00013956427574157715	545.5873413085938	200.12139892578125	0.9999991059303284	545.2574462890625	199.8478240966797	0.0015773475170135498	6	012
131	1.792219638824463	363.52178955078125	3.5881996154785156e-5	553.30810546875	197.55238342285156	7.268786430358887e-5	546.1431884765625	198.80691528320312	0.9999998807907104	548.5613403320312	198.7806396484375	0.004320293664932251	6	012
132	2.344531297683716	365.016845703125	4.443526268005371e-5	549.425048828125	199.41513061523438	8.398294448852539e-5	630.9431762695312	182.427978515625	0.9999997615814209	548.500244140625	198.9000701904297	0.0033041536808013916	6	012
133	2.2565789222717285	364.9127197265625	4.729628562927246e-5	552.8631591796875	197.48777770996094	0.0001957416534423828	546.080810546875	198.46559143066406	0.9999997019767761	548.0545654296875	198.95208740234375	0.006860017776489258	6	012
134	2.77609920501709	364.1365661621094	2.467632293701172e-5	550.2919311523438	199.56690979003906	2.2351741790771484e-5	546.1519775390625	199.1155548095703	0.9999997615814209	550.0723266601562	198.86856079101562	0.001165241003036499	6	012
135	2.4660964012145996	363.7698059082031	3.573298454284668e-5	548.3987426757812	199.7629852294922	5.906820297241211e-5	545.0525512695312	199.36180114746094	0.9999999403953552	545.4357299804688	199.7375030517578	0.0019713938236236572	6	012
136	1.7605414390563965	364.5600280761719	6.034970283508301e-5	553.6712646484375	197.89505004882812	0.00013703107833862305	628.9102783203125	183.01930236816406	0.9999998807907104	548.4367065429688	199.1062469482422	0.0023567676544189453	6	012
137	2.3361411094665527	364.0492248535156	3.904104232788086e-5	549.7276000976562	199.3295135498047	0.00013884902000427246	630.4729614257812	183.06463623046875	0.9999992847442627	548.3580932617188	198.8017120361328	0.0006812214851379395	6	012
138	2.364629030227661	364.0243835449219	2.3305416107177734e-5	547.0421752929688	199.5631561279297	4.017353057861328e-5	545.7681884765625	198.27415466308594	0.999999463558197	548.4430541992188	197.8621368408203	0.0049762725830078125	6	012
139	2.230273723602295	364.5032958984375	3.680586814880371e-5	552.6531982421875	197.4202880859375	0.0001958310604095459	629.083984375	182.8385467529297	0.9999998807907104	548.0234985351562	199.24954223632812	0.0028496980667114258	6	012
140	548.1715698242188	203.6180419921875	3.17692756652832e-5	553.103271484375	197.09471130371094	0.0002626478672027588	545.4955444335938	198.70034790039062	0.9999996423721313	547.6915283203125	198.75404357910156	0.002838820219039917	6	012
141	2.4802422523498535	364.4285583496094	3.674626350402832e-5	548.8328857421875	198.94322204589844	4.813075065612793e-5	545.9472045898438	198.60748291015625	0.9999998807907104	545.6640625	199.2025909423828	0.0005416274070739746	6	012
142	1.7335569858551025	363.2807922363281	4.398822784423828e-5	552.6009521484375	196.72915649414062	0.00024375319480895996	629.1065063476562	183.16714477539062	0.9999998807907104	547.6982421875	199.1606903076172	0.0037679672241210938	6	012
143	548.3394165039062	202.96827697753906	5.173683166503906e-5	549.3836059570312	199.78683471679688	9.009242057800293e-5	629.95849609375	182.4475860595703	0.9999998807907104	547.6039428710938	199.47564697265625	0.0018408894538879395	6	012
144	2.036447048187256	363.5281982421875	3.972649574279785e-5	549.2936401367188	199.0218048095703	7.849931716918945e-5	545.7886352539062	198.0349884033203	1.0	547.6064453125	198.2622833251953	0.0016054511070251465	6	012
145	2.0684709548950195	364.17333984375	4.035234451293945e-5	549.1690673828125	199.15341186523438	0.00029224157333374023	546.2445678710938	197.97360229492188	0.9999998211860657	548.0592651367188	198.824951171875	0.004987388849258423	6	012
146	1.6661226749420166	364.38189697265625	3.841519355773926e-5	549.195556640625	199.35585021972656	2.3037195205688477e-5	629.2320556640625	182.4175567626953	0.9999997615814209	548.2013549804688	198.86724853515625	0.0009512603282928467	6	012
147	548.091796875	203.36891174316406	4.792213439941406e-5	549.07177734375	199.9302978515625	0.00029414892196655273	545.866943359375	198.7714385986328	0.9999998807907104	547.7042236328125	198.6809844970703	0.0057096779346466064	6	012
148	2.543544292449951	364.6018981933594	3.510713577270508e-5	629.1870727539062	183.95864868164062	2.327561378479004e-5	629.126953125	182.8843231201172	0.9999998807907104	550.6842041015625	199.0126190185547	0.00017336010932922363	6	012
149	2.112015724182129	363.54791259765625	3.674626350402832e-5	553.270751953125	197.3397674560547	0.0002474784851074219	630.068359375	182.41094970703125	0.9999998807907104	547.749267578125	199.24411010742188	0.001232832670211792	6	012
150	2.8389334678649902	364.4601745605469	3.927946090698242e-5	552.3504028320312	198.29344177246094	0.0003084242343902588	630.1805419921875	183.7410125732422	0.9999998211860657	548.1029663085938	198.6348114013672	0.015326440334320068	6	012
151	2.4174869060516357	364.82659912109375	1.7255544662475586e-5	552.9790649414062	196.91143798828125	2.9146671295166016e-5	629.3631591796875	183.15542602539062	0.9999997615814209	547.939453125	198.3410186767578	0.0013115108013153076	6	012
152	2.7287211418151855	364.68658447265625	2.2202730178833008e-5	629.5280151367188	184.0743408203125	1.1324882507324219e-5	630.1378173828125	183.3373565673828	0.9999994039535522	549.2931518554688	199.44964599609375	0.00015035271644592285	6	012
153	2.0145010948181152	364.03411865234375	2.491474151611328e-5	553.4444580078125	197.71286010742188	0.00017824769020080566	629.24267578125	183.4412384033203	0.9999997615814209	549.1139526367188	199.3637237548828	0.003336012363433838	6	012
154	548.4324340820312	203.3034210205078	4.7206878662109375e-5	553.0889282226562	197.85055541992188	9.626150131225586e-5	546.08251953125	198.7089080810547	0.9999998211860657	547.5736694335938	198.47891235351562	0.0062596797943115234	6	012
155	549.1919555664062	203.37142944335938	1.9252300262451172e-5	552.8823852539062	197.287841796875	0.00012874603271484375	630.1133422851562	182.6123809814453	0.9999991655349731	548.4639892578125	199.04095458984375	0.0016399025917053223	6	012
156	35.02196502685547	302.4936218261719	0.00011369585990905762	552.6746215820312	197.08541870117188	0.00018906593322753906	630.6347045898438	183.28924560546875	0.9999991655349731	558.5997314453125	199.85208129882812	0.07475155591964722	6	012
157	1.9899919033050537	364.3907470703125	3.504753112792969e-5	553.3978271484375	198.30235290527344	6.705522537231445e-5	629.3397216796875	182.88095092773438	0.9999997615814209	548.7017822265625	199.4493408203125	0.0015977323055267334	6	012
158	2.5418925285339355	364.46746826171875	2.294778823852539e-5	629.7396240234375	184.7282257080078	3.5256147384643555e-5	630.4227294921875	183.21051025390625	0.9999998807907104	547.7001953125	199.4340057373047	0.00081634521484375	6	012
159	1.7839252948760986	365.4821472167969	0.00011613965034484863	554.4324340820312	196.6384735107422	2.5987625122070312e-5	629.2900390625	182.98770141601562	0.9999997019767761	549.6603393554688	198.7055206298828	0.0024194717407226562	6	012
160	1.992391586303711	364.64324951171875	2.7000904083251953e-5	549.3497314453125	199.81173706054688	4.285573959350586e-5	545.7877197265625	199.5099639892578	0.9999995827674866	548.06640625	198.93295288085938	0.0009444057941436768	6	012
161	1.9082536697387695	363.1626892089844	3.388524055480957e-5	553.2429809570312	198.52993774414062	0.000266343355178833	546.6075439453125	199.0888671875	0.9999958276748657	558.1882934570312	199.9686279296875	0.019324511289596558	6	012
162	36.609466552734375	302.4595642089844	0.00029203295707702637	4.443068027496338	306.3250732421875	5.1468610763549805e-5	629.9033813476562	182.6425323486328	0.9999996423721313	547.8284301757812	199.09835815429688	0.0008713006973266602	6	012
163	1.9022042751312256	363.66998291015625	6.756186485290527e-5	548.9549560546875	200.71009826660156	7.584691047668457e-5	629.2201538085938	182.33377075195312	0.9999996423721313	546.9589233398438	199.0733184814453	0.0026367902755737305	6	012
164	2.16436767578125	364.044189453125	8.374452590942383e-5	629.520263671875	184.15005493164062	3.072619438171387e-5	546.15576171875	198.71177673339844	1.0	548.40771484375	198.54417419433594	0.0008810758590698242	6	012
165	2.134950637817383	364.1611633300781	9.250640869140625e-5	3.9261553287506104	306.8130798339844	1.728534698486328e-5	545.6849975585938	198.98953247070312	0.9999998211860657	548.142333984375	198.6105194091797	0.0003586113452911377	6	012
166	1.9236202239990234	363.49066162109375	6.172060966491699e-5	4.281485557556152	308.5226135253906	4.0918588638305664e-5	545.5673828125	199.13235473632812	0.9999978542327881	548.2721557617188	198.89288330078125	0.002043306827545166	6	012
167	2.5475172996520996	380.66650390625	4.2766332626342773e-5	549.4200439453125	199.14109802246094	2.8371810913085938e-5	546.6338500976562	198.338623046875	0.9999992847442627	548.751220703125	198.5013885498047	0.0013528764247894287	6	012
168	2.044617176055908	364.1391906738281	5.3048133850097656e-5	549.4923095703125	199.66921997070312	8.627772331237793e-5	545.8367309570312	198.87020874023438	0.9999983310699463	548.3916625976562	198.73419189453125	0.0077578723430633545	6	012
169	1.6592724323272705	363.9505310058594	1.9043684005737305e-5	548.6215209960938	199.5459442138672	0.00012999773025512695	629.7981567382812	182.24610900878906	0.9999998211860657	547.6871948242188	199.2791748046875	0.012378871440887451	6	012
170	2.2771897315979004	364.07470703125	5.632638931274414e-5	554.294921875	196.7787628173828	0.00010275840759277344	630.2477416992188	182.8294219970703	0.9999998807907104	549.4486694335938	199.7484130859375	0.0006413459777832031	6	012
171	2.1349637508392334	284.88604736328125	1.9878149032592773e-5	552.3402099609375	197.8883819580078	0.0004227161407470703	629.8392944335938	182.26116943359375	0.9999998807907104	547.882080078125	199.36447143554688	0.021026641130447388	6	012
172	3.098750114440918	364.38671875	4.374980926513672e-5	549.55126953125	200.48521423339844	3.698468208312988e-5	546.7462158203125	199.33712768554688	0.9999986290931702	548.46533203125	199.4263153076172	0.0010009706020355225	6	012
173	2.539416790008545	364.568359375	2.238154411315918e-5	553.0468139648438	197.47262573242188	0.0001570582389831543	629.9789428710938	182.9840087890625	0.9999998807907104	548.5457153320312	198.59837341308594	0.013437032699584961	6	012
174	2.6653189659118652	363.5193176269531	4.6819448471069336e-5	554.6281127929688	196.72720336914062	3.221631050109863e-5	630.0543212890625	183.08502197265625	0.9999998807907104	558.7802734375	200.2709197998047	0.0012882053852081299	6	012
175	2.022146224975586	363.8935546875	3.516674041748047e-5	545.3101806640625	200.75430297851562	1.6123056411743164e-5	628.4844970703125	183.3935546875	0.9999997615814209	548.9611206054688	198.76065063476562	0.0003784596920013428	6	012
176	2.1367592811584473	364.2376708984375	6.73830509185791e-5	548.9561767578125	199.39544677734375	1.6868114471435547e-5	545.9932861328125	198.96234130859375	0.9999998807907104	545.1574096679688	199.44541931152344	0.0005419254302978516	6	012
177	1.8301458358764648	363.9810485839844	3.7610530853271484e-5	552.9122924804688	197.89654541015625	0.0005540251731872559	546.141357421875	199.4462432861328	0.9999977350234985	548.7470703125	199.2616729736328	0.00793275237083435	6	012
178	548.6085205078125	202.96688842773438	2.956390380859375e-5	549.0184936523438	199.7354278564453	3.975629806518555e-5	545.9054565429688	198.4917449951172	0.9999998807907104	546.6177978515625	198.59030151367188	0.0010867118835449219	6	012
179	1.8082680702209473	364.5644836425781	4.6193599700927734e-5	552.9810180664062	198.0190887451172	0.00017717480659484863	629.8355712890625	183.26605224609375	0.9999998807907104	548.6527099609375	198.80474853515625	0.008999407291412354	6	012
180	2.0948376655578613	364.2277526855469	1.9669532775878906e-5	553.5585327148438	196.8115234375	0.0002143383026123047	629.8297119140625	183.2296600341797	0.9999993443489075	548.1673583984375	198.87925720214844	0.004195690155029297	6	012
181	2.2468461990356445	363.69287109375	5.772709846496582e-5	545.7307739257812	199.24884033203125	6.255507469177246e-5	545.7638549804688	198.61715698242188	0.999999463558197	547.52734375	198.56936645507812	0.009878426790237427	6	012
182	1.9133622646331787	364.2314453125	6.0170888900756836e-5	549.7823486328125	198.95750427246094	2.4765729904174805e-5	546.5413208007812	199.17843627929688	0.9999997615814209	548.3622436523438	198.48297119140625	0.0014031529426574707	6	012
183	4.45357608795166	465.808349609375	2.0742416381835938e-5	553.0712890625	197.15911865234375	9.891390800476074e-5	546.1512451171875	199.18438720703125	0.9999998807907104	548.0514526367188	199.00946044921875	0.0022149085998535156	6	012
184	4.987405776977539	465.96099853515625	1.811981201171875e-5	553.6734619140625	197.8246612548828	5.728006362915039e-5	546.6015014648438	198.9485321044922	0.9999995827674866	548.4703979492188	198.77027893066406	0.0008238852024078369	6	012
185	548.6146850585938	202.8175048828125	4.741549491882324e-5	549.0682983398438	199.73341369628906	0.00012868642807006836	629.4427490234375	182.65066528320312	0.9999998807907104	547.530517578125	198.3831024169922	0.0034794211387634277	6	012
186	548.442138671875	203.70462036132812	4.3839216232299805e-5	548.3843994140625	200.11476135253906	0.0001512467861175537	545.2777099609375	199.0592803955078	0.9999997615814209	545.6136474609375	199.79295349121094	0.0054510533809661865	6	012
187	1.7620365619659424	363.4817810058594	2.6017427444458008e-5	629.78173828125	183.3573760986328	2.676248550415039e-5	545.0130615234375	198.9853515625	0.9999998211860657	544.75439453125	199.3226318359375	0.00104445219039917	6	012
188	2.8906631469726562	363.74029541015625	4.869699478149414e-5	553.10693359375	198.16561889648438	0.0006731152534484863	546.8967895507812	199.24879455566406	0.9999990463256836	548.3043823242188	199.13861083984375	0.00306662917137146	6	012
189	548.5067138671875	203.0592041015625	3.7789344787597656e-5	548.9356079101562	199.27342224121094	0.00020819902420043945	629.5103149414062	183.20558166503906	0.9999997615814209	548.0133666992188	198.53915405273438	0.004614382982254028	6	012
190	549.40966796875	203.6079864501953	1.9878149032592773e-5	552.0270385742188	197.12619018554688	0.0002689361572265625	545.702880859375	198.25152587890625	0.9999994039535522	548.2943725585938	198.26797485351562	0.05589202046394348	6	012
191	2.2984373569488525	364.4244689941406	4.842877388000488e-5	553.0060424804688	197.27139282226562	0.0002371072769165039	629.4251708984375	182.18092346191406	0.9999997019767761	548.1244506835938	198.59878540039062	0.0031539201736450195	6	012
192	2.2961134910583496	364.6229553222656	3.6209821701049805e-5	553.3546142578125	197.3031463623047	9.718537330627441e-5	630.2698364257812	182.9267578125	0.9999998211860657	548.468505859375	198.90182495117188	0.04156622290611267	6	012
193	2.9834704399108887	363.4710998535156	5.030632019042969e-5	552.9392700195312	196.5384979248047	3.2842159271240234e-5	629.091796875	182.3181915283203	0.9999996423721313	545.6466674804688	198.61334228515625	0.00392913818359375	6	012
194	2.6794683933258057	288.8305358886719	2.4110078811645508e-5	3.2588424682617188	305.4580383300781	0.00022268295288085938	630.2593383789062	183.59584045410156	0.9999995231628418	548.3440551757812	198.42405700683594	0.011812359094619751	6	012
195	3.1084656715393066	365.20709228515625	2.0503997802734375e-5	549.0936279296875	199.46788024902344	8.970499038696289e-5	629.131591796875	182.59396362304688	0.9999998807907104	548.5875854492188	199.4086456298828	0.003982484340667725	6	012
196	2.2865352630615234	287.1585388183594	3.9249658584594727e-5	549.9156494140625	200.14479064941406	0.0001385509967803955	546.4860229492188	198.78170776367188	0.9999998807907104	548.8116455078125	198.88600158691406	0.002133786678314209	6	012
197	3.3406641483306885	380.8587951660156	2.8789043426513672e-5	549.4486083984375	199.8641357421875	0.00010526180267333984	546.3577270507812	198.97955322265625	0.9999998807907104	548.4346313476562	198.67507934570312	0.005536377429962158	6	012
198	2.1017370223999023	288.4844970703125	2.8848648071289062e-5	3.1917247772216797	304.1152038574219	4.4018030166625977e-5	629.2108764648438	183.10546875	0.9999998807907104	548.3970947265625	198.51536560058594	0.00387689471244812	6	012
199	2.132725238800049	289.1006164550781	2.995133399963379e-5	2.8895978927612305	303.7513732910156	5.790591239929199e-5	629.393798828125	183.06259155273438	0.9999998807907104	548.4207153320312	197.67625427246094	0.013226509094238281	6	012
200	2.335116386413574	364.1977844238281	3.3229589462280273e-5	553.2686767578125	197.29620361328125	6.508827209472656e-5	629.5761108398438	181.7984161376953	0.9999997615814209	548.4017944335938	198.46905517578125	0.002377718687057495	6	012
201	547.9248657226562	203.19781494140625	4.45246696472168e-5	548.3177490234375	199.57052612304688	0.0001482069492340088	629.7025756835938	182.4518280029297	0.9999996423721313	547.3646850585938	198.97555541992188	0.0021364688873291016	6	012
202	549.0374755859375	204.09158325195312	2.8848648071289062e-5	552.5841674804688	197.5233612060547	0.0004806220531463623	629.5416259765625	183.5345458984375	1.0	558.7086791992188	200.10777282714844	0.023890435695648193	6	012
203	4.178981781005859	464.99530029296875	3.5315752029418945e-5	553.3856811523438	197.01124572753906	4.70578670501709e-5	630.40966796875	182.49461364746094	0.9999998807907104	549.1803588867188	198.35067749023438	0.01636365056037903	6	012
204	2.242311477661133	363.971923828125	3.147125244140625e-5	548.9889526367188	199.81146240234375	3.787875175476074e-5	545.8865356445312	199.31231689453125	0.9999998807907104	547.60546875	198.94154357910156	0.0008795261383056641	6	012
205	548.3199462890625	203.5557403564453	2.944469451904297e-5	2.4663469791412354	303.9493103027344	0.00036963820457458496	545.9444580078125	198.66693115234375	0.9999998211860657	546.9142456054688	198.32591247558594	0.004466325044631958	6	012
206	1.4689829349517822	364.3882141113281	1.9103288650512695e-5	553.4199829101562	196.68748474121094	0.0001379847526550293	630.1441650390625	182.8778839111328	0.9999988079071045	549.4826049804688	199.14759826660156	0.003352552652359009	6	012
207	2.1700501441955566	363.67108154296875	1.4096498489379883e-5	552.5924072265625	197.82913208007812	5.671381950378418e-5	628.7163696289062	182.4126434326172	0.9999998807907104	547.8023681640625	198.97047424316406	0.0045160651206970215	6	012
208	548.722412109375	203.815673828125	3.635883331298828e-5	552.9434814453125	197.9067840576172	0.00018319487571716309	629.5941772460938	182.66067504882812	0.9999997615814209	548.1988525390625	199.13186645507812	0.0032569468021392822	6	012
209	2.050199508666992	363.7645263671875	2.7835369110107422e-5	552.7958374023438	197.2386932373047	0.000285416841506958	546.125244140625	198.91070556640625	0.9999995827674866	547.63232421875	199.05902099609375	0.0032166242599487305	6	012
210	2.473806619644165	364.3901062011719	4.217028617858887e-5	2.6146559715270996	304.260986328125	7.215142250061035e-5	630.8402099609375	181.4820098876953	0.9999997019767761	548.4525756835938	198.57574462890625	0.000596463680267334	6	012
211	2.653024911880493	364.1470031738281	1.6927719116210938e-5	549.5162963867188	199.99984741210938	9.006261825561523e-5	630.35205078125	183.05789184570312	0.9999998211860657	559.0968017578125	199.91278076171875	0.004595279693603516	6	012
212	1.7757494449615479	289.5879211425781	2.3633241653442383e-5	552.5822143554688	197.0000457763672	9.560585021972656e-5	545.4031372070312	198.27951049804688	0.9999999403953552	547.77490234375	198.37509155273438	0.001644819974899292	6	012
213	2.280973196029663	364.50604248046875	2.9921531677246094e-5	2.20243501663208	302.6427307128906	9.846687316894531e-5	545.4299926757812	198.5521240234375	0.9999998807907104	547.8621826171875	198.42080688476562	0.003297150135040283	6	012
214	1.8874664306640625	379.9243469238281	1.850724220275879e-5	549.5221557617188	199.22085571289062	0.00010460615158081055	628.716064453125	182.57034301757812	0.9999996423721313	548.703857421875	198.93016052246094	0.006042033433914185	6	012
215	2.348109722137451	363.7370300292969	2.6673078536987305e-5	1.8056092262268066	303.39617919921875	0.00016480684280395508	629.2498168945312	183.0703125	0.9999994039535522	549.2877807617188	198.36766052246094	0.003347337245941162	6	012
216	548.602294921875	203.25303649902344	3.5881996154785156e-5	553.0358276367188	197.93443298339844	0.00017055869102478027	629.742919921875	182.94068908691406	0.9999998807907104	547.5612182617188	199.07298278808594	0.0016914010047912598	6	012
217	2.1337714195251465	363.59979248046875	2.7835369110107422e-5	554.0197143554688	197.12124633789062	6.350874900817871e-5	546.8690795898438	198.75726318359375	0.9999997615814209	549.3983154296875	198.4203643798828	0.0014401674270629883	6	012
218	2.0958917140960693	363.7432556152344	1.6063451766967773e-5	2.555330276489258	302.96832275390625	4.684925079345703e-5	629.4216918945312	183.66549682617188	0.9999998211860657	549.514404296875	199.28909301757812	0.0003590583801269531	6	012
219	2.0426363945007324	363.6430969238281	2.6047229766845703e-5	552.5794677734375	195.97145080566406	0.00011238455772399902	545.40087890625	198.50433349609375	0.9999997615814209	545.9386596679688	198.61737060546875	0.0026375651359558105	6	012
220	1.7720637321472168	364.59307861328125	5.46872615814209e-5	553.2910766601562	198.10003662109375	0.00018149614334106445	630.3257446289062	183.63818359375	0.999998927116394	558.0513916015625	200.97879028320312	0.005395472049713135	6	012
221	2.377746343612671	363.81982421875	2.5600194931030273e-5	1.9648427963256836	304.301513671875	5.4836273193359375e-5	630.0913696289062	183.17044067382812	0.9999991655349731	548.4874877929688	199.4285125732422	0.0003686249256134033	6	012
222	2.8493552207946777	362.46337890625	3.966689109802246e-5	3.669496536254883	306.29736328125	8.246302604675293e-5	546.438232421875	198.86961364746094	0.9999998807907104	549.4092407226562	198.7246856689453	0.0017567873001098633	6	012
223	4.395273685455322	328.7711486816406	0.0002994835376739502	3.214329481124878	306.2051696777344	0.00030294060707092285	629.747314453125	182.88687133789062	0.9999997615814209	545.6485595703125	199.57382202148438	0.0011488497257232666	6	012
224	2.180675983428955	361.9569396972656	5.513429641723633e-5	3.0606346130371094	305.8075866699219	5.3375959396362305e-5	546.7001953125	198.90811157226562	0.9999995827674866	549.4478759765625	198.4970703125	0.0054216086864471436	6	012
225	2.6927077770233154	362.7938232421875	8.168816566467285e-5	548.6507568359375	199.67120361328125	4.029273986816406e-5	629.0445556640625	182.79490661621094	0.9999998807907104	545.6914672851562	199.7410430908203	0.002745985984802246	6	012
226	2.4941625595092773	362.8758544921875	5.2422285079956055e-5	553.457275390625	197.90325927734375	0.00010636448860168457	629.4686889648438	182.8784942626953	0.9999998807907104	548.6920776367188	199.17649841308594	0.001683652400970459	6	012
227	3.513218402862549	363.150634765625	0.00034478306770324707	549.6301879882812	199.75706481933594	6.324052810668945e-5	628.8370971679688	182.52027893066406	0.9999998807907104	548.924072265625	199.07733154296875	0.01347079873085022	6	012
228	11.024358749389648	321.15313720703125	0.00033727288246154785	553.3452758789062	196.0059814453125	3.215670585632324e-5	629.986083984375	182.77700805664062	0.9999997615814209	548.1499633789062	198.46676635742188	0.000744253396987915	6	012
229	12.46216106414795	312.9460144042969	0.00014656782150268555	553.322265625	197.69296264648438	0.00010177493095397949	629.4000244140625	183.3172607421875	0.9999998807907104	548.2422485351562	199.06797790527344	0.023249655961990356	6	012
230	14.463312149047852	314.3581848144531	0.9956145286560059	552.8646240234375	197.79135131835938	0.0002490580081939697	545.8768920898438	198.89488220214844	0.9999996423721313	548.2239990234375	198.97608947753906	0.004074186086654663	6	012
231	4.069190979003906	362.76910400390625	0.000448763370513916	552.309814453125	197.51226806640625	0.00040200352668762207	629.0783081054688	182.4995574951172	0.9999998807907104	547.8364868164062	198.36029052734375	0.00982937216758728	6	012
232	11.985222816467285	311.8857116699219	0.00149613618850708	553.2534790039062	196.76634216308594	7.149577140808105e-5	628.1318969726562	182.45330810546875	0.9999998807907104	548.926513671875	198.7977752685547	0.0037023425102233887	6	012
233	3.7120418548583984	362.1065673828125	0.0003033876419067383	549.3030395507812	200.2725372314453	6.16610050201416e-5	546.6688232421875	199.53863525390625	0.9999996423721313	547.6844482421875	199.6061553955078	0.0006161630153656006	6	012
234	3.484102964401245	360.8358154296875	0.0004188418388366699	553.26220703125	197.604736328125	3.6150217056274414e-5	547.1351318359375	199.2250518798828	0.9999997615814209	548.5155639648438	198.80963134765625	0.00034350156784057617	6	012
235	4.163233280181885	362.7847595214844	0.0005051791667938232	549.5264892578125	199.1478729248047	1.8835067749023438e-5	547.178466796875	198.34820556640625	1.0	548.421142578125	197.91554260253906	0.00022515654563903809	6	012
236	3.714506149291992	362.8140869140625	0.00025707483291625977	550.6314086914062	199.5670928955078	5.7697296142578125e-5	546.9856567382812	198.88844299316406	0.9999987483024597	559.022705078125	199.54371643066406	0.003481835126876831	6	012
237	4.458637714385986	294.2888488769531	0.0014320313930511475	16.19947624206543	299.41009521484375	0.2261582911014557	547.6647338867188	199.9730224609375	0.9999989867210388	2.094423294067383	288.81292724609375	0.00033208727836608887	6	012
238	3.205166816711426	362.1082763671875	0.0003801584243774414	5.187745094299316	291.44195556640625	0.0003142356872558594	547.8807983398438	199.05862426757812	0.9999940395355225	550.568359375	199.64321899414062	0.0019539296627044678	6	012
239	2.115461826324463	292.2747497558594	0.00031828880310058594	8.68688678741455	300.260009765625	0.002353489398956299	629.9257202148438	184.21243286132812	0.9999998211860657	501.2569885253906	196.18417358398438	0.00011989474296569824	6	012
240	4.816504955291748	308.3465270996094	0.0004910528659820557	4.028073787689209	294.8334045410156	0.0005347728729248047	548.0490112304688	198.65516662597656	0.9999996423721313	498.1455993652344	204.4322509765625	0.002073436975479126	6	012
241	3.738781213760376	308.21478271484375	0.0006674826145172119	4.341699123382568	299.8611755371094	0.057956963777542114	629.9857788085938	183.70970153808594	0.9999996423721313	560.03125	199.5662078857422	0.0005717873573303223	6	012
242	4.311598777770996	311.21124267578125	0.0001341402530670166	3.0522093772888184	291.74407958984375	0.00031176209449768066	547.179443359375	198.92529296875	0.999999463558197	549.711669921875	198.99192810058594	0.0007235407829284668	6	012
243	4.738797664642334	311.0407409667969	0.00030860304832458496	1.5945062637329102	302.3959045410156	0.00024503469467163086	627.6326904296875	183.74267578125	1.0	499.5419006347656	199.2953643798828	0.3111833333969116	6	012
244	4.738779067993164	329.67529296875	0.0001709461212158203	627.9540405273438	183.48939514160156	4.038214683532715e-5	629.0311889648438	183.2295684814453	0.999998927116394	559.589599609375	199.27407836914062	0.044850677251815796	6	012
245	4.608543872833252	318.71075439453125	0.029407262802124023	2.539513111114502	306.3507080078125	0.00017315149307250977	628.5194091796875	182.80203247070312	0.9999998807907104	497.7613525390625	188.94032287597656	0.0011367201805114746	6	012
246	4.21116828918457	328.2130126953125	0.00028645992279052734	2.601283073425293	302.7828063964844	0.00020509958267211914	547.0076293945312	198.97116088867188	0.9999983310699463	489.39044189453125	214.66258239746094	0.9969295859336853	6	012
247	4.885014057159424	328.5204162597656	0.0013785958290100098	1.2529106140136719	301.70098876953125	3.591179847717285e-5	629.7291259765625	182.98355102539062	0.9999982118606567	490.8909912109375	216.13571166992188	0.007131725549697876	6	012
248	4.991966724395752	328.58056640625	0.0002224445343017578	551.12744140625	200.2603759765625	4.309415817260742e-5	547.1222534179688	199.49917602539062	0.9999995231628418	498.0323181152344	205.358642578125	0.3223207890987396	6	012
249	5.446911334991455	329.283203125	0.0006057918071746826	555.65673828125	196.2457733154297	4.094839096069336e-5	629.8765258789062	181.8724365234375	0.9999998807907104	498.5325012207031	194.48635864257812	0.9401340484619141	6	012
250	3.541563034057617	331.08807373046875	0.0004665851593017578	629.76904296875	184.5187530517578	3.0368566513061523e-5	631.0724487304688	183.4504852294922	0.9999982118606567	492.7975158691406	211.41212463378906	0.014063417911529541	6	012
251	4.562013626098633	313.5128479003906	0.0006219744682312012	2.0005016326904297	302.7248840332031	0.0004668235778808594	629.1887817382812	182.52767944335938	0.9999998807907104	500.5030517578125	200.22962951660156	0.3757185935974121	6	012
252	4.127758979797363	328.8857116699219	0.0002567768096923828	2.4077181816101074	300.177978515625	7.545948028564453e-5	629.0029296875	183.6427001953125	0.9999998807907104	491.6469421386719	212.8604736328125	0.9968166947364807	6	012
253	4.8169403076171875	323.051513671875	0.00043579936027526855	550.3348388671875	198.59375	2.8461217880249023e-5	629.6044921875	182.93296813964844	0.9999996423721313	488.9044494628906	210.91429138183594	0.2938823699951172	6	012
254	4.432938575744629	319.8348388671875	0.00026419758796691895	2.117342472076416	304.80755615234375	5.677342414855957e-5	547.4778442382812	198.4806671142578	0.9999998807907104	499.13916015625	193.4673614501953	0.8682595491409302	6	012
255	4.505855560302734	326.6018371582031	6.127357482910156e-5	504.5585632324219	194.40005493164062	0.0001977384090423584	547.1295166015625	198.18983459472656	0.9999998211860657	498.61700439453125	198.724853515625	0.9999767541885376	6	012
256	4.1825456619262695	313.7570495605469	0.0001284480094909668	1.4952499866485596	303.50860595703125	3.5315752029418945e-5	629.2979125976562	183.01622009277344	0.9999986290931702	486.9961242675781	218.24606323242188	0.03622958064079285	6	012
257	4.406879901885986	328.004638671875	0.00038629770278930664	2.4708940982818604	302.7453918457031	4.163384437561035e-5	629.6787719726562	181.75003051757812	0.9999991655349731	497.4553527832031	181.51759338378906	0.000771254301071167	6	012
258	4.6248908042907715	327.7295227050781	0.0009878575801849365	3.114875316619873	300.6555480957031	4.023313522338867e-5	629.1378173828125	182.51199340820312	0.9999998807907104	498.3187255859375	188.0324249267578	0.008428961038589478	6	012
259	4.693039417266846	327.4154052734375	0.00048413872718811035	1.5273735523223877	301.888671875	0.00013393163681030273	547.1295776367188	198.10995483398438	0.9999998807907104	499.5194396972656	195.82525634765625	0.19147446751594543	6	012
260	3.292999267578125	328.99176025390625	0.001068025827407837	629.4173583984375	184.6810760498047	3.018975257873535e-5	629.8329467773438	182.85545349121094	0.9999998807907104	498.1763610839844	186.6417694091797	0.3479993939399719	6	012
261	5.2610859870910645	328.71923828125	0.0005289614200592041	555.025146484375	197.008544921875	0.00012025237083435059	547.8551025390625	197.7617950439453	0.9999995827674866	499.8360290527344	193.38478088378906	0.024119257926940918	6	012
262	4.847899913787842	322.3072204589844	0.00021907687187194824	555.0624389648438	197.84896850585938	5.689263343811035e-5	628.57666015625	183.08078002929688	0.9999998807907104	497.9981994628906	194.0530548095703	0.9998252391815186	6	012
263	4.785406112670898	327.9639892578125	0.0004876554012298584	550.9857788085938	199.1055908203125	5.85019588470459e-5	547.620849609375	198.49484252929688	0.9999998807907104	558.43115234375	199.2532501220703	0.0005811154842376709	6	012
264	4.8504180908203125	315.0768737792969	0.00011411309242248535	629.4457397460938	183.94134521484375	3.236532211303711e-5	629.8597412109375	182.9358673095703	0.9999997615814209	496.4764404296875	188.06234741210938	0.9996784925460815	6	012
265	4.199852466583252	320.59442138671875	0.00010061264038085938	553.9525146484375	196.8917694091797	3.8564205169677734e-5	547.2476806640625	197.7633819580078	0.9999998807907104	494.3050231933594	190.50979614257812	0.9852094650268555	6	012
266	4.590966701507568	314.34320068359375	0.0008268058300018311	2.622070789337158	297.88385009765625	0.00015094876289367676	629.7456665039062	183.1045379638672	0.9999998807907104	550.1002807617188	198.49180603027344	0.001052260398864746	6	012
267	5.694178104400635	315.61590576171875	4.5359134674072266e-5	555.40283203125	197.1883544921875	2.872943878173828e-5	547.3789672851562	198.51321411132812	0.9999998211860657	500.7601623535156	187.37240600585938	0.35069510340690613	6	012
268	4.119006156921387	323.9511413574219	0.00042185187339782715	2.775191068649292	290.0506896972656	7.560849189758301e-5	546.6897583007812	198.225341796875	0.9999998807907104	494.4966735839844	192.4357452392578	0.9882090091705322	6	012
269	4.745353698730469	315.0567321777344	7.808208465576172e-5	628.6673583984375	183.64105224609375	3.3020973205566406e-5	629.412841796875	182.6356201171875	0.9999999403953552	496.06298828125	193.83433532714844	0.04168775677680969	6	012
270	4.784603118896484	314.5470275878906	0.00013875961303710938	2.554582118988037	290.8643493652344	4.455447196960449e-5	629.717529296875	182.60780334472656	0.9999997615814209	497.8902587890625	193.7070770263672	0.976044774055481	6	012
271	4.1023945808410645	314.25616455078125	3.904104232788086e-5	553.5151977539062	196.63548278808594	0.0001480579376220703	547.0902709960938	198.42425537109375	0.9999998211860657	490.4372863769531	205.47360229492188	0.00041425228118896484	6	012
272	4.941966533660889	315.4478759765625	0.00028964877128601074	2.412391185760498	290.26690673828125	0.0001207590103149414	629.0482788085938	181.84852600097656	0.9999998807907104	481.6407470703125	211.24781799316406	0.716738224029541	6	012
273	5.226400852203369	322.1758728027344	0.00028565526008605957	3.681981086730957	296.59844970703125	3.108382225036621e-5	546.802490234375	198.85501098632812	0.9999998807907104	492.07464599609375	198.1054229736328	0.999467134475708	6	012
274	4.831145286560059	315.8226623535156	0.0007211863994598389	2.705178737640381	289.92181396484375	0.0002498626708984375	629.3262939453125	182.1817626953125	0.9999998211860657	497.1075439453125	190.10862731933594	0.01946243643760681	6	012
275	5.393681049346924	322.2156677246094	0.0001773536205291748	628.3051147460938	183.53126525878906	3.2514333724975586e-5	628.3771362304688	182.48287963867188	0.9999998807907104	488.5064392089844	206.81968688964844	0.8407728672027588	6	012
276	4.329065322875977	328.895751953125	0.000157088041305542	3.050907611846924	294.6542053222656	0.000168532133102417	629.14404296875	182.54843139648438	0.9999998807907104	479.2414245605469	223.40989685058594	0.0032134652137756348	6	012
277	3.957636833190918	315.0634765625	3.6388635635375977e-5	627.9174194335938	183.5216827392578	3.135204315185547e-5	546.9985961914062	197.892333984375	0.9999998807907104	489.65594482421875	206.6640625	0.001019299030303955	6	012
278	4.89744758605957	317.16845703125	7.766485214233398e-5	0.8762338161468506	284.7242736816406	3.129243850708008e-5	628.956298828125	182.73741149902344	0.9999999403953552	495.54205322265625	193.9158477783203	0.0011022686958312988	6	012
279	6.515358924865723	315.22454833984375	0.00017631053924560547	1.50685453414917	285.0155029296875	3.0517578125e-5	629.4912719726562	183.61268615722656	0.9999997019767761	477.3974304199219	228.60171508789062	0.004826009273529053	6	012
280	4.265015602111816	316.2748718261719	0.00017708539962768555	2.8893141746520996	287.9493408203125	5.862116813659668e-5	628.675048828125	182.8852081298828	0.9999998807907104	498.3968200683594	195.76084899902344	0.0014160573482513428	6	012
281	4.334999084472656	323.5073547363281	0.000659644603729248	3.936229944229126	289.1624450683594	9.369850158691406e-5	546.723876953125	198.06346130371094	0.9999999403953552	548.801513671875	198.104736328125	0.0011442601680755615	6	012
282	1.262176275253296	363.18890380859375	3.358721733093262e-5	629.0986328125	184.23777770996094	3.978610038757324e-5	546.9248046875	198.78228759765625	0.9999998807907104	499.73602294921875	196.2296905517578	0.0008232295513153076	6	012
283	3.987309217453003	317.1379089355469	0.00012409687042236328	2.6438584327697754	289.3267517089844	5.504488945007324e-5	628.8964233398438	182.5065155029297	0.9999998807907104	492.290771484375	201.9534149169922	0.9964690804481506	6	012
284	5.322183609008789	316.84674072265625	4.628300666809082e-5	2.65380859375	289.4068908691406	3.7670135498046875e-5	547.4690551757812	198.85462951660156	0.9999998211860657	498.8602600097656	197.12049865722656	0.0002989768981933594	6	012
285	4.311169624328613	323.2121276855469	0.000322490930557251	2.4642934799194336	288.5321960449219	5.644559860229492e-5	629.3612670898438	183.83319091796875	0.9999995827674866	495.57330322265625	200.25057983398438	0.9698944091796875	6	012
286	4.65664529800415	316.7847595214844	4.151463508605957e-5	2.5352137088775635	288.2788391113281	6.67870044708252e-5	547.1771240234375	198.711181640625	0.9999992847442627	498.138427734375	198.8569793701172	0.8490296602249146	6	012
287	5.0750555992126465	323.88433837890625	0.0010775923728942871	552.9063720703125	198.2303009033203	0.00011321902275085449	547.0803833007812	198.7969207763672	0.9999998807907104	547.8920288085938	198.9270477294922	0.001021653413772583	6	012
288	2.943143367767334	328.98553466796875	3.1620264053344727e-5	2.5123603343963623	289.0328369140625	6.553530693054199e-5	629.0355834960938	183.12144470214844	0.999999463558197	492.4642028808594	201.82623291015625	0.9183987379074097	6	012
289	3.1769862174987793	330.0137634277344	4.13358211517334e-5	2.7710680961608887	288.52349853515625	0.0007489919662475586	630.0462646484375	182.8851318359375	0.9999992847442627	496.812255859375	201.59461975097656	0.0452551543712616	6	012
290	5.643530368804932	316.43487548828125	5.8978796005249023e-5	628.4630737304688	183.8803253173828	2.8789043426513672e-5	628.5697021484375	182.84982299804688	0.9999998807907104	500.1658020019531	199.33802795410156	0.21987786889076233	6	012
291	5.0000081062316895	316.5750427246094	4.4912099838256836e-5	2.687422037124634	287.9541015625	0.0001240372657775879	629.3441162109375	183.1877899169922	0.9999999403953552	559.37744140625	200.06002807617188	0.09997144341468811	6	012
292	5.60858678817749	316.7926940917969	0.0003329813480377197	628.3294067382812	186.34457397460938	3.4421682357788086e-5	628.740966796875	183.46298217773438	0.9999998211860657	493.1698913574219	197.8899688720703	0.29543107748031616	6	012
293	5.198003768920898	317.3050537109375	4.2051076889038086e-5	552.1494750976562	199.93125915527344	2.5451183319091797e-5	630.3795776367188	183.33750915527344	0.999999463558197	560.2354125976562	198.76800537109375	0.0013980865478515625	6	012
294	4.671178340911865	322.8492126464844	6.511807441711426e-5	554.2161254882812	197.43043518066406	3.0368566513061523e-5	629.3787841796875	183.50238037109375	0.9999997615814209	482.353271484375	212.8672332763672	0.8503711819648743	6	012
295	2.221919536590576	362.8804931640625	2.47955322265625e-5	1.8123457431793213	285.4739990234375	3.2961368560791016e-5	629.4046630859375	183.18447875976562	0.9999999403953552	557.758056640625	199.94395446777344	0.0009417831897735596	6	012
296	4.288182258605957	321.9883728027344	0.00022134184837341309	2.1770057678222656	288.9627990722656	0.00011938810348510742	629.7291870117188	182.82846069335938	0.9999997615814209	498.8591613769531	204.60572814941406	0.0002461373805999756	6	012
297	625.98388671875	185.8791046142578	1.6897916793823242e-5	629.386474609375	185.5514678955078	4.1484832763671875e-5	629.6664428710938	182.90496826171875	0.9999998807907104	478.2129821777344	225.70928955078125	0.0035082101821899414	6	012
298	2.0390501022338867	362.533447265625	3.0338764190673828e-5	0.9555332660675049	283.939697265625	3.904104232788086e-5	547.1370849609375	198.28758239746094	1.0	487.6571960449219	204.77337646484375	0.015659958124160767	6	012
299	2.5001912117004395	380.07122802734375	2.4020671844482422e-5	553.640869140625	197.78163146972656	0.00019937753677368164	629.7362060546875	183.34735107421875	0.9999994039535522	486.46710205078125	204.42030334472656	0.0037102103233337402	6	012
300	548.502685546875	203.41053771972656	5.671381950378418e-5	549.3968505859375	201.53475952148438	0.0001308917999267578	629.6754150390625	183.2933349609375	0.9999998807907104	488.143798828125	207.41592407226562	0.9970302581787109	6	012
301	2.109043598175049	381.2256164550781	5.817413330078125e-5	1.080937147140503	284.54412841796875	1.7076730728149414e-5	547.3408203125	199.14068603515625	0.9999997615814209	497.52777099609375	203.1757354736328	0.9485070705413818	6	012
302	2.771329879760742	380.1696472167969	2.3126602172851562e-5	1.0338249206542969	284.7622375488281	4.437565803527832e-5	629.605712890625	182.53561401367188	0.9999997615814209	485.1527099609375	208.78564453125	0.998932957649231	6	012
303	2.61862850189209	329.14678955078125	4.3958425521850586e-5	2.9925084114074707	289.689697265625	4.407763481140137e-5	546.9364624023438	198.4463653564453	1.0	496.5353698730469	198.7020721435547	0.0019374489784240723	6	012
304	2.268549919128418	380.7192687988281	3.865361213684082e-5	550.711181640625	199.25250244140625	7.05718994140625e-5	629.8590698242188	182.62843322753906	0.9999995827674866	485.5221862792969	205.10983276367188	0.17824521660804749	6	012
305	1.731367588043213	362.00396728515625	2.3812055587768555e-5	628.3087768554688	185.2497100830078	8.156895637512207e-5	628.2758178710938	182.623291015625	0.9999998807907104	491.4175720214844	197.7006072998047	0.9829942584037781	6	012
306	548.1968383789062	203.3400421142578	3.0875205993652344e-5	552.7286376953125	198.27232360839844	0.00016075372695922852	628.6961669921875	182.70370483398438	0.9999999403953552	490.84527587890625	199.5607147216797	0.999996542930603	6	012
307	626.0464477539062	186.43173217773438	2.250075340270996e-5	1.3487579822540283	284.8031921386719	3.9517879486083984e-5	629.450927734375	183.2991485595703	0.9999998211860657	492.61041259765625	198.0653076171875	0.01049351692199707	6	012
308	2.2998766899108887	380.6009826660156	2.6166439056396484e-5	1.7983758449554443	285.2961730957031	2.154707908630371e-5	546.8710327148438	198.6438446044922	0.9999995231628418	492.4356994628906	200.25440979003906	0.9998817443847656	6	012
309	1.729811429977417	363.1279296875	4.1037797927856445e-5	1.1674916744232178	285.492431640625	2.872943878173828e-5	628.73095703125	182.4650115966797	0.9999997615814209	497.7325744628906	205.75338745117188	0.49376800656318665	6	012
310	1.725832462310791	363.041015625	2.6613473892211914e-5	553.2833251953125	196.95655822753906	3.713369369506836e-5	546.9885864257812	198.7677001953125	0.9999998807907104	548.6704711914062	198.98544311523438	0.0007941126823425293	6	012
311	4.321435451507568	465.0796813964844	2.7686357498168945e-5	3.632380723953247	288.0511169433594	4.1425228118896484e-5	546.2914428710938	198.99676513671875	0.9999994039535522	491.1408386230469	205.4553985595703	0.9997519254684448	6	012
312	5.396812915802002	2.7749106884002686	4.544854164123535e-5	0.9170615673065186	283.91436767578125	8.940696716308594e-5	546.759033203125	198.54855346679688	0.9999996423721313	494.1649475097656	202.81712341308594	0.6175790429115295	6	012
313	2.3202643394470215	380.88037109375	4.106760025024414e-5	629.2925415039062	184.0558624267578	3.1322240829467773e-5	629.3298950195312	182.76641845703125	0.9999998807907104	489.80828857421875	207.0132293701172	0.9998054504394531	6	012
314	2.305318832397461	380.6019592285156	6.0170888900756836e-5	1.0527431964874268	284.4541015625	2.7000904083251953e-5	629.5242309570312	184.0430145263672	0.9999998211860657	485.85150146484375	205.5508575439453	0.9421117901802063	6	012
315	1.7898452281951904	380.7577209472656	2.6047229766845703e-5	554.1605224609375	197.5792999267578	0.00048738718032836914	629.46630859375	182.55453491210938	0.9999998807907104	488.3563537597656	203.41143798828125	0.9087583422660828	6	012
316	3.2409603595733643	380.7118225097656	1.7821788787841797e-5	553.3479614257812	197.46607971191406	0.0001157224178314209	546.8301391601562	199.26844787597656	0.9999997615814209	486.86370849609375	202.6021728515625	0.9845211505889893	6	012
317	2.5051369667053223	379.7456970214844	1.379847526550293e-5	0.8901262283325195	284.94989013671875	6.321072578430176e-5	547.2286987304688	198.99807739257812	0.9999999403953552	488.947265625	206.5967254638672	0.9990731477737427	6	012
318	1.4634807109832764	363.5943603515625	2.491474151611328e-5	553.7583618164062	197.98451232910156	9.363889694213867e-5	546.8533325195312	199.09234619140625	0.9999996423721313	487.10601806640625	202.08384704589844	0.995288610458374	6	012
319	549.2479248046875	202.7839813232422	1.946091651916504e-5	549.4515991210938	199.5997314453125	4.735589027404785e-5	630.5007934570312	182.62277221679688	0.9999999403953552	490.01812744140625	198.7784881591797	0.9996979236602783	6	012
320	2.403038501739502	379.88824462890625	2.2023916244506836e-5	3.5899786949157715	289.749267578125	8.365511894226074e-5	628.9363403320312	182.89559936523438	0.9999998807907104	485.6791687011719	207.84825134277344	0.6952657103538513	6	012
321	1.8336176872253418	363.0206604003906	3.221631050109863e-5	1.4196076393127441	286.12249755859375	4.124641418457031e-5	628.8280029296875	182.55474853515625	0.9999998211860657	490.70721435546875	202.1363525390625	0.004115641117095947	6	012
322	549.1465454101562	203.6846923828125	1.627206802368164e-5	553.5060424804688	197.29888916015625	0.00012704730033874512	630.2649536132812	181.85264587402344	0.9999997615814209	491.2689208984375	193.82351684570312	0.0033513009548187256	6	012
323	4.789613723754883	464.81591796875	1.4215707778930664e-5	555.25439453125	197.4359588623047	3.0428171157836914e-5	547.71533203125	198.31463623046875	0.9999997019767761	486.9856872558594	210.40480041503906	0.9515491724014282	6	012
324	2.098695755004883	380.8280029296875	4.4465065002441406e-5	629.4653930664062	184.43936157226562	2.726912498474121e-5	629.353515625	183.44284057617188	0.9999998807907104	481.7550354003906	226.61514282226562	0.5236740112304688	6	012
325	549.5186157226562	203.54226684570312	1.6897916793823242e-5	549.9595336914062	199.7799835205078	5.1915645599365234e-5	629.7172241210938	183.19288635253906	0.9999997615814209	486.87579345703125	198.40711975097656	0.9969532489776611	6	012
326	2.0796074867248535	362.84588623046875	2.8371810913085938e-5	1.1306593418121338	285.8697509765625	4.550814628601074e-5	628.826171875	182.77590942382812	0.9999998807907104	487.1893005371094	204.1247100830078	0.02495238184928894	6	012
327	2.228687286376953	364.49359130859375	3.507733345031738e-5	553.0335693359375	197.0873260498047	0.00017333030700683594	547.2470092773438	198.28973388671875	0.9999999403953552	548.0223999023438	198.19374084472656	0.005845189094543457	6	012
328	2.2491588592529297	380.6419982910156	1.6868114471435547e-5	3.476104259490967	300.9039306640625	2.849102020263672e-5	630.1619873046875	183.12420654296875	0.9999987483024597	488.5991516113281	210.94728088378906	0.9987335205078125	6	012
329	2.0630297660827637	363.779052734375	3.221631050109863e-5	8.311214447021484	473.6806945800781	6.67572021484375e-6	547.8743896484375	199.15298461914062	0.9999977946281433	489.8315734863281	203.24746704101562	0.0026158392429351807	6	012
330	2.4488556385040283	363.475830078125	2.3126602172851562e-5	549.3947143554688	199.3838653564453	9.387731552124023e-6	630.87646484375	182.7361602783203	0.9999995231628418	488.5701599121094	204.40701293945312	0.01301988959312439	6	012
331	2.109121799468994	364.5032958984375	4.0590763092041016e-5	554.2027587890625	197.60975646972656	4.380941390991211e-5	629.4547729492188	182.58570861816406	0.9999997019767761	488.37457275390625	206.7481689453125	0.8055216073989868	6	012
332	625.4954833984375	186.58006286621094	2.968311309814453e-5	2.63339900970459	291.51519775390625	4.431605339050293e-5	628.9949951171875	183.57720947265625	0.9999999403953552	490.5149230957031	200.07537841796875	0.8770678043365479	6	012
333	2.4688401222229004	362.8569641113281	1.8894672393798828e-5	554.2135009765625	197.2698211669922	0.0001614689826965332	630.0027465820312	183.10794067382812	0.999999463558197	488.0657043457031	206.3236541748047	0.9727442264556885	6	012
334	1.2078616619110107	363.0576171875	1.800060272216797e-5	2.666722297668457	300.3504943847656	8.532404899597168e-5	630.3343505859375	182.94459533691406	0.9999996423721313	488.1812744140625	202.44837951660156	0.9984750747680664	6	012
335	549.3836059570312	203.24913024902344	3.600120544433594e-5	553.3787231445312	197.552978515625	0.0008344352245330811	628.7383422851562	182.56106567382812	0.9999998807907104	489.8352355957031	197.42710876464844	0.030790716409683228	6	012
336	1.9603326320648193	379.7319641113281	2.0235776901245117e-5	554.5078735351562	196.8780059814453	1.9848346710205078e-5	628.5621948242188	182.15988159179688	0.9999998807907104	488.81329345703125	196.96107482910156	0.0021056830883026123	6	012
337	625.969482421875	186.17254638671875	1.4960765838623047e-5	554.0878295898438	198.12144470214844	5.352497100830078e-5	630.0263671875	182.8865966796875	0.9999998807907104	488.23211669921875	204.21981811523438	0.0007063746452331543	6	012
338	3.0812714099884033	380.4847717285156	1.9073486328125e-5	629.0175170898438	183.0523681640625	2.3156404495239258e-5	629.2822265625	182.33055114746094	0.9999998807907104	489.4078674316406	201.54212951660156	0.300315260887146	6	012
339	1.2840394973754883	363.8106689453125	1.7642974853515625e-5	6.9650797843933105	472.38751220703125	2.2470951080322266e-5	630.28955078125	183.55752563476562	0.9999994039535522	488.8838195800781	204.24530029296875	0.9984190464019775	6	012
340	625.833984375	186.08416748046875	2.518296241760254e-5	629.2645263671875	184.55262756347656	4.693865776062012e-5	630.0604858398438	183.0669708251953	0.9999998807907104	487.88165283203125	204.6822509765625	0.8367132544517517	6	012
341	2.1090009212493896	362.83203125	1.952052116394043e-5	629.7952270507812	184.5045623779297	2.536177635192871e-5	629.6615600585938	183.2218780517578	0.9999998807907104	485.9993896484375	206.5500946044922	0.10987132787704468	6	012
342	548.5819091796875	203.5958251953125	1.963973045349121e-5	553.2305908203125	197.27305603027344	0.00010323524475097656	629.161865234375	182.6785888671875	0.9999998807907104	488.3351745605469	200.25970458984375	0.9968705177307129	6	012
343	3.720093011856079	329.51397705078125	4.2051076889038086e-5	552.3547973632812	197.09939575195312	8.100271224975586e-5	546.5995483398438	198.87022399902344	1.0	488.4300842285156	198.4416046142578	0.2533072233200073	6	012
344	2.371016502380371	363.34600830078125	2.3990869522094727e-5	628.22802734375	183.32115173339844	2.765655517578125e-5	628.14794921875	182.8564453125	0.9999997615814209	548.3248901367188	198.50888061523438	0.00032329559326171875	6	012
345	5.443871974945068	3.654245138168335	2.5331974029541016e-5	2.1718358993530273	299.6640319824219	1.1086463928222656e-5	629.6947631835938	183.1833038330078	0.9999958872795105	486.0077209472656	199.63607788085938	0.010797619819641113	6	012
346	625.260986328125	185.71827697753906	2.148747444152832e-5	554.2269287109375	196.87615966796875	0.00020697712898254395	628.2385864257812	182.9347686767578	1.0	485.857666015625	194.99417114257812	0.694167971611023	6	012
347	2.3050286769866943	381.0525817871094	1.284480094909668e-5	0.8041191101074219	298.8667297363281	0.00011131167411804199	629.337646484375	183.00021362304688	0.9999991655349731	549.9547729492188	198.63954162597656	0.001921623945236206	6	012
348	2.815484046936035	381.2724304199219	3.8504600524902344e-5	1.10550856590271	301.0163269042969	7.477402687072754e-5	628.8417358398438	182.6503143310547	1.0	487.0992126464844	198.80320739746094	0.00048419833183288574	6	012
349	2.303933620452881	364.06719970703125	2.6106834411621094e-5	0.9035172462463379	300.69158935546875	5.1587820053100586e-5	548.1234130859375	197.89987182617188	0.9999997019767761	550.06005859375	198.2509307861328	0.0005292296409606934	6	012
350	2.1553754806518555	363.2590637207031	1.3589859008789062e-5	1.4660851955413818	300.7991027832031	3.764033317565918e-5	629.5284423828125	182.39991760253906	0.9999997615814209	549.3418579101562	198.14453125	0.0003039240837097168	6	012
351	1.0050711631774902	364.032958984375	1.582503318786621e-5	629.3487548828125	183.67604064941406	3.9130449295043945e-5	629.3033447265625	182.51168823242188	0.9999997615814209	549.5110473632812	198.26295471191406	0.00010859966278076172	6	012
352	1.8596041202545166	363.73846435546875	1.913309097290039e-5	554.3382568359375	197.19778442382812	0.00011241436004638672	629.529541015625	183.44039916992188	0.9999998807907104	549.1152954101562	198.44873046875	0.0004684925079345703	6	012
353	2.471045970916748	381.2619934082031	2.637505531311035e-5	0.3760340213775635	299.8698425292969	3.75211238861084e-5	628.9264526367188	182.42166137695312	0.9999992847442627	482.9527587890625	218.37887573242188	8.699297904968262e-5	6	012
354	1.660917043685913	364.1717529296875	2.8133392333984375e-5	555.458251953125	197.00331115722656	4.9442052841186523e-5	629.2257080078125	183.37619018554688	0.9999997615814209	486.510986328125	215.987060546875	0.9831112623214722	6	012
355	5.817432880401611	3.9805755615234375	2.2530555725097656e-5	555.5274658203125	196.93077087402344	3.743171691894531e-5	629.4030151367188	182.25164794921875	0.9999998807907104	550.9725341796875	199.0885467529297	0.00038114190101623535	6	012
356	2.1997995376586914	363.1497802734375	3.6150217056274414e-5	2.2332639694213867	302.3021545410156	1.615285873413086e-5	629.9056396484375	182.5611572265625	0.999999463558197	483.54656982421875	216.926025390625	0.0001176595687866211	6	012
357	5.054298400878906	464.92889404296875	2.92360782623291e-5	629.3660278320312	184.1440887451172	2.2411346435546875e-5	629.53515625	182.5737762451172	0.9999996423721313	485.0860290527344	209.3439178466797	0.0029523074626922607	6	012
358	2.1877875328063965	363.98834228515625	4.342198371887207e-5	1.520833969116211	300.0133972167969	2.3633241653442383e-5	629.6705322265625	182.8592987060547	0.9999997019767761	4.839308738708496	479.5401611328125	2.4139881134033203e-5	6	012
359	2.112321376800537	364.1819763183594	2.288818359375e-5	555.6273803710938	196.79989624023438	3.039836883544922e-5	630.0337524414062	183.03530883789062	0.9999995231628418	551.0986938476562	198.49977111816406	0.00017461180686950684	6	012
360	2.0895934104919434	327.9774475097656	1.8924474716186523e-5	1.0059995651245117	302.00933837890625	0.00020638108253479004	628.1033325195312	183.13662719726562	0.9999998211860657	550.322509765625	197.780029296875	0.001764148473739624	6	012
361	1.6275618076324463	347.1009826660156	2.193450927734375e-5	554.8353271484375	196.0066680908203	1.4990568161010742e-5	629.4607543945312	183.12405395507812	0.9999997615814209	549.581787109375	197.98765563964844	0.00010791420936584473	6	012
362	2.556668758392334	363.2644348144531	2.321600914001465e-5	1.6602509021759033	303.0771789550781	5.990266799926758e-5	628.7822265625	183.90402221679688	0.9999998807907104	485.92938232421875	184.88380432128906	0.021286875009536743	6	012
363	2.767814874649048	380.8607482910156	2.9593706130981445e-5	554.3787841796875	197.2105712890625	6.303191184997559e-5	629.4429321289062	182.05430603027344	0.9999999403953552	550.0836791992188	199.01405334472656	0.0011115968227386475	6	012
364	1.6456372737884521	364.30242919921875	2.136826515197754e-5	0.9692983627319336	302.6636962890625	4.646182060241699e-5	629.5143432617188	183.40689086914062	0.9999997615814209	485.5467529296875	185.14527893066406	0.002234548330307007	6	012
365	2.2446842193603516	381.9826965332031	2.6732683181762695e-5	628.9973754882812	183.97377014160156	1.519918441772461e-5	629.58935546875	183.44790649414062	0.999998927116394	558.2286987304688	199.77442932128906	0.0038946866989135742	6	012
366	549.3811645507812	203.15924072265625	3.7550926208496094e-5	553.6480712890625	197.35305786132812	0.00027686357498168945	629.246826171875	182.98094177246094	0.9999998807907104	557.323486328125	198.73193359375	0.001184225082397461	6	012
367	1.1355445384979248	363.14654541015625	2.5212764739990234e-5	554.43359375	197.10498046875	0.00011175870895385742	628.6141357421875	181.60621643066406	0.9999999403953552	549.7484741210938	199.3425750732422	0.00041434168815612793	6	012
368	2.703444004058838	327.9216613769531	1.4960765838623047e-5	629.5108642578125	184.54017639160156	4.4018030166625977e-5	629.8005981445312	182.62490844726562	0.9999997615814209	549.4129638671875	198.8242645263672	0.00011295080184936523	6	012
369	3.109764337539673	327.9735107421875	3.406405448913574e-5	1.8305025100708008	303.90985107421875	1.8775463104248047e-5	629.7845458984375	182.92225646972656	0.9999992251396179	483.9929504394531	187.27377319335938	6.690621376037598e-5	6	012
370	2.328235387802124	380.5713195800781	1.0699033737182617e-5	554.9574584960938	196.32199096679688	3.916025161743164e-5	629.6226196289062	182.97821044921875	0.9999997615814209	558.9205932617188	199.0022430419922	0.0024437010288238525	6	012
371	3.3448944091796875	329.2625427246094	7.730722427368164e-5	553.9312744140625	196.86553955078125	7.280707359313965e-5	628.3178100585938	182.07472229003906	1.0	549.1480712890625	198.38755798339844	0.0031893551349639893	6	012
372	1.5882441997528076	345.7185363769531	2.3752450942993164e-5	628.6277465820312	183.7568359375	3.993511199951172e-5	628.5778198242188	182.99838256835938	0.9999998807907104	559.9243774414062	197.78880310058594	0.002936631441116333	6	012
373	1.8852384090423584	380.7920837402344	2.428889274597168e-5	628.9732666015625	184.31629943847656	2.3186206817626953e-5	628.9956665039062	182.29672241210938	0.9999998807907104	549.7547607421875	198.86021423339844	6.109476089477539e-5	6	012
374	626.1113891601562	185.96542358398438	2.1845102310180664e-5	628.9028930664062	185.73106384277344	5.844235420227051e-5	629.1771850585938	183.4228057861328	0.9999997615814209	559.4425659179688	200.594482421875	0.002566993236541748	6	012
375	3.4594295024871826	327.30169677734375	2.35140323638916e-5	3.2845840454101562	303.97100830078125	0.0019559264183044434	548.0906372070312	198.37539672851562	0.9999998807907104	549.7503051757812	198.6219024658203	0.00018873810768127441	6	012
376	4.273956298828125	327.5205993652344	0.00013178586959838867	554.9984130859375	197.52854919433594	3.063678741455078e-5	628.93115234375	182.20068359375	0.9999997615814209	484.861083984375	215.8773193359375	0.2470513880252838	6	012
377	2.7603044509887695	326.71112060546875	2.473592758178711e-5	555.0291748046875	197.1287078857422	4.07099723815918e-5	629.73681640625	182.93951416015625	0.9999998807907104	485.63629150390625	212.81365966796875	0.0020775794982910156	6	012
378	4.364688396453857	326.723876953125	0.00012427568435668945	553.02978515625	197.6465301513672	0.00011560320854187012	630.0651245117188	183.83436584472656	0.9999998807907104	548.1763305664062	198.8020477294922	0.0007609426975250244	6	012
379	1.7538886070251465	364.6330261230469	3.650784492492676e-5	629.784912109375	184.3466339111328	3.3408403396606445e-5	629.5444946289062	183.1262664794922	0.9999999403953552	484.83038330078125	216.4630126953125	0.00010770559310913086	6	012
380	2.2967214584350586	364.4393615722656	4.056096076965332e-5	554.407470703125	196.99783325195312	4.3392181396484375e-5	628.9639892578125	182.75143432617188	0.9999997615814209	489.6166076660156	180.64085388183594	0.11068367958068848	6	012
381	2.4627814292907715	363.9721374511719	6.967782974243164e-5	553.3348388671875	196.5756378173828	2.7388334274291992e-5	629.3082275390625	182.89645385742188	0.9999997019767761	484.1204528808594	185.92176818847656	0.0010252892971038818	6	012
382	3.238391876220703	378.80291748046875	5.2541494369506836e-5	1.4128961563110352	301.83636474609375	5.5730342864990234e-5	547.4934692382812	198.2484893798828	0.9999998807907104	488.2446594238281	181.63255310058594	0.9130884408950806	6	012
383	2.341966152191162	380.7131652832031	4.735589027404785e-5	554.472900390625	196.40591430664062	9.742379188537598e-5	629.1105346679688	182.78565979003906	0.9999998211860657	486.9729309082031	179.2080841064453	0.2962769865989685	6	012
384	4.009994029998779	378.7141418457031	5.8978796005249023e-5	485.52630615234375	180.6103515625	0.00021383166313171387	629.6618041992188	182.9737548828125	0.9999998807907104	489.1105651855469	182.34925842285156	0.9999995827674866	6	012
385	511.2920227050781	303.1287841796875	0.011496424674987793	629.1485595703125	184.8614959716797	2.9981136322021484e-5	629.3876953125	184.03524780273438	0.9999991059303284	486.6672058105469	182.32815551757812	0.9825164079666138	6	012
386	5.431283950805664	379.8336181640625	7.981061935424805e-5	628.8839111328125	182.997802734375	2.905726432800293e-5	628.8369140625	182.1199951171875	0.9999998211860657	485.7554931640625	183.47637939453125	0.4996670186519623	6	012
387	5.609526634216309	365.26812744140625	4.762411117553711e-5	553.39990234375	196.40335083007812	0.00021457672119140625	547.6196899414062	198.17225646972656	0.9999997615814209	483.391845703125	218.24969482421875	0.9963310360908508	6	012
388	5.738008975982666	364.449951171875	0.0002448558807373047	554.2137451171875	197.24795532226562	0.00011214613914489746	628.796875	182.23976135253906	1.0	484.1160888671875	179.7445526123047	0.9961767196655273	6	012
389	514.2765502929688	304.5965576171875	0.00022459030151367188	549.3099365234375	199.90707397460938	3.159046173095703e-5	629.54443359375	183.33001708984375	0.9999998807907104	487.899658203125	179.64613342285156	0.9031674861907959	6	012
390	4.684335231781006	378.6162109375	0.00018548965454101562	629.8763427734375	185.18836975097656	1.755356788635254e-5	630.0933227539062	183.3280029296875	0.9999991655349731	487.5345458984375	181.16636657714844	0.9925117492675781	6	012
391	514.0521850585938	302.4869689941406	3.4868717193603516e-5	553.685302734375	196.5985107421875	3.337860107421875e-5	547.5621948242188	198.50714111328125	0.9999996423721313	473.7070617675781	218.408203125	0.41049274802207947	6	012
392	5.274585723876953	376.5426025390625	2.288818359375e-5	5.595481872558594	364.81695556640625	7.742643356323242e-5	629.8931884765625	183.12794494628906	0.9999992847442627	483.04266357421875	184.80856323242188	0.06130605936050415	6	012
393	2.7599878311157227	348.6575622558594	0.00020760297775268555	1.691972255706787	377.23541259765625	2.3156404495239258e-5	630.0260009765625	183.54527282714844	0.9999997615814209	484.19940185546875	214.22279357910156	0.9723353981971741	6	012
394	4.589969635009766	348.12445068359375	1.7017126083374023e-5	629.092041015625	184.68026733398438	2.1129846572875977e-5	629.3968505859375	183.7963104248047	0.9999997615814209	483.0573425292969	186.38394165039062	0.0013608932495117188	6	012
395	38.14020919799805	370.2174987792969	0.0007600486278533936	46.12209701538086	378.0707092285156	6.845593452453613e-5	547.892822265625	199.2708740234375	0.9999980926513672	483.6534118652344	214.3775634765625	0.5075173377990723	6	012
396	1.6377367973327637	285.1663513183594	2.8133392333984375e-5	63.418251037597656	379.3990478515625	0.020501762628555298	628.056640625	182.80593872070312	1.0	559.5567016601562	199.04452514648438	0.0039466917514801025	6	012
397	34.955230712890625	368.7007751464844	0.00011619925498962402	0.5117301940917969	302.9007568359375	0.00011959671974182129	629.5932006835938	182.02162170410156	0.9999999403953552	626.7352294921875	180.5037384033203	1.704692840576172e-5	6	012
398	3.6619515419006348	363.04339599609375	1.874566078186035e-5	629.4979858398438	183.3775177001953	2.9653310775756836e-5	629.3613891601562	182.5846405029297	0.9999997615814209	560.6754150390625	199.0674285888672	0.00010904669761657715	6	012
399	6.522778511047363	361.354736328125	7.62939453125e-5	553.95654296875	197.09376525878906	0.00010785460472106934	547.4404907226562	198.52194213867188	0.9999995827674866	549.0592041015625	198.8911590576172	0.0014438629150390625	6	012
400	1.6593921184539795	284.5809020996094	3.2395124435424805e-5	554.0281372070312	197.25100708007812	4.163384437561035e-5	547.7376098632812	198.43260192871094	0.9999998807907104	548.93408203125	198.57144165039062	0.0004909038543701172	6	012
401	1.0776309967041016	284.5409851074219	2.1576881408691406e-5	553.9822998046875	197.71499633789062	6.23464584350586e-5	629.5983276367188	184.20497131347656	0.9999996423721313	484.0520324707031	212.5876007080078	0.6532412767410278	6	012
402	4.432084083557129	315.3822021484375	0.0020111799240112305	1.968846082687378	304.7246398925781	0.00011244416236877441	629.7070922851562	183.3451690673828	0.9999997019767761	483.4541931152344	200.7743377685547	0.004051387310028076	6	012
403	3.9792282581329346	363.2967834472656	3.153085708618164e-5	628.336669921875	183.26734924316406	1.627206802368164e-5	628.4307250976562	182.4689178466797	0.9999998807907104	558.8265380859375	199.77357482910156	0.0005238056182861328	6	012
404	3.8351972103118896	364.37969970703125	4.225969314575195e-5	628.5159912109375	184.2942657470703	3.409385681152344e-5	628.9860229492188	183.16986083984375	0.9999996423721313	477.18597412109375	195.1884002685547	0.00046691298484802246	6	012
405	6.360666751861572	364.2763977050781	8.01384449005127e-5	38.13386917114258	349.253173828125	0.9894285202026367	629.7908325195312	183.26681518554688	0.9999994039535522	549.53857421875	198.48306274414062	0.00021535158157348633	6	012
406	2.0249366760253906	285.16845703125	4.801154136657715e-5	1.152923583984375	283.70843505859375	1.9282102584838867e-5	631.2401733398438	182.8517608642578	0.9999982118606567	484.24029541015625	202.5755157470703	3.9249658584594727e-5	6	012
407	2.9113283157348633	361.1139221191406	7.605552673339844e-5	628.670166015625	185.38563537597656	3.364682197570801e-5	628.610595703125	183.39730834960938	0.9999994039535522	485.25537109375	212.87889099121094	0.20804309844970703	6	012
408	3.221113920211792	360.7385559082031	0.00013783574104309082	628.716064453125	184.1970977783203	2.866983413696289e-5	629.1717529296875	182.78628540039062	0.9999998807907104	549.9559326171875	197.74380493164062	0.0027429163455963135	6	012
409	32.60492706298828	323.5173645019531	0.00048732757568359375	31.375566482543945	326.73052978515625	0.000804215669631958	629.77490234375	183.0675811767578	0.9999998807907104	484.982177734375	186.0850067138672	0.9883402585983276	6	012
410	32.5153694152832	325.2122802734375	0.004890650510787964	34.05970764160156	326.8525695800781	0.05011364817619324	629.9088134765625	182.04730224609375	0.9999998211860657	483.3760986328125	205.69415283203125	0.9681757092475891	6	012
411	31.50103187561035	310.7513427734375	0.0008620321750640869	1.3259882926940918	267.1904602050781	4.2438507080078125e-5	642.9052124023438	182.51348876953125	0.0010738968849182129	485.3994140625	200.53330993652344	0.9736202955245972	6	012
412	3.491856575012207	381.4942321777344	2.4050474166870117e-5	7.327298641204834	4.264946937561035	4.231929779052734e-6	611.321044921875	225.40908813476562	0.0010821819305419922	4.253395080566406	479.5120544433594	4.920363426208496e-5	6	012
413	2.80662202835083	381.99609375	2.5659799575805664e-5	2.7483301162719727	281.9202575683594	3.0100345611572266e-6	612.13671875	225.36473083496094	0.1742616593837738	483.5250244140625	203.3735809326172	0.0019293427467346191	6	012
414	2.007416009902954	382.02587890625	4.8726797103881836e-5	8.319175720214844	4.580560684204102	3.546476364135742e-6	648.9823608398438	51.34091567993164	1.633167266845703e-5	5.42719030380249	479.85302734375	2.658367156982422e-5	6	012
415	2.4677510261535645	381.5194396972656	1.5974044799804688e-5	6.654312610626221	3.9657251834869385	4.887580871582031e-6	648.1516723632812	93.8569107055664	2.0682811737060547e-5	6.062143802642822	479.2931823730469	6.583333015441895e-5	6	012
416	3.6739649772644043	382.9600830078125	1.800060272216797e-5	6.929344177246094	474.85919189453125	4.112720489501953e-6	647.5813598632812	52.678184509277344	0.002051115036010742	491.2486267089844	193.0891876220703	0.00015094876289367676	6	012
417	3.8529229164123535	381.1139831542969	2.092123031616211e-5	6.00136661529541	473.9201354980469	4.4405460357666016e-6	648.7053833007812	52.43842697143555	1.8537044525146484e-5	493.14599609375	179.8303680419922	7.349252700805664e-5	6	012
418	2.437713623046875	382.65399169921875	3.6209821701049805e-5	7.313791275024414	5.303545951843262	1.3709068298339844e-5	648.5509643554688	51.454715728759766	1.4573335647583008e-5	5.096382141113281	479.0057678222656	1.806020736694336e-5	6	012
419	2.319993019104004	381.5741271972656	3.173947334289551e-5	7.310615539550781	3.8682124614715576	9.03010368347168e-6	647.7042236328125	51.56459045410156	2.86102294921875e-5	487.21563720703125	193.64828491210938	0.0021557509899139404	6	012
420	3.6521081924438477	383.0810546875	2.3931264877319336e-5	2.7518348693847656	321.21502685546875	9.59634780883789e-6	646.8748168945312	97.65930938720703	1.239776611328125e-5	4.556853771209717	479.49395751953125	1.2099742889404297e-5	6	012
421	2.8104941844940186	381.1038818359375	1.4841556549072266e-5	6.834275722503662	472.6413879394531	6.020069122314453e-6	647.7025146484375	50.94374465942383	0.0006863772869110107	4.160122871398926	479.8704528808594	4.011392593383789e-5	6	012
422	3.4158854484558105	381.9799499511719	1.990795135498047e-5	3.4972472190856934	318.1985168457031	3.248453140258789e-6	643.2470703125	7.173318862915039	5.841255187988281e-6	3.984506130218506	479.72723388671875	2.9981136322021484e-5	6	012
423	2.9012231826782227	381.3423767089844	1.6033649444580078e-5	6.9548821449279785	4.331207752227783	5.304813385009766e-6	648.44384765625	51.985904693603516	0.0006747245788574219	4.749728202819824	480.04473876953125	6.446242332458496e-5	6	012
424	3.6702303886413574	382.9728088378906	7.778406143188477e-6	415.93695068359375	3.842923641204834	6.586313247680664e-6	647.4013671875	52.21128463745117	0.000482410192489624	486.9991149902344	195.65989685058594	0.6724530458450317	6	012
425	19.695877075195312	165.84872436523438	7.790327072143555e-5	16.861305236816406	168.0055389404297	9.626150131225586e-6	610.6444091796875	225.86891174316406	0.005102783441543579	491.81842041015625	216.39083862304688	0.0002929270267486572	6	012
426	1.059372901916504	364.42120361328125	1.475214958190918e-5	7.396818161010742	4.244864463806152	4.351139068603516e-6	612.1775512695312	226.91954040527344	0.00019848346710205078	490.67474365234375	221.5882568359375	0.25828659534454346	6	012
427	2.639423131942749	381.51202392578125	3.522634506225586e-5	7.721482276916504	5.645469665527344	2.855062484741211e-5	649.2923583984375	105.79412841796875	0.00019785761833190918	4.432348728179932	479.66156005859375	3.6090612411499023e-5	6	012
428	3.9581878185272217	237.10189819335938	2.142786979675293e-5	30.81401824951172	247.11346435546875	1.0907649993896484e-5	648.6170654296875	36.87149429321289	4.00543212890625e-5	484.1278076171875	204.5612335205078	7.736682891845703e-5	6	012
429	5.352119445800781	248.54940795898438	1.2069940567016602e-5	7.006250381469727	5.225375175476074	7.748603820800781e-6	611.376220703125	226.67359924316406	0.0002288818359375	3.9567348957061768	480.51812744140625	1.996755599975586e-5	6	012
430	9.608901023864746	255.7559356689453	0.5589818358421326	8.618599891662598	257.150390625	0.021794617176055908	609.455322265625	226.4743194580078	0.001623690128326416	2.0089571475982666	260.55255126953125	0.0004801154136657715	6	012
431	10.17491626739502	260.4887390136719	0.9978724122047424	7.110735893249512	259.904296875	0.0007491111755371094	19.44723129272461	260.3345642089844	0.0002745389938354492	0.7827644348144531	251.76002502441406	0.00017955899238586426	6	012
432	9.2402925491333	262.28643798828125	0.999358057975769	6.113946914672852	260.6817626953125	0.0006503164768218994	7.2090959548950195	258.02105712890625	8.553266525268555e-5	0.7191176414489746	252.301025390625	0.0010050535202026367	6	012
433	10.975379943847656	264.40704345703125	0.0006054937839508057	10.633132934570312	264.95208740234375	0.01314932107925415	612.8749389648438	226.27716064453125	5.862116813659668e-5	3.216947555541992	255.17567443847656	0.000361025333404541	6	012
434	10.635942459106445	263.1104736328125	0.7581214904785156	10.591731071472168	264.0126647949219	0.0016301274299621582	647.0738525390625	57.500404357910156	0.00046375393867492676	1.8227887153625488	253.75746154785156	0.00035390257835388184	6	012
435	9.377699851989746	264.4582824707031	0.009905099868774414	9.757519721984863	264.5264587402344	0.0016801059246063232	610.5994262695312	226.09324645996094	0.001468747854232788	2.233407974243164	254.64085388183594	0.0003248453140258789	6	012
436	10.46826171875	261.821044921875	0.35649266839027405	9.740898132324219	262.0579833984375	0.014658808708190918	610.549072265625	226.0231170654297	0.00038686394691467285	1.4645874500274658	252.93130493164062	0.00015425682067871094	6	012
437	8.162947654724121	260.7341003417969	0.9782205820083618	4.054876327514648	249.42457580566406	0.0003643631935119629	610.4400024414062	225.30421447753906	0.0005156397819519043	0.6635639667510986	252.235595703125	7.94827938079834e-5	6	012
438	12.426836013793945	258.8472900390625	0.9998126029968262	12.46419620513916	260.5721740722656	0.0016382336616516113	611.2932739257812	226.1463623046875	0.010464072227478027	2.318208694458008	251.46066284179688	0.000270158052444458	6	012
439	13.4729642868042	259.21258544921875	0.7405019998550415	11.17749309539795	259.1708068847656	0.0019404590129852295	611.5792846679688	224.93592834472656	0.12425625324249268	3.4112796783447266	260.9508056640625	0.00011393427848815918	6	012
440	12.53304386138916	257.0710754394531	0.0003159642219543457	4.619888782501221	239.55531311035156	0.0002301335334777832	612.3760375976562	226.3675079345703	0.008952736854553223	4.888217926025391	479.7991638183594	4.6253204345703125e-5	6	012
441	29.76529312133789	271.9855041503906	3.94284725189209e-5	12.866625785827637	142.6949005126953	1.5854835510253906e-5	609.2173461914062	224.900146484375	0.032375603914260864	5.650317668914795	479.9464416503906	8.067488670349121e-5	6	012
442	30.167360305786133	271.24896240234375	0.004352986812591553	29.553760528564453	276.23834228515625	1.9222497940063477e-5	648.3259887695312	51.23991394042969	4.750490188598633e-5	5.561124801635742	479.30621337890625	2.1338462829589844e-5	6	012
443	30.440441131591797	275.2740478515625	0.0013864636421203613	4.304029941558838	260.4880065917969	2.008676528930664e-5	611.3975830078125	224.67080688476562	0.5851889848709106	3.400308132171631	480.5230407714844	4.661083221435547e-5	6	012
444	33.89786148071289	276.7642822265625	0.00034615397453308105	34.79281234741211	298.6114501953125	2.3245811462402344e-5	648.2172241210938	51.878196716308594	3.769993782043457e-5	4.613821029663086	479.84771728515625	3.316998481750488e-5	6	012
445	36.95695495605469	303.8497009277344	3.090500831604004e-5	36.18370819091797	307.6754455566406	8.973479270935059e-5	648.3905029296875	51.487327575683594	0.000645756721496582	488.9398193359375	191.33157348632812	0.000770270824432373	6	012
446	37.12859344482422	280.3305969238281	0.2042788565158844	34.07536315917969	298.0755920410156	3.826618194580078e-5	8.388093948364258	2.9263460636138916	5.990266799926758e-6	6.066596984863281	478.8846740722656	5.733966827392578e-5	6	012
447	37.68187713623047	277.22509765625	0.003198295831680298	36.02208709716797	302.1943359375	0.00010231137275695801	646.8272705078125	52.82072448730469	0.001289457082748413	491.6391296386719	193.00387573242188	0.19426965713500977	6	012
448	35.944435119628906	277.39373779296875	0.00040733814239501953	35.25914764404297	285.69122314453125	5.570054054260254e-5	648.4036254882812	51.315338134765625	3.412365913391113e-5	4.707998752593994	479.24298095703125	4.4286251068115234e-5	6	012
449	38.4813346862793	299.89404296875	0.026263326406478882	40.126014709472656	301.2159423828125	0.0012031197547912598	610.0743408203125	226.05361938476562	0.0035588443279266357	28.244314193725586	304.41851806640625	6.690621376037598e-5	6	012
450	39.234317779541016	295.9476623535156	0.9996793270111084	44.73020935058594	300.78533935546875	0.0021588504314422607	611.174560546875	225.7657928466797	0.000302046537399292	488.9433288574219	194.10443115234375	0.0008572041988372803	6	012
451	41.40330505371094	301.0174560546875	0.999987781047821	47.032196044921875	302.422119140625	0.001322329044342041	610.3546752929688	227.0580291748047	0.00019919872283935547	493.25006103515625	192.64117431640625	0.0017152726650238037	6	012
452	42.72455596923828	298.86407470703125	0.9999998807907104	47.867393493652344	302.00238037109375	0.011486172676086426	41.11705780029297	302.0836181640625	5.9157609939575195e-5	5.576965808868408	480.01446533203125	0.0002963840961456299	6	012
453	41.05731201171875	302.3725891113281	0.9993806481361389	48.77973937988281	303.2044677734375	0.0020791590213775635	611.9942016601562	227.29208374023438	0.001995384693145752	28.799203872680664	308.78271484375	0.00013434886932373047	6	012
454	42.635887145996094	299.962646484375	1.0	48.49729919433594	302.6385803222656	0.008615314960479736	646.4195556640625	52.758026123046875	0.0067594945430755615	27.141157150268555	308.63824462890625	0.00012472271919250488	6	012
455	40.347415924072266	299.1644287109375	0.9999995231628418	46.88904571533203	301.6175842285156	0.0025686323642730713	610.66357421875	226.60328674316406	0.037602394819259644	26.5977840423584	307.44000244140625	0.00013568997383117676	6	012
456	42.15314865112305	298.3276062011719	1.0	47.83088684082031	300.6512451171875	0.00213053822517395	612.5341796875	227.55982971191406	0.00035458803176879883	34.175270080566406	288.71099853515625	0.00012111663818359375	6	012
457	40.59735107421875	298.0112609863281	0.9999998807907104	46.489524841308594	300.8661804199219	0.0024827122688293457	611.4996948242188	225.3771514892578	0.0024148523807525635	26.788124084472656	306.8768310546875	0.00011038780212402344	6	012
458	41.3751220703125	295.7590026855469	0.9999909400939941	49.03635025024414	299.9482421875	0.0026055574417114258	40.47594451904297	295.6647644042969	4.8726797103881836e-5	28.203704833984375	307.8511962890625	8.249282836914062e-5	6	012
459	41.51887893676758	298.2446594238281	0.999999463558197	47.356231689453125	300.74554443359375	0.0048580169677734375	40.610294342041016	296.0147705078125	9.85860824584961e-5	26.438720703125	294.328125	0.0002072155475616455	6	012
460	41.77743148803711	303.1708984375	0.9999934434890747	47.132835388183594	303.8662414550781	0.042224347591400146	37.96616744995117	306.4193115234375	0.00017178058624267578	29.564287185668945	310.2949523925781	0.00024577975273132324	6	012
461	40.432823181152344	300.8985595703125	0.33931034803390503	39.362693786621094	305.5279541015625	0.0007072389125823975	612.7333374023438	228.36924743652344	0.0003255307674407959	27.80519676208496	296.95013427734375	4.693865776062012e-5	6	012
462	41.5955810546875	300.7394104003906	0.9999933838844299	48.196388244628906	301.9607849121094	0.007706254720687866	648.1698608398438	51.967430114746094	0.0002983510494232178	27.524921417236328	308.0694885253906	0.00010320544242858887	6	012
463	39.853424072265625	305.87335205078125	0.8823595643043518	44.41010284423828	304.97137451171875	0.044980764389038086	647.7259521484375	50.479122161865234	0.00045940279960632324	31.491748809814453	311.09765625	0.0003744363784790039	6	012
464	40.79212951660156	304.166748046875	0.9156265258789062	50.095916748046875	303.0063171386719	0.00220295786857605	647.6254272460938	52.52805709838867	4.455447196960449e-5	4.6366658210754395	480.1070556640625	5.239248275756836e-5	6	012
465	40.50135803222656	299.6641540527344	0.9997848272323608	46.21895980834961	300.855224609375	0.006224393844604492	647.2197265625	52.29454040527344	0.0005070269107818604	27.2342586517334	295.6971130371094	0.00011399388313293457	6	012
466	41.33222579956055	302.40191650390625	0.998750627040863	49.07808303833008	303.01275634765625	0.0027952194213867188	647.6723022460938	51.849246978759766	0.0005942881107330322	28.471940994262695	308.75335693359375	6.452202796936035e-5	6	012
467	39.058475494384766	303.4044494628906	0.005006909370422363	39.35127639770508	306.0420227050781	0.0011075139045715332	40.6646842956543	303.5885314941406	5.272030830383301e-5	4.942902565002441	479.6262512207031	0.0001284480094909668	6	012
468	38.78207778930664	300.80413818359375	0.7451845407485962	44.17683410644531	302.1019287109375	0.00863674283027649	612.2719116210938	225.1562957763672	0.006615638732910156	485.4222717285156	194.92494201660156	5.8144330978393555e-5	6	012
469	37.90378952026367	300.34027099609375	0.9996951222419739	37.541107177734375	304.5646667480469	0.00023734569549560547	612.0319213867188	225.43385314941406	9.086728096008301e-5	4.387974262237549	479.8667907714844	0.00010564923286437988	6	012
470	39.8314323425293	299.73858642578125	0.9978947639465332	41.3950309753418	301.42266845703125	0.0007466673851013184	647.2383422851562	52.63008499145508	0.000642627477645874	28.578243255615234	307.7791442871094	7.24494457244873e-5	6	012
471	39.9068717956543	303.4384765625	0.9952240586280823	40.257415771484375	305.8375549316406	0.0012282133102416992	612.5582885742188	227.06094360351562	3.9070844650268555e-5	28.012662887573242	295.27899169921875	4.494190216064453e-5	6	012
472	39.94068145751953	300.87255859375	0.9999997615814209	50.2103157043457	302.3017578125	0.000860750675201416	37.06626510620117	306.70001220703125	4.506111145019531e-5	27.524005889892578	311.18145751953125	6.416440010070801e-5	6	012
473	40.51490020751953	301.8771667480469	0.9999953508377075	39.20594787597656	305.2872009277344	0.0002929270267486572	36.7525634765625	307.6224060058594	4.780292510986328e-5	27.780500411987305	311.9910583496094	7.44163990020752e-5	6	012
474	45.356101989746094	304.9041442871094	0.9999997615814209	48.41584396362305	306.9249267578125	0.005979776382446289	647.5650634765625	52.63077926635742	0.0004939436912536621	39.65301513671875	291.85906982421875	8.726119995117188e-5	6	012
475	46.78807830810547	307.3713684082031	0.9999992251396179	48.753944396972656	308.8108825683594	0.023717433214187622	39.4622688293457	310.7792663574219	3.6597251892089844e-5	5.692700386047363	479.6730041503906	4.488229751586914e-5	6	012
476	44.15879440307617	306.84808349609375	0.9997684359550476	50.16899490356445	308.38934326171875	0.0005173087120056152	647.8958129882812	50.66161346435547	4.583597183227539e-5	478.7727355957031	208.42689514160156	0.00011157989501953125	6	012
477	45.798789978027344	308.183349609375	0.15239271521568298	38.208248138427734	307.9122619628906	2.3543834686279297e-5	611.7782592773438	226.68505859375	0.0003122985363006592	5.052767753601074	479.326904296875	1.0341405868530273e-5	6	012
478	43.6873664855957	307.8502502441406	0.9999425411224365	39.543678283691406	312.5743713378906	0.00038117170333862305	648.4342041015625	49.842308044433594	4.404783248901367e-5	26.29763412475586	317.0275573730469	2.193450927734375e-5	6	012
479	42.702476501464844	313.0892028808594	1.0	50.073951721191406	316.7879333496094	0.0017565786838531494	610.6676635742188	225.92848205566406	0.0016610026359558105	41.650672912597656	320.4256896972656	4.056096076965332e-5	6	012
480	41.95375061035156	315.26715087890625	1.0	50.23030471801758	317.6761474609375	0.0019836723804473877	646.9906005859375	51.652950286865234	9.021162986755371e-5	37.708316802978516	305.4900207519531	0.00011560320854187012	6	012
481	44.0064811706543	317.8033142089844	1.0	50.50018310546875	320.0328063964844	0.0023115575313568115	612.6770629882812	225.94895935058594	0.0009582936763763428	39.67707824707031	308.3863830566406	0.00011560320854187012	6	012
482	44.34861373901367	320.0198974609375	1.0	47.199668884277344	322.01544189453125	0.04333728551864624	40.36971664428711	323.78961181640625	0.00014278292655944824	40.32292556762695	332.41021728515625	0.00010517239570617676	6	012
483	45.199100494384766	323.76861572265625	1.0	49.72013473510742	326.342041015625	0.0038660764694213867	609.8108520507812	225.8255157470703	0.06282120943069458	42.550960540771484	333.3163146972656	0.00019428133964538574	6	012
484	45.79076385498047	325.9418640136719	1.0	49.43122863769531	328.6952209472656	0.07770183682441711	41.700103759765625	327.43310546875	0.0001074373722076416	42.71709060668945	332.9783935546875	0.0006508529186248779	6	012
485	46.966148376464844	327.77679443359375	1.0	49.645362854003906	329.2337646484375	0.7722350358963013	612.8496704101562	226.09530639648438	0.0035075843334198	43.13820266723633	333.26312255859375	0.001022040843963623	6	012
486	47.15103530883789	327.4919738769531	0.9999994039535522	48.6390266418457	329.0478515625	0.9360758662223816	45.93782424926758	330.8174133300781	0.0002543330192565918	43.439720153808594	332.5260314941406	0.0013341307640075684	6	012
487	46.512107849121094	327.46240234375	0.9999784231185913	47.245635986328125	329.31036376953125	0.9952148199081421	45.79496383666992	331.0472717285156	0.00039464235305786133	43.16566848754883	333.3455810546875	0.0018677711486816406	6	012
488	45.0195198059082	326.4761962890625	0.9999998807907104	47.50894546508789	325.69000244140625	0.8052534461021423	42.313453674316406	326.4001770019531	0.00017508864402770996	42.20066833496094	332.0746154785156	0.0012964904308319092	6	012
489	46.60647201538086	327.32940673828125	1.0	49.18220901489258	329.77490234375	0.28169500827789307	647.57177734375	53.280277252197266	0.007246613502502441	42.74539566040039	334.0230712890625	0.0035824477672576904	6	012
490	45.318031311035156	326.4278564453125	0.9999999403953552	48.83695983886719	328.7234191894531	0.47852954268455505	647.0989990234375	53.132511138916016	0.0007202327251434326	42.5338134765625	332.8836364746094	0.0009704828262329102	6	012
491	46.64907455444336	327.4576721191406	0.9999976754188538	48.08965301513672	327.5087585449219	0.9469937086105347	45.7631950378418	330.9909362792969	0.00032079219818115234	42.8691291809082	333.231201171875	0.0015515685081481934	6	012
492	46.60634231567383	327.55902099609375	1.0	49.95833206176758	329.5121765136719	0.7456766366958618	610.5482788085938	225.99838256835938	0.0020888149738311768	42.62207794189453	333.80267333984375	0.0007601380348205566	6	012
493	46.73993682861328	326.8937683105469	0.9999997615814209	48.710060119628906	328.363525390625	0.9097752571105957	42.27351760864258	328.12744140625	0.0001882612705230713	43.241912841796875	332.97552490234375	0.0009322762489318848	6	012
494	46.678585052490234	326.64691162109375	0.9999995827674866	48.31917190551758	328.498291015625	0.9499906301498413	537.8157348632812	206.20982360839844	0.019199460744857788	42.72371292114258	331.9059753417969	0.0005221366882324219	6	012
495	47.58348083496094	327.37420654296875	0.9961005449295044	47.55219650268555	329.4350891113281	0.9999693036079407	47.31880187988281	331.2408447265625	0.0011145174503326416	44.087196350097656	333.8077392578125	0.0027960538864135742	6	012
496	46.80894088745117	328.1837158203125	0.9999997615814209	49.13495635986328	330.3289489746094	0.6237300634384155	46.53017807006836	331.7363586425781	0.0005494952201843262	43.21178436279297	334.6280212402344	0.002213507890701294	6	012
497	44.66755676269531	327.0684509277344	1.0	48.369789123535156	329.6866455078125	0.028675585985183716	647.6670532226562	51.7203483581543	0.00019493699073791504	41.67768478393555	333.7753601074219	0.000949472188949585	6	012
498	41.534934997558594	329.6862487792969	0.9999995231628418	48.92517852783203	330.83221435546875	0.00073203444480896	37.119876861572266	340.113037109375	6.073713302612305e-5	39.92964553833008	335.0585021972656	0.00028827786445617676	6	012
499	36.241485595703125	342.68060302734375	0.2819252610206604	37.33148193359375	341.3111267089844	0.04385560750961304	611.0464477539062	227.27969360351562	8.493661880493164e-5	475.2744445800781	218.34841918945312	0.005098998546600342	6	012
500	32.57941818237305	353.3831481933594	0.6099345684051514	36.094825744628906	357.1632995605469	7.832050323486328e-5	648.1248779296875	51.91346740722656	7.677078247070312e-5	4.856328010559082	362.4715576171875	0.00010582804679870605	6	012
501	28.713054656982422	358.5779724121094	0.9999998807907104	6.58521842956543	343.0544738769531	0.00042513012886047363	31.66424560546875	357.7795104980469	0.0007228255271911621	2.2265679836273193	352.2315673828125	0.0005187690258026123	6	012
502	19.617311477661133	371.0731506347656	0.9999603033065796	19.388280868530273	369.1265563964844	0.00025090575218200684	5.077646732330322	355.5220947265625	0.00010761618614196777	1.9073903560638428	354.4079284667969	0.000538259744644165	6	012
503	14.33746337890625	367.96856689453125	0.9999930262565613	8.169025421142578	373.3294677734375	0.0005079805850982666	4.9305524826049805	356.8285827636719	0.0003776848316192627	2.413571357727051	353.6490478515625	0.0014770328998565674	6	012
504	9.797041893005371	366.4985046386719	0.9910822510719299	9.111380577087402	367.9090270996094	0.025962918996810913	5.2571234703063965	357.5335693359375	0.000278472900390625	1.362900972366333	354.00848388671875	0.0018776357173919678	6	012
505	3.880228042602539	365.8172607421875	0.0003140270709991455	3.1599130630493164	325.970703125	0.00025349855422973633	648.3596801757812	51.766845703125	2.658367156982422e-5	5.579253196716309	479.1282043457031	2.5391578674316406e-5	6	012
506	2.5500314235687256	362.0576171875	7.408857345581055e-5	83.19102478027344	287.3497009277344	5.1528215408325195e-5	611.9014892578125	226.540771484375	0.005495995283126831	4.950570106506348	479.4792785644531	2.041459083557129e-5	6	012
507	51.96077346801758	317.7757568359375	0.9999913573265076	52.637229919433594	319.9294128417969	0.011022746562957764	648.0904541015625	50.98091125488281	8.627772331237793e-5	42.8493766784668	325.1278381347656	7.253885269165039e-5	6	012
508	52.831722259521484	329.98956298828125	0.999998152256012	49.856971740722656	338.73760986328125	0.00269123911857605	647.739501953125	52.419437408447266	0.00023320317268371582	42.58567810058594	340.9403381347656	0.0001240372657775879	6	012
509	48.273624420166016	338.0085144042969	0.00011786818504333496	48.44169235229492	347.2872314453125	0.0017276406288146973	648.585205078125	52.25861358642578	5.6296586990356445e-5	6.105995178222656	478.88140869140625	1.5050172805786133e-5	6	012
510	4.050376892089844	363.626708984375	0.0001285076141357422	50.42776870727539	344.55517578125	0.004861801862716675	612.041259765625	226.55154418945312	0.00040468573570251465	5.208061695098877	479.5503845214844	2.6851892471313477e-5	6	012
511	3.8765320777893066	365.7175598144531	5.08725643157959e-5	3.6912243366241455	364.8194580078125	1.3381242752075195e-5	647.98876953125	37.179847717285156	2.6434659957885742e-5	5.400820732116699	479.70916748046875	1.9997358322143555e-5	6	012
512	3.2367682456970215	382.17938232421875	2.8073787689208984e-5	3.309937000274658	265.7982177734375	1.633167266845703e-5	612.3961181640625	224.4374542236328	0.03137609362602234	5.3462629318237305	480.01507568359375	4.9740076065063477e-5	6	012
513	3.7089109420776367	382.5343017578125	1.6182661056518555e-5	2.6687421798706055	257.3006896972656	0.0002478361129760742	609.1781005859375	226.24057006835938	0.0049148499965667725	5.427993297576904	480.1973571777344	5.570054054260254e-5	6	012
514	1.9890367984771729	382.2427062988281	3.6597251892089844e-5	3.4073448181152344	253.17794799804688	1.856684684753418e-5	612.5218505859375	226.92706298828125	9.438395500183105e-5	4.34058141708374	479.2521667480469	4.7206878662109375e-5	6	012
515	25.389747619628906	259.5077819824219	2.9146671295166016e-5	27.69035530090332	262.8346862792969	0.012659609317779541	612.5498046875	227.42971801757812	0.000311046838760376	4.987425804138184	479.6854553222656	6.631016731262207e-5	6	012
516	2.847654342651367	279.5877380371094	4.1425228118896484e-5	26.56557273864746	257.52325439453125	0.01035928726196289	647.2344360351562	52.6840705871582	0.0005946159362792969	5.195596694946289	479.3509216308594	4.744529724121094e-5	6	012
517	25.78266716003418	258.6443176269531	3.3468008041381836e-5	25.03644561767578	257.7865905761719	0.0028373897075653076	612.8738403320312	225.2607879638672	0.0011519789695739746	3.217221736907959	479.8083190917969	9.101629257202148e-5	6	012
518	6.825423717498779	4.057658672332764	7.954239845275879e-5	12.390286445617676	259.7520751953125	0.00303766131401062	648.4779663085938	56.932708740234375	6.884336471557617e-5	4.595774173736572	479.3282775878906	4.792213439941406e-5	6	012
519	2.9208593368530273	280.4925231933594	0.00016120076179504395	30.13759422302246	254.71998596191406	0.008340179920196533	611.65966796875	225.44430541992188	0.0022216439247131348	4.197427749633789	480.1988220214844	6.717443466186523e-5	6	012
520	29.65836524963379	256.8336486816406	0.0001431107521057129	32.19461441040039	256.5721130371094	0.02143120765686035	610.62255859375	225.53880310058594	0.003513902425765991	5.196765899658203	480.1372375488281	9.119510650634766e-6	6	012
521	3.0067155361175537	382.0830993652344	4.70280647277832e-5	5.33724308013916	259.7159423828125	0.0001087188720703125	648.21044921875	52.679691314697266	0.0004360973834991455	5.914393424987793	479.39752197265625	0.0001785755157470703	6	012
522	2.2663795948028564	381.882568359375	3.8117170333862305e-5	11.78153133392334	261.16326904296875	0.0012747347354888916	611.0868530273438	224.85150146484375	0.2003994882106781	3.748095750808716	254.5984649658203	6.386637687683105e-5	6	012
523	2.4476869106292725	382.7734069824219	3.153085708618164e-5	4.303811073303223	259.4830627441406	0.002548038959503174	647.6646118164062	51.04689025878906	0.0006251037120819092	3.94058895111084	479.8481750488281	5.4389238357543945e-5	6	012
524	3.1108155250549316	383.13629150390625	2.41696834564209e-5	2.9746627807617188	262.55218505859375	0.0001704692840576172	648.4234619140625	52.36836624145508	7.000565528869629e-5	5.152620315551758	479.7324523925781	0.00018483400344848633	6	012
525	3.7758541107177734	383.2265930175781	9.03010368347168e-6	5.876551151275635	262.68243408203125	0.002847999334335327	646.9302978515625	52.85609436035156	0.00016167759895324707	4.906490325927734	479.6378479003906	9.414553642272949e-5	6	012
526	2.391270160675049	383.4019775390625	3.2842159271240234e-5	4.044101238250732	261.1611022949219	0.08187475800514221	610.0781860351562	225.4102020263672	0.0034607350826263428	4.561441421508789	479.8434143066406	6.267428398132324e-5	6	012
527	2.27239727973938	259.47998046875	0.0002288520336151123	3.339139938354492	259.6461181640625	0.7222100496292114	608.19921875	224.93080139160156	0.004564225673675537	5.538563251495361	479.937744140625	5.906820297241211e-5	6	012
528	1.8833935260772705	258.7337341308594	0.00011619925498962402	8.83891773223877	270.80438232421875	0.00037282705307006836	611.737548828125	224.81979370117188	0.06927719712257385	12.340123176574707	483.2507629394531	0.0002275407314300537	6	012
529	4.032566070556641	257.7822570800781	2.816319465637207e-5	12.846785545349121	264.0721130371094	0.0001696944236755371	611.723876953125	225.228759765625	0.002938389778137207	4.963104248046875	479.41632080078125	0.00010600686073303223	6	012
530	3.0743606090545654	257.9938659667969	5.65946102142334e-5	3.5954365730285645	257.58154296875	0.0002143383026123047	610.856201171875	225.50640869140625	0.07225185632705688	6.207256317138672	479.73394775390625	3.2454729080200195e-5	6	012
531	33.28358840942383	259.7854919433594	0.02167406678199768	35.67209243774414	259.0974426269531	0.989730715751648	611.69580078125	224.47267150878906	0.001458287239074707	2.6544556617736816	254.39288330078125	0.00010314583778381348	6	012
532	32.3613395690918	258.0861511230469	0.12897911667823792	32.53694534301758	259.86761474609375	0.0005024075508117676	610.3191528320312	224.9844970703125	0.01854756474494934	3.337535858154297	254.78782653808594	0.00019884109497070312	6	012
533	7.123212814331055	261.9550476074219	0.0002110600471496582	13.987375259399414	260.7178649902344	0.0008229613304138184	647.1143798828125	50.72715377807617	7.528066635131836e-5	2.7862653732299805	253.61402893066406	8.651614189147949e-5	6	012
534	34.07257080078125	257.4632263183594	0.00044921040534973145	39.37895965576172	254.87310791015625	0.9225153923034668	611.7140502929688	225.6741485595703	0.005594342947006226	5.86113166809082	479.6576843261719	7.212162017822266e-5	6	012
535	7.987590789794922	260.8022766113281	0.00017243623733520508	42.13859176635742	254.8553466796875	0.000820457935333252	610.2266845703125	226.28485107421875	0.00016185641288757324	3.446216583251953	479.8099670410156	0.00011402368545532227	6	012
536	6.680309772491455	260.1275634765625	0.0001531839370727539	37.84545135498047	246.4556884765625	0.01740214228630066	646.3184204101562	51.30425262451172	0.00016361474990844727	5.546291351318359	479.8756408691406	0.00012961030006408691	6	012
537	6.583073616027832	260.55035400390625	0.00017854571342468262	41.38656234741211	249.17166137695312	0.9474657773971558	613.4769287109375	227.64109802246094	0.0002503395080566406	34.62660598754883	250.09036254882812	0.0001367032527923584	6	012
538	49.30625534057617	245.38038635253906	0.00090828537940979	46.91401672363281	244.58984375	0.9999958276748657	648.012939453125	51.33256149291992	0.00014135241508483887	50.12588119506836	250.71080017089844	0.00011324882507324219	6	012
539	5.595668315887451	261.57965087890625	0.0002474486827850342	4.776180744171143	261.4371032714844	0.00012448430061340332	647.7086181640625	50.279727935791016	8.508563041687012e-5	6.352560997009277	478.98687744140625	4.1097402572631836e-5	6	012
540	11.799527168273926	272.71636962890625	0.040394097566604614	46.75358581542969	258.5928955078125	0.0025030672550201416	610.540771484375	227.34185791015625	7.283687591552734e-5	-0.20470762252807617	252.97035217285156	5.075335502624512e-5	6	012
541	2.5275497436523438	383.1734619140625	1.800060272216797e-5	12.050783157348633	282.32928466796875	4.5239925384521484e-5	648.6138916015625	50.97999954223633	7.128715515136719e-5	13.140798568725586	484.9761962890625	0.00021088123321533203	6	012
542	3.02317476272583	383.4837951660156	1.2755393981933594e-5	2.051323413848877	261.86065673828125	3.4183263778686523e-5	534.0352172851562	204.06243896484375	0.0006018877029418945	506.5352783203125	198.5416259765625	5.8531761169433594e-5	6	012
543	3.720945358276367	382.54864501953125	2.3752450942993164e-5	3.3245019912719727	265.74188232421875	0.00013583898544311523	611.2412109375	225.6494598388672	0.00022810697555541992	4.216281414031982	479.93505859375	2.467632293701172e-5	6	012
544	5.4795355796813965	3.359154462814331	2.4706125259399414e-5	3.775723457336426	266.26080322265625	2.5987625122070312e-5	647.2891845703125	51.68132400512695	0.0006740093231201172	4.756868362426758	479.78582763671875	5.891919136047363e-5	6	012
545	2.2965919971466064	382.8384094238281	1.52587890625e-5	34.58781814575195	315.9002380371094	1.4185905456542969e-5	610.1131591796875	224.72344970703125	0.005546271800994873	5.447430610656738	479.5340270996094	6.219744682312012e-5	6	012
546	4.716461181640625	4.332187175750732	4.088878631591797e-5	33.860191345214844	235.83580017089844	0.010300397872924805	612.3201293945312	225.89303588867188	0.0003852248191833496	4.943559646606445	479.7908020019531	1.5556812286376953e-5	6	012
547	6.404397964477539	252.69515991210938	4.8100948333740234e-5	32.038818359375	242.71141052246094	0.00042873620986938477	610.640869140625	227.05734252929688	0.0004006624221801758	6.006866455078125	479.0191345214844	7.665157318115234e-5	6	012
548	35.210628509521484	244.4116973876953	0.0004615485668182373	37.82649612426758	242.10601806640625	0.9999999403953552	610.3460083007812	224.56982421875	0.0007454454898834229	36.49270248413086	241.2470245361328	0.0004591941833496094	6	012
549	6.29945707321167	260.9302978515625	5.990266799926758e-5	33.72673797607422	240.84808349609375	0.9997432231903076	647.7234497070312	51.15730285644531	0.0006895065307617188	30.820125579833984	242.57452392578125	0.000171661376953125	6	012
