# Supplementary material for: An automated feeding system for the African killifish reveals the impact of diet on lifespan and allows scalable assessment of associative learning
Source: eLife. 2022 Nov 10;11:e69008. doi: 10.7554/eLife.69008 (PMC9788828; doi:10.7554/eLife.69008)
Supplement: Figure 6—source data 2. [file elife-69008-fig6-data2.zip › Training Trajectories/t23_REC002DLC_resnet50_TrainAllTheThingsJun28shuffle1_1030000.csv]

bodyparts_coords	fishhead_x	fishhead_y	fishhead_likelihood	fishtail_x	fishtail_y	fishtail_likelihood	redlight_x	redlight_y	redlight_likelihood	fooddrop_x	fooddrop_y	fooddrop_likelihood	fishnum	recordingnum
0	3.0510122776031494	78.09538269042969	0.00020432472229003906	29.70665168762207	483.1039733886719	8.115172386169434e-5	647.9738159179688	30.586566925048828	0.00013959407806396484	3.579303741455078	477.506591796875	4.127621650695801e-5	23	002
1	4.812117099761963	482.892822265625	2.9802322387695312e-5	3.3853445053100586	273.449951171875	8.228421211242676e-5	649.9833984375	251.90945434570312	3.9905309677124023e-5	3.209545850753784	477.2716064453125	1.0669231414794922e-5	23	002
2	4.808465957641602	483.9854736328125	5.367398262023926e-5	0.7775373458862305	2.465897560119629	4.6372413635253906e-5	647.4274291992188	30.77799415588379	1.2934207916259766e-5	3.4032115936279297	477.8351135253906	2.345442771911621e-5	23	002
3	5.156695365905762	483.68084716796875	9.861588478088379e-5	29.638477325439453	483.29302978515625	0.00011724233627319336	93.78199768066406	484.58367919921875	4.8726797103881836e-5	2.999058723449707	477.87353515625	5.412101745605469e-5	23	002
4	4.84294319152832	483.5149841308594	9.02712345123291e-5	1.4191861152648926	2.5201914310455322	0.00014290213584899902	649.114013671875	178.17510986328125	0.0003294050693511963	3.0069971084594727	477.87255859375	3.871321678161621e-5	23	002
5	2.9644126892089844	78.23269653320312	3.948807716369629e-5	1.1291182041168213	2.274634838104248	4.1872262954711914e-5	647.45458984375	92.83304595947266	5.289912223815918e-5	3.2062907218933105	477.0914611816406	9.626150131225586e-6	23	002
6	3.347903251647949	72.48357391357422	9.363889694213867e-5	8.150891304016113	70.0542984008789	0.4825064241886139	93.52421569824219	486.169677734375	3.275275230407715e-5	2.941624641418457	69.26837921142578	2.8699636459350586e-5	23	002
7	4.633721828460693	483.7013854980469	3.701448440551758e-5	3.7061562538146973	271.8063049316406	3.316998481750488e-5	646.4478759765625	78.88819885253906	3.3468008041381836e-5	2.19848895072937	477.43096923828125	1.5348196029663086e-5	23	002
8	5.3762054443359375	483.63128662109375	5.033612251281738e-5	3.6618785858154297	141.79795837402344	0.00026285648345947266	647.8088989257812	30.09954261779785	3.6329030990600586e-5	3.135127067565918	477.864501953125	2.1457672119140625e-5	23	002
9	4.923397064208984	482.5401611328125	5.030632019042969e-5	1.6033399105072021	3.721818208694458	0.00014892220497131348	648.5440063476562	184.35475158691406	0.00013205409049987793	2.9800662994384766	477.07330322265625	2.0235776901245117e-5	23	002
10	4.904710292816162	483.5412902832031	9.241700172424316e-5	29.99996566772461	482.649658203125	6.699562072753906e-5	647.432861328125	317.18670654296875	0.0001252889633178711	3.3611865043640137	478.1256408691406	5.587935447692871e-5	23	002
11	4.962545871734619	483.4206848144531	6.699562072753906e-5	5.574037551879883	73.11287689208984	0.00012439489364624023	647.8944702148438	47.65650939941406	9.122490882873535e-5	3.723233938217163	477.561767578125	3.5881996154785156e-5	23	002
12	5.091817855834961	483.0956115722656	0.00016129016876220703	30.359954833984375	482.28704833984375	0.00012046098709106445	648.1063842773438	31.479745864868164	0.0001285076141357422	3.349639892578125	477.54974365234375	6.985664367675781e-5	23	002
13	3.1059441566467285	5.789574146270752	0.0001500248908996582	14.536080360412598	481.6466064453125	8.571147918701172e-5	647.5379638671875	30.00076675415039	9.745359420776367e-5	3.817697525024414	477.59722900390625	4.887580871582031e-5	23	002
14	5.0557637214660645	483.1466369628906	7.259845733642578e-5	1.8034496307373047	2.919285774230957	5.9276819229125977e-5	646.9161987304688	131.03221130371094	7.44163990020752e-5	2.7980263233184814	477.68487548828125	2.6792287826538086e-5	23	002
15	4.780202865600586	482.6185302734375	8.681416511535645e-5	6.993676662445068	481.8863830566406	0.00014534592628479004	648.8859252929688	254.65940856933594	5.352497100830078e-5	2.8849968910217285	477.787109375	5.7578086853027344e-5	23	002
16	5.550436973571777	483.0169982910156	0.00018015503883361816	13.054023742675781	482.6128845214844	0.00022599101066589355	646.3167114257812	30.07781219482422	6.0230493545532227e-5	2.9302430152893066	477.7378845214844	8.741021156311035e-5	23	002
17	5.333158493041992	483.5105895996094	5.504488945007324e-5	1.88728928565979	2.3584179878234863	7.003545761108398e-5	93.1458511352539	485.5134582519531	8.71419906616211e-5	3.1074445247650146	477.55865478515625	3.9130449295043945e-5	23	002
18	5.79057502746582	483.0401306152344	0.0001112818717956543	0.4709188938140869	3.263340950012207	6.908178329467773e-5	647.8426513671875	30.7626895904541	5.862116813659668e-5	3.587214708328247	476.9546203613281	3.394484519958496e-5	23	002
19	4.602086067199707	483.1826477050781	0.00016763806343078613	13.275273323059082	481.33349609375	0.00027510523796081543	647.3482666015625	111.70213317871094	9.834766387939453e-5	3.521768808364868	477.4578857421875	0.00010958313941955566	23	002
20	3.165261745452881	5.521480560302734	9.274482727050781e-5	1.743933916091919	2.53489351272583	8.347630500793457e-5	647.0253295898438	30.234920501708984	7.846951484680176e-5	2.855684757232666	477.6274108886719	2.5570392608642578e-5	23	002
21	5.324497222900391	483.1610412597656	0.00013890862464904785	30.6386661529541	482.85064697265625	9.563565254211426e-5	647.0430908203125	321.6694030761719	5.97536563873291e-5	3.289450168609619	477.2664489746094	5.5462121963500977e-5	23	002
22	5.073640823364258	482.981689453125	0.0001163780689239502	13.93126392364502	481.5609130859375	0.0002511739730834961	649.0150146484375	187.43467712402344	6.538629531860352e-5	3.2778546810150146	477.19683837890625	7.352232933044434e-5	23	002
23	5.106729507446289	483.5870666503906	6.577372550964355e-5	6.973801612854004	482.226318359375	4.7087669372558594e-5	648.4093017578125	319.1665954589844	0.00021702051162719727	3.004622220993042	477.23779296875	3.1501054763793945e-5	23	002
24	4.85628604888916	482.8824157714844	2.4586915969848633e-5	1.8371548652648926	3.584423780441284	6.42538070678711e-5	648.8826904296875	186.39212036132812	0.00016543269157409668	2.6679022312164307	477.31298828125	1.1056661605834961e-5	23	002
25	4.970156192779541	483.705322265625	9.882450103759766e-5	30.044084548950195	483.6031799316406	9.691715240478516e-5	647.4673461914062	31.56902503967285	5.486607551574707e-5	3.595309019088745	478.166748046875	4.9054622650146484e-5	23	002
26	545.9443359375	211.59341430664062	4.795193672180176e-5	546.1177368164062	207.1356201171875	0.00017493963241577148	543.651123046875	206.76966857910156	0.9999999403953552	541.3973999023438	207.78445434570312	0.008158385753631592	23	002
27	544.583984375	210.2003936767578	0.00019827485084533691	544.8101806640625	206.56617736816406	0.0005065500736236572	542.6531372070312	205.16366577148438	0.9999997615814209	541.0060424804688	206.53195190429688	0.038797348737716675	23	002
28	545.8746948242188	211.40719604492188	0.00011494755744934082	9.661798477172852	65.06775665283203	0.008946597576141357	543.2326049804688	206.1544189453125	0.9999999403953552	540.1983642578125	206.17848205566406	0.00314292311668396	23	002
29	5.530602931976318	483.3072509765625	0.00013774633407592773	4.159210681915283	179.1524658203125	0.000329434871673584	543.3238525390625	204.57107543945312	1.0	540.696044921875	205.32176208496094	0.001997232437133789	23	002
30	545.487060546875	211.141845703125	0.00014480948448181152	544.9297485351562	206.82290649414062	0.000293731689453125	542.7742309570312	205.68934631347656	0.9999998211860657	540.4951782226562	205.94989013671875	0.011889487504959106	23	002
31	546.0571899414062	207.82411193847656	0.00025004148483276367	544.9065551757812	206.76165771484375	0.0006315708160400391	542.5663452148438	205.1793670654297	0.9999997019767761	540.0817260742188	205.18675231933594	0.024016886949539185	23	002
32	546.4127807617188	206.58306884765625	0.00014078617095947266	545.5575561523438	206.3557586669922	0.000225752592086792	543.8673706054688	204.36228942871094	0.9999999403953552	540.3113403320312	204.59942626953125	0.001287698745727539	23	002
33	546.2835083007812	206.9128875732422	0.00016891956329345703	545.6387329101562	206.59803771972656	0.00029608607292175293	543.6917724609375	204.66726684570312	1.0	540.0712280273438	204.91729736328125	0.0023326873779296875	23	002
34	0.9807970523834229	225.09324645996094	0.0002951622009277344	3.4166369438171387	225.31263732910156	0.0006106793880462646	543.1947631835938	205.34141540527344	0.9999998807907104	540.7870483398438	205.6560821533203	0.008822888135910034	23	002
35	1.714735746383667	185.70993041992188	0.002473384141921997	3.216545581817627	186.7324676513672	0.00678330659866333	542.435791015625	204.6977081298828	0.9999998807907104	540.215087890625	205.0558319091797	0.005537569522857666	23	002
36	1.7219212055206299	184.88919067382812	0.00022283196449279785	4.731545448303223	182.40499877929688	0.01001429557800293	542.8150024414062	205.40280151367188	1.0	539.74658203125	205.61004638671875	0.003371298313140869	23	002
37	4.246808052062988	185.2790069580078	0.00046131014823913574	6.029969215393066	183.021484375	0.001849144697189331	543.3612060546875	205.2091522216797	1.0	540.3875122070312	205.33871459960938	0.001990020275115967	23	002
38	545.90087890625	210.9088897705078	0.00023430585861206055	3.6931521892547607	195.96026611328125	0.0016536712646484375	543.146728515625	205.27322387695312	0.9999997615814209	540.8496704101562	204.72897338867188	0.005088865756988525	23	002
39	1.59128737449646	191.03358459472656	0.0002231597900390625	2.6831657886505127	191.7180633544922	0.00022268295288085938	543.3525390625	205.6754608154297	1.0	540.5361328125	205.79893493652344	0.002930760383605957	23	002
40	545.2564086914062	211.37203979492188	0.00011420249938964844	6.761341094970703	70.73133087158203	0.002629995346069336	542.9140014648438	206.07171630859375	1.0	541.0322875976562	207.16615295410156	0.004979461431503296	23	002
41	2.04488205909729	187.18313598632812	0.00014418363571166992	3.0968589782714844	187.57339477539062	0.00043135881423950195	542.7368774414062	205.45431518554688	0.9999999403953552	541.3278198242188	206.34144592285156	0.017224639654159546	23	002
42	546.0616455078125	206.707275390625	0.00013634562492370605	545.0621337890625	206.40013122558594	0.00023251771926879883	543.4423217773438	204.6254425048828	1.0	539.6439819335938	204.88172912597656	0.0020845532417297363	23	002
43	2.2755508422851562	198.40061950683594	0.00039649009704589844	4.130935192108154	190.38983154296875	0.004110455513000488	543.255126953125	205.39051818847656	0.9999999403953552	540.4765625	205.26622009277344	0.004054665565490723	23	002
44	5.066073894500732	483.213623046875	0.00016900897026062012	545.061279296875	206.70199584960938	0.00028392672538757324	542.9134521484375	205.29624938964844	0.9999998211860657	540.4122924804688	205.18251037597656	0.009788304567337036	23	002
45	2.6826484203338623	185.1798553466797	0.0001874864101409912	4.426303386688232	182.42198181152344	0.0010765790939331055	543.5496826171875	204.79237365722656	1.0	540.4702758789062	205.00466918945312	0.0036243796348571777	23	002
46	3.4741883277893066	175.57498168945312	0.0003657341003417969	4.138889312744141	183.61155700683594	0.0032101571559906006	543.5679931640625	205.1556854248047	1.0	540.427001953125	205.31602478027344	0.002740621566772461	23	002
47	4.79374361038208	483.3182067871094	0.000144273042678833	545.0382080078125	206.7345428466797	0.0003173947334289551	543.0003662109375	205.09165954589844	0.9999999403953552	540.4324340820312	205.42994689941406	0.005996435880661011	23	002
48	546.4692993164062	207.3968048095703	0.0001125335693359375	4.035080909729004	183.71090698242188	0.001246809959411621	543.6150512695312	205.61891174316406	0.9999999403953552	540.3001098632812	205.93667602539062	0.0026962757110595703	23	002
49	545.7381591796875	210.7831573486328	0.00013250112533569336	2.435354232788086	199.90467834472656	0.0008782446384429932	542.9140625	205.02894592285156	0.9999997615814209	540.5773315429688	204.9352264404297	0.011382251977920532	23	002
50	2.395017147064209	188.77061462402344	0.000277101993560791	2.798584461212158	189.29446411132812	0.0005538463592529297	543.2115478515625	204.88597106933594	0.9999998807907104	540.318115234375	204.58218383789062	0.0026803016662597656	23	002
51	0.17837738990783691	188.5788116455078	0.0003934502601623535	3.2223758697509766	189.19436645507812	0.007926762104034424	543.5479736328125	204.83929443359375	1.0	540.3067016601562	205.10394287109375	0.004066020250320435	23	002
52	545.6985473632812	210.5782470703125	0.00017768144607543945	545.1390380859375	206.1106414794922	0.00037592649459838867	542.4962158203125	204.9923095703125	0.9999997019767761	540.5383911132812	204.72012329101562	0.009249240159988403	23	002
53	4.004050254821777	185.85592651367188	0.001139223575592041	4.041452884674072	186.98358154296875	0.0007449686527252197	544.1767578125	204.45742797851562	1.0	540.5676879882812	204.5347137451172	0.001324087381362915	23	002
54	1.7718586921691895	186.5084686279297	0.000460207462310791	3.6468758583068848	187.86392211914062	0.0016720890998840332	543.1130981445312	205.0419921875	1.0	540.2579956054688	205.39105224609375	0.001812368631362915	23	002
55	1.0348825454711914	317.8789978027344	0.00013169646263122559	4.310312271118164	192.61488342285156	0.00039771199226379395	542.70458984375	205.21498107910156	0.9999998807907104	540.2081909179688	205.09548950195312	0.012305110692977905	23	002
56	545.3675537109375	211.27304077148438	0.0002028048038482666	544.76513671875	206.87522888183594	0.0003070831298828125	542.6483764648438	205.84036254882812	0.9999996423721313	540.6998291015625	206.52084350585938	0.02150702476501465	23	002
57	12.054455757141113	286.1324157714844	0.024526745080947876	4.951485633850098	185.66355895996094	0.00259515643119812	543.4785766601562	205.37327575683594	1.0	540.8982543945312	206.20826721191406	0.004109859466552734	23	002
58	545.9481811523438	210.4187774658203	0.00020384788513183594	3.7170777320861816	188.68319702148438	0.0004520118236541748	543.5302124023438	205.21920776367188	0.9999998807907104	540.6558837890625	205.18389892578125	0.005475550889968872	23	002
59	2.0856704711914062	201.7801055908203	0.0002835690975189209	2.6562161445617676	189.75750732421875	0.000617295503616333	543.9888305664062	204.5463104248047	1.0	540.4591674804688	205.02488708496094	0.0014651715755462646	23	002
60	1.9526243209838867	190.12303161621094	0.00017654895782470703	545.2196655273438	206.5553436279297	0.0002384483814239502	542.9487915039062	205.17420959472656	0.9999999403953552	540.458984375	205.20797729492188	0.005008965730667114	23	002
61	545.8652954101562	210.95721435546875	0.00014266371726989746	545.05322265625	206.906494140625	0.0003350675106048584	543.4888305664062	205.43115234375	0.9999998807907104	541.6114501953125	206.50555419921875	0.0059479475021362305	23	002
62	2.049661636352539	189.61280822753906	0.00016051530838012695	3.2229907512664795	190.71792602539062	0.0017296969890594482	543.4517211914062	205.16197204589844	0.9999998807907104	540.6964721679688	205.3271484375	0.007042020559310913	23	002
63	546.3399658203125	206.75076293945312	0.00012990832328796387	545.0911865234375	206.04379272460938	0.0003298521041870117	543.5471801757812	204.5423126220703	1.0	540.5807495117188	205.19058227539062	0.0027754902839660645	23	002
64	2.1743245124816895	203.04115295410156	0.00022426247596740723	2.838947057723999	188.05343627929688	0.0003952980041503906	542.7348022460938	204.68484497070312	1.0	539.5889892578125	204.76759338378906	0.0013600587844848633	23	002
65	5.622126579284668	482.0851135253906	0.00019994378089904785	544.849609375	206.44313049316406	0.00030475854873657227	542.53271484375	205.21449279785156	0.9999998211860657	539.7946166992188	204.96173095703125	0.006348669528961182	23	002
66	5.127543926239014	483.35443115234375	0.00025591254234313965	2.602585554122925	179.77467346191406	0.0004805028438568115	543.6647338867188	205.3960723876953	1.0	542.046630859375	206.00650024414062	0.00988548994064331	23	002
67	4.039949893951416	186.22438049316406	0.0003472566604614258	4.888918876647949	186.14993286132812	0.00030663609504699707	543.1238403320312	205.4467315673828	1.0	540.489013671875	205.79957580566406	0.0029235482215881348	23	002
68	545.8906860351562	210.53160095214844	0.0002700686454772949	545.54736328125	206.3671875	0.00045350193977355957	543.0435180664062	204.9584503173828	0.9999997615814209	541.408447265625	205.66799926757812	0.007418245077133179	23	002
69	546.0889282226562	207.439697265625	0.00016927719116210938	544.8661499023438	206.58274841308594	0.0004469454288482666	542.95361328125	205.14683532714844	0.9999999403953552	540.3238525390625	205.41238403320312	0.008180975914001465	23	002
70	546.1431884765625	207.43023681640625	0.0001391768455505371	545.2765502929688	207.05767822265625	0.0003109574317932129	543.4698486328125	205.1007843017578	0.9999999403953552	540.2060546875	205.2911376953125	0.0037803053855895996	23	002
71	546.46923828125	207.6712188720703	0.00016099214553833008	13.256915092468262	481.39837646484375	0.0005928277969360352	543.5100708007812	205.3823699951172	0.9999998211860657	540.6621704101562	205.46090698242188	0.005414873361587524	23	002
72	546.327880859375	206.83071899414062	0.00013002753257751465	545.2327880859375	206.4901885986328	0.0002525150775909424	543.5303344726562	205.0975341796875	0.9999998807907104	540.4185180664062	205.12806701660156	0.0025809109210968018	23	002
73	545.3197021484375	210.49217224121094	0.00020635128021240234	544.582763671875	205.9832305908203	0.0009868144989013672	542.3847045898438	204.89059448242188	0.9999985694885254	541.549560546875	205.78692626953125	0.024900466203689575	23	002
74	3.2460737228393555	188.24972534179688	0.0003840029239654541	544.9342651367188	205.96546936035156	0.00033479928970336914	542.6898803710938	204.62672424316406	1.0	540.0478515625	204.92112731933594	0.006341457366943359	23	002
75	545.6534423828125	211.04722595214844	0.00013878941535949707	11.535704612731934	70.25999450683594	0.07145816087722778	543.4497680664062	205.750244140625	0.9999998807907104	541.348876953125	206.51437377929688	0.004782289266586304	23	002
76	3.2610416412353516	186.242919921875	0.0015166699886322021	9.606799125671387	76.7378921508789	0.00052604079246521	542.5394897460938	205.1400146484375	0.9999998807907104	539.9993286132812	205.51080322265625	0.006383031606674194	23	002
77	545.8106689453125	210.46485900878906	0.00019496679306030273	544.9298095703125	206.18975830078125	0.00030735135078430176	542.8851928710938	205.00363159179688	0.9999996423721313	540.5767822265625	204.7115478515625	0.010685384273529053	23	002
78	546.0985717773438	206.64971923828125	0.00020042061805725098	544.9531860351562	205.85182189941406	0.0004488229751586914	543.1105346679688	204.5096435546875	0.9999998211860657	540.3798828125	204.46505737304688	0.005983531475067139	23	002
79	2.279031276702881	186.08811950683594	0.00981876254081726	2.4951906204223633	187.03746032714844	0.005131661891937256	543.3609619140625	204.41212463378906	0.9999998807907104	540.7615966796875	204.82777404785156	0.00968557596206665	23	002
80	5.500147819519043	482.8936462402344	9.73045825958252e-5	544.9047241210938	206.8511962890625	0.0002053678035736084	542.4678955078125	205.45095825195312	0.9999999403953552	539.888916015625	205.55123901367188	0.0050702691078186035	23	002
81	1.854501485824585	186.74884033203125	0.0002505779266357422	545.4962158203125	206.18136596679688	0.00042501091957092285	543.2880859375	204.6403350830078	0.9999999403953552	540.7921752929688	204.5231170654297	0.004126697778701782	23	002
82	545.3960571289062	211.18516540527344	0.00010019540786743164	2.9567601680755615	64.90167236328125	0.0002906918525695801	543.1790161132812	205.90419006347656	0.9999999403953552	540.4246826171875	205.885009765625	0.005721628665924072	23	002
83	545.8672485351562	210.2246856689453	0.0004831850528717041	3.1503286361694336	186.51112365722656	0.0017955899238586426	543.0857543945312	204.6958465576172	0.9999996423721313	542.9736938476562	204.17230224609375	0.0057371556758880615	23	002
84	2.6235766410827637	185.96768188476562	0.0012353360652923584	3.6316182613372803	185.6142120361328	0.0008096992969512939	543.4540405273438	205.14671325683594	1.0	540.3868408203125	205.301025390625	0.0031094253063201904	23	002
85	1.354684829711914	189.0096893310547	0.0004386305809020996	71.94670867919922	294.8904113769531	0.003998935222625732	542.1912841796875	205.30555725097656	0.9999994039535522	540.7352905273438	206.21473693847656	0.025948315858840942	23	002
86	70.91901397705078	294.3527526855469	0.0010337531566619873	3.33891224861145	188.54832458496094	0.00019437074661254883	543.6583862304688	205.4329376220703	1.0	540.0025634765625	205.53152465820312	0.001155763864517212	23	002
87	73.3489761352539	293.875732421875	0.40530526638031006	70.84109497070312	294.6471862792969	0.004135549068450928	543.237060546875	204.56922912597656	0.9999998807907104	540.4120483398438	204.7056884765625	0.010754674673080444	23	002
88	545.9859008789062	210.5076446533203	0.00023066997528076172	545.5858764648438	206.24752807617188	0.00028580427169799805	543.5479736328125	204.8337860107422	0.9999998807907104	541.6287231445312	206.17442321777344	0.0031564533710479736	23	002
89	2.6049306392669678	187.28233337402344	0.0009112656116485596	4.03776741027832	187.4686737060547	0.00033846497535705566	543.3037109375	205.48724365234375	1.0	540.3345947265625	205.61012268066406	0.0033586323261260986	23	002
90	75.16861724853516	292.6040344238281	0.0008096098899841309	4.262353897094727	181.6819305419922	0.003635197877883911	543.0948486328125	205.43508911132812	0.9999998807907104	540.3247680664062	205.48390197753906	0.007110297679901123	23	002
91	75.21231842041016	293.86456298828125	0.002270936965942383	545.620361328125	207.357177734375	0.00027358531951904297	543.6755981445312	205.83705139160156	0.9999999403953552	541.627197265625	206.9790496826172	0.0030752718448638916	23	002
92	545.8106689453125	210.8885955810547	0.00020423531532287598	2.6615092754364014	190.2066650390625	0.0008437037467956543	542.715576171875	205.36746215820312	0.9999995827674866	540.4070434570312	205.18045043945312	0.020040124654769897	23	002
93	2.2882027626037598	187.4514923095703	0.00020271539688110352	3.125887393951416	189.00003051757812	0.0006148219108581543	542.7685546875	205.53033447265625	0.9999998807907104	540.01025390625	205.544677734375	0.0032355189323425293	23	002
94	1.996840476989746	191.8459930419922	0.0004490315914154053	3.335899829864502	189.39764404296875	0.006588965654373169	543.5035400390625	204.9927520751953	0.9999998807907104	540.2134399414062	204.98568725585938	0.0032933950424194336	23	002
95	545.1952514648438	211.24754333496094	0.00015977025032043457	3.856981039047241	195.49183654785156	0.0016162693500518799	542.6734008789062	206.2148895263672	0.999999463558197	540.9418334960938	206.96226501464844	0.014476627111434937	23	002
96	545.5809936523438	210.393310546875	0.00019097328186035156	4.144847869873047	189.68304443359375	0.0006459355354309082	543.0189819335938	204.91366577148438	0.9999996423721313	540.615966796875	204.29991149902344	0.0049918293952941895	23	002
97	4.09030818939209	173.4994354248047	0.00010961294174194336	545.494140625	207.11216735839844	0.00014254450798034668	542.9977416992188	205.75320434570312	1.0	540.588134765625	206.26707458496094	0.002766162157058716	23	002
98	1.086944580078125	185.94296264648438	0.0005587935447692871	3.4291305541992188	186.27256774902344	0.012589216232299805	542.78271484375	205.3430938720703	1.0	539.7335815429688	205.4368133544922	0.004079699516296387	23	002
99	545.7485961914062	210.57785034179688	0.00014504790306091309	545.140625	206.23004150390625	0.0005065202713012695	543.389892578125	204.95359802246094	0.9999998807907104	541.2691650390625	206.15869140625	0.010277986526489258	23	002
100	2.6460120677948	188.83558654785156	0.00015348196029663086	3.375983715057373	190.1408233642578	0.0014893710613250732	543.0636596679688	205.45083618164062	1.0	540.2662353515625	205.4698028564453	0.002906501293182373	23	002
101	2.73207950592041	185.28318786621094	0.002323538064956665	3.7008910179138184	185.13284301757812	0.0022459328174591064	542.8748779296875	204.45448303222656	0.9999992251396179	540.9359130859375	204.0146942138672	0.011493027210235596	23	002
102	3.9812192916870117	174.535400390625	0.0031003355979919434	4.588797569274902	183.95106506347656	0.0061514973640441895	543.4747314453125	205.4399871826172	1.0	541.3497314453125	206.3778076171875	0.0032076239585876465	23	002
103	545.7780151367188	210.4535675048828	0.00022202730178833008	2.9329476356506348	187.04978942871094	0.00521928071975708	542.3057250976562	204.57373046875	0.9999984502792358	540.65185546875	204.32994079589844	0.04291564226150513	23	002
104	22.369991302490234	364.0042724609375	0.009605765342712402	545.5467529296875	206.23818969726562	0.0002504885196685791	543.4855346679688	204.8744354248047	1.0	540.1553955078125	205.117919921875	0.0022096335887908936	23	002
105	2.026264190673828	184.48960876464844	0.0002796649932861328	3.5399935245513916	184.4339599609375	0.002406507730484009	543.1613159179688	205.0595245361328	0.9999998807907104	540.3831787109375	205.3472442626953	0.004715293645858765	23	002
106	546.2211303710938	207.27447509765625	0.00014981627464294434	2.9581832885742188	194.44265747070312	0.0013781487941741943	543.3263549804688	204.43893432617188	0.9999998807907104	540.7578735351562	204.12818908691406	0.006372332572937012	23	002
107	2.3223659992218018	199.25592041015625	0.0027582943439483643	2.877338171005249	192.1217041015625	0.004918962717056274	543.2805786132812	204.9446258544922	0.9999998807907104	540.4198608398438	204.8739013671875	0.0020461678504943848	23	002
108	2.9115653038024902	190.04949951171875	0.001889258623123169	3.8093976974487305	193.1697998046875	0.0011951327323913574	543.052734375	205.82093811035156	0.9999999403953552	540.6755981445312	205.75189208984375	0.008900105953216553	23	002
109	2.732396125793457	183.91830444335938	0.0002701282501220703	3.866403818130493	184.52285766601562	0.004595041275024414	542.8760375976562	204.8204345703125	1.0	540.2097778320312	205.0130157470703	0.0026914477348327637	23	002
110	546.0269775390625	207.1497802734375	0.00010672211647033691	3.84212064743042	180.73863220214844	0.00039461255073547363	543.045166015625	204.6157684326172	0.9999998807907104	540.1846923828125	204.90252685546875	0.00369909405708313	23	002
111	2.1602444648742676	189.35647583007812	0.0006141364574432373	4.755356788635254	192.64613342285156	0.0020524561405181885	543.127197265625	205.13865661621094	0.9999999403953552	540.7269897460938	205.6743927001953	0.007433891296386719	23	002
112	2.3021304607391357	183.53515625	0.0005728602409362793	4.331542491912842	177.61537170410156	0.008590519428253174	543.234130859375	204.41683959960938	0.9999998807907104	540.6635131835938	204.30474853515625	0.004240840673446655	23	002
113	4.811776638031006	483.45208740234375	0.0001302957534790039	2.490298271179199	207.7317657470703	0.000284045934677124	543.177978515625	204.461181640625	1.0	540.3247680664062	204.780517578125	0.00225791335105896	23	002
114	1.2551894187927246	185.88511657714844	0.00039577484130859375	4.0287346839904785	186.94651794433594	0.008505254983901978	543.424560546875	204.9993133544922	0.9999998807907104	540.3025512695312	205.05865478515625	0.002679169178009033	23	002
115	546.0213012695312	211.16392517089844	0.00022771954536437988	545.7453002929688	206.8305206298828	0.0004719197750091553	543.1689453125	205.3797149658203	0.9999998211860657	541.1275024414062	205.3375244140625	0.01983460783958435	23	002
116	546.5733032226562	207.7180938720703	9.012222290039062e-5	3.849576234817505	186.9185791015625	0.00022596120834350586	543.9130249023438	205.5106658935547	1.0	540.668212890625	205.86557006835938	0.0037951767444610596	23	002
117	545.8377685546875	210.58248901367188	0.0001755356788635254	545.3239135742188	206.5221405029297	0.00040340423583984375	543.2908935546875	204.87757873535156	0.9999998211860657	540.9693603515625	204.88922119140625	0.006543934345245361	23	002
118	546.3160400390625	207.43968200683594	0.00012254714965820312	545.8321533203125	206.40916442871094	0.00032395124435424805	543.5399169921875	205.02381896972656	1.0	540.5270385742188	204.9900665283203	0.0029596686363220215	23	002
119	545.9563598632812	210.6372528076172	0.00026533007621765137	545.09765625	206.37547302246094	0.0004232823848724365	543.061767578125	204.94276428222656	0.9999998211860657	541.3806762695312	205.69683837890625	0.006840735673904419	23	002
120	545.6044311523438	210.9408416748047	0.00012680888175964355	545.3887329101562	206.32290649414062	0.000528872013092041	542.8070678710938	205.06016540527344	0.9999997615814209	541.0056762695312	205.13038635253906	0.017969101667404175	23	002
121	546.3536987304688	206.3134002685547	0.00015485286712646484	546.0394287109375	205.92982482910156	0.00027936697006225586	543.3854370117188	204.1641845703125	1.0	540.2236328125	204.07008361816406	0.0016257762908935547	23	002
122	3.0995612144470215	187.22340393066406	0.0005057752132415771	3.5411217212677	188.4769287109375	0.000767827033996582	543.3683471679688	204.35093688964844	0.9999998807907104	542.7437744140625	203.641845703125	0.00220334529876709	23	002
123	545.9262084960938	210.39608764648438	0.0002408921718597412	545.0661010742188	205.6298828125	0.000764697790145874	542.9357299804688	204.5729522705078	0.9999991655349731	540.9581909179688	203.97747802734375	0.013568341732025146	23	002
124	2.4154133796691895	184.8702850341797	0.00035712122917175293	3.666210174560547	185.1069793701172	0.002155810594558716	543.0747680664062	205.0278778076172	0.9999998807907104	539.9414672851562	204.98558044433594	0.0028611421585083008	23	002
125	545.6452026367188	209.97557067871094	0.0001983642578125	544.9840087890625	205.31045532226562	0.0004131197929382324	542.8783569335938	204.0111846923828	0.9999999403953552	540.8047485351562	205.44371032714844	0.00457078218460083	23	002
126	2.3348922729492188	186.9087677001953	0.0004665255546569824	545.1651611328125	205.3516387939453	0.0005336105823516846	543.144775390625	203.8701934814453	0.9999999403953552	540.6843872070312	203.9236297607422	0.0069145262241363525	23	002
127	546.1510009765625	210.33026123046875	0.00021436810493469238	545.9711303710938	206.23162841796875	0.0003667473793029785	543.6121826171875	204.38722229003906	0.9999998807907104	540.907470703125	204.27220153808594	0.0029030144214630127	23	002
128	2.545417070388794	183.25836181640625	0.0003840625286102295	4.533483028411865	172.12603759765625	0.006532490253448486	543.2544555664062	205.26588439941406	0.9999998807907104	540.3469848632812	205.46754455566406	0.0035192668437957764	23	002
129	545.5487060546875	210.65382385253906	0.0001640021800994873	3.288588523864746	188.10073852539062	0.0011525452136993408	542.443359375	205.02391052246094	0.9999996423721313	540.3340454101562	204.8584747314453	0.009499996900558472	23	002
130	2.7170157432556152	193.3356170654297	0.0004970431327819824	5.834438323974609	192.42831420898438	0.001855313777923584	543.3049926757812	205.2984619140625	1.0	539.8997802734375	205.56028747558594	0.0035587847232818604	23	002
131	2.500338077545166	185.90708923339844	0.0005554556846618652	2.3025851249694824	187.15626525878906	0.0016677677631378174	543.1983032226562	205.0774383544922	0.9999998807907104	540.5292358398438	205.3719940185547	0.003297746181488037	23	002
132	545.7700805664062	211.13900756835938	0.00016832351684570312	3.52827787399292	188.5154571533203	0.00039693713188171387	542.9925537109375	205.3397979736328	0.9999998807907104	541.5657958984375	206.57980346679688	0.012379050254821777	23	002
133	546.1995239257812	207.21328735351562	0.00013378262519836426	4.646900177001953	72.63278198242188	0.00028958916664123535	543.5664672851562	204.53993225097656	0.9999998807907104	540.4793701171875	204.59872436523438	0.003540605306625366	23	002
134	5.5211920738220215	483.2301330566406	0.00013130903244018555	2.1170341968536377	188.58682250976562	0.0003403127193450928	542.88037109375	205.600830078125	0.9999998807907104	540.260498046875	205.59552001953125	0.008006393909454346	23	002
135	545.6480712890625	210.6625518798828	0.00014483928680419922	544.329833984375	206.4613037109375	0.00023892521858215332	542.8298950195312	205.12103271484375	0.9999998807907104	541.0941162109375	205.86697387695312	0.007500350475311279	23	002
136	3.3003509044647217	187.0845184326172	0.0003840625286102295	4.024127006530762	187.4618682861328	0.00020894408226013184	543.3529663085938	205.66688537597656	1.0	540.8102416992188	206.74388122558594	0.004075169563293457	23	002
137	546.2346801757812	207.3037567138672	0.00017014145851135254	545.1553955078125	206.4071044921875	0.0004094243049621582	543.325439453125	204.72129821777344	0.9999998807907104	540.4967651367188	204.93116760253906	0.0070836544036865234	23	002
138	2.704554557800293	184.84559631347656	0.0007292032241821289	4.537105083465576	184.9814910888672	0.002008497714996338	543.3060913085938	205.64283752441406	0.9999998807907104	541.3983764648438	206.27285766601562	0.010931938886642456	23	002
139	3.9801201820373535	188.0790557861328	0.00022599101066589355	545.0014038085938	206.24209594726562	0.0004948079586029053	542.9561767578125	204.7978515625	0.9999997019767761	540.6555786132812	204.53903198242188	0.0074603259563446045	23	002
140	546.4852294921875	208.10092163085938	0.000141829252243042	9.519371032714844	70.83849334716797	0.0004889070987701416	543.2569580078125	205.6866455078125	0.9999998807907104	540.6594848632812	205.6679229736328	0.0074555277824401855	23	002
141	546.0938110351562	210.91677856445312	0.00016120076179504395	545.7860717773438	206.8743896484375	0.0002892613410949707	543.457763671875	205.27793884277344	0.9999999403953552	540.6843872070312	205.11801147460938	0.005490303039550781	23	002
142	3.947223424911499	185.43263244628906	0.00309714674949646	544.20458984375	206.43653869628906	0.0004907846450805664	542.219482421875	205.1035614013672	0.999999463558197	540.2081909179688	205.05470275878906	0.013869315385818481	23	002
143	5.295215606689453	483.07598876953125	0.0002015531063079834	545.50439453125	205.86068725585938	0.0002709329128265381	543.699951171875	204.1513671875	0.9999999403953552	540.41259765625	204.2014617919922	0.0016335546970367432	23	002
144	545.8049926757812	211.43008422851562	0.00011175870895385742	545.9463500976562	207.29226684570312	0.00023689866065979004	543.6554565429688	206.0327606201172	1.0	541.4561157226562	207.03634643554688	0.0030253231525421143	23	002
145	546.0490112304688	207.28305053710938	0.00013107061386108398	545.5401611328125	206.5590057373047	0.0003078579902648926	543.19677734375	205.09629821777344	1.0	540.1467895507812	205.35504150390625	0.002931565046310425	23	002
146	1.632310390472412	186.69552612304688	0.006623625755310059	1.8314588069915771	187.78683471679688	0.0033815205097198486	543.4955444335938	205.90199279785156	0.9999997615814209	541.8700561523438	206.95458984375	0.025283902883529663	23	002
147	545.7359619140625	210.7980194091797	0.00013774633407592773	3.2805824279785156	189.42843627929688	0.002224147319793701	542.8098754882812	205.36663818359375	1.0	540.2587280273438	205.33558654785156	0.005941510200500488	23	002
148	2.064807176589966	171.1875762939453	0.00017210841178894043	3.0035135746002197	162.71580505371094	0.0012047290802001953	543.4487915039062	204.95135498046875	1.0	540.274169921875	205.31857299804688	0.001743227243423462	23	002
149	2.317598342895508	194.31837463378906	0.0015788078308105469	5.369256496429443	194.10064697265625	0.009206324815750122	542.8611450195312	204.28855895996094	0.9999998807907104	540.4480590820312	204.10018920898438	0.006666630506515503	23	002
150	545.9921264648438	210.47886657714844	0.00018900632858276367	2.9122231006622314	188.65823364257812	0.0003326535224914551	543.3701782226562	204.7716522216797	1.0	541.2446899414062	205.85873413085938	0.002227991819381714	23	002
151	3.4304027557373047	186.29934692382812	0.00029665231704711914	3.916628360748291	187.16616821289062	0.00047904253005981445	543.4691772460938	204.94471740722656	0.9999998807907104	540.2313842773438	204.86825561523438	0.0015301406383514404	23	002
152	2.531898021697998	186.239990234375	0.00017243623733520508	545.27783203125	206.80078125	0.00030857324600219727	543.2180786132812	205.31446838378906	0.9999998807907104	540.8216552734375	205.70960998535156	0.00607946515083313	23	002
153	546.0919189453125	210.75901794433594	0.00014036893844604492	546.0205078125	207.0430450439453	0.0002655982971191406	543.4125366210938	205.4073944091797	0.9999998807907104	540.9619750976562	204.98721313476562	0.0036111772060394287	23	002
154	546.5927734375	206.55909729003906	0.00011858344078063965	545.7272338867188	205.96385192871094	0.00025978684425354004	543.9549560546875	204.06967163085938	1.0	540.709716796875	204.51080322265625	0.001481562852859497	23	002
155	545.580322265625	210.67840576171875	0.0002359151840209961	5.887790679931641	72.2861557006836	0.07179588079452515	542.896484375	204.78933715820312	0.9999996423721313	541.7820434570312	205.98350524902344	0.025392591953277588	23	002
156	6.036287307739258	482.6346130371094	0.0002288520336151123	545.2447509765625	206.3063201904297	0.0002142190933227539	543.36669921875	205.0805206298828	1.0	541.322265625	205.79359436035156	0.005533307790756226	23	002
157	545.6285400390625	210.77110290527344	0.00012192130088806152	545.3084716796875	206.20480346679688	0.00024622678756713867	543.1126098632812	205.2056884765625	1.0	540.28369140625	205.20977783203125	0.0054080188274383545	23	002
158	545.9725341796875	210.784912109375	0.00025203824043273926	545.858154296875	206.66757202148438	0.0004271864891052246	543.1970825195312	205.28404235839844	0.9999998211860657	540.8900146484375	205.27117919921875	0.00909850001335144	23	002
159	545.7682495117188	210.49635314941406	0.0002551078796386719	545.4137573242188	206.19223022460938	0.0006222724914550781	542.8004760742188	204.78565979003906	0.9999977350234985	541.1814575195312	204.2334747314453	0.008614391088485718	23	002
160	545.7365112304688	211.2484130859375	0.00014826655387878418	4.2302775382995605	185.67672729492188	0.005982935428619385	543.356689453125	205.909912109375	0.9999998807907104	541.0389404296875	206.68646240234375	0.004995256662368774	23	002
161	545.5521240234375	210.41873168945312	0.00022840499877929688	3.866191864013672	184.94772338867188	0.009166449308395386	542.4664916992188	204.85304260253906	0.9999974966049194	540.8375244140625	204.3853302001953	0.014787733554840088	23	002
162	0.7665696144104004	185.96310424804688	0.0003127157688140869	4.5240702629089355	185.85244750976562	0.04309508204460144	543.3550415039062	205.2376251220703	0.9999997615814209	540.869384765625	205.03549194335938	0.011473327875137329	23	002
163	0.008889436721801758	192.8638458251953	0.0016162097454071045	2.906658172607422	189.3006591796875	0.013981461524963379	543.1616821289062	204.7466278076172	0.9999999403953552	540.8721923828125	204.83193969726562	0.010423004627227783	23	002
164	545.4668579101562	210.5669403076172	0.00027063488960266113	544.981201171875	206.4730682373047	0.0003312826156616211	542.6679077148438	205.11309814453125	0.9999998807907104	540.22509765625	204.83883666992188	0.0029403865337371826	23	002
165	545.966796875	210.69248962402344	0.00017216801643371582	545.28955078125	206.49490356445312	0.000401228666305542	543.10693359375	205.00448608398438	0.9999999403953552	540.53466796875	205.11231994628906	0.005916774272918701	23	002
166	545.939453125	210.1275634765625	0.00014081597328186035	4.7542266845703125	178.17953491210938	0.0007185637950897217	543.0647583007812	204.08384704589844	0.9999998807907104	540.7039794921875	204.2862091064453	0.005283743143081665	23	002
167	2.364974021911621	201.35708618164062	0.000591278076171875	3.408346176147461	190.3003387451172	0.0030519068241119385	543.8977661132812	204.71905517578125	1.0	540.4722900390625	204.9842987060547	0.0014629662036895752	23	002
168	545.8713989257812	207.342529296875	0.0001634657382965088	544.8988647460938	205.99855041503906	0.00045245885848999023	542.63037109375	204.58987426757812	0.9999999403953552	540.5657958984375	204.86627197265625	0.008830010890960693	23	002
169	3.4717459678649902	186.41671752929688	0.00023490190505981445	545.237548828125	206.7332305908203	0.00039196014404296875	543.3777465820312	205.0769500732422	0.9999999403953552	540.6497192382812	204.9141082763672	0.005044668912887573	23	002
170	5.6939616203308105	483.18463134765625	0.00016838312149047852	545.3234252929688	206.70095825195312	0.00024199485778808594	543.5411376953125	205.2661590576172	0.9999998807907104	540.3280639648438	205.21875	0.0026571452617645264	23	002
171	545.9185180664062	210.4815216064453	0.00022453069686889648	545.527099609375	205.79400634765625	0.0004204213619232178	542.7542114257812	204.71339416503906	0.9999991655349731	541.3228149414062	204.36631774902344	0.02276560664176941	23	002
172	2.377037525177002	174.7659912109375	0.000387340784072876	6.077881813049316	180.10317993164062	0.016579121351242065	543.2925415039062	205.35061645507812	0.9999999403953552	540.088134765625	205.5010528564453	0.0031174421310424805	23	002
173	2.572096347808838	190.9427947998047	0.0004125833511352539	5.64736795425415	192.392333984375	0.0014559030532836914	543.2446899414062	204.41419982910156	0.9999998211860657	540.6067504882812	204.2001953125	0.007536739110946655	23	002
174	545.5228881835938	211.17752075195312	0.00013679265975952148	545.3111572265625	206.9881591796875	0.0002256631851196289	543.40869140625	205.8185272216797	0.9999998807907104	540.7467041015625	205.7228240966797	0.006160348653793335	23	002
175	546.4329833984375	206.86289978027344	0.00012984871864318848	545.262451171875	206.1094970703125	0.00031253695487976074	543.4646606445312	204.61537170410156	0.9999999403953552	540.395751953125	204.82179260253906	0.0032424330711364746	23	002
176	546.3564453125	206.80567932128906	0.00013560056686401367	4.15106725692749	188.20042419433594	0.00044041872024536133	543.358154296875	204.7917022705078	1.0	539.9758911132812	205.2384033203125	0.0018959343433380127	23	002
177	545.8792114257812	207.32879638671875	0.00010952353477478027	545.0772705078125	205.93667602539062	0.0003025531768798828	543.151611328125	204.68499755859375	0.9999999403953552	540.3359985351562	204.6126708984375	0.0037723779678344727	23	002
178	545.2581787109375	210.380859375	0.0001207888126373291	544.6248779296875	205.8758544921875	0.0002646148204803467	542.600341796875	204.9015350341797	0.9999997615814209	540.1790161132812	204.82421875	0.008045047521591187	23	002
179	546.1727294921875	207.1148223876953	0.00010520219802856445	4.193891525268555	184.4362030029297	0.003604203462600708	543.231201171875	205.12840270996094	1.0	540.166015625	205.23878479003906	0.002834320068359375	23	002
180	545.6996459960938	210.53416442871094	0.00017771124839782715	545.175537109375	205.9269561767578	0.0002911090850830078	542.6885375976562	204.67495727539062	0.9999999403953552	540.0718383789062	204.66140747070312	0.006938755512237549	23	002
181	3.2096242904663086	184.09722900390625	0.0006344318389892578	4.635947227478027	183.01864624023438	0.022504031658172607	543.1032104492188	205.11636352539062	1.0	540.3189086914062	205.07504272460938	0.0022878050804138184	23	002
182	545.5751342773438	210.8186798095703	0.00022134184837341309	4.173676490783691	178.93197631835938	0.002530902624130249	542.2958984375	205.2032470703125	0.9999995231628418	540.7210083007812	204.91494750976562	0.011385738849639893	23	002
183	55.60076141357422	246.18772888183594	0.0004012584686279297	545.3167114257812	207.0385284423828	0.0002383589744567871	542.8304443359375	205.6985321044922	0.9999997615814209	541.0076904296875	206.39627075195312	0.007066398859024048	23	002
184	546.3181762695312	206.97213745117188	0.00015982985496520996	545.2363891601562	206.3375701904297	0.00030419230461120605	543.6315307617188	204.83517456054688	1.0	540.4904174804688	204.9264678955078	0.003966599702835083	23	002
185	545.869384765625	210.68673706054688	0.00015419721603393555	4.49983549118042	68.12362670898438	0.0004469454288482666	543.0621948242188	205.2475128173828	1.0	541.211181640625	206.07830810546875	0.004032522439956665	23	002
186	546.4722290039062	207.5093231201172	0.0001189112663269043	545.5997314453125	206.6501007080078	0.0002888143062591553	543.3027954101562	205.29042053222656	1.0	540.7060546875	205.4391326904297	0.004150569438934326	23	002
187	3.473764419555664	171.67770385742188	0.0002897679805755615	4.11414909362793	172.9180908203125	0.0012705028057098389	542.73486328125	204.92674255371094	0.9999998807907104	540.319580078125	205.0084991455078	0.004873842000961304	23	002
188	0.22317004203796387	195.03053283691406	0.00023281574249267578	3.2148663997650146	193.52757263183594	0.009369850158691406	543.8438110351562	205.6907196044922	1.0	540.2615356445312	205.47642517089844	0.0025296807289123535	23	002
189	545.9505615234375	210.79698181152344	0.00010710954666137695	545.5645751953125	206.34886169433594	0.00021567940711975098	543.2197875976562	205.00538635253906	0.9999999403953552	540.5906372070312	205.02178955078125	0.006441235542297363	23	002
190	4.797684669494629	173.75938415527344	0.00019949674606323242	5.228641986846924	73.53473663330078	0.0007224977016448975	544.0250244140625	205.24752807617188	1.0	540.4047241210938	205.54461669921875	0.0013029873371124268	23	002
191	1.3722293376922607	187.1787567138672	0.0013778507709503174	3.477966070175171	187.98008728027344	0.003072112798690796	542.68359375	204.46279907226562	0.9999997615814209	540.51123046875	204.4669952392578	0.007337123155593872	23	002
192	545.7484741210938	210.97634887695312	0.00015160441398620605	545.5809936523438	207.04544067382812	0.0002804994583129883	543.3048095703125	205.53623962402344	1.0	541.41162109375	206.5375213623047	0.004255115985870361	23	002
193	545.8698120117188	210.9527587890625	0.00013968348503112793	9.1163911819458	75.54547882080078	0.23308581113815308	543.0550537109375	205.53224182128906	0.9999998807907104	540.6715087890625	205.7710723876953	0.0118369460105896	23	002
194	3.621288776397705	170.34393310546875	0.0001697838306427002	4.015300273895264	160.32305908203125	0.0019483566284179688	544.0283203125	204.37025451660156	1.0	540.830322265625	204.23593139648438	0.0019893646240234375	23	002
195	546.1218872070312	210.68801879882812	0.0001907050609588623	4.884777069091797	191.9522705078125	0.0005069375038146973	543.4389038085938	204.73973083496094	0.9999998807907104	543.6481323242188	205.5089111328125	0.011159718036651611	23	002
196	1.9666557312011719	186.97967529296875	0.0002694427967071533	2.3439948558807373	187.0848388671875	0.0010540485382080078	543.3880615234375	205.04403686523438	0.9999998807907104	540.5534057617188	205.12551879882812	0.0024196505546569824	23	002
197	545.7322998046875	210.8594512939453	8.401274681091309e-5	545.6347045898438	206.48497009277344	0.00018838047981262207	542.8428344726562	205.14952087402344	1.0	540.3494262695312	205.45603942871094	0.003332465887069702	23	002
198	545.2481079101562	211.14117431640625	0.0004158914089202881	544.936767578125	206.6603240966797	0.001962810754776001	542.5283813476562	205.76901245117188	0.9999935626983643	541.9373168945312	207.05816650390625	0.02161276340484619	23	002
199	545.5866088867188	211.04444885253906	0.00012513995170593262	4.300268650054932	186.51763916015625	0.0003572404384613037	543.4033813476562	205.18731689453125	1.0	541.0715942382812	206.5169219970703	0.002672940492630005	23	002
200	545.9094848632812	207.44203186035156	0.00013872981071472168	545.4490356445312	206.28182983398438	0.0004074275493621826	543.0301513671875	204.72793579101562	0.9999998807907104	540.6959228515625	204.820556640625	0.005205035209655762	23	002
201	545.494873046875	210.9139404296875	0.0001716315746307373	4.7667412757873535	168.20750427246094	0.0011345446109771729	542.6513061523438	205.3546905517578	0.9999998807907104	540.208251953125	205.40003967285156	0.013771086931228638	23	002
202	546.2353515625	207.37013244628906	0.00011807680130004883	545.44970703125	206.95181274414062	0.00022467970848083496	543.6890258789062	205.45779418945312	0.9999998807907104	540.3369750976562	205.32801818847656	0.0018936395645141602	23	002
203	545.7893676757812	210.56719970703125	0.00017547607421875	544.90771484375	206.24156188964844	0.0003578066825866699	542.9312133789062	205.061767578125	0.9999999403953552	540.290283203125	204.9610137939453	0.0042378902435302734	23	002
204	5.856190204620361	482.69085693359375	0.00012639164924621582	3.7748143672943115	201.23460388183594	0.0003148019313812256	543.0530395507812	204.845947265625	0.9999998807907104	540.3547973632812	204.88922119140625	0.007185488939285278	23	002
205	67.94468688964844	228.205810546875	0.9999945163726807	4.0724029541015625	191.14385986328125	0.0014426708221435547	543.525634765625	204.37051391601562	0.9999999403953552	540.4939575195312	204.7713623046875	0.002411574125289917	23	002
206	546.3020629882812	207.31341552734375	0.00012537837028503418	545.0077514648438	205.87181091308594	0.00038444995880126953	543.4083251953125	204.613525390625	1.0	540.8370361328125	204.72628784179688	0.010699599981307983	23	002
207	546.0819091796875	210.75082397460938	0.0001856684684753418	545.4390869140625	206.830810546875	0.00041028857231140137	543.37890625	205.27276611328125	0.9999997615814209	541.6969604492188	206.05581665039062	0.014605134725570679	23	002
208	546.2012939453125	210.62794494628906	0.00023615360260009766	545.3409423828125	206.05726623535156	0.00035318732261657715	543.4576416015625	204.51840209960938	0.9999998807907104	540.7572631835938	204.565185546875	0.01190146803855896	23	002
209	546.1347045898438	206.49786376953125	0.00010928511619567871	545.1388549804688	205.80775451660156	0.00024360418319702148	543.8097534179688	203.961669921875	0.9999999403953552	540.3582153320312	204.33438110351562	0.001396268606185913	23	002
210	1.527390956878662	190.58509826660156	0.00022554397583007812	4.007732391357422	191.9399871826172	0.0034328997135162354	543.2559204101562	204.81646728515625	1.0	540.5256958007812	204.80055236816406	0.009384721517562866	23	002
211	63.313026428222656	220.35940551757812	0.011616230010986328	6.1397294998168945	194.5730743408203	0.002168715000152588	543.7716674804688	205.33660888671875	1.0	540.4190063476562	205.55699157714844	0.0021738409996032715	23	002
212	545.1663208007812	211.44801330566406	0.00029206275939941406	544.9314575195312	206.997802734375	0.0007289350032806396	542.4307250976562	205.75526428222656	0.9999985694885254	541.4105834960938	206.8897247314453	0.056421518325805664	23	002
213	546.3033447265625	207.39125061035156	0.00011515617370605469	5.547229290008545	190.30636596679688	0.0023875832557678223	543.5288696289062	205.14547729492188	0.9999999403953552	540.4330444335938	205.3342742919922	0.002524048089981079	23	002
214	546.0064697265625	210.8015899658203	0.00011280179023742676	545.8458862304688	206.7332000732422	0.0002830028533935547	543.6903686523438	205.08883666992188	0.9999998807907104	541.5032348632812	206.21949768066406	0.0031137168407440186	23	002
215	545.734130859375	210.82835388183594	0.0001411139965057373	6.537299156188965	183.18301391601562	0.000515669584274292	543.1555786132812	205.64532470703125	0.9999998807907104	540.4166259765625	205.58656311035156	0.005387544631958008	23	002
216	545.9766235351562	206.82730102539062	0.00015223026275634766	5.1254377365112305	184.3847198486328	0.0021396279335021973	542.3984375	204.8944549560547	0.9999998807907104	539.815673828125	204.90475463867188	0.004469633102416992	23	002
217	546.0816650390625	210.95339965820312	0.00022339820861816406	545.7544555664062	206.961669921875	0.0004324913024902344	543.52294921875	205.4100799560547	0.9999999403953552	541.7153930664062	206.52252197265625	0.011427342891693115	23	002
218	545.9765014648438	211.04611206054688	0.0002192854881286621	9.509269714355469	73.9968490600586	0.7283743619918823	543.4005737304688	205.4932098388672	0.9999998807907104	541.71923828125	206.83226013183594	0.007370591163635254	23	002
219	546.3387451171875	207.27249145507812	0.00013339519500732422	3.1284470558166504	198.20184326171875	0.0012041330337524414	543.6165771484375	204.41171264648438	0.9999998807907104	540.6616821289062	204.34889221191406	0.002897799015045166	23	002
220	545.9258422851562	210.88291931152344	0.00010925531387329102	545.4655151367188	206.9921417236328	0.00024709105491638184	543.8584594726562	205.557373046875	1.0	540.9024658203125	205.6507568359375	0.0034666061401367188	23	002
221	545.8499145507812	211.27740478515625	0.000261157751083374	545.5205688476562	206.70643615722656	0.0004374980926513672	543.3276977539062	205.4492950439453	0.9999998211860657	541.8411865234375	206.65370178222656	0.01637810468673706	23	002
222	545.6417846679688	210.25442504882812	0.00014254450798034668	545.4749755859375	206.296875	0.00031563639640808105	543.4978637695312	205.00933837890625	0.9999998211860657	540.5341796875	204.7106475830078	0.0020113587379455566	23	002
223	3.812997579574585	176.6573944091797	0.00015357136726379395	5.339312553405762	184.87478637695312	0.0008949637413024902	543.6038208007812	204.9321746826172	0.9999999403953552	540.058837890625	205.20578002929688	0.0017747879028320312	23	002
224	545.4232177734375	210.5226593017578	0.0002276301383972168	544.9615478515625	206.2393798828125	0.0012534856796264648	542.6638793945312	204.93768310546875	0.9999992847442627	543.66845703125	205.95066833496094	0.006518006324768066	23	002
225	546.1298828125	207.71029663085938	0.00013023614883422852	545.3076171875	207.11378479003906	0.00027045607566833496	543.0972900390625	205.7591094970703	0.9999999403953552	540.1491088867188	205.9394989013672	0.00395616888999939	23	002
226	546.4967651367188	210.7432098388672	0.0002573728561401367	545.5621948242188	206.27877807617188	0.0004069507122039795	543.4398193359375	204.74034118652344	0.9999997615814209	543.8824462890625	205.71737670898438	0.021305322647094727	23	002
227	546.51953125	210.51571655273438	0.00023630261421203613	3.7811782360076904	193.67906188964844	0.007050275802612305	544.0701904296875	204.9569854736328	1.0	542.21484375	205.99681091308594	0.006815612316131592	23	002
228	68.76164245605469	183.45608520507812	0.9717468619346619	545.62548828125	206.9925079345703	0.00032061338424682617	543.4951782226562	205.41729736328125	0.9999998807907104	540.7612915039062	205.2567596435547	0.00327223539352417	23	002
229	67.91480255126953	182.02676391601562	0.027286648750305176	68.36773681640625	182.2883758544922	0.5107967853546143	542.6284790039062	204.7377166748047	0.9999998807907104	540.0817260742188	204.69842529296875	0.004734545946121216	23	002
230	545.5433959960938	210.83181762695312	0.00024968385696411133	544.9713134765625	206.16677856445312	0.0003180503845214844	542.61865234375	205.0568389892578	0.9999998807907104	541.2420654296875	206.3271484375	0.007238864898681641	23	002
231	71.78076934814453	179.8169708251953	0.3962665796279907	545.1193237304688	206.66732788085938	0.0004621744155883789	543.458251953125	205.45762634277344	0.9999998211860657	540.9323120117188	205.18434143066406	0.01086723804473877	23	002
232	545.8998413085938	210.77101135253906	0.00040137767791748047	5.715946197509766	164.1704559326172	0.0008897781372070312	543.6160888671875	205.4121856689453	0.9999997615814209	541.65185546875	206.5275115966797	0.008455455303192139	23	002
233	79.24514770507812	165.3611602783203	0.2087078094482422	3.634852886199951	181.71554565429688	0.0018048286437988281	543.537109375	204.94102478027344	0.9999998807907104	541.3546752929688	206.01219177246094	0.0073393285274505615	23	002
234	2.2050347328186035	78.63558959960938	0.00015980005264282227	545.2207641601562	205.03443908691406	0.000505298376083374	543.343505859375	203.7103271484375	0.9999997615814209	541.1163940429688	203.90138244628906	0.010992109775543213	23	002
235	545.442626953125	211.0872344970703	9.569525718688965e-5	545.247314453125	206.33067321777344	0.00024276971817016602	542.6884155273438	205.32240295410156	0.9999998807907104	540.2659912109375	205.51161193847656	0.006030768156051636	23	002
236	545.8012084960938	210.54763793945312	0.00020313262939453125	545.3158569335938	206.765625	0.0004069209098815918	543.0950927734375	205.07373046875	0.9999998807907104	540.6170654296875	205.00950622558594	0.0060089826583862305	23	002
237	86.568359375	131.60328674316406	0.000578761100769043	545.7840576171875	207.6694793701172	0.00022649765014648438	544.01708984375	205.50389099121094	1.0	540.2676391601562	205.6376953125	0.0016774237155914307	23	002
238	87.01692962646484	123.45890808105469	0.0013533532619476318	4.092052459716797	175.50230407714844	0.00027501583099365234	543.4746704101562	204.76785278320312	1.0	540.7848510742188	205.00830078125	0.0036912262439727783	23	002
239	545.5087280273438	210.46815490722656	0.00011870265007019043	2.5175952911376953	248.54454040527344	0.00031441450119018555	543.0830688476562	205.07701110839844	0.9999998807907104	540.910400390625	205.8971710205078	0.00513005256652832	23	002
240	84.83674621582031	117.29198455810547	0.03705477714538574	3.761223077774048	196.2819366455078	0.001740783452987671	543.4717407226562	205.126220703125	0.9999998807907104	540.976806640625	205.2216796875	0.005405396223068237	23	002
241	546.0046997070312	211.13034057617188	0.00016358494758605957	545.3899536132812	207.18006896972656	0.00031569600105285645	543.7352905273438	205.74147033691406	0.9999997615814209	540.8433837890625	205.40481567382812	0.01217612624168396	23	002
242	1.0953476428985596	187.67958068847656	0.00021860003471374512	4.122549057006836	187.31854248046875	0.013641208410263062	543.5408935546875	204.7296600341797	0.9999998807907104	541.8120727539062	205.790771484375	0.008852064609527588	23	002
243	2.323415756225586	187.58944702148438	9.876489639282227e-5	3.220085859298706	175.51620483398438	0.0003300309181213379	542.776123046875	204.70578002929688	1.0	540.0884399414062	205.11325073242188	0.002990901470184326	23	002
244	546.0560302734375	210.8303680419922	9.328126907348633e-5	545.1765747070312	206.0211639404297	0.0002695918083190918	543.329345703125	205.1065216064453	0.9999998807907104	540.7075805664062	205.2139129638672	0.006804764270782471	23	002
245	546.224365234375	211.11300659179688	0.00015875697135925293	545.7218017578125	206.77267456054688	0.0004127025604248047	543.5232543945312	205.3801727294922	0.9999998807907104	541.09619140625	205.69247436523438	0.012811899185180664	23	002
246	99.85540771484375	85.4814453125	0.0007532238960266113	4.493206024169922	190.88241577148438	0.0023060739040374756	542.8197021484375	205.13006591796875	0.9999991059303284	541.54833984375	206.49122619628906	0.0145491361618042	23	002
247	3.752535581588745	178.51202392578125	0.0011154711246490479	5.0127458572387695	183.6178436279297	0.006114482879638672	543.53125	205.00477600097656	1.0	540.7290649414062	205.18057250976562	0.004110962152481079	23	002
248	100.79105377197266	82.68327331542969	0.8618290424346924	100.7432861328125	88.29093170166016	0.0460854172706604	543.2360229492188	205.20684814453125	1.0	539.8601684570312	205.50685119628906	0.0024285316467285156	23	002
249	108.00721740722656	74.10761260986328	0.9992505311965942	106.26077270507812	77.45069885253906	0.07782211899757385	543.7317504882812	205.22579956054688	0.9999998807907104	540.5740356445312	205.45355224609375	0.002970367670059204	23	002
250	112.04363250732422	67.9774398803711	0.7569504976272583	110.78779602050781	70.16089630126953	0.9387771487236023	543.3135986328125	204.65794372558594	0.9999998807907104	540.4491577148438	204.2248992919922	0.0036949515342712402	23	002
251	121.11318969726562	66.22340393066406	0.2036932408809662	3.9183034896850586	186.2847442626953	0.0028291642665863037	543.0756225585938	205.1575164794922	0.9999997615814209	540.5629272460938	205.12289428710938	0.014983981847763062	23	002
252	4.150036811828613	179.98077392578125	0.002090662717819214	3.1479549407958984	186.59861755371094	0.000768810510635376	543.6987915039062	205.64764404296875	1.0	541.3944091796875	206.29568481445312	0.00342521071434021	23	002
253	3.382713794708252	187.52842712402344	0.0007808208465576172	5.481930732727051	191.16600036621094	0.0015229284763336182	542.5719604492188	204.39797973632812	0.9999998211860657	540.2618408203125	204.50193786621094	0.006567656993865967	23	002
254	136.64515686035156	65.7428207397461	0.9985882043838501	111.7464828491211	99.67250061035156	0.9932130575180054	542.1465454101562	204.9560546875	0.9999988079071045	540.1414794921875	204.8464813232422	0.03402066230773926	23	002
255	140.2695770263672	67.4041519165039	0.4986461102962494	545.5061645507812	206.76318359375	0.0002620816230773926	543.5245361328125	205.26531982421875	1.0	540.5015869140625	205.48890686035156	0.0035491883754730225	23	002
256	143.9830322265625	65.19921112060547	0.9997071027755737	124.56734466552734	96.6017074584961	0.9994176626205444	543.2005615234375	205.291259765625	0.9999998807907104	540.5055541992188	205.51820373535156	0.004599809646606445	23	002
257	146.86805725097656	66.60894012451172	0.9999553561210632	146.1778106689453	69.76567840576172	0.16989979147911072	544.017578125	204.4193572998047	0.9999997615814209	541.3840942382812	204.1189727783203	0.005598932504653931	23	002
258	150.36065673828125	63.900108337402344	0.9980753660202026	129.7181854248047	95.32012176513672	0.9988172054290771	543.0208129882812	205.6947784423828	0.9999998807907104	540.5670776367188	205.67153930664062	0.005787491798400879	23	002
259	151.9960479736328	65.55204772949219	0.9991241693496704	132.90879821777344	94.44078063964844	0.9999985694885254	543.6327514648438	204.71792602539062	1.0	540.408935546875	204.85801696777344	0.0016753077507019043	23	002
260	153.84910583496094	64.84164428710938	0.9722477197647095	132.34613037109375	96.3327407836914	0.9999995827674866	543.3047485351562	205.11456298828125	0.9999998807907104	541.414306640625	206.381103515625	0.01084756851196289	23	002
261	155.48056030273438	65.46827697753906	0.9999977350234985	134.62228393554688	98.3831558227539	0.9999945163726807	543.4817504882812	206.23304748535156	1.0	540.3412475585938	206.37599182128906	0.0032564103603363037	23	002
262	156.7974853515625	68.42491149902344	0.9999909400939941	133.1922149658203	102.34398651123047	0.9999999403953552	543.8434448242188	204.84617614746094	1.0	540.369140625	204.86111450195312	0.0022273659706115723	23	002
263	157.71786499023438	67.93246459960938	0.9991941452026367	136.4068145751953	100.1812515258789	1.0	543.2936401367188	205.06967163085938	0.9999999403953552	540.3564453125	204.54049682617188	0.0016882717609405518	23	002
264	159.46572875976562	64.68128967285156	0.9999998807907104	135.9004364013672	104.09783935546875	0.9999952912330627	543.4921264648438	205.3091583251953	1.0	540.3294677734375	205.44781494140625	0.001787424087524414	23	002
265	546.450927734375	207.3311004638672	0.00011688470840454102	545.7997436523438	207.2567901611328	0.0001983344554901123	543.9707641601562	205.5188446044922	0.9999999403953552	540.4609985351562	205.6165008544922	0.001651167869567871	23	002
266	546.2335205078125	210.70318603515625	0.00028005242347717285	3.9882678985595703	188.42759704589844	0.0006417632102966309	543.6728515625	205.34658813476562	0.9999997019767761	541.3629150390625	205.33428955078125	0.012075990438461304	23	002
267	545.968017578125	210.52764892578125	0.00017920136451721191	545.1407470703125	206.14642333984375	0.00032633543014526367	542.9014282226562	204.7405242919922	0.9999997615814209	540.7699584960938	204.83639526367188	0.015051186084747314	23	002
268	546.2272338867188	210.7399139404297	0.0001474320888519287	545.7081298828125	207.15318298339844	0.00023746490478515625	544.0299072265625	205.5606231689453	0.9999999403953552	540.4107055664062	205.4800262451172	0.0015173554420471191	23	002
269	545.8450927734375	211.0697784423828	0.0001766979694366455	4.701477527618408	181.79981994628906	0.0007642209529876709	543.6876831054688	205.667724609375	0.9999998807907104	540.8953857421875	205.64999389648438	0.005328834056854248	23	002
270	546.8121337890625	207.0459747314453	0.00014445185661315918	3.2928030490875244	186.4373016357422	0.0017911791801452637	543.705810546875	205.19195556640625	1.0	540.7680053710938	205.58148193359375	0.0029146671295166016	23	002
271	545.571044921875	211.00001525878906	0.00014266371726989746	2.5025784969329834	188.65904235839844	0.0008237957954406738	542.9329833984375	205.17807006835938	0.9999994039535522	540.747314453125	204.97860717773438	0.016660720109939575	23	002
272	4.155651092529297	76.93911743164062	0.00034287571907043457	544.6431884765625	206.7014923095703	0.00032708048820495605	542.8134765625	205.47872924804688	0.9999998807907104	540.3109130859375	205.65603637695312	0.00658571720123291	23	002
273	546.0357666015625	207.3560333251953	0.00014534592628479004	545.186279296875	206.32574462890625	0.0003362596035003662	543.086181640625	205.25106811523438	0.9999998807907104	540.3733520507812	205.30419921875	0.0033427178859710693	23	002
274	187.29049682617188	71.4851303100586	0.8653171062469482	177.7313232421875	84.4366455078125	0.015390008687973022	543.5673217773438	205.27734375	0.9999998807907104	540.7772827148438	205.47459411621094	0.005023211240768433	23	002
275	189.16513061523438	72.3145980834961	0.998027503490448	173.71238708496094	92.49256896972656	0.999930202960968	542.6723022460938	206.13092041015625	0.9999998807907104	539.6058959960938	205.78939819335938	0.002694070339202881	23	002
276	193.95556640625	76.50823974609375	0.9956655502319336	178.313720703125	88.94322967529297	0.9999715685844421	543.6395874023438	204.81045532226562	0.9999998807907104	540.8593139648438	204.6669464111328	0.0040444135665893555	23	002
277	194.91331481933594	73.27533721923828	0.03139182925224304	176.49217224121094	92.9638671875	0.9999750852584839	542.9309692382812	204.71559143066406	0.9999997615814209	540.243408203125	205.0071563720703	0.012688040733337402	23	002
278	196.63870239257812	76.21455383300781	0.5191634893417358	177.933837890625	94.40503692626953	0.9999983906745911	542.949951171875	205.02293395996094	0.9999996423721313	540.5654296875	204.91358947753906	0.03302508592605591	23	002
279	199.69342041015625	75.9248046875	1.0	177.8572540283203	97.61593627929688	0.9999987483024597	543.0363159179688	205.51185607910156	0.9999998211860657	540.4295654296875	205.57472229003906	0.008206546306610107	23	002
280	201.20819091796875	77.01228332519531	0.9478479623794556	177.42738342285156	99.01441955566406	1.0	543.3809204101562	205.24925231933594	0.9999999403953552	540.4088134765625	204.9921417236328	0.0020168721675872803	23	002
281	201.30810546875	79.06731414794922	0.9894925951957703	181.9254608154297	99.39849090576172	1.0	543.4327392578125	204.35430908203125	0.9999997615814209	540.6744384765625	204.61572265625	0.009144455194473267	23	002
282	206.6447296142578	78.82723236083984	0.9968199729919434	182.56393432617188	99.87914276123047	1.0	542.49853515625	205.64495849609375	0.9999998807907104	539.5451049804688	205.8998565673828	0.0018871128559112549	23	002
283	208.3641815185547	78.29476928710938	0.9999801516532898	184.1617431640625	102.24091339111328	0.999971866607666	542.7389526367188	205.04592895507812	0.9999998807907104	539.4015502929688	205.19003295898438	0.0026164650917053223	23	002
284	213.14569091796875	77.00006103515625	0.999997615814209	184.65699768066406	101.9948959350586	0.9999908804893494	543.490966796875	204.4886474609375	0.9999999403953552	540.3763427734375	204.63388061523438	0.002938568592071533	23	002
285	217.56307983398438	79.04496765136719	0.9999997019767761	193.1135711669922	100.40394592285156	0.9999079704284668	543.6138305664062	205.64158630371094	1.0	540.1455688476562	205.80123901367188	0.0017112493515014648	23	002
286	219.96670532226562	80.16036987304688	0.9999982714653015	192.8133544921875	97.33230590820312	0.999536395072937	543.4632568359375	204.89962768554688	0.9999999403953552	540.4542846679688	205.3067169189453	0.002955883741378784	23	002
287	222.8662567138672	81.12984466552734	1.0	3.0140275955200195	190.1643524169922	0.0015347301959991455	543.7529907226562	204.94679260253906	0.9999998807907104	540.8539428710938	205.04217529296875	0.003327012062072754	23	002
288	225.35960388183594	81.58060455322266	1.0	197.95762634277344	101.06456756591797	0.9974715709686279	543.0039672851562	204.88194274902344	0.9999999403953552	539.9067993164062	205.2714080810547	0.00328749418258667	23	002
289	227.3610076904297	82.82035064697266	1.0	194.6111297607422	102.15165710449219	0.9999820590019226	542.6660766601562	205.5908660888672	0.9999987483024597	540.5078125	205.19369506835938	0.01514461636543274	23	002
290	233.55746459960938	80.95256042480469	0.9999998807907104	204.13758850097656	99.33739471435547	0.9996700286865234	543.0366821289062	205.138671875	0.9999998807907104	541.199462890625	205.93038940429688	0.0046212077140808105	23	002
291	240.28746032714844	83.10979461669922	1.0	207.5933837890625	98.81439971923828	0.9999863505363464	543.7442626953125	205.188720703125	0.9999998807907104	540.7469482421875	205.07415771484375	0.002639979124069214	23	002
292	241.57626342773438	81.40953063964844	1.0	208.11146545410156	100.39017486572266	0.3342518210411072	543.2094116210938	205.4938507080078	0.9999999403953552	540.094970703125	205.53317260742188	0.002301722764968872	23	002
293	246.6170196533203	81.80037689208984	1.0	214.40130615234375	97.82511138916016	0.9893531799316406	543.4091796875	205.32058715820312	0.9999998807907104	541.591064453125	206.21572875976562	0.00324857234954834	23	002
294	252.2138214111328	81.57147216796875	1.0	217.3086395263672	98.9904556274414	0.9986485242843628	542.8480224609375	205.15541076660156	0.9999997615814209	540.56298828125	205.0463104248047	0.01982143521308899	23	002
295	256.6435241699219	82.02558898925781	1.0	215.98660278320312	101.26854705810547	0.9999346137046814	543.4948120117188	205.31109619140625	0.9999990463256836	542.2015991210938	206.4690704345703	0.010732084512710571	23	002
296	260.55877685546875	82.78823852539062	1.0	223.36746215820312	97.2748031616211	0.0004857778549194336	543.395751953125	205.18373107910156	1.0	539.8485107421875	205.14112854003906	0.0015226900577545166	23	002
297	265.21221923828125	82.52165985107422	1.0	222.98333740234375	98.2751235961914	0.9998260736465454	543.0062255859375	205.3043975830078	1.0	539.84375	205.54296875	0.003703683614730835	23	002
298	277.63543701171875	84.26914978027344	0.9999998807907104	230.82449340820312	92.4880142211914	0.995954155921936	543.456298828125	205.06483459472656	0.9999998807907104	541.5099487304688	206.05722045898438	0.007451176643371582	23	002
299	286.6549072265625	86.10862731933594	1.0	238.59693908691406	90.94804382324219	0.9857207536697388	543.1698608398438	205.3311767578125	1.0	540.077880859375	205.394775390625	0.003836691379547119	23	002
300	296.26934814453125	86.9238510131836	1.0	245.2461395263672	91.6335678100586	0.9999938011169434	543.0238647460938	205.33445739746094	1.0	539.8009643554688	205.56089782714844	0.0027652978897094727	23	002
301	304.0545654296875	89.00092315673828	0.9999998211860657	253.54635620117188	89.14449310302734	0.9999895095825195	543.3514404296875	205.24436950683594	1.0	540.3759765625	205.1964569091797	0.0028846561908721924	23	002
302	310.84185791015625	88.6190185546875	0.9999997615814209	257.69549560546875	90.25234985351562	0.9992005825042725	543.3192138671875	204.3878631591797	1.0	540.6426391601562	204.7996826171875	0.006865561008453369	23	002
303	318.1888427734375	89.86454010009766	0.9999998807907104	272.18072509765625	90.46356964111328	0.011461049318313599	543.2589111328125	205.3944091796875	0.9999999403953552	540.4429931640625	205.19989013671875	0.004024922847747803	23	002
304	327.6143798828125	94.49462890625	0.9999998807907104	272.07086181640625	91.18631744384766	0.999921441078186	543.3731689453125	205.01116943359375	0.9999998807907104	540.0228271484375	204.88059997558594	0.0021201670169830322	23	002
305	336.72406005859375	94.44857788085938	1.0	280.841064453125	93.0256576538086	0.9999891519546509	543.2704467773438	204.97227478027344	1.0	539.8499145507812	205.1377410888672	0.0014067590236663818	23	002
306	345.2105407714844	95.81620025634766	0.9999995231628418	289.0121154785156	93.975830078125	0.9992340803146362	542.7173461914062	204.58990478515625	0.9999996423721313	540.51708984375	204.43820190429688	0.009342402219772339	23	002
307	351.1293029785156	98.40835571289062	1.0	301.20050048828125	95.83723449707031	0.05678066611289978	543.2111206054688	205.0513458251953	0.9999998807907104	540.3471069335938	204.8575439453125	0.002399057149887085	23	002
308	356.5528869628906	98.733154296875	0.9999948740005493	359.5708312988281	99.1941909790039	0.05196991562843323	543.395263671875	204.2873077392578	0.9999998807907104	540.287841796875	204.61553955078125	0.005414694547653198	23	002
309	366.82769775390625	101.07527923583984	0.9998955726623535	368.1180725097656	101.37722778320312	0.9982508420944214	542.9921875	205.0700225830078	0.9999998807907104	540.220458984375	205.2294158935547	0.00697094202041626	23	002
310	373.4386901855469	102.18572235107422	0.9999946355819702	321.2113342285156	98.11842346191406	0.9999999403953552	543.6370849609375	204.27610778808594	1.0	540.8273315429688	203.8502655029297	0.00975954532623291	23	002
311	380.13226318359375	105.49597930908203	0.9999819397926331	323.3807678222656	97.41876220703125	0.9999999403953552	543.3697509765625	204.8982696533203	0.9999997615814209	540.9405517578125	204.74380493164062	0.009047776460647583	23	002
312	391.3367919921875	112.53382873535156	0.9999629259109497	335.05975341796875	98.56685638427734	0.9999990463256836	543.8677978515625	205.1428680419922	0.9999998807907104	541.0741577148438	205.1771697998047	0.0075099170207977295	23	002
313	399.9158630371094	115.29985809326172	0.9999992251396179	337.3512268066406	98.35309600830078	1.0	543.6539306640625	204.3543243408203	1.0	540.5034790039062	204.34559631347656	0.0033997297286987305	23	002
314	408.5464782714844	121.14366149902344	0.9999893307685852	338.4922790527344	95.94259643554688	0.9999967813491821	543.4912109375	205.0877685546875	0.9999999403953552	540.5963745117188	205.18399047851562	0.004378706216812134	23	002
315	487.0751647949219	112.10147857666016	0.9999995231628418	348.1914978027344	94.76278686523438	0.9999994039535522	543.85205078125	204.41514587402344	1.0	540.0282592773438	204.67291259765625	0.001297682523727417	23	002
316	417.44140625	124.21875	1.0	354.4955139160156	94.64989471435547	0.9999998807907104	542.7772827148438	204.80874633789062	0.9999997615814209	540.05419921875	204.34312438964844	0.005408167839050293	23	002
317	423.8808288574219	127.60092163085938	1.0	369.9752502441406	99.05437469482422	0.10256493091583252	543.3847045898438	205.22088623046875	0.9999999403953552	540.81005859375	205.20541381835938	0.0043541789054870605	23	002
318	428.5314025878906	128.89804077148438	1.0	366.1089782714844	98.6806869506836	1.0	543.8942260742188	205.08470153808594	0.9999998211860657	540.9285278320312	205.01084899902344	0.0064559876918792725	23	002
319	429.6204833984375	129.5564727783203	1.0	369.9838562011719	98.26531219482422	1.0	543.5139770507812	205.0944366455078	1.0	540.2254638671875	205.39622497558594	0.004434108734130859	23	002
320	479.21600341796875	115.54251861572266	0.9999964833259583	372.1587829589844	100.21150970458984	0.017938464879989624	543.8500366210938	205.5458984375	0.9999998807907104	541.1838989257812	205.4059295654297	0.005801290273666382	23	002
321	477.3587341308594	115.0606460571289	0.9992026686668396	372.59356689453125	98.05078125	0.9957588315010071	543.56982421875	204.55572509765625	0.9999999403953552	540.515380859375	204.61346435546875	0.005240708589553833	23	002
322	371.46173095703125	95.35143280029297	0.9997696280479431	481.69873046875	118.87776184082031	0.019739001989364624	542.7254638671875	204.4000701904297	0.9999997019767761	540.44921875	203.97349548339844	0.007338374853134155	23	002
323	372.387451171875	96.35936737060547	0.9954465627670288	373.1684875488281	96.95211791992188	0.9975888133049011	543.1618041992188	205.15386962890625	0.9999997615814209	540.5819702148438	205.0834503173828	0.005477190017700195	23	002
324	432.78936767578125	143.84263610839844	0.9988592863082886	372.4158630371094	98.82942199707031	0.14782699942588806	543.4419555664062	204.77468872070312	0.9999998807907104	540.4437866210938	204.93873596191406	0.002366960048675537	23	002
325	431.45758056640625	144.39013671875	0.9999998211860657	378.71710205078125	110.15375518798828	0.9995040893554688	543.9208374023438	204.77076721191406	1.0	540.5891723632812	204.97804260253906	0.0024559497833251953	23	002
326	432.1052551269531	148.33120727539062	1.0	385.941650390625	106.80927276611328	1.0	543.4979248046875	205.4757080078125	0.9999998807907104	539.886474609375	205.43373107910156	0.0028430819511413574	23	002
327	432.5958557128906	150.3442840576172	1.0	387.69891357421875	101.56787872314453	1.0	543.6118774414062	205.6302490234375	0.9999988079071045	543.6431884765625	206.4345703125	0.021608173847198486	23	002
328	432.79779052734375	151.56565856933594	1.0	385.40771484375	98.81849670410156	0.9999998807907104	543.7645263671875	205.9698028564453	0.9999999403953552	541.5851440429688	206.59242248535156	0.0035242438316345215	23	002
329	431.2756042480469	150.4690399169922	1.0	385.54901123046875	100.10973358154297	0.9999972581863403	543.8427734375	204.81222534179688	0.9999998807907104	540.840087890625	204.75070190429688	0.004045933485031128	23	002
330	431.243896484375	151.76158142089844	1.0	387.1165466308594	100.6306381225586	0.9693907499313354	542.9293823242188	205.5140838623047	0.9999997615814209	540.5488891601562	205.46556091308594	0.0094374418258667	23	002
331	432.18621826171875	154.0091094970703	1.0	545.7112426757812	206.93902587890625	0.00036665797233581543	543.4149169921875	205.45327758789062	1.0	540.2193603515625	205.65040588378906	0.0035239458084106445	23	002
332	431.2822265625	152.6044921875	1.0	388.6966857910156	104.67896270751953	0.004791051149368286	542.9829711914062	205.96669006347656	0.9999997615814209	540.2907104492188	205.8114013671875	0.008924782276153564	23	002
333	431.646484375	154.0420379638672	1.0	386.58050537109375	97.08839416503906	0.9810791015625	544.0659790039062	204.42709350585938	1.0	540.7947998046875	204.60012817382812	0.003054410219192505	23	002
334	429.96697998046875	153.21670532226562	1.0	387.9518127441406	95.50971221923828	0.3743125796318054	544.2355346679688	206.06793212890625	0.9999998807907104	540.6932983398438	205.6938018798828	0.0024087727069854736	23	002
335	430.93792724609375	151.75315856933594	1.0	387.8104553222656	98.294189453125	0.9879855513572693	543.169189453125	205.0231475830078	0.9999998807907104	540.5894165039062	205.0724639892578	0.010167956352233887	23	002
336	431.67669677734375	150.81907653808594	1.0	389.234375	104.59747314453125	0.03821060061454773	542.6591796875	204.77987670898438	0.9999996423721313	540.3660888671875	204.51416015625	0.009126275777816772	23	002
337	431.81396484375	148.1500244140625	1.0	387.4266052246094	101.47798919677734	0.9999990463256836	543.5357055664062	205.2486572265625	1.0	540.6332397460938	205.4564971923828	0.002953767776489258	23	002
338	432.7225646972656	148.7948760986328	1.0	386.5329284667969	99.48516082763672	0.8313294053077698	543.4382934570312	204.864990234375	1.0	540.2767333984375	205.26565551757812	0.0019749701023101807	23	002
339	432.22808837890625	146.94203186035156	1.0	387.38922119140625	103.46733856201172	0.5016469359397888	543.7655029296875	205.8034210205078	1.0	540.7871704101562	205.85922241210938	0.0034169256687164307	23	002
340	432.10540771484375	145.16888427734375	1.0	385.6080322265625	98.10945129394531	0.6036891937255859	543.2496337890625	205.4921875	0.9999997615814209	540.32080078125	205.35385131835938	0.004596322774887085	23	002
341	432.1694641113281	145.51023864746094	1.0	389.6098937988281	104.4447250366211	0.9999822974205017	543.0943603515625	205.45132446289062	0.9999998807907104	540.206787109375	205.16226196289062	0.003747701644897461	23	002
342	431.7643127441406	144.4883575439453	1.0	386.22247314453125	98.66043090820312	0.010793983936309814	544.1153564453125	205.32635498046875	1.0	541.5714111328125	206.4268798828125	0.007781565189361572	23	002
343	431.6299133300781	144.23353576660156	1.0	384.7185363769531	95.3670654296875	0.9512979984283447	543.2351684570312	205.26089477539062	0.9999998807907104	540.4817504882812	205.15708923339844	0.007305830717086792	23	002
344	431.72467041015625	144.4141845703125	1.0	385.0904846191406	98.40038299560547	0.9881241321563721	543.5369873046875	205.70980834960938	1.0	540.4794921875	205.4658966064453	0.001800239086151123	23	002
345	432.0895080566406	143.50936889648438	1.0	385.2922668457031	99.20353698730469	0.9797999858856201	543.38671875	205.2338104248047	0.9999998807907104	540.7881469726562	205.3832244873047	0.00925549864768982	23	002
346	432.8671569824219	141.76217651367188	1.0	385.32183837890625	97.80613708496094	0.9999550580978394	544.0140991210938	205.00350952148438	0.9999998807907104	540.8408203125	204.64373779296875	0.002948552370071411	23	002
347	432.5033874511719	142.19874572753906	1.0	388.093017578125	104.17537689208984	0.9999719858169556	543.435791015625	205.25381469726562	0.9999998807907104	540.5933227539062	205.18035888671875	0.003120243549346924	23	002
348	432.2255554199219	140.33828735351562	1.0	385.52947998046875	98.40238189697266	0.9999994039535522	542.4879760742188	205.26089477539062	0.9999997615814209	540.1373901367188	205.15721130371094	0.011230558156967163	23	002
349	431.8045349121094	138.87579345703125	1.0	385.82177734375	95.16510772705078	0.9992361664772034	543.6683959960938	203.87644958496094	0.9999998807907104	540.2511596679688	204.28770446777344	0.0017924010753631592	23	002
350	432.9553527832031	139.45538330078125	1.0	386.24493408203125	100.26331329345703	0.9944334030151367	543.544189453125	205.72158813476562	0.9999998807907104	540.518310546875	205.81381225585938	0.005809992551803589	23	002
351	432.6253662109375	138.32044982910156	1.0	384.8479309082031	96.43190002441406	0.9756855964660645	544.27001953125	204.63037109375	0.9999998211860657	541.048583984375	204.1997833251953	0.0040808916091918945	23	002
352	432.11004638671875	137.951904296875	1.0	384.8695983886719	97.97908782958984	0.9971891641616821	543.38818359375	203.9400177001953	0.9999998211860657	540.1680297851562	204.1580352783203	0.002655506134033203	23	002
353	432.74200439453125	139.6086883544922	1.0	384.96636962890625	91.48828887939453	0.9999030828475952	542.933349609375	205.15780639648438	0.9999998807907104	540.0234985351562	205.1913604736328	0.004876881837844849	23	002
354	432.7886657714844	139.6551971435547	1.0	384.0312194824219	95.3841781616211	0.9826175570487976	542.9873046875	205.713623046875	0.999999463558197	540.5718383789062	205.31341552734375	0.025971144437789917	23	002
355	433.0409240722656	141.32838439941406	1.0	383.4120788574219	93.50788116455078	0.9999966621398926	543.4020385742188	204.02066040039062	1.0	540.565673828125	204.4139862060547	0.003395676612854004	23	002
356	433.41351318359375	140.9576416015625	1.0	384.31036376953125	96.66299438476562	0.9999988079071045	543.6228637695312	206.24635314941406	0.9999998807907104	541.8626708984375	206.88729858398438	0.005378246307373047	23	002
357	433.5241394042969	140.52528381347656	1.0	386.9381103515625	100.42694854736328	0.9363538026809692	543.9386596679688	205.3124237060547	0.9999998807907104	541.0682373046875	205.23809814453125	0.007118880748748779	23	002
358	434.00726318359375	140.34219360351562	1.0	384.04876708984375	92.31751251220703	0.9999526143074036	543.4796752929688	205.4534454345703	0.9999998807907104	541.6613159179688	206.43870544433594	0.011991113424301147	23	002
359	434.88909912109375	141.5312957763672	1.0	384.6024169921875	94.88587951660156	0.9809999465942383	543.9126586914062	205.50546264648438	0.9999998807907104	541.0445556640625	205.39810180664062	0.005285501480102539	23	002
360	434.5928649902344	141.7633819580078	1.0	386.288818359375	100.79086303710938	0.9999517202377319	543.6788330078125	205.27182006835938	1.0	540.5780029296875	205.31488037109375	0.004114300012588501	23	002
361	434.5730895996094	144.30746459960938	1.0	477.8680114746094	109.75202178955078	0.4370746314525604	543.7694702148438	204.3678436279297	0.9999998807907104	540.6752319335938	204.3678436279297	0.004155367612838745	23	002
362	435.2900085449219	144.97341918945312	1.0	386.06134033203125	100.198486328125	0.01615920662879944	543.3478393554688	204.81845092773438	1.0	540.3433227539062	205.07444763183594	0.004550576210021973	23	002
363	434.1799621582031	144.9593505859375	1.0	385.6434326171875	102.94884490966797	0.9596810340881348	543.361083984375	204.70753479003906	0.9999998807907104	540.6596069335938	204.7171630859375	0.006051123142242432	23	002
364	435.334716796875	146.6471710205078	1.0	381.260986328125	98.15147399902344	0.9951143264770508	543.8444213867188	204.95509338378906	0.9999998807907104	540.380615234375	204.98736572265625	0.002153754234313965	23	002
365	435.5760192871094	147.15565490722656	1.0	385.1130676269531	100.98855590820312	0.1504562497138977	543.32861328125	205.2681884765625	0.9999999403953552	540.3094482421875	205.21556091308594	0.0038650333881378174	23	002
366	434.7888488769531	147.09495544433594	1.0	386.1299743652344	107.63951110839844	0.9375902414321899	543.33203125	204.93862915039062	0.9999999403953552	540.7562255859375	204.7510986328125	0.003908216953277588	23	002
367	436.0586242675781	147.18994140625	1.0	384.0588073730469	109.94635009765625	0.3276408910751343	542.8773803710938	205.25082397460938	0.9999998807907104	540.2537231445312	205.01361083984375	0.005183488130569458	23	002
368	436.3097229003906	148.4896697998047	1.0	384.81915283203125	109.4488525390625	0.9870754480361938	543.5245361328125	205.4077911376953	0.9999998807907104	540.5724487304688	205.3585662841797	0.004303008317947388	23	002
369	436.7638854980469	147.73374938964844	1.0	384.451416015625	102.73748779296875	0.03358107805252075	542.9246826171875	205.4005889892578	0.9999998807907104	540.223876953125	205.30059814453125	0.004970163106918335	23	002
370	434.8243408203125	149.06842041015625	1.0	385.8390808105469	107.80604553222656	0.001971304416656494	543.3587646484375	205.32102966308594	1.0	540.5157470703125	205.51449584960938	0.005436509847640991	23	002
371	433.14019775390625	150.9214630126953	1.0	479.0546875	129.82252502441406	0.9998764991760254	543.6611328125	205.49559020996094	0.9999998807907104	541.4251708984375	206.4138641357422	0.006823629140853882	23	002
372	434.9251708984375	152.97532653808594	1.0	380.4496765136719	106.09381103515625	0.7155468463897705	543.5383911132812	204.6904754638672	0.999999463558197	541.0449829101562	204.38429260253906	0.026795923709869385	23	002
373	435.85302734375	155.26956176757812	1.0	477.6877746582031	130.97889709472656	0.3736729621887207	543.07373046875	205.80325317382812	0.9999995231628418	540.4197387695312	205.6463165283203	0.01871669292449951	23	002
374	436.37689208984375	157.0117645263672	1.0	379.7972412109375	102.63662719726562	0.357991099357605	543.2654418945312	203.77490234375	0.9999998807907104	540.45654296875	204.0074005126953	0.004430830478668213	23	002
375	435.4661560058594	157.69921875	1.0	478.41021728515625	131.64633178710938	0.023756086826324463	543.44384765625	205.1396026611328	1.0	540.9697265625	206.07972717285156	0.0045625269412994385	23	002
376	434.4117126464844	159.98158264160156	1.0	480.72955322265625	134.76742553710938	0.028062164783477783	542.9556274414062	205.4661865234375	0.9999998807907104	540.2644653320312	205.50917053222656	0.005922198295593262	23	002
377	430.61102294921875	159.84719848632812	0.9996740818023682	382.18182373046875	111.17716217041016	0.8631222248077393	543.03955078125	205.72630310058594	0.9999998211860657	541.1942138671875	206.53338623046875	0.016133815050125122	23	002
378	433.5472412109375	160.46377563476562	1.0	479.3135986328125	137.57994079589844	0.6737663745880127	543.2743530273438	205.18899536132812	0.9999998807907104	540.5279541015625	204.6797332763672	0.004981905221939087	23	002
379	432.6534423828125	161.14796447753906	1.0	373.6438293457031	97.6010971069336	0.998761773109436	543.3056030273438	205.84738159179688	0.9999998807907104	540.396728515625	205.33995056152344	0.0017113983631134033	23	002
380	434.0915832519531	164.23519897460938	1.0	371.6739196777344	99.10939025878906	0.999752402305603	542.7847900390625	204.75331115722656	0.9999997615814209	540.365234375	204.9188995361328	0.022089481353759766	23	002
381	432.7392578125	162.60540771484375	1.0	477.59552001953125	138.30685424804688	0.08787143230438232	543.5812377929688	204.9889678955078	0.9999997019767761	541.0637817382812	205.06939697265625	0.01837289333343506	23	002
382	432.06658935546875	163.5122833251953	1.0	476.7912902832031	139.54598999023438	0.15402451157569885	543.7205810546875	205.99656677246094	0.9999999403953552	540.521728515625	205.92999267578125	0.0036385953426361084	23	002
383	431.41290283203125	164.8489532470703	1.0	477.1223449707031	140.3958282470703	0.41806560754776	543.6051635742188	205.9842071533203	0.9999997615814209	540.8552856445312	205.69215393066406	0.009956687688827515	23	002
384	430.42657470703125	165.18968200683594	1.0	478.4336242675781	141.7016143798828	0.018873780965805054	542.7334594726562	205.4449005126953	0.9999986886978149	540.9067993164062	204.95895385742188	0.014478445053100586	23	002
385	430.1671142578125	165.7743377685547	1.0	477.1593017578125	141.27117919921875	0.9857226610183716	543.2134399414062	206.05348205566406	0.9999997615814209	541.234375	206.599609375	0.0077517032623291016	23	002
386	425.7151184082031	166.30931091308594	1.0	373.781005859375	111.69929504394531	0.40821030735969543	543.1686401367188	205.7916717529297	0.9999998807907104	540.154541015625	205.686767578125	0.004102379083633423	23	002
387	427.1313781738281	165.14662170410156	1.0	479.7042541503906	140.05308532714844	0.13461056351661682	543.376708984375	205.51409912109375	0.9999998807907104	540.7786254882812	205.6206817626953	0.00540316104888916	23	002
388	429.5190124511719	167.08303833007812	1.0	380.1356506347656	112.03507232666016	0.9946703910827637	542.9439697265625	205.734130859375	0.9999997019767761	540.2066650390625	205.5591583251953	0.012318521738052368	23	002
389	428.91748046875	168.17237854003906	1.0	386.889892578125	123.92498779296875	0.9998588562011719	543.0162963867188	205.50454711914062	1.0	539.739013671875	205.6669921875	0.0037898123264312744	23	002
390	426.791748046875	167.87770080566406	1.0	384.4721374511719	116.24996185302734	0.9999923706054688	543.59716796875	205.47857666015625	1.0	540.2818603515625	205.47702026367188	0.0018003880977630615	23	002
391	425.98248291015625	167.21473693847656	1.0	383.9765625	115.74346923828125	0.05938667058944702	543.0775756835938	205.32684326171875	0.9999997019767761	540.907470703125	205.18692016601562	0.01590391993522644	23	002
392	424.89569091796875	167.86135864257812	1.0	381.6846923828125	108.93289184570312	0.8505643606185913	543.4263305664062	205.36563110351562	0.9999998807907104	540.468505859375	205.34852600097656	0.00584787130355835	23	002
393	424.8607177734375	168.4256134033203	1.0	477.59295654296875	137.99026489257812	0.007709234952926636	543.7850341796875	205.85836791992188	0.9999998211860657	541.1305541992188	205.8624267578125	0.024392664432525635	23	002
394	424.6758117675781	168.817626953125	1.0	378.3289794921875	111.16471862792969	0.981275200843811	543.5345458984375	204.383056640625	0.9999998807907104	540.7451171875	204.447021484375	0.003693103790283203	23	002
395	425.9759216308594	169.27548217773438	1.0	380.6311950683594	117.6611328125	0.9828697443008423	543.5213012695312	205.619140625	0.9999998807907104	540.5449829101562	205.38287353515625	0.008101463317871094	23	002
396	426.224853515625	173.14974975585938	1.0	383.1127014160156	122.11614990234375	0.9355069398880005	543.3972778320312	205.91348266601562	0.9999998807907104	540.4056396484375	205.70286560058594	0.0025342702865600586	23	002
397	425.25384521484375	176.50315856933594	1.0	387.6914978027344	127.6412124633789	0.9999992847442627	543.48876953125	204.8654022216797	1.0	540.6183471679688	205.09288024902344	0.004486411809921265	23	002
398	425.8094787597656	177.2106170654297	1.0	393.2066345214844	126.46589660644531	0.9994650483131409	542.72265625	205.6986083984375	1.0	539.8248291015625	205.9108428955078	0.004320651292800903	23	002
399	426.1947021484375	177.28297424316406	1.0	393.97369384765625	131.29144287109375	0.09899783134460449	543.5675048828125	204.83151245117188	1.0	540.3775634765625	205.05699157714844	0.0021789968013763428	23	002
400	423.3263854980469	177.814453125	1.0	393.97723388671875	133.82211303710938	0.9999998807907104	542.7083740234375	205.64674377441406	0.9999997615814209	541.3246459960938	206.60145568847656	0.01090538501739502	23	002
401	424.49951171875	177.293212890625	1.0	391.8961486816406	135.3483428955078	0.9989278316497803	542.7432861328125	205.22999572753906	0.9999997615814209	540.2318115234375	205.25828552246094	0.01604551076889038	23	002
402	423.2286071777344	175.76934814453125	1.0	392.3658752441406	131.7936553955078	0.1352550983428955	543.5333862304688	205.65765380859375	1.0	540.540771484375	205.80502319335938	0.0037564337253570557	23	002
403	424.49658203125	176.748779296875	1.0	392.4560546875	128.9073028564453	0.9994029402732849	542.9429931640625	205.07540893554688	0.9999996423721313	540.7985229492188	205.0936279296875	0.024453014135360718	23	002
404	423.1834716796875	175.71493530273438	1.0	391.6321716308594	129.86085510253906	0.9983400702476501	543.1652221679688	204.57127380371094	0.9999997615814209	540.7593994140625	204.61219787597656	0.008864015340805054	23	002
405	423.33648681640625	174.67857360839844	1.0	390.37469482421875	125.42204284667969	0.996458113193512	543.3623657226562	205.856201171875	0.9999998807907104	540.6798706054688	205.90855407714844	0.011819839477539062	23	002
406	423.6657409667969	174.6414031982422	1.0	389.8339538574219	125.9566421508789	0.9930219650268555	542.8826904296875	204.5770263671875	0.9999997615814209	540.5455322265625	204.64158630371094	0.019699305295944214	23	002
407	422.62353515625	173.4688262939453	1.0	387.1009826660156	129.18922424316406	0.99998539686203	646.9728393554688	30.02016830444336	0.00011330842971801758	410.9360656738281	180.7472686767578	8.574128150939941e-5	23	002
408	422.9388427734375	173.8414306640625	1.0	388.6930847167969	130.03451538085938	0.9999381303787231	422.2752990722656	174.82815551757812	0.0001405775547027588	411.4139099121094	180.204833984375	0.0002084970474243164	23	002
409	423.5194091796875	174.31716918945312	1.0	388.6803894042969	129.12472534179688	0.9810724258422852	420.9261474609375	176.48117065429688	0.0002161860466003418	412.3798828125	180.44158935546875	0.0003273487091064453	23	002
410	422.95758056640625	172.56689453125	1.0	386.4119567871094	128.974365234375	0.999796450138092	647.8885498046875	127.67837524414062	0.00013110041618347168	411.4922180175781	179.82183837890625	5.123019218444824e-5	23	002
411	421.05072021484375	174.5140838623047	1.0	386.7431945800781	126.67694854736328	0.9995946884155273	647.0594482421875	29.277204513549805	0.00029146671295166016	409.76458740234375	181.0236358642578	0.000122755765914917	23	002
412	419.1717529296875	189.79461669921875	1.0	393.2347106933594	132.6986846923828	0.987615704536438	419.6956787109375	191.06935119628906	8.14199447631836e-5	410.5633544921875	195.56295776367188	0.00019082427024841309	23	002
413	420.9866638183594	213.3193817138672	1.0	3.714477062225342	73.70406341552734	0.0001246035099029541	647.135009765625	30.157814025878906	0.0002263784408569336	2.9224648475646973	478.1022644042969	3.153085708618164e-5	23	002
414	424.7248840332031	236.42979431152344	0.9999794960021973	436.2439270019531	238.0446319580078	4.538893699645996e-5	646.9532470703125	29.047569274902344	7.572770118713379e-5	422.9082336425781	228.6902313232422	1.615285873413086e-5	23	002
415	426.0901184082031	254.9610595703125	0.9999998211860657	4.149345397949219	81.1962890625	0.000785142183303833	434.4169921875	255.3392791748047	0.00016582012176513672	423.9549255371094	246.4062042236328	0.0001760423183441162	23	002
416	423.8968505859375	271.8458557128906	0.9999903440475464	0.8067989349365234	2.5591044425964355	5.233287811279297e-5	434.84210205078125	273.85076904296875	9.635090827941895e-5	423.92413330078125	262.3470458984375	6.86943531036377e-5	23	002
417	423.0474548339844	286.1002197265625	1.0	424.03900146484375	288.8667907714844	0.0001900792121887207	423.3914489746094	283.4753723144531	0.00014060735702514648	421.955078125	277.620361328125	0.0003215372562408447	23	002
418	424.57470703125	298.6133728027344	0.9999998807907104	425.00469970703125	302.4660949707031	0.00019416213035583496	432.84344482421875	296.89788818359375	0.0001322925090789795	410.4902648925781	293.0965270996094	0.00012946128845214844	23	002
419	423.238037109375	310.14678955078125	1.0	424.1733093261719	319.3238525390625	7.703900337219238e-5	647.5678100585938	29.909774780273438	9.569525718688965e-5	407.55291748046875	307.2958068847656	8.818507194519043e-5	23	002
420	425.2188415527344	320.7381591796875	1.0	6.525430202484131	481.29327392578125	0.00014251470565795898	432.8248291015625	320.5495910644531	0.0002815127372741699	3.8479666709899902	477.619384765625	9.554624557495117e-5	23	002
421	428.15203857421875	325.83990478515625	1.0	0.5931823253631592	2.334036350250244	6.461143493652344e-5	433.05206298828125	324.7812805175781	0.0001569688320159912	3.2293879985809326	477.4985046386719	2.8073787689208984e-5	23	002
422	427.51800537109375	325.0473937988281	1.0	435.39727783203125	323.1186218261719	0.00013622641563415527	432.8708801269531	322.6042175292969	0.0004101097583770752	422.210205078125	310.34161376953125	4.416704177856445e-5	23	002
423	423.1495361328125	325.9440612792969	1.0	14.822893142700195	481.1271057128906	9.813904762268066e-5	647.7918701171875	104.48790740966797	0.00018018484115600586	408.3898620605469	319.0552062988281	0.00011324882507324219	23	002
424	424.2762145996094	329.964599609375	1.0	2.713120460510254	67.49943542480469	0.00021246075630187988	647.5640869140625	28.481094360351562	0.00017052888870239258	410.8081359863281	324.4029541015625	0.00015044212341308594	23	002
425	423.6156921386719	330.17828369140625	1.0	8.109844207763672	481.7806396484375	9.226799011230469e-5	646.5070190429688	29.732215881347656	0.0001672804355621338	416.05517578125	320.6662292480469	0.00018280744552612305	23	002
426	425.0958251953125	333.3959045410156	1.0	426.3971862792969	336.3212890625	0.0001405179500579834	432.9291076660156	334.6541442871094	0.0002887845039367676	416.958251953125	324.2513732910156	0.0002626180648803711	23	002
427	425.6219177246094	332.1064453125	1.0	427.0630187988281	335.75732421875	0.0001748502254486084	426.93157958984375	333.9593505859375	0.00010037422180175781	421.38275146484375	321.1547546386719	0.00011485815048217773	23	002
428	423.739501953125	335.1488342285156	1.0	7.094627380371094	481.97552490234375	9.956955909729004e-5	424.41436767578125	331.82305908203125	7.763504981994629e-5	416.9781188964844	326.1625671386719	0.00023001432418823242	23	002
429	4.578824043273926	482.4888916015625	1.5467405319213867e-5	0.788740873336792	2.298825263977051	5.093216896057129e-5	646.5974731445312	28.822673797607422	9.438395500183105e-5	2.0654263496398926	1.9557504653930664	5.066394805908203e-6	23	002
430	424.032470703125	384.9288635253906	0.0018446147441864014	3.3711788654327393	241.9236297607422	0.0006091892719268799	428.2377624511719	378.9745178222656	3.948807716369629e-5	419.40899658203125	376.2603454589844	0.00021901726722717285	23	002
431	425.2124938964844	383.2110290527344	0.9999999403953552	429.3925476074219	385.34918212890625	0.0023050904273986816	645.9323120117188	30.82303237915039	0.00014957785606384277	424.8376770019531	387.1488342285156	0.00013938546180725098	23	002
432	428.1623840332031	383.2028503417969	0.9999998807907104	431.8310546875	384.3133544921875	0.0019952058792114258	433.03631591796875	383.66961669921875	0.0002516210079193115	424.33489990234375	375.22711181640625	0.00024044513702392578	23	002
433	430.00811767578125	381.8610534667969	0.9999999403953552	435.2895202636719	382.1649475097656	0.0005941390991210938	434.0772705078125	382.00830078125	0.0001265406608581543	426.6588439941406	386.7801818847656	0.0001475512981414795	23	002
434	429.3728332519531	385.42340087890625	1.0	432.7933654785156	389.830810546875	0.0003241002559661865	433.619140625	385.68206787109375	0.00016301870346069336	421.92437744140625	373.1869201660156	0.00011590123176574707	23	002
435	425.6696472167969	386.72515869140625	0.9999997615814209	429.7958679199219	387.1798095703125	0.004631698131561279	646.8181762695312	29.831085205078125	0.00035178661346435547	430.5090637207031	384.6936950683594	7.972121238708496e-5	23	002
436	426.2734069824219	386.8465881347656	1.0	6.506801128387451	70.39897918701172	0.9010055065155029	430.0881652832031	386.5030212402344	0.0001245737075805664	431.3797302246094	384.466796875	5.742907524108887e-5	23	002
437	426.3382873535156	386.5909118652344	1.0	430.5033874511719	387.80596923828125	0.0015890896320343018	647.4332885742188	30.248703002929688	0.0003649890422821045	430.89410400390625	384.2689208984375	7.814168930053711e-5	23	002
438	424.0712890625	386.1330261230469	0.9991878271102905	0.15646624565124512	2.7065844535827637	6.541609764099121e-5	647.7597045898438	126.38440704345703	7.417798042297363e-5	3.0353360176086426	476.4700927734375	1.8894672393798828e-5	23	002
439	5.315509796142578	483.9860534667969	4.8100948333740234e-5	416.14495849609375	371.6518249511719	0.0006181597709655762	648.8771362304688	189.5325164794922	0.0016773641109466553	3.5083141326904297	477.80059814453125	1.8298625946044922e-5	23	002
440	426.8069152832031	355.744140625	0.7092886567115784	418.0150451660156	361.60845947265625	0.000865936279296875	647.2294921875	29.040401458740234	0.00018963217735290527	2.9134368896484375	477.90203857421875	2.804398536682129e-5	23	002
441	434.5506896972656	345.9303894042969	0.002021998167037964	423.28643798828125	351.4135437011719	0.0006007850170135498	649.0305786132812	237.45762634277344	8.726119995117188e-5	2.978236198425293	477.34228515625	3.719329833984375e-5	23	002
442	430.7867736816406	340.7414855957031	0.9635993242263794	412.0178527832031	375.19940185546875	0.3074418902397156	646.9439697265625	140.57717895507812	7.179379463195801e-5	407.91717529296875	374.8252258300781	1.4960765838623047e-5	23	002
443	433.0130615234375	337.3284606933594	0.999927818775177	407.42144775390625	379.5533447265625	0.5157257914543152	646.60888671875	28.8342342376709	0.0001849830150604248	407.0029602050781	377.43939208984375	6.386637687683105e-5	23	002
444	433.2395324707031	335.1312255859375	0.9996646642684937	412.0792541503906	369.5500183105469	0.9840283989906311	432.2391662597656	334.3833923339844	5.0902366638183594e-5	436.8836364746094	324.60302734375	9.40561294555664e-5	23	002
445	435.44781494140625	330.4850158691406	1.0	412.0103454589844	374.7947998046875	0.6424362063407898	647.3088989257812	29.058034896850586	9.465217590332031e-5	434.7536926269531	320.4819030761719	0.00011879205703735352	23	002
446	439.23828125	328.2962951660156	0.9999998807907104	438.5551452636719	328.0205383300781	0.0018720924854278564	441.1353454589844	330.5230712890625	7.88271427154541e-5	435.3006286621094	318.9350280761719	8.809566497802734e-5	23	002
447	444.5626525878906	324.9302062988281	1.0	417.71038818359375	356.2607116699219	0.14711588621139526	646.4887084960938	30.48219871520996	0.000662684440612793	2.295207977294922	72.39507293701172	2.372264862060547e-5	23	002
448	447.6497802734375	323.4498596191406	1.0	442.0926818847656	327.705322265625	0.0008514225482940674	647.8196411132812	127.0838851928711	7.784366607666016e-5	440.046142578125	311.360107421875	4.711747169494629e-5	23	002
449	451.74407958984375	319.88433837890625	1.0	419.57879638671875	348.12689208984375	0.9885927438735962	649.04931640625	126.47823333740234	0.00032386183738708496	445.005126953125	312.6366271972656	5.742907524108887e-5	23	002
450	456.7506408691406	317.9928283691406	0.999984860420227	453.7942199707031	320.925537109375	0.00023826956748962402	647.0448608398438	31.13744354248047	0.00010603666305541992	457.0787048339844	307.8329162597656	7.31050968170166e-5	23	002
451	462.63714599609375	313.9770202636719	0.9952465295791626	461.7281494140625	313.6108093261719	0.0005670785903930664	462.1401062011719	315.1033020019531	0.00012731552124023438	457.5723571777344	310.0620422363281	0.0003978312015533447	23	002
452	464.37591552734375	313.6609802246094	0.9999998807907104	9.730347633361816	76.55641174316406	0.017545431852340698	463.7998962402344	314.170654296875	0.00023308396339416504	457.01202392578125	308.01568603515625	0.00036656856536865234	23	002
453	465.5381164550781	311.8507080078125	0.9999207258224487	465.00714111328125	312.78466796875	0.0030494630336761475	465.18365478515625	312.6921691894531	4.354119300842285e-5	456.8391418457031	308.15887451171875	0.0001621842384338379	23	002
454	464.05914306640625	293.9371032714844	0.999989926815033	437.76983642578125	341.8262939453125	0.9999999403953552	438.5317077636719	341.3463134765625	0.00012284517288208008	432.6567077636719	342.1929626464844	0.00010293722152709961	23	002
455	463.7215881347656	290.4100646972656	0.852015495300293	433.4976806640625	352.15350341796875	0.9999998211860657	646.8574829101562	29.29697036743164	0.00027826428413391113	430.09222412109375	352.26141357421875	0.0002098381519317627	23	002
456	460.4992370605469	289.1722717285156	0.9999997019767761	429.2095642089844	360.36669921875	0.999869704246521	646.711181640625	28.703798294067383	0.0003153681755065918	430.6935119628906	360.9185791015625	0.00011554360389709473	23	002
457	460.05902099609375	290.0550842285156	0.9999998807907104	425.7117004394531	364.32464599609375	0.9997004270553589	464.7884521484375	289.2728576660156	9.688735008239746e-5	425.934814453125	364.8232727050781	0.00015220046043395996	23	002
458	459.2106018066406	289.55078125	1.0	422.09356689453125	368.8531494140625	0.9748365879058838	647.543212890625	28.271146774291992	0.00014925003051757812	445.8304443359375	296.53729248046875	7.459521293640137e-5	23	002
459	458.5886535644531	290.1837463378906	1.0	420.19293212890625	371.2082824707031	0.854446530342102	465.1762390136719	289.4733581542969	0.00018262863159179688	461.9761962890625	287.3440856933594	7.75754451751709e-5	23	002
460	457.2417297363281	291.7534484863281	1.0	422.1158142089844	372.2557067871094	1.0	455.2483825683594	293.07861328125	0.00018003582954406738	444.64349365234375	296.0153503417969	0.00017780065536499023	23	002
461	456.2906188964844	292.0551452636719	1.0	419.5706787109375	372.3069152832031	1.0	421.8866271972656	370.198974609375	0.0002389848232269287	417.7942199707031	371.5709533691406	9.47415828704834e-5	23	002
462	458.17095947265625	290.6916198730469	1.0	418.3360595703125	373.1788330078125	0.9998705983161926	455.97442626953125	293.4290771484375	0.00017967820167541504	414.47625732421875	375.17877197265625	0.00010541081428527832	23	002
463	454.65496826171875	292.7651062011719	0.9999548196792603	455.8935241699219	292.6581726074219	0.012474149465560913	454.91864013671875	292.8103942871094	9.191036224365234e-5	446.2602844238281	295.35284423828125	0.0001989603042602539	23	002
464	5.387851238250732	482.92071533203125	9.721517562866211e-5	3.415797233581543	71.53527069091797	0.0034770667552948	648.1573486328125	28.230405807495117	5.6356191635131836e-5	3.5082452297210693	477.2961120605469	4.51207160949707e-5	23	002
465	4.768671035766602	482.2245178222656	5.665421485900879e-5	0.4488332271575928	2.7236487865448	5.65648078918457e-5	647.4017944335938	28.45464515686035	6.136298179626465e-5	2.9365596771240234	476.81982421875	1.6868114471435547e-5	23	002
466	446.8690185546875	232.5949249267578	0.10055384039878845	443.8742370605469	236.75897216796875	0.9868581295013428	444.8442077636719	235.78805541992188	0.0005140304565429688	440.7769775390625	232.53472900390625	0.001267939805984497	23	002
467	446.4578857421875	212.6117401123047	0.9998642206192017	447.4511413574219	213.8662567138672	0.14200225472450256	447.0938720703125	211.44757080078125	0.0002519190311431885	3.5991952419281006	477.79595947265625	7.88271427154541e-5	23	002
468	448.71636962890625	192.1597442626953	0.9921878576278687	448.11474609375	193.83566284179688	0.9984448552131653	448.79736328125	192.0716552734375	0.00017505884170532227	444.49267578125	193.42178344726562	0.00026723742485046387	23	002
469	449.9219055175781	181.6839141845703	0.9999033212661743	450.0953369140625	184.31130981445312	0.01512327790260315	450.3894958496094	181.35360717773438	6.639957427978516e-5	443.19390869140625	192.102294921875	4.035234451293945e-5	23	002
470	452.0510559082031	175.18536376953125	0.9850249290466309	451.2072448730469	176.73001098632812	0.9998360872268677	453.2568054199219	174.2199249267578	0.00022593140602111816	447.3775939941406	177.72280883789062	0.00015750527381896973	23	002
471	449.5990295410156	174.4110565185547	0.9973374605178833	448.74334716796875	175.950439453125	0.8462992906570435	451.0850524902344	173.27394104003906	0.00018808245658874512	444.5711975097656	178.31887817382812	0.00026544928550720215	23	002
472	452.511962890625	169.1119384765625	1.0	451.8332824707031	173.32562255859375	0.0023731589317321777	452.1950988769531	172.3752899169922	0.00011566281318664551	440.84722900390625	178.3977508544922	3.612041473388672e-5	23	002
473	454.8263854980469	167.16078186035156	1.0	3.966431140899658	179.00653076171875	0.0003616511821746826	646.9534912109375	29.15010643005371	0.0001500546932220459	3.1654443740844727	478.0867919921875	2.7358531951904297e-5	23	002
474	454.6499328613281	166.5395965576172	1.0	461.5504455566406	168.094482421875	0.00047892332077026367	646.827392578125	116.00524139404297	0.0009165108203887939	3.6148288249969482	477.02294921875	2.1517276763916016e-5	23	002
475	457.6011657714844	161.5457000732422	1.0	463.5227966308594	165.50106811523438	0.00012859702110290527	647.7523193359375	29.739158630371094	9.53376293182373e-5	456.70074462890625	166.63978576660156	2.199411392211914e-5	23	002
476	457.0802917480469	162.52706909179688	1.0	463.3023986816406	165.80831909179688	0.00020805001258850098	647.7437133789062	28.43136215209961	0.00013113021850585938	456.4382019042969	167.10833740234375	1.9282102584838867e-5	23	002
477	455.8590393066406	161.90773010253906	1.0	455.202880859375	165.1751708984375	0.00037795305252075195	455.48382568359375	162.0460968017578	5.939602851867676e-5	455.570556640625	166.8828887939453	2.8759241104125977e-5	23	002
478	457.7107238769531	158.35787963867188	1.0	457.71746826171875	161.0980987548828	0.0006798207759857178	458.2931823730469	158.7481689453125	0.000303119421005249	457.28466796875	164.43719482421875	0.00016483664512634277	23	002
479	457.1168212890625	157.2425079345703	0.9999942779541016	456.3370056152344	159.5811004638672	0.0016914904117584229	457.8223571777344	158.8683319091797	0.00043764710426330566	457.57427978515625	163.46595764160156	0.0002817213535308838	23	002
480	457.8779602050781	154.49267578125	0.9999998807907104	463.11279296875	156.66603088378906	0.0008320808410644531	458.36297607421875	156.3549346923828	0.0001576542854309082	458.4795227050781	160.89697265625	9.253621101379395e-5	23	002
481	460.27484130859375	154.6566925048828	1.0	419.2382507324219	255.19898986816406	0.0005106329917907715	463.5899353027344	156.349365234375	9.959936141967773e-5	3.253614902496338	476.8338928222656	2.7120113372802734e-5	23	002
482	458.8724060058594	155.70254516601562	1.0	430.9907531738281	207.8928985595703	0.0014622211456298828	458.42205810546875	157.69256591796875	0.00020876526832580566	458.24859619140625	163.27874755859375	0.00015667080879211426	23	002
483	459.70819091796875	154.765625	1.0	464.7747497558594	157.0640411376953	0.00016984343528747559	458.9239196777344	157.6221160888672	0.0002816915512084961	458.68792724609375	162.945556640625	0.00017118453979492188	23	002
484	458.42376708984375	151.87062072753906	1.0	464.0740966796875	154.7826690673828	0.0003667175769805908	647.373046875	29.855783462524414	0.00010922551155090332	463.7554626464844	154.54425048828125	4.649162292480469e-5	23	002
485	460.820068359375	147.03726196289062	1.0	465.04302978515625	150.9322509765625	0.0004559159278869629	463.7849426269531	146.2985382080078	0.00016203522682189941	3.3726677894592285	478.36517333984375	7.912516593933105e-5	23	002
486	461.3085632324219	146.68348693847656	1.0	5.444820404052734	74.5522689819336	0.027221113443374634	463.721435546875	146.41384887695312	0.00012552738189697266	466.0795593261719	152.42823791503906	7.221102714538574e-5	23	002
487	462.48431396484375	145.56504821777344	1.0	465.3078918457031	149.50177001953125	0.0010431408882141113	464.9886169433594	145.1580810546875	0.00011843442916870117	466.11407470703125	151.62442016601562	8.162856101989746e-5	23	002
488	460.7281799316406	145.95079040527344	1.0	464.5279541015625	150.17059326171875	0.0007306933403015137	462.90008544921875	146.1424560546875	0.00019696354866027832	465.7742004394531	151.3234100341797	0.00011554360389709473	23	002
489	460.4851379394531	145.2798614501953	1.0	435.3803405761719	194.85076904296875	0.6964778304100037	462.8019104003906	145.4273223876953	0.00022107362747192383	465.0022888183594	151.21376037597656	5.1856040954589844e-5	23	002
490	461.3783264160156	144.60061645507812	1.0	464.8830261230469	148.83169555664062	0.0005132853984832764	463.6056213378906	144.82305908203125	0.000229567289352417	457.8267517089844	149.62158203125	0.00014358758926391602	23	002
491	460.9823303222656	143.69155883789062	1.0	436.22808837890625	190.81088256835938	0.0036497116088867188	461.1595764160156	144.92239379882812	0.00026148557662963867	457.953857421875	148.91165161132812	0.00016456842422485352	23	002
492	462.0836486816406	142.67991638183594	0.9999998211860657	460.93133544921875	144.8900604248047	0.012060195207595825	461.11126708984375	143.1815948486328	0.0007158219814300537	458.9909973144531	147.4208221435547	0.0007925927639007568	23	002
493	461.8935241699219	139.2672882080078	0.9999997615814209	6.786187171936035	78.14723205566406	0.455060750246048	464.53997802734375	141.0718231201172	0.00028830766677856445	459.3882141113281	146.12130737304688	0.00015163421630859375	23	002
494	462.0279235839844	136.5403289794922	1.0	468.2928466796875	138.09661865234375	0.0007727146148681641	465.3393859863281	140.19955444335938	0.00015914440155029297	453.694580078125	144.9673309326172	8.291006088256836e-5	23	002
495	463.0230407714844	136.00804138183594	1.0	469.19952392578125	137.44244384765625	0.00023159384727478027	465.68115234375	139.8310089111328	8.663535118103027e-5	465.7774963378906	139.0462646484375	2.804398536682129e-5	23	002
496	462.7645568847656	136.25790405273438	0.9999998807907104	466.5978698730469	138.5201873779297	0.0009161531925201416	465.3959045410156	139.7255859375	9.85860824584961e-5	464.99798583984375	143.2151336669922	5.650520324707031e-5	23	002
497	465.73779296875	131.33355712890625	1.0	469.2243347167969	133.63572692871094	0.00046113133430480957	646.434326171875	30.151044845581055	0.000257641077041626	455.8332214355469	134.64205932617188	6.517767906188965e-5	23	002
498	464.5232238769531	134.14320373535156	1.0	469.0055236816406	135.86679077148438	0.0010131001472473145	467.88531494140625	132.86325073242188	7.158517837524414e-5	466.13238525390625	137.28280639648438	6.0558319091796875e-5	23	002
499	465.7682189941406	130.7456512451172	1.0	468.0730285644531	133.8739776611328	0.0004056692123413086	464.29278564453125	131.71157836914062	8.368492126464844e-5	456.7702941894531	134.12423706054688	8.732080459594727e-5	23	002
500	467.1269836425781	128.66175842285156	0.9999996423721313	439.8616027832031	173.59271240234375	0.2058430016040802	646.8341674804688	28.844341278076172	9.739398956298828e-5	468.8010559082031	133.81846618652344	3.6269426345825195e-5	23	002
501	464.742919921875	131.71868896484375	1.0	436.6871337890625	178.12896728515625	0.04027476906776428	648.6842651367188	188.73025512695312	0.00019094347953796387	467.7882080078125	136.1111602783203	4.887580871582031e-5	23	002
502	464.4413146972656	130.57798767089844	1.0	6.373231887817383	77.49136352539062	0.002194315195083618	646.9566040039062	29.56656837463379	6.0439109802246094e-5	467.98138427734375	136.5757598876953	5.4776668548583984e-5	23	002
503	464.3258056640625	131.14569091796875	0.9999997615814209	8.776716232299805	69.30892944335938	0.7497520446777344	467.6965637207031	129.98492431640625	0.00012931227684020996	466.84844970703125	135.02503967285156	0.00022730231285095215	23	002
504	466.3287048339844	130.41970825195312	1.0	437.57659912109375	177.34197998046875	0.999868631362915	469.5613098144531	129.73687744140625	9.480118751525879e-5	469.4743957519531	135.85218811035156	8.109211921691895e-5	23	002
505	465.53875732421875	130.26939392089844	1.0	467.1914978027344	133.4913330078125	0.0005272030830383301	468.63507080078125	129.54092407226562	7.721781730651855e-5	456.4478454589844	133.8927001953125	9.000301361083984e-5	23	002
506	464.43780517578125	132.7847442626953	1.0	435.898681640625	178.53594970703125	0.022495746612548828	647.3177490234375	29.302776336669922	0.00023323297500610352	467.376708984375	137.67015075683594	5.1081180572509766e-5	23	002
507	465.2993469238281	132.4866180419922	1.0	467.3819580078125	135.2074737548828	0.000979989767074585	464.57818603515625	133.39865112304688	5.698204040527344e-5	466.77520751953125	136.20587158203125	5.462765693664551e-5	23	002
508	465.03448486328125	130.26145935058594	1.0	467.3694152832031	133.838134765625	0.0006434917449951172	463.67828369140625	131.8349151611328	9.137392044067383e-5	456.4194641113281	134.2891082763672	8.028745651245117e-5	23	002
509	465.92376708984375	130.97682189941406	1.0	467.8181457519531	134.5177764892578	0.0002301037311553955	647.3897094726562	29.70354652404785	0.00011837482452392578	455.8130798339844	134.72122192382812	5.823373794555664e-5	23	002
510	464.4088439941406	131.41049194335938	1.0	467.0815124511719	134.45603942871094	0.00042116641998291016	467.67523193359375	130.28150939941406	9.319186210632324e-5	467.22796630859375	136.25131225585938	0.00012615323066711426	23	002
511	466.8271484375	128.68775939941406	0.9999997019767761	6.643200874328613	76.08003997802734	0.6567246317863464	469.7112731933594	128.61346435546875	6.255507469177246e-5	469.2981872558594	134.6512908935547	0.0001360177993774414	23	002
512	467.95062255859375	125.1598129272461	1.0	467.4581604003906	129.70053100585938	0.0006348788738250732	648.1119995117188	30.49306869506836	0.0002904832363128662	470.0222473144531	131.54931640625	0.0001678168773651123	23	002
513	467.28485107421875	125.69973754882812	1.0	435.197509765625	171.77960205078125	0.00037923455238342285	466.4645690917969	128.35202026367188	7.203221321105957e-5	458.09130859375	133.63507080078125	0.0001234114170074463	23	002
514	470.75604248046875	123.6261215209961	1.0	436.6943359375	170.6625213623047	0.0006039440631866455	471.8923034667969	124.9728775024414	5.772709846496582e-5	472.22540283203125	131.04148864746094	6.985664367675781e-5	23	002
515	467.93341064453125	123.44982147216797	1.0	471.0108337402344	121.30145263671875	0.00019869208335876465	469.2170104980469	125.43807983398438	9.912252426147461e-5	470.3916015625	130.08432006835938	0.0001532137393951416	23	002
516	469.4469299316406	122.18289947509766	1.0	4.247326374053955	67.0632553100586	0.00020691752433776855	469.9696350097656	125.25247192382812	8.618831634521484e-5	471.381103515625	129.4984588623047	5.614757537841797e-5	23	002
517	468.11474609375	119.5217514038086	1.0	472.2909851074219	120.7371597290039	0.0001335442066192627	646.3916015625	30.30341148376465	0.0003727078437805176	3.2851407527923584	477.4135437011719	2.6702880859375e-5	23	002
518	464.6291198730469	123.17111206054688	1.0	461.9671630859375	127.79655456542969	0.00039950013160705566	466.88323974609375	125.0752944946289	0.0003218352794647217	460.5578918457031	129.16885375976562	0.00016096234321594238	23	002
519	462.8966369628906	122.97077178955078	1.0	460.35693359375	128.8101043701172	0.0004976093769073486	465.7733154296875	125.26341247558594	0.0002765357494354248	459.3033752441406	130.91139221191406	0.00012955069541931152	23	002
520	465.04400634765625	121.86494445800781	0.9999998807907104	466.317626953125	126.0591049194336	0.000642627477645874	467.0511169433594	124.32888793945312	0.00042754411697387695	465.64971923828125	128.83642578125	8.96155834197998e-5	23	002
521	463.6559753417969	125.59367370605469	0.9999952912330627	460.68505859375	129.21229553222656	0.0007534027099609375	463.9879455566406	126.674560546875	0.00015923380851745605	468.0811462402344	130.6103515625	0.00013443827629089355	23	002
522	463.9800109863281	122.83816528320312	0.9999998807907104	465.6103210449219	127.02539825439453	0.0001767277717590332	466.6168518066406	124.96513366699219	0.0001697838306427002	453.7541198730469	131.086181640625	6.416440010070801e-5	23	002
523	463.75909423828125	123.12691497802734	1.0	460.77496337890625	128.43707275390625	0.0001474916934967041	466.70294189453125	125.16961669921875	0.0003356635570526123	459.65863037109375	130.8188934326172	0.00022739171981811523	23	002
524	462.5356140136719	124.26529693603516	0.9999997615814209	464.9595947265625	127.83807373046875	0.0009012818336486816	465.5543212890625	126.05699920654297	0.0009117424488067627	459.24371337890625	130.764404296875	0.0003776252269744873	23	002
525	462.49371337890625	125.61942291259766	0.9999998807907104	460.538818359375	128.80355834960938	0.0011837184429168701	465.5840759277344	126.51954650878906	0.0003139376640319824	458.94024658203125	131.26693725585938	0.00023287534713745117	23	002
526	463.91302490234375	117.96343231201172	1.0	467.2394104003906	121.07538604736328	0.00018030405044555664	647.7233276367188	46.99010467529297	5.519390106201172e-5	466.953125	122.27348327636719	2.849102020263672e-5	23	002
527	462.96527099609375	111.9977798461914	0.9999996423721313	465.14825439453125	117.10212707519531	0.0003343820571899414	464.04388427734375	112.94837188720703	5.85019588470459e-5	457.7008361816406	117.61347961425781	3.2961368560791016e-5	23	002
528	460.4305725097656	109.89311218261719	0.9883997440338135	459.7604675292969	110.24979400634766	0.17684140801429749	647.2838134765625	130.1427459716797	0.00026351213455200195	458.1933898925781	113.87501525878906	7.677078247070312e-5	23	002
529	463.3559265136719	98.75471496582031	1.0	466.01678466796875	102.75772094726562	0.0007044672966003418	467.37872314453125	98.52942657470703	6.172060966491699e-5	466.8301086425781	104.40283966064453	4.6879053115844727e-5	23	002
530	461.5327453613281	99.33992004394531	0.9999538660049438	463.72869873046875	101.16344451904297	0.00020805001258850098	646.824462890625	114.96131134033203	0.00012117624282836914	3.5792198181152344	475.9546813964844	1.4156103134155273e-5	23	002
531	463.0293273925781	94.8072738647461	0.9999992251396179	465.1065979003906	99.2061996459961	0.000256955623626709	646.6729125976562	29.23763656616211	0.00013551115989685059	457.73724365234375	101.40426635742188	4.70280647277832e-5	23	002
532	463.6993408203125	95.50238037109375	0.9999927878379822	465.3118591308594	97.6081771850586	0.00025519728660583496	646.4642944335938	114.63021850585938	0.00014460086822509766	457.4807434082031	101.64189147949219	4.076957702636719e-5	23	002
533	462.7868347167969	92.37803649902344	1.0	468.36248779296875	92.45117950439453	0.0003164708614349365	466.470947265625	93.47025299072266	0.00010305643081665039	458.7699890136719	99.92190551757812	8.7738037109375e-5	23	002
534	464.10302734375	91.361328125	1.0	466.0410461425781	95.0194320678711	0.0006450414657592773	467.2177734375	93.10379028320312	0.00016415119171142578	459.4160461425781	99.16654205322266	0.00015619397163391113	23	002
535	464.4717712402344	90.46326446533203	1.0	464.38079833984375	89.697998046875	0.00026911497116088867	467.4432373046875	92.24617767333984	0.00010317564010620117	459.32208251953125	98.65318298339844	6.22868537902832e-5	23	002
536	463.0759582519531	91.27327728271484	0.9999996423721313	461.6794128417969	94.5345230102539	0.0031017065048217773	465.6099548339844	92.35736846923828	8.562207221984863e-5	459.3056640625	98.46511840820312	5.868077278137207e-5	23	002
537	462.2333068847656	90.89929962158203	0.9999974966049194	464.26068115234375	93.01701354980469	0.014974981546401978	646.6732788085938	112.81780242919922	0.00011143088340759277	2.6134209632873535	477.97113037109375	4.2766332626342773e-5	23	002
538	461.97900390625	90.39643096923828	0.9999866485595703	463.712890625	92.27777099609375	0.05028998851776123	648.3839721679688	244.83229064941406	0.0009865164756774902	464.427490234375	91.76918029785156	6.756186485290527e-5	23	002
539	463.566162109375	85.98662567138672	1.0	466.3628234863281	89.32841491699219	0.0005356073379516602	648.3997802734375	138.36770629882812	0.00031960010528564453	466.31707763671875	90.20632934570312	3.522634506225586e-5	23	002
540	463.4295654296875	86.90666961669922	0.9999990463256836	464.82354736328125	89.29364776611328	0.030752211809158325	466.024169921875	84.93672180175781	9.98079776763916e-5	465.2611389160156	89.38268280029297	4.5180320739746094e-5	23	002
541	466.73760986328125	81.54695129394531	1.0	467.9366149902344	85.86880493164062	0.0007125437259674072	465.1922607421875	83.49552154541016	0.00016444921493530273	456.4931640625	86.94261169433594	0.00011855363845825195	23	002
542	464.3907775878906	80.57628631591797	1.0	463.8097229003906	82.86546325683594	0.03413093090057373	464.5049133300781	81.72327423095703	0.00013774633407592773	458.073486328125	85.37675476074219	0.00014916062355041504	23	002
543	466.2927551269531	78.55157470703125	0.1450112760066986	468.0775451660156	74.67613983154297	0.9998942613601685	649.77294921875	190.61305236816406	6.663799285888672e-5	468.8348388671875	81.89860534667969	4.234910011291504e-5	23	002
544	466.98394775390625	71.61286163330078	0.9311758279800415	468.5178527832031	71.4439468383789	0.9996480941772461	468.92352294921875	68.31681823730469	0.00010904669761657715	459.20257568359375	79.06782531738281	2.816319465637207e-5	23	002
545	467.86907958984375	67.37921142578125	0.9999991655349731	469.60870361328125	69.15550994873047	0.09334400296211243	646.9881591796875	30.879234313964844	9.235739707946777e-5	468.8487243652344	70.43846130371094	3.6656856536865234e-5	23	002
546	468.55767822265625	67.77922058105469	0.2708011865615845	470.25177001953125	68.41217041015625	0.9999810457229614	471.4669494628906	65.36988067626953	0.00011104345321655273	466.6533203125	69.24546813964844	7.969141006469727e-5	23	002
