# Supplementary material for: An automated feeding system for the African killifish reveals the impact of diet on lifespan and allows scalable assessment of associative learning
Source: eLife. 2022 Nov 10;11:e69008. doi: 10.7554/eLife.69008 (PMC9788828; doi:10.7554/eLife.69008)
Supplement: Figure 6—source data 2. [file elife-69008-fig6-data2.zip › Training Trajectories/t2_REC041DLC_resnet50_TrainAllTheThingsJun28shuffle1_1030000.csv]

bodyparts_coords	fishhead_x	fishhead_y	fishhead_likelihood	fishtail_x	fishtail_y	fishtail_likelihood	redlight_x	redlight_y	redlight_likelihood	fooddrop_x	fooddrop_y	fooddrop_likelihood	fishnum	recordingnum
0	419.2606201171875	257.94921875	1.0	334.5192565917969	244.294921875	1.0	416.7458190917969	258.859619140625	0.0001112520694732666	335.479248046875	246.0366668701172	0.00018930435180664062	2	041
1	417.7196350097656	258.2376403808594	1.0	334.27789306640625	245.50070190429688	1.0	416.51593017578125	259.0327453613281	0.0001481175422668457	333.39837646484375	241.9169921875	0.00010177493095397949	2	041
2	419.5050048828125	258.1791687011719	1.0	331.74566650390625	246.60728454589844	0.9999991655349731	416.8495788574219	259.6439208984375	0.00012665987014770508	332.0036315917969	251.57379150390625	0.00011923909187316895	2	041
3	419.7184753417969	258.015625	1.0	329.18048095703125	247.23800659179688	1.0	327.9505310058594	247.6169891357422	0.00014090538024902344	324.4649658203125	249.21456909179688	0.00017878413200378418	2	041
4	419.5082092285156	259.2347106933594	1.0	325.0138854980469	242.82455444335938	0.9999994039535522	417.18804931640625	260.02410888671875	0.00011810660362243652	321.8219909667969	243.41416931152344	0.0002511739730834961	2	041
5	419.9351806640625	262.02008056640625	1.0	332.26483154296875	249.3982391357422	0.22742244601249695	417.66961669921875	262.76324462890625	5.981326103210449e-5	333.3547058105469	253.294677734375	8.803606033325195e-5	2	041
6	421.6806945800781	266.1743469238281	1.0	346.32318115234375	250.7203826904297	0.9999998807907104	345.5382080078125	249.72125244140625	7.912516593933105e-5	345.4389953613281	253.4719696044922	0.00012230873107910156	2	041
7	423.68780517578125	271.4112243652344	1.0	345.4168701171875	245.9003143310547	0.9999997615814209	343.7982482910156	247.17373657226562	0.00010803341865539551	340.6788330078125	247.82687377929688	8.022785186767578e-5	2	041
8	426.9942932128906	272.7171630859375	1.0	431.22705078125	276.4660949707031	0.00011470913887023926	425.2796936035156	270.7749938964844	0.00011783838272094727	408.1733093261719	270.4913024902344	7.072091102600098e-5	2	041
9	429.79193115234375	279.58099365234375	1.0	349.40447998046875	238.85496520996094	0.013030409812927246	430.97869873046875	283.5506591796875	4.252791404724121e-5	426.6522521972656	289.67474365234375	4.464387893676758e-5	2	041
10	433.2172546386719	281.1850280761719	1.0	369.8446350097656	241.3210906982422	1.0	433.3392028808594	284.4389343261719	6.29127025604248e-5	422.8172607421875	270.12347412109375	4.270672798156738e-5	2	041
11	438.21160888671875	285.862548828125	1.0	366.656005859375	239.4532470703125	0.9999992847442627	437.8193054199219	286.8814392089844	0.00019472837448120117	424.68927001953125	296.0478210449219	0.00010317564010620117	2	041
12	440.4122314453125	287.57916259765625	1.0	361.464111328125	239.08302307128906	0.998469889163971	440.134765625	287.6089782714844	0.00017833709716796875	437.4009094238281	276.6982421875	0.00011521577835083008	2	041
13	443.67657470703125	291.6733093261719	1.0	364.0602722167969	232.25112915039062	0.999662458896637	359.393798828125	233.42373657226562	7.966160774230957e-5	354.65679931640625	235.99562072753906	0.00013118982315063477	2	041
14	448.6457824707031	296.14996337890625	1.0	358.9996643066406	239.978271484375	0.9999818801879883	451.365478515625	298.99169921875	5.930662155151367e-5	437.5899963378906	283.2562255859375	5.322694778442383e-5	2	041
15	452.3970947265625	300.6089782714844	1.0	376.60595703125	241.2928009033203	0.9999727010726929	451.9594421386719	302.2393798828125	0.0001233816146850586	441.98736572265625	291.7571716308594	0.00015673041343688965	2	041
16	458.2177429199219	305.1634521484375	1.0	377.4001159667969	240.5023956298828	1.0	456.27899169921875	303.9389343261719	7.838010787963867e-5	440.3739929199219	303.6121520996094	7.808208465576172e-5	2	041
17	460.4806823730469	306.81756591796875	1.0	377.8365478515625	238.26205444335938	1.0	464.978759765625	305.35186767578125	4.3779611587524414e-5	452.9642333984375	292.961181640625	8.171796798706055e-5	2	041
18	460.90283203125	310.6683654785156	1.0	377.9694519042969	237.0081329345703	1.0	380.6339416503906	237.43214416503906	5.492568016052246e-5	383.08294677734375	238.37205505371094	9.441375732421875e-5	2	041
19	465.9366455078125	309.50823974609375	1.0	378.6930236816406	236.0905303955078	1.0	381.3838195800781	237.2526092529297	9.062886238098145e-5	377.97332763671875	238.21717834472656	0.00018543004989624023	2	041
20	465.6195068359375	311.2938232421875	1.0	380.8197937011719	235.86428833007812	1.0	384.96612548828125	235.41127014160156	0.0001728832721710205	454.48870849609375	300.6636047363281	0.0004572868347167969	2	041
21	466.2579650878906	313.31103515625	1.0	382.4380798339844	237.57110595703125	1.0	386.41180419921875	236.00778198242188	0.00010600686073303223	455.6399841308594	303.3935852050781	0.00035384297370910645	2	041
22	467.3197021484375	313.38751220703125	1.0	383.764404296875	238.27027893066406	1.0	387.59796142578125	236.25367736816406	6.669759750366211e-5	456.5217590332031	304.1136169433594	0.00027686357498168945	2	041
23	467.9728088378906	315.0154724121094	0.9999994039535522	383.33599853515625	238.7333526611328	1.0	387.1039123535156	236.67550659179688	3.960728645324707e-5	384.74359130859375	241.68304443359375	0.00013151764869689941	2	041
24	467.6626281738281	316.0722351074219	0.9999999403953552	383.8236389160156	238.51181030273438	1.0	387.6097412109375	239.0286865234375	0.000167161226272583	384.4011535644531	241.59219360351562	0.0004652738571166992	2	041
25	469.20635986328125	315.5831604003906	1.0	387.34588623046875	236.7233428955078	1.0	389.943359375	236.80731201171875	0.0002174675464630127	388.176513671875	238.7115478515625	0.0008766055107116699	2	041
26	468.9529113769531	315.8473205566406	1.0	389.3371276855469	234.2391815185547	1.0	512.4313354492188	200.82986450195312	1.0	508.93951416015625	201.7184600830078	0.0006538331508636475	2	041
27	466.8335876464844	316.3699951171875	0.9999998807907104	390.9618835449219	234.96499633789062	1.0	512.5972290039062	201.58004760742188	1.0	509.0689697265625	202.13241577148438	0.0022006332874298096	2	041
28	467.51806640625	319.57806396484375	0.9999858140945435	388.82891845703125	238.98875427246094	1.0	511.6917419433594	201.27377319335938	1.0	508.65814208984375	202.12977600097656	0.0014197826385498047	2	041
29	468.2161560058594	319.853759765625	0.9999995827674866	388.2333984375	240.78123474121094	1.0	511.9449462890625	201.32528686523438	1.0	508.5061340332031	202.03311157226562	0.0009137094020843506	2	041
30	468.1654052734375	319.9633483886719	0.9999998807907104	388.6711120605469	241.14169311523438	1.0	512.73583984375	201.19883728027344	1.0	509.14910888671875	201.5564727783203	0.0017702579498291016	2	041
31	468.1225280761719	320.5516662597656	0.9999982118606567	389.6123046875	241.92002868652344	1.0	512.0101928710938	201.18447875976562	1.0	508.5092468261719	201.93505859375	0.0012648701667785645	2	041
32	469.3763122558594	319.43603515625	0.9999973773956299	390.9832458496094	241.82870483398438	1.0	512.2721557617188	201.16041564941406	1.0	508.9757385253906	201.8016815185547	0.001996159553527832	2	041
33	467.9681701660156	317.83477783203125	0.9999799132347107	390.2876281738281	242.873291015625	1.0	511.8413391113281	200.3860321044922	1.0	508.6636047363281	201.51441955566406	0.0005787909030914307	2	041
34	469.73712158203125	321.9719543457031	0.9989818334579468	391.5799865722656	242.3994903564453	1.0	512.771728515625	201.02264404296875	1.0	509.44927978515625	201.68858337402344	0.0009253323078155518	2	041
35	514.6704711914062	205.30979919433594	5.626678466796875e-5	392.0263366699219	243.42222595214844	1.0	512.3884887695312	201.52420043945312	1.0	509.0124206542969	202.14663696289062	0.0009883642196655273	2	041
36	514.901611328125	205.46240234375	6.923079490661621e-5	391.56231689453125	242.4842529296875	1.0	512.6014404296875	201.23670959472656	1.0	509.291748046875	202.01710510253906	0.0018172860145568848	2	041
37	514.6956787109375	205.4188232421875	8.538365364074707e-5	391.9156494140625	240.7874298095703	1.0	512.430908203125	201.36111450195312	1.0	508.716796875	202.26962280273438	0.0008475184440612793	2	041
38	401.0734558105469	239.52850341796875	6.73830509185791e-5	396.1719665527344	242.41307067871094	1.0	512.0972290039062	201.9356689453125	1.0	508.51397705078125	202.8245849609375	0.0007876753807067871	2	041
39	514.4985961914062	205.29971313476562	5.581974983215332e-5	398.49566650390625	248.95652770996094	0.9999896287918091	512.30859375	201.2029571533203	1.0	508.97613525390625	202.1339874267578	0.001447916030883789	2	041
40	515.443115234375	205.0186767578125	7.37607479095459e-5	390.7629699707031	257.6814270019531	0.9999873638153076	512.6344604492188	201.3595733642578	1.0	509.39105224609375	202.17727661132812	0.000720590353012085	2	041
41	399.75506591796875	259.7789001464844	0.00010344386100769043	388.86334228515625	259.653564453125	1.0	512.3121948242188	201.45327758789062	1.0	508.82708740234375	202.46673583984375	0.0012264251708984375	2	041
42	387.82037353515625	259.99163818359375	0.0002650022506713867	385.6881408691406	263.3487243652344	1.0	513.1798095703125	201.60137939453125	1.0	509.6747741699219	202.56246948242188	0.0008786916732788086	2	041
43	386.5631408691406	264.53997802734375	0.00045928359031677246	385.69378662109375	267.3956604003906	1.0	512.7466430664062	201.38577270507812	1.0	509.2754211425781	202.25442504882812	0.0004723966121673584	2	041
44	515.6099243164062	208.845458984375	6.628036499023438e-5	511.54644775390625	203.011962890625	0.00011229515075683594	512.4334106445312	201.85025024414062	1.0	508.7696228027344	202.59983825683594	0.0009874701499938965	2	041
45	384.433349609375	277.89263916015625	0.000546574592590332	384.46832275390625	277.7057800292969	0.9992157220840454	512.0554809570312	201.52847290039062	1.0	508.41656494140625	202.6009521484375	0.0009360611438751221	2	041
46	514.99609375	205.37265014648438	0.00010019540786743164	514.5084838867188	204.99195861816406	0.00016257166862487793	512.9092407226562	201.82923889160156	1.0	508.9891662597656	202.7865447998047	0.0008221864700317383	2	041
47	375.24237060546875	291.744140625	0.00038823485374450684	380.9942932128906	289.3247985839844	0.9999988079071045	512.4778442382812	201.4547119140625	1.0	508.735107421875	202.28053283691406	0.0020329952239990234	2	041
48	383.9327392578125	292.6973876953125	0.0017162859439849854	385.03448486328125	291.9164123535156	1.0	511.9905700683594	201.83822631835938	1.0	508.421875	202.62806701660156	0.0008677840232849121	2	041
49	376.2894287109375	293.194580078125	0.0002340376377105713	382.125732421875	292.5919494628906	1.0	512.1907348632812	201.53746032714844	1.0	508.6630859375	202.3429718017578	0.0010964572429656982	2	041
50	377.31597900390625	293.0267333984375	0.0016109645366668701	378.675537109375	294.52044677734375	0.9999887943267822	512.6776733398438	201.5104217529297	1.0	509.2489929199219	202.2831268310547	0.0011120438575744629	2	041
51	375.80902099609375	293.6427917480469	0.0002516508102416992	378.4546813964844	293.92242431640625	1.0	512.3953247070312	201.64759826660156	1.0	508.6551818847656	202.56515502929688	0.0006928741931915283	2	041
52	514.6575317382812	204.98976135253906	7.617473602294922e-5	514.0028076171875	204.1324920654297	0.00013515353202819824	511.7249755859375	201.35623168945312	1.0	508.4171142578125	202.0843963623047	0.0009529292583465576	2	041
53	514.8965454101562	205.02975463867188	6.0051679611206055e-5	383.0193176269531	291.8563537597656	0.011499226093292236	512.4213256835938	201.71815490722656	1.0	508.78460693359375	202.5404510498047	0.0006645023822784424	2	041
54	470.1249084472656	291.8230285644531	0.10413864254951477	380.9270935058594	291.98626708984375	0.9950867891311646	512.0518798828125	201.65203857421875	1.0	508.3720703125	202.5765380859375	0.0007993876934051514	2	041
55	470.7212829589844	292.9792785644531	0.00270804762840271	386.74114990234375	295.3372497558594	1.0	513.0879516601562	201.06686401367188	1.0	509.3145751953125	202.02537536621094	0.0006806552410125732	2	041
56	462.1794738769531	292.25482177734375	0.003379613161087036	377.15618896484375	296.4510803222656	1.0	512.6817016601562	201.2562713623047	1.0	509.3626403808594	202.18865966796875	0.0007569491863250732	2	041
57	463.9113464355469	291.53082275390625	0.06970468163490295	374.91485595703125	295.77069091796875	0.9999805092811584	512.7389526367188	201.54794311523438	1.0	509.1393737792969	202.5476531982422	0.0005978047847747803	2	041
58	511.52203369140625	207.979736328125	5.981326103210449e-5	383.9562072753906	290.40032958984375	0.00022533535957336426	512.5684204101562	201.74522399902344	1.0	509.07818603515625	202.77725219726562	0.0012624859809875488	2	041
59	383.14093017578125	294.30120849609375	0.0012013912200927734	384.92218017578125	292.97821044921875	0.9999995231628418	512.6952514648438	201.5815887451172	1.0	509.1424865722656	202.26084899902344	0.0007856488227844238	2	041
60	377.0749816894531	298.4743347167969	0.0006736218929290771	380.6654357910156	297.4654541015625	1.0	512.8988037109375	201.70550537109375	1.0	509.2057800292969	202.3891143798828	0.0005689561367034912	2	041
61	377.1837463378906	297.68621826171875	0.0004311203956604004	377.9004211425781	300.7317199707031	1.0	512.5440673828125	201.78372192382812	1.0	509.269287109375	202.60923767089844	0.002921164035797119	2	041
62	463.362060546875	291.8060302734375	0.3006742596626282	376.7156982421875	298.9440612792969	1.0	512.4243774414062	201.33624267578125	1.0	508.7665100097656	201.98193359375	0.0008359849452972412	2	041
63	372.91827392578125	295.77105712890625	0.00017309188842773438	373.70745849609375	299.2807922363281	0.9997098445892334	512.3294677734375	201.57997131347656	1.0	508.76995849609375	202.33665466308594	0.0014232099056243896	2	041
64	383.8128356933594	294.1167297363281	8.910894393920898e-5	385.6457824707031	291.7920837402344	0.9962965846061707	512.5726318359375	201.5753173828125	1.0	509.2986145019531	202.4069061279297	0.0010089278221130371	2	041
65	377.0453796386719	300.4144592285156	0.00018388032913208008	379.5720520019531	298.51007080078125	0.9998692274093628	513.5939331054688	201.1110076904297	1.0	510.48016357421875	202.09388732910156	0.000750124454498291	2	041
66	377.1180114746094	304.26556396484375	0.00034883618354797363	377.3419494628906	300.1090087890625	1.0	512.256103515625	201.72691345214844	1.0	508.75494384765625	202.12095642089844	0.001734018325805664	2	041
67	469.1597595214844	292.87481689453125	0.44835761189460754	374.49749755859375	299.2593078613281	1.0	511.90997314453125	201.9358673095703	1.0	508.4168395996094	202.98834228515625	0.0023679137229919434	2	041
68	462.22125244140625	291.39111328125	0.14968439936637878	372.63909912109375	300.10693359375	1.0	512.8936157226562	201.73312377929688	1.0	509.0323791503906	202.57496643066406	0.0009273290634155273	2	041
69	460.88568115234375	290.417724609375	0.22107955813407898	371.8099670410156	294.319580078125	0.021954327821731567	512.7156982421875	201.25717163085938	1.0	508.8874816894531	202.11643981933594	0.0005466043949127197	2	041
70	468.3567810058594	294.11279296875	0.018181532621383667	379.6549987792969	292.6486511230469	0.22105079889297485	512.9979248046875	201.58460998535156	1.0	509.0391845703125	202.7930908203125	0.0005881786346435547	2	041
71	374.8254089355469	301.04071044921875	0.0009464621543884277	377.2456970214844	300.3920593261719	0.9999997615814209	512.467529296875	201.74293518066406	1.0	508.941650390625	202.83383178710938	0.0015358030796051025	2	041
72	373.3878479003906	303.2347717285156	0.00030297040939331055	373.112060546875	300.5207214355469	1.0	512.5185546875	201.54409790039062	1.0	509.3813171386719	202.33074951171875	0.0013886988162994385	2	041
73	367.2372741699219	303.04705810546875	0.0004610419273376465	370.3905029296875	298.89691162109375	1.0	512.498291015625	201.16844177246094	1.0	509.0639953613281	202.37960815429688	0.0006124973297119141	2	041
74	462.4006042480469	290.7643737792969	0.23203250765800476	368.7554626464844	299.9601745605469	0.9999998211860657	512.8526000976562	201.09275817871094	1.0	509.1062927246094	202.0762481689453	0.0005519986152648926	2	041
75	467.2081298828125	290.39166259765625	0.9998620748519897	372.3133239746094	294.7813415527344	0.09700646996498108	512.24267578125	200.97879028320312	1.0	508.6986999511719	202.07879638671875	0.0013089776039123535	2	041
76	465.1103210449219	291.44866943359375	0.46136611700057983	375.6585693359375	299.70843505859375	0.9999836683273315	512.1434326171875	201.43460083007812	1.0	509.1431579589844	202.34523010253906	0.0025881826877593994	2	041
77	470.1440734863281	293.1587219238281	0.023828327655792236	377.19171142578125	299.0353698730469	0.9999998807907104	512.7550659179688	201.3232421875	1.0	509.20123291015625	202.78700256347656	0.0007722973823547363	2	041
78	462.66766357421875	292.30364990234375	0.8519502878189087	372.6662292480469	300.54632568359375	1.0	512.2246704101562	201.12652587890625	1.0	508.88690185546875	201.8820343017578	0.0009203851222991943	2	041
79	466.03936767578125	290.84149169921875	0.999990701675415	368.84625244140625	300.3623962402344	1.0	512.1483764648438	201.35647583007812	1.0	508.6787414550781	202.427490234375	0.0009397566318511963	2	041
80	462.345947265625	289.204833984375	0.9997904896736145	365.85699462890625	301.2580871582031	0.9997002482414246	512.6248168945312	201.8475341796875	1.0	509.1564025878906	202.9493408203125	0.0007908940315246582	2	041
81	463.1004943847656	291.4610900878906	0.4041305482387543	374.37005615234375	294.3356628417969	0.00042960047721862793	512.6771850585938	201.21742248535156	1.0	509.1950988769531	202.24566650390625	0.001038968563079834	2	041
82	464.1186218261719	291.4060363769531	0.9998850226402283	372.9523010253906	300.9603576660156	1.0	511.82525634765625	201.4198455810547	1.0	508.2831726074219	202.15463256835938	0.0023349523544311523	2	041
83	465.92626953125	291.9366149902344	0.015916138887405396	371.8699951171875	300.4296875	1.0	512.3796997070312	201.05889892578125	1.0	509.2413024902344	201.85037231445312	0.0009937584400177002	2	041
84	370.6083984375	296.8340759277344	0.0002575218677520752	370.4462585449219	299.37457275390625	1.0	512.0576171875	201.6338653564453	1.0	508.4585876464844	202.37127685546875	0.0014112889766693115	2	041
85	466.0592041015625	275.888427734375	0.9999923706054688	379.7716369628906	293.68560791015625	0.0984860360622406	512.2683715820312	201.5649871826172	1.0	508.85430908203125	202.2996368408203	0.0013648569583892822	2	041
86	465.5397033691406	272.3426513671875	0.9999887943267822	382.9010925292969	293.934814453125	0.9885603785514832	511.9820861816406	201.28517150878906	1.0	508.525146484375	202.37644958496094	0.0007190108299255371	2	041
87	464.28228759765625	268.9896240234375	0.9999973773956299	388.05377197265625	296.77777099609375	0.001032322645187378	512.77197265625	201.64939880371094	1.0	509.1553955078125	203.0758819580078	0.0006628632545471191	2	041
88	462.78717041015625	266.6521301269531	1.0	388.0444641113281	297.32379150390625	0.001425027847290039	512.2857055664062	201.9876708984375	1.0	508.6380615234375	203.2927703857422	0.000640183687210083	2	041
89	463.4231262207031	266.6370544433594	1.0	397.0732421875	311.2172546386719	0.0003056526184082031	512.742919921875	201.14878845214844	1.0	509.0875244140625	202.26412963867188	0.0016847848892211914	2	041
90	463.2005920410156	265.8588562011719	1.0	383.14801025390625	308.1528015136719	0.24331575632095337	512.4957275390625	201.6138458251953	1.0	508.7835998535156	202.28268432617188	0.002063840627670288	2	041
91	463.1385803222656	265.1748046875	1.0	383.63616943359375	312.1219177246094	0.9974113702774048	512.6674194335938	201.4263916015625	1.0	509.1829528808594	202.4524383544922	0.0015060007572174072	2	041
92	462.09710693359375	264.52581787109375	1.0	380.0012512207031	317.3778381347656	1.0	513.1982421875	201.76634216308594	1.0	377.51275634765625	318.5355529785156	0.000527501106262207	2	041
93	463.1002502441406	264.56854248046875	1.0	379.47137451171875	321.161865234375	1.0	512.8372802734375	201.4187469482422	1.0	509.5550231933594	202.82850646972656	0.00102272629737854	2	041
94	461.7065124511719	262.753173828125	1.0	379.49078369140625	324.9148864746094	1.0	513.1663818359375	201.9142303466797	1.0	510.7720947265625	202.611083984375	0.000499725341796875	2	041
95	462.2615966796875	263.0682373046875	1.0	381.558349609375	329.489990234375	1.0	512.53369140625	201.6000518798828	1.0	510.7536315917969	201.7836151123047	0.0008459091186523438	2	041
96	460.8084411621094	263.1651611328125	1.0	380.1976623535156	330.89886474609375	1.0	512.8504638671875	201.6698455810547	1.0	509.1612243652344	202.70220947265625	0.0018040239810943604	2	041
97	462.0760192871094	262.55712890625	1.0	381.9022521972656	332.4508972167969	1.0	513.3072509765625	201.11561584472656	1.0	509.51885986328125	201.69960021972656	0.0016084015369415283	2	041
98	461.68505859375	262.5940246582031	1.0	382.8200988769531	333.8255615234375	1.0	513.106689453125	201.4401092529297	1.0	510.8287048339844	201.899658203125	0.0013830065727233887	2	041
99	461.6212158203125	262.87493896484375	1.0	380.81866455078125	335.4685974121094	1.0	512.3203735351562	201.17138671875	1.0	508.80889892578125	202.15724182128906	0.0009576678276062012	2	041
100	461.3332824707031	264.1589050292969	1.0	378.0420837402344	335.396240234375	1.0	513.097412109375	201.55905151367188	1.0	509.1000671386719	202.25503540039062	0.000788271427154541	2	041
101	460.875244140625	263.6852111816406	1.0	379.4861145019531	336.4825744628906	1.0	513.0908203125	201.4204559326172	1.0	509.4438781738281	202.72509765625	0.0006011426448822021	2	041
102	460.9180603027344	263.5544128417969	1.0	378.89892578125	335.3028564453125	1.0	512.3610229492188	201.2313690185547	1.0	509.38861083984375	202.2847442626953	0.0011559128761291504	2	041
103	461.57275390625	262.9402770996094	1.0	378.2514953613281	335.43133544921875	1.0	512.84521484375	201.56219482421875	1.0	509.37249755859375	202.63246154785156	0.0007627606391906738	2	041
104	460.4469909667969	264.28900146484375	1.0	376.8679504394531	336.04095458984375	1.0	513.7296142578125	201.33462524414062	1.0	511.1304626464844	201.9618377685547	0.0008150041103363037	2	041
105	459.8853454589844	264.3214111328125	1.0	373.846923828125	334.0895080566406	1.0	512.3602905273438	201.0403289794922	1.0	508.7783508300781	202.02947998046875	0.0013492405414581299	2	041
106	460.6161193847656	264.4338684082031	1.0	377.4462585449219	335.4733581542969	1.0	513.4850463867188	201.680419921875	1.0	511.2177734375	202.10939025878906	0.0006387829780578613	2	041
107	461.10784912109375	263.499267578125	1.0	376.1487731933594	337.0388488769531	1.0	513.2886352539062	201.796630859375	1.0	509.42938232421875	202.81488037109375	0.00053367018699646	2	041
108	459.081787109375	263.72418212890625	1.0	377.038818359375	337.56085205078125	1.0	512.4998779296875	201.6622314453125	1.0	508.8197021484375	202.5089111328125	0.001272350549697876	2	041
109	459.88238525390625	263.45965576171875	1.0	375.37933349609375	337.08209228515625	1.0	512.3519897460938	201.24166870117188	1.0	508.9666748046875	202.26852416992188	0.0007676184177398682	2	041
110	458.9259033203125	264.0470275878906	1.0	371.482421875	335.6035461425781	1.0	513.19091796875	201.48851013183594	1.0	509.61126708984375	202.43975830078125	0.0005631446838378906	2	041
111	460.2325744628906	263.7110595703125	1.0	374.5998840332031	337.9719543457031	1.0	512.408203125	201.46270751953125	1.0	508.79486083984375	202.3899383544922	0.0007541477680206299	2	041
112	460.28387451171875	264.1694030761719	1.0	376.9808654785156	336.2799072265625	1.0	513.1884765625	201.6744384765625	1.0	509.4521484375	202.69911193847656	0.0005795955657958984	2	041
113	460.6795349121094	263.4781799316406	1.0	375.5462951660156	336.2051086425781	1.0	512.38916015625	201.6597900390625	1.0	509.0250549316406	202.87203979492188	0.0014516711235046387	2	041
114	460.1062316894531	264.6943054199219	1.0	372.62664794921875	336.4781494140625	1.0	512.6381225585938	201.7734832763672	1.0	508.67462158203125	202.6591033935547	0.0007362663745880127	2	041
115	460.3038635253906	263.97906494140625	1.0	371.90557861328125	334.4824523925781	1.0	512.6607055664062	201.79962158203125	1.0	509.13250732421875	202.84671020507812	0.0010651648044586182	2	041
116	460.2959289550781	264.3208923339844	1.0	377.261962890625	336.92266845703125	1.0	512.9339599609375	202.02325439453125	1.0	511.0478820800781	202.1390380859375	0.0007957816123962402	2	041
117	460.2371520996094	263.6056823730469	1.0	375.3124084472656	337.2178955078125	1.0	512.5457153320312	201.80592346191406	1.0	508.7259521484375	202.85549926757812	0.0006274878978729248	2	041
118	460.545166015625	264.21795654296875	1.0	376.4355773925781	339.9322204589844	1.0	513.0739135742188	201.56277465820312	1.0	510.6598205566406	202.0052947998047	0.0004987120628356934	2	041
119	460.6526184082031	263.59149169921875	1.0	375.6134338378906	338.325927734375	1.0	512.211669921875	200.97247314453125	1.0	508.80975341796875	202.08493041992188	0.0007081031799316406	2	041
120	459.385009765625	262.8962097167969	1.0	373.3724060058594	337.8921203613281	1.0	513.3623657226562	201.32391357421875	1.0	509.4524230957031	202.31439208984375	0.0005195140838623047	2	041
121	459.677001953125	263.1941833496094	1.0	375.350341796875	337.3904724121094	1.0	513.1514282226562	202.0320281982422	1.0	509.17718505859375	202.70216369628906	0.0009853839874267578	2	041
122	460.1531066894531	263.57012939453125	1.0	377.4852294921875	338.1521301269531	1.0	512.876953125	201.7964324951172	1.0	509.086669921875	202.6173553466797	0.0014105737209320068	2	041
123	460.7933044433594	263.14837646484375	1.0	377.7604675292969	338.68890380859375	1.0	512.813720703125	201.49734497070312	1.0	509.35546875	202.43663024902344	0.0008080601692199707	2	041
124	461.20379638671875	263.83355712890625	1.0	378.2693176269531	338.55596923828125	1.0	512.5584716796875	201.69558715820312	1.0	509.5581970214844	202.6785125732422	0.0011018812656402588	2	041
125	460.13397216796875	264.1518859863281	1.0	375.5185546875	340.1910095214844	1.0	512.3811645507812	202.28175354003906	1.0	508.6251220703125	203.0131072998047	0.0011568963527679443	2	041
126	460.5028076171875	264.1044921875	1.0	373.7871398925781	338.2271423339844	1.0	513.2373046875	201.46978759765625	1.0	509.3167724609375	202.4176025390625	0.00047960877418518066	2	041
127	460.01031494140625	263.1459045410156	1.0	377.638427734375	339.7153015136719	1.0	512.82763671875	201.4958953857422	1.0	509.359619140625	202.73782348632812	0.0007117390632629395	2	041
128	460.3580322265625	263.9488830566406	1.0	376.4559631347656	340.1597900390625	1.0	512.4310302734375	201.57473754882812	1.0	508.6666564941406	202.3058319091797	0.0006043016910552979	2	041
129	459.00811767578125	263.9576110839844	1.0	376.8350830078125	339.49932861328125	1.0	512.7113647460938	201.72352600097656	1.0	509.057373046875	202.8961639404297	0.000826716423034668	2	041
130	458.9233703613281	263.9049377441406	1.0	377.2217102050781	340.50421142578125	1.0	513.4086303710938	201.50682067871094	1.0	509.6042785644531	202.5610809326172	0.0006668269634246826	2	041
131	460.67816162109375	263.4967346191406	1.0	377.4457702636719	341.050048828125	1.0	512.7314453125	201.3020782470703	1.0	510.5999755859375	202.09075927734375	0.0013382136821746826	2	041
132	460.5918273925781	263.9493408203125	1.0	377.4945983886719	341.399658203125	1.0	512.9703369140625	201.62078857421875	1.0	510.74774169921875	202.11582946777344	0.0007788538932800293	2	041
133	458.8045349121094	263.6264343261719	1.0	377.3373107910156	340.5478820800781	1.0	512.8197631835938	201.61923217773438	1.0	509.0981750488281	202.6493682861328	0.0004590153694152832	2	041
134	458.06158447265625	263.1011657714844	1.0	375.1767272949219	334.9337463378906	1.0	513.1450805664062	201.15650939941406	1.0	509.4468688964844	202.2853240966797	0.0006099343299865723	2	041
135	455.17779541015625	262.99517822265625	1.0	380.0535888671875	337.07000732421875	1.0	512.71875	201.1610870361328	1.0	509.32305908203125	202.1286163330078	0.0006281435489654541	2	041
136	454.40765380859375	259.68804931640625	1.0	384.33734130859375	341.00164794921875	1.0	513.0888671875	201.37283325195312	1.0	509.3150939941406	202.27476501464844	0.0005428791046142578	2	041
137	453.5608215332031	255.8417205810547	1.0	385.3266906738281	340.9833068847656	1.0	512.54638671875	201.3380584716797	1.0	508.9027404785156	202.14349365234375	0.0011638402938842773	2	041
138	453.52288818359375	253.43299865722656	1.0	388.87725830078125	338.9241943359375	1.0	512.689208984375	201.45872497558594	1.0	508.91058349609375	202.66217041015625	0.0005250275135040283	2	041
139	451.3403625488281	251.71267700195312	1.0	389.2747802734375	337.2818603515625	1.0	512.8616943359375	201.40728759765625	1.0	511.1512451171875	201.93814086914062	0.0009336173534393311	2	041
140	449.7930603027344	251.1746368408203	1.0	386.24041748046875	332.74755859375	1.0	512.7069702148438	201.29808044433594	1.0	385.9734802246094	332.6067199707031	0.0017752647399902344	2	041
141	446.7321472167969	246.85009765625	1.0	514.050048828125	204.6551055908203	0.00016012787818908691	512.8991088867188	201.53671264648438	1.0	509.118896484375	202.51461791992188	0.0014555156230926514	2	041
142	442.38140869140625	241.862548828125	1.0	439.5622253417969	244.41004943847656	0.0003438293933868408	512.6514282226562	201.7832794189453	1.0	509.6640625	202.47183227539062	0.001494079828262329	2	041
143	442.9359130859375	235.21734619140625	1.0	440.04718017578125	236.17137145996094	0.00017946958541870117	512.5491333007812	201.58953857421875	1.0	509.1274108886719	202.37844848632812	0.0008870959281921387	2	041
144	442.5606384277344	225.3785400390625	1.0	438.7156066894531	227.62881469726562	0.0006139874458312988	512.2701416015625	200.78001403808594	1.0	508.8861083984375	201.82102966308594	0.0008980929851531982	2	041
145	445.91522216796875	221.09022521972656	1.0	406.6562194824219	321.7259216308594	0.28156161308288574	511.83416748046875	201.7047119140625	1.0	508.48162841796875	203.0513153076172	0.0006974637508392334	2	041
146	446.47723388671875	216.6994171142578	1.0	404.56927490234375	321.691162109375	0.9880950450897217	512.7122802734375	201.59564208984375	1.0	509.2511291503906	202.53280639648438	0.001179516315460205	2	041
147	448.3926086425781	214.78109741210938	1.0	407.16473388671875	317.529296875	0.10866290330886841	512.2677001953125	200.66635131835938	1.0	508.9264221191406	201.99685668945312	0.0010202229022979736	2	041
148	449.2415771484375	211.98077392578125	1.0	403.8013610839844	309.29705810546875	0.6685587167739868	512.1173095703125	200.74073791503906	1.0	508.7389831542969	202.00411987304688	0.0005505084991455078	2	041
149	450.1799011230469	210.15972900390625	1.0	402.4988098144531	309.4989318847656	0.5774269104003906	512.7985229492188	201.0773468017578	1.0	508.9796447753906	202.20933532714844	0.0004711747169494629	2	041
150	452.2213134765625	209.58677673339844	1.0	402.64117431640625	307.0119323730469	1.0	512.4197387695312	201.105712890625	1.0	508.7279968261719	202.8500518798828	0.0004526078701019287	2	041
151	452.19384765625	209.97280883789062	1.0	401.69964599609375	305.9570007324219	1.0	512.6625366210938	200.5761260986328	1.0	508.6512756347656	202.03659057617188	0.0006037652492523193	2	041
152	452.6830749511719	209.16490173339844	1.0	399.14837646484375	302.3443603515625	1.0	512.5404052734375	200.93624877929688	1.0	509.2902526855469	202.23269653320312	0.0016595423221588135	2	041
153	453.7349853515625	208.24278259277344	1.0	399.6175537109375	302.91943359375	1.0	512.7750244140625	201.43145751953125	1.0	509.101318359375	202.6507568359375	0.0018741190433502197	2	041
154	453.3616638183594	207.67092895507812	1.0	400.2152404785156	299.16064453125	1.0	512.685302734375	201.19309997558594	1.0	509.01654052734375	202.64385986328125	0.0008255839347839355	2	041
155	454.03271484375	208.16448974609375	1.0	399.7118225097656	298.25323486328125	1.0	512.5363159179688	200.86227416992188	1.0	508.95208740234375	202.17041015625	0.0007097125053405762	2	041
156	453.6402282714844	206.8691864013672	1.0	397.1293640136719	294.97601318359375	1.0	512.4247436523438	201.05160522460938	1.0	508.622802734375	202.24241638183594	0.0007926821708679199	2	041
157	454.1588439941406	206.14495849609375	1.0	398.1527099609375	286.20855712890625	0.9999995231628418	512.4617309570312	200.90625	1.0	509.0148010253906	202.3844451904297	0.0009794831275939941	2	041
158	451.7252502441406	203.72549438476562	1.0	395.4894104003906	277.06689453125	0.9951284527778625	512.4783935546875	201.4038543701172	1.0	509.4374084472656	202.57151794433594	0.0027166008949279785	2	041
159	449.5105285644531	194.45115661621094	1.0	449.0408630371094	195.86810302734375	0.00018149614334106445	512.2935180664062	201.90345764160156	1.0	508.9307556152344	202.6822052001953	0.00124436616897583	2	041
160	451.9819641113281	184.6502685546875	1.0	512.408935546875	207.1467742919922	5.671381950378418e-5	511.8355712890625	201.49386596679688	1.0	508.16510009765625	203.14271545410156	0.0005612373352050781	2	041
161	454.9866638183594	167.3146514892578	0.9592117071151733	513.7906494140625	206.0606231689453	7.43865966796875e-5	511.4030456542969	202.8155517578125	1.0	507.515625	203.9666748046875	0.0008552074432373047	2	041
162	458.6208190917969	159.52586364746094	0.999998927116394	421.81854248046875	246.2458953857422	0.001391977071762085	511.2350158691406	203.23068237304688	1.0	507.9513854980469	204.30519104003906	0.00040391087532043457	2	041
163	462.0052490234375	153.12965393066406	1.0	423.62640380859375	252.46275329589844	1.0	511.79852294921875	202.54603576660156	1.0	508.4736328125	203.49465942382812	0.0019738078117370605	2	041
164	461.5180969238281	148.8059539794922	1.0	466.4319763183594	152.91543579101562	0.0005249977111816406	512.0452270507812	202.70474243164062	0.9999998807907104	509.287109375	203.06224060058594	0.004026234149932861	2	041
165	457.7198181152344	141.0662078857422	1.0	428.8752136230469	234.43421936035156	0.9999942183494568	511.90948486328125	201.66946411132812	1.0	509.1134033203125	203.0193634033203	0.0011438727378845215	2	041
166	454.52337646484375	135.94432067871094	1.0	513.1915893554688	204.59112548828125	9.658932685852051e-5	512.3709106445312	201.92840576171875	1.0	509.4283752441406	202.39556884765625	0.0013836026191711426	2	041
167	450.4605407714844	139.1365509033203	0.10542818903923035	513.0839233398438	204.42593383789062	9.965896606445312e-5	512.2658081054688	201.84243774414062	0.9999999403953552	509.15655517578125	202.80368041992188	0.002367556095123291	2	041
168	514.6260375976562	206.24853515625	8.347630500793457e-5	513.5358276367188	205.457275390625	0.00022113323211669922	512.4957885742188	202.75872802734375	1.0	508.9977111816406	203.31932067871094	0.0027697384357452393	2	041
169	514.5523071289062	206.22874450683594	7.238984107971191e-5	513.7543334960938	204.99057006835938	0.00019294023513793945	512.0443115234375	202.81797790527344	1.0	508.77618408203125	203.00180053710938	0.010348320007324219	2	041
170	455.98150634765625	212.44686889648438	0.2346629500389099	510.99285888671875	203.61363220214844	0.00017467141151428223	511.7469177246094	202.9093017578125	1.0	508.5826110839844	202.70184326171875	0.0013923943042755127	2	041
171	452.978271484375	226.27862548828125	0.8406873941421509	513.4610595703125	205.16163635253906	0.00015398859977722168	511.83709716796875	202.30966186523438	1.0	508.37945556640625	202.7579345703125	0.0007881820201873779	2	041
172	453.5896301269531	230.7256622314453	0.9996132850646973	439.8526916503906	125.05198669433594	1.0	512.5473022460938	202.5537872314453	1.0	437.47161865234375	127.11614227294922	0.0028357505798339844	2	041
173	450.0722961425781	234.8492431640625	1.0	437.3294372558594	119.60890197753906	0.00020450353622436523	512.370849609375	201.68994140625	1.0	508.7899169921875	202.932373046875	0.0015522241592407227	2	041
174	446.6642150878906	236.31927490234375	1.0	513.2069702148438	205.5770263671875	0.00010216236114501953	511.9021301269531	202.65602111816406	1.0	507.9845886230469	203.30136108398438	0.002142280340194702	2	041
175	445.0419006347656	236.52407836914062	1.0	424.4459228515625	142.8247833251953	0.9999998211860657	511.9537658691406	202.98104858398438	1.0	508.5863342285156	203.38433837890625	0.009352654218673706	2	041
176	442.7731628417969	240.13937377929688	1.0	416.2445373535156	143.83815002441406	1.0	511.9316711425781	201.77420043945312	1.0	508.5519714355469	202.79576110839844	0.0017422139644622803	2	041
177	444.0871887207031	242.05348205566406	1.0	414.718994140625	145.40769958496094	1.0	512.5428466796875	202.25575256347656	1.0	509.01605224609375	203.5315704345703	0.001622229814529419	2	041
178	443.0746765136719	244.2987060546875	1.0	411.4978332519531	137.45933532714844	0.9999997615814209	512.1489868164062	201.79885864257812	1.0	508.3228759765625	202.90496826171875	0.0010904371738433838	2	041
179	443.5371398925781	243.78651428222656	1.0	420.8527526855469	139.3529815673828	1.0	512.0480346679688	201.84898376464844	1.0	508.49163818359375	202.9746551513672	0.002806037664413452	2	041
180	442.75048828125	245.66734313964844	1.0	425.0196228027344	141.61180114746094	1.0	512.6485595703125	201.81333923339844	1.0	509.26739501953125	203.16159057617188	0.00208282470703125	2	041
181	443.681640625	245.5948486328125	1.0	424.0072021484375	141.25238037109375	1.0	512.1497192382812	201.93504333496094	1.0	422.39483642578125	142.36888122558594	0.0022822022438049316	2	041
182	445.29296875	245.83741760253906	1.0	421.39398193359375	140.98654174804688	1.0	512.3428344726562	201.85134887695312	1.0	420.8696594238281	142.4053192138672	0.0011028647422790527	2	041
183	446.5982971191406	246.7505645751953	1.0	422.29876708984375	142.2732391357422	1.0	512.9280395507812	202.4355926513672	0.9999999403953552	509.3736572265625	203.07366943359375	0.0035903751850128174	2	041
184	446.7193908691406	248.60794067382812	1.0	419.699951171875	143.8257293701172	1.0	512.5795288085938	201.5962371826172	1.0	419.29791259765625	143.41436767578125	0.002330392599105835	2	041
185	447.2475280761719	249.0425262451172	1.0	422.7320861816406	145.32373046875	1.0	512.8184204101562	201.52316284179688	1.0	509.1236267089844	202.7972412109375	0.001273423433303833	2	041
186	449.05999755859375	249.47561645507812	1.0	419.63043212890625	147.04827880859375	1.0	512.9593505859375	201.74569702148438	1.0	418.6802978515625	148.5177459716797	0.0007643997669219971	2	041
187	448.90960693359375	249.83767700195312	1.0	424.2849426269531	146.90745544433594	1.0	513.1961669921875	201.5214385986328	1.0	509.1116638183594	202.74032592773438	0.0007612109184265137	2	041
188	451.4187927246094	250.71286010742188	1.0	423.54791259765625	148.6150360107422	1.0	512.0743408203125	201.57955932617188	1.0	508.7685546875	202.62936401367188	0.0012132525444030762	2	041
189	452.0323181152344	251.63668823242188	1.0	422.4898376464844	148.42950439453125	1.0	512.5540161132812	201.54937744140625	1.0	509.2672424316406	202.3631591796875	0.0023463964462280273	2	041
190	451.39447021484375	254.19744873046875	1.0	425.0237731933594	149.88983154296875	0.9999030828475952	512.5872192382812	202.1023712158203	1.0	508.8478698730469	202.6552276611328	0.0017345845699310303	2	041
191	451.8179016113281	255.55441284179688	1.0	513.892578125	204.89736938476562	0.00018236041069030762	512.20166015625	202.1859588623047	1.0	508.9505920410156	202.92787170410156	0.0016839206218719482	2	041
192	452.2004089355469	258.237548828125	1.0	423.18756103515625	163.41275024414062	1.0	512.5444946289062	201.5403289794922	1.0	509.1115417480469	202.6427764892578	0.0015142858028411865	2	041
193	451.88604736328125	257.0497131347656	1.0	414.9581298828125	175.05126953125	0.9999873638153076	512.6646118164062	201.7779998779297	1.0	508.9562072753906	202.95574951171875	0.0009479522705078125	2	041
194	456.4031066894531	263.3831787109375	1.0	417.2586669921875	169.45437622070312	1.0	512.4127197265625	200.9517364501953	1.0	509.1299133300781	202.18316650390625	0.0011163949966430664	2	041
195	456.9963073730469	264.6433410644531	0.9974682331085205	408.65118408203125	180.75994873046875	1.0	512.090087890625	201.67578125	1.0	508.6226501464844	202.79075622558594	0.0030347108840942383	2	041
196	515.3487548828125	208.77468872070312	9.459257125854492e-5	511.0580749511719	202.654052734375	0.0004550814628601074	512.5792846679688	202.2437286376953	1.0	509.2521057128906	203.34278869628906	0.003805100917816162	2	041
197	510.1477355957031	207.966064453125	7.653236389160156e-5	510.2491760253906	202.8443145751953	0.00033792853355407715	510.98309326171875	202.1223907470703	1.0	507.7947998046875	202.47422790527344	0.0010599493980407715	2	041
198	474.4879150390625	199.84860229492188	0.02291560173034668	513.322265625	203.36172485351562	0.00021085143089294434	511.1382141113281	201.74378967285156	1.0	508.3832702636719	203.64114379882812	0.0004912316799163818	2	041
199	510.6037902832031	208.2364501953125	0.00011104345321655273	510.7427978515625	203.29917907714844	0.00016579031944274902	511.7245178222656	201.64410400390625	1.0	508.50836181640625	203.759765625	0.0008401274681091309	2	041
200	454.79388427734375	182.23435974121094	0.9999954700469971	513.5311889648438	205.17080688476562	0.00010988116264343262	511.80145263671875	201.90208435058594	1.0	508.1285705566406	203.34613037109375	0.0008230209350585938	2	041
201	454.322021484375	178.5627899169922	0.9999997615814209	451.9205017089844	181.81942749023438	0.00016108155250549316	512.1168212890625	201.88104248046875	1.0	508.2255859375	203.39541625976562	0.0008172690868377686	2	041
202	452.2601318359375	174.90768432617188	1.0	430.36431884765625	259.8625793457031	0.9999958276748657	512.2284545898438	201.91221618652344	1.0	430.6390380859375	260.441650390625	0.0006476342678070068	2	041
203	449.119384765625	173.9687042236328	1.0	447.7459716796875	176.05270385742188	0.00017455220222473145	511.8227844238281	203.17515563964844	1.0	507.9925842285156	204.12261962890625	0.0011327862739562988	2	041
204	447.9591064453125	172.75270080566406	0.9998558163642883	425.822509765625	257.0585021972656	0.7919649481773376	512.4442138671875	202.0973663330078	1.0	509.015869140625	203.81634521484375	0.0008327960968017578	2	041
205	447.5888671875	172.15182495117188	0.9999998807907104	431.0277099609375	261.7996520996094	0.0002449154853820801	512.225341796875	201.81668090820312	1.0	508.65667724609375	203.00344848632812	0.0005020499229431152	2	041
206	450.4632568359375	169.45498657226562	1.0	432.23883056640625	258.1143798828125	0.568198561668396	512.3524169921875	202.05691528320312	1.0	508.8368225097656	203.64247131347656	0.0014043152332305908	2	041
207	451.9049377441406	166.3450927734375	1.0	428.3863830566406	255.08189392089844	0.9999959468841553	512.2085571289062	202.2294158935547	1.0	427.70013427734375	254.6826171875	0.005120456218719482	2	041
208	453.4826965332031	163.20742797851562	1.0	425.2098388671875	247.15512084960938	0.005710422992706299	511.9951477050781	202.23965454101562	1.0	508.4523010253906	203.6541290283203	0.0016373693943023682	2	041
209	453.7224426269531	161.3790283203125	1.0	418.1342468261719	249.59780883789062	0.9999008178710938	511.485107421875	202.92860412597656	1.0	508.2450256347656	203.98268127441406	0.00304490327835083	2	041
210	455.23175048828125	157.51422119140625	1.0	453.0901794433594	162.24583435058594	0.00014081597328186035	512.4629516601562	202.21112060546875	1.0	509.074462890625	203.5898895263672	0.0009869635105133057	2	041
211	451.36492919921875	159.51104736328125	0.9999999403953552	448.1598205566406	161.6068878173828	0.000518798828125	512.1366577148438	202.1869659423828	1.0	508.5568542480469	203.39418029785156	0.0012130141258239746	2	041
212	514.8304443359375	205.2981719970703	7.355213165283203e-5	513.9815063476562	205.17062377929688	0.00010982155799865723	512.5048217773438	202.59701538085938	1.0	508.7560119628906	203.18380737304688	0.0010822117328643799	2	041
213	511.0787658691406	208.75648498535156	0.000545114278793335	514.226806640625	208.6979217529297	0.00035494565963745117	512.5341186523438	203.53610229492188	0.9999998807907104	509.4281921386719	202.10818481445312	0.0016120970249176025	2	041
214	514.4111938476562	205.0631561279297	6.848573684692383e-5	513.478515625	204.62738037109375	0.00011292099952697754	511.760009765625	202.09194946289062	1.0	508.7214050292969	202.61366271972656	0.0007560551166534424	2	041
215	513.5667724609375	205.38485717773438	6.216764450073242e-5	511.8868103027344	204.7111053466797	8.842349052429199e-5	510.8243103027344	202.3717498779297	1.0	507.19091796875	203.11288452148438	0.0006502866744995117	2	041
216	446.72857666015625	242.60284423828125	0.9999995827674866	513.09375	205.38902282714844	7.888674736022949e-5	511.0524597167969	202.27662658691406	1.0	507.5393981933594	203.5699005126953	0.0017223358154296875	2	041
217	446.6993103027344	252.1928253173828	1.0	513.5676879882812	205.09007263183594	0.00012621283531188965	511.48974609375	202.3941192626953	1.0	507.894287109375	203.2943115234375	0.0015545785427093506	2	041
218	445.3647766113281	267.9383850097656	0.9999848008155823	509.2897644042969	205.5127716064453	0.00011339783668518066	511.6905212402344	203.04617309570312	1.0	508.2385559082031	203.6879425048828	0.0020314157009124756	2	041
219	514.7085571289062	205.4970245361328	6.026029586791992e-5	514.1925659179688	204.9993438720703	0.00010779500007629395	512.3468017578125	202.0973358154297	1.0	508.9103088378906	202.95323181152344	0.0009748339653015137	2	041
220	510.9986267089844	207.86102294921875	0.00028142333030700684	510.26507568359375	206.27565002441406	0.00030034780502319336	512.29052734375	201.55064392089844	1.0	508.5517883300781	201.8616485595703	0.0005208253860473633	2	041
221	515.552734375	208.5440673828125	0.00014254450798034668	510.48883056640625	202.62013244628906	0.00014224648475646973	512.1299438476562	202.0675048828125	1.0	514.0321044921875	203.78033447265625	0.0010827183723449707	2	041
222	514.072998046875	205.18075561523438	5.218386650085449e-5	510.46258544921875	203.80772399902344	8.109211921691895e-5	511.3092041015625	202.11190795898438	1.0	507.98651123046875	202.56793212890625	0.0004655122756958008	2	041
223	514.8323974609375	205.8542022705078	4.488229751586914e-5	512.1323852539062	205.40431213378906	0.00019061565399169922	512.2568359375	202.77536010742188	0.9999999403953552	509.167236328125	203.1264190673828	0.0014986991882324219	2	041
224	515.1768798828125	209.1962432861328	6.258487701416016e-5	513.9967651367188	204.91476440429688	0.0001456737518310547	512.7230224609375	202.5382537841797	1.0	509.4757995605469	202.67173767089844	0.0012235939502716064	2	041
225	461.6110534667969	100.39154052734375	0.004476696252822876	434.0897521972656	212.9742889404297	0.9968104362487793	512.5819702148438	201.54251098632812	1.0	432.58819580078125	213.70053100585938	0.045041441917419434	2	041
226	463.22979736328125	84.93123626708984	0.3604762554168701	513.3364868164062	204.44052124023438	0.0001487135887145996	512.0856323242188	202.20733642578125	1.0	509.1846008300781	202.3990020751953	0.008084863424301147	2	041
227	465.47314453125	76.13385009765625	0.9999991655349731	414.2928161621094	192.22933959960938	0.03823786973953247	512.1284790039062	201.96205139160156	1.0	508.7640380859375	202.6114044189453	0.0020815134048461914	2	041
228	465.9676513671875	65.1551742553711	1.0	465.133544921875	66.22895812988281	0.00013718008995056152	511.8613586425781	202.19943237304688	1.0	508.0314025878906	203.05966186523438	0.0006000399589538574	2	041
229	466.0965881347656	59.91344451904297	1.0	416.4876403808594	149.51296997070312	0.999788224697113	511.7750549316406	202.11891174316406	0.9999998807907104	508.64642333984375	202.3401641845703	0.004396319389343262	2	041
230	464.06451416015625	59.66747283935547	1.0	421.01568603515625	161.58905029296875	0.9962795972824097	511.99859619140625	202.5805206298828	1.0	508.6561584472656	202.74771118164062	0.012833476066589355	2	041
231	460.6773376464844	58.6523551940918	1.0	417.12579345703125	154.53512573242188	0.007509857416152954	511.82757568359375	202.7126922607422	1.0	508.3388977050781	203.3595428466797	0.001314401626586914	2	041
232	458.4485168457031	60.08387756347656	0.9999926090240479	418.8465576171875	161.0440673828125	0.9997624158859253	513.0703735351562	201.62437438964844	1.0	509.6502685546875	202.55780029296875	0.004977911710739136	2	041
233	455.5707702636719	50.849117279052734	0.9999991655349731	419.9410095214844	158.42527770996094	0.8181016445159912	512.0257568359375	201.81015014648438	1.0	508.8227233886719	202.71340942382812	0.0015353560447692871	2	041
234	454.8606262207031	48.87831497192383	0.9966867566108704	422.7131652832031	158.6001739501953	0.9999845027923584	511.8416748046875	201.95204162597656	1.0	508.225341796875	202.9923095703125	0.0013549625873565674	2	041
235	452.3988037109375	46.987789154052734	1.0	429.61212158203125	157.1748504638672	0.9998337030410767	512.8218994140625	202.53665161132812	1.0	431.421142578125	158.4323272705078	0.00138893723487854	2	041
236	449.7383728027344	46.80106735229492	0.9999999403953552	432.92364501953125	161.9401397705078	1.0	512.6749267578125	202.01394653320312	1.0	432.3232727050781	162.00546264648438	0.0032484829425811768	2	041
237	448.7298889160156	45.20914840698242	1.0	433.2772216796875	161.0709228515625	0.00011155009269714355	512.4757690429688	202.00579833984375	1.0	508.801025390625	202.92198181152344	0.0008575916290283203	2	041
238	446.8249206542969	46.203453063964844	1.0	429.95294189453125	152.22984313964844	0.0025521516799926758	512.4127807617188	201.60894775390625	1.0	508.6033630371094	202.49447631835938	0.000763624906539917	2	041
239	447.6950988769531	42.6767578125	1.0	513.8413696289062	204.7838134765625	0.00010642409324645996	511.9629821777344	201.67942810058594	1.0	508.3895263671875	202.4510498046875	0.0013090670108795166	2	041
240	445.10784912109375	43.7043342590332	0.9999998807907104	429.3692321777344	153.62506103515625	0.750658392906189	511.9769592285156	202.359375	1.0	508.8538818359375	202.748779296875	0.004244804382324219	2	041
241	444.1758728027344	42.079978942871094	1.0	427.57940673828125	150.23703002929688	0.019119203090667725	512.1707153320312	201.09161376953125	1.0	508.43804931640625	202.08984375	0.0013818740844726562	2	041
242	444.6636962890625	40.46525955200195	1.0	428.8846435546875	150.3990478515625	0.9999798536300659	512.08203125	202.67027282714844	1.0	508.3359375	203.28660583496094	0.006209373474121094	2	041
243	445.5863342285156	39.41368103027344	1.0	514.119873046875	205.31948852539062	8.106231689453125e-5	512.0844116210938	202.25625610351562	1.0	508.604736328125	203.2568359375	0.0012630224227905273	2	041
244	445.5242614746094	38.0765495300293	1.0	429.0625915527344	139.76710510253906	0.9522445797920227	512.0487670898438	201.48402404785156	1.0	427.2013854980469	144.6811981201172	0.044587552547454834	2	041
245	444.4707336425781	39.61555862426758	1.0	421.107177734375	136.8904571533203	1.0	512.8369750976562	201.7437744140625	1.0	418.6846923828125	143.35714721679688	0.001751720905303955	2	041
246	436.1302490234375	49.056739807128906	0.9986546039581299	411.7895812988281	136.20310974121094	0.06906947493553162	512.7579956054688	202.11862182617188	1.0	509.2421569824219	202.96627807617188	0.0011410713195800781	2	041
247	514.5924682617188	205.31427001953125	5.08427619934082e-5	511.2206115722656	202.51788330078125	0.00012284517288208008	512.0242309570312	201.914794921875	1.0	508.4451904296875	202.80172729492188	0.0009851455688476562	2	041
248	514.8619384765625	205.34213256835938	5.6743621826171875e-5	413.0149841308594	53.607391357421875	0.00074806809425354	512.6930541992188	201.7063446044922	1.0	509.23028564453125	202.54403686523438	0.0007363557815551758	2	041
249	451.3403625488281	101.46253967285156	0.9999989867210388	412.443603515625	57.87443161010742	0.17558953166007996	512.59912109375	201.6050262451172	1.0	457.9662780761719	112.92925262451172	0.001107931137084961	2	041
250	454.4427185058594	112.73539733886719	0.9977622032165527	514.2818603515625	204.74526977539062	9.930133819580078e-5	512.1806640625	201.600830078125	1.0	508.7380676269531	202.53651428222656	0.0007632672786712646	2	041
251	455.65924072265625	133.44656372070312	0.0001259148120880127	513.908203125	204.99874877929688	7.218122482299805e-5	512.3590087890625	202.28741455078125	1.0	508.5140686035156	202.91232299804688	0.000928342342376709	2	041
252	514.49951171875	205.20712280273438	5.97834587097168e-5	513.572509765625	204.7960662841797	0.0001087486743927002	512.3307495117188	202.27362060546875	1.0	508.28558349609375	202.7454376220703	0.0007871687412261963	2	041
253	515.8987426757812	210.1581573486328	3.9130449295043945e-5	512.025634765625	204.50445556640625	0.00012117624282836914	512.5716552734375	203.67176818847656	1.0	509.6431884765625	204.00621032714844	0.01284569501876831	2	041
254	514.634521484375	205.060546875	3.781914710998535e-5	513.1875610351562	204.81202697753906	6.902217864990234e-5	512.1383666992188	201.70700073242188	1.0	508.77874755859375	202.86859130859375	0.0008181333541870117	2	041
255	452.002197265625	236.50486755371094	0.001333475112915039	513.251708984375	205.26759338378906	8.988380432128906e-5	511.5321960449219	202.71194458007812	1.0	507.9725036621094	203.26275634765625	0.0012870728969573975	2	041
256	514.6150512695312	205.73931884765625	9.107589721679688e-5	513.5751953125	205.31649780273438	0.0001710057258605957	511.8367919921875	202.92137145996094	0.9999999403953552	508.5848388671875	203.32931518554688	0.002953052520751953	2	041
257	514.4076538085938	206.15374755859375	6.818771362304688e-5	513.8726196289062	205.7307891845703	9.59634780883789e-5	511.15118408203125	202.86151123046875	1.0	508.04022216796875	203.75772094726562	0.0024088621139526367	2	041
258	514.9119873046875	209.12362670898438	9.247660636901855e-5	513.677490234375	205.19630432128906	0.00013360381126403809	511.84405517578125	202.49899291992188	1.0	508.1872253417969	202.2418212890625	0.0012166202068328857	2	041
259	514.8350830078125	205.4172821044922	6.920099258422852e-5	514.1053466796875	204.7814178466797	0.00013247132301330566	512.6591186523438	201.663330078125	1.0	510.7175598144531	202.31396484375	0.00048744678497314453	2	041
260	494.4112854003906	280.1430358886719	0.9999995827674866	497.5983581542969	279.6479187011719	0.00131186842918396	513.8502807617188	202.55335998535156	1.0	510.2814025878906	203.0230712890625	0.0023386478424072266	2	041
261	515.0966796875	205.4431610107422	4.6700239181518555e-5	512.1006469726562	202.9150390625	9.66787338256836e-5	513.0526733398438	201.41981506347656	1.0	509.4763488769531	202.50625610351562	0.0010665059089660645	2	041
262	515.0250854492188	204.66195678710938	5.5462121963500977e-5	511.5049743652344	201.85658264160156	0.00011819601058959961	512.64306640625	200.88827514648438	1.0	509.38507080078125	201.756103515625	0.0007684826850891113	2	041
263	514.7849731445312	204.9955596923828	6.264448165893555e-5	513.8826293945312	204.0793914794922	0.00013750791549682617	512.602783203125	200.59112548828125	1.0	509.3458557128906	201.7636260986328	0.0014609098434448242	2	041
264	445.0696105957031	222.96630859375	0.9999997615814209	513.59716796875	204.9647216796875	9.60230827331543e-5	511.29620361328125	201.90798950195312	1.0	508.0169982910156	203.02230834960938	0.0008259415626525879	2	041
265	450.11663818359375	220.0191650390625	0.9999998807907104	509.7158203125	202.12014770507812	0.00020888447761535645	511.57696533203125	201.3344268798828	1.0	508.53533935546875	202.14125061035156	0.001756131649017334	2	041
266	449.6518249511719	208.58790588378906	0.9995014071464539	446.66009521484375	209.52362060546875	0.00020188093185424805	511.708251953125	201.40185546875	1.0	508.7713928222656	201.31008911132812	0.0007562041282653809	2	041
267	511.6934509277344	207.4674072265625	0.000504612922668457	511.91278076171875	201.53501892089844	0.0004470348358154297	512.4126586914062	201.66070556640625	1.0	509.3010559082031	201.46084594726562	0.0014692842960357666	2	041
268	507.11572265625	203.3787078857422	0.00035879015922546387	510.4432678222656	202.45123291015625	0.00019472837448120117	511.9904479980469	201.45550537109375	1.0	508.4664611816406	201.59129333496094	0.0007099509239196777	2	041
269	514.8211059570312	209.58895874023438	6.574392318725586e-5	512.6090087890625	206.41859436035156	7.638335227966309e-5	512.0155029296875	203.20553588867188	1.0	507.8856506347656	203.35023498535156	0.0005945563316345215	2	041
270	444.7094421386719	290.7822570800781	0.3383750319480896	511.83740234375	209.0669403076172	9.211897850036621e-5	511.0268249511719	203.0045623779297	1.0	507.81640625	203.4607391357422	0.0019465088844299316	2	041
271	443.1009521484375	298.0810852050781	0.0484578013420105	513.3095703125	205.62078857421875	6.365776062011719e-5	510.93145751953125	202.64915466308594	1.0	507.0489196777344	203.5922088623047	0.0006737411022186279	2	041
272	514.4069213867188	205.42466735839844	9.003281593322754e-5	513.9901123046875	205.1212615966797	0.00014019012451171875	511.57196044921875	202.00502014160156	1.0	508.19085693359375	202.2955322265625	0.0007117688655853271	2	041
273	420.01214599609375	241.8437042236328	0.6131383180618286	421.78460693359375	241.44317626953125	0.8191547393798828	512.8892211914062	200.6285858154297	1.0	509.9801330566406	200.7559356689453	0.001272439956665039	2	041
274	423.9305114746094	234.56927490234375	0.9999985694885254	429.7974853515625	236.2836456298828	0.0004139244556427002	512.6948852539062	201.65660095214844	1.0	509.5589904785156	201.25299072265625	0.0016705691814422607	2	041
275	423.83062744140625	231.3434295654297	0.999975323677063	423.58343505859375	232.7057647705078	0.0002613365650177002	513.6328735351562	202.30763244628906	1.0	509.7572326660156	203.05068969726562	0.000398784875869751	2	041
276	431.6818542480469	227.58541870117188	0.9999995827674866	511.9774169921875	203.014404296875	0.00011527538299560547	513.2919311523438	202.29910278320312	1.0	509.822998046875	203.0567626953125	0.0005630552768707275	2	041
277	511.3891906738281	208.01153564453125	9.340047836303711e-5	511.6983642578125	203.13485717773438	0.00015249848365783691	512.7247924804688	201.60523986816406	1.0	509.11175537109375	202.26339721679688	0.000732719898223877	2	041
278	514.405517578125	205.2753143310547	4.228949546813965e-5	510.22601318359375	203.9694366455078	0.0001029670238494873	511.4718933105469	201.78924560546875	1.0	508.1484680175781	202.99749755859375	0.0005810260772705078	2	041
279	514.7667236328125	205.12657165527344	6.219744682312012e-5	513.8489379882812	204.6986083984375	0.0001100301742553711	512.4232177734375	201.82212829589844	1.0	508.97216796875	202.71507263183594	0.0009589195251464844	2	041
280	514.8074951171875	205.04000854492188	0.00011023879051208496	514.0833740234375	203.77806091308594	0.0002340376377105713	512.9490966796875	200.96316528320312	1.0	510.865478515625	201.432373046875	0.0017285346984863281	2	041
281	514.8728637695312	204.7258758544922	6.636977195739746e-5	513.7175903320312	203.41297912597656	0.00016203522682189941	512.9605102539062	201.19720458984375	1.0	509.6204528808594	201.75430297851562	0.0010483860969543457	2	041
282	515.887451171875	206.7388458251953	9.340047836303711e-5	511.0743713378906	201.7288818359375	0.00020384788513183594	512.7379150390625	201.66236877441406	0.9999999403953552	509.2715759277344	201.59278869628906	0.0011498332023620605	2	041
283	515.1757202148438	205.20001220703125	5.4389238357543945e-5	514.2230834960938	203.89132690429688	0.0001443028450012207	512.9717407226562	201.7557373046875	1.0	509.9049987792969	201.69091796875	0.002012401819229126	2	041
284	514.3877563476562	209.714111328125	0.00010895729064941406	510.2476501464844	204.267822265625	0.00020006299018859863	511.2091979980469	202.96533203125	1.0	508.0104064941406	202.90130615234375	0.0029070675373077393	2	041
285	514.6363525390625	205.28468322753906	5.8084726333618164e-5	514.0203857421875	204.83773803710938	0.00010275840759277344	512.2646484375	201.89968872070312	1.0	508.98211669921875	202.7825469970703	0.0009420216083526611	2	041
286	451.4458312988281	360.5910949707031	0.2596805691719055	513.6632690429688	205.12461853027344	0.00015103816986083984	511.9204406738281	202.4688720703125	1.0	508.3109436035156	203.02308654785156	0.002528548240661621	2	041
287	515.418701171875	209.21946716308594	0.0001100301742553711	509.0843200683594	202.75531005859375	0.00018638372421264648	512.0938110351562	202.13084411621094	1.0	511.7242736816406	203.40618896484375	0.002709627151489258	2	041
288	514.588134765625	205.1890411376953	5.647540092468262e-5	513.90283203125	204.23069763183594	0.00013273954391479492	512.1478271484375	201.21974182128906	1.0	508.714111328125	201.91697692871094	0.001731574535369873	2	041
289	514.5049438476562	205.34646606445312	6.157159805297852e-5	511.1083068847656	202.86610412597656	0.0001246631145477295	511.9835510253906	202.14280700683594	1.0	508.626708984375	202.5921630859375	0.0022864341735839844	2	041
290	496.8336486816406	315.6644287109375	0.9999998807907104	496.93670654296875	315.057861328125	0.0005020797252655029	512.5132446289062	201.75030517578125	1.0	508.95452880859375	202.65426635742188	0.000760495662689209	2	041
291	515.148681640625	205.41995239257812	6.80685043334961e-5	514.9307250976562	204.64999389648438	0.00014251470565795898	513.229248046875	201.58575439453125	1.0	509.5343322753906	202.37380981445312	0.0007219016551971436	2	041
292	514.48779296875	204.94244384765625	5.7250261306762695e-5	513.567626953125	204.074462890625	0.00012558698654174805	512.132080078125	201.13125610351562	1.0	508.7633056640625	201.88731384277344	0.0015029609203338623	2	041
293	514.5592041015625	205.33624267578125	7.385015487670898e-5	513.5714721679688	204.3673553466797	0.0001876354217529297	512.2555541992188	201.6780548095703	1.0	508.5758056640625	202.18820190429688	0.0035106241703033447	2	041
294	514.6593627929688	205.10009765625	3.2901763916015625e-5	513.346923828125	204.79244995117188	6.064772605895996e-5	512.1538696289062	202.02813720703125	1.0	508.4028015136719	202.49330139160156	0.0006213486194610596	2	041
295	474.8610534667969	356.80865478515625	0.9993986487388611	510.34844970703125	202.71275329589844	0.0003196299076080322	511.32867431640625	202.04139709472656	1.0	508.4649658203125	202.21337890625	0.002483576536178589	2	041
296	515.8038330078125	209.7617950439453	5.143880844116211e-5	418.9058532714844	295.5644836425781	0.2285653054714203	512.7425537109375	202.72889709472656	1.0	509.29290771484375	202.9004364013672	0.0016280114650726318	2	041
297	514.7269897460938	205.6562042236328	6.940960884094238e-5	514.0753173828125	204.9912567138672	0.00015997886657714844	512.2937622070312	202.0137176513672	1.0	508.9044494628906	202.55865478515625	0.0019519627094268799	2	041
298	514.78271484375	205.62078857421875	4.571676254272461e-5	513.6307373046875	204.4435272216797	0.0001252591609954834	512.0104370117188	202.0162353515625	1.0	508.58056640625	202.47695922851562	0.005031496286392212	2	041
299	516.2103881835938	208.9658660888672	4.696846008300781e-5	514.4813232421875	204.53189086914062	0.00012549757957458496	512.816650390625	201.8702850341797	1.0	509.4493408203125	202.79986572265625	0.003037959337234497	2	041
300	514.5247802734375	205.43284606933594	5.459785461425781e-5	514.100830078125	204.2292022705078	0.00012880563735961914	512.9066162109375	201.64694213867188	1.0	509.1174621582031	202.41830444335938	0.000927358865737915	2	041
301	515.10302734375	205.3603973388672	6.642937660217285e-5	514.3049926757812	204.3695831298828	0.0001607835292816162	513.108642578125	201.15171813964844	1.0	509.99798583984375	202.35874938964844	0.0013259351253509521	2	041
302	454.2049865722656	235.81759643554688	0.010461926460266113	510.1355285644531	203.33419799804688	9.292364120483398e-5	511.8997497558594	201.5852508544922	1.0	509.2412109375	203.31304931640625	0.0005131959915161133	2	041
303	449.1602783203125	351.3697509765625	0.025302648544311523	448.052490234375	350.5331726074219	0.2720180153846741	511.5377502441406	201.5787811279297	1.0	508.19195556640625	202.0880584716797	0.0012581050395965576	2	041
304	469.4317932128906	214.81915283203125	0.9973512887954712	513.0628662109375	202.83396911621094	0.00013715028762817383	511.6285400390625	201.08131408691406	1.0	508.28857421875	201.9891815185547	0.00041347742080688477	2	041
305	466.4170837402344	207.14328002929688	0.9999992847442627	510.3533630371094	202.94749450683594	0.00010040402412414551	511.0982360839844	201.7985382080078	1.0	508.05010986328125	202.01583862304688	0.0005150139331817627	2	041
306	466.7623596191406	200.82875061035156	1.0	510.28045654296875	203.54478454589844	4.813075065612793e-5	511.0238952636719	201.5035858154297	1.0	508.2729797363281	202.6032257080078	0.00028693675994873047	2	041
307	467.1119689941406	195.43759155273438	1.0	465.63934326171875	197.50228881835938	2.7894973754882812e-5	511.5023498535156	201.77169799804688	1.0	508.1813659667969	203.0	0.0003032386302947998	2	041
308	465.39239501953125	190.03350830078125	1.0	465.904296875	194.06927490234375	4.0650367736816406e-5	511.63519287109375	201.87344360351562	1.0	508.1308898925781	203.22476196289062	0.00039714574813842773	2	041
309	465.25958251953125	185.67906188964844	1.0	512.154296875	207.53550720214844	5.418062210083008e-5	511.7199401855469	201.8421630859375	1.0	508.3329772949219	203.0587615966797	0.00042706727981567383	2	041
310	467.26776123046875	182.34288024902344	1.0	472.6535949707031	184.5194091796875	5.412101745605469e-5	512.031982421875	201.73255920410156	1.0	508.8974304199219	203.1036834716797	0.0005991458892822266	2	041
311	467.8404541015625	176.11497497558594	1.0	510.5489501953125	203.73873901367188	9.018182754516602e-5	512.2605590820312	202.16165161132812	1.0	508.411376953125	203.484130859375	0.002086728811264038	2	041
312	464.7648010253906	173.8723602294922	1.0	440.4671325683594	295.34161376953125	0.9932035207748413	512.33251953125	201.9944305419922	1.0	508.80035400390625	203.4326629638672	0.0035821199417114258	2	041
313	462.2655029296875	169.155517578125	1.0	513.9642333984375	204.87286376953125	7.95125961303711e-5	512.1929321289062	202.12222290039062	1.0	508.5189208984375	203.35800170898438	0.0008554458618164062	2	041
314	461.820556640625	165.25271606445312	1.0	436.62054443359375	286.1584167480469	0.9606778621673584	511.82623291015625	202.36431884765625	1.0	508.2778015136719	203.8071746826172	0.0012832581996917725	2	041
315	462.934326171875	163.72865295410156	1.0	513.7786865234375	204.51649475097656	9.912252426147461e-5	512.3709106445312	202.25985717773438	0.9999999403953552	509.09136962890625	203.37388610839844	0.005293816328048706	2	041
316	463.4372253417969	161.5283660888672	1.0	466.7557067871094	165.82598876953125	8.58604907989502e-5	512.5825805664062	201.95071411132812	1.0	508.6726379394531	203.40194702148438	0.001352161169052124	2	041
317	463.1842041015625	159.031982421875	1.0	462.5219421386719	161.28054809570312	0.0001773238182067871	512.302490234375	202.53909301757812	1.0	509.14788818359375	203.48037719726562	0.004851400852203369	2	041
318	462.4485168457031	153.95555114746094	1.0	468.45465087890625	155.86752319335938	7.861852645874023e-5	512.5081176757812	202.59725952148438	1.0	509.7087707519531	203.54208374023438	0.006257504224777222	2	041
319	461.09564208984375	153.08457946777344	1.0	467.0404052734375	155.53445434570312	0.00010994076728820801	512.0903930664062	201.57565307617188	0.9999998807907104	509.003662109375	202.6184844970703	0.011734932661056519	2	041
320	461.505126953125	150.53741455078125	1.0	513.16845703125	204.07379150390625	0.00010475516319274902	512.2246704101562	201.44361877441406	1.0	509.61309814453125	202.55718994140625	0.007999300956726074	2	041
321	460.8526611328125	149.40087890625	1.0	430.5528259277344	259.1842041015625	0.9999998807907104	512.153076171875	202.80923461914062	0.9999997615814209	509.5520935058594	203.02452087402344	0.01618945598602295	2	041
322	458.9023132324219	147.25433349609375	1.0	427.4620361328125	257.4295654296875	0.9999995827674866	511.9704895019531	202.67352294921875	0.9999998807907104	508.9346618652344	203.13760375976562	0.006484627723693848	2	041
323	457.5498352050781	144.67355346679688	1.0	463.72705078125	149.50466918945312	0.00010672211647033691	512.4126586914062	203.0039520263672	1.0	509.51495361328125	203.59632873535156	0.004331916570663452	2	041
324	457.13818359375	142.270751953125	1.0	421.1689758300781	254.569580078125	0.9993270635604858	512.1936645507812	203.27146911621094	0.9999998807907104	509.6318054199219	203.9249267578125	0.006565868854522705	2	041
325	456.5501403808594	140.77932739257812	1.0	419.5459899902344	249.83226013183594	1.0	512.8058471679688	202.1619110107422	1.0	509.81103515625	202.6137237548828	0.002098977565765381	2	041
326	455.0140686035156	139.71058654785156	1.0	417.1920471191406	247.755615234375	0.9999254941940308	512.493896484375	202.0484161376953	1.0	509.68707275390625	203.31292724609375	0.0017353594303131104	2	041
327	454.5453186035156	138.6114501953125	1.0	413.7147216796875	246.00379943847656	1.0	512.183349609375	202.46298217773438	1.0	509.4245300292969	203.3726806640625	0.004041850566864014	2	041
328	454.45855712890625	135.33221435546875	1.0	414.6696472167969	244.87635803222656	1.0	512.5841064453125	203.1677703857422	1.0	509.8389587402344	203.60702514648438	0.0037772059440612793	2	041
329	454.9026184082031	133.84901428222656	1.0	411.5527038574219	244.4010772705078	1.0	512.5474853515625	202.29666137695312	1.0	509.9252624511719	203.5865478515625	0.002049177885055542	2	041
330	453.948486328125	134.1967315673828	1.0	410.7786865234375	242.2207794189453	1.0	512.3678588867188	201.96067810058594	1.0	509.3755798339844	203.12619018554688	0.0023714005947113037	2	041
331	452.60406494140625	133.254638671875	1.0	410.9241943359375	242.9832763671875	1.0	512.6405639648438	201.92762756347656	1.0	509.8638610839844	202.8516845703125	0.003024190664291382	2	041
332	450.97711181640625	133.05882263183594	1.0	410.25341796875	241.3454132080078	1.0	513.1255493164062	201.89353942871094	1.0	510.0369567871094	203.09275817871094	0.0008858144283294678	2	041
333	449.81573486328125	131.2733917236328	1.0	406.9468994140625	240.5215606689453	1.0	512.0855712890625	201.44334411621094	1.0	509.3881530761719	202.59730529785156	0.0009416639804840088	2	041
334	449.8028869628906	131.06683349609375	1.0	406.7957458496094	237.87791442871094	1.0	512.176513671875	200.92227172851562	1.0	509.33428955078125	201.8467559814453	0.0010143816471099854	2	041
335	450.0880126953125	129.97410583496094	1.0	404.238525390625	238.1300506591797	1.0	512.0532836914062	201.76101684570312	1.0	509.16888427734375	202.75132751464844	0.002320230007171631	2	041
336	449.068359375	127.99836730957031	1.0	402.0599670410156	236.15875244140625	1.0	512.3270874023438	202.31175231933594	1.0	509.11114501953125	203.24998474121094	0.0023893117904663086	2	041
337	444.27642822265625	133.55416870117188	1.0	391.9285583496094	231.9942626953125	1.0	512.3193359375	201.54122924804688	1.0	509.04791259765625	202.29481506347656	0.0018076300621032715	2	041
338	432.424072265625	143.7522430419922	1.0	431.3463134765625	146.5430450439453	0.0007155835628509521	511.91278076171875	202.36367797851562	1.0	508.6363525390625	203.3899383544922	0.003982663154602051	2	041
339	514.8829345703125	205.90106201171875	3.2275915145874023e-5	513.790771484375	204.6458740234375	8.556246757507324e-5	511.8478088378906	201.87319946289062	1.0	508.9270935058594	203.18016052246094	0.0029058456420898438	2	041
340	414.2059020996094	211.52293395996094	0.9999752640724182	416.2048034667969	212.4005584716797	0.7846689224243164	511.63214111328125	202.07666015625	1.0	508.36297607421875	202.98902893066406	0.0045500993728637695	2	041
341	420.71051025390625	232.9967803955078	0.9999975562095642	512.7772216796875	204.9866943359375	7.560849189758301e-5	511.275390625	201.71185302734375	1.0	508.4165954589844	202.96722412109375	0.002489447593688965	2	041
342	422.4877624511719	273.4889221191406	0.9999759197235107	513.6974487304688	205.85475158691406	5.602836608886719e-5	511.629638671875	202.57582092285156	1.0	508.186279296875	203.59634399414062	0.0004540681838989258	2	041
343	514.971435546875	206.8008270263672	3.501772880554199e-5	513.0579223632812	205.04588317871094	4.488229751586914e-5	511.55047607421875	202.2906494140625	1.0	507.89306640625	202.9600830078125	0.0003656148910522461	2	041
344	478.8564147949219	239.34664916992188	0.0002967715263366699	479.1130676269531	238.74708557128906	0.0006152987480163574	512.3360595703125	202.53224182128906	1.0	508.6784973144531	202.9452667236328	0.0007677376270294189	2	041
345	506.34490966796875	204.68191528320312	0.0021338462829589844	505.7366027832031	204.53221130371094	0.0007744133472442627	510.37469482421875	202.53114318847656	0.9999997615814209	509.8427734375	202.65155029296875	0.001975804567337036	2	041
346	513.9923706054688	204.93121337890625	6.827712059020996e-5	512.730224609375	204.42581176757812	0.00010958313941955566	511.5428466796875	201.70130920410156	1.0	507.79705810546875	202.19418334960938	0.0005205273628234863	2	041
347	438.5848388671875	188.5973358154297	0.5091003775596619	437.2835388183594	190.2208251953125	0.0055089592933654785	512.3046264648438	201.5474395751953	1.0	508.6492004394531	202.11302185058594	0.00046053528785705566	2	041
348	431.63702392578125	179.10316467285156	0.9996089935302734	431.4399108886719	181.7564239501953	0.0004921257495880127	511.8130187988281	201.81629943847656	1.0	508.1598205566406	202.42315673828125	0.0011500418186187744	2	041
349	429.0664978027344	174.4192657470703	0.9999926090240479	431.8298034667969	176.10025024414062	0.00018957257270812988	512.2828369140625	202.9061737060547	1.0	508.5864562988281	203.44383239746094	0.0008639693260192871	2	041
350	426.52978515625	160.4170684814453	0.9999990463256836	430.0795593261719	161.3271484375	0.0003177523612976074	512.4984741210938	202.38076782226562	1.0	508.8382873535156	203.634521484375	0.004198789596557617	2	041
351	425.3502502441406	150.0856170654297	1.0	432.7275390625	240.9752197265625	0.9999955892562866	511.91815185546875	201.9748077392578	1.0	433.07421875	241.62857055664062	0.008120328187942505	2	041
352	426.1174011230469	147.87789916992188	0.8539473414421082	424.67327880859375	148.42637634277344	0.033350616693496704	512.7532958984375	202.72389221191406	1.0	508.92333984375	203.25238037109375	0.0006725788116455078	2	041
353	510.5462951660156	207.16331481933594	7.319450378417969e-5	513.57763671875	204.35556030273438	8.732080459594727e-5	512.3283081054688	201.7787628173828	1.0	509.1217346191406	201.4258575439453	0.0005404651165008545	2	041
354	513.99609375	204.74143981933594	7.733702659606934e-5	513.2466430664062	203.62843322753906	0.00012487173080444336	511.3732604980469	201.52883911132812	1.0	508.24005126953125	202.16555786132812	0.0017345249652862549	2	041
355	510.3871154785156	208.9857635498047	3.9458274841308594e-5	510.4222412109375	204.8399200439453	5.716085433959961e-5	511.5120544433594	202.5852813720703	1.0	507.9054870605469	203.27293395996094	0.0004686117172241211	2	041
356	515.7651977539062	207.40989685058594	7.75456428527832e-5	513.9130249023438	204.1536102294922	0.00018778443336486816	512.5511474609375	202.061279296875	0.9999998807907104	509.66900634765625	201.94036865234375	0.004153072834014893	2	041
357	514.706298828125	205.23001098632812	6.565451622009277e-5	514.1344604492188	204.61465454101562	9.745359420776367e-5	512.6141357421875	202.028564453125	1.0	508.8475341796875	202.4408721923828	0.0006521642208099365	2	041
358	515.9380493164062	208.1561737060547	0.00011655688285827637	513.6053466796875	203.60269165039062	0.00035822391510009766	512.8811645507812	201.07308959960938	0.9999999403953552	511.11181640625	201.41407775878906	0.0032705962657928467	2	041
359	514.4580688476562	205.35528564453125	4.717707633972168e-5	513.1862182617188	205.22518920898438	8.633732795715332e-5	512.2522583007812	202.36517333984375	1.0	508.3536376953125	202.95596313476562	0.0004125237464904785	2	041
360	515.0694580078125	205.07296752929688	6.42240047454834e-5	510.94476318359375	202.24070739746094	0.00010243058204650879	512.5227661132812	201.22972106933594	1.0	508.9336242675781	202.42153930664062	0.0004858672618865967	2	041
361	439.0215759277344	278.9071350097656	0.0003063380718231201	437.67889404296875	277.4100646972656	0.11605462431907654	512.5458984375	201.55612182617188	1.0	510.66778564453125	201.83999633789062	0.00045865774154663086	2	041
362	514.32763671875	205.16455078125	6.881356239318848e-5	435.07037353515625	268.10040283203125	0.1238299012184143	512.058837890625	201.30508422851562	1.0	508.8773498535156	201.88246154785156	0.0007281005382537842	2	041
363	515.3231811523438	205.23577880859375	6.720423698425293e-5	511.7507019042969	201.30001831054688	0.00020676851272583008	513.0225219726562	200.78778076171875	1.0	510.0159606933594	201.57591247558594	0.0012762248516082764	2	041
364	514.42626953125	205.38369750976562	5.456805229187012e-5	511.1706848144531	202.15957641601562	8.675456047058105e-5	512.1854248046875	201.02159118652344	1.0	508.4656982421875	202.39776611328125	0.0003961324691772461	2	041
365	439.5251770019531	177.98924255371094	0.9958006739616394	439.099853515625	180.12306213378906	0.0005029737949371338	512.0991821289062	201.49371337890625	1.0	508.2489318847656	202.34957885742188	0.0005214512348175049	2	041
366	439.97955322265625	169.94227600097656	0.9973924160003662	513.579833984375	205.0534210205078	0.00012534856796264648	511.5980529785156	202.00433349609375	1.0	508.42669677734375	202.65383911132812	0.0018648207187652588	2	041
367	449.5838928222656	156.33631896972656	0.5545611381530762	447.4864196777344	158.33172607421875	0.0016491115093231201	511.1940002441406	201.8981170654297	1.0	508.1055908203125	202.93359375	0.0028727948665618896	2	041
368	514.9791870117188	204.94754028320312	3.975629806518555e-5	513.8596801757812	204.56129455566406	6.99758529663086e-5	512.5977172851562	201.78134155273438	1.0	509.00640869140625	201.78363037109375	0.0008560121059417725	2	041
369	460.6330261230469	113.84525299072266	0.34344837069511414	513.1925659179688	204.5491943359375	0.00013944506645202637	512.4335327148438	201.76832580566406	1.0	509.6488342285156	202.32310485839844	0.0006978511810302734	2	041
370	457.03277587890625	104.80577087402344	1.0	512.894775390625	203.7538604736328	6.857514381408691e-5	512.1649780273438	201.150634765625	1.0	509.1403503417969	201.8336181640625	0.0009475946426391602	2	041
371	454.44049072265625	99.25891876220703	1.0	410.6615295410156	205.55503845214844	0.0022045671939849854	512.1685180664062	201.00225830078125	1.0	411.84002685546875	205.1636505126953	0.0009676218032836914	2	041
372	514.7401733398438	205.75137329101562	7.674098014831543e-5	513.7945556640625	205.63381958007812	0.00012561678886413574	512.7062377929688	202.59963989257812	1.0	510.16278076171875	202.7440185546875	0.0004426538944244385	2	041
373	514.9694213867188	205.55003356933594	8.222460746765137e-5	514.0498046875	204.5583953857422	0.00019434094429016113	512.7703857421875	201.7163543701172	1.0	509.3570861816406	202.11572265625	0.001584559679031372	2	041
374	514.66162109375	205.29478454589844	8.034706115722656e-5	513.7129516601562	205.10897827148438	0.00011816620826721191	512.4970703125	202.22032165527344	1.0	508.6513977050781	202.80323791503906	0.00045615434646606445	2	041
375	514.705078125	204.75222778320312	5.1528215408325195e-5	513.2888793945312	204.1153106689453	0.0001170039176940918	511.74810791015625	200.7969970703125	1.0	509.1758728027344	201.7216033935547	0.0006294846534729004	2	041
376	437.96343994140625	190.3985595703125	0.9999879002571106	513.5260009765625	204.1547088623047	9.146332740783691e-5	512.3488159179688	201.1085205078125	1.0	509.4559326171875	202.15728759765625	0.0006779730319976807	2	041
377	434.5889892578125	203.81320190429688	0.9993599057197571	513.7267456054688	204.7360076904297	0.00012347102165222168	512.5176391601562	201.89947509765625	1.0	508.5696716308594	202.623046875	0.0005228221416473389	2	041
378	515.3880004882812	209.0901336669922	0.0002002418041229248	510.04852294921875	204.2401580810547	0.00034248828887939453	512.92333984375	203.55239868164062	0.999999463558197	510.2979431152344	202.21189880371094	0.008311063051223755	2	041
379	515.0243530273438	205.990234375	0.005405157804489136	514.7960205078125	203.23663330078125	0.0005068778991699219	513.1376342773438	201.4252166748047	0.9999978542327881	511.10150146484375	201.16188049316406	0.0024538934230804443	2	041
380	512.806396484375	207.8223114013672	0.0013692677021026611	513.1207885742188	202.34698486328125	0.0012319684028625488	513.6973266601562	202.8255615234375	0.9999992847442627	513.4677124023438	203.81985473632812	0.006444841623306274	2	041
381	511.15399169921875	207.27841186523438	0.0029568076133728027	511.10107421875	205.22633361816406	0.0021148324012756348	511.6820373535156	202.5250244140625	0.9999976754188538	513.235107421875	203.56533813476562	0.0036896467208862305	2	041
382	462.85333251953125	223.82655334472656	1.0	456.5852966308594	227.50253295898438	0.000149458646774292	513.0521240234375	202.55320739746094	1.0	508.8179016113281	202.8431396484375	0.000611722469329834	2	041
383	463.83563232421875	223.1852264404297	0.9999999403953552	421.2840576171875	294.09942626953125	0.026519298553466797	511.68585205078125	202.0067901611328	1.0	508.5744934082031	202.12135314941406	0.000650554895401001	2	041
384	463.8774719238281	222.05007934570312	1.0	419.2603759765625	286.4909362792969	0.0025139153003692627	512.3294677734375	202.02149963378906	1.0	508.8487548828125	202.61558532714844	0.0004974603652954102	2	041
385	464.4170837402344	218.82510375976562	1.0	420.6957702636719	283.9918212890625	0.9999920725822449	512.1339111328125	202.64186096191406	1.0	508.4923095703125	203.06471252441406	0.0003376603126525879	2	041
386	465.20654296875	219.9221649169922	0.9999451637268066	514.1452026367188	202.8882598876953	0.00010919570922851562	512.0538940429688	201.4544677734375	1.0	508.5815734863281	202.09341430664062	0.0004805624485015869	2	041
387	514.68212890625	204.83819580078125	5.9098005294799805e-5	513.7356567382812	203.8280029296875	0.00011986494064331055	512.3662109375	201.1322784423828	1.0	508.98724365234375	202.2684326171875	0.000606238842010498	2	041
388	458.23065185546875	224.66268920898438	0.9999655485153198	454.4574890136719	226.96298217773438	0.00014328956604003906	511.9034423828125	201.68963623046875	1.0	508.4378662109375	202.6776580810547	0.0004884600639343262	2	041
389	457.7044372558594	222.2492218017578	0.6710971593856812	513.2373046875	205.4739990234375	7.233023643493652e-5	510.8919372558594	202.02127075195312	1.0	507.81085205078125	203.1840362548828	0.0004711151123046875	2	041
390	459.92578125	223.8148651123047	0.9999803304672241	513.9376831054688	204.31297302246094	4.285573959350586e-5	512.6310424804688	201.0771942138672	1.0	509.176025390625	202.2502899169922	0.0005381107330322266	2	041
391	461.47259521484375	223.07241821289062	0.9998334050178528	429.9643859863281	260.67425537109375	0.0019889771938323975	512.6019897460938	201.11598205566406	1.0	509.3470153808594	202.0535430908203	0.0007049739360809326	2	041
392	456.296875	223.01902770996094	0.028348952531814575	513.9682006835938	205.04891967773438	9.554624557495117e-5	512.1666870117188	201.7464141845703	1.0	508.6327209472656	202.91387939453125	0.0003809034824371338	2	041
393	451.0856018066406	227.9740753173828	0.006792843341827393	514.0337524414062	204.49609375	7.399916648864746e-5	512.6934814453125	201.0701904296875	1.0	508.9479675292969	202.3608856201172	0.0003223121166229248	2	041
394	452.3534851074219	225.75010681152344	0.1413307785987854	513.2910766601562	204.0196533203125	9.635090827941895e-5	511.7734069824219	201.06922912597656	1.0	508.18914794921875	202.01022338867188	0.0004711151123046875	2	041
395	515.13916015625	205.1862030029297	8.437037467956543e-5	514.9539794921875	203.67514038085938	0.0001831650733947754	512.7818603515625	200.59315490722656	1.0	511.6802062988281	201.2906494140625	0.0011008083820343018	2	041
396	515.3799438476562	205.22232055664062	5.066394805908203e-5	514.721435546875	203.9801025390625	0.00011560320854187012	512.8582153320312	200.90699768066406	1.0	509.8495788574219	202.09812927246094	0.0012543797492980957	2	041
397	449.6445007324219	228.12344360351562	0.0006187856197357178	513.7676391601562	204.63641357421875	9.414553642272949e-5	512.1382446289062	201.1075439453125	1.0	508.6169128417969	202.43580627441406	0.0007068216800689697	2	041
398	442.3349914550781	231.14784240722656	0.0004525184631347656	513.6912231445312	204.8175506591797	7.700920104980469e-5	511.97613525390625	201.44728088378906	1.0	508.47528076171875	202.79443359375	0.000591665506362915	2	041
399	448.2764587402344	230.56784057617188	0.03708145022392273	514.007568359375	205.26141357421875	7.88271427154541e-5	512.3740234375	201.2543487548828	1.0	508.6822509765625	202.6790313720703	0.0006084442138671875	2	041
400	515.54833984375	205.31417846679688	3.7670135498046875e-5	515.0599975585938	204.44427490234375	6.875395774841309e-5	513.2205200195312	201.36997985839844	1.0	509.68060302734375	202.56021118164062	0.0005072951316833496	2	041
401	449.0310363769531	234.84036254882812	0.0002886652946472168	515.0179443359375	203.53244018554688	6.499886512756348e-5	512.9911499023438	200.6497039794922	1.0	509.88580322265625	201.7061004638672	0.0006442368030548096	2	041
402	449.657958984375	230.23939514160156	6.350874900817871e-5	515.0048217773438	204.87416076660156	7.045269012451172e-5	513.08642578125	201.3612518310547	1.0	509.6646423339844	202.41976928710938	0.0008959174156188965	2	041
403	447.8391418457031	231.3571014404297	0.9951854944229126	514.1793212890625	204.81224060058594	8.505582809448242e-5	512.650146484375	201.22470092773438	1.0	509.0687561035156	202.57275390625	0.0006903111934661865	2	041
404	447.7127990722656	233.5872802734375	0.6752667427062988	514.2882080078125	204.74464416503906	8.32974910736084e-5	512.63525390625	201.86849975585938	1.0	509.00225830078125	202.98072814941406	0.0005646049976348877	2	041
405	448.38031005859375	231.6722869873047	0.9978289604187012	514.2721557617188	205.1273956298828	4.842877388000488e-5	512.3040161132812	201.9527130126953	1.0	508.87506103515625	203.16256713867188	0.000450819730758667	2	041
406	450.238525390625	231.61367797851562	0.9980309009552002	513.988037109375	204.52456665039062	6.797909736633301e-5	512.465576171875	201.208740234375	1.0	508.942138671875	202.12083435058594	0.0005713403224945068	2	041
407	449.2718811035156	229.588623046875	0.9999973773956299	513.9635009765625	204.11216735839844	9.569525718688965e-5	512.22802734375	201.0124053955078	1.0	509.0038757324219	202.1111297607422	0.0010640621185302734	2	041
408	449.17254638671875	231.92503356933594	0.9955247640609741	513.7085571289062	204.8622283935547	0.00010985136032104492	512.1436767578125	201.81918334960938	1.0	508.8973388671875	202.95462036132812	0.0008465051651000977	2	041
409	449.5115661621094	236.16090393066406	0.9999918937683105	510.0945129394531	203.25393676757812	9.506940841674805e-6	511.6104736328125	202.23736572265625	1.0	508.88861083984375	203.47869873046875	0.000288546085357666	2	041
410	448.591796875	235.24530029296875	0.9992889761924744	402.3269348144531	241.69480895996094	0.0048046112060546875	448.0848083496094	236.63409423828125	8.64267349243164e-6	441.0516662597656	244.10061645507812	4.738569259643555e-6	2	041
411	448.37396240234375	238.30477905273438	0.9999678134918213	401.37689208984375	242.400390625	1.5735626220703125e-5	447.9605407714844	238.5072479248047	2.613663673400879e-5	451.72479248046875	243.86822509765625	7.331371307373047e-5	2	041
412	447.97283935546875	238.8362579345703	0.9999001026153564	396.37579345703125	240.3656463623047	0.0012791752815246582	394.7062072753906	240.1962432861328	8.851289749145508e-6	450.92529296875	244.13304138183594	6.943941116333008e-6	2	041
413	446.381591796875	238.580078125	0.9999995827674866	396.543212890625	242.9018096923828	0.976361870765686	396.0817565917969	243.4879608154297	3.606081008911133e-5	441.5870056152344	245.0062713623047	3.0159950256347656e-5	2	041
414	442.60089111328125	237.822265625	0.9999655485153198	439.6635437011719	238.36184692382812	0.00013074278831481934	443.78277587890625	238.73910522460938	4.0531158447265625e-5	442.23309326171875	243.41464233398438	0.00013712048530578613	2	041
415	441.42266845703125	237.4613037109375	0.9995797872543335	439.1100158691406	239.13230895996094	8.45193862915039e-5	443.7169189453125	236.35848999023438	3.1381845474243164e-5	441.30010986328125	242.90513610839844	4.693865776062012e-5	2	041
416	444.1952819824219	239.99972534179688	0.9999997615814209	390.5125427246094	241.35833740234375	0.00027877092361450195	648.3341064453125	203.57850646972656	4.407763481140137e-5	441.2066955566406	244.59901428222656	2.6732683181762695e-5	2	041
417	440.724609375	239.72378540039062	0.9959213137626648	389.3155822753906	242.5189971923828	0.00012117624282836914	442.61737060546875	238.2882537841797	3.129243850708008e-5	441.7825927734375	242.784423828125	4.547834396362305e-5	2	041
418	440.7640075683594	240.16976928710938	0.9999998807907104	387.5665283203125	244.53729248046875	0.9933018088340759	386.0998840332031	245.31781005859375	0.00031173229217529297	383.9180603027344	242.27374267578125	4.035234451293945e-5	2	041
419	440.50384521484375	235.9027862548828	0.9999998807907104	388.7588195800781	242.26600646972656	7.444620132446289e-5	441.4924621582031	237.50559997558594	0.00013187527656555176	440.8274841308594	242.20481872558594	0.00015935301780700684	2	041
420	440.4273681640625	237.5954132080078	0.9999999403953552	384.0957946777344	244.59425354003906	0.8636929988861084	382.9578857421875	244.74974060058594	0.00018677115440368652	441.30908203125	243.8133087158203	7.656216621398926e-5	2	041
421	440.14874267578125	239.8101348876953	0.9997476935386658	381.6872863769531	244.140380859375	0.02696976065635681	380.64892578125	246.34214782714844	8.162856101989746e-5	440.50262451171875	243.77685546875	3.236532211303711e-5	2	041
422	439.1641540527344	238.8679656982422	0.9999997615814209	382.46435546875	244.17263793945312	0.42507100105285645	381.1575622558594	245.32131958007812	0.00012114644050598145	440.1292724609375	244.33494567871094	8.371472358703613e-5	2	041
423	440.63037109375	239.87110900878906	0.9999995231628418	382.4256591796875	242.62286376953125	0.9867387413978577	381.9211730957031	244.4889373779297	0.0001812279224395752	382.3731384277344	240.98265075683594	3.2961368560791016e-5	2	041
424	439.9017333984375	239.21096801757812	0.9999392032623291	386.55596923828125	242.13272094726562	0.0031174123287200928	388.037109375	242.26754760742188	0.00016012787818908691	440.43408203125	243.87750244140625	5.373358726501465e-5	2	041
425	441.5567932128906	239.1532440185547	0.9999999403953552	382.4376525878906	244.607177734375	0.019328564405441284	380.5338439941406	245.318115234375	6.768107414245605e-5	441.2704772949219	244.84547424316406	3.775954246520996e-5	2	041
426	440.73077392578125	239.6121826171875	0.9999998807907104	436.4547424316406	242.2694854736328	0.00018548965454101562	439.3502197265625	240.2034454345703	4.252791404724121e-5	440.5309143066406	244.8629608154297	3.4421682357788086e-5	2	041
427	440.6461181640625	240.3629913330078	1.0	439.38427734375	243.9377899169922	0.00020051002502441406	437.11138916015625	244.77615356445312	0.0001366734504699707	426.6217346191406	250.67575073242188	5.900859832763672e-5	2	041
428	440.0431823730469	239.2118377685547	1.0	373.83056640625	241.60777282714844	0.016687512397766113	439.8568420410156	239.6857147216797	9.205937385559082e-5	425.2823181152344	248.9794921875	3.1888484954833984e-5	2	041
429	439.3152160644531	237.75721740722656	1.0	446.09405517578125	237.41017150878906	8.678436279296875e-5	439.0624084472656	238.80828857421875	7.88569450378418e-5	426.1367492675781	247.12274169921875	3.930926322937012e-5	2	041
430	440.0110168457031	239.77699279785156	1.0	436.2721862792969	242.2186737060547	0.0001335442066192627	439.44122314453125	240.06690979003906	7.50124454498291e-5	426.20721435546875	248.59303283691406	4.729628562927246e-5	2	041
431	439.18328857421875	240.27532958984375	0.9999998807907104	383.75018310546875	243.35240173339844	0.01575145125389099	438.8700866699219	240.01490783691406	7.146596908569336e-5	440.09552001953125	245.69068908691406	3.9070844650268555e-5	2	041
432	439.2964172363281	240.18450927734375	1.0	436.4405822753906	242.1739501953125	0.00017693638801574707	439.17767333984375	240.01979064941406	4.285573959350586e-5	439.905029296875	245.68875122070312	3.224611282348633e-5	2	041
433	439.77728271484375	239.54083251953125	1.0	441.2256164550781	242.0832061767578	0.00015372037887573242	436.0061950683594	243.1550750732422	7.227063179016113e-5	425.7659606933594	248.86155700683594	3.9905309677124023e-5	2	041
434	440.0872497558594	240.01548767089844	1.0	435.7970275878906	242.5626220703125	0.0001418590545654297	436.2611999511719	243.74285888671875	0.00011947751045227051	424.86505126953125	249.99530029296875	4.431605339050293e-5	2	041
435	438.7960205078125	237.8041534423828	1.0	375.65106201171875	239.58706665039062	0.955234169960022	435.0364685058594	242.98822021484375	0.00011008977890014648	439.98388671875	244.8272705078125	7.68899917602539e-5	2	041
436	439.6611328125	240.91781616210938	1.0	436.0126953125	243.60484313964844	0.00014382600784301758	436.30853271484375	244.06126403808594	0.00014466047286987305	425.051513671875	250.24366760253906	6.979703903198242e-5	2	041
437	439.6988830566406	239.0563201904297	1.0	441.2423400878906	242.01121520996094	0.00013184547424316406	439.3432922363281	239.5164794921875	0.00013449788093566895	425.0469665527344	249.19740295410156	4.7326087951660156e-5	2	041
438	440.6784973144531	239.0914306640625	1.0	436.9719543457031	241.49708557128906	0.00012236833572387695	440.52294921875	239.60186767578125	7.620453834533691e-5	425.61212158203125	249.2652587890625	3.668665885925293e-5	2	041
439	440.7453308105469	238.47230529785156	1.0	437.022705078125	241.3274383544922	0.0002676844596862793	436.40814208984375	243.24420166015625	0.0001595914363861084	425.8838195800781	248.6279296875	7.382035255432129e-5	2	041
440	440.6357421875	240.84803771972656	1.0	374.7873840332031	239.5303497314453	0.8573113679885864	436.830078125	244.64321899414062	9.59634780883789e-5	425.14471435546875	250.4533233642578	4.6372413635253906e-5	2	041
441	441.22515869140625	239.54086303710938	1.0	368.4713134765625	238.8353271484375	0.00597044825553894	440.09375	239.44020080566406	4.5299530029296875e-5	441.0572509765625	244.55545043945312	3.5643577575683594e-5	2	041
442	440.99420166015625	238.3543243408203	1.0	442.4927673339844	241.13259887695312	0.00016683340072631836	440.480712890625	238.88856506347656	0.00012698769569396973	440.9125061035156	244.1428985595703	3.680586814880371e-5	2	041
443	439.98541259765625	239.86569213867188	1.0	441.6982116699219	242.29837036132812	0.00016647577285766602	436.2198181152344	243.498291015625	0.00010514259338378906	425.3270568847656	249.59072875976562	5.167722702026367e-5	2	041
444	439.1732482910156	239.22683715820312	1.0	435.8123779296875	242.16445922851562	0.0002446472644805908	435.7986145019531	242.5124969482422	0.00021988153457641602	424.9844055175781	249.0733184814453	7.450580596923828e-5	2	041
445	439.9139099121094	238.52577209472656	1.0	435.95672607421875	242.0531768798828	0.00018864870071411133	436.130615234375	243.27346801757812	0.00016254186630249023	425.4686279296875	249.28819274902344	5.981326103210449e-5	2	041
446	440.0863037109375	238.16351318359375	1.0	441.6578369140625	241.2707061767578	0.00018513202667236328	440.0478820800781	239.20701599121094	0.00011184811592102051	440.2798767089844	244.74533081054688	4.553794860839844e-5	2	041
447	440.1280517578125	239.5930633544922	1.0	441.3748779296875	242.00498962402344	0.00011959671974182129	435.9947814941406	242.91531372070312	7.295608520507812e-5	426.0132141113281	248.24415588378906	5.009770393371582e-5	2	041
448	440.48004150390625	239.0392303466797	1.0	437.164306640625	241.01414489746094	0.00025215744972229004	436.4058837890625	242.42254638671875	0.00011423230171203613	426.12615966796875	247.94801330566406	7.05718994140625e-5	2	041
449	440.21783447265625	239.39205932617188	1.0	441.9418029785156	241.8130645751953	0.00024306774139404297	436.6423034667969	242.8998260498047	0.00018605589866638184	425.6051940917969	249.2004852294922	7.858872413635254e-5	2	041
450	439.9182434082031	239.89678955078125	1.0	360.19073486328125	230.1639862060547	0.060171306133270264	436.3404846191406	243.29969787597656	0.00018396973609924316	425.0875244140625	249.69911193847656	7.411837577819824e-5	2	041
451	439.4051513671875	239.69390869140625	1.0	435.76934814453125	242.20205688476562	0.00021967291831970215	436.0926513671875	242.82723999023438	0.0001571178436279297	424.9123229980469	248.89561462402344	6.574392318725586e-5	2	041
452	439.1799011230469	239.7075653076172	1.0	435.3249206542969	242.5213165283203	0.00029855966567993164	435.546142578125	242.7480010986328	0.00016096234321594238	424.95367431640625	248.5706329345703	8.401274681091309e-5	2	041
453	439.2998962402344	238.12542724609375	1.0	440.9036865234375	241.82382202148438	0.0001302957534790039	438.8027648925781	239.10345458984375	0.0001798570156097412	425.0460205078125	248.2043914794922	6.35683536529541e-5	2	041
454	437.7906188964844	240.08798217773438	1.0	439.6249084472656	242.6138458251953	0.00011786818504333496	435.0796813964844	242.6583251953125	0.0001188814640045166	424.4053649902344	248.7058868408203	5.46574592590332e-5	2	041
455	436.8334655761719	238.28834533691406	1.0	433.8330383300781	241.2714385986328	0.0001417994499206543	433.9381408691406	241.45822143554688	0.0001493692398071289	424.62664794921875	246.77272033691406	7.292628288269043e-5	2	041
456	437.2735595703125	239.1852569580078	1.0	355.75457763671875	229.67881774902344	0.12216734886169434	434.500244140625	242.43128967285156	0.00021156668663024902	424.4716796875	247.29815673828125	9.331107139587402e-5	2	041
457	436.85455322265625	240.02935791015625	1.0	357.6488952636719	229.54200744628906	0.03631177544593811	434.3127136230469	242.13592529296875	0.00012740492820739746	423.9365234375	246.92271423339844	6.920099258422852e-5	2	041
458	435.1967468261719	238.5978546142578	1.0	354.50946044921875	228.6160125732422	0.004566818475723267	433.2707214355469	241.04966735839844	0.00012665987014770508	424.37994384765625	245.65879821777344	7.224082946777344e-5	2	041
459	435.5875244140625	240.46719360351562	1.0	354.2041015625	228.54287719726562	0.9972299337387085	433.7591552734375	242.35105895996094	8.07344913482666e-5	423.2452697753906	247.58209228515625	5.206465721130371e-5	2	041
460	436.1876525878906	239.1429443359375	1.0	354.3631591796875	230.92950439453125	0.9718775749206543	433.56854248046875	242.5435028076172	9.188055992126465e-5	423.2733459472656	247.29550170898438	4.4971704483032227e-5	2	041
461	432.2442626953125	230.3058624267578	1.0	355.6595458984375	233.68983459472656	0.9932920336723328	434.7982177734375	227.90492248535156	1.2040138244628906e-5	421.98675537109375	221.15060424804688	2.2232532501220703e-5	2	041
462	429.6334228515625	212.61647033691406	0.9618018269538879	430.5997314453125	210.87759399414062	0.9999937415122986	424.806884765625	215.73707580566406	0.00012072920799255371	427.205078125	209.17465209960938	1.9848346710205078e-5	2	041
463	431.1125793457031	202.5967254638672	1.0	434.0005798339844	200.8240203857422	0.02168130874633789	430.6448669433594	206.26708984375	0.000985473394393921	427.30364990234375	209.86717224121094	0.0005825161933898926	2	041
464	435.3830871582031	193.00363159179688	1.0	437.8096008300781	196.0389862060547	0.0004182159900665283	433.7772521972656	194.9263916015625	7.933378219604492e-5	423.4465637207031	197.6566162109375	3.37064266204834e-5	2	041
465	439.77996826171875	186.4212646484375	1.0	376.11529541015625	262.1383972167969	1.0	441.458740234375	187.61773681640625	0.0007493793964385986	377.4936218261719	267.10003662109375	0.0003529787063598633	2	041
466	445.05926513671875	180.38473510742188	1.0	373.3386535644531	271.6994934082031	1.0	375.47760009765625	271.0537414550781	0.00019487738609313965	371.4368896484375	272.1882629394531	0.00021591782569885254	2	041
467	449.7244567871094	176.73251342773438	1.0	375.1418762207031	270.1771240234375	1.0	376.4804382324219	269.49713134765625	0.0001354515552520752	373.9217834472656	271.505615234375	0.0003025233745574951	2	041
468	453.5235900878906	173.8915557861328	1.0	375.36065673828125	260.3894348144531	1.0	450.29815673828125	176.90187072753906	8.130073547363281e-5	440.4853210449219	181.2543487548828	7.43865966796875e-5	2	041
469	454.62725830078125	171.85787963867188	1.0	375.8716735839844	254.28677368164062	1.0	379.5696716308594	252.65060424804688	0.000265657901763916	374.4560852050781	249.98641967773438	0.0003177821636199951	2	041
470	455.07464599609375	170.3784637451172	1.0	376.9195861816406	250.3639373779297	1.0	378.0599365234375	251.3712921142578	0.0007818341255187988	376.9306335449219	252.98684692382812	0.0007528066635131836	2	041
471	457.7818298339844	169.69871520996094	1.0	376.8123779296875	248.9699249267578	0.9999992847442627	458.9022521972656	172.08961486816406	0.0004089176654815674	376.7402648925781	251.80494689941406	0.00013715028762817383	2	041
472	460.30224609375	167.6187286376953	1.0	377.9613342285156	250.2362518310547	1.0	380.06048583984375	251.2962646484375	0.0002887845039367676	377.47308349609375	252.72190856933594	0.0002708137035369873	2	041
473	460.2663879394531	167.9639892578125	1.0	378.9873352050781	252.07566833496094	1.0	382.5309143066406	251.1517333984375	0.00014227628707885742	378.9845275878906	253.34413146972656	0.0002282559871673584	2	041
474	460.9517822265625	166.94805908203125	1.0	380.7193603515625	251.9500732421875	1.0	381.829345703125	252.9259490966797	0.00016373395919799805	380.9963684082031	253.76870727539062	0.00032007694244384766	2	041
475	461.1939697265625	166.44644165039062	1.0	381.74127197265625	247.68017578125	1.0	457.67108154296875	168.58480834960938	7.742643356323242e-5	383.616455078125	254.3507537841797	3.960728645324707e-5	2	041
476	460.7435607910156	165.5351104736328	1.0	383.8587646484375	245.2748260498047	1.0	457.1095275878906	168.30886840820312	7.584691047668457e-5	441.3146667480469	173.05316162109375	2.631545066833496e-5	2	041
477	461.66021728515625	166.235595703125	1.0	384.48358154296875	245.3251495361328	1.0	387.7764892578125	246.027587890625	0.00013902783393859863	384.5947570800781	252.55288696289062	7.590651512145996e-5	2	041
478	461.42559814453125	165.40481567382812	1.0	386.7381286621094	244.90809631347656	1.0	457.6883850097656	169.6475067138672	0.00013777613639831543	443.1408386230469	174.96473693847656	5.1349401473999023e-5	2	041
479	461.88055419921875	167.16970825195312	1.0	386.4578552246094	243.21311950683594	1.0	389.605712890625	241.584228515625	0.0001805126667022705	385.7825622558594	246.1193389892578	3.287196159362793e-5	2	041
480	460.8028259277344	166.23509216308594	1.0	386.4549560546875	241.99215698242188	1.0	389.3036193847656	241.16419982910156	0.00023621320724487305	385.83575439453125	245.41685485839844	8.556246757507324e-5	2	041
481	458.8203125	164.89828491210938	1.0	387.99560546875	238.8950958251953	1.0	390.192626953125	238.404296875	8.913874626159668e-5	387.50799560546875	241.0137481689453	7.155537605285645e-5	2	041
482	458.1915283203125	166.42636108398438	1.0	385.2699890136719	238.0367431640625	1.0	385.7029724121094	238.9149932861328	6.538629531860352e-5	462.4680480957031	162.18890380859375	8.630752563476562e-5	2	041
483	458.3037109375	167.65805053710938	1.0	385.30792236328125	236.75332641601562	1.0	459.0667724609375	170.9624786376953	5.862116813659668e-5	385.9263916015625	237.27745056152344	0.00010779500007629395	2	041
484	455.99737548828125	167.5650177001953	1.0	385.7207336425781	236.94459533691406	1.0	457.79986572265625	171.01065063476562	5.3256750106811523e-5	386.11041259765625	236.23728942871094	7.763504981994629e-5	2	041
485	456.2659606933594	167.23040771484375	1.0	385.1547546386719	238.10716247558594	1.0	388.3863220214844	236.80471801757812	5.59389591217041e-5	385.83221435546875	237.24256896972656	0.00010290741920471191	2	041
486	455.25286865234375	168.0985565185547	1.0	384.454345703125	238.2164306640625	1.0	457.1545104980469	170.96426391601562	0.00015559792518615723	385.2329406738281	237.42343139648438	0.0001309514045715332	2	041
487	454.68792724609375	168.3386993408203	1.0	383.2198181152344	236.86785888671875	1.0	456.5948486328125	171.2246856689453	0.00016564130783081055	384.7510070800781	236.25973510742188	0.00021600723266601562	2	041
488	453.8298034667969	169.2196502685547	1.0	381.07196044921875	236.0137176513672	1.0	455.4831237792969	171.36595153808594	0.00013950467109680176	383.5882263183594	237.029296875	8.526444435119629e-5	2	041
489	453.1003112792969	169.0615692138672	1.0	378.8720703125	235.5208740234375	1.0	454.9547119140625	171.504150390625	0.00011414289474487305	378.25653076171875	236.73817443847656	6.538629531860352e-5	2	041
490	452.8571472167969	168.60035705566406	1.0	374.4541015625	232.34474182128906	0.007681071758270264	454.9376220703125	171.1841278076172	8.225440979003906e-5	455.611083984375	175.7806396484375	4.795193672180176e-5	2	041
491	452.0611572265625	168.7832489013672	1.0	375.8509521484375	231.92515563964844	0.999476969242096	454.3507995605469	171.4435272216797	6.046891212463379e-5	454.7842102050781	176.19985961914062	4.357099533081055e-5	2	041
492	448.54388427734375	169.6027069091797	1.0	370.76654052734375	231.82960510253906	1.0	446.16143798828125	173.8396453857422	0.00010880827903747559	442.87408447265625	178.23794555664062	4.6193599700927734e-5	2	041
493	450.0997314453125	169.2838134765625	1.0	370.9773864746094	230.2240753173828	0.39982870221138	447.1328125	173.80892944335938	5.8263540267944336e-5	454.3189697265625	176.39041137695312	2.822279930114746e-5	2	041
494	447.58355712890625	169.20291137695312	1.0	374.06158447265625	233.1237335205078	1.0	446.0754089355469	173.09706115722656	0.00014987587928771973	443.27972412109375	177.46670532226562	6.070733070373535e-5	2	041
495	446.0065002441406	170.1290283203125	1.0	371.9430847167969	232.7346649169922	1.0	445.1893005371094	173.1959991455078	0.00017651915550231934	443.775146484375	177.18817138671875	5.5730342864990234e-5	2	041
496	446.25128173828125	170.56320190429688	1.0	367.372802734375	232.55374145507812	1.0	445.72760009765625	173.4989013671875	0.00016415119171142578	443.391357421875	177.42510986328125	5.868077278137207e-5	2	041
497	444.2368469238281	171.38751220703125	1.0	362.3481750488281	232.04833984375	1.0	444.4731140136719	173.85385131835938	0.0001679062843322754	442.7222595214844	177.19187927246094	5.3942203521728516e-5	2	041
498	442.9446105957031	170.73040771484375	1.0	359.7693176269531	230.22520446777344	1.0	443.86138916015625	173.0890350341797	0.0006498396396636963	442.99859619140625	177.03314208984375	0.0001876354217529297	2	041
499	441.2213134765625	170.0532989501953	1.0	358.67901611328125	227.55816650390625	0.9741297960281372	442.60784912109375	172.12252807617188	0.000555574893951416	442.2020263671875	176.5363006591797	0.00017386674880981445	2	041
500	438.89593505859375	169.82598876953125	1.0	366.87347412109375	228.72250366210938	0.9999723434448242	440.4486389160156	172.19873046875	0.00026860833168029785	440.17462158203125	176.70077514648438	0.00010856986045837402	2	041
501	438.4361572265625	170.28060913085938	1.0	366.9011535644531	231.1801300048828	0.9999998807907104	440.3807373046875	172.10618591308594	0.0002987384796142578	439.9745788574219	176.5912322998047	0.00010958313941955566	2	041
502	437.1670227050781	170.00540161132812	1.0	364.5494384765625	232.53916931152344	1.0	439.17132568359375	171.4849090576172	0.00018957257270812988	439.16986083984375	176.4121856689453	8.091330528259277e-5	2	041
503	436.15985107421875	170.71710205078125	1.0	362.6466064453125	231.99163818359375	1.0	433.0509033203125	174.84210205078125	0.00020122528076171875	426.98260498046875	179.47048950195312	0.00011613965034484863	2	041
504	434.2395324707031	169.60081481933594	1.0	358.4373474121094	231.00900268554688	0.9999998807907104	431.7371520996094	173.92364501953125	0.00013333559036254883	427.4303283691406	178.2112579345703	6.791949272155762e-5	2	041
505	433.41107177734375	170.14212036132812	1.0	356.71380615234375	232.83079528808594	1.0	431.3793640136719	174.24037170410156	0.00012788176536560059	427.10760498046875	178.9540557861328	8.428096771240234e-5	2	041
506	432.4619140625	170.19406127929688	1.0	354.581787109375	233.3973846435547	1.0	430.5491027832031	173.51318359375	0.00027108192443847656	428.4752197265625	178.13941955566406	0.00016117095947265625	2	041
507	432.9971618652344	169.45347595214844	1.0	352.8238830566406	234.2223358154297	1.0	436.48529052734375	170.21621704101562	0.0001258552074432373	437.39886474609375	176.06153869628906	6.157159805297852e-5	2	041
508	430.7185363769531	169.07176208496094	1.0	350.3643493652344	233.48452758789062	1.0	430.0524597167969	173.07357788085938	0.00011995434761047363	428.59356689453125	176.7205352783203	5.415081977844238e-5	2	041
509	430.0679931640625	168.89796447753906	1.0	348.46856689453125	232.7129669189453	1.0	426.8244934082031	171.1075439453125	8.243322372436523e-5	422.64239501953125	157.54196166992188	3.266334533691406e-5	2	041
510	428.2970886230469	169.08653259277344	1.0	350.964599609375	232.04844665527344	0.9981831312179565	428.76123046875	172.64962768554688	0.0003845393657684326	428.288818359375	176.419189453125	0.00013780593872070312	2	041
511	427.9788818359375	168.03187561035156	1.0	352.0783996582031	234.08645629882812	1.0	426.0390930175781	169.2805938720703	9.644031524658203e-5	410.953125	174.15455627441406	3.6150217056274414e-5	2	041
512	424.9971923828125	169.27967834472656	1.0	349.8603515625	234.4649200439453	1.0	426.7852478027344	171.91896057128906	0.0002881288528442383	426.4054870605469	176.1548614501953	0.00011134147644042969	2	041
513	424.2516784667969	168.91253662109375	1.0	346.5613098144531	233.64361572265625	1.0	426.4839782714844	172.43710327148438	0.00032851099967956543	426.4427795410156	176.50425720214844	0.00020197033882141113	2	041
514	422.52001953125	171.89002990722656	1.0	354.56072998046875	231.22634887695312	1.0	423.7877197265625	173.42926025390625	0.00022864341735839844	422.8541259765625	178.95523071289062	0.00012305378913879395	2	041
515	424.195556640625	173.4707489013672	1.0	348.3500061035156	239.75254821777344	1.0	425.4310302734375	175.47373962402344	0.00012370944023132324	350.60845947265625	241.2613067626953	0.0002383887767791748	2	041
516	429.6073913574219	177.6289825439453	1.0	350.4577331542969	229.07762145996094	1.0	434.0227966308594	177.16732788085938	7.221102714538574e-5	433.96630859375	181.9553985595703	3.546476364135742e-5	2	041
517	425.8644714355469	184.1954803466797	1.0	350.9482727050781	228.64022827148438	1.0	426.8009338378906	189.87484741210938	0.00033083558082580566	425.0548095703125	192.5340118408203	0.00018298625946044922	2	041
518	401.2049560546875	185.72348022460938	0.9999555945396423	357.6007080078125	227.35472106933594	0.9999998807907104	356.7043151855469	226.71656799316406	4.965066909790039e-5	350.38250732421875	228.4902801513672	4.5865774154663086e-5	2	041
519	438.8119812011719	223.17552185058594	1.0	440.63714599609375	224.82835388183594	0.00024452805519104004	439.68267822265625	223.70761108398438	9.033083915710449e-5	426.28814697265625	230.01124572753906	0.0001329183578491211	2	041
520	446.01214599609375	231.9220428466797	1.0	381.9417419433594	193.56898498535156	0.9996525049209595	441.9167175292969	232.25296020507812	8.431077003479004e-5	425.75762939453125	238.00999450683594	5.501508712768555e-5	2	041
521	448.32403564453125	251.79306030273438	1.0	447.35205078125	250.82025146484375	7.50422477722168e-5	447.262939453125	248.9877166748047	8.535385131835938e-5	439.6741638183594	241.30340576171875	0.00016951560974121094	2	041
522	451.6357727050781	266.9787292480469	1.0	400.8438720703125	184.4603271484375	1.0	449.21240234375	265.39288330078125	0.00013944506645202637	441.60784912109375	259.6086730957031	0.0004654824733734131	2	041
523	451.5160827636719	293.0828857421875	0.9999987483024597	412.5097351074219	172.45574951171875	0.9999803900718689	415.6723327636719	170.69186401367188	2.765655517578125e-5	412.36370849609375	174.0894775390625	0.0003959536552429199	2	041
524	3.279694080352783	482.0900573730469	9.238719940185547e-7	157.1051025390625	4.888691425323486	1.4007091522216797e-6	648.7847900390625	32.185829162597656	2.8908252716064453e-6	155.973876953125	7.421206474304199	1.4603137969970703e-6	2	041
525	642.0406494140625	321.2315368652344	1.043081283569336e-5	642.1911010742188	325.1876220703125	5.4836273193359375e-6	649.1966552734375	203.34994506835938	5.9604644775390625e-6	172.06741333007812	6.698268413543701	1.4603137969970703e-6	2	041
526	448.9946594238281	220.5077362060547	3.057718276977539e-5	442.6492004394531	220.26449584960938	0.9998270869255066	444.36114501953125	218.70188903808594	3.981590270996094e-5	442.1260986328125	221.60198974609375	6.091594696044922e-5	2	041
527	642.2173461914062	322.0829772949219	1.430511474609375e-5	643.53125	302.64825439453125	1.4156103134155273e-5	648.7767944335938	33.51023483276367	3.6656856536865234e-6	171.6746826171875	7.691018104553223	2.5033950805664062e-6	2	041
528	432.5259094238281	350.4117431640625	0.9999999403953552	437.0990295410156	353.2026672363281	0.00041672587394714355	437.1286926269531	350.07537841796875	0.00030496716499328613	425.2495422363281	344.6297607421875	0.0021227002143859863	2	041
529	428.3946533203125	352.1545715332031	0.9999855756759644	421.5835266113281	353.56634521484375	0.00038701295852661133	427.6143798828125	347.545166015625	8.869171142578125e-5	425.43096923828125	343.5156555175781	0.0008231699466705322	2	041
530	425.5267333984375	352.1104431152344	0.9999998807907104	418.9550476074219	266.4326477050781	0.010324567556381226	426.74151611328125	351.5376892089844	0.00014334917068481445	425.2459716796875	354.8278503417969	0.0001030266284942627	2	041
531	424.66046142578125	349.4646911621094	1.0	412.9590759277344	260.7090759277344	1.0	425.8514099121094	349.7386169433594	0.00010988116264343262	422.1986999511719	338.1488037109375	0.00013786554336547852	2	041
532	427.2027587890625	347.0620422363281	1.0	400.1071472167969	257.343017578125	1.0	428.01806640625	349.0989074707031	0.00016576051712036133	401.31756591796875	260.19573974609375	0.00020822882652282715	2	041
533	429.4508056640625	345.2188720703125	1.0	402.1465148925781	254.7058563232422	0.9999990463256836	428.9565734863281	348.586181640625	8.505582809448242e-5	404.9279479980469	254.63479614257812	0.0001520216464996338	2	041
534	434.1011047363281	343.1955871582031	1.0	405.08868408203125	252.15029907226562	1.0	438.8468933105469	345.55584716796875	8.594989776611328e-5	405.8945007324219	253.23358154296875	2.2649765014648438e-5	2	041
535	434.75909423828125	344.0693359375	1.0	404.1198425292969	249.21682739257812	1.0	408.684326171875	247.63429260253906	6.502866744995117e-5	401.4775390625	254.94305419921875	4.7534704208374023e-5	2	041
536	437.5466003417969	343.75323486328125	0.03294408321380615	408.9955139160156	248.58438110351562	1.0	407.5574035644531	247.9767303466797	9.447336196899414e-5	403.98980712890625	249.16390991210938	4.398822784423828e-5	2	041
537	403.11761474609375	245.24746704101562	6.61611557006836e-5	406.2281494140625	246.84466552734375	1.0	409.91497802734375	246.3375244140625	5.581974983215332e-5	402.916015625	246.94102478027344	4.655122756958008e-5	2	041
538	415.8656005859375	247.69549560546875	9.617209434509277e-5	404.1793212890625	244.84022521972656	1.0	404.2498779296875	243.50376892089844	3.236532211303711e-5	401.083740234375	243.6178436279297	7.858872413635254e-5	2	041
539	447.7839050292969	343.50360107421875	3.266334533691406e-5	407.4178161621094	245.94097900390625	0.7701070308685303	410.79266357421875	246.85125732421875	2.7120113372802734e-6	404.6266784667969	245.38246154785156	1.2516975402832031e-6	2	041
540	447.7302551269531	344.4059143066406	0.00012740492820739746	411.3340148925781	248.58987426757812	0.9846919178962708	414.4792175292969	251.19577026367188	7.867813110351562e-6	413.58441162109375	252.3209228515625	2.130866050720215e-5	2	041
541	449.19342041015625	344.1181335449219	0.24734336137771606	415.7337951660156	252.64523315429688	1.0	416.4198913574219	254.62338256835938	0.00018787384033203125	416.48114013671875	254.17236328125	0.00027745962142944336	2	041
542	449.07763671875	349.5892639160156	0.9596331715583801	417.5200500488281	257.25042724609375	1.0	420.3000793457031	255.83938598632812	3.7610530853271484e-5	416.264404296875	255.84869384765625	8.96155834197998e-5	2	041
543	422.7747802734375	261.2685241699219	8.442997932434082e-5	420.1080322265625	258.27923583984375	1.0	423.1127624511719	256.8151550292969	0.0002085566520690918	419.6531982421875	260.2541809082031	0.00016421079635620117	2	041
544	453.632568359375	345.3670654296875	0.0001138448715209961	413.9375305175781	259.3158264160156	1.0	418.6844177246094	258.4175720214844	5.02169132232666e-5	415.29461669921875	259.5443420410156	6.920099258422852e-5	2	041
545	443.632568359375	343.7313537597656	6.154179573059082e-5	415.8257141113281	264.0636901855469	1.0	419.9854736328125	263.8587341308594	5.9664249420166016e-5	415.8803405761719	269.0838928222656	0.000542759895324707	2	041
