# Supplementary material for: An automated feeding system for the African killifish reveals the impact of diet on lifespan and allows scalable assessment of associative learning
Source: eLife. 2022 Nov 10;11:e69008. doi: 10.7554/eLife.69008 (PMC9788828; doi:10.7554/eLife.69008)
Supplement: Figure 6—source data 2. [file elife-69008-fig6-data2.zip › Training Trajectories/t3_REC025DLC_resnet50_TrainAllTheThingsJun28shuffle1_1030000.csv]

bodyparts_coords	fishhead_x	fishhead_y	fishhead_likelihood	fishtail_x	fishtail_y	fishtail_likelihood	redlight_x	redlight_y	redlight_likelihood	fooddrop_x	fooddrop_y	fooddrop_likelihood	fishnum	recordingnum
0	420.3887023925781	1.7510032653808594	0.9999986886978149	424.7754211425781	2.4429821968078613	0.003742724657058716	648.309326171875	301.2820129394531	0.004855811595916748	407.6627197265625	-2.302647590637207	0.001967817544937134	3	025
1	411.8080749511719	2.4050567150115967	0.7842501401901245	457.5188293457031	44.05390930175781	0.007681161165237427	647.910400390625	282.2664794921875	0.00034308433532714844	393.8292541503906	-0.536339282989502	0.0001125633716583252	3	025
2	409.41864013671875	1.0630836486816406	0.0010200738906860352	462.698486328125	6.069980144500732	0.0008417963981628418	647.2025756835938	296.30218505859375	0.0020402073860168457	458.05029296875	4.535880088806152	0.0005293786525726318	3	025
3	456.7268981933594	28.441577911376953	0.4362584948539734	456.53009033203125	24.383817672729492	0.11054244637489319	449.8021240234375	9.624799728393555	0.0023154914379119873	455.423828125	7.028774261474609	0.003717362880706787	3	025
4	362.6444396972656	2.450798988342285	0.00014674663543701172	442.98785400390625	5.644636631011963	0.0003224611282348633	647.8753662109375	297.0091247558594	0.0008191764354705811	439.63983154296875	2.760578155517578	7.230043411254883e-5	3	025
5	444.2580261230469	17.290943145751953	0.000164717435836792	442.5162658691406	17.455202102661133	0.0013952851295471191	647.5564575195312	283.1601257324219	0.0003941953182220459	426.3149108886719	4.634228706359863	0.00015905499458312988	3	025
6	645.6694946289062	297.1302795410156	8.022785186767578e-5	300.2060852050781	2.3810300827026367	0.00010445713996887207	647.9075317382812	296.67120361328125	0.016211658716201782	643.2603759765625	292.9716796875	0.0005452334880828857	3	025
7	407.27264404296875	7.172635078430176	0.0028149187564849854	397.2373962402344	20.319232940673828	0.9999088048934937	647.9096069335938	299.4533996582031	0.0020849406719207764	401.7303466796875	5.844457149505615	0.0027930140495300293	3	025
8	384.2143859863281	38.58510971069336	0.027481943368911743	385.11273193359375	38.10728454589844	0.000947117805480957	648.6570434570312	300.5024719238281	0.019128918647766113	640.51708984375	301.045166015625	0.0001138448715209961	3	025
9	190.3814697265625	2.0320160388946533	0.00021922588348388672	189.44735717773438	2.044790744781494	0.0009049475193023682	648.3291015625	283.8382568359375	0.0002034604549407959	185.88084411621094	0.2708415985107422	4.398822784423828e-5	3	025
10	175.05508422851562	2.3846569061279297	0.0017431378364562988	335.8822326660156	22.97733497619629	0.999999463558197	648.0726318359375	301.6230163574219	0.010415256023406982	338.45068359375	7.830670356750488	0.0060610175132751465	3	025
11	154.85623168945312	24.56842041015625	0.965579628944397	170.0760955810547	4.064104080200195	0.0013662278652191162	648.1229858398438	299.3879699707031	0.0022256672382354736	151.98023986816406	4.353311061859131	0.0009146332740783691	3	025
12	123.37844848632812	19.543968200683594	0.010681211948394775	270.53887939453125	14.80154037475586	0.9999985694885254	278.4441223144531	10.99300765991211	0.0033284127712249756	272.9291076660156	5.014063835144043	0.004749476909637451	3	025
13	241.26327514648438	49.391510009765625	0.00014388561248779297	241.47201538085938	49.02964782714844	0.02950194478034973	648.3637084960938	302.58673095703125	0.007980644702911377	249.2981719970703	6.205624580383301	3.3915042877197266e-5	3	025
14	5.753376483917236	7.5057692527771	6.151199340820312e-5	203.22987365722656	54.379798889160156	0.0040045976638793945	647.9981079101562	301.1197814941406	0.009721338748931885	105.18919372558594	1.7467505931854248	0.0002206861972808838	3	025
15	175.75497436523438	53.05272674560547	6.082653999328613e-5	187.96083068847656	40.4588737487793	0.10773661732673645	649.041015625	301.02532958984375	0.0028366148471832275	170.64028930664062	3.7389419078826904	9.807944297790527e-5	3	025
16	641.4498291015625	4.4776530265808105	2.327561378479004e-5	180.9532012939453	76.90948486328125	0.025618046522140503	646.3855590820312	300.9076843261719	0.0005584955215454102	641.7254028320312	301.04595947265625	2.0384788513183594e-5	3	025
17	132.44297790527344	32.7678337097168	0.9865236282348633	139.6421661376953	9.183691024780273	0.0022325217723846436	647.8182983398438	297.58770751953125	0.0029021799564361572	122.03907775878906	5.817021369934082	0.0028381645679473877	3	025
18	136.05201721191406	6.688586235046387	0.00016325712203979492	127.19686126708984	27.65159797668457	0.9436780214309692	647.305908203125	297.7931823730469	0.0021080076694488525	121.67662811279297	9.837967872619629	0.0026009082794189453	3	025
19	644.2808227539062	295.4715576171875	4.45246696472168e-5	645.1849365234375	275.2206726074219	7.382035255432129e-5	647.3470458984375	289.6637878417969	0.002724677324295044	641.3192749023438	289.1679382324219	0.00012880563735961914	3	025
20	6.384387016296387	6.046297073364258	3.6329030990600586e-5	14.991525650024414	482.6628723144531	0.00015148520469665527	647.0794677734375	301.3369140625	0.015638113021850586	640.6982421875	301.913330078125	0.00010800361633300781	3	025
21	94.53340148925781	98.26506805419922	0.999999463558197	646.7048950195312	185.6962432861328	0.0001106560230255127	650.2468872070312	179.81524658203125	0.00015780329704284668	100.96932983398438	103.47173309326172	9.98377799987793e-6	3	025
22	641.707763671875	4.408588886260986	3.6209821701049805e-5	13.443441390991211	482.3393859863281	0.0003091096878051758	647.5222778320312	298.1090087890625	0.00328180193901062	638.4661254882812	2.6530675888061523	1.385807991027832e-5	3	025
23	4.0244574546813965	7.414100170135498	7.69495964050293e-5	10.502732276916504	480.262939453125	4.717707633972168e-5	648.0048828125	298.1390686035156	0.001171708106994629	152.98773193359375	2.265369176864624	4.082918167114258e-6	3	025
24	101.73941802978516	321.2541809082031	0.25809115171432495	14.12058162689209	482.5495910644531	0.00015667080879211426	647.587158203125	304.37347412109375	0.042007386684417725	638.8002319335938	304.9647216796875	0.00011524558067321777	3	025
25	100.50975036621094	341.056396484375	1.0	99.94869232177734	341.8671569824219	0.00036519765853881836	649.782958984375	170.14608764648438	0.002535879611968994	100.91614532470703	348.56781005859375	0.0002079308032989502	3	025
26	102.6990737915039	352.6408386230469	0.9999887943267822	107.2772216796875	204.55792236328125	0.02744010090827942	623.7655029296875	185.58067321777344	0.9999997615814209	625.715576171875	188.63839721679688	0.000705331563949585	3	025
27	129.35043334960938	326.69317626953125	8.779764175415039e-5	136.93405151367188	324.0913391113281	0.0008741617202758789	622.660888671875	186.0762481689453	0.9999999403953552	620.0400390625	185.720703125	0.00044924020767211914	3	025
28	118.45181274414062	294.9315490722656	0.008350521326065063	118.18254852294922	302.0503234863281	0.002947896718978882	622.5612182617188	186.2400360107422	1.0	619.968505859375	185.81399536132812	0.00042185187339782715	3	025
29	625.7715454101562	189.84197998046875	0.0001150369644165039	619.502685546875	188.3655242919922	0.00015819072723388672	622.5777587890625	185.74546813964844	0.9999999403953552	618.97998046875	186.7004852294922	0.0005601942539215088	3	025
30	6.088351726531982	6.624468803405762	0.0006916821002960205	7.519584655761719	4.095754623413086	0.00015339255332946777	622.5305786132812	185.26116943359375	1.0	619.2427368164062	186.4597930908203	0.0005801916122436523	3	025
31	84.25531005859375	183.3226776123047	1.0	619.078369140625	188.178466796875	8.815526962280273e-5	622.2413940429688	185.6394805908203	1.0	618.8432006835938	186.798583984375	0.0003553628921508789	3	025
32	86.28783416748047	181.88128662109375	1.0	131.47921752929688	217.52337646484375	0.9987431168556213	622.2277221679688	185.45835876464844	0.9999999403953552	620.2139892578125	184.880126953125	0.0004856288433074951	3	025
33	87.51632690429688	181.08668518066406	1.0	135.8354949951172	221.2086944580078	0.9999960660934448	623.4198608398438	185.49710083007812	1.0	619.5473022460938	186.76075744628906	0.00042054057121276855	3	025
34	89.75778198242188	180.78887939453125	1.0	138.80581665039062	221.91648864746094	0.9999998807907104	622.537353515625	186.15158081054688	0.9999999403953552	620.30322265625	185.64541625976562	0.0006827116012573242	3	025
35	90.74834442138672	182.1646270751953	1.0	141.087890625	222.4650115966797	1.0	622.5448608398438	185.3550567626953	0.9999998807907104	619.1310424804688	186.16351318359375	0.0004081428050994873	3	025
36	94.75862884521484	179.25112915039062	1.0	131.19296264648438	230.5306854248047	1.0	622.2567138671875	186.37423706054688	0.9999998807907104	620.0083618164062	186.08612060546875	0.0007947385311126709	3	025
37	100.26005554199219	175.81570434570312	0.9999995827674866	119.05410766601562	235.7731475830078	1.0	622.2229614257812	185.79197692871094	0.9999999403953552	116.14864349365234	236.51011657714844	0.013069182634353638	3	025
38	106.21824645996094	177.15066528320312	0.0002961158752441406	107.719482421875	237.73455810546875	0.20204365253448486	621.9888916015625	185.4437255859375	1.0	620.003662109375	184.801025390625	0.0005240440368652344	3	025
39	625.9105224609375	189.8401336669922	6.988644599914551e-5	619.1935424804688	188.15771484375	0.0001240372657775879	622.6007690429688	185.84744262695312	0.9999999403953552	618.8777465820312	186.56402587890625	0.00045439600944519043	3	025
40	113.67125701904297	174.18539428710938	0.5559443831443787	87.16437530517578	214.84059143066406	1.0	622.6910400390625	185.00765991210938	1.0	84.45909881591797	214.38192749023438	0.002247333526611328	3	025
41	84.08906555175781	217.73208618164062	0.00013235211372375488	87.5353012084961	214.82289123535156	1.0	622.33447265625	185.3988800048828	1.0	84.60131072998047	215.07192993164062	0.0006329119205474854	3	025
42	625.8335571289062	189.730712890625	8.600950241088867e-5	84.98420715332031	212.75009155273438	1.0	622.4419555664062	185.7154083251953	0.9999998807907104	83.96900939941406	212.3993682861328	0.002485722303390503	3	025
43	88.80667114257812	198.9615020751953	0.00013172626495361328	82.63694763183594	201.8475799560547	0.004388332366943359	622.830810546875	185.51898193359375	0.9999998807907104	619.0713500976562	186.30996704101562	0.0004715919494628906	3	025
44	151.65257263183594	168.2271270751953	1.0	159.5389404296875	171.2140655517578	0.0006443262100219727	622.510986328125	185.5933380126953	1.0	618.8292846679688	186.57469177246094	0.0004855692386627197	3	025
45	175.7762908935547	158.75869750976562	1.0	180.3743133544922	161.25196838378906	0.0007531642913818359	622.2297973632812	185.05709838867188	1.0	619.7736206054688	184.58360290527344	0.0004280507564544678	3	025
46	200.0159149169922	156.1909637451172	1.0	203.03475952148438	158.57333374023438	0.0012832880020141602	622.2630004882812	186.16390991210938	0.9999998807907104	619.4576416015625	185.7556610107422	0.0005095303058624268	3	025
47	223.18263244628906	149.67828369140625	1.0	620.6498413085938	186.51290893554688	0.00014641880989074707	622.7805786132812	185.63772583007812	0.9999999403953552	619.0291748046875	186.7590789794922	0.0004194974899291992	3	025
48	245.9816131591797	146.93629455566406	1.0	255.12489318847656	150.78126525878906	0.0009884536266326904	622.7489624023438	185.98919677734375	0.9999998807907104	620.5479736328125	185.56617736816406	0.0004343986511230469	3	025
49	270.73388671875	144.63194274902344	1.0	159.39447021484375	171.17604064941406	0.9932712316513062	622.4800415039062	185.34730529785156	1.0	620.3746948242188	184.8325958251953	0.0004311501979827881	3	025
50	295.6268310546875	143.33580017089844	1.0	199.82057189941406	182.5878143310547	0.9999831914901733	622.4581909179688	186.60177612304688	0.9999999403953552	619.0001220703125	187.0398406982422	0.00048363208770751953	3	025
51	329.79522705078125	139.59385681152344	1.0	204.98583984375	182.8477325439453	0.999997615814209	622.8107299804688	186.49896240234375	0.9999998807907104	620.4859008789062	186.04579162597656	0.0007947981357574463	3	025
52	357.6191101074219	131.87637329101562	1.0	227.66830444335938	147.3657684326172	1.0	622.4327392578125	185.5949249267578	1.0	619.8217163085938	185.29869079589844	0.0005079805850982666	3	025
53	399.3752746582031	131.86146545410156	1.0	264.06500244140625	174.2058868408203	1.0	623.2684936523438	185.42689514160156	0.9999999403953552	259.083984375	177.7748260498047	0.0007906556129455566	3	025
54	423.4162902832031	127.57178497314453	0.9999995231628418	296.13629150390625	132.9097900390625	0.998725175857544	622.205810546875	186.36485290527344	0.9999998807907104	619.4281616210938	185.44879150390625	0.0004375874996185303	3	025
55	461.583740234375	123.08910369873047	1.0	324.5462951660156	167.8713836669922	1.0	622.6426391601562	186.1995086669922	0.9999998807907104	320.963134765625	175.54505920410156	0.0005749166011810303	3	025
56	484.4781188964844	117.00517272949219	1.0	355.2086486816406	131.1855010986328	1.0	622.8073120117188	186.2586669921875	1.0	618.8963012695312	187.2147979736328	0.00039690732955932617	3	025
57	496.7440185546875	112.7796401977539	1.0	373.8385009765625	159.49391174316406	0.04013225436210632	622.5478515625	185.84841918945312	1.0	619.6064453125	185.3931427001953	0.00037035346031188965	3	025
58	506.8119812011719	111.3485107421875	1.0	377.0543518066406	167.1291961669922	1.0	622.2171020507812	185.75299072265625	1.0	619.0577392578125	186.69207763671875	0.00044929981231689453	3	025
59	510.6474609375	111.74925231933594	1.0	383.74322509765625	165.6915740966797	0.999998927116394	622.9078979492188	185.57571411132812	1.0	619.2716674804688	186.70729064941406	0.0004381537437438965	3	025
60	513.5162353515625	110.52291107177734	1.0	387.0545959472656	159.68563842773438	1.0	622.9691772460938	186.13710021972656	0.9999999403953552	619.1367797851562	187.0998077392578	0.0004163980484008789	3	025
61	516.0311279296875	111.50391387939453	1.0	401.779296875	154.19961547851562	0.997844398021698	622.8037719726562	186.077880859375	0.9999999403953552	620.444091796875	185.09292602539062	0.0003387331962585449	3	025
62	517.1196899414062	110.0677719116211	1.0	419.4889221191406	167.07763671875	0.9930257797241211	622.547607421875	185.99630737304688	0.9999999403953552	620.1439208984375	185.4749298095703	0.0005696415901184082	3	025
63	517.8406372070312	110.44004821777344	1.0	416.4429931640625	172.66165161132812	0.9999997615814209	623.364013671875	185.8362579345703	1.0	619.2667846679688	186.95062255859375	0.00045120716094970703	3	025
64	515.4994506835938	118.04553985595703	1.0	413.26495361328125	175.451416015625	0.9999257326126099	622.9071044921875	185.6982421875	0.9999999403953552	618.9888916015625	186.67990112304688	0.0004125535488128662	3	025
65	526.5435791015625	158.4356231689453	0.9999998807907104	438.8069763183594	179.3819580078125	0.26831015944480896	622.6605834960938	185.96917724609375	1.0	620.4549560546875	185.1704864501953	0.0004629194736480713	3	025
66	532.8657836914062	181.52621459960938	1.0	455.1024475097656	121.14676666259766	0.9999500513076782	623.343994140625	185.56382751464844	0.9999998807907104	535.061767578125	189.41009521484375	0.000551372766494751	3	025
67	539.7911987304688	230.52703857421875	0.9999890327453613	486.5291442871094	117.320068359375	0.9999996423721313	622.9049682617188	184.81521606445312	1.0	619.6124267578125	186.3751678466797	0.0004083216190338135	3	025
68	548.8175659179688	260.75128173828125	1.0	499.5233154296875	114.22756958007812	1.0	624.0108642578125	186.5679931640625	1.0	620.2847290039062	187.69471740722656	0.000483095645904541	3	025
69	540.2054443359375	263.7969970703125	0.9977588653564453	510.9777526855469	145.5644073486328	0.9999583959579468	623.2925415039062	185.36929321289062	1.0	622.9508666992188	186.05889892578125	0.000619739294052124	3	025
70	626.586669921875	189.4618377685547	0.00011351704597473145	582.9149169921875	267.11749267578125	0.7960740327835083	623.8075561523438	185.86276245117188	1.0	623.0899047851562	186.22535705566406	0.00047901272773742676	3	025
71	618.5204467773438	187.18565368652344	0.0001729130744934082	621.1345825195312	185.74703979492188	0.0006730854511260986	623.4006958007812	185.7455596923828	0.9999998807907104	619.6373901367188	186.3607635498047	0.0007456541061401367	3	025
72	543.40185546875	209.92160034179688	0.0005255639553070068	619.4730224609375	185.8711700439453	0.00046622753143310547	623.1422119140625	184.58738708496094	0.9999999403953552	619.5042114257812	186.21368408203125	0.0004832148551940918	3	025
73	616.4363403320312	188.260498046875	0.00015541911125183105	620.8572998046875	186.64065551757812	0.0002448856830596924	622.9630737304688	186.04998779296875	1.0	618.5048217773438	187.22369384765625	0.0006278157234191895	3	025
74	618.4492797851562	186.11192321777344	0.00015589594841003418	535.7967529296875	165.6642303466797	0.0002944767475128174	624.0309448242188	184.8445281982422	1.0	623.1244506835938	185.2830047607422	0.0003829002380371094	3	025
75	553.3887939453125	269.14263916015625	0.9999996423721313	549.7542114257812	273.0330505371094	0.0008496344089508057	623.1807861328125	185.66676330566406	1.0	539.8616333007812	276.72869873046875	0.0018184483051300049	3	025
76	548.0488891601562	271.38873291015625	0.9999997615814209	555.0654907226562	266.7569274902344	0.0008737444877624512	621.8363037109375	184.72560119628906	0.9999998807907104	618.6845092773438	185.81109619140625	0.0009451508522033691	3	025
77	541.6478271484375	276.1617736816406	1.0	506.78875732421875	205.0522003173828	0.9997629523277283	621.9107666015625	184.6280059814453	0.9999999403953552	509.17767333984375	206.1150665283203	0.0010781586170196533	3	025
78	525.1571655273438	244.10948181152344	0.9888633489608765	522.2567749023438	243.16941833496094	0.002482473850250244	623.3217163085938	185.2564697265625	1.0	619.302001953125	186.44972229003906	0.00045493245124816895	3	025
79	641.8014526367188	4.390781402587891	6.350874900817871e-5	527.7014770507812	214.11917114257812	0.006096959114074707	622.8416137695312	185.22454833984375	0.9999998807907104	619.7269287109375	186.6078643798828	0.0004545152187347412	3	025
80	528.5157470703125	162.04856872558594	0.5160549283027649	527.3047485351562	163.01846313476562	0.9851637482643127	621.9775390625	185.12274169921875	0.9999998807907104	618.9710083007812	186.1050262451172	0.0005286931991577148	3	025
81	529.7243041992188	134.2209930419922	0.9997205138206482	530.7129516601562	133.824462890625	0.0037274956703186035	623.1350708007812	185.0496368408203	0.9999998807907104	619.8782348632812	185.9140625	0.00033798813819885254	3	025
82	521.1390991210938	106.29492950439453	0.0007636547088623047	523.3853759765625	113.53236389160156	0.000516057014465332	623.4898681640625	183.98460388183594	0.9999998807907104	619.9078369140625	185.03106689453125	0.0006584227085113525	3	025
83	626.0735473632812	191.80223083496094	0.000678330659866333	507.2466125488281	103.84849548339844	0.9998277425765991	623.490234375	186.841796875	0.9999997615814209	623.5206298828125	184.86453247070312	0.0006282031536102295	3	025
84	626.6206665039062	189.4576873779297	0.00038948655128479004	620.9003295898438	189.7587890625	0.0004699528217315674	624.7440795898438	184.7050018310547	0.9999997615814209	622.5186767578125	183.57691955566406	0.00044077634811401367	3	025
85	513.16552734375	193.4192657470703	1.0	516.9776000976562	194.78347778320312	0.016239643096923828	622.7949829101562	185.80101013183594	0.9999998807907104	619.6342163085938	186.61509704589844	0.0009394586086273193	3	025
86	510.8857116699219	198.28988647460938	1.0	625.347900390625	186.27352905273438	0.00040340423583984375	623.8265991210938	183.96463012695312	1.0	620.0127563476562	185.27880859375	0.0008506178855895996	3	025
87	509.13348388671875	198.96908569335938	1.0	515.2140502929688	101.27513122558594	0.9236136674880981	622.9840087890625	183.78016662597656	1.0	619.4716796875	185.1679229736328	0.000585407018661499	3	025
88	497.250244140625	200.4404296875	1.0	622.8888549804688	187.81663513183594	0.0006118416786193848	622.3967895507812	185.56402587890625	0.9999999403953552	619.208251953125	186.4202117919922	0.0007753670215606689	3	025
89	486.56451416015625	219.85848999023438	1.0	494.22283935546875	223.12344360351562	0.008415281772613525	623.0850830078125	183.5632781982422	0.9999999403953552	619.9779663085938	185.15786743164062	0.0008397102355957031	3	025
90	483.0892028808594	245.1407928466797	0.9999997615814209	483.87432861328125	247.80642700195312	0.09756779670715332	623.1893310546875	184.73519897460938	1.0	622.9319458007812	185.46238708496094	0.0007382035255432129	3	025
91	499.9536437988281	248.52548217773438	0.006826967000961304	501.60345458984375	251.30667114257812	1.0	623.522705078125	184.5160369873047	0.9999998807907104	502.2019348144531	252.6004638671875	0.0012603998184204102	3	025
92	531.2713623046875	233.36981201171875	0.00017124414443969727	531.5028076171875	238.891845703125	0.9999881982803345	623.40771484375	183.24380493164062	0.9999999403953552	622.5886840820312	184.61199951171875	0.0009587407112121582	3	025
93	614.7158203125	184.4019317626953	0.0013731420040130615	534.0489501953125	111.84297180175781	0.997334897518158	622.4227905273438	182.98748779296875	0.9999997615814209	619.2398681640625	183.60952758789062	0.0015877783298492432	3	025
94	540.1188354492188	72.70110321044922	0.7963675856590271	619.3621215820312	186.3726043701172	0.00015535950660705566	622.7445068359375	184.4330291748047	1.0	619.4568481445312	185.58468627929688	0.0006416141986846924	3	025
95	550.5639038085938	58.94969177246094	1.0	552.1946411132812	63.085350036621094	0.00028076767921447754	623.3964233398438	183.86898803710938	1.0	619.8663330078125	184.7652130126953	0.0005866289138793945	3	025
96	546.9859619140625	31.30887794494629	0.9991934299468994	554.6506958007812	7.428653717041016	0.0007685720920562744	622.94970703125	184.46253967285156	0.9999998807907104	535.7489013671875	6.3215532302856445	0.0008684098720550537	3	025
97	646.6422119140625	361.9266052246094	0.0006687939167022705	540.615966796875	1.5527057647705078	0.0003642439842224121	622.1802368164062	183.4821014404297	1.0	618.9514770507812	186.03668212890625	0.0007191598415374756	3	025
98	617.64306640625	184.42140197753906	0.0002378225326538086	623.03369140625	184.44052124023438	0.00030988454818725586	621.609619140625	182.78929138183594	0.9999999403953552	619.1001586914062	184.29437255859375	0.0008680224418640137	3	025
99	647.4594116210938	365.3781433105469	0.00013938546180725098	646.2969360351562	378.2275390625	0.00016194581985473633	621.5634765625	182.89260864257812	0.9999999403953552	619.17431640625	182.664794921875	0.0002987086772918701	3	025
100	626.25732421875	187.66233825683594	8.195638656616211e-5	13.930032730102539	482.3452453613281	0.00018766522407531738	623.0274047851562	182.7759552001953	0.9999998807907104	619.7280883789062	184.68902587890625	0.00050392746925354	3	025
101	532.0569458007812	118.79814147949219	0.9999991655349731	547.192138671875	1.4440672397613525	0.007635742425918579	622.38330078125	184.48597717285156	0.9999998807907104	536.710693359375	1.2363841533660889	0.0016578733921051025	3	025
102	525.4808349609375	119.78190612792969	1.0	529.2356567382812	2.8491411209106445	0.017910510301589966	622.8460693359375	185.91305541992188	0.9999998807907104	524.5236206054688	1.1857631206512451	0.006133675575256348	3	025
103	525.456787109375	120.530517578125	1.0	530.8958129882812	4.2907819747924805	0.050454795360565186	621.9232788085938	183.5367889404297	0.9999999403953552	524.4967651367188	1.4853839874267578	0.012248754501342773	3	025
104	521.7353515625	116.39775085449219	1.0	527.7532348632812	5.449433326721191	0.023933738470077515	621.4380493164062	183.0230255126953	0.9999998807907104	520.0113525390625	1.4846012592315674	0.008224189281463623	3	025
105	516.5853881835938	115.41018676757812	1.0	525.4932250976562	3.5098748207092285	0.010904908180236816	623.0328979492188	184.3863983154297	0.9999998807907104	519.1799926757812	0.8385136127471924	0.004958152770996094	3	025
106	512.6814575195312	118.33489227294922	0.9998116493225098	525.9273681640625	10.127108573913574	0.07648003101348877	621.6339111328125	183.99766540527344	1.0	509.7391357421875	2.7138519287109375	0.011628299951553345	3	025
107	465.6264953613281	101.50697326660156	1.0	618.441162109375	187.45437622070312	0.00010606646537780762	621.9619140625	185.20936584472656	1.0	618.39501953125	186.37677001953125	0.0004508793354034424	3	025
108	407.29522705078125	53.99519729614258	0.996772289276123	407.87652587890625	57.94203186035156	0.003639012575149536	621.9138793945312	184.78302001953125	1.0	618.924072265625	185.89456176757812	0.00038751959800720215	3	025
109	394.7471008300781	17.839052200317383	1.0	472.1351318359375	133.74661254882812	0.6886739134788513	622.323974609375	183.8887481689453	1.0	376.9820861816406	1.5315594673156738	0.0020299553871154785	3	025
110	394.884765625	1.9838500022888184	0.3231421709060669	454.1836853027344	116.6388931274414	0.00475725531578064	622.4247436523438	183.861328125	0.9999998807907104	451.326416015625	122.206787109375	0.000597834587097168	3	025
111	413.6479797363281	2.2517476081848145	0.009484291076660156	431.9085693359375	89.43046569824219	0.9986648559570312	622.4597778320312	184.99630737304688	0.9999992847442627	393.02349853515625	2.529273271560669	0.0024167001247406006	3	025
112	415.75927734375	3.4300036430358887	0.010812968015670776	383.6072082519531	52.279327392578125	0.21325817704200745	621.831787109375	184.63490295410156	0.9999998807907104	408.42645263671875	0.899991512298584	0.001422107219696045	3	025
113	626.2652587890625	188.73049926757812	0.00016030669212341309	620.3909912109375	186.76544189453125	0.00023379921913146973	623.68359375	184.65663146972656	0.9999997615814209	620.356201171875	185.6862030029297	0.0007124245166778564	3	025
114	641.9534301757812	3.237593412399292	0.0001271069049835205	396.247802734375	2.4134490489959717	0.000651925802230835	622.2463989257812	184.8240966796875	1.0	619.15576171875	185.7747039794922	0.0004343986511230469	3	025
115	490.7893371582031	77.63495635986328	0.9999986886978149	402.2784729003906	2.2235069274902344	0.9614087343215942	622.2744750976562	183.73887634277344	1.0	403.0555114746094	1.7581837177276611	0.004201442003250122	3	025
116	503.927978515625	91.51848602294922	1.0	416.8230285644531	3.1242527961730957	0.015544295310974121	621.5751342773438	184.53114318847656	0.9999998807907104	618.5282592773438	185.71693420410156	0.0004572570323944092	3	025
117	523.7003784179688	113.52046203613281	0.9996786713600159	524.921630859375	113.96561431884766	0.9964356422424316	622.3216552734375	185.25636291503906	1.0	449.0806579589844	5.416621685028076	0.011058837175369263	3	025
118	529.2359619140625	113.65220642089844	1.0	453.9696044921875	31.16514015197754	1.0	621.2091674804688	184.88577270507812	1.0	453.8217468261719	8.537349700927734	0.0034874677658081055	3	025
119	536.1243286132812	122.07979583740234	1.0	618.7296752929688	188.5181121826172	0.00026041269302368164	621.638427734375	185.88072204589844	0.9999998807907104	618.5982055664062	186.6824493408203	0.0008990764617919922	3	025
120	546.0354614257812	133.05421447753906	1.0	468.2433776855469	80.00382995605469	1.0	621.918212890625	184.4022216796875	1.0	618.6444702148438	185.7900390625	0.0004355013370513916	3	025
121	545.8101196289062	136.09657287597656	1.0	537.703857421875	142.66143798828125	0.00013500452041625977	622.126708984375	184.98031616210938	0.9999998807907104	618.8636474609375	186.2467803955078	0.0005144178867340088	3	025
122	546.113037109375	146.41848754882812	1.0	551.4848022460938	148.56497192382812	0.0001004934310913086	622.1533813476562	185.8882293701172	1.0	525.1187744140625	160.6457061767578	0.004164367914199829	3	025
123	546.4429931640625	150.3751220703125	1.0	618.8250732421875	188.32809448242188	0.00011724233627319336	621.7164306640625	185.7659454345703	0.9999999403953552	618.5171508789062	186.71266174316406	0.0005730688571929932	3	025
124	545.0449829101562	151.2790985107422	0.9999991655349731	625.5538330078125	188.02415466308594	8.234381675720215e-5	621.790771484375	185.4861602783203	0.9999998807907104	618.7701416015625	186.54409790039062	0.000523686408996582	3	025
125	541.7462768554688	151.684814453125	0.31464046239852905	530.1729736328125	105.74838256835938	0.005621284246444702	622.0517578125	185.59951782226562	0.9999999403953552	619.23876953125	185.02757263183594	0.00032442808151245117	3	025
126	547.8779296875	153.1572265625	0.9999632835388184	491.0722961425781	120.22769927978516	0.0005793273448944092	622.3242797851562	184.86473083496094	1.0	618.75537109375	186.5320587158203	0.0004852116107940674	3	025
127	550.3128662109375	153.96961975097656	0.9999998211860657	493.8575744628906	116.3011703491211	0.0001596212387084961	622.1304321289062	184.78451538085938	1.0	618.9537353515625	186.3995361328125	0.0004132091999053955	3	025
128	546.2766723632812	154.38900756835938	0.9987297654151917	571.907958984375	121.73139190673828	0.01242569088935852	622.9813842773438	184.58822631835938	1.0	619.0523681640625	186.229736328125	0.0005318522453308105	3	025
129	574.0420532226562	119.20756530761719	0.0003409087657928467	570.8504638671875	120.71114349365234	0.045949846506118774	621.980224609375	185.44573974609375	1.0	618.4986572265625	186.88648986816406	0.000398099422454834	3	025
130	542.43310546875	150.24990844726562	0.9777792096138	483.6134338378906	114.65637969970703	0.9999499320983887	621.931640625	185.14495849609375	1.0	619.0340576171875	186.37049865722656	0.0006750226020812988	3	025
131	544.2172241210938	150.8386993408203	0.999954879283905	489.1199951171875	116.96366119384766	0.0035678446292877197	622.052001953125	185.56869506835938	1.0	618.8652954101562	186.2782440185547	0.0005871951580047607	3	025
132	545.14990234375	155.0211639404297	0.06937658786773682	568.442626953125	118.37300109863281	0.18909654021263123	622.9976196289062	185.11834716796875	1.0	619.1793823242188	186.27899169921875	0.0006253421306610107	3	025
133	618.1859741210938	186.73861694335938	0.00011113286018371582	485.1262512207031	121.75465393066406	0.07978081703186035	622.630126953125	184.5574188232422	0.9999999403953552	619.033935546875	186.48243713378906	0.00046125054359436035	3	025
134	618.204345703125	186.8519744873047	0.0002645254135131836	489.7569885253906	126.23668670654297	0.0012647807598114014	622.374267578125	184.94541931152344	0.9999999403953552	618.8270263671875	186.4529571533203	0.0004239380359649658	3	025
135	618.0899658203125	187.52264404296875	0.00018107891082763672	485.3490905761719	131.2869873046875	0.019228309392929077	622.1965942382812	185.60821533203125	0.9999999403953552	618.713623046875	186.69305419921875	0.0006775557994842529	3	025
136	625.6259155273438	189.83555603027344	8.428096771240234e-5	490.85784912109375	134.33343505859375	0.3726707100868225	622.3320922851562	185.59906005859375	1.0	618.47705078125	186.81634521484375	0.0004832148551940918	3	025
137	565.4180297851562	132.87994384765625	0.021465569734573364	487.36578369140625	133.39450073242188	0.2293558418750763	621.8880004882812	185.92086791992188	0.9999999403953552	618.4605102539062	186.94268798828125	0.0007179081439971924	3	025
138	562.246826171875	133.11114501953125	0.0004495382308959961	568.477294921875	128.91590881347656	0.0018481314182281494	622.4352416992188	185.30674743652344	1.0	618.7092895507812	186.0338592529297	0.000639110803604126	3	025
139	567.237060546875	130.35655212402344	0.0006514787673950195	490.7437744140625	137.84913635253906	0.00039836764335632324	622.7386474609375	185.10494995117188	0.9999999403953552	618.87548828125	186.030029296875	0.000579833984375	3	025
140	547.6796875	149.86585998535156	0.30048319697380066	570.5059814453125	131.87704467773438	0.014794707298278809	621.7806396484375	185.340087890625	0.9999998807907104	618.75390625	186.20106506347656	0.00046822428703308105	3	025
141	546.0637817382812	149.8539581298828	0.9833014011383057	619.2037963867188	187.17189025878906	0.00011143088340759277	621.8564453125	184.80169677734375	0.9999999403953552	618.8685913085938	185.8658905029297	0.0005448460578918457	3	025
142	547.2666015625	159.1254425048828	1.0	484.81396484375	143.38978576660156	0.9901896715164185	622.9959106445312	185.0384979248047	0.9999998807907104	619.1288452148438	186.80538940429688	0.0005423128604888916	3	025
143	548.422119140625	169.7130584716797	1.0	475.7106018066406	153.27288818359375	0.9999998807907104	622.6453857421875	185.76161193847656	1.0	551.340087890625	177.09283447265625	0.0005521774291992188	3	025
144	507.905517578125	115.30955505371094	1.0	468.732177734375	149.95692443847656	0.08842620253562927	622.0092163085938	184.7765350341797	1.0	618.7700805664062	186.07041931152344	0.0005426704883575439	3	025
145	550.994384765625	177.50283813476562	1.0	470.154541015625	145.4753875732422	0.999988317489624	622.3416137695312	184.49856567382812	1.0	620.1864013671875	184.34988403320312	0.00035572052001953125	3	025
146	496.97119140625	111.10678100585938	1.0	487.0656433105469	118.05064392089844	0.010973751544952393	622.6647338867188	184.05938720703125	1.0	619.3551635742188	185.6932373046875	0.00032955408096313477	3	025
147	549.76806640625	181.88021850585938	1.0	487.55224609375	110.86292266845703	0.9998453259468079	622.3060913085938	184.738037109375	0.9999998807907104	485.4084167480469	112.88101959228516	0.0004324615001678467	3	025
148	550.477294921875	181.83116149902344	1.0	491.3768310546875	98.96015167236328	1.0	622.6832885742188	184.5173797607422	1.0	484.31768798828125	111.19605255126953	0.0004899501800537109	3	025
149	551.3060913085938	183.04017639160156	1.0	491.5072021484375	94.90158081054688	1.0	622.0385131835938	185.0453643798828	1.0	484.7149658203125	100.43094635009766	0.00043007731437683105	3	025
150	553.734619140625	183.1713104248047	1.0	493.6287536621094	91.91720581054688	1.0	622.2872314453125	184.94822692871094	0.9999998807907104	489.3606872558594	94.27625274658203	0.0007638931274414062	3	025
151	554.537353515625	182.7022247314453	1.0	493.364013671875	91.64063262939453	1.0	622.9593505859375	184.4925994873047	1.0	488.4864807128906	93.5003433227539	0.0012167394161224365	3	025
152	555.52197265625	183.59524536132812	1.0	494.6771240234375	89.5665512084961	1.0	623.0844116210938	185.06443786621094	1.0	487.77532958984375	92.91959381103516	0.0009382665157318115	3	025
153	553.8029174804688	183.69479370117188	1.0	492.7345886230469	89.10401916503906	1.0	622.5715942382812	184.7751922607422	1.0	486.58477783203125	94.88929748535156	0.0012240111827850342	3	025
154	556.6110229492188	183.23228454589844	1.0	492.5697021484375	88.28463745117188	1.0	622.3555908203125	183.63893127441406	0.9999999403953552	486.6175842285156	94.15554809570312	0.0008068382740020752	3	025
155	556.2684326171875	185.03504943847656	0.9999998807907104	494.0607604980469	88.43587493896484	1.0	621.9984130859375	184.00946044921875	1.0	495.0318908691406	89.01090240478516	0.000654757022857666	3	025
156	555.6436767578125	186.09280395507812	1.0	497.099365234375	91.03081512451172	1.0	623.139892578125	184.962890625	0.9999999403953552	497.2078552246094	92.80740356445312	0.0007531344890594482	3	025
157	554.4321899414062	188.35862731933594	1.0	498.186767578125	93.73358917236328	1.0	622.0794067382812	184.0020751953125	1.0	553.6782836914062	193.42303466796875	0.0005726814270019531	3	025
158	547.014404296875	190.28831481933594	0.9999957084655762	497.67999267578125	96.42208862304688	1.0	621.7821044921875	184.79806518554688	1.0	541.2184448242188	193.20184326171875	0.1138952374458313	3	025
159	557.0010375976562	189.1052703857422	1.0	498.5196228027344	92.06346893310547	1.0	621.9242553710938	184.73020935058594	1.0	546.6356201171875	192.32040405273438	0.0030501186847686768	3	025
160	509.37457275390625	101.47415924072266	0.999974250793457	505.5115051269531	102.64080047607422	0.012836992740631104	622.7930908203125	184.36227416992188	1.0	619.165771484375	185.63424682617188	0.0005741417407989502	3	025
161	509.596923828125	97.65552520751953	1.0	513.6304931640625	102.04139709472656	0.00035265088081359863	621.675537109375	184.79107666015625	1.0	618.8394775390625	186.48690795898438	0.000583261251449585	3	025
162	500.73065185546875	85.4345474243164	0.0072540342807769775	498.7825012207031	88.26836395263672	1.0	622.2006225585938	184.5586395263672	0.9999998807907104	618.7003784179688	185.6374053955078	0.0008852183818817139	3	025
163	547.0997314453125	232.2614288330078	1.0	482.8268127441406	79.8740234375	1.0	622.7236938476562	185.09005737304688	0.9999998807907104	619.2142333984375	186.16456604003906	0.0007471740245819092	3	025
164	549.2780151367188	238.58303833007812	1.0	618.2059326171875	186.83541870117188	0.0002041161060333252	621.905517578125	185.2454833984375	1.0	618.6829833984375	185.68955993652344	0.0006820261478424072	3	025
165	551.0957641601562	243.01185607910156	1.0	468.63372802734375	103.09603881835938	0.020718246698379517	622.05615234375	184.66293334960938	1.0	618.7296142578125	186.26620483398438	0.000597834587097168	3	025
166	553.4534912109375	246.01219177246094	1.0	468.3148498535156	101.85140991210938	0.9999995231628418	622.46826171875	184.89796447753906	1.0	618.6631469726562	186.42431640625	0.0004182159900665283	3	025
167	553.0579223632812	249.8358612060547	1.0	465.9980163574219	104.35411834716797	0.9999468326568604	622.6459350585938	184.74667358398438	1.0	618.7432861328125	186.13095092773438	0.0007088184356689453	3	025
168	552.4564819335938	253.5132598876953	1.0	464.9659729003906	110.2032470703125	0.9958471059799194	622.4822387695312	185.7017822265625	1.0	618.7656860351562	186.5039825439453	0.0005598366260528564	3	025
169	551.3351440429688	254.71798706054688	1.0	464.57452392578125	114.41352081298828	1.0	622.2763671875	184.18991088867188	0.9999998807907104	618.9838256835938	185.4982452392578	0.0005804300308227539	3	025
170	551.1119995117188	255.1346893310547	1.0	464.66412353515625	117.04692840576172	1.0	622.9646606445312	184.5786590576172	1.0	619.3660278320312	186.18292236328125	0.0005236268043518066	3	025
171	549.1886596679688	254.75155639648438	1.0	464.4609680175781	116.94263458251953	1.0	622.34033203125	184.87753295898438	1.0	618.9839477539062	186.175048828125	0.00035819411277770996	3	025
172	549.965087890625	254.7403106689453	1.0	461.4970397949219	117.95600891113281	1.0	622.7468872070312	184.7289581298828	1.0	619.0726928710938	185.8247833251953	0.000509411096572876	3	025
173	550.296630859375	252.4337921142578	1.0	464.4284362792969	119.85324096679688	1.0	622.6563720703125	184.9685516357422	1.0	618.9934692382812	186.2167510986328	0.0006047189235687256	3	025
174	549.8222045898438	250.26168823242188	1.0	464.02813720703125	117.14545440673828	0.9978454113006592	622.1385498046875	184.60231018066406	1.0	618.5081176757812	185.76193237304688	0.0006468594074249268	3	025
175	550.461181640625	245.05361938476562	1.0	470.1405944824219	127.14852905273438	0.9885141849517822	622.2359008789062	185.78221130371094	1.0	618.6705322265625	186.7808837890625	0.0004895031452178955	3	025
176	551.78955078125	246.9985809326172	1.0	473.7814025878906	132.7055206298828	0.019980788230895996	622.4423217773438	185.36355590820312	1.0	618.439208984375	186.1697998046875	0.0006570219993591309	3	025
177	549.1257934570312	247.46463012695312	1.0	476.144775390625	189.2586669921875	0.0022900402545928955	623.3896484375	185.90562438964844	0.9999999403953552	619.096435546875	186.61471557617188	0.0005429983139038086	3	025
178	548.1251220703125	250.10227966308594	1.0	620.9456176757812	185.7164306640625	0.0003992021083831787	624.1493530273438	185.58792114257812	1.0	619.4033203125	186.3717498779297	0.00044149160385131836	3	025
179	545.1390380859375	249.47813415527344	1.0	466.4144592285156	202.8056182861328	0.27246329188346863	623.2400512695312	186.36204528808594	0.9999999403953552	618.8650512695312	186.2723388671875	0.0005708038806915283	3	025
180	544.0986938476562	248.1203155517578	1.0	464.6089782714844	204.2086944580078	0.9487342834472656	623.0987548828125	185.8968505859375	0.9999999403953552	621.937255859375	186.45973205566406	0.0006755590438842773	3	025
181	544.73193359375	249.76902770996094	1.0	463.41424560546875	202.07028198242188	0.07207819819450378	623.4168701171875	185.91256713867188	1.0	618.902587890625	186.5377655029297	0.0005357563495635986	3	025
182	542.8440551757812	251.90921020507812	1.0	476.9778747558594	168.9076690673828	0.9968732595443726	622.6296997070312	185.2993621826172	1.0	618.5460815429688	185.90382385253906	0.0005443096160888672	3	025
183	544.8291015625	252.1199951171875	1.0	478.9990539550781	166.95452880859375	0.6371971368789673	622.9412841796875	185.62265014648438	1.0	622.4404296875	186.5203857421875	0.0006775259971618652	3	025
184	543.580810546875	252.15806579589844	1.0	472.7944030761719	174.21522521972656	0.9999067187309265	623.5272827148438	184.72833251953125	1.0	619.4295654296875	185.95831298828125	0.0003966987133026123	3	025
185	543.5714721679688	251.4928741455078	1.0	461.34906005859375	192.0642852783203	0.9984164237976074	622.6844482421875	185.34014892578125	1.0	618.6380615234375	186.26951599121094	0.00041750073432922363	3	025
186	537.3157958984375	250.01727294921875	1.0	457.72186279296875	192.8511505126953	0.9994931221008301	622.9625854492188	185.4742431640625	1.0	618.8870239257812	186.2889862060547	0.0004913210868835449	3	025
187	536.949951171875	249.7123565673828	1.0	455.9325866699219	193.5808868408203	0.9988778233528137	622.6069946289062	185.43988037109375	1.0	621.8587036132812	185.752197265625	0.0004970729351043701	3	025
188	536.2581176757812	251.8084716796875	1.0	459.0512390136719	188.26707458496094	0.9994555115699768	621.6817626953125	184.3487548828125	1.0	618.18798828125	185.4159698486328	0.00046765804290771484	3	025
189	535.2276000976562	252.49818420410156	1.0	464.4589538574219	180.16995239257812	1.0	622.37158203125	184.66600036621094	1.0	621.4649658203125	185.51612854003906	0.0005684196949005127	3	025
190	535.5462646484375	250.3603515625	1.0	463.7807312011719	176.242431640625	1.0	622.2021484375	184.27528381347656	0.9999999403953552	621.6615600585938	185.10440063476562	0.0004646480083465576	3	025
191	540.7255249023438	239.9176483154297	1.0	457.22467041015625	170.53564453125	0.9999998807907104	622.7753295898438	184.4286651611328	1.0	618.9115600585938	185.76376342773438	0.00046303868293762207	3	025
192	543.6668701171875	235.85836791992188	0.9999998211860657	458.7908020019531	182.28146362304688	0.10145282745361328	622.8614501953125	184.8648223876953	1.0	618.7332153320312	185.5673370361328	0.0004692673683166504	3	025
193	541.8787841796875	233.38194274902344	1.0	456.8113708496094	184.01670837402344	0.9248701930046082	622.9862670898438	184.5130157470703	1.0	549.3716430664062	185.48622131347656	0.06532001495361328	3	025
194	540.4541015625	234.0963592529297	1.0	452.6044006347656	184.59353637695312	0.9989258646965027	621.9196166992188	184.40321350097656	1.0	550.2174072265625	185.0426483154297	0.776847243309021	3	025
195	535.3824462890625	235.75729370117188	1.0	446.5031433105469	187.9590301513672	0.9999793171882629	622.556640625	184.1687774658203	1.0	547.9742431640625	189.3876495361328	0.0010169148445129395	3	025
196	533.0587768554688	237.48497009277344	1.0	443.13555908203125	187.4477996826172	0.9999992847442627	623.1047973632812	184.749755859375	1.0	619.080078125	185.6567840576172	0.00035753846168518066	3	025
197	526.1038818359375	234.7903289794922	0.9999998807907104	446.40521240234375	178.87710571289062	1.0	622.2898559570312	184.93624877929688	1.0	621.768798828125	186.0640869140625	0.0007300972938537598	3	025
198	521.607177734375	231.4378204345703	1.0	447.44830322265625	174.2843780517578	0.010699361562728882	622.3255615234375	184.028564453125	1.0	619.2069702148438	184.7806854248047	0.0007407069206237793	3	025
199	525.1970825195312	224.21221923828125	1.0	450.48760986328125	190.3319854736328	0.0012773871421813965	622.14013671875	183.9678497314453	1.0	618.8720703125	184.8974609375	0.000969231128692627	3	025
200	527.769775390625	214.34097290039062	0.9999405145645142	521.9177856445312	212.17848205566406	0.0030535459518432617	621.5382080078125	184.19143676757812	1.0	529.4000854492188	209.19473266601562	0.0005818605422973633	3	025
201	523.5599975585938	209.12998962402344	1.0	431.7709045410156	221.59889221191406	0.9874308109283447	622.1598510742188	183.79617309570312	1.0	618.8133544921875	184.8771514892578	0.0005455613136291504	3	025
202	522.8631591796875	206.77578735351562	0.9999998211860657	433.50469970703125	221.49301147460938	0.7140417098999023	621.3687133789062	183.94322204589844	1.0	528.4595947265625	196.24627685546875	0.0009748935699462891	3	025
203	523.3321533203125	203.48654174804688	1.0	434.4647216796875	217.53627014160156	0.027955353260040283	621.9017944335938	184.44869995117188	0.9999998807907104	526.2638549804688	193.482421875	0.0006256699562072754	3	025
204	525.1070556640625	202.28529357910156	1.0	434.58612060546875	217.7793426513672	0.001289457082748413	621.7841796875	184.3077850341797	0.9999998807907104	621.4405517578125	184.86839294433594	0.0007451474666595459	3	025
205	521.7359008789062	202.7238311767578	1.0	530.8101196289062	203.0022735595703	0.0012456774711608887	621.667724609375	183.5138397216797	0.9999999403953552	621.138671875	184.94529724121094	0.0003122687339782715	3	025
206	523.69140625	202.22474670410156	1.0	424.5645446777344	215.37310791015625	0.007809430360794067	622.2380981445312	183.81488037109375	0.9999999403953552	619.0601806640625	184.8248291015625	0.0005647540092468262	3	025
207	523.7413330078125	200.52919006347656	1.0	421.1096496582031	217.9537811279297	0.013896197080612183	621.61474609375	183.5506591796875	1.0	618.6849975585938	184.5459747314453	0.0006026327610015869	3	025
208	521.47998046875	199.9469451904297	1.0	531.4093627929688	201.53298950195312	0.0009143650531768799	622.3305053710938	184.8307647705078	1.0	619.2906494140625	185.63180541992188	0.0005647838115692139	3	025
209	521.095703125	200.20167541503906	1.0	530.7037963867188	201.86029052734375	0.0007450580596923828	622.1101684570312	184.5933074951172	0.9999999403953552	619.1095581054688	185.5531768798828	0.0004958510398864746	3	025
210	521.1690673828125	198.9330596923828	1.0	409.75982666015625	214.6358184814453	0.01261293888092041	622.0692138671875	184.45529174804688	0.9999999403953552	621.4154663085938	185.27627563476562	0.0003966391086578369	3	025
211	520.4774780273438	199.5751190185547	1.0	416.31451416015625	215.374267578125	0.9712145328521729	622.3323974609375	183.87277221679688	1.0	621.6866455078125	185.1444854736328	0.0003891289234161377	3	025
212	521.14990234375	199.26756286621094	1.0	412.210693359375	215.53262329101562	0.19449225068092346	622.6866455078125	183.89813232421875	1.0	618.882080078125	185.18824768066406	0.00037544965744018555	3	025
213	522.7068481445312	197.0767364501953	1.0	530.7160034179688	199.53375244140625	0.0005155205726623535	621.67041015625	184.97628784179688	0.9999998807907104	618.61669921875	185.70614624023438	0.0003712177276611328	3	025
214	524.4805297851562	196.8265380859375	1.0	420.2677307128906	226.73284912109375	0.9411401748657227	622.1790161132812	183.54025268554688	1.0	621.8565673828125	185.12644958496094	0.00030806660652160645	3	025
215	523.806640625	193.47293090820312	1.0	418.333984375	223.45315551757812	0.9999995827674866	622.1348266601562	183.4500274658203	1.0	619.0650634765625	185.07211303710938	0.0004315376281738281	3	025
216	524.7070922851562	192.9359588623047	1.0	425.9404602050781	216.63943481445312	0.9740859866142273	622.9027099609375	184.05264282226562	1.0	619.3433227539062	185.6369171142578	0.00031876564025878906	3	025
217	524.4066772460938	189.3787384033203	1.0	432.61663818359375	215.2923126220703	0.28591179847717285	622.38623046875	184.4934539794922	0.9999999403953552	618.9864501953125	185.93995666503906	0.0003673434257507324	3	025
218	522.7164306640625	186.30882263183594	1.0	436.9022521972656	222.18875122070312	0.039025187492370605	622.08154296875	184.3809356689453	1.0	619.9735717773438	183.39991760253906	0.0003370344638824463	3	025
219	520.6757202148438	185.5799560546875	1.0	451.3392333984375	241.8411102294922	0.03699597716331482	621.9845581054688	184.39404296875	1.0	621.866455078125	185.2174835205078	0.0004971027374267578	3	025
220	521.416748046875	183.83216857910156	1.0	445.8175048828125	242.86387634277344	1.0	621.8692016601562	184.6585235595703	1.0	619.6484985351562	183.50230407714844	0.00022590160369873047	3	025
221	521.248291015625	182.8324432373047	1.0	448.6842041015625	247.1931915283203	1.0	622.092529296875	184.4776611328125	1.0	621.92431640625	185.18145751953125	0.0003274977207183838	3	025
222	521.900390625	180.52223205566406	1.0	448.54266357421875	253.1133270263672	1.0	622.038330078125	184.90158081054688	0.9999998807907104	618.9249877929688	185.85824584960938	0.00048542022705078125	3	025
223	521.9998779296875	178.73973083496094	1.0	446.31939697265625	256.1947021484375	1.0	621.7695922851562	184.4670867919922	1.0	618.6509399414062	185.85028076171875	0.00045356154441833496	3	025
224	524.1083984375	177.6842498779297	1.0	437.4898986816406	259.7494201660156	1.0	621.9190673828125	184.649169921875	1.0	619.422607421875	184.01559448242188	0.0003699362277984619	3	025
225	523.5950317382812	177.34352111816406	1.0	433.4043273925781	260.53814697265625	1.0	621.85107421875	184.69122314453125	1.0	619.3147583007812	184.0653839111328	0.00036069750785827637	3	025
226	522.5161743164062	175.7150115966797	1.0	429.531982421875	257.0934143066406	1.0	622.3064575195312	184.71194458007812	1.0	619.0568237304688	186.0876007080078	0.0003590583801269531	3	025
227	522.625	175.98480224609375	1.0	427.4064636230469	254.37840270996094	0.9999973177909851	622.1564331054688	184.95242309570312	1.0	619.4178466796875	183.97738647460938	0.00035452842712402344	3	025
228	522.2196655273438	174.32550048828125	1.0	431.74139404296875	254.02267456054688	1.0	621.9169311523438	184.43734741210938	1.0	618.8221435546875	185.5054168701172	0.0005399882793426514	3	025
229	521.2564086914062	173.3895721435547	1.0	428.6348571777344	252.00526428222656	0.9998936653137207	622.1503295898438	184.8026580810547	1.0	618.813232421875	185.33306884765625	0.0004458427429199219	3	025
230	519.8805541992188	172.29379272460938	1.0	446.60614013671875	248.01785278320312	1.0	622.1837158203125	185.1320037841797	1.0	618.6384887695312	185.79409790039062	0.0003692209720611572	3	025
231	519.3495483398438	169.77528381347656	1.0	439.6485290527344	253.01182556152344	1.0	622.8057250976562	184.63491821289062	1.0	619.0371704101562	185.8543701171875	0.0004069507122039795	3	025
232	518.90087890625	166.55142211914062	1.0	440.422119140625	258.2372741699219	1.0	621.8094482421875	184.70477294921875	0.9999998807907104	619.5833129882812	184.1715545654297	0.0003771185874938965	3	025
233	518.48388671875	162.69180297851562	1.0	434.3243713378906	260.56268310546875	1.0	622.1658935546875	184.55001831054688	0.9999998807907104	620.0389404296875	183.94512939453125	0.00024521350860595703	3	025
234	519.33056640625	159.3711700439453	1.0	432.52044677734375	259.695556640625	1.0	622.2935180664062	184.26675415039062	1.0	620.396240234375	183.6609649658203	0.0003116428852081299	3	025
235	520.6650390625	158.37649536132812	1.0	437.3438720703125	257.8865051269531	1.0	622.4185180664062	184.33055114746094	1.0	620.2514038085938	183.47779846191406	0.00026217103004455566	3	025
236	523.56884765625	159.94110107421875	1.0	435.2789001464844	259.04498291015625	1.0	622.6205444335938	184.43162536621094	1.0	619.310791015625	185.535888671875	0.0004801154136657715	3	025
237	526.7429809570312	158.58250427246094	1.0	441.59503173828125	248.877685546875	0.9798505902290344	623.0592651367188	185.49598693847656	1.0	619.3363037109375	186.68606567382812	0.0003745853900909424	3	025
238	530.9194946289062	154.17739868164062	1.0	442.3299255371094	246.39859008789062	0.15753793716430664	623.0813598632812	184.13812255859375	1.0	619.2271728515625	185.80471801757812	0.000376284122467041	3	025
239	532.9180297851562	146.25633239746094	1.0	439.7103271484375	246.075927734375	0.8400216102600098	623.1758422851562	184.45828247070312	1.0	619.3270263671875	185.95291137695312	0.0002588629722595215	3	025
240	537.1439819335938	137.72438049316406	1.0	453.6156311035156	246.99404907226562	0.019713282585144043	622.5910034179688	184.4455108642578	1.0	619.0856323242188	185.95233154296875	0.00032463669776916504	3	025
241	523.9716186523438	145.8292236328125	1.0	446.1282958984375	249.046630859375	0.9999945759773254	622.9153442382812	184.9808349609375	1.0	620.3137817382812	184.07217407226562	0.00019681453704833984	3	025
242	520.4176635742188	144.7637481689453	0.9999999403953552	452.4495849609375	248.8545379638672	0.9999992847442627	622.6271362304688	184.91964721679688	0.9999998807907104	619.3785400390625	186.33261108398438	0.0002492368221282959	3	025
243	519.421875	141.33982849121094	1.0	459.6676025390625	246.24676513671875	1.0	621.8287353515625	184.84808349609375	0.9999998807907104	619.0808715820312	186.28662109375	0.0004081428050994873	3	025
244	516.6674194335938	141.48033142089844	1.0	468.2871398925781	246.36895751953125	1.0	623.2222900390625	184.55494689941406	0.9999999403953552	508.0243835449219	135.89007568359375	0.0007045865058898926	3	025
245	515.7317504882812	144.6143035888672	1.0	464.1298828125	249.4458465576172	1.0	621.9824829101562	184.2485809326172	0.9999999403953552	618.850341796875	185.8941650390625	0.00034293532371520996	3	025
246	515.8262939453125	146.15338134765625	1.0	462.2695617675781	250.53343200683594	1.0	622.6085205078125	184.21856689453125	1.0	619.2265625	185.56015014648438	0.0005103349685668945	3	025
247	510.4303894042969	146.42465209960938	1.0	467.9140930175781	257.2587585449219	0.27910280227661133	621.5966796875	184.80177307128906	0.9999998807907104	618.61865234375	185.62107849121094	0.0005282461643218994	3	025
248	507.1253967285156	144.12570190429688	1.0	456.5684509277344	261.0600891113281	0.9990376234054565	622.3438110351562	184.42117309570312	1.0	619.1044921875	185.9672393798828	0.0005345046520233154	3	025
249	505.4239196777344	144.4130401611328	1.0	458.9383239746094	269.10821533203125	1.0	621.9669189453125	184.8240509033203	1.0	619.0723876953125	185.54495239257812	0.0004884898662567139	3	025
250	505.1815490722656	144.1591796875	0.9999999403953552	460.56060791015625	276.2314758300781	1.0	621.4450073242188	184.45513916015625	1.0	619.6246948242188	183.7745819091797	0.0005162060260772705	3	025
251	503.5618896484375	143.8108673095703	0.9999825954437256	452.8794860839844	287.0074157714844	1.0	622.1054077148438	184.86474609375	0.9999998807907104	450.7255554199219	286.1393737792969	0.0007947385311126709	3	025
252	503.0505065917969	146.97943115234375	0.999987781047821	453.01373291015625	292.5346374511719	1.0	621.820556640625	185.20388793945312	0.9999998807907104	619.873779296875	184.55039978027344	0.0005210638046264648	3	025
253	504.7921447753906	146.74822998046875	1.0	449.3657531738281	298.20123291015625	1.0	622.451171875	184.83531188964844	0.9999999403953552	619.5889892578125	185.7571563720703	0.000504910945892334	3	025
254	502.012939453125	145.77093505859375	1.0	444.7893371582031	300.68218994140625	0.9996406435966492	622.2991333007812	184.48342895507812	1.0	619.15673828125	185.83702087402344	0.0004089474678039551	3	025
255	502.4714660644531	147.27703857421875	1.0	444.8400573730469	295.85162353515625	0.9999992847442627	622.0186157226562	185.66632080078125	0.9999999403953552	619.5277709960938	184.65533447265625	0.0004811584949493408	3	025
256	502.963623046875	148.93359375	1.0	503.2887268066406	147.6168670654297	0.15406563878059387	622.1028442382812	184.69203186035156	1.0	619.8150634765625	184.12803649902344	0.0003795623779296875	3	025
257	503.294921875	148.2980499267578	1.0	439.0224609375	293.54571533203125	0.09715428948402405	622.0206909179688	185.11195373535156	1.0	619.7850341796875	184.5542755126953	0.000414043664932251	3	025
258	503.9930725097656	149.32595825195312	1.0	438.5384216308594	290.14337158203125	0.9878376722335815	622.4661254882812	184.6003875732422	0.9999999403953552	618.9852905273438	186.05113220214844	0.000422745943069458	3	025
259	502.9194641113281	152.51683044433594	1.0	434.4155578613281	298.6934509277344	0.9989821910858154	621.8030395507812	185.08245849609375	0.9999999403953552	619.563232421875	184.58056640625	0.0003686249256134033	3	025
260	502.6112976074219	157.68345642089844	1.0	425.12493896484375	294.8288269042969	0.2524499297142029	622.8638916015625	184.72003173828125	1.0	619.0721435546875	185.54931640625	0.0005360245704650879	3	025
261	504.2950439453125	160.0833740234375	1.0	428.65374755859375	295.019287109375	0.7864235043525696	622.14990234375	185.48756408691406	1.0	618.9656982421875	185.94627380371094	0.00043341517448425293	3	025
262	504.5519714355469	161.83724975585938	1.0	427.3838195800781	288.34027099609375	0.9999912977218628	621.9329223632812	185.62106323242188	1.0	618.7984008789062	186.38246154785156	0.0003750026226043701	3	025
263	504.28076171875	164.35752868652344	1.0	427.07379150390625	289.97601318359375	0.005101233720779419	621.8286743164062	186.1845245361328	0.9999998807907104	621.6559448242188	186.38735961914062	0.0004138052463531494	3	025
264	503.1336975097656	165.6790008544922	1.0	418.2537841796875	292.70562744140625	0.7260962128639221	621.7769165039062	184.6842041015625	0.9999999403953552	621.7288818359375	185.8551025390625	0.0005163848400115967	3	025
265	504.0372314453125	167.34262084960938	1.0	415.35400390625	293.32305908203125	0.9987878203392029	622.7550659179688	185.52720642089844	1.0	619.039794921875	186.0802764892578	0.0005110204219818115	3	025
266	504.3921203613281	167.4096221923828	1.0	411.3608703613281	292.23486328125	0.9997714161872864	621.9188232421875	185.37420654296875	1.0	621.6399536132812	185.9464111328125	0.0005325078964233398	3	025
267	503.829345703125	168.71438598632812	1.0	407.09283447265625	292.9111022949219	0.9999991059303284	622.1929931640625	185.20230102539062	1.0	619.5574340820312	184.60740661621094	0.0004023611545562744	3	025
268	504.08642578125	168.81964111328125	1.0	406.87213134765625	295.80731201171875	0.9999569654464722	622.8135986328125	184.99949645996094	1.0	620.396240234375	184.10882568359375	0.00032213330268859863	3	025
269	503.97088623046875	168.54232788085938	1.0	407.6922302246094	288.0543212890625	0.9999999403953552	622.5109252929688	184.72206115722656	1.0	619.3154907226562	185.28042602539062	0.00046813488006591797	3	025
270	504.64678955078125	168.71975708007812	1.0	398.63995361328125	294.3663635253906	0.9999992251396179	622.7975463867188	184.88929748535156	1.0	619.219482421875	185.72462463378906	0.0002804696559906006	3	025
271	504.87982177734375	169.37164306640625	1.0	395.0445556640625	293.6064453125	1.0	622.1817016601562	184.52638244628906	1.0	618.9775390625	185.57760620117188	0.0005429983139038086	3	025
272	504.6947021484375	170.4465789794922	1.0	395.4061279296875	291.74908447265625	0.9998875856399536	622.8545532226562	184.83583068847656	1.0	619.2222900390625	185.6365509033203	0.0004591047763824463	3	025
273	505.2519836425781	171.73208618164062	1.0	400.23876953125	288.2356872558594	0.9981900453567505	622.8472900390625	184.63697814941406	1.0	622.2764892578125	185.3578643798828	0.0005165934562683105	3	025
274	509.39495849609375	172.03378295898438	1.0	402.4947814941406	285.97662353515625	1.0	622.4967041015625	185.3352813720703	0.9999999403953552	619.2691650390625	186.0084686279297	0.0005914866924285889	3	025
275	513.7681884765625	170.41990661621094	0.9999997615814209	395.2367248535156	292.1186218261719	0.999993085861206	622.1422119140625	184.94876098632812	1.0	618.8258056640625	186.1458740234375	0.00042960047721862793	3	025
276	518.6981811523438	170.0124969482422	1.0	390.9685363769531	285.8717346191406	1.0	622.2034301757812	185.39871215820312	0.9999999403953552	619.2285766601562	186.45230102539062	0.0004432201385498047	3	025
277	520.3814086914062	169.521484375	1.0	391.6835021972656	287.1845397949219	0.567125141620636	622.6549072265625	184.3933868408203	1.0	619.3901977539062	185.37728881835938	0.0003274381160736084	3	025
278	520.8671264648438	169.3911895751953	1.0	390.3821105957031	289.6627502441406	0.550857424736023	622.1889038085938	184.77345275878906	1.0	618.8828125	185.74456787109375	0.0003935694694519043	3	025
279	521.8555297851562	169.48178100585938	1.0	394.5700378417969	287.2241516113281	0.001415938138961792	622.3126220703125	185.48599243164062	1.0	621.8605346679688	185.87515258789062	0.0005029737949371338	3	025
280	524.1134643554688	168.70718383789062	1.0	394.1492919921875	286.2911376953125	0.2614789605140686	622.5079956054688	184.90882873535156	1.0	622.063232421875	185.42315673828125	0.0005892515182495117	3	025
281	525.0946044921875	168.75904846191406	1.0	524.5863647460938	174.00521850585938	0.0006842911243438721	622.2117919921875	184.8075408935547	1.0	618.8681640625	185.9052276611328	0.0004387795925140381	3	025
282	525.5130004882812	168.99363708496094	1.0	393.0995788574219	289.45947265625	0.0009477436542510986	621.9756469726562	184.4742431640625	1.0	619.4291381835938	183.7824249267578	0.0003521740436553955	3	025
283	525.1642456054688	170.21505737304688	1.0	525.0488891601562	174.77871704101562	0.0009081363677978516	622.4036254882812	184.22930908203125	1.0	619.2091064453125	185.55125427246094	0.0003864467144012451	3	025
284	525.2816772460938	169.09051513671875	1.0	524.8370361328125	173.9544219970703	0.0009821653366088867	622.2100219726562	184.85214233398438	0.9999998807907104	619.8058471679688	183.92791748046875	0.00037610530853271484	3	025
285	524.8355102539062	169.30133056640625	1.0	524.26513671875	174.56874084472656	0.0004132986068725586	621.9385986328125	184.6420135498047	1.0	621.9862670898438	185.65728759765625	0.0005072057247161865	3	025
286	524.45361328125	171.34783935546875	1.0	408.22906494140625	269.65606689453125	0.0005230903625488281	622.3228149414062	184.53555297851562	1.0	622.1029052734375	185.2888946533203	0.00036957859992980957	3	025
287	523.7993774414062	174.00582885742188	1.0	397.47552490234375	281.2641296386719	0.0019842684268951416	622.4605102539062	184.79598999023438	1.0	621.8827514648438	185.54978942871094	0.00045797228813171387	3	025
288	523.40234375	176.01112365722656	1.0	531.10595703125	174.36900329589844	0.0007754266262054443	622.5839233398438	185.15542602539062	1.0	622.3799438476562	185.4757080078125	0.0003216266632080078	3	025
289	523.5136108398438	177.21388244628906	1.0	395.25323486328125	284.61517333984375	0.00044849514961242676	621.9749145507812	185.15411376953125	1.0	619.3179321289062	184.5583038330078	0.000472337007522583	3	025
290	523.3428955078125	177.47067260742188	1.0	387.0577087402344	291.3273620605469	0.001721501350402832	621.7251586914062	184.3584747314453	0.9999998807907104	619.3070068359375	183.60182189941406	0.00033214688301086426	3	025
291	524.97509765625	177.55941772460938	1.0	397.21746826171875	283.4823913574219	0.0075518786907196045	621.8097534179688	184.76287841796875	1.0	619.492431640625	184.08363342285156	0.0003693997859954834	3	025
292	526.115234375	177.16944885253906	1.0	394.0167541503906	285.34417724609375	0.31268683075904846	622.6921997070312	185.47930908203125	1.0	619.243896484375	186.51235961914062	0.0006431937217712402	3	025
293	524.3411865234375	178.53231811523438	1.0	391.3460998535156	289.0356140136719	0.8297154903411865	622.473388671875	185.1486358642578	1.0	619.049072265625	185.78765869140625	0.00045177340507507324	3	025
294	524.4829711914062	180.98934936523438	1.0	387.31683349609375	289.59661865234375	0.5019736289978027	622.1124267578125	184.84561157226562	1.0	619.0643310546875	185.48841857910156	0.0006171464920043945	3	025
295	525.1937866210938	182.4390106201172	1.0	393.1590270996094	290.14959716796875	0.04545110464096069	621.9059448242188	184.8827362060547	1.0	621.9243774414062	185.50289916992188	0.000491797924041748	3	025
296	525.9485473632812	182.33233642578125	1.0	392.61871337890625	287.79083251953125	0.8735249042510986	622.3065185546875	184.58090209960938	0.9999999403953552	619.0557250976562	185.74925231933594	0.0007058382034301758	3	025
297	526.77978515625	182.78712463378906	1.0	394.4050598144531	290.1131591796875	0.01870650053024292	621.8383178710938	185.0631866455078	1.0	618.9405517578125	186.1622772216797	0.0005473196506500244	3	025
298	526.1382446289062	183.18658447265625	1.0	399.9700012207031	282.2271728515625	0.9995440244674683	622.6142578125	184.5495147705078	1.0	619.2015380859375	185.6833038330078	0.0006033778190612793	3	025
299	526.7276611328125	184.90621948242188	1.0	400.7735900878906	285.64794921875	0.6681315898895264	622.5000610351562	183.9193572998047	0.9999999403953552	619.4534301757812	185.49729919433594	0.0004544556140899658	3	025
300	525.75048828125	186.4445037841797	1.0	397.8106689453125	287.0803527832031	0.3501598834991455	622.076904296875	184.4962921142578	1.0	618.7948608398438	185.62901306152344	0.0006021559238433838	3	025
301	526.1300659179688	188.13204956054688	1.0	395.15850830078125	292.4421081542969	0.9486367106437683	622.9431762695312	184.76467895507812	0.9999998807907104	619.4138793945312	185.6885528564453	0.00041428208351135254	3	025
302	525.5113525390625	189.0682830810547	1.0	402.42236328125	287.0118103027344	0.0063664913177490234	622.1393432617188	184.95880126953125	1.0	618.7523193359375	185.99679565429688	0.0006068050861358643	3	025
303	528.1621704101562	189.87474060058594	1.0	397.5352783203125	296.34307861328125	0.935736358165741	621.9981079101562	184.2596435546875	1.0	618.8477172851562	185.63735961914062	0.00045943260192871094	3	025
304	530.58935546875	189.95425415039062	1.0	399.86468505859375	294.72406005859375	0.9999877214431763	622.130859375	184.59054565429688	1.0	619.0092163085938	185.55979919433594	0.0007060766220092773	3	025
305	531.7814331054688	190.86846923828125	1.0	404.2539978027344	288.6359558105469	0.12078019976615906	622.1913452148438	184.86618041992188	1.0	622.0770263671875	185.4039764404297	0.0002567470073699951	3	025
306	531.5115356445312	191.96038818359375	1.0	410.6625671386719	284.42535400390625	0.570720911026001	621.6046752929688	185.27362060546875	1.0	618.7408447265625	186.00946044921875	0.0003428459167480469	3	025
307	532.0620727539062	191.4524688720703	1.0	410.9842529296875	286.6488952636719	0.04419031739234924	622.3348388671875	184.7491455078125	1.0	619.1492309570312	185.765625	0.00047719478607177734	3	025
308	532.405517578125	192.1471405029297	1.0	411.2465515136719	290.4059143066406	0.17593663930892944	622.5908203125	184.5872344970703	0.9999998807907104	619.060791015625	185.5504150390625	0.000586092472076416	3	025
309	532.5081787109375	191.6867218017578	1.0	410.76849365234375	291.1849365234375	0.9637532234191895	622.5073852539062	184.72579956054688	1.0	619.0962524414062	185.89553833007812	0.000603020191192627	3	025
310	532.9718627929688	191.4807891845703	1.0	425.0853576660156	286.1275939941406	0.007534801959991455	621.9202270507812	184.4321746826172	0.9999999403953552	618.868896484375	185.71275329589844	0.0004741549491882324	3	025
311	533.3117065429688	193.27308654785156	1.0	541.3812866210938	196.84783935546875	0.0006742775440216064	621.9761352539062	184.59628295898438	0.9999998807907104	618.945556640625	185.70558166503906	0.0005272924900054932	3	025
312	532.2286376953125	194.99664306640625	1.0	425.1780700683594	287.07720947265625	0.02008986473083496	622.643798828125	184.645263671875	0.9999999403953552	619.4020385742188	185.5699462890625	0.0004372596740722656	3	025
313	534.578369140625	195.04344177246094	1.0	427.6493835449219	286.95233154296875	0.0021308064460754395	622.6537475585938	184.64443969726562	1.0	559.6826782226562	149.57449340820312	0.0009617507457733154	3	025
314	536.1870727539062	194.86566162109375	1.0	410.0954284667969	296.4543151855469	0.38035809993743896	622.4080200195312	185.10025024414062	1.0	619.198486328125	186.03627014160156	0.0004038810729980469	3	025
315	537.6215209960938	193.62782287597656	1.0	416.3706359863281	287.4378967285156	0.0007076263427734375	621.8152465820312	185.02801513671875	0.9999998807907104	618.8495483398438	185.8083953857422	0.0007565319538116455	3	025
316	541.4193725585938	190.17431640625	1.0	442.2607116699219	290.12432861328125	0.5715320110321045	622.1900634765625	184.4051513671875	1.0	618.85400390625	185.60986328125	0.0004818737506866455	3	025
317	543.4082641601562	186.9154815673828	1.0	443.33782958984375	288.3625183105469	0.010239511728286743	622.7908935546875	184.80772399902344	1.0	618.8453979492188	186.04251098632812	0.0004832148551940918	3	025
318	545.8335571289062	186.11087036132812	1.0	426.3187255859375	289.6028747558594	0.003622382879257202	621.6228637695312	185.388916015625	1.0	618.33837890625	186.41236877441406	0.0004443824291229248	3	025
319	542.87548828125	186.15208435058594	1.0	442.0745849609375	288.0771179199219	0.006740987300872803	621.8212280273438	184.75741577148438	1.0	618.5982666015625	185.91014099121094	0.0005367398262023926	3	025
320	543.9463500976562	184.043212890625	1.0	443.1069641113281	291.2169189453125	0.0017451643943786621	622.4788208007812	184.31732177734375	1.0	619.2415161132812	185.54771423339844	0.0004584193229675293	3	025
321	539.0057373046875	186.3795623779297	1.0	444.2097473144531	304.6003112792969	0.036766380071640015	622.4292602539062	184.96621704101562	1.0	618.9134521484375	185.72244262695312	0.00033208727836608887	3	025
322	536.4901733398438	185.23818969726562	1.0	444.7447204589844	305.10833740234375	0.9999934434890747	622.5650024414062	184.22686767578125	1.0	619.0735473632812	185.4771270751953	0.0005738437175750732	3	025
323	535.2819213867188	188.79225158691406	1.0	447.0367431640625	310.7551574707031	0.9997708201408386	622.3246459960938	184.93040466308594	1.0	619.27392578125	185.88072204589844	0.0009001493453979492	3	025
324	534.6226196289062	190.9127960205078	1.0	536.19091796875	193.55189514160156	0.00034311413764953613	622.3461303710938	185.169677734375	1.0	618.9732666015625	186.0395965576172	0.00037100911140441895	3	025
325	532.71923828125	194.05831909179688	1.0	450.15740966796875	320.54180908203125	0.09029805660247803	621.876220703125	184.63682556152344	1.0	618.8433837890625	185.57122802734375	0.0003997385501861572	3	025
326	530.4270629882812	194.7112579345703	1.0	449.7799072265625	324.4450988769531	0.98726886510849	622.0547485351562	185.02816772460938	1.0	619.2313232421875	186.11410522460938	0.0006456375122070312	3	025
327	529.9058227539062	197.03221130371094	1.0	448.915283203125	328.1119384765625	0.7194018363952637	622.1106567382812	185.05364990234375	1.0	621.9459228515625	185.69126892089844	0.00044980645179748535	3	025
328	530.3667602539062	197.39761352539062	1.0	446.6944580078125	332.2542724609375	1.0	621.9615478515625	184.87196350097656	0.9999999403953552	447.6170349121094	332.7133483886719	0.0003764331340789795	3	025
329	529.68212890625	200.57957458496094	1.0	441.391845703125	332.8551940917969	0.8838636875152588	622.3484497070312	184.20037841796875	1.0	621.8246459960938	185.3661651611328	0.0004680454730987549	3	025
330	530.367919921875	200.39198303222656	1.0	442.6363525390625	332.77374267578125	0.09970670938491821	621.6387939453125	184.0518035888672	1.0	619.3273315429688	183.4224090576172	0.0003508627414703369	3	025
331	529.51123046875	200.77792358398438	1.0	446.80841064453125	326.3244934082031	0.999915599822998	622.1538696289062	185.0133056640625	1.0	618.5548095703125	186.1822509765625	0.0006107091903686523	3	025
332	529.5105590820312	199.73300170898438	1.0	449.6982421875	323.3349609375	0.9999999403953552	622.1544189453125	184.0081787109375	1.0	448.343017578125	324.12884521484375	0.0008195936679840088	3	025
333	529.1923217773438	199.43182373046875	1.0	448.0174255371094	320.3284912109375	0.9999985694885254	621.9974365234375	184.52426147460938	1.0	621.4799194335938	185.49929809570312	0.0005382299423217773	3	025
334	528.3370361328125	199.8922882080078	1.0	443.9322814941406	321.0813293457031	0.9833357930183411	621.525390625	184.145751953125	0.9999999403953552	621.4012451171875	185.01776123046875	0.0009419918060302734	3	025
335	527.70458984375	199.57412719726562	1.0	442.3677062988281	314.62451171875	1.0	621.9393310546875	184.8373565673828	1.0	618.771484375	185.8974609375	0.0006146728992462158	3	025
336	527.614990234375	200.21286010742188	1.0	440.78070068359375	314.3486633300781	0.999998927116394	621.9238891601562	185.19288635253906	1.0	621.9838256835938	185.78172302246094	0.0007134675979614258	3	025
337	527.2136840820312	201.14747619628906	1.0	441.3224182128906	312.87261962890625	0.9999998807907104	621.5023193359375	184.29510498046875	1.0	621.5104370117188	185.33602905273438	0.0005417168140411377	3	025
338	527.3863525390625	201.26930236816406	1.0	439.0823059082031	316.8887939453125	0.9842432737350464	621.7058715820312	184.77330017089844	1.0	619.0064697265625	185.80764770507812	0.000565946102142334	3	025
339	527.1144409179688	201.26394653320312	1.0	439.3178405761719	315.36590576171875	0.9998713731765747	622.1452026367188	184.78408813476562	1.0	621.6755981445312	185.64813232421875	0.0006233155727386475	3	025
340	528.0952758789062	199.20208740234375	1.0	435.0780334472656	317.9110107421875	0.9994422197341919	622.077880859375	185.1098175048828	1.0	618.7391967773438	186.07260131835938	0.00046837329864501953	3	025
341	527.2046508789062	200.40725708007812	1.0	433.69732666015625	312.6376953125	0.9999995231628418	622.0277099609375	184.66969299316406	0.9999998807907104	619.0531005859375	185.56356811523438	0.000418245792388916	3	025
342	527.1776123046875	200.86871337890625	1.0	435.2889404296875	312.28546142578125	0.1147199273109436	622.5338134765625	184.72174072265625	1.0	619.0507202148438	185.55148315429688	0.0004748106002807617	3	025
343	528.4022216796875	199.5719757080078	1.0	442.6038818359375	309.0290832519531	0.9999967217445374	622.2000732421875	185.00735473632812	1.0	618.9559326171875	185.8313751220703	0.00047713518142700195	3	025
344	531.3469848632812	195.54177856445312	1.0	440.95806884765625	308.46295166015625	1.0	622.356201171875	184.74656677246094	0.9999999403953552	622.2210083007812	185.19700622558594	0.0011682510375976562	3	025
345	533.9520263671875	190.50433349609375	1.0	437.54833984375	308.6488037109375	0.9999966621398926	622.529052734375	184.69944763183594	1.0	619.063232421875	185.5131378173828	0.0004968345165252686	3	025
346	537.7621459960938	185.4567413330078	1.0	444.4859619140625	307.0451965332031	0.04404175281524658	622.0701293945312	184.8852081298828	0.9999998807907104	618.9859619140625	185.75674438476562	0.0004245638847351074	3	025
347	541.2842407226562	182.11668395996094	1.0	449.5308532714844	295.263671875	0.11609214544296265	622.4390869140625	184.75616455078125	0.9999998807907104	619.266357421875	185.5966796875	0.00026419758796691895	3	025
348	542.6076049804688	177.88734436035156	1.0	450.4774475097656	293.6494445800781	0.03457176685333252	621.657470703125	185.20611572265625	0.9999998807907104	621.9024047851562	185.79429626464844	0.0003762245178222656	3	025
349	544.7373046875	174.63670349121094	1.0	455.66998291015625	291.99609375	0.02431735396385193	621.7806396484375	185.02047729492188	1.0	621.8020629882812	185.54132080078125	0.0005216002464294434	3	025
350	544.5097045898438	172.22254943847656	1.0	448.4260559082031	293.1648864746094	0.021423012018203735	622.1436767578125	185.0298309326172	1.0	618.6441040039062	185.94284057617188	0.00036770105361938477	3	025
351	545.5015869140625	167.30767822265625	1.0	456.2816467285156	292.1302795410156	0.6548726558685303	621.8184814453125	184.5048370361328	1.0	618.3822021484375	185.2655029296875	0.00032660365104675293	3	025
352	546.346435546875	162.197265625	1.0	550.8090209960938	164.652099609375	0.0005474984645843506	621.6826782226562	184.4763641357422	1.0	618.6163940429688	185.37701416015625	0.0005252659320831299	3	025
353	546.7392578125	158.39610290527344	1.0	465.5997314453125	283.7634582519531	0.9999375343322754	621.93017578125	184.68711853027344	1.0	618.6160888671875	185.48439025878906	0.00047457218170166016	3	025
354	548.7404174804688	157.10800170898438	1.0	469.8478698730469	280.9703674316406	0.999997615814209	622.267822265625	184.3587188720703	1.0	619.0076904296875	185.36668395996094	0.0005657076835632324	3	025
355	549.1486206054688	154.71180725097656	1.0	466.7934265136719	286.0506896972656	0.9999990463256836	621.9191284179688	184.5565948486328	1.0	618.8685913085938	185.63743591308594	0.0004768669605255127	3	025
356	549.93212890625	150.19891357421875	1.0	470.8924865722656	275.01983642578125	0.002981036901473999	622.1610107421875	184.22975158691406	1.0	618.916259765625	185.7956085205078	0.0003230273723602295	3	025
357	551.6736450195312	144.3300018310547	1.0	476.6739501953125	263.24578857421875	0.9962022304534912	622.3801879882812	183.8285369873047	1.0	619.0809326171875	185.5450897216797	0.00041052699089050293	3	025
358	552.8648681640625	139.3816680908203	1.0	484.0735168457031	259.46722412109375	1.0	622.5496215820312	183.71270751953125	1.0	619.0161743164062	185.4120330810547	0.0008246004581451416	3	025
359	554.7396240234375	136.46034240722656	1.0	486.23333740234375	255.3596649169922	1.0	622.5006713867188	183.891845703125	1.0	619.339599609375	186.029052734375	0.0005622208118438721	3	025
360	550.4999389648438	145.1393585205078	0.9846072196960449	488.67926025390625	249.37472534179688	1.0	622.0233154296875	184.1546173095703	0.9999998807907104	488.62261962890625	251.0147705078125	0.0015372931957244873	3	025
361	496.3414611816406	257.4142761230469	0.0014259517192840576	487.0989990234375	250.43528747558594	1.0	621.9829711914062	184.2686309814453	1.0	486.999267578125	252.2515411376953	0.0004742741584777832	3	025
362	541.5811157226562	143.24966430664062	0.9999991655349731	487.5659484863281	253.87771606445312	1.0	622.0315551757812	183.9050750732422	1.0	485.88140869140625	250.24331665039062	0.0006467998027801514	3	025
363	535.6303100585938	142.01121520996094	1.0	493.2830810546875	257.3097839355469	1.0	622.5580444335938	183.7871551513672	0.9999999403953552	619.1785278320312	184.92977905273438	0.0007521510124206543	3	025
364	531.4305419921875	142.52516174316406	1.0	499.3456726074219	252.357666015625	1.0	622.1176147460938	184.1812286376953	0.9999999403953552	499.3089599609375	252.33258056640625	0.0026530325412750244	3	025
365	526.4266967773438	144.25059509277344	1.0	498.6226806640625	248.1622772216797	0.9999998807907104	622.1022338867188	184.55047607421875	1.0	618.926513671875	185.86947631835938	0.0005556046962738037	3	025
366	522.1129760742188	146.7540283203125	1.0	497.61199951171875	246.86744689941406	0.999974250793457	621.06201171875	184.40110778808594	1.0	618.4039306640625	185.45639038085938	0.0005851387977600098	3	025
367	521.072998046875	151.27281188964844	1.0	495.40966796875	248.70443725585938	0.9246960878372192	622.016845703125	184.61756896972656	1.0	619.0374755859375	185.82334899902344	0.0007959604263305664	3	025
368	518.1423950195312	154.20973205566406	1.0	491.14239501953125	248.729248046875	0.9999999403953552	622.1466674804688	184.6239776611328	0.9999998807907104	619.2886352539062	185.61585998535156	0.0008887052536010742	3	025
369	514.14990234375	155.71038818359375	1.0	491.0071716308594	247.8700408935547	1.0	622.671875	184.25579833984375	1.0	493.29083251953125	253.06048583984375	0.0010573863983154297	3	025
370	513.6630249023438	154.9991455078125	1.0	487.36126708984375	247.61184692382812	1.0	621.824462890625	184.4239044189453	0.9999998807907104	619.9126586914062	183.5911102294922	0.0010657310485839844	3	025
371	513.5038452148438	156.3703155517578	1.0	485.4005126953125	246.64695739746094	1.0	622.1693725585938	185.11878967285156	0.9999998807907104	620.16015625	184.636474609375	0.0008244216442108154	3	025
372	512.3453979492188	157.29664611816406	1.0	484.5710144042969	246.03594970703125	1.0	622.45947265625	184.51483154296875	0.9999999403953552	620.1005249023438	183.3768768310547	0.0005250871181488037	3	025
373	511.2999572753906	158.22314453125	1.0	479.7008361816406	244.53416442871094	1.0	621.72802734375	184.63648986816406	0.9999998807907104	619.7332763671875	184.07211303710938	0.0005021989345550537	3	025
374	509.8673095703125	159.16293334960938	1.0	477.3090515136719	242.62657165527344	1.0	621.779296875	183.8524932861328	0.9999998807907104	619.5989379882812	182.81118774414062	0.0005576610565185547	3	025
375	508.5308837890625	161.74986267089844	1.0	470.4086608886719	236.3658905029297	1.0	621.3753051757812	184.6623992919922	0.9999999403953552	619.2252197265625	183.8064422607422	0.0009437501430511475	3	025
376	507.23492431640625	163.5258026123047	1.0	468.42822265625	234.2711944580078	1.0	621.7816772460938	184.6437225341797	1.0	619.5935668945312	183.84063720703125	0.0008255243301391602	3	025
377	505.3689270019531	164.3074951171875	1.0	465.9466247558594	231.20082092285156	1.0	622.4524536132812	184.34768676757812	1.0	618.9117431640625	185.53163146972656	0.0007113814353942871	3	025
378	504.66461181640625	165.79344177246094	1.0	461.30389404296875	230.25209045410156	1.0	622.1183471679688	184.67556762695312	1.0	619.883544921875	183.62391662597656	0.0005075633525848389	3	025
379	505.4356994628906	166.01583862304688	1.0	459.9425354003906	231.2720947265625	1.0	621.7922973632812	184.865966796875	0.9999998807907104	619.1881103515625	184.27020263671875	0.000597834587097168	3	025
380	504.32196044921875	166.78933715820312	1.0	461.0269470214844	230.44200134277344	0.9999998807907104	621.5175170898438	184.44525146484375	0.9999998807907104	618.7155151367188	185.2858123779297	0.0007393956184387207	3	025
381	502.8290710449219	164.7198486328125	1.0	460.776123046875	231.10345458984375	0.9999999403953552	621.7535400390625	185.01036071777344	1.0	618.6624145507812	185.81451416015625	0.0007242858409881592	3	025
382	502.1244201660156	164.63194274902344	1.0	453.9184875488281	228.80540466308594	1.0	621.4195556640625	185.2798309326172	1.0	618.3922729492188	185.86851501464844	0.000684589147567749	3	025
383	501.7896728515625	164.4875946044922	1.0	456.9916687011719	232.07785034179688	1.0	622.1610107421875	184.729248046875	0.9999999403953552	459.849609375	235.966552734375	0.006677478551864624	3	025
384	500.7513122558594	163.0953369140625	1.0	456.8714294433594	231.71902465820312	0.9999997615814209	621.6741333007812	184.16156005859375	1.0	618.8773803710938	184.9966583251953	0.0007730722427368164	3	025
385	499.654052734375	164.40660095214844	1.0	458.13873291015625	235.54454040527344	1.0	621.8513793945312	185.43580627441406	1.0	618.9087524414062	186.04354858398438	0.0005289912223815918	3	025
386	500.7574157714844	163.31105041503906	1.0	456.0956115722656	233.50111389160156	1.0	621.4657592773438	184.08761596679688	0.9999998807907104	456.8524475097656	236.7039794921875	0.001536935567855835	3	025
387	502.6614074707031	156.63206481933594	1.0	457.2195739746094	237.66180419921875	1.0	622.0039672851562	184.17320251464844	1.0	461.2597961425781	239.95327758789062	0.0005104243755340576	3	025
388	503.53173828125	152.48202514648438	1.0	462.8150939941406	231.27883911132812	1.0	621.5753173828125	184.58843994140625	1.0	467.2581481933594	238.28857421875	0.0008487701416015625	3	025
389	506.0450134277344	147.83192443847656	1.0	463.11749267578125	229.874755859375	1.0	622.2452392578125	184.87503051757812	0.9999999403953552	465.3438720703125	235.52825927734375	0.0006950497627258301	3	025
390	506.46124267578125	142.9810028076172	1.0	460.4507141113281	232.24758911132812	1.0	622.8114624023438	185.25833129882812	1.0	619.1475219726562	185.86932373046875	0.0005595982074737549	3	025
391	508.78302001953125	135.27218627929688	1.0	461.2406311035156	231.4591064453125	1.0	622.4857788085938	184.884765625	0.9999998807907104	619.0166015625	185.9823760986328	0.0004653036594390869	3	025
392	513.536376953125	127.80703735351562	1.0	463.64410400390625	229.14161682128906	1.0	621.816650390625	184.50595092773438	1.0	464.04351806640625	236.99826049804688	0.0008779168128967285	3	025
393	516.65625	126.56217956542969	1.0	463.9393615722656	225.41146850585938	1.0	622.3198852539062	185.5663299560547	0.9999999403953552	466.0722351074219	235.0546875	0.0009825825691223145	3	025
394	519.7981567382812	122.89078521728516	1.0	463.69464111328125	229.70367431640625	1.0	621.715087890625	185.74560546875	0.9999999403953552	465.2362060546875	236.7461395263672	0.0006325244903564453	3	025
395	522.0703125	119.99571228027344	1.0	464.2371520996094	229.79833984375	1.0	621.756591796875	184.5585479736328	0.9999998807907104	619.66552734375	183.73977661132812	0.0004904866218566895	3	025
396	523.1312866210938	117.80876159667969	1.0	460.8398742675781	231.7045135498047	1.0	622.0194091796875	185.48846435546875	0.9999999403953552	463.42822265625	235.84754943847656	0.000715106725692749	3	025
397	524.5641479492188	116.999755859375	1.0	461.25347900390625	236.45042419433594	1.0	621.2310180664062	185.14645385742188	0.9999998807907104	464.9158935546875	240.53863525390625	0.0009986162185668945	3	025
398	527.281982421875	117.23121643066406	1.0	462.5814514160156	235.38742065429688	1.0	621.2398071289062	185.2164764404297	0.9999998807907104	464.0804138183594	236.65359497070312	0.0005411803722381592	3	025
399	530.0206298828125	114.95581817626953	1.0	463.7339782714844	231.88551330566406	1.0	621.5667724609375	184.56396484375	0.9999998807907104	619.179931640625	183.77117919921875	0.00034055113792419434	3	025
400	533.8341674804688	110.379150390625	1.0	464.0610656738281	229.46607971191406	1.0	621.4811401367188	184.72998046875	0.9999998807907104	619.1910400390625	184.04656982421875	0.0005122721195220947	3	025
401	535.6674194335938	105.46421813964844	1.0	459.2862243652344	232.48387145996094	1.0	622.0123901367188	184.17977905273438	1.0	463.65997314453125	235.5251922607422	0.0005546510219573975	3	025
402	538.082763671875	103.84020233154297	1.0	456.9917297363281	233.84869384765625	1.0	622.4786987304688	184.865234375	1.0	462.5241394042969	236.87203979492188	0.0004290640354156494	3	025
403	538.796875	102.50372314453125	1.0	454.2189025878906	237.45652770996094	0.234595388174057	621.5838623046875	184.62596130371094	0.9999998807907104	619.479736328125	183.7161102294922	0.0003548562526702881	3	025
404	540.285400390625	101.96745300292969	1.0	448.1904296875	239.6086883544922	1.0	621.0995483398438	184.08351135253906	1.0	621.0390625	184.79412841796875	0.00036972761154174805	3	025
405	540.22509765625	103.00491333007812	1.0	448.7677917480469	241.36378479003906	0.999999463558197	621.2461547851562	184.13223266601562	1.0	619.3551025390625	183.25184631347656	0.00031560659408569336	3	025
406	541.9981689453125	99.46255493164062	1.0	478.1369323730469	176.7720947265625	0.0008371174335479736	621.3954467773438	183.68768310546875	0.9999999403953552	619.6163940429688	182.41546630859375	0.00034171342849731445	3	025
407	545.5850219726562	93.66683197021484	1.0	464.76495361328125	225.92855834960938	1.0	621.1708984375	183.91461181640625	1.0	619.3746337890625	182.6905059814453	0.0003186166286468506	3	025
408	547.560791015625	88.55078125	1.0	461.54248046875	226.9741668701172	1.0	621.7704467773438	183.6405792236328	1.0	619.648681640625	182.57037353515625	0.0003051459789276123	3	025
409	551.9205322265625	78.2911148071289	1.0	462.0523986816406	220.5776824951172	1.0	621.6107788085938	184.34117126464844	1.0	618.6551513671875	185.77806091308594	0.0004025697708129883	3	025
410	555.2777099609375	70.10405731201172	1.0	459.6478271484375	226.4539337158203	0.011437714099884033	627.1783447265625	182.72494506835938	0.0053708553314208984	558.1962280273438	64.55003356933594	3.0606985092163086e-5	3	025
411	556.9315795898438	68.56201171875	1.0	483.4810485839844	182.72447204589844	0.0010884404182434082	646.352294921875	298.2071533203125	0.0015614032745361328	487.8976745605469	179.5311279296875	3.88026237487793e-5	3	025
412	548.4100341796875	72.5994644165039	1.0	556.4683837890625	75.74564361572266	0.0003502368927001953	647.2181396484375	287.03948974609375	0.0008348822593688965	550.965576171875	82.32363891601562	7.900595664978027e-5	3	025
413	542.3297119140625	77.06525421142578	1.0	547.1690673828125	74.12820434570312	0.001094520092010498	648.6492919921875	300.69439697265625	0.005563288927078247	536.3135375976562	84.3346939086914	4.634261131286621e-5	3	025
414	540.396728515625	81.8321533203125	1.0	546.9603881835938	84.1994857788086	0.000689387321472168	647.6820068359375	298.6957092285156	0.0007343590259552002	638.9403686523438	2.7084264755249023	5.257129669189453e-5	3	025
415	541.2010498046875	84.15260314941406	1.0	488.91253662109375	194.93740844726562	0.0016022920608520508	648.7357788085938	297.7475280761719	0.009253263473510742	643.1331176757812	288.73052978515625	2.4884939193725586e-5	3	025
416	541.1552124023438	86.42253112792969	1.0	460.9215087890625	245.88787841796875	0.35117244720458984	647.7567749023438	276.818603515625	0.003729492425918579	640.3731689453125	276.44793701171875	6.04093074798584e-5	3	025
417	536.2532958984375	93.9192886352539	1.0	475.7492980957031	185.73011779785156	0.001660078763961792	541.3842163085938	95.27738952636719	0.0001977980136871338	542.8421630859375	96.39136505126953	3.2901763916015625e-5	3	025
418	531.5692138671875	100.79109954833984	1.0	480.7681579589844	215.1599884033203	0.001147449016571045	648.4169921875	297.72198486328125	0.0004845261573791504	472.6279296875	212.96725463867188	2.053380012512207e-5	3	025
419	532.96337890625	107.66123962402344	1.0	459.18218994140625	244.84185791015625	1.0	648.0913696289062	284.8370361328125	0.00026419758796691895	455.5887756347656	252.16104125976562	8.207559585571289e-5	3	025
420	530.4514770507812	112.37469482421875	1.0	455.4449462890625	246.78733825683594	1.0	647.813232421875	285.8050842285156	0.00087776780128479	451.5370178222656	246.80258178710938	7.700920104980469e-5	3	025
421	526.8433227539062	115.18932342529297	1.0	448.7878112792969	251.16744995117188	1.0	648.0721435546875	301.12933349609375	0.00578734278678894	449.911376953125	252.1617431640625	0.00030612945556640625	3	025
422	523.4244995117188	114.94348907470703	1.0	448.998046875	252.81674194335938	0.9856002330780029	646.8306274414062	298.42730712890625	0.00011339783668518066	5.438594818115234	478.4969177246094	4.711747169494629e-5	3	025
423	521.624755859375	114.15113067626953	1.0	452.8544616699219	254.04888916015625	0.007542312145233154	648.2490844726562	283.8686218261719	0.0007376670837402344	527.9315795898438	118.21966552734375	3.5315752029418945e-5	3	025
424	519.21484375	114.26652526855469	1.0	454.26708984375	254.32017517089844	0.9931384325027466	524.1278076171875	115.02330780029297	0.00011456012725830078	517.4228515625	126.59281158447266	2.0831823348999023e-5	3	025
425	519.0042114257812	114.43986511230469	1.0	465.2258605957031	246.29226684570312	0.9993177652359009	649.13916015625	300.437744140625	0.0005688369274139404	462.3627014160156	254.3823699951172	5.179643630981445e-5	3	025
426	519.1873779296875	114.83626556396484	1.0	469.0455627441406	246.9048309326172	1.0	648.0845336914062	298.6815490722656	0.0005900859832763672	470.8829345703125	251.0839080810547	0.0005054473876953125	3	025
427	517.7889404296875	115.06942749023438	1.0	468.08880615234375	251.46475219726562	1.0	648.880859375	168.91981506347656	0.004343956708908081	468.2940673828125	253.66014099121094	0.00041726231575012207	3	025
428	517.27099609375	115.87547302246094	1.0	465.93511962890625	251.47964477539062	1.0	465.71270751953125	253.27005004882812	0.00019937753677368164	465.8745422363281	252.55320739746094	0.0003630220890045166	3	025
429	516.9105834960938	117.6673812866211	1.0	465.0537109375	247.78244018554688	1.0	648.6032104492188	300.1198425292969	0.004274338483810425	469.8760681152344	252.07308959960938	0.00025326013565063477	3	025
430	516.9685668945312	118.27960205078125	1.0	463.7659912109375	248.6671142578125	1.0	648.5346069335938	282.9796142578125	0.000454634428024292	464.9695739746094	249.90476989746094	0.0009121596813201904	3	025
431	516.9808959960938	119.51465606689453	1.0	460.6919250488281	250.82322692871094	1.0	648.2526245117188	301.0626220703125	0.006781250238418579	463.0402526855469	251.67869567871094	0.0011797845363616943	3	025
432	515.9058227539062	119.5244140625	1.0	460.0315246582031	252.71568298339844	1.0	647.7374877929688	303.3336181640625	0.0011736154556274414	462.63873291015625	253.11782836914062	0.0005540847778320312	3	025
433	515.7058715820312	119.30818176269531	1.0	460.5902404785156	249.9128875732422	1.0	461.0315856933594	250.52505493164062	0.0003279149532318115	459.5569152832031	251.76321411132812	0.000756680965423584	3	025
434	516.10693359375	118.85438537597656	1.0	458.744140625	246.07093811035156	1.0	647.9622802734375	305.26556396484375	0.00045421719551086426	462.4495849609375	254.51950073242188	0.0006719231605529785	3	025
435	513.1953735351562	118.69090270996094	1.0	456.1554870605469	246.56515502929688	1.0	649.6908569335938	187.0817413330078	0.00017833709716796875	462.1961975097656	251.30580139160156	0.00026023387908935547	3	025
436	513.2615356445312	119.25572204589844	1.0	454.9289855957031	246.6795654296875	1.0	648.3230590820312	301.7911071777344	0.0010003745555877686	457.0767822265625	250.79566955566406	0.0005908310413360596	3	025
437	513.5628662109375	117.82252502441406	1.0	452.70660400390625	247.00271606445312	1.0	647.955810546875	283.7662658691406	0.00016939640045166016	456.38421630859375	249.77987670898438	0.0013960003852844238	3	025
438	516.2439575195312	112.5645980834961	1.0	448.4571533203125	245.7095184326172	1.0	648.9733276367188	180.08937072753906	0.0016671419143676758	448.9145202636719	252.98008728027344	0.0005197227001190186	3	025
439	518.08544921875	102.37091827392578	1.0	466.9185485839844	235.27139282226562	1.0	648.2498168945312	301.53839111328125	0.00047394633293151855	468.393310546875	238.11911010742188	0.002332240343093872	3	025
440	524.8927001953125	87.15949249267578	1.0	466.730712890625	232.7057647705078	1.0	648.91357421875	286.953125	5.2541494369506836e-5	470.6924133300781	236.3832244873047	0.00035944581031799316	3	025
441	529.5101928710938	70.96361541748047	1.0	465.6726989746094	236.8943634033203	1.0	648.7303466796875	302.03253173828125	0.0006017684936523438	465.4854736328125	237.00331115722656	0.0006228089332580566	3	025
442	535.7444458007812	63.709293365478516	1.0	470.9689636230469	236.37567138671875	1.0	472.9869079589844	235.93612670898438	0.00025331974029541016	470.26605224609375	237.989990234375	0.00027570128440856934	3	025
443	541.525146484375	60.01953125	1.0	472.9648742675781	231.2134552001953	1.0	648.1481323242188	303.7305908203125	0.0036696195602416992	473.2193298339844	235.20423889160156	0.0007715225219726562	3	025
444	544.3040771484375	56.92573547363281	1.0	474.9607238769531	227.1071319580078	0.9999994039535522	647.4609985351562	305.0928955078125	0.005646347999572754	477.080810546875	229.6509246826172	0.0006162822246551514	3	025
445	547.1919555664062	54.7845458984375	1.0	480.3708190917969	213.82456970214844	0.9998286962509155	647.5756225585938	284.8352355957031	0.0002524256706237793	471.8877258300781	204.11607360839844	2.9593706130981445e-5	3	025
446	549.253662109375	49.64176940917969	1.0	479.6148681640625	208.37876892089844	0.3666846752166748	648.3556518554688	298.86279296875	0.00024688243865966797	486.1499938964844	195.8587646484375	7.686018943786621e-5	3	025
447	558.037109375	39.10492706298828	1.0	489.5721435546875	196.1802215576172	0.0005388259887695312	647.736328125	305.0730285644531	0.001436769962310791	555.3795166015625	5.978876113891602	6.583333015441895e-5	3	025
448	553.0086669921875	44.27730178833008	1.0	499.0203857421875	174.53704833984375	0.0005997121334075928	553.8964233398438	45.7504997253418	0.00013214349746704102	552.9714965820312	50.986793518066406	9.241700172424316e-5	3	025
449	546.2318725585938	47.84728240966797	1.0	476.9365539550781	218.358642578125	0.006376296281814575	648.186767578125	299.9610290527344	0.005063533782958984	642.3438720703125	300.33099365234375	7.939338684082031e-5	3	025
450	544.3584594726562	47.000492095947266	1.0	482.360595703125	208.6556396484375	0.0011918246746063232	648.9096069335938	304.3145446777344	0.0005864799022674561	548.8392944335938	53.982688903808594	0.00011619925498962402	3	025
451	543.1502075195312	48.63145446777344	1.0	484.7698669433594	212.68663024902344	0.2492428719997406	648.7611694335938	301.371826171875	0.004746198654174805	546.8477783203125	56.01892852783203	6.961822509765625e-5	3	025
452	540.8373413085938	49.832393646240234	1.0	487.0035705566406	216.64212036132812	0.8813431859016418	648.0904541015625	283.3013000488281	0.0028508901596069336	545.7172241210938	55.019161224365234	6.601214408874512e-5	3	025
453	538.2763671875	54.73469924926758	1.0	480.72161865234375	222.32936096191406	0.2861039936542511	648.5399169921875	300.64251708984375	0.003693610429763794	538.8157348632812	63.71746063232422	6.645917892456055e-5	3	025
454	532.5325317382812	56.26780319213867	1.0	490.4218444824219	208.92034912109375	0.019037336111068726	535.0365600585938	59.121307373046875	0.00024169683456420898	536.9496459960938	64.46049499511719	0.00018835067749023438	3	025
455	522.4774780273438	60.81499481201172	1.0	491.46978759765625	205.39353942871094	0.9825771450996399	526.15576171875	63.62440490722656	0.00012046098709106445	488.9657897949219	200.7548370361328	0.001621335744857788	3	025
456	508.1855773925781	60.1389045715332	1.0	507.9201965332031	199.84146118164062	0.9892219305038452	648.8370971679688	299.5569763183594	0.0003941059112548828	505.7463073730469	203.59820556640625	0.0004705488681793213	3	025
457	499.7418518066406	59.42247772216797	1.0	512.6659545898438	205.56362915039062	0.6391698718070984	649.0784912109375	300.6889343261719	0.000847548246383667	507.417236328125	198.98660278320312	0.0005871057510375977	3	025
458	494.03289794921875	55.32809066772461	1.0	516.9234008789062	222.62010192871094	0.33096152544021606	521.8404541015625	218.0767059326172	0.00012242794036865234	518.2699584960938	221.87063598632812	0.0015156269073486328	3	025
459	489.7597961425781	55.03740310668945	1.0	512.4127197265625	190.58840942382812	0.00011771917343139648	648.2389526367188	284.177001953125	0.0007607042789459229	494.1444396972656	5.399878025054932	0.00030350685119628906	3	025
460	481.48834228515625	56.08644485473633	1.0	517.7403564453125	192.8961944580078	0.9769347906112671	647.2886962890625	305.79974365234375	0.00023931264877319336	516.5575561523438	181.42214965820312	0.0007652342319488525	3	025
461	469.2009582519531	58.48625564575195	1.0	529.0794677734375	187.03970336914062	0.32693856954574585	648.3176879882812	283.0516052246094	0.00025030970573425293	520.9447021484375	178.14833068847656	0.0005624592304229736	3	025
462	461.7270812988281	70.4330825805664	1.0	458.2364807128906	75.46338653564453	0.002095162868499756	648.2626342773438	298.76446533203125	0.002587229013442993	524.4276123046875	134.79718017578125	0.00014030933380126953	3	025
463	433.9664306640625	126.7769775390625	1.0	436.1455078125	129.82774353027344	0.0023667216300964355	648.277099609375	300.66748046875	0.0003750622272491455	426.7228698730469	117.00637817382812	5.97834587097168e-5	3	025
464	414.3480529785156	154.64785766601562	0.9999998211860657	526.7265014648438	86.39979553222656	0.9986886978149414	648.2880859375	300.27593994140625	0.000295102596282959	415.3074035644531	158.60693359375	6.988644599914551e-5	3	025
465	402.5818176269531	172.52467346191406	1.0	540.0943603515625	81.21859741210938	0.9993547797203064	647.2115478515625	305.3564758300781	0.0011990070343017578	396.5245056152344	177.89596557617188	0.00013622641563415527	3	025
466	391.869140625	193.34507751464844	0.9999998807907104	497.6127624511719	82.10767364501953	1.0	647.3519287109375	299.0661926269531	0.001038670539855957	391.1722717285156	183.67767333984375	0.00014230608940124512	3	025
467	381.4269714355469	209.2711944580078	1.0	487.2008972167969	76.60323333740234	0.9999982714653015	647.43798828125	302.4863586425781	0.0013072788715362549	481.9268798828125	72.60872650146484	0.00011348724365234375	3	025
468	368.84844970703125	222.0743408203125	1.0	469.9942321777344	83.76710510253906	0.9474809765815735	647.8705444335938	301.8127136230469	0.012121379375457764	369.95806884765625	212.7226104736328	0.00012499094009399414	3	025
469	364.3703308105469	227.87599182128906	1.0	461.6478576660156	93.52576446533203	1.0	648.5943603515625	301.2618408203125	0.00034239888191223145	451.3634033203125	101.52212524414062	0.0003285408020019531	3	025
470	365.617431640625	231.41371154785156	1.0	456.891357421875	99.9588851928711	1.0	648.0787963867188	301.7696228027344	8.845329284667969e-5	450.451416015625	102.03314208984375	0.0001404881477355957	3	025
471	367.7114562988281	232.93777465820312	1.0	457.3320617675781	97.51850891113281	0.9999935626983643	648.8763427734375	298.5885009765625	0.0021429359912872314	462.69805908203125	98.98412322998047	0.0001430809497833252	3	025
472	366.7882995605469	234.0476837158203	1.0	445.8429260253906	107.07711791992188	0.9667025804519653	648.1682739257812	282.8497009277344	0.0006504356861114502	367.17572021484375	226.1240692138672	0.00013375282287597656	3	025
473	366.9421691894531	236.2853546142578	1.0	450.97314453125	87.33331298828125	0.5787904262542725	649.4600830078125	179.06051635742188	0.0008703768253326416	369.34735107421875	228.961181640625	0.00040850043296813965	3	025
474	367.6675720214844	235.7724609375	1.0	455.989013671875	82.32630920410156	0.9998888969421387	648.646728515625	169.75027465820312	0.0018626749515533447	368.4418029785156	228.40818786621094	0.0003274083137512207	3	025
475	369.15057373046875	236.69692993164062	1.0	442.86767578125	103.46477508544922	1.0	648.8392944335938	186.38583374023438	0.0006419718265533447	445.0210876464844	104.33644104003906	0.0007463991641998291	3	025
476	371.8580017089844	238.94577026367188	1.0	445.3648986816406	105.25985717773438	0.9999991655349731	373.6418151855469	236.91885375976562	0.00022217631340026855	370.7535400390625	230.65682983398438	0.001058727502822876	3	025
477	387.9549560546875	247.22610473632812	1.0	440.3858642578125	110.62324523925781	1.0	647.4189453125	284.6993713378906	0.0003910958766937256	379.4985046386719	257.17901611328125	0.0003815889358520508	3	025
478	391.7208557128906	263.3617248535156	1.0	428.4953308105469	111.85143280029297	1.0	399.4897766113281	263.45318603515625	0.001262068748474121	419.08135986328125	116.9872055053711	0.0003414154052734375	3	025
479	395.785888671875	273.59417724609375	1.0	414.4188537597656	113.46157836914062	1.0	400.43438720703125	273.29052734375	0.0002275705337524414	391.6068420410156	262.7696838378906	0.0008546411991119385	3	025
480	400.2710876464844	281.5195617675781	1.0	405.2315673828125	116.23052978515625	1.0	650.1083374023438	187.20387268066406	0.0008751153945922852	389.12420654296875	262.9792175292969	8.970499038696289e-5	3	025
481	402.1172180175781	285.2596130371094	1.0	403.24822998046875	127.43379211425781	1.0	648.1089477539062	301.2828674316406	0.0003611445426940918	402.1101989746094	136.5391845703125	0.0001793205738067627	3	025
482	404.6449279785156	285.55352783203125	1.0	400.1102294921875	133.527099609375	0.9999403953552246	649.2841186523438	185.4264373779297	0.0001766979694366455	369.8373107910156	163.18772888183594	0.00048238039016723633	3	025
483	404.70098876953125	285.8955383300781	1.0	402.37994384765625	131.135009765625	1.0	411.745849609375	288.76214599609375	9.939074516296387e-5	402.7169189453125	276.3343505859375	0.00025978684425354004	3	025
484	406.1968078613281	288.2943420410156	1.0	407.2218322753906	134.5154266357422	0.9999996423721313	646.9461059570312	301.6449890136719	0.0009393692016601562	403.5471496582031	277.3053283691406	0.0006718933582305908	3	025
485	412.5137939453125	287.1724548339844	1.0	413.9685974121094	136.2494354248047	1.0	407.3314208984375	291.0093078613281	0.0003012120723724365	405.630615234375	264.3459167480469	0.00030288100242614746	3	025
486	424.1311340332031	271.6253662109375	1.0	420.41015625	138.32034301757812	0.9998931884765625	648.1128540039062	302.9447021484375	0.002603381872177124	421.96868896484375	261.4673156738281	0.0005537569522857666	3	025
487	434.413818359375	267.30181884765625	1.0	414.4426574707031	144.34500122070312	1.0	434.2608337402344	269.5442810058594	0.0005889534950256348	401.6890563964844	155.1005096435547	0.001490771770477295	3	025
488	448.61029052734375	262.1285095214844	1.0	406.5566101074219	150.1848907470703	1.0	450.5832214355469	263.4654541015625	0.0001315474510192871	397.25823974609375	158.73736572265625	0.00016555190086364746	3	025
489	459.2865295410156	257.78057861328125	1.0	401.0830993652344	148.08790588378906	0.9999986886978149	648.11669921875	300.23712158203125	0.00041422247886657715	455.8231201171875	248.88174438476562	0.0004455149173736572	3	025
490	468.0344543457031	256.7709655761719	1.0	375.7664794921875	171.6087188720703	0.971390962600708	474.8001708984375	257.0310363769531	8.615851402282715e-5	468.0130920410156	247.7145233154297	0.00038042664527893066	3	025
491	477.0915222167969	253.98825073242188	1.0	369.8392028808594	190.43121337890625	0.9999518394470215	471.2425842285156	259.36328125	0.00018265843391418457	469.8840637207031	243.15444946289062	9.614229202270508e-5	3	025
492	484.07757568359375	250.55282592773438	1.0	368.691650390625	194.72007751464844	0.3685707449913025	648.59375	299.4344787597656	0.0003668665885925293	473.7375793457031	258.6420593261719	0.00011676549911499023	3	025
493	491.366943359375	244.19537353515625	1.0	363.27294921875	194.0667266845703	1.0	648.1470947265625	301.65087890625	0.0003985762596130371	355.5776672363281	197.78396606445312	0.00012183189392089844	3	025
494	500.34686279296875	241.12806701660156	1.0	369.6019287109375	196.17794799804688	1.0	649.8236694335938	189.0820770263672	0.0007454156875610352	368.240966796875	197.28421020507812	3.4868717193603516e-5	3	025
495	507.9294128417969	237.71971130371094	1.0	372.99163818359375	205.81443786621094	0.9988973140716553	648.818115234375	170.20921325683594	0.0009346902370452881	501.4478759765625	229.20079040527344	0.00023111701011657715	3	025
496	510.9354248046875	234.65110778808594	1.0	373.8353271484375	215.57562255859375	0.01744905114173889	650.1758422851562	187.9373016357422	0.00048345327377319336	512.7493896484375	226.39170837402344	6.955862045288086e-5	3	025
497	513.2015380859375	233.83792114257812	1.0	383.063720703125	232.22764587402344	0.9999998211860657	650.3818359375	219.5043182373047	0.0007006824016571045	382.3580322265625	228.873291015625	5.984306335449219e-5	3	025
498	514.3323974609375	232.83230590820312	1.0	376.3670654296875	228.7725067138672	1.0	647.4737548828125	300.64013671875	0.0002160966396331787	370.8903503417969	230.16619873046875	0.0001423656940460205	3	025
499	514.0005493164062	233.13560485839844	1.0	370.0	232.00213623046875	1.0	648.252197265625	299.19525146484375	0.000452578067779541	372.06982421875	235.32713317871094	0.0001373291015625	3	025
500	514.3165893554688	232.1075897216797	1.0	369.96148681640625	237.59410095214844	1.0	648.2977294921875	297.36346435546875	0.0008855164051055908	369.1509704589844	237.58506774902344	0.00013816356658935547	3	025
501	514.1334838867188	232.12815856933594	1.0	370.18231201171875	239.65855407714844	1.0	506.067138671875	236.5209197998047	7.972121238708496e-5	368.5529479980469	239.22816467285156	7.617473602294922e-5	3	025
502	517.1425170898438	231.0872344970703	1.0	371.2252502441406	234.9265899658203	1.0	647.6690673828125	299.2603759765625	0.00888139009475708	369.0514221191406	237.15484619140625	0.00014281272888183594	3	025
503	520.7346801757812	228.4557647705078	1.0	383.6583557128906	231.2638397216797	0.9999978542327881	649.4459228515625	171.83871459960938	0.00044462084770202637	556.5292358398438	183.8623046875	0.0004220306873321533	3	025
504	524.5111083984375	228.40664672851562	1.0	382.9256286621094	237.2493133544922	1.0	521.7461547851562	230.3546905517578	0.0002085864543914795	554.374755859375	185.44032287597656	0.0028326213359832764	3	025
505	526.1616821289062	224.384521484375	1.0	379.518310546875	239.59600830078125	1.0	649.385498046875	284.92376708984375	0.0004976987838745117	551.4302978515625	182.72897338867188	0.8388127684593201	3	025
506	528.5751342773438	217.9288330078125	1.0	384.71124267578125	231.55511474609375	1.0	378.6997985839844	233.82669067382812	0.00020208954811096191	553.39501953125	174.80001831054688	0.001794964075088501	3	025
507	533.1105346679688	209.53488159179688	1.0	393.55902099609375	222.86207580566406	1.0	546.5724487304688	209.6628875732422	0.00015673041343688965	386.13311767578125	226.3394775390625	0.0002849102020263672	3	025
508	535.5093383789062	203.86842346191406	1.0	401.66192626953125	227.56787109375	1.0	531.2803344726562	208.46176147460938	0.00015354156494140625	521.4142456054688	212.98207092285156	8.949637413024902e-5	3	025
509	532.126953125	205.1257781982422	1.0	549.7408447265625	204.55462646484375	0.00027292966842651367	649.3948364257812	268.9621887207031	0.0002747178077697754	586.2664794921875	239.1113739013672	9.101629257202148e-5	3	025
510	527.3439331054688	206.57794189453125	1.0	396.54278564453125	245.4596710205078	0.9999997019767761	649.819091796875	172.6658172607422	0.0002608001232147217	585.7059936523438	239.5413055419922	0.00020614266395568848	3	025
511	526.1132202148438	204.91641235351562	1.0	531.44189453125	207.9888916015625	0.0008314847946166992	648.3876342773438	303.5500183105469	0.0018693804740905762	547.8902587890625	194.11831665039062	0.0002783536911010742	3	025
512	526.6664428710938	206.16952514648438	1.0	564.5121459960938	202.97048950195312	0.0010065138339996338	585.94677734375	236.8399658203125	0.00040850043296813965	585.3712768554688	240.19203186035156	0.0002797842025756836	3	025
513	524.3823852539062	205.12744140625	1.0	561.0332641601562	201.75233459472656	0.0021134614944458008	586.3215942382812	236.9882049560547	0.00041496753692626953	552.6849975585938	196.6912384033203	0.00046390295028686523	3	025
514	525.8524780273438	205.0795135498047	1.0	391.3711853027344	233.09359741210938	0.8593865633010864	649.2192993164062	299.1158752441406	0.0008948743343353271	387.3608703613281	230.02565002441406	0.00019073486328125	3	025
515	525.52490234375	205.41769409179688	1.0	393.9839782714844	229.27166748046875	0.007187247276306152	648.5846557617188	300.7901916503906	0.011216968297958374	525.7490844726562	194.31619262695312	9.059906005859375e-5	3	025
516	524.577392578125	205.75514221191406	1.0	399.92547607421875	238.90191650390625	0.999078094959259	649.9804077148438	221.780517578125	0.0002753734588623047	392.8005676269531	232.4158935546875	0.00018554925918579102	3	025
517	524.727294921875	206.0887451171875	1.0	399.30279541015625	242.75872802734375	0.9999997615814209	393.38909912109375	245.0183868408203	0.0001538097858428955	551.8394775390625	186.431884765625	0.00044798851013183594	3	025
518	523.778564453125	206.1517791748047	1.0	397.14599609375	246.8419189453125	1.0	649.4764404296875	166.96026611328125	0.0008950531482696533	395.8017883300781	243.32101440429688	9.042024612426758e-5	3	025
519	523.8068237304688	206.80821228027344	1.0	390.69268798828125	246.8865966796875	1.0	518.6790771484375	214.3817138671875	7.393956184387207e-5	385.5329895019531	253.66287231445312	6.493926048278809e-5	3	025
520	523.420166015625	208.13290405273438	1.0	394.0104064941406	247.5404510498047	1.0	393.4784240722656	247.2408905029297	0.00022220611572265625	395.13482666015625	249.81117248535156	0.0004571974277496338	3	025
521	522.0519409179688	208.25770568847656	1.0	391.4898376464844	247.66293334960938	0.9999998807907104	518.4486694335938	212.494873046875	0.0002586543560028076	393.16973876953125	250.3193359375	0.00012475252151489258	3	025
522	518.1500244140625	208.08502197265625	1.0	389.35675048828125	246.68739318847656	0.9999983310699463	648.5480346679688	298.7482604980469	0.0005417168140411377	523.5582885742188	206.9243927001953	0.0001424849033355713	3	025
523	518.2343139648438	209.49974060058594	1.0	386.1531066894531	249.69566345214844	1.0	648.26416015625	283.9004821777344	0.00016543269157409668	583.0455932617188	226.624267578125	0.00029852986335754395	3	025
524	517.184326171875	209.43287658691406	1.0	385.94140625	249.2394256591797	1.0	648.6854858398438	302.4668273925781	0.0061502158641815186	384.71820068359375	251.40704345703125	0.0001449882984161377	3	025
525	519.5706787109375	211.1960906982422	1.0	390.88958740234375	245.76756286621094	0.0103684663772583	647.9716796875	289.8936767578125	0.0007041990756988525	523.6808471679688	208.55433654785156	8.195638656616211e-5	3	025
526	518.8699340820312	215.86407470703125	1.0	390.9289245605469	238.01004028320312	0.9528294205665588	647.2452392578125	299.3758544921875	7.429718971252441e-5	385.31475830078125	229.896484375	0.00011968612670898438	3	025
527	517.7027587890625	216.85635375976562	1.0	400.2286071777344	240.87747192382812	0.002295583486557007	648.8114013671875	301.3241882324219	9.566545486450195e-5	550.62744140625	192.30116271972656	6.1005353927612305e-5	3	025
528	520.88134765625	218.30767822265625	1.0	419.8295593261719	227.42071533203125	0.9922599792480469	648.3116455078125	300.52435302734375	0.0001304149627685547	525.0765991210938	207.2146759033203	7.641315460205078e-5	3	025
529	521.4786987304688	220.2738800048828	1.0	426.9803771972656	229.52755737304688	0.9127777218818665	648.548095703125	298.7456970214844	0.00012683868408203125	525.0633544921875	207.59616088867188	0.00017881393432617188	3	025
530	523.0414428710938	224.15249633789062	1.0	433.80194091796875	226.69773864746094	0.9999573230743408	520.0438232421875	227.92616271972656	0.00020498037338256836	519.2431640625	212.78416442871094	0.00011295080184936523	3	025
531	525.4255981445312	228.11285400390625	1.0	434.8338928222656	233.12332153320312	0.9369064569473267	647.9810791015625	286.1279602050781	0.00044861435890197754	506.1997375488281	235.6697540283203	6.768107414245605e-5	3	025
532	527.3056640625	232.03521728515625	1.0	447.1466979980469	209.66079711914062	0.9999996423721313	583.0926513671875	218.7578887939453	0.0001341700553894043	443.3175354003906	210.9727783203125	0.0010941624641418457	3	025
533	580.4598999023438	217.62806701660156	1.0	445.6636047363281	206.9087371826172	0.9098517894744873	649.9619750976562	172.78955078125	0.0011511743068695068	506.8755798339844	240.95965576171875	8.893013000488281e-5	3	025
534	530.109130859375	234.1582489013672	1.0	441.18621826171875	206.7728729248047	0.9995892643928528	647.10693359375	287.4345397949219	0.00012409687042236328	517.9242553710938	223.96022033691406	9.885430335998535e-5	3	025
535	573.080322265625	226.4772186279297	1.0	447.5063171386719	212.93283081054688	0.9999964237213135	648.4262084960938	287.6275634765625	0.0001640021800994873	446.6988830566406	211.8350067138672	2.855062484741211e-5	3	025
536	529.987548828125	232.82469177246094	1.0	444.31488037109375	210.69046020507812	0.9999955892562866	648.1939086914062	286.14373779296875	0.002651423215866089	443.8033447265625	214.03201293945312	0.00013276934623718262	3	025
537	573.5636596679688	228.80747985839844	1.0	452.5003967285156	211.80755615234375	0.999883770942688	568.8607788085938	232.38259887695312	0.00019410252571105957	554.9279174804688	237.54554748535156	5.301833152770996e-5	3	025
538	575.7613525390625	231.50047302246094	1.0	450.7511291503906	214.09991455078125	1.0	648.6337890625	299.07818603515625	0.0001272261142730713	575.1837158203125	223.47254943847656	3.5375356674194336e-5	3	025
539	574.470703125	230.60963439941406	1.0	447.20965576171875	214.64622497558594	0.7263936400413513	648.4028930664062	298.23681640625	0.0002675354480743408	577.3387451171875	240.26658630371094	2.8848648071289062e-5	3	025
540	574.8935546875	229.46697998046875	1.0	446.208984375	215.5192413330078	0.4059108793735504	648.1792602539062	303.24298095703125	0.0003820359706878662	553.8136596679688	240.07681274414062	1.895427703857422e-5	3	025
541	576.1083374023438	230.15159606933594	1.0	436.8178405761719	220.64903259277344	0.005037486553192139	649.4154052734375	286.23828125	0.0012804269790649414	549.7142333984375	234.43385314941406	3.0308961868286133e-5	3	025
542	574.4662475585938	231.9969482421875	0.9999957084655762	563.9031372070312	234.1594696044922	0.0006476640701293945	649.034423828125	286.7137756347656	0.00024756789207458496	544.9974975585938	232.5738983154297	0.00010183453559875488	3	025
543	575.0226440429688	231.63592529296875	1.0	437.41534423828125	222.63389587402344	0.503071129322052	649.6353759765625	186.76010131835938	0.00017526745796203613	576.1754760742188	224.84771728515625	4.494190216064453e-5	3	025
544	574.0888061523438	222.4888153076172	1.0	440.0748596191406	229.11761474609375	0.5994302034378052	648.4378662109375	298.7302551269531	0.0006631314754486084	567.06591796875	212.35751342773438	0.00017091631889343262	3	025
545	574.79443359375	220.0625457763672	1.0	453.2386474609375	229.5401153564453	0.9997566938400269	573.6876220703125	222.6147918701172	0.000571906566619873	570.9671630859375	226.06497192382812	0.000190049409866333	3	025
546	574.0365600585938	222.33839416503906	1.0	459.60235595703125	225.07757568359375	0.9999958276748657	577.0628051757812	222.15811157226562	0.00015437602996826172	460.2090759277344	217.82257080078125	0.000344693660736084	3	025
547	519.9860229492188	240.14466857910156	1.0	459.6141357421875	217.34996032714844	0.969273030757904	648.9552001953125	299.86895751953125	0.00029981136322021484	518.169677734375	226.89166259765625	3.361701965332031e-5	3	025
548	517.7736206054688	243.2159423828125	1.0	457.3565979003906	199.37063598632812	0.9999821186065674	523.3640747070312	243.09927368164062	0.00028082728385925293	580.8797607421875	226.83155822753906	0.00010028481483459473	3	025
549	514.7261352539062	244.27059936523438	1.0	457.5325012207031	199.8846893310547	0.9999984502792358	522.5234985351562	243.5077667236328	0.0001227259635925293	451.13641357421875	201.79222106933594	3.3915042877197266e-5	3	025
