# Supplementary material for: An automated feeding system for the African killifish reveals the impact of diet on lifespan and allows scalable assessment of associative learning
Source: eLife. 2022 Nov 10;11:e69008. doi: 10.7554/eLife.69008 (PMC9788828; doi:10.7554/eLife.69008)
Supplement: Figure 6—source data 2. [file elife-69008-fig6-data2.zip › Training Trajectories/t8_REC002DLC_resnet50_TrainAllTheThingsJun28shuffle1_1030000.csv]

bodyparts_coords	fishhead_x	fishhead_y	fishhead_likelihood	fishtail_x	fishtail_y	fishtail_likelihood	redlight_x	redlight_y	redlight_likelihood	fooddrop_x	fooddrop_y	fooddrop_likelihood	fishnum	recordingnum
0	199.2239990234375	120.75751495361328	1.0	175.21591186523438	206.4415740966797	0.9999994039535522	178.04241943359375	206.00625610351562	0.0002461075782775879	176.3413543701172	206.70767211914062	0.0002981722354888916	8	002
1	209.6656036376953	110.41655731201172	1.0	173.3935546875	203.564208984375	0.999996542930603	172.64727783203125	204.50457763671875	0.00017502903938293457	171.3818817138672	205.80462646484375	0.00015783309936523438	8	002
2	216.44818115234375	97.17545318603516	0.9828639030456543	169.51190185546875	206.76861572265625	0.9999960660934448	169.36154174804688	206.19996643066406	8.621811866760254e-5	168.20997619628906	208.02947998046875	6.988644599914551e-5	8	002
3	222.89210510253906	86.99664306640625	1.0	179.8656463623047	195.0866241455078	0.2710012197494507	226.00257873535156	85.7999496459961	9.375810623168945e-5	219.5064239501953	98.58407592773438	8.824467658996582e-5	8	002
4	228.6327362060547	81.20474243164062	1.0	186.7687530517578	185.94503784179688	0.9998668432235718	228.9792938232422	81.85285186767578	7.68899917602539e-5	217.20314025878906	86.61927795410156	8.061528205871582e-5	8	002
5	236.3770294189453	74.35218048095703	1.0	195.12887573242188	180.84017944335938	1.0	235.6846160888672	78.9435806274414	0.00020647048950195312	233.5419464111328	84.78685760498047	0.0003432929515838623	8	002
6	241.79788208007812	74.08812713623047	1.0	205.5220489501953	164.72190856933594	1.0	241.082763671875	77.3640365600586	7.981061935424805e-5	234.81678771972656	83.68501281738281	8.881092071533203e-5	8	002
7	249.27044677734375	73.91023254394531	1.0	213.42471313476562	152.44677734375	1.0	215.51849365234375	150.62330627441406	0.00012895464897155762	215.30279541015625	155.91738891601562	0.00041672587394714355	8	002
8	260.88092041015625	72.97776794433594	1.0	210.86927795410156	143.3580322265625	1.0	211.86117553710938	143.45606994628906	5.167722702026367e-5	210.5575408935547	145.7868194580078	0.0007417201995849609	8	002
9	263.78021240234375	77.25507354736328	1.0	223.03260803222656	124.11224365234375	0.9999998807907104	265.3006896972656	78.74474334716797	5.605816841125488e-5	224.8789520263672	125.01235961914062	7.519125938415527e-5	8	002
10	5.132574558258057	481.81396484375	7.867813110351562e-6	3.378173828125	477.2768249511719	6.586313247680664e-6	493.1636657714844	125.28913116455078	0.00031438469886779785	139.54586791992188	7.506484031677246	8.642673492431641e-7	8	002
11	242.75106811523438	82.7085189819336	0.0005570352077484131	244.78945922851562	82.09260559082031	0.9785424470901489	243.71632385253906	84.04122924804688	2.2232532501220703e-5	240.93861389160156	84.42182922363281	1.671910285949707e-5	8	002
12	300.45947265625	83.29315948486328	0.9999998807907104	256.2434387207031	97.7059097290039	0.9999995231628418	493.2146911621094	127.39425659179688	5.6803226470947266e-5	257.8874816894531	97.01779174804688	0.0001646280288696289	8	002
13	305.5663146972656	80.04161834716797	1.0	264.1924743652344	112.741943359375	0.9999991655349731	306.1084289550781	80.24172973632812	2.9742717742919922e-5	292.8262023925781	70.73729705810547	1.2516975402832031e-5	8	002
14	319.3590393066406	88.83882904052734	0.9422239065170288	275.1871032714844	117.11554718017578	3.865361213684082e-5	650.2147827148438	268.3601379394531	9.357929229736328e-6	313.92919921875	81.59744262695312	8.344650268554688e-7	8	002
15	323.5768737792969	83.8680419921875	0.004979878664016724	2.6424593925476074	477.0827941894531	5.066394805908203e-6	649.1439819335938	270.4817810058594	2.115964889526367e-6	140.2152099609375	7.026758193969727	5.066394805908203e-7	8	002
16	332.6950378417969	85.50865173339844	0.9999980926513672	2.6229426860809326	477.00042724609375	5.304813385009766e-6	649.074951171875	275.80859375	1.919269561767578e-5	172.95254516601562	5.826066017150879	6.854534149169922e-7	8	002
17	332.07080078125	83.35694885253906	0.0003707408905029297	3.0986528396606445	476.6990966796875	7.3015689849853516e-6	648.256103515625	32.118988037109375	2.2649765014648438e-6	157.2764129638672	6.619721412658691	1.2218952178955078e-6	8	002
18	5.205930709838867	482.3153991699219	3.933906555175781e-6	3.102443218231201	477.7096862792969	3.844499588012695e-6	649.0787353515625	274.6473693847656	4.076957702636719e-5	187.79000854492188	6.394416332244873	1.2516975402832031e-6	8	002
19	339.08929443359375	85.40856170654297	0.0002459883689880371	3.0571956634521484	477.5364990234375	4.231929779052734e-6	648.4444580078125	259.8224792480469	2.0563602447509766e-6	188.63771057128906	6.1491804122924805	5.662441253662109e-7	8	002
20	346.3554382324219	84.27583312988281	6.645917892456055e-6	350.9585266113281	86.69749450683594	1.958012580871582e-5	648.8125	268.38580322265625	5.453824996948242e-6	156.46185302734375	7.346312522888184	8.344650268554688e-7	8	002
21	339.46380615234375	108.9869155883789	1.0	371.1440124511719	95.86613464355469	0.0017784833908081055	493.5275573730469	125.97412109375	1.8209218978881836e-5	327.56988525390625	99.88524627685547	3.635883331298828e-6	8	002
22	340.8468017578125	109.1434326171875	0.9999381303787231	373.1564025878906	99.21743774414062	0.9653877019882202	370.9221496582031	102.59381866455078	8.806586265563965e-5	364.4265441894531	104.70822143554688	8.195638656616211e-6	8	002
23	332.9538269042969	91.44586944580078	0.25546902418136597	369.2596435546875	112.37439727783203	0.9999998807907104	369.5986633300781	111.93091583251953	2.148747444152832e-5	370.81787109375	112.90159606933594	6.16610050201416e-5	8	002
24	329.7105712890625	89.68452453613281	0.9999995231628418	367.627197265625	119.30045318603516	0.9999479055404663	368.5540771484375	118.32237243652344	1.5616416931152344e-5	327.68316650390625	79.93675231933594	2.065300941467285e-5	8	002
25	328.5791015625	90.4570541381836	0.9999948740005493	359.0845642089844	122.56383514404297	0.9999990463256836	326.6993713378906	90.93577575683594	3.635883331298828e-5	362.9378662109375	125.24300384521484	9.712576866149902e-5	8	002
26	321.0505065917969	92.6294937133789	0.9999992251396179	322.90093994140625	96.26646423339844	8.39531421661377e-5	324.55517578125	94.00432586669922	1.8537044525146484e-5	311.6802673339844	84.58473205566406	3.4868717193603516e-6	8	002
27	310.2779235839844	93.71904754638672	1.0	514.10400390625	203.61378479003906	0.00017601251602172852	512.4915161132812	201.0497589111328	1.0	509.2857971191406	201.52818298339844	0.004168659448623657	8	002
28	514.4838256835938	204.76211547851562	9.810924530029297e-5	299.06201171875	94.2824935913086	0.0007853507995605469	512.4136352539062	200.7676239013672	1.0	508.9162902832031	201.1904296875	0.0012121796607971191	8	002
29	285.1383056640625	101.20521545410156	0.9999978542327881	286.9088134765625	99.63262939453125	0.07278519868850708	511.39581298828125	200.76333618164062	1.0	508.293701171875	201.2304229736328	0.002777576446533203	8	002
30	514.593994140625	204.74420166015625	7.802248001098633e-5	513.86865234375	203.9482421875	0.00014522671699523926	511.7547607421875	200.91903686523438	1.0	508.3708190917969	201.47821044921875	0.0010487735271453857	8	002
31	252.7332763671875	103.16963195800781	0.32582664489746094	255.71446228027344	99.62171173095703	0.673956036567688	511.8765563964844	201.14378356933594	1.0	508.3713073730469	201.9460906982422	0.0018487870693206787	8	002
32	240.8912353515625	109.49683380126953	0.7981374263763428	513.4221801757812	203.61953735351562	0.00014391541481018066	511.6920471191406	200.58258056640625	1.0	508.5137939453125	201.1994171142578	0.0020401179790496826	8	002
33	229.0957489013672	110.00968170166016	1.0	305.55841064453125	115.17282104492188	0.7407567501068115	511.5815734863281	201.0521240234375	1.0	508.3858337402344	201.49612426757812	0.0018918812274932861	8	002
34	221.17672729492188	114.57320404052734	0.999998152256012	222.3603057861328	115.74955749511719	0.00037223100662231445	511.8354797363281	201.3738555908203	1.0	508.660400390625	202.07421875	0.0021554231643676758	8	002
35	216.1542205810547	115.13806915283203	1.0	514.0181884765625	203.89703369140625	0.0002103745937347412	512.3757934570312	201.04954528808594	1.0	508.7397155761719	201.69357299804688	0.001178830862045288	8	002
36	212.21090698242188	119.81880187988281	1.0	514.8167724609375	203.53457641601562	0.00013554096221923828	512.205810546875	200.7511749267578	1.0	509.119384765625	201.3104248046875	0.0009827911853790283	8	002
37	208.64451599121094	120.67750549316406	0.9999999403953552	258.5500183105469	125.75993347167969	0.9654572010040283	512.0027465820312	200.52035522460938	1.0	508.8033447265625	201.3004608154297	0.0011837482452392578	8	002
38	206.37586975097656	121.78842163085938	0.9996062517166138	251.75146484375	134.07945251464844	0.9999937415122986	511.6250915527344	199.91783142089844	1.0	508.55743408203125	200.50892639160156	0.0011420249938964844	8	002
39	205.9586181640625	121.06990814208984	0.9999902248382568	239.72398376464844	139.6483917236328	1.0	511.72796630859375	201.49136352539062	1.0	508.44012451171875	202.031494140625	0.0023196935653686523	8	002
40	210.49058532714844	121.55490112304688	0.9950516223907471	235.43179321289062	142.13397216796875	0.9999982118606567	511.3755798339844	200.91783142089844	1.0	508.3545837402344	201.4557647705078	0.00222739577293396	8	002
41	218.92889404296875	137.26499938964844	0.08108893036842346	241.88584899902344	142.9971466064453	1.0	512.0203247070312	200.52418518066406	1.0	508.8990478515625	201.094970703125	0.0026789605617523193	8	002
42	230.45973205566406	121.38186645507812	0.00013017654418945312	210.74368286132812	145.4317626953125	0.019214719533920288	511.99444580078125	201.17124938964844	1.0	508.95831298828125	201.40638732910156	0.004227250814437866	8	002
43	242.190185546875	120.15853118896484	0.9968485832214355	209.56492614746094	155.64443969726562	1.0	512.2898559570312	201.68496704101562	1.0	508.6894226074219	202.091064453125	0.0012720823287963867	8	002
44	252.0543975830078	119.82604217529297	1.0	247.30299377441406	123.76055908203125	0.00031119585037231445	511.8244934082031	200.96522521972656	1.0	508.66534423828125	201.63201904296875	0.0017530322074890137	8	002
45	264.930908203125	116.7779769897461	1.0	216.5493927001953	147.45201110839844	0.9275583028793335	512.4212646484375	200.946044921875	1.0	509.0354309082031	201.7459716796875	0.0020493268966674805	8	002
46	279.4842224121094	114.67556762695312	1.0	218.0689697265625	147.07879638671875	0.001596003770828247	512.3660888671875	200.94093322753906	1.0	509.02276611328125	201.49478149414062	0.0016439855098724365	8	002
47	292.49066162109375	116.80889892578125	1.0	513.8495483398438	203.36175537109375	0.00023105740547180176	511.83978271484375	200.78070068359375	1.0	508.7706298828125	200.88360595703125	0.0034856200218200684	8	002
48	305.47967529296875	113.53621673583984	1.0	513.5513916015625	203.21743774414062	0.00020304322242736816	511.4000549316406	200.56503295898438	1.0	508.2044677734375	200.9144744873047	0.0024829506874084473	8	002
49	313.4981994628906	112.83597564697266	1.0	269.42431640625	151.9817657470703	0.0010873675346374512	511.9474792480469	199.93243408203125	1.0	509.0972595214844	200.78257751464844	0.001758873462677002	8	002
50	321.37115478515625	110.8009033203125	1.0	274.73345947265625	150.56582641601562	0.9999995231628418	511.7546691894531	201.04100036621094	1.0	508.7567138671875	201.46485900878906	0.0032348036766052246	8	002
51	327.73321533203125	109.99520874023438	1.0	277.0900573730469	150.19017028808594	1.0	512.1358642578125	201.15896606445312	1.0	508.97308349609375	201.4926300048828	0.0023196935653686523	8	002
52	332.8319091796875	108.16363525390625	1.0	281.8120422363281	154.0564727783203	0.6558643579483032	512.0834350585938	201.3445281982422	1.0	508.91314697265625	202.00074768066406	0.00170135498046875	8	002
53	337.25927734375	106.79890441894531	1.0	289.283935546875	153.68702697753906	0.9999999403953552	512.481689453125	201.31454467773438	1.0	508.7748718261719	201.9827117919922	0.0013148486614227295	8	002
54	343.2325134277344	105.26821899414062	1.0	296.419189453125	151.96664428710938	0.9999998807907104	512.0254516601562	201.4591827392578	1.0	508.60821533203125	202.2436065673828	0.001315087080001831	8	002
55	348.1043701171875	104.27642059326172	1.0	294.6553039550781	157.7393035888672	1.0	512.20458984375	200.9401092529297	1.0	508.87548828125	201.49266052246094	0.0018695294857025146	8	002
56	435.6947937011719	95.22271728515625	1.0	292.5237731933594	160.08908081054688	0.9990309476852417	512.19921875	201.03399658203125	1.0	509.0156555175781	201.48309326171875	0.0013127028942108154	8	002
57	436.8652038574219	95.5804214477539	1.0	296.14654541015625	165.99363708496094	0.9999999403953552	512.1209716796875	200.85391235351562	1.0	508.5827941894531	201.34823608398438	0.0011411011219024658	8	002
58	437.1050720214844	97.04532623291016	1.0	299.26019287109375	168.4086456298828	1.0	512.4104614257812	201.1141815185547	1.0	509.0346374511719	201.57687377929688	0.0009093284606933594	8	002
59	351.2980041503906	102.1867904663086	1.0	303.0635070800781	168.5717315673828	1.0	512.4478759765625	201.27862548828125	1.0	508.80279541015625	201.8258056640625	0.0006790757179260254	8	002
60	437.0861511230469	95.93500518798828	1.0	306.2575988769531	169.1891632080078	1.0	512.1068725585938	200.75421142578125	1.0	508.87359619140625	201.50709533691406	0.0011003315448760986	8	002
61	437.93798828125	95.21209716796875	1.0	305.7506103515625	174.40798950195312	1.0	512.3663940429688	201.01817321777344	1.0	509.11505126953125	201.8616485595703	0.0008808374404907227	8	002
62	349.9559326171875	101.6025161743164	1.0	305.7825622558594	177.74560546875	1.0	512.6953125	200.66542053222656	1.0	508.9486389160156	201.55398559570312	0.0009904205799102783	8	002
63	349.7030334472656	101.8065414428711	1.0	309.47076416015625	180.05784606933594	1.0	512.0928344726562	200.8925018310547	1.0	508.7812194824219	201.58187866210938	0.001284271478652954	8	002
64	438.4192810058594	96.96333312988281	1.0	309.3561706542969	181.61825561523438	1.0	512.6968383789062	201.1367645263672	1.0	510.7319030761719	201.50973510742188	0.0006313323974609375	8	002
65	345.0030212402344	102.38037109375	1.0	308.04302978515625	179.634765625	1.0	512.378662109375	200.8428192138672	1.0	508.75030517578125	201.52291870117188	0.0008643269538879395	8	002
66	340.02703857421875	104.54026794433594	1.0	342.140380859375	106.95591735839844	0.008386224508285522	511.9795227050781	201.4972686767578	1.0	508.5915832519531	201.84666442871094	0.0012190043926239014	8	002
67	464.4324645996094	99.93346405029297	1.0	328.55584716796875	163.31967163085938	0.00044667720794677734	512.2628784179688	201.23025512695312	1.0	509.02215576171875	201.40872192382812	0.0012913644313812256	8	002
68	467.21722412109375	98.9091796875	1.0	439.6571044921875	151.3910369873047	0.9999951124191284	511.5793151855469	200.956298828125	1.0	508.5526123046875	201.59744262695312	0.0018614232540130615	8	002
69	336.13287353515625	66.95642852783203	0.8718352913856506	341.11907958984375	158.6986083984375	0.999863862991333	511.6025390625	201.0244903564453	0.9999999403953552	508.4205322265625	201.53921508789062	0.0013667047023773193	8	002
70	332.9433288574219	68.31922149658203	0.27517062425613403	334.8323974609375	68.94198608398438	0.19063767790794373	511.73883056640625	201.26632690429688	1.0	508.1309509277344	201.7947540283203	0.0008815526962280273	8	002
71	332.049560546875	69.21275329589844	0.9999886751174927	333.9348449707031	69.433837890625	0.0006840825080871582	511.7392883300781	200.93460083007812	1.0	508.61590576171875	201.635986328125	0.003493398427963257	8	002
72	332.1564025878906	69.44766998291016	0.04012864828109741	513.9093627929688	204.36843872070312	0.00018531084060668945	511.4433898925781	201.52423095703125	1.0	508.3927001953125	202.0967254638672	0.0018072128295898438	8	002
73	514.947998046875	205.02899169921875	6.201863288879395e-5	514.1531372070312	203.77772521972656	0.00013437867164611816	512.11474609375	200.89337158203125	1.0	508.9698486328125	201.71080017089844	0.0017176568508148193	8	002
74	514.6243896484375	204.64578247070312	6.42240047454834e-5	513.7694091796875	203.24508666992188	0.0001621246337890625	511.4419860839844	200.78387451171875	1.0	508.6195068359375	201.331787109375	0.0026967525482177734	8	002
75	514.3540649414062	204.83016967773438	0.00011160969734191895	513.1572875976562	203.60928344726562	0.00024232268333435059	511.3866271972656	200.92913818359375	1.0	508.1571350097656	201.35519409179688	0.0020495355129241943	8	002
76	514.68115234375	204.27938842773438	7.11977481842041e-5	513.7547607421875	202.92381286621094	0.00016579031944274902	511.6396179199219	200.476318359375	1.0	508.7744445800781	200.9306182861328	0.0016238689422607422	8	002
77	227.49411010742188	88.54505157470703	0.9968432188034058	228.028076171875	89.30908203125	0.0005275905132293701	511.8992004394531	200.51661682128906	1.0	508.3603210449219	201.13609313964844	0.001594632863998413	8	002
78	218.72950744628906	88.67619323730469	0.08252653479576111	510.716796875	200.96585083007812	0.00020393729209899902	511.7896728515625	201.5115203857422	1.0	508.4083557128906	202.25035095214844	0.002893388271331787	8	002
79	514.7257690429688	204.47845458984375	0.00010883808135986328	513.8362426757812	203.5963592529297	0.00019156932830810547	511.71044921875	200.81521606445312	1.0	508.4544982910156	201.45872497558594	0.0015305578708648682	8	002
80	200.8485107421875	91.02131652832031	0.00011327862739562988	513.4017333984375	204.0831756591797	0.00017371773719787598	511.9599304199219	200.8665313720703	1.0	508.3782653808594	201.85107421875	0.0011909306049346924	8	002
81	515.1277465820312	205.12808227539062	5.289912223815918e-5	514.3868408203125	203.82847595214844	0.00011947751045227051	512.2280883789062	201.12489318847656	1.0	509.2190246582031	201.86962890625	0.0018288493156433105	8	002
82	514.9564819335938	205.0972137451172	9.170174598693848e-5	514.3195190429688	203.8453369140625	0.00019475817680358887	512.3373413085938	201.16363525390625	1.0	508.9599609375	201.59201049804688	0.002223968505859375	8	002
83	185.19216918945312	99.13849639892578	0.00011911988258361816	514.201904296875	203.32896423339844	0.00012698769569396973	511.8455505371094	200.52084350585938	1.0	508.69561767578125	201.01773071289062	0.0009350180625915527	8	002
84	514.512451171875	204.9390411376953	7.382035255432129e-5	513.7130737304688	203.654052734375	0.00017538666725158691	511.6428527832031	200.9987030029297	1.0	508.37030029296875	201.65455627441406	0.001650780439376831	8	002
85	175.3166961669922	100.449951171875	0.03327140212059021	514.7144775390625	203.95852661132812	0.00016388297080993652	512.6542358398438	200.815673828125	1.0	509.3604736328125	201.7600555419922	0.0014146268367767334	8	002
86	514.2385864257812	205.3594207763672	7.763504981994629e-5	229.0238494873047	136.50146484375	0.9996927380561829	511.28436279296875	201.4905242919922	1.0	507.82330322265625	202.1220245361328	0.0025817155838012695	8	002
87	514.7828369140625	204.51829528808594	6.818771362304688e-5	224.10931396484375	131.92262268066406	0.9999994039535522	511.6656799316406	200.7698516845703	1.0	508.4801330566406	201.4329376220703	0.000888824462890625	8	002
88	514.2473754882812	205.2587890625	9.265542030334473e-5	222.90478515625	129.4532012939453	0.0021588504314422607	511.478759765625	201.27108764648438	1.0	508.3015441894531	201.59881591796875	0.0016468167304992676	8	002
89	514.6232299804688	205.2298583984375	5.85019588470459e-5	510.7342529296875	201.2514190673828	0.00021892786026000977	512.0110473632812	201.29733276367188	1.0	508.4669189453125	201.9398193359375	0.0023280084133148193	8	002
90	514.6370849609375	204.6959686279297	7.668137550354004e-5	513.6134643554688	203.4331512451172	0.00018310546875	511.8110046386719	200.48532104492188	1.0	508.84515380859375	201.16995239257812	0.0022746026515960693	8	002
91	514.550048828125	204.40289306640625	7.665157318115234e-5	513.9180297851562	203.43331909179688	0.00013655424118041992	512.1321411132812	200.93553161621094	1.0	508.6373596191406	201.2772674560547	0.0009284913539886475	8	002
92	514.7326049804688	205.17071533203125	7.337331771850586e-5	514.1193237304688	204.01751708984375	0.0001621246337890625	511.76837158203125	200.99240112304688	1.0	508.59527587890625	201.48638916015625	0.0019833743572235107	8	002
93	514.7417602539062	205.08372497558594	7.072091102600098e-5	513.960205078125	204.25746154785156	0.0001417994499206543	512.0562744140625	201.2522735595703	1.0	508.67877197265625	201.9123077392578	0.0013943016529083252	8	002
94	514.7388916015625	204.64657592773438	7.402896881103516e-5	213.30027770996094	116.66655731201172	0.0004919767379760742	512.318359375	200.4801025390625	1.0	509.004638671875	201.21470642089844	0.002252042293548584	8	002
95	514.5787963867188	204.70848083496094	8.39531421661377e-5	211.92771911621094	117.55757904052734	0.0005809962749481201	511.5391845703125	200.39205932617188	1.0	508.5615234375	200.9951934814453	0.0030190646648406982	8	002
96	514.6688842773438	205.14889526367188	8.13603401184082e-5	514.013916015625	203.96351623535156	0.00016513466835021973	511.80902099609375	201.07699584960938	1.0	508.7044982910156	201.78465270996094	0.0028798282146453857	8	002
97	514.69873046875	204.94468688964844	5.105137825012207e-5	513.6983032226562	203.39678955078125	0.00012806057929992676	511.7942199707031	201.0675811767578	1.0	508.6698913574219	201.4603271484375	0.004367738962173462	8	002
98	514.6449584960938	204.9233856201172	6.783008575439453e-5	513.994384765625	203.94041442871094	0.00013497471809387207	511.5491638183594	200.95840454101562	1.0	508.5332336425781	201.76068115234375	0.0017589330673217773	8	002
99	514.1588745117188	205.1827850341797	9.444355964660645e-5	513.3603515625	204.06109619140625	0.00020617246627807617	511.4178466796875	201.35806274414062	1.0	508.0005187988281	201.4144287109375	0.0030693113803863525	8	002
100	514.9140625	205.13784790039062	5.963444709777832e-5	200.84817504882812	132.66067504882812	0.679222583770752	511.9905700683594	201.82015991210938	1.0	508.56304931640625	202.33856201171875	0.0011015236377716064	8	002
101	514.9605102539062	204.74868774414062	6.386637687683105e-5	513.993896484375	203.52647399902344	0.00015920400619506836	512.4451904296875	200.52809143066406	1.0	509.1378173828125	201.4131622314453	0.0015560388565063477	8	002
102	514.56689453125	204.64466857910156	9.360909461975098e-5	513.360107421875	203.3420867919922	0.0002282857894897461	511.6578369140625	200.67678833007812	1.0	508.4136962890625	201.08248901367188	0.0031356513500213623	8	002
103	514.936279296875	204.95770263671875	5.46574592590332e-5	514.112060546875	204.1868896484375	0.00010076165199279785	512.1797485351562	201.3262176513672	1.0	508.58123779296875	201.91302490234375	0.0011605024337768555	8	002
104	514.7451171875	204.8759307861328	6.914138793945312e-5	513.9602661132812	204.2142333984375	0.00012117624282836914	511.6513671875	201.00320434570312	1.0	508.3924560546875	201.83782958984375	0.0008779764175415039	8	002
105	514.2086791992188	204.83529663085938	9.194016456604004e-5	513.4927978515625	203.48992919921875	0.00017651915550231934	511.43621826171875	201.1351776123047	1.0	508.2216491699219	201.5172576904297	0.0021113455295562744	8	002
106	515.0614013671875	205.1465606689453	5.7637691497802734e-5	198.9781494140625	117.55170440673828	0.9569629430770874	512.4556884765625	200.94796752929688	1.0	508.9620056152344	201.7947540283203	0.0019606351852416992	8	002
107	514.7366333007812	204.59979248046875	8.276104927062988e-5	196.71511840820312	120.52743530273438	0.002788841724395752	511.58209228515625	200.5582275390625	1.0	508.82708740234375	201.2518768310547	0.0029724836349487305	8	002
108	514.653076171875	205.00286865234375	6.896257400512695e-5	513.6361083984375	203.76077270507812	0.00017461180686950684	511.82550048828125	200.879638671875	1.0	508.6435546875	201.31826782226562	0.0022664666175842285	8	002
109	102.8353271484375	137.3472137451172	0.5552865862846375	510.4269104003906	200.70550537109375	0.00017848610877990723	511.6015625	201.16357421875	1.0	508.53106689453125	201.6042022705078	0.003660649061203003	8	002
110	94.92864990234375	141.32546997070312	0.9999991655349731	513.3872680664062	203.88551330566406	0.00019684433937072754	511.5492858886719	201.17453002929688	1.0	508.4051818847656	201.74502563476562	0.002756953239440918	8	002
111	89.9717025756836	143.42178344726562	0.9999933838844299	94.9366226196289	145.9241485595703	0.0002135634422302246	512.7608642578125	200.2882537841797	1.0	509.36572265625	200.7743377685547	0.0014801621437072754	8	002
112	87.91303253173828	144.91693115234375	0.9999762773513794	144.12872314453125	122.45396423339844	0.00029784440994262695	511.97119140625	200.8236541748047	1.0	508.7340087890625	201.1968231201172	0.0026601552963256836	8	002
113	85.37602233886719	147.46775817871094	0.999957799911499	513.8507690429688	203.7718505859375	0.00011357665061950684	511.79437255859375	201.19554138183594	1.0	508.8030700683594	201.6358642578125	0.0017619431018829346	8	002
114	85.30517578125	146.21817016601562	0.9999998807907104	510.78057861328125	200.5794219970703	0.00017818808555603027	512.0098266601562	200.97802734375	1.0	508.17315673828125	201.76416015625	0.002164781093597412	8	002
115	85.43325805664062	145.86407470703125	0.9999997615814209	513.1528930664062	203.77490234375	0.00022289156913757324	511.29638671875	200.98411560058594	1.0	508.0528564453125	201.4637451171875	0.002232879400253296	8	002
116	85.68907928466797	145.64517211914062	1.0	514.0167846679688	203.06752014160156	0.00016695261001586914	512.0025634765625	200.37469482421875	1.0	509.17626953125	200.93978881835938	0.0022529959678649902	8	002
117	87.00076293945312	146.1497344970703	0.9994195699691772	171.11183166503906	117.54920196533203	0.9999839067459106	512.0372314453125	200.75601196289062	1.0	508.6803283691406	201.41351318359375	0.0011652112007141113	8	002
118	89.11133575439453	143.41468811035156	0.998146653175354	169.2891082763672	117.1489486694336	0.9934127926826477	512.0347290039062	200.81216430664062	1.0	508.6262512207031	201.2073516845703	0.0018462538719177246	8	002
119	86.42564392089844	144.38002014160156	0.8796064853668213	514.0281982421875	204.02520751953125	0.0001576542854309082	511.7586364746094	201.60247802734375	1.0	508.2115478515625	201.90589904785156	0.0010517537593841553	8	002
120	86.30584716796875	144.3326873779297	0.9999011754989624	513.17822265625	203.4446258544922	0.00016021728515625	511.25323486328125	200.6058349609375	1.0	508.1168518066406	201.19580078125	0.0021134912967681885	8	002
121	86.52490234375	143.76417541503906	0.9988995790481567	513.4910278320312	203.5430450439453	0.00015822052955627441	511.8451232910156	200.56068420410156	1.0	508.5859375	201.17843627929688	0.0009513497352600098	8	002
122	88.00492858886719	145.384765625	0.001805722713470459	510.1347961425781	200.68057250976562	0.00023630261421203613	511.3403015136719	201.33926391601562	1.0	507.9355163574219	201.97039794921875	0.0012680590152740479	8	002
123	87.14012145996094	142.1534423828125	0.012326836585998535	145.63568115234375	125.9508056640625	0.0002490580081939697	512.0676879882812	200.82611083984375	1.0	508.849609375	201.125732421875	0.0040389299392700195	8	002
124	147.68698120117188	124.65522766113281	0.0036183297634124756	150.16140747070312	120.92273712158203	0.9999582767486572	512.1959228515625	200.72666931152344	1.0	508.77685546875	201.32806396484375	0.0012486577033996582	8	002
125	90.31278991699219	129.6754913330078	0.8931254148483276	139.32302856445312	140.9324493408203	0.9999999403953552	512.3516235351562	201.3367919921875	1.0	509.16925048828125	201.9515380859375	0.002597212791442871	8	002
126	91.53291320800781	126.5299301147461	0.6103593707084656	142.380615234375	144.7781524658203	0.3871392607688904	512.335693359375	201.25758361816406	1.0	509.237060546875	201.53651428222656	0.004550457000732422	8	002
127	97.66825866699219	129.16427612304688	0.9956560134887695	513.7074584960938	203.9209747314453	0.00011205673217773438	511.7263488769531	201.19964599609375	1.0	508.2027893066406	201.87362670898438	0.0014191269874572754	8	002
128	94.37154388427734	122.8165054321289	0.9998588562011719	140.04461669921875	137.5445098876953	0.051606953144073486	511.7899169921875	200.72109985351562	1.0	508.47235107421875	201.30699157714844	0.002459108829498291	8	002
129	89.53539276123047	124.61961364746094	0.8363356590270996	513.7611083984375	204.29173278808594	0.00014644861221313477	511.6133117675781	201.210693359375	1.0	508.35546875	202.0410919189453	0.002807825803756714	8	002
130	96.4718246459961	124.15933227539062	0.9979106187820435	141.03076171875	136.5778350830078	0.9999912977218628	511.94219970703125	200.509765625	1.0	508.82135009765625	200.91220092773438	0.0019503235816955566	8	002
131	514.8710327148438	204.5058135986328	7.396936416625977e-5	144.57943725585938	132.08447265625	0.9999999403953552	512.188720703125	200.36793518066406	1.0	509.0586242675781	200.9224090576172	0.0015537738800048828	8	002
132	100.83041381835938	125.83549499511719	0.11768215894699097	142.7261962890625	136.900146484375	0.9730488061904907	511.9324951171875	201.07908630371094	1.0	508.33929443359375	201.59315490722656	0.0019215643405914307	8	002
133	514.4986572265625	205.2021942138672	6.797909736633301e-5	513.77783203125	204.25982666015625	0.00013807415962219238	512.1661987304688	201.52723693847656	1.0	508.42486572265625	202.1529083251953	0.0018062591552734375	8	002
134	131.92837524414062	117.31147003173828	0.0026175081729888916	131.00196838378906	110.9144515991211	1.0	511.6573181152344	201.52796936035156	1.0	508.275390625	201.95895385742188	0.001276940107345581	8	002
135	146.73716735839844	97.13374328613281	0.025761008262634277	147.4920654296875	97.11184692382812	1.0	512.751953125	200.80914306640625	1.0	509.2239074707031	201.5893096923828	0.0013354122638702393	8	002
136	113.92132568359375	162.91439819335938	0.5701305866241455	159.5548858642578	90.66316223144531	0.9999384880065918	511.67694091796875	201.13710021972656	1.0	508.6942443847656	201.74935913085938	0.003529489040374756	8	002
137	169.64990234375	89.49791717529297	0.9981584548950195	114.92658233642578	161.20330810546875	1.0	511.658203125	201.5323486328125	1.0	508.2057800292969	202.0295867919922	0.0013628900051116943	8	002
138	178.9687957763672	98.36952209472656	0.006401002407073975	179.15609741210938	94.50421142578125	1.0	511.5162048339844	200.61026000976562	1.0	508.40155029296875	201.30462646484375	0.001984924077987671	8	002
139	192.15928649902344	100.06982421875	0.9249304533004761	191.37657165527344	98.83902740478516	0.9999970197677612	511.2832946777344	201.2023468017578	1.0	508.4706726074219	201.70286560058594	0.0033991634845733643	8	002
140	203.31292724609375	97.45768737792969	0.937595009803772	137.1912841796875	163.73171997070312	0.9999995827674866	512.1226196289062	200.78375244140625	1.0	508.5130310058594	201.45913696289062	0.0011973679065704346	8	002
141	214.69882202148438	91.25747680664062	1.0	144.9993896484375	165.73892211914062	0.9999991655349731	511.9603271484375	200.8838653564453	1.0	508.559326171875	201.62396240234375	0.00109940767288208	8	002
142	223.034912109375	87.84241485595703	0.9999995231628418	162.58274841308594	161.42105102539062	0.9999999403953552	511.3104248046875	200.7880096435547	1.0	508.2625732421875	201.22584533691406	0.0032061338424682617	8	002
143	232.24813842773438	86.08618927001953	1.0	172.50257873535156	156.7836151123047	1.0	512.0775756835938	200.66790771484375	1.0	508.6844787597656	201.61129760742188	0.0009146034717559814	8	002
144	241.63803100585938	82.25240325927734	1.0	181.3858642578125	155.0654296875	1.0	511.3909606933594	201.25302124023438	1.0	508.17071533203125	202.00665283203125	0.0019282102584838867	8	002
145	254.4999237060547	82.27043914794922	1.0	185.60699462890625	153.72801208496094	1.0	512.320068359375	200.9077606201172	1.0	508.7763977050781	201.37423706054688	0.0011340081691741943	8	002
146	267.151123046875	77.82957458496094	0.9994062185287476	196.88238525390625	148.23822021484375	1.0	512.2600708007812	200.85699462890625	1.0	508.89288330078125	201.31861877441406	0.0019783973693847656	8	002
147	280.93341064453125	79.63627624511719	0.9999572038650513	210.5454864501953	143.4941864013672	1.0	511.46710205078125	200.69735717773438	1.0	508.07635498046875	201.0167694091797	0.001534581184387207	8	002
148	298.799072265625	79.46418762207031	1.0	218.94412231445312	145.49530029296875	1.0	512.2556762695312	200.633056640625	1.0	509.0026550292969	201.40255737304688	0.0013304650783538818	8	002
149	316.3837585449219	75.12590789794922	0.9986905455589294	232.96534729003906	145.23004150390625	0.9485663771629333	512.2409057617188	201.3227081298828	1.0	508.8482360839844	201.91725158691406	0.0015475749969482422	8	002
150	328.7109375	73.83576965332031	0.9999998807907104	248.28656005859375	144.83914184570312	1.0	511.728515625	200.80690002441406	1.0	508.5726318359375	201.02447509765625	0.0033829212188720703	8	002
151	341.94366455078125	74.1633071899414	1.0	263.1585998535156	142.3223419189453	0.9999998211860657	511.4922180175781	200.47584533691406	1.0	508.2564392089844	201.3309326171875	0.00128212571144104	8	002
152	355.5869445800781	73.39317321777344	1.0	284.05145263671875	140.22732543945312	0.9999722242355347	511.9339599609375	201.03848266601562	1.0	508.5631408691406	201.70669555664062	0.0010371506214141846	8	002
153	370.718017578125	73.45391082763672	1.0	297.2911376953125	137.81448364257812	0.9999998807907104	512.323974609375	200.47767639160156	1.0	508.7982177734375	200.88519287109375	0.002065122127532959	8	002
154	381.0477294921875	69.71458435058594	1.0	326.4581298828125	141.248046875	1.0	511.78125	200.81021118164062	1.0	508.3086242675781	201.45364379882812	0.0014051496982574463	8	002
155	390.56976318359375	67.63796997070312	1.0	330.9742431640625	142.92816162109375	1.0	512.3336181640625	201.2256317138672	1.0	508.62884521484375	201.77621459960938	0.0013982653617858887	8	002
156	400.6905517578125	65.11477661132812	1.0	340.7677917480469	137.26364135742188	1.0	512.57177734375	200.8314666748047	1.0	508.9847717285156	201.4649200439453	0.001947939395904541	8	002
157	407.6228942871094	65.13931274414062	1.0	347.8923645019531	134.5279998779297	1.0	512.5654907226562	200.69927978515625	1.0	508.99285888671875	201.42019653320312	0.001094430685043335	8	002
158	411.0628967285156	65.2325668334961	1.0	355.005859375	130.32461547851562	1.0	512.2836303710938	201.07766723632812	1.0	508.59722900390625	201.9442901611328	0.0012111067771911621	8	002
159	410.53509521484375	63.329010009765625	0.9999999403953552	360.0701904296875	133.82308959960938	1.0	512.5224609375	200.50662231445312	1.0	509.0882873535156	201.29519653320312	0.00198519229888916	8	002
160	410.29559326171875	64.2070083618164	1.0	364.0308837890625	137.4393768310547	1.0	511.5438232421875	200.90599060058594	1.0	508.00677490234375	201.22911071777344	0.002070218324661255	8	002
161	408.07965087890625	64.18426513671875	0.9999999403953552	367.36572265625	137.97401428222656	1.0	511.5728759765625	200.3946990966797	1.0	508.3559875488281	201.3388214111328	0.001983553171157837	8	002
162	407.17718505859375	65.78572082519531	1.0	370.0295715332031	140.61744689941406	1.0	512.3355712890625	200.86077880859375	1.0	509.1087951660156	201.47515869140625	0.0016354024410247803	8	002
163	408.05419921875	64.23382568359375	1.0	367.9097900390625	143.55775451660156	1.0	511.88494873046875	201.13278198242188	1.0	508.83831787109375	201.50271606445312	0.0015811324119567871	8	002
164	407.43408203125	64.97944641113281	1.0	368.22528076171875	146.28421020507812	1.0	512.6734008789062	201.31874084472656	1.0	508.6849365234375	201.9415740966797	0.0011470317840576172	8	002
165	406.4982604980469	63.791847229003906	1.0	365.55718994140625	149.94566345214844	1.0	511.7335205078125	200.8876495361328	1.0	508.445068359375	201.76995849609375	0.0009804069995880127	8	002
166	406.1177062988281	63.261478424072266	1.0	365.6695861816406	151.6638641357422	0.9999997615814209	511.9740295410156	201.1932830810547	1.0	508.685791015625	201.760009765625	0.0023055076599121094	8	002
167	406.68011474609375	64.90431213378906	1.0	362.5249328613281	153.0396728515625	0.9999998807907104	511.580322265625	200.71925354003906	1.0	508.1534423828125	201.178466796875	0.0013584792613983154	8	002
168	406.1556091308594	63.70860290527344	1.0	364.9444274902344	151.07359313964844	1.0	511.724365234375	201.38839721679688	1.0	508.21783447265625	202.2537841796875	0.0010960698127746582	8	002
169	405.7052917480469	65.0719985961914	1.0	363.3275451660156	153.04360961914062	0.9999998211860657	511.397705078125	200.89686584472656	1.0	508.4470520019531	201.59706115722656	0.002617090940475464	8	002
170	404.1306457519531	64.9289321899414	1.0	362.26470947265625	152.068115234375	1.0	511.71502685546875	201.62669372558594	1.0	508.2672424316406	202.29177856445312	0.0019266605377197266	8	002
171	403.6460266113281	64.74686431884766	1.0	361.7104187011719	153.7011260986328	1.0	511.8625183105469	201.45761108398438	1.0	508.4093322753906	202.25831604003906	0.0023554563522338867	8	002
172	404.1590881347656	65.19851684570312	1.0	360.0880432128906	154.25204467773438	1.0	511.3525695800781	201.1268768310547	1.0	508.2257080078125	201.93899536132812	0.0011331737041473389	8	002
173	404.0941162109375	65.94511413574219	1.0	359.1417541503906	153.81626892089844	1.0	511.3769226074219	200.53753662109375	1.0	508.3639221191406	200.9977569580078	0.002845197916030884	8	002
174	402.82763671875	64.90656280517578	1.0	359.4401550292969	152.32760620117188	1.0	512.2861938476562	201.20782470703125	1.0	508.841796875	201.97010803222656	0.0015900135040283203	8	002
175	402.8328552246094	65.87837982177734	1.0	357.7883605957031	152.37210083007812	1.0	511.93756103515625	200.49314880371094	1.0	508.3766784667969	200.9745635986328	0.001239478588104248	8	002
176	402.602783203125	66.47242736816406	1.0	354.8892517089844	156.9588623046875	1.0	511.966064453125	200.80210876464844	1.0	508.76788330078125	201.37794494628906	0.0021148324012756348	8	002
177	401.58087158203125	67.42698669433594	1.0	353.3581848144531	157.02220153808594	1.0	512.0936279296875	200.67950439453125	1.0	508.6880798339844	201.16053771972656	0.001951366662979126	8	002
178	399.3802795410156	67.72842407226562	1.0	351.2092590332031	155.42738342285156	1.0	511.79437255859375	200.4364776611328	1.0	508.2860107421875	201.0763397216797	0.0011622905731201172	8	002
179	389.0860900878906	72.83148193359375	1.0	347.2870788574219	151.18496704101562	1.0	511.72711181640625	201.48873901367188	1.0	508.03790283203125	202.24810791015625	0.001996338367462158	8	002
180	371.3609924316406	77.40690612792969	0.005713671445846558	369.65374755859375	77.12779998779297	0.9999992847442627	511.927734375	201.00704956054688	1.0	508.8031005859375	201.66928100585938	0.00412711501121521	8	002
181	358.30999755859375	71.4985122680664	1.0	379.5517272949219	146.8142852783203	0.11467137932777405	511.9139709472656	200.67665100097656	1.0	508.681396484375	201.20228576660156	0.0026546120643615723	8	002
182	350.49407958984375	74.79175567626953	0.9999998807907104	376.995361328125	153.3451690673828	0.9999998807907104	511.9122009277344	201.04052734375	1.0	508.78985595703125	201.52484130859375	0.0016983747482299805	8	002
183	342.9729919433594	85.77957153320312	0.9999998807907104	514.0440063476562	203.4894561767578	0.00017890334129333496	511.9978942871094	200.8872833251953	1.0	508.7498474121094	201.36788940429688	0.00141829252243042	8	002
184	337.5389404296875	86.80289459228516	0.14042145013809204	510.9825744628906	201.00762939453125	0.00016313791275024414	511.96533203125	200.91761779785156	1.0	508.9032287597656	201.55030822753906	0.0023539364337921143	8	002
185	332.0335693359375	78.7260513305664	0.9999936819076538	380.0446472167969	114.18942260742188	0.9999202489852905	511.8362121582031	200.8533477783203	1.0	508.5794982910156	201.44451904296875	0.0031242966651916504	8	002
186	332.7992858886719	78.92264556884766	0.9999999403953552	370.4559020996094	109.49767303466797	0.9999999403953552	511.9658203125	200.6670379638672	1.0	508.6310119628906	201.40480041503906	0.0023613274097442627	8	002
187	331.3978576660156	79.82322692871094	0.9880168437957764	369.3548278808594	111.5311050415039	0.6752510070800781	511.81536865234375	200.8816680908203	1.0	508.5703430175781	201.61473083496094	0.0009399056434631348	8	002
188	332.9637756347656	78.69173431396484	0.999627411365509	365.15716552734375	118.2723159790039	0.9997008442878723	511.84222412109375	200.62991333007812	1.0	508.61151123046875	201.1129608154297	0.004386782646179199	8	002
189	335.2753601074219	79.4175796508789	0.9999994039535522	366.82373046875	121.38288879394531	0.9999891519546509	512.3726196289062	200.73004150390625	1.0	508.9215087890625	201.51580810546875	0.0015194118022918701	8	002
190	335.3262634277344	79.77159881591797	0.9999996423721313	362.006103515625	127.05618286132812	0.9999330639839172	512.3095092773438	200.6909637451172	1.0	508.8672180175781	201.15805053710938	0.001731961965560913	8	002
191	336.85498046875	79.2799072265625	0.9999999403953552	364.8079833984375	130.91220092773438	0.9999998807907104	512.2583618164062	200.8460235595703	1.0	508.7191162109375	201.14125061035156	0.0016886889934539795	8	002
192	337.84759521484375	79.75836181640625	1.0	367.64727783203125	131.60353088378906	1.0	512.0537109375	200.57904052734375	1.0	508.4495544433594	201.2694854736328	0.0019409656524658203	8	002
193	340.3846435546875	79.45374298095703	0.9999996423721313	372.8607177734375	128.94618225097656	1.0	512.349853515625	201.17886352539062	1.0	508.7886657714844	202.17214965820312	0.0021029412746429443	8	002
194	346.6790466308594	79.44326782226562	0.9998992085456848	347.2943420410156	81.27660369873047	0.005530327558517456	512.33837890625	200.84764099121094	1.0	508.6412658691406	201.62709045410156	0.000845491886138916	8	002
195	353.65008544921875	80.83433532714844	1.0	344.7416687011719	148.46363830566406	0.9996758699417114	511.6744384765625	200.66143798828125	1.0	508.43511962890625	201.06463623046875	0.0025132596492767334	8	002
196	356.8033142089844	80.58855438232422	0.9999998807907104	341.8254089355469	154.32322692871094	1.0	511.9949035644531	201.18687438964844	1.0	508.5218505859375	201.52401733398438	0.0019667446613311768	8	002
197	361.37451171875	83.04637145996094	1.0	338.4707336425781	158.48365783691406	1.0	512.2984008789062	200.85067749023438	1.0	509.0887145996094	201.1667022705078	0.0020553767681121826	8	002
198	365.41778564453125	82.64019775390625	1.0	335.66302490234375	164.3665771484375	0.9995355606079102	512.3954467773438	199.9740753173828	1.0	509.2244873046875	200.5801239013672	0.0015988051891326904	8	002
199	366.196044921875	81.81989288330078	1.0	335.91180419921875	173.25369262695312	0.9999350905418396	511.859130859375	201.13897705078125	1.0	508.60357666015625	201.44361877441406	0.002398580312728882	8	002
200	366.95599365234375	83.60757446289062	1.0	340.4982604980469	170.84193420410156	0.9999998807907104	512.1751708984375	201.7734832763672	1.0	508.3770446777344	202.10076904296875	0.0009698569774627686	8	002
201	369.40277099609375	82.03123474121094	1.0	339.33062744140625	167.6808624267578	0.9998971223831177	511.6767578125	200.4291229248047	1.0	508.4571838378906	201.14244079589844	0.0015101134777069092	8	002
202	375.2947998046875	79.5373764038086	1.0	345.467041015625	154.3650665283203	0.9999998807907104	511.9771423339844	201.1790313720703	1.0	508.7124938964844	201.3385772705078	0.002306520938873291	8	002
203	383.98779296875	76.35131072998047	1.0	344.90875244140625	150.4932098388672	1.0	512.0159301757812	200.74197387695312	1.0	508.798828125	201.2425537109375	0.002349376678466797	8	002
204	390.8193054199219	74.17912292480469	1.0	350.7544860839844	137.25875854492188	1.0	511.7750244140625	200.31076049804688	1.0	508.5599365234375	200.7361602783203	0.0017983019351959229	8	002
205	396.8446960449219	70.97370910644531	1.0	347.23541259765625	135.1884307861328	1.0	512.375732421875	201.02349853515625	1.0	509.1078186035156	201.67059326171875	0.0021534860134124756	8	002
206	399.74591064453125	70.68140411376953	1.0	348.8671569824219	131.0107879638672	1.0	512.46533203125	199.71282958984375	1.0	509.2840270996094	200.4887237548828	0.0017648041248321533	8	002
207	402.37249755859375	68.52133178710938	1.0	353.9776306152344	124.43236541748047	1.0	512.09228515625	200.54843139648438	1.0	508.8252258300781	200.99867248535156	0.002759575843811035	8	002
208	403.6017761230469	68.60047912597656	1.0	358.5646057128906	125.5666732788086	1.0	512.5892333984375	200.5353240966797	1.0	508.9332580566406	201.25863647460938	0.003184288740158081	8	002
209	403.6019592285156	68.82929229736328	1.0	355.94683837890625	128.40301513671875	1.0	511.7742004394531	200.86598205566406	1.0	508.4139404296875	201.48382568359375	0.0020314157009124756	8	002
210	401.1300964355469	68.51629638671875	1.0	354.1114196777344	132.092529296875	1.0	512.4127807617188	201.23187255859375	1.0	508.8463134765625	201.72128295898438	0.002282440662384033	8	002
211	401.065185546875	68.16812896728516	1.0	352.4469909667969	131.46092224121094	1.0	511.6343078613281	200.9383087158203	1.0	508.0045166015625	201.40345764160156	0.001507192850112915	8	002
212	397.9271545410156	69.48756408691406	1.0	360.742431640625	127.80219268798828	0.9999996423721313	512.774658203125	200.95912170410156	1.0	509.4938049316406	201.61947631835938	0.0013661682605743408	8	002
213	387.5658264160156	71.46797943115234	0.0003046393394470215	513.6354370117188	203.443115234375	0.000302046537399292	511.9942626953125	201.05482482910156	1.0	508.9909362792969	201.5154266357422	0.005183547735214233	8	002
214	359.38623046875	67.0804443359375	0.9999980926513672	394.5375061035156	118.74720764160156	0.654074490070343	511.7295837402344	201.56190490722656	1.0	508.17352294921875	201.9002227783203	0.0010251402854919434	8	002
215	339.4302062988281	73.18484497070312	0.7559497356414795	399.5914611816406	118.16117095947266	0.020421922206878662	511.8153076171875	200.9783172607422	1.0	508.67803955078125	201.42373657226562	0.004035621881484985	8	002
216	315.84930419921875	76.23583221435547	0.9999990463256836	316.23529052734375	74.86148834228516	0.00031563639640808105	511.68035888671875	201.21832275390625	1.0	508.3954162597656	201.46832275390625	0.002319037914276123	8	002
217	293.1480407714844	71.69134521484375	0.0522589385509491	513.7315063476562	203.6449432373047	0.000102996826171875	512.0391235351562	200.64547729492188	1.0	508.77569580078125	201.4939727783203	0.0016688406467437744	8	002
218	272.2818603515625	69.177001953125	1.0	272.2022705078125	69.15798950195312	0.000742495059967041	511.7205505371094	201.30674743652344	1.0	508.38616943359375	202.02978515625	0.002545654773712158	8	002
219	259.3384094238281	67.69815063476562	1.0	337.0398864746094	81.63162231445312	0.9992214441299438	512.30615234375	200.64810180664062	1.0	508.82794189453125	201.38194274902344	0.0019794702529907227	8	002
220	249.95909118652344	63.047386169433594	0.9999998807907104	513.40576171875	203.27218627929688	0.00018003582954406738	511.7147521972656	200.47637939453125	1.0	508.2445068359375	201.14797973632812	0.001267552375793457	8	002
221	242.77630615234375	64.39225769042969	0.9999997615814209	311.43096923828125	109.52847290039062	1.0	512.3463745117188	201.10382080078125	1.0	508.6568908691406	201.797607421875	0.0018411576747894287	8	002
222	239.50965881347656	65.34439086914062	0.9941628575325012	303.69683837890625	113.24041748046875	1.0	511.9323425292969	201.32064819335938	1.0	508.6744384765625	201.52511596679688	0.002247452735900879	8	002
223	239.120361328125	63.40602493286133	0.999919056892395	297.822998046875	117.89390563964844	1.0	511.66497802734375	200.74644470214844	1.0	508.4420166015625	201.6750030517578	0.0016041696071624756	8	002
224	239.8882293701172	60.33638000488281	0.9999998807907104	295.93939208984375	118.68069458007812	1.0	511.77593994140625	200.7254180908203	1.0	508.58441162109375	201.16900634765625	0.0026530325412750244	8	002
225	239.13153076171875	63.031036376953125	1.0	292.2676696777344	119.104736328125	1.0	511.6964416503906	201.1855926513672	1.0	508.4909362792969	201.9791259765625	0.0015816986560821533	8	002
226	239.380859375	63.892555236816406	0.9999991059303284	281.6817626953125	120.66349029541016	0.9999979734420776	511.658203125	201.2095184326172	1.0	508.29620361328125	201.538330078125	0.0012004375457763672	8	002
227	240.6763458251953	62.32902908325195	0.9999974966049194	275.9056091308594	122.17784881591797	0.9996979236602783	512.3810424804688	201.10888671875	1.0	509.0330505371094	201.80625915527344	0.0010229647159576416	8	002
228	241.54798889160156	62.30022048950195	1.0	273.287841796875	124.56173706054688	0.7413743734359741	511.3868103027344	200.78089904785156	1.0	508.3783264160156	201.20367431640625	0.0037512779235839844	8	002
229	243.92996215820312	65.64848327636719	1.0	514.1820068359375	203.94711303710938	0.00016373395919799805	512.4976196289062	201.15533447265625	1.0	508.7891845703125	201.59329223632812	0.0014180243015289307	8	002
230	245.54623413085938	68.9832534790039	1.0	265.6711730957031	133.1739044189453	0.9999265670776367	512.26953125	200.5850830078125	1.0	508.7890625	201.0433349609375	0.0009573101997375488	8	002
231	246.91787719726562	70.28910827636719	1.0	262.89056396484375	135.185546875	0.9999998807907104	512.21728515625	200.68310546875	1.0	508.4453430175781	201.0462188720703	0.0019100606441497803	8	002
232	246.4130401611328	71.45425415039062	1.0	259.45037841796875	137.67747497558594	1.0	511.6717224121094	200.8025360107422	1.0	508.5160827636719	201.2748260498047	0.0011043250560760498	8	002
233	246.6512451171875	72.14673614501953	1.0	255.80624389648438	139.5765380859375	1.0	511.93353271484375	201.50904846191406	1.0	508.5869140625	201.84335327148438	0.0018300116062164307	8	002
234	248.4231414794922	72.77172088623047	1.0	256.0649719238281	139.234375	1.0	512.0027465820312	201.11196899414062	1.0	508.3850402832031	201.6713409423828	0.0014444589614868164	8	002
235	250.3433380126953	73.484375	1.0	254.8102264404297	138.6485137939453	1.0	511.99462890625	200.9295196533203	1.0	508.74749755859375	201.45223999023438	0.002562582492828369	8	002
236	252.19630432128906	74.27310943603516	1.0	254.8029022216797	137.73599243164062	1.0	511.97991943359375	201.02159118652344	1.0	508.8955383300781	201.4801025390625	0.004525810480117798	8	002
237	255.3141326904297	75.45266723632812	1.0	246.01034545898438	139.8949432373047	1.0	511.75079345703125	201.26345825195312	1.0	508.4924011230469	201.51596069335938	0.0035646557807922363	8	002
238	258.09625244140625	74.55030059814453	1.0	242.61082458496094	138.28997802734375	1.0	511.26385498046875	201.03880310058594	1.0	508.02783203125	201.48402404785156	0.0023754239082336426	8	002
239	260.1908874511719	74.95736694335938	1.0	240.94284057617188	137.49957275390625	1.0	512.0479125976562	201.02227783203125	1.0	508.70294189453125	201.58457946777344	0.002683877944946289	8	002
240	264.1421813964844	74.22166442871094	1.0	238.56329345703125	135.4102020263672	0.9999997615814209	511.98046875	200.91485595703125	1.0	508.49932861328125	201.65853881835938	0.0014570355415344238	8	002
241	267.8206787109375	73.11857604980469	1.0	235.30325317382812	133.98670959472656	1.0	512.0890502929688	200.8892364501953	1.0	508.7709655761719	201.31512451171875	0.0017822980880737305	8	002
242	271.1608581542969	72.01126098632812	1.0	231.6241912841797	132.0557403564453	0.9999984502792358	511.639404296875	201.44656372070312	1.0	508.27362060546875	201.73269653320312	0.0019275546073913574	8	002
243	273.25555419921875	73.49148559570312	1.0	235.7586669921875	128.72323608398438	0.9981471300125122	511.913330078125	200.83786010742188	1.0	508.6001281738281	201.7974090576172	0.0013826489448547363	8	002
244	275.4732666015625	75.04708862304688	1.0	236.85084533691406	130.15884399414062	1.0	512.5411987304688	201.1999969482422	1.0	509.021240234375	201.70071411132812	0.0015425682067871094	8	002
245	276.5902099609375	77.2771987915039	1.0	232.64141845703125	132.4557342529297	1.0	511.818115234375	201.02322387695312	1.0	508.5953674316406	201.5509490966797	0.002448827028274536	8	002
246	274.1960144042969	80.32203674316406	0.9931542873382568	237.11917114257812	125.3251953125	1.0	512.0294799804688	200.98834228515625	1.0	508.7865905761719	201.72842407226562	0.0011260509490966797	8	002
247	274.06488037109375	82.18828582763672	0.13054701685905457	236.1660614013672	123.19185638427734	1.0	511.7992248535156	200.89263916015625	1.0	508.47515869140625	201.20338439941406	0.0034291446208953857	8	002
248	271.9203796386719	83.25532531738281	0.32304203510284424	231.9788818359375	119.12939453125	1.0	511.5556640625	201.04434204101562	1.0	508.3770446777344	201.71035766601562	0.001299351453781128	8	002
249	299.3857421875	93.77803802490234	0.9999953508377075	229.9540252685547	117.26515197753906	1.0	511.7224426269531	200.72833251953125	1.0	508.5073547363281	201.469970703125	0.0013204514980316162	8	002
250	299.5833435058594	95.59346008300781	0.9998537302017212	231.22048950195312	113.39441680908203	1.0	511.83203125	200.8396759033203	1.0	508.7135925292969	201.53103637695312	0.0014119744300842285	8	002
251	297.8276672363281	96.47863006591797	0.9904836416244507	231.6287841796875	111.25929260253906	1.0	511.5114440917969	200.74851989746094	1.0	508.27923583984375	201.52772521972656	0.0018063783645629883	8	002
252	304.8638000488281	96.52459716796875	1.0	229.38018798828125	107.08910369873047	1.0	512.0656127929688	200.91156005859375	1.0	508.7519226074219	201.23870849609375	0.002817898988723755	8	002
253	295.7133483886719	96.5535888671875	0.6471157073974609	229.2571563720703	103.42964172363281	0.9999728202819824	512.088134765625	200.7180938720703	1.0	508.8803405761719	201.01136779785156	0.0029116570949554443	8	002
254	285.0985412597656	96.0527572631836	0.03129330277442932	241.57958984375	113.08882141113281	1.0	512.2178955078125	200.55722045898438	1.0	508.7473449707031	201.42800903320312	0.0013105273246765137	8	002
255	301.6998596191406	107.78655242919922	0.9999977946281433	246.22142028808594	89.94463348388672	0.0006368458271026611	512.367919921875	200.17959594726562	1.0	508.88067626953125	200.91001892089844	0.0016272962093353271	8	002
256	302.40753173828125	108.46927642822266	1.0	244.90005493164062	89.29703521728516	0.14182820916175842	512.0660400390625	201.39285278320312	1.0	508.57666015625	201.94189453125	0.002642691135406494	8	002
257	297.49957275390625	113.56608581542969	0.11689090728759766	513.64013671875	203.82916259765625	0.00019997358322143555	512.1702880859375	200.96102905273438	1.0	508.37615966796875	201.45306396484375	0.0012204647064208984	8	002
258	297.3664245605469	112.35698699951172	0.1893572211265564	253.38095092773438	91.02898406982422	0.0032776296138763428	511.66876220703125	201.11289978027344	1.0	508.4776916503906	201.73753356933594	0.0014621615409851074	8	002
259	299.1208801269531	119.17206573486328	0.9999998807907104	253.35260009765625	90.25519561767578	0.9999908804893494	511.5496826171875	200.8673095703125	1.0	508.5776062011719	201.7637176513672	0.0014089345932006836	8	002
260	297.59259033203125	118.86604309082031	1.0	514.4945678710938	204.0735321044922	0.00016447901725769043	512.4968872070312	200.93429565429688	1.0	509.15185546875	201.88230895996094	0.0015954673290252686	8	002
261	292.15478515625	128.68179321289062	0.9999954104423523	255.2708282470703	94.26826477050781	0.9504544734954834	510.84490966796875	200.80857849121094	1.0	507.611083984375	201.4425811767578	0.0011429786682128906	8	002
262	290.5411071777344	135.89454650878906	1.0	260.7377624511719	92.97767639160156	0.9999999403953552	512.0728149414062	201.15469360351562	1.0	508.7700500488281	201.5758819580078	0.0023391544818878174	8	002
263	280.3407287597656	133.908203125	0.6392545700073242	263.09271240234375	122.64737701416016	0.15816271305084229	512.001220703125	201.02069091796875	1.0	508.5827941894531	201.82965087890625	0.000753939151763916	8	002
264	286.2223205566406	143.00955200195312	0.9997571706771851	321.1408996582031	100.16542053222656	0.9999944567680359	511.79229736328125	200.9861297607422	1.0	508.40020751953125	201.57528686523438	0.0018391311168670654	8	002
265	231.013916015625	132.67379760742188	1.0	230.0177459716797	134.05348205566406	0.004533290863037109	511.9508056640625	200.8901824951172	1.0	508.66552734375	201.70445251464844	0.0008551478385925293	8	002
266	210.74163818359375	133.24301147460938	1.0	326.16357421875	133.28028869628906	0.7744365930557251	512.379150390625	201.04779052734375	1.0	509.1301574707031	201.53077697753906	0.002375096082687378	8	002
267	195.83949279785156	133.6273193359375	1.0	327.3367614746094	141.36439514160156	1.0	512.1515502929688	200.9951934814453	1.0	508.8363952636719	201.42506408691406	0.001650005578994751	8	002
268	184.57875061035156	137.19125366210938	0.9999998807907104	309.75872802734375	133.30560302734375	1.0	512.0060424804688	200.38717651367188	1.0	508.6067199707031	201.11431884765625	0.0023640692234039307	8	002
269	168.90780639648438	142.9680633544922	0.9999931454658508	293.3630065917969	158.39178466796875	1.0	512.1402587890625	200.88858032226562	1.0	508.9466552734375	201.3811798095703	0.002924114465713501	8	002
270	151.53750610351562	142.98367309570312	0.9999971389770508	280.3776550292969	158.0445556640625	0.9999984502792358	512.0015869140625	200.80123901367188	1.0	508.90167236328125	201.48684692382812	0.0012438595294952393	8	002
271	135.0075225830078	138.513671875	1.0	263.2534484863281	153.55613708496094	0.9999932050704956	511.9269104003906	200.51724243164062	1.0	508.6853332519531	201.22598266601562	0.002049744129180908	8	002
272	121.94281005859375	142.2215118408203	0.9291231036186218	248.8072967529297	173.45484924316406	0.9999996423721313	511.8895263671875	201.59286499023438	1.0	508.29437255859375	202.2884063720703	0.0015079677104949951	8	002
273	213.77267456054688	158.18247985839844	0.0002117753028869629	223.0085906982422	154.08033752441406	1.0	512.5239868164062	201.07208251953125	1.0	508.8829345703125	201.72120666503906	0.0010594427585601807	8	002
274	209.7438201904297	181.29132080078125	0.00013828277587890625	199.41680908203125	177.56961059570312	1.0	512.1555786132812	201.33395385742188	1.0	508.7069091796875	201.93145751953125	0.0017405152320861816	8	002
275	180.4014434814453	165.0870361328125	0.00032660365104675293	177.0628204345703	164.27816772460938	1.0	512.4403076171875	201.10032653808594	1.0	508.981689453125	201.6195068359375	0.0016086697578430176	8	002
276	145.61639404296875	166.65724182128906	8.735060691833496e-5	137.02493286132812	163.28530883789062	1.0	512.24658203125	200.60589599609375	1.0	508.9756774902344	201.42007446289062	0.0010164380073547363	8	002
277	127.36033630371094	153.4694366455078	0.00039947032928466797	125.98741912841797	157.94395446777344	0.9999994039535522	512.13037109375	200.96896362304688	1.0	124.9542236328125	157.72352600097656	0.0023672878742218018	8	002
278	514.409912109375	204.8694610595703	0.00011223554611206055	513.7122192382812	203.58531188964844	0.00024193525314331055	511.9651184082031	200.58416748046875	1.0	508.49627685546875	201.18167114257812	0.002188563346862793	8	002
279	131.1790771484375	196.8383331298828	0.00010886788368225098	128.260498046875	199.5037078857422	0.9999977350234985	511.5180358886719	201.3807373046875	1.0	127.74493408203125	199.49920654296875	0.0032379627227783203	8	002
280	514.75634765625	204.6210174560547	6.848573684692383e-5	127.56834411621094	150.90396118164062	0.0021640658378601074	511.63507080078125	200.99549865722656	1.0	508.3534851074219	201.54376220703125	0.0014108121395111084	8	002
281	514.5361328125	204.5603790283203	8.162856101989746e-5	126.98104095458984	153.0549774169922	0.0004463791847229004	511.6761474609375	200.63851928710938	1.0	508.3533630371094	201.36741638183594	0.0011855065822601318	8	002
282	78.32466888427734	96.77747344970703	0.0009050667285919189	513.4856567382812	203.82237243652344	0.00015142560005187988	511.217529296875	200.87765502929688	1.0	508.08203125	201.4104461669922	0.0026613175868988037	8	002
283	79.11703491210938	97.00515747070312	0.00029781460762023926	126.88423919677734	152.51934814453125	0.009416550397872925	511.84234619140625	201.10403442382812	1.0	508.6320495605469	201.6063232421875	0.0029672086238861084	8	002
284	514.8870239257812	204.87625122070312	8.577108383178711e-5	130.15206909179688	153.5402069091797	0.01571965217590332	512.329345703125	200.83047485351562	1.0	508.8832702636719	201.47438049316406	0.0021848976612091064	8	002
285	514.7965698242188	205.3182830810547	4.556775093078613e-5	127.97063446044922	156.95260620117188	0.054957807064056396	511.84228515625	200.85162353515625	1.0	508.938720703125	201.17935180664062	0.008597582578659058	8	002
286	514.520263671875	205.121826171875	7.742643356323242e-5	130.05905151367188	156.90628051757812	0.999993085861206	511.7994079589844	201.22906494140625	1.0	128.07760620117188	160.6086883544922	0.0031463801860809326	8	002
287	78.5594711303711	97.73910522460938	0.002964228391647339	130.03292846679688	160.50503540039062	0.9920580387115479	512.4913940429688	200.74697875976562	1.0	508.9806213378906	201.40240478515625	0.002073138952255249	8	002
288	77.86363983154297	96.73521423339844	0.004916071891784668	514.7216796875	203.48870849609375	0.00012314319610595703	512.6524658203125	200.30880737304688	1.0	509.2586975097656	200.974365234375	0.001222759485244751	8	002
289	77.63259887695312	96.96681213378906	0.055824488401412964	130.43162536621094	160.70660400390625	0.851070761680603	511.687255859375	200.8675994873047	1.0	508.48309326171875	201.3296661376953	0.0022843480110168457	8	002
290	129.87425231933594	159.0909881591797	0.0003737509250640869	129.01380920410156	157.413330078125	0.9999966621398926	511.6070861816406	200.924560546875	1.0	508.3750305175781	201.46224975585938	0.0015181303024291992	8	002
291	132.91424560546875	158.83706665039062	0.0004120469093322754	132.4576873779297	156.30892944335938	0.999970555305481	512.043212890625	201.215576171875	1.0	508.75335693359375	201.7015380859375	0.0034234821796417236	8	002
292	138.46646118164062	154.61817932128906	0.00019818544387817383	136.1923065185547	156.17047119140625	0.9999871850013733	511.7765808105469	200.8055419921875	1.0	508.6987609863281	201.3187713623047	0.0026472806930541992	8	002
293	514.4978637695312	205.08517456054688	5.733966827392578e-5	145.93539428710938	161.25950622558594	1.0	512.001220703125	200.8880615234375	1.0	508.6764831542969	201.3105010986328	0.0028746724128723145	8	002
294	149.37535095214844	168.13954162597656	9.524822235107422e-5	155.19488525390625	163.15391540527344	1.0	512.5965576171875	201.13160705566406	1.0	508.59063720703125	201.58090209960938	0.001448601484298706	8	002
295	514.7539672851562	204.7880859375	6.783008575439453e-5	513.7430419921875	203.3471221923828	0.0001665651798248291	512.1068115234375	201.0993194580078	1.0	508.8463439941406	201.33753967285156	0.0020726025104522705	8	002
296	514.5325317382812	204.35028076171875	7.203221321105957e-5	513.5341186523438	202.84915161132812	0.00017538666725158691	512.0236206054688	200.50656127929688	1.0	508.7394104003906	200.99819946289062	0.00159493088722229	8	002
297	514.3574829101562	204.83071899414062	8.130073547363281e-5	175.79312133789062	120.86751556396484	0.7894374132156372	511.6379089355469	200.68772888183594	1.0	508.4476318359375	201.33982849121094	0.002218902111053467	8	002
298	514.9508666992188	204.796875	6.0439109802246094e-5	182.94439697265625	121.02326202392578	0.9999998807907104	512.0454711914062	201.1554718017578	1.0	508.87518310546875	201.81167602539062	0.0012768805027008057	8	002
299	514.3883056640625	204.7750244140625	0.0001176297664642334	513.3582153320312	203.82373046875	0.00022864341735839844	511.69415283203125	201.13632202148438	1.0	508.0238342285156	201.37376403808594	0.0018579363822937012	8	002
300	514.4407348632812	204.76498413085938	8.004903793334961e-5	513.5698852539062	203.40945434570312	0.0001717209815979004	511.763916015625	200.46144104003906	1.0	508.53631591796875	200.95375061035156	0.003832697868347168	8	002
301	514.7838134765625	205.05807495117188	9.03010368347168e-5	514.1544189453125	204.07369995117188	0.00018152594566345215	511.60595703125	201.16783142089844	1.0	508.41650390625	201.61038208007812	0.0019336044788360596	8	002
302	514.5111083984375	204.8812255859375	9.080767631530762e-5	513.7659912109375	203.77944946289062	0.00017660856246948242	511.415283203125	200.63021850585938	1.0	508.2999572753906	201.44955444335938	0.0015040934085845947	8	002
303	514.356689453125	204.9539794921875	8.049607276916504e-5	513.5925903320312	203.6787109375	0.00018090009689331055	511.75531005859375	200.9070587158203	1.0	508.51556396484375	201.43788146972656	0.002283811569213867	8	002
304	82.81422424316406	152.0615997314453	0.00038868188858032227	513.9979248046875	203.4823760986328	0.00020423531532287598	511.7436218261719	200.50344848632812	1.0	508.59063720703125	201.41575622558594	0.0012816786766052246	8	002
305	514.6699829101562	204.25987243652344	0.00012731552124023438	513.9702758789062	203.1498260498047	0.0002390742301940918	511.8985900878906	200.37353515625	1.0	508.5207824707031	201.0764923095703	0.0015284419059753418	8	002
306	113.67774963378906	149.52072143554688	0.012518733739852905	514.2603149414062	203.3153076171875	0.00015419721603393555	512.10986328125	200.7021026611328	1.0	508.9139709472656	201.17950439453125	0.0014591515064239502	8	002
307	114.79895782470703	159.25778198242188	0.10303419828414917	112.15969848632812	159.9642791748047	0.9999547004699707	512.7142944335938	200.81655883789062	1.0	509.4981994628906	201.2548828125	0.002176523208618164	8	002
308	514.7081298828125	204.9252471923828	5.599856376647949e-5	106.51045989990234	165.05880737304688	0.9884433150291443	511.8970642089844	200.8565216064453	1.0	508.76708984375	201.34417724609375	0.0027093589305877686	8	002
309	114.271240234375	157.8559112548828	0.7062366008758545	114.74710845947266	159.4435272216797	0.0003159642219543457	512.1217041015625	200.075439453125	1.0	508.7298278808594	200.5858612060547	0.0021497905254364014	8	002
310	514.8250122070312	204.5701904296875	8.022785186767578e-5	112.00658416748047	161.9638671875	0.0026577413082122803	512.1220092773438	200.45436096191406	1.0	508.78790283203125	201.20436096191406	0.001565396785736084	8	002
311	514.8921508789062	204.58892822265625	6.517767906188965e-5	101.82819366455078	168.48611450195312	0.0014677643775939941	512.0294799804688	200.89015197753906	1.0	508.9556884765625	201.0513916015625	0.0023522675037384033	8	002
312	514.717529296875	204.9288787841797	7.134675979614258e-5	513.7210693359375	203.64935302734375	0.00015729665756225586	511.694091796875	200.8521270751953	1.0	508.63311767578125	201.49105834960938	0.0018813908100128174	8	002
313	105.49432373046875	168.1716766357422	0.999991774559021	130.01473999023438	146.89910888671875	0.9999998807907104	511.8955383300781	201.48487854003906	1.0	508.1277770996094	202.1724395751953	0.001453995704650879	8	002
314	105.09011840820312	172.38375854492188	0.9999983310699463	129.8974151611328	142.24546813964844	0.10350120067596436	512.2765502929688	201.38735961914062	1.0	508.64947509765625	201.56932067871094	0.001609206199645996	8	002
315	103.99150848388672	173.33721923828125	0.9996694326400757	129.50367736816406	148.01678466796875	0.17921727895736694	511.11614990234375	201.03250122070312	1.0	507.9361572265625	201.3736114501953	0.00292813777923584	8	002
316	108.1281967163086	173.67018127441406	0.999993085861206	129.40338134765625	152.79188537597656	0.9644767045974731	511.9709167480469	200.82594299316406	1.0	508.68426513671875	201.68734741210938	0.0016655027866363525	8	002
317	110.05730438232422	171.90773010253906	0.9999628067016602	117.76432800292969	175.01373291015625	0.0008067786693572998	511.78729248046875	200.8042755126953	1.0	508.217529296875	201.18148803710938	0.002042412757873535	8	002
318	113.6998291015625	165.44747924804688	0.9998849630355835	131.90077209472656	167.34535217285156	0.5880319476127625	512.305419921875	201.60438537597656	1.0	508.53460693359375	202.21075439453125	0.0012311041355133057	8	002
319	114.43737030029297	163.8856201171875	0.07980504631996155	140.7112579345703	169.29531860351562	1.0	511.8367919921875	200.62074279785156	1.0	508.503662109375	201.4108428955078	0.0030393600463867188	8	002
320	128.05197143554688	170.44717407226562	0.004062563180923462	141.95526123046875	167.4318084716797	1.0	512.1184692382812	200.84835815429688	1.0	508.95050048828125	201.1796417236328	0.002148747444152832	8	002
321	112.82500457763672	145.24278259277344	0.3409775197505951	138.49746704101562	174.47402954101562	0.9999998807907104	511.99578857421875	200.91265869140625	1.0	508.3897705078125	201.2810821533203	0.002466738224029541	8	002
322	114.39485168457031	142.72970581054688	0.07055503129959106	141.5519561767578	175.99436950683594	1.0	511.5693359375	201.1323699951172	1.0	508.5060729980469	201.17092895507812	0.005430310964584351	8	002
323	120.17961120605469	142.24981689453125	0.9468685388565063	140.7728729248047	178.34861755371094	1.0	512.3939819335938	200.42124938964844	1.0	509.23291015625	201.30203247070312	0.0010664761066436768	8	002
324	121.7955551147461	135.4950714111328	0.04153004288673401	142.1513214111328	176.3146514892578	0.9999998807907104	511.235107421875	200.59634399414062	1.0	508.2316589355469	200.9920196533203	0.0025111138820648193	8	002
325	127.86775970458984	139.74301147460938	0.027490675449371338	140.81802368164062	176.32005310058594	0.9999999403953552	511.87579345703125	200.31028747558594	1.0	508.37103271484375	200.8925018310547	0.002049088478088379	8	002
326	124.55145263671875	134.49961853027344	0.2962292432785034	143.21633911132812	177.50169372558594	1.0	511.7040100097656	200.86923217773438	1.0	508.8486633300781	201.27557373046875	0.006007790565490723	8	002
327	128.4773406982422	136.5086669921875	0.8456147313117981	141.5933837890625	174.24246215820312	0.9999675750732422	512.2434692382812	200.6536102294922	1.0	508.6367492675781	201.12608337402344	0.002553999423980713	8	002
328	126.48188781738281	138.25210571289062	0.9982456564903259	142.7667694091797	174.53692626953125	0.9999985098838806	511.95074462890625	201.1006622314453	1.0	508.4288635253906	201.8475341796875	0.0009104013442993164	8	002
329	123.46834564208984	134.8866424560547	0.9997469782829285	145.17977905273438	173.99542236328125	0.9999998211860657	511.5637512207031	200.16122436523438	1.0	508.38580322265625	200.8075714111328	0.0015959739685058594	8	002
330	126.88163757324219	140.96548461914062	0.9999476075172424	143.3865203857422	173.08717346191406	0.9999915361404419	511.5165710449219	200.90933227539062	1.0	508.2938537597656	201.4252166748047	0.0028946399688720703	8	002
331	125.79411315917969	142.08267211914062	0.999929666519165	132.2951202392578	157.6760711669922	0.5350502729415894	512.137939453125	201.21578979492188	1.0	508.8988037109375	201.572509765625	0.002193838357925415	8	002
332	126.0503158569336	135.71202087402344	0.01989370584487915	133.3839569091797	161.4525604248047	0.00031819939613342285	512.0057373046875	200.8329315185547	1.0	508.8787536621094	201.61618041992188	0.0040915608406066895	8	002
333	120.59609985351562	141.37539672851562	0.056326717138290405	135.44654846191406	159.70310974121094	0.9994482398033142	512.2573852539062	201.2112579345703	1.0	508.7200012207031	202.26834106445312	0.0017838776111602783	8	002
334	124.51364135742188	135.19329833984375	0.000865548849105835	134.48362731933594	159.38462829589844	0.9841146469116211	511.77899169921875	201.21231079101562	1.0	134.85130310058594	161.59425354003906	0.0032096505165100098	8	002
335	129.87083435058594	130.40887451171875	0.0075858235359191895	142.14280700683594	162.1312255859375	0.9999998807907104	511.4247131347656	200.85728454589844	1.0	508.4073486328125	201.58477783203125	0.003368556499481201	8	002
336	128.9217987060547	129.80702209472656	0.0010768771171569824	146.93223571777344	169.73924255371094	1.0	512.1047973632812	201.32467651367188	1.0	508.68658447265625	202.178466796875	0.0011427700519561768	8	002
337	125.11944580078125	130.94100952148438	0.00028827786445617676	151.25502014160156	175.2127685546875	1.0	511.92059326171875	200.48727416992188	1.0	508.6466979980469	200.91416931152344	0.0021799802780151367	8	002
338	514.9378662109375	204.6151123046875	8.13901424407959e-5	155.2132568359375	178.0802764892578	1.0	512.1033325195312	200.54331970214844	1.0	508.7355041503906	201.26412963867188	0.0013194382190704346	8	002
339	131.85360717773438	131.6456298828125	0.5360364317893982	154.62310791015625	181.4569854736328	1.0	511.82342529296875	200.7201385498047	1.0	508.5899963378906	201.56007385253906	0.0016981661319732666	8	002
340	133.055419921875	134.98110961914062	0.9760962724685669	155.82908630371094	183.86550903320312	0.999990701675415	511.5359191894531	201.06072998046875	1.0	508.2782287597656	201.15219116210938	0.003766477108001709	8	002
341	134.51126098632812	133.02578735351562	0.9999856948852539	153.74356079101562	187.44326782226562	0.28796684741973877	511.8411560058594	200.51075744628906	1.0	508.4576416015625	201.0744171142578	0.00186118483543396	8	002
342	132.49562072753906	131.52957153320312	0.9999930262565613	158.0249481201172	186.14332580566406	0.9596503973007202	511.3600769042969	201.08961486816406	1.0	508.3764953613281	201.46908569335938	0.0037556886672973633	8	002
343	136.2491912841797	133.8921356201172	0.9999942779541016	153.4479217529297	181.41290283203125	0.0800219476222992	512.1563110351562	201.1013946533203	1.0	508.6390075683594	201.59918212890625	0.0018194317817687988	8	002
344	138.89158630371094	127.96981811523438	0.9999872446060181	138.26771545410156	130.54342651367188	0.3999430537223816	511.7523193359375	200.08360290527344	1.0	508.5315246582031	200.7969970703125	0.001865983009338379	8	002
345	142.37709045410156	118.53536987304688	0.9999949932098389	144.67349243164062	167.8685302734375	0.9999998807907104	511.73345947265625	200.95948791503906	1.0	508.6039733886719	201.36520385742188	0.002548038959503174	8	002
346	144.6387939453125	113.68648529052734	1.0	142.27850341796875	167.07106018066406	1.0	511.8748779296875	201.05201721191406	1.0	508.3365783691406	201.70001220703125	0.001359105110168457	8	002
347	146.83050537109375	113.54277801513672	1.0	142.37356567382812	165.7648468017578	0.9999995827674866	511.6544189453125	200.7559814453125	1.0	508.3765563964844	201.4337158203125	0.0014500617980957031	8	002
348	149.2064666748047	109.5076675415039	1.0	145.81707763671875	153.60916137695312	0.8641193509101868	512.2557983398438	201.0049285888672	1.0	508.70855712890625	201.4161376953125	0.0006789863109588623	8	002
349	152.1989288330078	107.35606384277344	1.0	148.65771484375	151.57553100585938	0.9999995827674866	511.30670166015625	200.49990844726562	1.0	508.4195861816406	201.06968688964844	0.0022009313106536865	8	002
350	156.22152709960938	106.75508117675781	1.0	147.26724243164062	151.83963012695312	0.9999998807907104	511.6812744140625	200.3852081298828	1.0	508.76507568359375	201.24588012695312	0.00125962495803833	8	002
351	158.07623291015625	103.51814270019531	1.0	513.4994506835938	202.96067810058594	0.00016584992408752441	511.7350769042969	200.6649627685547	1.0	508.2760925292969	200.88136291503906	0.001134037971496582	8	002
352	161.2959747314453	101.71717834472656	1.0	513.2656860351562	203.60777282714844	0.00023937225341796875	511.47967529296875	200.88819885253906	1.0	508.28790283203125	201.4917755126953	0.0025893449783325195	8	002
353	162.15664672851562	101.01516723632812	1.0	513.8417358398438	203.67904663085938	0.0001392960548400879	511.8909606933594	201.0184783935547	1.0	508.73687744140625	201.63816833496094	0.0017206072807312012	8	002
354	163.48011779785156	99.5281982421875	1.0	513.6190795898438	203.89248657226562	0.00012177228927612305	511.4875183105469	200.6140899658203	1.0	508.475341796875	201.67279052734375	0.0017200112342834473	8	002
355	162.98934936523438	96.95719146728516	1.0	513.973388671875	203.4736328125	0.00016734004020690918	511.6981201171875	200.22015380859375	1.0	508.4637756347656	201.0877685546875	0.0010473430156707764	8	002
356	161.28196716308594	95.99198913574219	1.0	513.8389892578125	203.67831420898438	0.000237196683883667	512.2062377929688	201.20657348632812	1.0	508.91314697265625	201.4879608154297	0.00241929292678833	8	002
357	160.6249237060547	96.38463592529297	0.9999999403953552	179.28695678710938	122.92280578613281	0.8646835088729858	511.8566589355469	200.84645080566406	1.0	508.5472412109375	200.8609161376953	0.0027336478233337402	8	002
358	160.19651794433594	97.83576202392578	0.9999999403953552	172.9039764404297	116.01889038085938	0.0003344714641571045	511.7558288574219	201.13697814941406	1.0	508.1961975097656	201.95626831054688	0.0010581016540527344	8	002
359	159.95248413085938	95.81958770751953	0.999873161315918	176.8881072998047	125.5001449584961	0.009382754564285278	511.26104736328125	200.70730590820312	1.0	508.3470153808594	201.07794189453125	0.0034987032413482666	8	002
360	158.47763061523438	96.17335510253906	0.9999997019767761	513.9309692382812	203.89630126953125	0.00022709369659423828	511.83294677734375	201.09854125976562	1.0	508.9323425292969	201.55548095703125	0.0027436017990112305	8	002
361	156.72177124023438	94.958984375	1.0	175.94410705566406	124.3228759765625	0.0001938939094543457	511.91082763671875	200.75616455078125	1.0	508.8716735839844	201.16551208496094	0.002119988203048706	8	002
362	155.8345947265625	93.73784637451172	1.0	514.0012817382812	203.7130584716797	0.0001538693904876709	511.8536682128906	200.99002075195312	1.0	508.76824951171875	201.7654266357422	0.0011140704154968262	8	002
363	159.07147216796875	96.68095397949219	1.0	510.6006164550781	200.78329467773438	0.00017112493515014648	511.8708190917969	200.84327697753906	1.0	508.719482421875	201.40744018554688	0.0014418065547943115	8	002
364	514.9983520507812	204.5619354248047	5.131959915161133e-5	513.893310546875	203.23028564453125	0.00011914968490600586	512.1004028320312	200.68234252929688	1.0	508.9663391113281	201.19692993164062	0.0023195743560791016	8	002
365	514.7384643554688	204.96873474121094	7.218122482299805e-5	513.9711303710938	204.0453338623047	0.00015115737915039062	512.47705078125	200.9364776611328	1.0	508.8141174316406	201.70016479492188	0.001119464635848999	8	002
366	162.98202514648438	95.45989227294922	0.00709456205368042	511.14300537109375	200.9744110107422	0.00013384222984313965	512.3203735351562	201.24713134765625	1.0	508.54669189453125	201.65721130371094	0.0023550987243652344	8	002
367	164.00839233398438	97.3670883178711	0.0054753124713897705	513.4201049804688	203.48928833007812	0.00019562244415283203	511.5291748046875	200.86968994140625	1.0	508.5240783691406	201.31138610839844	0.002615630626678467	8	002
368	166.1634063720703	99.98299407958984	0.0015223026275634766	513.622314453125	203.4559326171875	0.00016301870346069336	512.5903930664062	200.73342895507812	1.0	508.9964599609375	201.1070098876953	0.0015980899333953857	8	002
369	168.42967224121094	98.7622299194336	0.006256282329559326	513.7508544921875	204.0293426513672	0.00020042061805725098	512.2083129882812	200.67413330078125	1.0	508.4195251464844	201.55624389648438	0.0012756288051605225	8	002
370	514.614501953125	203.8485565185547	6.896257400512695e-5	513.6189575195312	202.75486755371094	0.00014412403106689453	511.539306640625	200.1334991455078	1.0	508.19647216796875	200.7001190185547	0.0008524656295776367	8	002
371	514.2862548828125	205.54039001464844	7.030367851257324e-5	510.2417297363281	200.6907501220703	0.00018605589866638184	511.403564453125	201.63609313964844	1.0	508.18060302734375	202.056396484375	0.007831186056137085	8	002
372	169.3050079345703	99.60991668701172	0.006076425313949585	514.2210693359375	203.98458862304688	0.00017261505126953125	511.8916320800781	201.2417449951172	1.0	508.9241638183594	201.63621520996094	0.0022368431091308594	8	002
373	168.02650451660156	101.82839965820312	0.3454708456993103	513.6919555664062	203.07257080078125	0.00025767087936401367	512.1447143554688	200.5079345703125	0.9999999403953552	508.78472900390625	200.96359252929688	0.0043389201164245605	8	002
374	169.2998046875	102.47697448730469	0.9999508857727051	514.0214233398438	203.8187255859375	0.00017890334129333496	512.1256103515625	200.91661071777344	1.0	508.438232421875	201.55528259277344	0.0017511248588562012	8	002
375	514.9443969726562	205.0286865234375	6.878376007080078e-5	514.2228393554688	203.42019653320312	0.00017768144607543945	512.008056640625	200.5876007080078	1.0	509.31121826171875	201.23121643066406	0.0026334524154663086	8	002
376	171.5391082763672	99.22960662841797	0.937921404838562	513.9473266601562	203.14352416992188	0.0001690983772277832	512.0357055664062	200.48484802246094	1.0	508.7922058105469	200.8869171142578	0.0017095208168029785	8	002
377	174.2135467529297	95.61425018310547	0.9999884963035583	513.9470825195312	203.84584045410156	0.0001499950885772705	512.0254516601562	201.1204071044922	1.0	508.6922607421875	201.8407745361328	0.0013064742088317871	8	002
378	174.9866180419922	95.72657775878906	0.9999998807907104	513.7437744140625	204.11549377441406	0.00016731023788452148	511.8289794921875	200.91127014160156	1.0	508.1107177734375	201.5552215576172	0.001133948564529419	8	002
379	173.38523864746094	95.33214569091797	0.9999998807907104	513.508544921875	203.18983459472656	0.00013774633407592773	511.7414245605469	200.580078125	1.0	508.42523193359375	201.03369140625	0.0020202696323394775	8	002
380	174.51629638671875	95.62345123291016	0.9999996423721313	168.2421875	98.04193878173828	0.00020244717597961426	512.4049682617188	201.23486328125	1.0	509.0384521484375	201.97789001464844	0.0016064941883087158	8	002
381	173.01202392578125	97.11028289794922	1.0	176.42385864257812	100.70899963378906	0.00033470988273620605	511.51385498046875	200.85096740722656	1.0	508.2228698730469	201.23976135253906	0.0010900497436523438	8	002
382	181.03379821777344	110.3094711303711	0.9998624324798584	510.62530517578125	200.6324462890625	0.0002612471580505371	511.7937927246094	201.18325805664062	1.0	508.4241638183594	201.45440673828125	0.004539221525192261	8	002
383	188.29037475585938	118.92778015136719	0.012007921934127808	513.6217041015625	203.93666076660156	0.00012937188148498535	512.1502685546875	201.17991638183594	1.0	508.77947998046875	201.93194580078125	0.0018020868301391602	8	002
384	192.96832275390625	127.40971374511719	1.0	194.5660858154297	131.92091369628906	0.0001634359359741211	511.9859619140625	200.37460327148438	1.0	508.9369201660156	200.93943786621094	0.002475053071975708	8	002
385	194.2935028076172	136.04295349121094	0.99996018409729	167.95687866210938	101.52093505859375	0.001199871301651001	512.4644165039062	200.82281494140625	1.0	508.8499450683594	201.68319702148438	0.0007902681827545166	8	002
386	197.62403869628906	138.45919799804688	1.0	513.770751953125	203.03196716308594	0.00013688206672668457	512.0225830078125	200.57040405273438	1.0	508.4360656738281	201.17465209960938	0.0011130273342132568	8	002
387	201.66549682617188	142.87689208984375	0.9999997615814209	513.6160888671875	203.36123657226562	0.0001755058765411377	511.91436767578125	200.71160888671875	1.0	508.72125244140625	201.26002502441406	0.0022026896476745605	8	002
388	205.0206756591797	144.95407104492188	0.9937852621078491	206.2506103515625	146.1373291015625	0.0001952648162841797	512.602294921875	200.609619140625	1.0	508.9997253417969	201.17225646972656	0.0016293227672576904	8	002
389	209.7150421142578	146.2259979248047	1.0	211.56756591796875	149.2431640625	0.00022724270820617676	511.6893005371094	200.6915740966797	1.0	508.26055908203125	201.2543182373047	0.002170771360397339	8	002
390	211.0936279296875	148.91110229492188	1.0	513.4137573242188	203.23794555664062	0.0001499652862548828	511.4071960449219	200.36123657226562	1.0	508.414794921875	201.01080322265625	0.0026775598526000977	8	002
391	216.5819091796875	151.6052703857422	0.9999957084655762	513.9328002929688	203.53981018066406	0.00020590424537658691	512.0028686523438	200.50975036621094	1.0	508.71575927734375	201.4419403076172	0.002074897289276123	8	002
392	222.24282836914062	163.62266540527344	1.0	177.4369354248047	129.4176788330078	0.0008838176727294922	512.0275268554688	201.2862091064453	1.0	508.6019287109375	201.8366241455078	0.0022933781147003174	8	002
393	229.51707458496094	171.4490203857422	1.0	177.27317810058594	128.38087463378906	0.5874903202056885	512.7875366210938	199.9969940185547	1.0	509.1195373535156	200.67593383789062	0.0010333359241485596	8	002
394	239.0419158935547	175.25709533691406	1.0	170.04298400878906	129.50637817382812	0.4825417697429657	511.9552001953125	201.23886108398438	1.0	508.6723327636719	201.5824737548828	0.003589838743209839	8	002
395	250.79190063476562	184.11570739746094	1.0	187.17965698242188	137.6626739501953	0.9999991059303284	511.51348876953125	200.7678680419922	1.0	508.4786071777344	201.24244689941406	0.0035485923290252686	8	002
396	271.8975830078125	185.70884704589844	1.0	265.5531005859375	189.57154846191406	0.0006871819496154785	512.2316284179688	200.86346435546875	1.0	509.0532531738281	201.52804565429688	0.001215130090713501	8	002
397	287.93585205078125	188.01712036132812	1.0	195.4215545654297	138.93128967285156	1.0	511.8401794433594	201.25035095214844	1.0	508.3694152832031	202.04832458496094	0.0013632476329803467	8	002
398	298.5503234863281	191.83934020996094	1.0	205.2738800048828	150.9678192138672	1.0	511.8658447265625	200.77220153808594	1.0	508.2987976074219	201.33688354492188	0.0028413236141204834	8	002
399	306.11065673828125	191.59519958496094	1.0	215.37611389160156	156.82369995117188	1.0	511.86309814453125	201.36097717285156	1.0	508.75384521484375	201.97344970703125	0.0018239021301269531	8	002
400	311.1292419433594	191.3905792236328	1.0	222.55804443359375	154.31219482421875	1.0	512.0831909179688	201.1574249267578	1.0	508.6431579589844	201.65512084960938	0.0038138628005981445	8	002
401	313.54693603515625	190.71925354003906	1.0	229.4352264404297	150.39585876464844	1.0	512.2195434570312	200.64288330078125	1.0	508.8238220214844	201.17063903808594	0.001882314682006836	8	002
402	316.2938537597656	189.33399963378906	1.0	232.2754669189453	151.14242553710938	1.0	512.1759643554688	201.04348754882812	1.0	508.51531982421875	201.60226440429688	0.00144881010055542	8	002
403	317.5829772949219	189.07260131835938	1.0	233.7562713623047	154.00624084472656	1.0	511.56756591796875	201.28504943847656	1.0	508.34136962890625	201.92037963867188	0.0028999745845794678	8	002
404	318.98028564453125	189.9917449951172	1.0	236.52853393554688	156.13514709472656	1.0	511.91571044921875	200.90821838378906	1.0	508.5462341308594	201.71121215820312	0.001954883337020874	8	002
405	319.9178161621094	187.65280151367188	1.0	240.4191131591797	156.7342987060547	1.0	512.0714721679688	201.2650909423828	1.0	508.5133056640625	201.65240478515625	0.005820333957672119	8	002
406	321.20391845703125	187.96652221679688	1.0	243.2738800048828	153.02496337890625	1.0	512.5032958984375	199.78875732421875	0.9999874234199524	510.4988098144531	200.76382446289062	0.00043508410453796387	8	002
407	321.07940673828125	187.4474334716797	1.0	245.9409942626953	148.9095458984375	1.0	245.89590454101562	148.45970153808594	0.00010412931442260742	242.5062255859375	148.6935272216797	0.0002918839454650879	8	002
408	320.5226745605469	188.51895141601562	1.0	248.22030639648438	148.17527770996094	1.0	246.6081085205078	149.3032684326172	7.227063179016113e-5	243.53468322753906	149.6704559326172	0.0002770423889160156	8	002
409	321.55731201171875	188.6623992919922	1.0	249.73605346679688	149.4542694091797	1.0	247.45408630371094	149.62857055664062	6.985664367675781e-5	242.1124725341797	151.2533721923828	8.842349052429199e-5	8	002
410	321.2075500488281	187.81402587890625	1.0	251.6652069091797	152.1059112548828	1.0	250.06053161621094	151.1860809326172	0.00010710954666137695	254.37823486328125	154.07861328125	0.0001265406608581543	8	002
411	321.3614196777344	187.581298828125	1.0	253.7327117919922	153.31951904296875	1.0	250.5662384033203	152.4078826904297	8.237361907958984e-5	325.58856201171875	194.31643676757812	6.517767906188965e-5	8	002
412	322.4683532714844	187.48995971679688	1.0	255.68832397460938	154.8446807861328	1.0	321.8745422363281	189.94387817382812	4.3332576751708984e-5	257.56793212890625	158.60177612304688	0.00012543797492980957	8	002
413	322.2103271484375	186.9199676513672	1.0	259.99481201171875	154.6978302001953	1.0	263.2396240234375	151.83363342285156	4.559755325317383e-5	256.89788818359375	159.86753845214844	3.361701965332031e-5	8	002
414	321.8333435058594	186.41758728027344	1.0	263.0267028808594	154.910400390625	1.0	263.0177917480469	153.3948974609375	3.9458274841308594e-5	258.24505615234375	154.0995635986328	4.741549491882324e-5	8	002
415	322.0971374511719	187.36697387695312	1.0	264.4572448730469	151.58224487304688	1.0	263.5908203125	150.7667236328125	4.982948303222656e-5	259.6085205078125	151.7635955810547	8.499622344970703e-5	8	002
416	321.7403564453125	186.6199951171875	1.0	263.6274108886719	151.96067810058594	1.0	262.91961669921875	151.4320068359375	7.426738739013672e-5	259.3441162109375	151.95555114746094	0.00011467933654785156	8	002
417	322.791259765625	187.44647216796875	1.0	259.0223083496094	150.11781311035156	1.0	262.3492736816406	148.37852478027344	6.622076034545898e-5	326.3585510253906	193.7557373046875	8.311867713928223e-5	8	002
418	321.7330017089844	187.87942504882812	1.0	257.96539306640625	149.70343017578125	1.0	261.6253967285156	147.50979614257812	7.849931716918945e-5	256.5563049316406	150.2199249267578	5.272030830383301e-5	8	002
419	321.4309387207031	186.6415557861328	1.0	256.332275390625	148.05850219726562	1.0	258.33642578125	151.21136474609375	6.73830509185791e-5	255.8512420654297	149.27578735351562	6.842613220214844e-5	8	002
420	321.326171875	187.72633361816406	1.0	256.1189270019531	147.16403198242188	1.0	258.5038757324219	145.89305114746094	6.154179573059082e-5	314.926513671875	195.83059692382812	0.00011497735977172852	8	002
421	321.4131774902344	187.3304443359375	1.0	253.89895629882812	147.7681121826172	1.0	321.274658203125	189.67562866210938	4.443526268005371e-5	254.856201171875	148.64134216308594	4.544854164123535e-5	8	002
422	321.3578796386719	187.268798828125	1.0	252.6858673095703	148.19488525390625	1.0	321.1679992675781	189.927978515625	6.198883056640625e-5	254.76675415039062	150.6212158203125	7.43865966796875e-5	8	002
423	320.84228515625	187.53245544433594	1.0	252.0940704345703	147.1317596435547	1.0	248.6194305419922	150.2718963623047	0.00010520219802856445	315.8228759765625	194.76380920410156	0.0001080632209777832	8	002
424	320.3638610839844	187.01205444335938	1.0	253.2284698486328	145.1992645263672	1.0	322.7101135253906	189.05728149414062	6.058812141418457e-5	315.8914794921875	194.4898681640625	8.538365364074707e-5	8	002
425	320.6241760253906	186.71237182617188	1.0	247.92703247070312	145.8179931640625	1.0	245.20628356933594	147.56640625	0.0001696944236755371	240.896728515625	148.96961975097656	0.00015917420387268066	8	002
426	320.3087158203125	187.18336486816406	1.0	246.42091369628906	146.88853454589844	0.9999988079071045	244.68296813964844	147.3714599609375	0.00028717517852783203	240.158203125	148.84042358398438	0.00025770068168640137	8	002
427	320.4713134765625	186.51023864746094	1.0	250.70883178710938	146.99020385742188	1.0	247.6781463623047	149.31430053710938	0.0001232624053955078	243.11102294921875	150.864990234375	9.888410568237305e-5	8	002
428	320.18414306640625	186.42491149902344	1.0	249.92263793945312	145.8914031982422	1.0	246.448486328125	148.52589416503906	0.00015354156494140625	242.99700927734375	149.5427703857422	0.00016996264457702637	8	002
429	320.6755065917969	186.81407165527344	1.0	243.56576538085938	144.9549560546875	0.9999998807907104	246.101318359375	142.8509063720703	0.00019022822380065918	239.8695526123047	146.36904907226562	9.751319885253906e-5	8	002
430	320.8080749511719	186.4131622314453	1.0	242.50921630859375	147.10421752929688	1.0	245.47003173828125	144.40306091308594	9.85562801361084e-5	238.58169555664062	147.02442932128906	9.065866470336914e-5	8	002
431	320.7559814453125	185.417724609375	1.0	245.36463928222656	148.20962524414062	0.9995782971382141	244.3836212158203	147.51806640625	0.00011295080184936523	236.6481475830078	149.1832275390625	5.59389591217041e-5	8	002
432	319.9234924316406	185.72683715820312	1.0	245.16343688964844	145.08949279785156	1.0	243.9486846923828	146.26177978515625	9.641051292419434e-5	240.67144775390625	146.29608154296875	8.538365364074707e-5	8	002
433	319.90679931640625	185.61776733398438	1.0	244.60733032226562	146.02102661132812	1.0	244.01695251464844	145.96107482910156	0.00017508864402770996	241.31837463378906	146.27345275878906	0.00016045570373535156	8	002
434	319.8326110839844	185.30906677246094	1.0	242.0586395263672	145.496337890625	1.0	245.55816650390625	143.9818572998047	0.00010892748832702637	240.83331298828125	145.9303741455078	0.00013187527656555176	8	002
435	318.7002258300781	185.05581665039062	1.0	239.52549743652344	146.6604461669922	1.0	242.2495880126953	149.51092529296875	0.00010073184967041016	239.0008544921875	148.07948303222656	3.30805778503418e-5	8	002
436	318.95709228515625	184.95193481445312	1.0	238.85081481933594	147.92079162597656	1.0	242.88616943359375	146.6370086669922	5.0067901611328125e-5	239.3831787109375	149.6954345703125	2.822279930114746e-5	8	002
437	318.093505859375	185.4888458251953	1.0	236.01467895507812	146.9326629638672	1.0	232.10641479492188	149.46751403808594	8.437037467956543e-5	223.58206176757812	152.5029296875	2.6047229766845703e-5	8	002
438	317.8651123046875	185.67897033691406	1.0	234.99884033203125	147.25247192382812	0.9995541572570801	231.7613525390625	148.81512451171875	0.00010636448860168457	222.88780212402344	152.12255859375	4.4971704483032227e-5	8	002
439	316.84307861328125	185.40443420410156	1.0	234.25550842285156	148.0228729248047	1.0	231.71669006347656	149.33998107910156	0.00016099214553833008	224.49380493164062	152.32943725585938	5.760788917541504e-5	8	002
440	317.1032409667969	185.46592712402344	1.0	232.11390686035156	149.3280792236328	0.9999990463256836	230.76376342773438	149.2930908203125	0.0002683103084564209	223.76617431640625	151.0132598876953	0.00030356645584106445	8	002
441	315.52130126953125	186.50900268554688	1.0	237.13510131835938	148.1497344970703	1.0	233.6309814453125	150.5447235107422	0.0001761913299560547	315.0423889160156	193.63119506835938	4.8488378524780273e-5	8	002
442	314.77862548828125	185.97674560546875	1.0	233.74478149414062	147.86154174804688	1.0	230.8641357421875	148.87245178222656	0.00017833709716796875	226.00929260253906	150.44744873046875	0.00021392107009887695	8	002
443	314.6219482421875	185.90138244628906	1.0	233.30894470214844	151.15843200683594	1.0	232.0734100341797	150.21170043945312	0.00016355514526367188	226.82440185546875	152.18064880371094	0.0001563429832458496	8	002
444	313.3091125488281	186.3332061767578	1.0	231.00662231445312	151.95639038085938	1.0	230.99098205566406	150.55850219726562	0.00013443827629089355	225.53952026367188	151.413330078125	0.0002855956554412842	8	002
445	312.5840759277344	186.7855224609375	1.0	230.58168029785156	151.71302795410156	1.0	230.81336975097656	150.6846466064453	9.909272193908691e-5	225.01483154296875	151.38858032226562	0.00019493699073791504	8	002
446	304.90216064453125	185.4811248779297	1.0	227.51048278808594	155.97174072265625	1.0	230.59197998046875	152.81097412109375	5.447864532470703e-5	227.5652313232422	156.60867309570312	6.812810897827148e-5	8	002
447	294.09375	182.4252166748047	1.0	233.03570556640625	152.89663696289062	0.9999991655349731	233.5146026611328	151.2737274169922	5.361437797546387e-5	226.27154541015625	153.8850860595703	0.0001176297664642334	8	002
448	228.29183959960938	158.76712036132812	1.0	229.17247009277344	161.20652770996094	0.0018129348754882812	226.5372314453125	161.25726318359375	0.00017026066780090332	218.39450073242188	165.05078125	0.00011178851127624512	8	002
449	294.1630859375	178.133056640625	1.0	198.36016845703125	153.05514526367188	0.9131835103034973	291.177734375	180.8957061767578	7.534027099609375e-5	279.79510498046875	184.1549835205078	3.4421682357788086e-5	8	002
450	161.51084899902344	150.44723510742188	0.9773108959197998	163.2305450439453	151.20213317871094	0.00022587180137634277	165.4826202392578	148.6542510986328	2.6524066925048828e-5	151.06285095214844	143.8231658935547	4.470348358154297e-6	8	002
451	142.8809051513672	130.79559326171875	0.9999991655349731	148.82859802246094	136.2877197265625	0.0005848407745361328	148.3444061279297	131.86842346191406	0.000159531831741333	147.4193878173828	136.95863342285156	4.1484832763671875e-5	8	002
452	138.00648498535156	112.02388000488281	0.0001589655876159668	202.9080352783203	181.3238983154297	0.0178297758102417	649.639404296875	269.7225036621094	4.380941390991211e-6	199.99346923828125	186.15713500976562	2.3245811462402344e-6	8	002
453	141.5407257080078	87.00498962402344	0.9989252090454102	176.06663513183594	171.03536987304688	0.9999949932098389	176.57460021972656	169.22181701660156	0.00035962462425231934	177.26870727539062	175.91604614257812	0.00029414892196655273	8	002
454	141.29913330078125	85.3076171875	0.9933961033821106	173.00672912597656	172.591064453125	1.0	177.99755859375	171.5631103515625	0.0001265406608581543	171.80166625976562	176.00204467773438	6.443262100219727e-5	8	002
455	139.9846649169922	83.15388488769531	0.9999257922172546	171.4658966064453	166.55601501464844	0.9994989633560181	171.43255615234375	165.2333984375	0.000341951847076416	176.71434020996094	168.28431701660156	3.7670135498046875e-5	8	002
456	140.16331481933594	84.06192016601562	0.999991238117218	168.5814971923828	165.4482879638672	0.9999999403953552	172.42477416992188	165.84576416015625	0.00020051002502441406	164.999755859375	164.79452514648438	5.492568016052246e-5	8	002
457	138.81488037109375	82.4881362915039	0.5525111556053162	161.0080108642578	166.2073974609375	1.0	163.87937927246094	164.70973205566406	8.374452590942383e-5	159.6476287841797	168.8837432861328	7.542967796325684e-5	8	002
458	144.6259765625	88.63333892822266	0.9870972037315369	163.87705993652344	171.848388671875	1.0	167.3656463623047	169.5076446533203	0.0004825592041015625	161.0522918701172	176.0709228515625	0.00019234418869018555	8	002
459	149.18878173828125	89.09283447265625	0.9999998807907104	148.91738891601562	92.78485107421875	0.0017772018909454346	151.12722778320312	90.60365295410156	3.7670135498046875e-5	138.98324584960938	83.16983032226562	0.00014662742614746094	8	002
460	155.86476135253906	92.06062316894531	0.9999999403953552	163.8236541748047	92.98182678222656	0.00024312734603881836	161.05035400390625	90.75960540771484	0.0002492964267730713	160.259765625	92.75422668457031	0.0001023411750793457	8	002
461	155.13816833496094	93.11150360107422	0.8657961487770081	2.7965145111083984	477.5944519042969	6.645917892456055e-6	158.2809600830078	92.42872619628906	4.798173904418945e-6	152.885986328125	84.33809661865234	1.4215707778930664e-5	8	002
462	169.14822387695312	94.24654388427734	1.5556812286376953e-5	3.283738851547241	477.37744140625	5.364418029785156e-6	649.1722412109375	275.8208923339844	1.6123056411743164e-5	173.0500030517578	6.786257743835449	6.854534149169922e-7	8	002
463	178.6028594970703	91.94947052001953	0.9999999403953552	183.65736389160156	88.55290985107422	1.1801719665527344e-5	491.9130859375	125.05553436279297	1.8358230590820312e-5	175.3924102783203	80.90699005126953	9.417533874511719e-6	8	002
464	198.14794921875	96.3504409790039	0.6573264002799988	198.54994201660156	94.97514343261719	0.38146132230758667	201.39700317382812	95.37730407714844	2.8431415557861328e-5	198.28851318359375	86.38504028320312	5.036592483520508e-6	8	002
465	212.12005615234375	95.86713409423828	0.00016832351684570312	211.08380126953125	96.4988021850586	3.725290298461914e-6	648.5228271484375	31.541061401367188	1.8775463104248047e-6	187.55499267578125	6.195633411407471	2.3245811462402344e-6	8	002
466	237.1302490234375	95.165771484375	0.08689865469932556	237.43527221679688	95.97771453857422	0.9741095304489136	239.3856964111328	92.9617691040039	1.233816146850586e-5	231.55538940429688	87.09950256347656	7.778406143188477e-6	8	002
467	251.97930908203125	96.24383544921875	0.0003591477870941162	3.2015068531036377	477.3157653808594	7.092952728271484e-6	501.9570007324219	195.12637329101562	1.0132789611816406e-6	172.3006591796875	5.363223075866699	3.5762786865234375e-7	8	002
468	241.66293334960938	135.43191528320312	0.00022867321968078613	243.1138153076172	137.9616241455078	0.9999926090240479	243.46018981933594	138.5970458984375	6.285309791564941e-5	239.46621704101562	144.33148193359375	4.360079765319824e-5	8	002
469	288.4091796875	97.24240112304688	0.99319988489151	249.03317260742188	149.8402862548828	1.0	247.17855834960938	149.76715087890625	3.5256147384643555e-5	243.02293395996094	150.5452117919922	3.787875175476074e-5	8	002
470	297.9302978515625	96.95122528076172	0.9360470771789551	259.7120361328125	152.7636260986328	1.0	263.0870666503906	150.4391326904297	0.00015500187873840332	259.5413818359375	155.94003295898438	0.0001137852668762207	8	002
471	305.50042724609375	92.59651947021484	1.0	273.9751892089844	148.12261962890625	1.0	276.6124572753906	146.22567749023438	0.00012990832328796387	272.1182556152344	147.82305908203125	7.289648056030273e-5	8	002
472	307.6871643066406	91.5113525390625	1.0	281.5484924316406	144.6626739501953	1.0	307.3145751953125	89.23544311523438	6.839632987976074e-5	286.06048583984375	145.7787628173828	6.303191184997559e-5	8	002
473	308.77166748046875	91.01441955566406	1.0	292.4539489746094	139.53599548339844	1.0	296.4404602050781	137.60049438476562	0.000129014253616333	294.5750427246094	141.21527099609375	0.0006068944931030273	8	002
474	309.4786376953125	91.27302551269531	0.9948610067367554	294.9058532714844	138.9744110107422	1.0	298.7099609375	136.53466796875	4.267692565917969e-5	295.8927307128906	140.66517639160156	0.0006133615970611572	8	002
475	310.9381408691406	87.21370697021484	0.9999909400939941	300.14825439453125	138.67591857910156	1.0	300.7611389160156	137.53857421875	5.099177360534668e-5	299.4067687988281	140.88916015625	9.641051292419434e-5	8	002
476	311.8470153808594	87.19709014892578	0.9973684549331665	300.938720703125	142.65367126464844	1.0	301.3269958496094	142.24293518066406	7.972121238708496e-5	299.3115234375	142.8944854736328	0.00039827823638916016	8	002
477	312.01226806640625	88.32485961914062	0.9908257722854614	297.28436279296875	143.2416229248047	0.9997389316558838	299.5552673339844	139.77195739746094	4.839897155761719e-5	296.38543701171875	142.89051818847656	6.622076034545898e-5	8	002
478	313.2872619628906	88.00392150878906	0.999976396560669	301.1649475097656	142.54226684570312	0.9999999403953552	301.6277160644531	143.28646850585938	7.528066635131836e-5	299.6379699707031	143.56808471679688	0.00015622377395629883	8	002
479	314.262451171875	88.76641845703125	0.9998670220375061	302.9311218261719	144.79762268066406	0.9999994039535522	650.1747436523438	276.3241882324219	4.3898820877075195e-5	311.29852294921875	80.45213317871094	4.363059997558594e-5	8	002
480	314.75048828125	87.666748046875	0.9997891187667847	305.3515319824219	145.40069580078125	1.0	305.55194091796875	145.72604370117188	5.269050598144531e-5	305.234375	145.3638153076172	0.0001767277717590332	8	002
481	314.6376647949219	89.15545654296875	0.9999980926513672	304.5304870605469	149.05178833007812	1.0	307.40631103515625	147.55409240722656	4.9233436584472656e-5	303.6942138671875	148.8685302734375	6.207823753356934e-5	8	002
482	314.8299255371094	88.54613494873047	0.9999999403953552	304.04962158203125	150.16543579101562	1.0	307.8713684082031	149.35507202148438	4.0531158447265625e-5	310.22021484375	78.01713562011719	3.388524055480957e-5	8	002
483	315.59844970703125	90.04147338867188	1.0	302.7359924316406	151.24928283691406	1.0	317.82305908203125	93.91966247558594	3.9964914321899414e-5	302.746337890625	152.31207275390625	3.412365913391113e-5	8	002
484	315.8260803222656	91.16535186767578	0.9999998807907104	302.4157409667969	153.388671875	0.9999998807907104	317.62542724609375	94.54873657226562	8.970499038696289e-5	303.9149475097656	158.37939453125	0.0001582801342010498	8	002
485	323.36236572265625	91.94087982177734	1.0	306.5329284667969	149.5703125	0.023703664541244507	322.7698669433594	94.22421264648438	7.18533992767334e-5	314.03265380859375	101.77233123779297	5.078315734863281e-5	8	002
486	338.0250244140625	89.0975341796875	0.9999999403953552	302.4217224121094	147.91671752929688	0.9999998807907104	338.9036560058594	88.46238708496094	8.26120376586914e-5	330.5531921386719	81.71195220947266	5.4776668548583984e-5	8	002
487	349.1207275390625	86.7640380859375	1.0	302.16510009765625	154.32530212402344	1.0	343.3282470703125	88.76475524902344	7.346272468566895e-5	303.0276794433594	159.43093872070312	0.00015869736671447754	8	002
488	358.68646240234375	86.89544677734375	1.0	319.04669189453125	134.75852966308594	0.9975436329841614	357.02215576171875	88.08062744140625	5.3942203521728516e-5	319.1371154785156	141.06997680664062	4.693865776062012e-5	8	002
489	358.1844177246094	84.8299789428711	0.11478531360626221	332.72723388671875	126.48793029785156	2.968311309814453e-5	490.9927673339844	128.9827880859375	1.138448715209961e-5	157.49339294433594	7.52402400970459	5.662441253662109e-7	8	002
490	346.5269470214844	74.54638671875	0.9999908208847046	374.4163818359375	116.10891723632812	1.0	371.44122314453125	118.92224884033203	2.4437904357910156e-5	371.7576599121094	117.89410400390625	5.14984130859375e-5	8	002
491	333.2900085449219	75.4189224243164	0.9999983310699463	333.3428955078125	74.0079574584961	1.7136335372924805e-5	334.2936096191406	73.50021362304688	1.3262033462524414e-5	328.88916015625	66.16582489013672	1.4990568161010742e-5	8	002
492	317.406982421875	69.20809936523438	0.9999756813049316	3.2535417079925537	477.985107421875	7.450580596923828e-6	649.6998901367188	274.2666015625	4.32133674621582e-6	311.3119812011719	58.42934036254883	2.4139881134033203e-6	8	002
493	304.37237548828125	67.8099365234375	0.3483433127403259	3.2245068550109863	477.25628662109375	1.1533498764038086e-5	648.9508056640625	274.5071716308594	2.1457672119140625e-6	157.262451171875	6.927938461303711	6.854534149169922e-7	8	002
494	285.007080078125	69.53721618652344	0.9999988079071045	287.5508117675781	69.34645080566406	0.008473813533782959	286.6836242675781	68.18968200683594	8.356571197509766e-5	290.6547546386719	72.48473358154297	1.683831214904785e-5	8	002
495	267.62359619140625	68.0033187866211	1.0	271.61773681640625	68.0988998413086	0.00022962689399719238	270.6661682128906	67.89965057373047	4.9591064453125e-5	252.8590087890625	74.29725646972656	1.4781951904296875e-5	8	002
496	242.660400390625	69.5917739868164	0.8459579944610596	245.77423095703125	68.94766235351562	0.007544845342636108	244.76443481445312	67.82012176513672	1.3053417205810547e-5	237.0832977294922	64.81504821777344	3.933906555175781e-6	8	002
497	217.76429748535156	67.69812774658203	0.03905436396598816	2.947676181793213	477.6752014160156	8.791685104370117e-6	649.32568359375	187.6058807373047	5.900859832763672e-6	157.38050842285156	6.994002342224121	1.0132789611816406e-6	8	002
498	202.316650390625	68.29769134521484	3.069639205932617e-5	2.525693893432617	477.9214782714844	2.473592758178711e-6	648.779541015625	171.32232666015625	2.592802047729492e-6	188.58609008789062	6.242979049682617	4.470348358154297e-7	8	002
499	271.8589172363281	86.10655975341797	0.00020396709442138672	275.1251220703125	87.17390441894531	0.014036178588867188	648.0706176757812	32.44081497192383	3.248453140258789e-6	188.2455291748047	6.814862251281738	5.364418029785156e-7	8	002
500	267.9292297363281	94.855712890625	0.018411904573440552	269.9079895019531	95.11607360839844	0.27630314230918884	270.5208740234375	97.85115051269531	5.334615707397461e-6	173.6524200439453	7.303457260131836	1.2218952178955078e-6	8	002
501	131.41433715820312	94.52766418457031	6.35981559753418e-5	243.02720642089844	115.04265594482422	6.735324859619141e-6	649.2381591796875	274.57769775390625	1.7762184143066406e-5	202.47293090820312	6.949262619018555	1.0132789611816406e-6	8	002
502	120.2978286743164	86.85371398925781	0.022503584623336792	3.2720084190368652	476.9828186035156	5.900859832763672e-6	649.5595703125	274.6730651855469	1.3083219528198242e-5	116.84698486328125	76.6409683227539	3.343820571899414e-5	8	002
503	4.211183071136475	482.1007080078125	3.635883331298828e-6	2.5126004219055176	477.4429626464844	3.7550926208496094e-6	650.2219848632812	274.2874450683594	8.255243301391602e-6	187.90130615234375	6.473104000091553	2.086162567138672e-6	8	002
504	4.926574230194092	482.05023193359375	1.138448715209961e-5	158.60682678222656	132.92172241210938	1.5735626220703125e-5	648.9376220703125	274.6053466796875	6.854534149169922e-6	187.40487670898438	6.252951622009277	5.662441253662109e-7	8	002
505	4.657851219177246	482.0000915527344	2.8401613235473633e-5	2.94801926612854	477.3877868652344	1.722574234008789e-5	648.1126708984375	174.4088592529297	3.874301910400391e-6	155.4337921142578	7.498571395874023	5.364418029785156e-7	8	002
506	4.678246974945068	481.8360900878906	1.2755393981933594e-5	182.558837890625	127.93529510498047	0.09960103034973145	648.8909301757812	269.72772216796875	6.109476089477539e-6	172.59945678710938	6.619234085083008	9.5367431640625e-7	8	002
507	177.80810546875	140.42356872558594	4.503130912780762e-5	172.7603759765625	142.2080535888672	1.0	177.4325408935547	140.7882080078125	0.00011211633682250977	175.95428466796875	143.79910278320312	6.246566772460938e-5	8	002
508	125.70001983642578	149.50633239746094	0.04497620463371277	127.78619384765625	150.48428344726562	0.8596964478492737	132.6597442626953	149.62405395507812	2.092123031616211e-5	128.63108825683594	150.37474060058594	9.441375732421875e-5	8	002
509	132.80393981933594	159.69151306152344	0.0002542734146118164	131.83302307128906	158.40682983398438	1.0	130.63043212890625	159.24090576171875	0.00013399124145507812	130.9335479736328	158.2127685546875	0.0012554526329040527	8	002
510	5.717541694641113	482.2801818847656	2.7418136596679688e-6	132.39920043945312	169.30686950683594	0.5990391373634338	649.0476684570312	274.9217529296875	2.384185791015625e-6	130.1661834716797	169.968505859375	7.271766662597656e-6	8	002
511	131.29946899414062	148.95645141601562	0.00034049153327941895	127.47208404541016	150.6133270263672	1.0	130.74237060546875	151.87673950195312	6.783008575439453e-5	128.63818359375	156.2874298095703	0.0002868771553039551	8	002
512	78.15225982666016	111.65811920166016	0.9999899864196777	132.5572509765625	150.3335723876953	0.9999983310699463	134.99325561523438	150.5977020263672	6.833672523498535e-5	128.9044952392578	151.1399688720703	0.001074373722076416	8	002
513	76.57203674316406	111.09551239013672	0.9999130964279175	133.11187744140625	157.4724884033203	1.0	135.88450622558594	154.572998046875	9.691715240478516e-5	132.1888427734375	157.96969604492188	0.0009388923645019531	8	002
514	80.01139068603516	116.24471282958984	0.013761758804321289	139.36740112304688	161.1324005126953	1.0	146.21780395507812	160.88523864746094	6.952881813049316e-5	142.51834106445312	161.55349731445312	7.703900337219238e-5	8	002
515	87.40738677978516	127.48929595947266	0.05173993110656738	135.8389892578125	163.1661376953125	0.9995030164718628	134.96604919433594	164.95082092285156	0.00013694167137145996	130.55148315429688	167.21636962890625	0.0010841786861419678	8	002
516	4.1933913230896	482.4867858886719	4.947185516357422e-6	2.1858935356140137	477.07147216796875	3.2782554626464844e-6	503.6573486328125	195.78102111816406	9.834766387939453e-7	157.0677032470703	7.783928871154785	5.662441253662109e-7	8	002
517	127.12942504882812	144.64990234375	0.0018247663974761963	120.75656127929688	146.5950469970703	0.9999756813049316	121.9068374633789	146.115478515625	3.68952751159668e-5	126.78102111816406	147.07481384277344	0.0004337430000305176	8	002
518	4.855729579925537	481.85882568359375	1.9729137420654297e-5	117.78046417236328	145.73321533203125	0.5796302556991577	121.37242126464844	142.6398162841797	6.139278411865234e-6	117.05845642089844	144.7956085205078	2.0563602447509766e-6	8	002
519	5.133368492126465	482.35565185546875	4.708766937255859e-6	3.0543477535247803	477.3689880371094	2.5033950805664062e-6	649.005859375	273.829833984375	4.202127456665039e-6	156.52655029296875	7.191067695617676	3.5762786865234375e-7	8	002
520	4.622202396392822	481.8358459472656	2.1725893020629883e-5	3.6390087604522705	477.3804016113281	1.4722347259521484e-5	494.8061828613281	124.83036804199219	1.6957521438598633e-5	157.0692901611328	7.918211936950684	8.344650268554688e-7	8	002
521	126.22550964355469	145.532958984375	0.9727280735969543	128.7182159423828	147.64012145996094	0.012217134237289429	127.47833251953125	145.3749237060547	3.826618194580078e-5	122.00575256347656	148.35537719726562	9.924173355102539e-6	8	002
522	172.84486389160156	118.60671997070312	0.41172564029693604	172.9996337890625	119.07989501953125	0.9982824325561523	130.96705627441406	155.12777709960938	0.00013080239295959473	132.93373107910156	159.24241638183594	0.00023612380027770996	8	002
523	178.71380615234375	107.33340454101562	0.7406172752380371	144.7761688232422	151.14036560058594	1.0	148.67962646484375	150.2025604248047	7.003545761108398e-5	142.1263427734375	150.04139709472656	4.7206878662109375e-5	8	002
524	185.4541778564453	102.62902069091797	0.9993551969528198	152.19435119628906	158.2108154296875	0.9999992251396179	154.36013793945312	157.4601287841797	0.00013047456741333008	149.92430114746094	159.65078735351562	0.0001105964183807373	8	002
525	199.0113525390625	104.3724594116211	0.9999998807907104	164.20620727539062	147.8262481689453	3.30507755279541e-5	198.495849609375	103.7725601196289	2.8014183044433594e-5	184.49107360839844	100.75247192382812	5.930662155151367e-6	8	002
526	210.3740234375	105.858642578125	1.0	212.81565856933594	104.4415054321289	6.255507469177246e-5	210.75160217285156	105.03999328613281	1.6450881958007812e-5	201.2498016357422	98.24366760253906	1.2308359146118164e-5	8	002
527	221.74862670898438	103.66509246826172	0.9999996423721313	183.260009765625	143.46597290039062	1.0	185.17579650878906	142.18511962890625	7.221102714538574e-5	182.35179138183594	144.49554443359375	8.553266525268555e-5	8	002
528	228.99732971191406	102.74747467041016	0.9999999403953552	185.24783325195312	149.07814025878906	1.0	228.3365020751953	102.91619110107422	0.00018334388732910156	214.6026153564453	99.16813659667969	0.00011989474296569824	8	002
529	238.59426879882812	104.9150619506836	0.9937007427215576	198.154541015625	136.02479553222656	0.9992880821228027	237.18472290039062	105.0195541381836	3.7670135498046875e-5	232.2018585205078	97.83425903320312	3.4570693969726562e-6	8	002
530	248.66018676757812	102.25901794433594	0.9994558691978455	212.99050903320312	147.3125457763672	1.0	215.11700439453125	147.96981811523438	3.471970558166504e-5	212.28871154785156	154.92697143554688	6.172060966491699e-5	8	002
531	262.0253601074219	102.3809585571289	1.0	222.93597412109375	150.29443359375	0.9999995827674866	262.688232421875	102.0328140258789	0.0002168715000152588	250.99911499023438	98.15560913085938	0.00014698505401611328	8	002
532	277.5724182128906	103.42024230957031	0.999992847442627	237.46163940429688	140.6717529296875	0.017403215169906616	276.8760986328125	103.57095336914062	4.8160552978515625e-5	267.5542907714844	100.60137176513672	3.4809112548828125e-5	8	002
533	288.57330322265625	104.98297119140625	0.9934459924697876	248.8704833984375	145.4309539794922	1.0	245.40940856933594	149.56060791015625	6.720423698425293e-5	243.42623901367188	149.03988647460938	0.00013935565948486328	8	002
534	294.9187316894531	107.88640594482422	0.9999977946281433	261.39306640625	130.80726623535156	0.33943480253219604	292.80340576171875	105.24957275390625	0.0001665353775024414	279.9981689453125	100.62931060791016	0.0001958012580871582	8	002
535	295.6607360839844	118.32667541503906	0.042332202196121216	278.8052978515625	134.28517150878906	1.0	278.5144958496094	134.80555725097656	4.4465065002441406e-5	276.1666259765625	141.14320373535156	0.00016391277313232422	8	002
536	303.7601318359375	106.04759979248047	0.9999976754188538	283.299072265625	141.8681640625	0.999990701675415	303.8307189941406	104.97164916992188	5.942583084106445e-5	282.619140625	142.0974884033203	0.00013783574104309082	8	002
537	295.1910400390625	104.94247436523438	0.9498580098152161	288.1620178222656	149.97586059570312	0.3379034101963043	294.94683837890625	101.99105072021484	4.526972770690918e-5	296.35321044921875	159.81214904785156	0.00021448731422424316	8	002
538	5.413098335266113	482.0872802734375	7.599592208862305e-6	320.9449462890625	130.3483123779297	7.507205009460449e-5	649.295654296875	270.07470703125	1.2814998626708984e-6	156.8647003173828	7.193782806396484	1.1622905731201172e-6	8	002
539	643.2462768554688	406.3154602050781	4.32133674621582e-6	327.2974548339844	132.2630157470703	0.9704335927963257	331.4732360839844	131.7590789794922	3.6656856536865234e-6	322.1891174316406	133.72218322753906	1.1324882507324219e-6	8	002
540	337.5972595214844	135.83950805664062	0.0005318522453308105	327.8228454589844	133.64889526367188	0.9999997019767761	327.7711486816406	133.5535125732422	0.00017651915550231934	323.6249084472656	134.7766571044922	0.0001501142978668213	8	002
541	222.74757385253906	98.97978210449219	0.03583782911300659	225.00172424316406	96.98943328857422	0.9593609571456909	508.04901123046875	194.97215270996094	2.4139881134033203e-6	220.9268798828125	86.04610443115234	1.9371509552001953e-6	8	002
542	208.1766357421875	111.51219177246094	0.9999201893806458	211.21206665039062	106.06839752197266	0.0053265392780303955	209.14817810058594	110.7708511352539	4.798173904418945e-6	205.95782470703125	99.11189270019531	6.079673767089844e-6	8	002
543	194.3142852783203	105.27217102050781	0.9990408420562744	195.9747314453125	104.19259643554688	0.011004865169525146	197.3507080078125	102.7713623046875	2.1189451217651367e-5	195.2648162841797	98.79170989990234	3.039836883544922e-6	8	002
544	183.78765869140625	106.71143341064453	0.012847572565078735	247.93264770507812	133.73277282714844	0.12844941020011902	184.06283569335938	105.04305267333984	6.258487701416016e-6	254.8649444580078	134.7779541015625	2.294778823852539e-6	8	002
545	179.81295776367188	123.83283996582031	0.9999449849128723	182.7566680908203	132.74095153808594	4.267692565917969e-5	185.06910705566406	119.52009582519531	2.771615982055664e-6	155.39642333984375	8.376913070678711	8.642673492431641e-7	8	002
