# Supplementary material for: An automated feeding system for the African killifish reveals the impact of diet on lifespan and allows scalable assessment of associative learning
Source: eLife. 2022 Nov 10;11:e69008. doi: 10.7554/eLife.69008 (PMC9788828; doi:10.7554/eLife.69008)
Supplement: Figure 6—source data 2. [file elife-69008-fig6-data2.zip › Training Trajectories/t10_REC031DLC_resnet50_TrainAllTheThingsJun28shuffle1_1030000.csv]

bodyparts_coords	fishhead_x	fishhead_y	fishhead_likelihood	fishtail_x	fishtail_y	fishtail_likelihood	redlight_x	redlight_y	redlight_likelihood	fooddrop_x	fooddrop_y	fooddrop_likelihood	fishnum	recordingnum
0	273.432373046875	365.8123474121094	1.0	263.27191162109375	283.1355285644531	1.0	557.0663452148438	267.2819519042969	0.9999116659164429	556.7020874023438	266.0859375	0.0008442401885986328	10	031
1	272.8843078613281	366.8133544921875	1.0	264.10186767578125	281.9869079589844	1.0	556.1728515625	268.332763671875	0.9999690651893616	553.243408203125	270.65301513671875	0.004529505968093872	10	031
2	275.9567565917969	364.5684814453125	1.0	263.7099304199219	292.5949401855469	1.0	557.4264526367188	266.45123291015625	0.9999185800552368	556.5582885742188	268.60003662109375	0.0033694803714752197	10	031
3	281.2836608886719	366.5718078613281	0.9999974370002747	257.6658630371094	299.47314453125	1.0	556.5609130859375	267.5180358886719	0.9999672174453735	555.557373046875	267.4066162109375	0.010425865650177002	10	031
4	287.52557373046875	368.8025207519531	0.9999999403953552	256.1146545410156	297.1012268066406	1.0	557.5994873046875	267.3782653808594	0.999846875667572	556.7665405273438	267.68359375	0.0055780112743377686	10	031
5	294.5808410644531	370.4605712890625	1.0	253.71099853515625	299.84619140625	1.0	556.9208984375	266.8875427246094	0.9999468326568604	556.0020141601562	266.75927734375	0.015459805727005005	10	031
6	303.35760498046875	366.10064697265625	1.0	257.37701416015625	300.92730712890625	1.0	556.5723266601562	267.0743103027344	0.9998701214790344	548.1655883789062	270.0599670410156	0.00474780797958374	10	031
7	306.4494323730469	361.4126281738281	1.0	261.7388000488281	302.20635986328125	1.0	557.1222534179688	267.1420593261719	0.9999501705169678	556.01220703125	267.4747314453125	0.004942417144775391	10	031
8	307.2539978027344	363.9373779296875	1.0	271.21795654296875	307.5556335449219	1.0	556.9823608398438	268.35125732421875	0.9996281862258911	556.1287231445312	268.0964660644531	0.007131040096282959	10	031
9	307.6617126464844	364.6514587402344	1.0	276.5953063964844	304.2996826171875	1.0	557.5564575195312	267.2182922363281	0.9991968274116516	555.90625	267.9535827636719	0.01109248399734497	10	031
10	307.55133056640625	363.208984375	1.0	280.52239990234375	299.1373596191406	0.9999887943267822	558.0028076171875	266.70379638671875	0.9998969435691833	556.8333740234375	267.3394470214844	0.0016458332538604736	10	031
11	308.85614013671875	361.6637878417969	1.0	280.4412536621094	294.36761474609375	1.0	557.0900268554688	267.2242736816406	0.9996887445449829	555.82958984375	267.74951171875	0.007037818431854248	10	031
12	308.7770080566406	360.8581237792969	1.0	280.4242858886719	289.1949157714844	1.0	557.4945678710938	267.0105895996094	0.9998522996902466	556.3182983398438	267.1979064941406	0.006047725677490234	10	031
13	309.279296875	360.6435241699219	1.0	282.466796875	286.0930480957031	0.6349064111709595	556.9622192382812	267.20404052734375	0.9987847208976746	555.3741455078125	267.8560485839844	0.00891980528831482	10	031
14	309.56170654296875	360.4189147949219	1.0	282.7401123046875	284.8251953125	0.8416241407394409	557.6197509765625	267.63818359375	0.9994896650314331	556.5819091796875	269.23297119140625	0.004842042922973633	10	031
15	309.3624572753906	360.54742431640625	1.0	283.1147766113281	283.3722229003906	1.0	557.5218505859375	267.4179992675781	0.9999658465385437	556.1570434570312	267.23095703125	0.0024858713150024414	10	031
16	309.3968505859375	360.93927001953125	1.0	283.17315673828125	279.53369140625	1.0	557.1360473632812	266.2640380859375	0.999098539352417	556.4508666992188	266.54315185546875	0.002290189266204834	10	031
17	308.9073486328125	361.42437744140625	1.0	284.6683349609375	278.6586608886719	1.0	558.0508422851562	266.96337890625	0.9998736381530762	556.8234252929688	267.26580810546875	0.0018494129180908203	10	031
18	309.72406005859375	361.5108947753906	1.0	285.92572021484375	278.4229736328125	1.0	557.000244140625	266.5804443359375	0.9998440742492676	555.9257202148438	267.6686706542969	0.01557070016860962	10	031
19	309.3173828125	361.73004150390625	1.0	286.0238952636719	279.1725158691406	1.0	557.8182983398438	268.0577392578125	0.9999639391899109	556.44140625	267.847900390625	0.0030990242958068848	10	031
20	309.49200439453125	360.9974670410156	1.0	285.1020202636719	279.1982727050781	1.0	557.147216796875	267.6505126953125	0.9993523359298706	555.8445434570312	267.859375	0.005020231008529663	10	031
21	309.1879577636719	361.5908203125	1.0	283.23480224609375	279.38702392578125	1.0	556.5802001953125	266.4462890625	0.999564528465271	555.500732421875	266.9384765625	0.014025121927261353	10	031
22	309.1566467285156	361.24859619140625	1.0	284.6632385253906	279.1768798828125	1.0	557.1574096679688	268.1052551269531	0.999321699142456	556.9186401367188	268.73248291015625	0.002349644899368286	10	031
23	308.2138671875	361.47515869140625	1.0	285.22625732421875	282.26953125	1.0	557.0830078125	266.5318603515625	0.9991402626037598	556.268310546875	267.4602355957031	0.004703611135482788	10	031
24	312.0559387207031	362.6086120605469	1.0	288.8760070800781	289.2626647949219	0.9999999403953552	557.772705078125	267.7663269042969	0.9998835325241089	557.0117797851562	269.3077697753906	0.002177029848098755	10	031
25	311.693603515625	362.4513854980469	1.0	298.03564453125	307.64996337890625	1.0	557.2112426757812	267.0422668457031	0.9999665021896362	555.9963989257812	268.8035583496094	0.0024139583110809326	10	031
26	307.61614990234375	357.3654479980469	1.0	309.91229248046875	321.7577819824219	0.0002320706844329834	539.4758911132812	213.3424530029297	0.9999987483024597	549.0396728515625	211.50311279296875	0.0006583631038665771	10	031
27	300.0289001464844	357.2297668457031	1.0	321.7911071777344	326.867431640625	0.04000043869018555	537.8336181640625	212.59681701660156	0.9999997615814209	550.3955078125	212.2146759033203	0.0012768208980560303	10	031
28	280.4097900390625	352.01092529296875	0.8480933904647827	324.3585205078125	330.4673156738281	0.16519829630851746	538.2861938476562	212.9022674560547	0.9999998807907104	549.670654296875	212.47857666015625	0.0013308227062225342	10	031
29	261.18865966796875	353.619384765625	0.999996542930603	318.9925231933594	328.7048034667969	0.019999593496322632	538.2181396484375	212.32052612304688	0.9999994039535522	550.0756225585938	210.87623596191406	0.0008915960788726807	10	031
30	249.36627197265625	353.899658203125	1.0	318.2633361816406	321.6720275878906	0.024615585803985596	538.5216674804688	213.5745849609375	0.9999997615814209	549.8098754882812	215.56698608398438	0.0006338655948638916	10	031
31	243.2857666015625	351.4443359375	1.0	314.67431640625	318.31475830078125	0.7545942664146423	537.8488159179688	211.9742889404297	0.9999998807907104	548.5369873046875	212.03053283691406	0.0005363523960113525	10	031
32	241.43182373046875	350.4284362792969	1.0	292.14892578125	310.9331970214844	0.9835129976272583	539.6885375976562	213.77001953125	0.9999998211860657	549.0557250976562	212.16802978515625	0.0008937418460845947	10	031
33	239.02426147460938	351.59356689453125	1.0	290.171630859375	310.458984375	1.0	540.3056030273438	213.81956481933594	0.9999998807907104	549.5328369140625	212.21458435058594	0.0011604726314544678	10	031
34	238.7665557861328	351.33624267578125	1.0	286.16693115234375	307.34552001953125	1.0	537.8870239257812	211.81289672851562	0.9999997615814209	549.8663330078125	211.47781372070312	0.0011600255966186523	10	031
35	237.30978393554688	352.97198486328125	1.0	284.11468505859375	305.2577209472656	0.9999997615814209	540.1715698242188	213.03073120117188	0.9999998807907104	549.1864624023438	212.2083282470703	0.0005880892276763916	10	031
36	237.10595703125	352.6659851074219	1.0	285.27166748046875	304.3516845703125	1.0	540.44970703125	213.04888916015625	1.0	550.4242553710938	212.02517700195312	0.0007361769676208496	10	031
37	236.7425537109375	352.9166564941406	1.0	281.7883605957031	303.9595947265625	1.0	537.9403686523438	212.51858520507812	0.9999994039535522	551.0286254882812	211.2706756591797	0.0007832348346710205	10	031
38	237.1385498046875	352.0329895019531	1.0	281.3736877441406	303.4749450683594	1.0	537.8316650390625	213.12159729003906	0.9999995827674866	548.8009643554688	212.372802734375	0.0005236268043518066	10	031
39	237.5443572998047	353.03399658203125	1.0	280.3356018066406	301.7415466308594	1.0	537.8544311523438	212.62820434570312	0.9999998807907104	551.1246337890625	211.62083435058594	0.0007374584674835205	10	031
40	237.04640197753906	353.34246826171875	1.0	281.5439453125	300.85528564453125	1.0	537.6876220703125	211.7108154296875	0.9999996423721313	550.9082641601562	210.8276824951172	0.00020399689674377441	10	031
41	237.17446899414062	353.225341796875	1.0	281.2144470214844	299.61663818359375	1.0	538.2205810546875	213.82611083984375	0.9999998807907104	549.6486206054688	212.8524932861328	0.000689089298248291	10	031
42	237.45286560058594	352.779052734375	1.0	277.9103698730469	299.6618957519531	1.0	540.8555297851562	213.55001831054688	0.9999990463256836	551.6085205078125	211.78302001953125	0.002151966094970703	10	031
43	236.09527587890625	352.2585754394531	1.0	278.6075439453125	298.0951232910156	1.0	538.31005859375	212.64817810058594	0.9999998807907104	549.2040405273438	212.3690643310547	0.0008944571018218994	10	031
44	229.91026306152344	349.76776123046875	1.0	280.1939697265625	293.07135009765625	1.0	540.32177734375	212.13009643554688	0.9999995231628418	549.6432495117188	210.20680236816406	0.000586092472076416	10	031
45	218.19940185546875	352.9490966796875	1.0	270.6186828613281	308.5337829589844	1.0	541.3077392578125	214.04263305664062	0.9999996423721313	550.1699829101562	212.23638916015625	0.0009524226188659668	10	031
46	207.354736328125	350.5006103515625	1.0	263.3639221191406	311.39544677734375	0.9999997615814209	540.1937866210938	213.16758728027344	0.9999997019767761	548.84765625	211.8406524658203	0.0005440711975097656	10	031
47	198.4315185546875	348.2444763183594	1.0	258.0250244140625	314.52490234375	1.0	539.9037475585938	213.59544372558594	0.9999997615814209	549.13623046875	211.7664794921875	0.00033792853355407715	10	031
48	189.1172637939453	347.2912292480469	1.0	201.30810546875	337.901611328125	0.0005961060523986816	540.03173828125	212.0523681640625	0.9999997615814209	549.174072265625	212.1259765625	0.0011173784732818604	10	031
49	185.01287841796875	346.07122802734375	1.0	227.14898681640625	309.7001953125	0.9999989867210388	538.5106811523438	212.48963928222656	0.9999998211860657	548.470947265625	212.54412841796875	0.00038242340087890625	10	031
50	183.74008178710938	345.1711120605469	1.0	228.01278686523438	307.44403076171875	1.0	537.7816162109375	212.299072265625	0.9999999403953552	550.0463256835938	212.19374084472656	0.0011890530586242676	10	031
51	182.1459503173828	343.3404541015625	1.0	228.99514770507812	302.718017578125	1.0	540.7078857421875	213.87826538085938	0.9999994039535522	549.7784423828125	211.83126831054688	0.0008631646633148193	10	031
52	181.3186798095703	341.2450256347656	1.0	229.91456604003906	301.404052734375	1.0	541.2467041015625	213.29977416992188	0.9999995827674866	550.75048828125	213.19317626953125	0.0005888044834136963	10	031
53	181.39222717285156	340.8648986816406	1.0	223.9468994140625	299.5190124511719	1.0	538.2097778320312	211.728759765625	0.9999991655349731	224.57452392578125	294.5177001953125	0.00026553869247436523	10	031
54	183.64590454101562	341.93798828125	1.0	219.99342346191406	297.5642395019531	1.0	540.1278076171875	213.75717163085938	0.9999997615814209	549.1235961914062	212.02044677734375	0.0005050301551818848	10	031
55	192.69480895996094	341.7077941894531	1.0	217.06504821777344	297.0693054199219	1.0	540.6589965820312	213.27870178222656	0.9999996423721313	550.1304931640625	212.13995361328125	0.0014574527740478516	10	031
56	200.43597412109375	342.7362365722656	1.0	215.509765625	285.0754089355469	1.0	540.2688598632812	214.40512084960938	0.9999998211860657	550.8678588867188	211.95849609375	0.0009566247463226318	10	031
57	202.49563598632812	343.7277526855469	1.0	217.66934204101562	280.4888000488281	1.0	537.7539672851562	211.3802490234375	0.9999997615814209	550.195556640625	210.56265258789062	0.00028273463249206543	10	031
58	203.40724182128906	345.7419738769531	1.0	218.4405517578125	275.2275695800781	0.9999999403953552	538.0648193359375	213.45091247558594	0.9999999403953552	548.5750732421875	213.30557250976562	0.0004798471927642822	10	031
59	203.95045471191406	344.3740539550781	1.0	218.42019653320312	270.3924560546875	1.0	540.5440673828125	213.9256591796875	0.9999997615814209	550.06689453125	212.5113525390625	0.0014095604419708252	10	031
60	203.5489501953125	345.4188537597656	1.0	217.06687927246094	266.5590515136719	0.999998927116394	539.710693359375	214.43453979492188	0.9999998807907104	549.154052734375	212.94190979003906	0.0009852945804595947	10	031
61	203.57264709472656	345.2944641113281	1.0	210.38723754882812	346.8467102050781	0.00027886033058166504	538.0135498046875	212.3949737548828	0.9999997615814209	549.9227294921875	211.55662536621094	0.0011059045791625977	10	031
62	203.86390686035156	345.74212646484375	1.0	222.7200927734375	257.5274353027344	0.0005486607551574707	538.4335327148438	213.25804138183594	0.9999998807907104	548.9374389648438	212.1736602783203	0.00043636560440063477	10	031
63	204.75454711914062	344.6770324707031	1.0	219.68092346191406	254.70877075195312	0.0037468373775482178	538.4901733398438	212.60337829589844	0.9999998807907104	550.0888671875	211.6559600830078	0.0008021891117095947	10	031
64	204.80661010742188	345.0247497558594	1.0	210.65528869628906	346.5587463378906	0.00024372339248657227	540.5051879882812	212.08828735351562	0.9999997615814209	549.4869995117188	211.30435180664062	0.00032576918601989746	10	031
65	205.04783630371094	343.78729248046875	1.0	211.53579711914062	345.4248352050781	0.0004323422908782959	540.3038940429688	213.15817260742188	0.9999995231628418	549.1417236328125	211.7165985107422	0.0005834400653839111	10	031
66	205.59024047851562	343.5996398925781	1.0	211.87185668945312	344.592529296875	0.00036269426345825195	540.1669311523438	214.1531219482422	0.9999995231628418	549.9789428710938	212.369384765625	0.0008512437343597412	10	031
67	205.5425567626953	343.5887451171875	1.0	217.25440979003906	256.15509033203125	0.8670641183853149	538.7535400390625	210.77230834960938	0.9999973773956299	551.043212890625	210.3028564453125	0.00036582350730895996	10	031
68	208.8330841064453	338.1838073730469	1.0	225.5904083251953	256.3153076171875	1.0	538.03857421875	211.52542114257812	0.9999994039535522	549.3134765625	212.03248596191406	0.0007257759571075439	10	031
69	217.02227783203125	329.33758544921875	0.9999999403953552	220.74671936035156	270.736083984375	1.0	541.1912841796875	213.6371612548828	0.9999983310699463	550.9751586914062	212.03689575195312	0.0009849369525909424	10	031
70	221.41970825195312	330.61083984375	0.9976454973220825	214.4619598388672	277.2250671386719	0.9999990463256836	538.2505493164062	213.41265869140625	0.9999997615814209	220.15185546875	335.7658996582031	0.002179086208343506	10	031
71	226.49610900878906	332.9692077636719	0.015617579221725464	209.37876892089844	281.2161560058594	0.999988317489624	538.3890380859375	212.92225646972656	0.9999998807907104	543.3489379882812	215.10838317871094	0.0004335343837738037	10	031
72	229.03668212890625	334.42779541015625	0.5049139261245728	230.72828674316406	329.21282958984375	0.13154196739196777	538.1200561523438	212.3864288330078	0.9999996423721313	551.0174560546875	210.99790954589844	0.00047841668128967285	10	031
73	234.0699462890625	334.25689697265625	0.5716039538383484	207.4217529296875	290.83135986328125	0.9964520931243896	538.2272338867188	212.1765899658203	0.9999997615814209	234.76609802246094	334.57745361328125	0.001479029655456543	10	031
74	239.43466186523438	333.99151611328125	0.969085693359375	207.1095428466797	293.5350036621094	0.9999419450759888	537.5151977539062	212.67315673828125	0.9999997615814209	235.64596557617188	335.95220947265625	0.0010888278484344482	10	031
75	237.65223693847656	334.23956298828125	0.9967985153198242	212.3931427001953	292.53045654296875	0.9999996423721313	538.8607788085938	213.14251708984375	0.9999998807907104	548.6412963867188	213.22256469726562	0.0015153288841247559	10	031
76	239.88954162597656	333.812744140625	0.9968327283859253	217.60955810546875	291.70440673828125	1.0	538.5702514648438	212.86451721191406	0.9999997615814209	236.41650390625	337.2872619628906	0.0012787878513336182	10	031
77	240.88966369628906	334.8157653808594	0.809746503829956	242.37425231933594	334.0509033203125	0.9994577765464783	538.1206665039062	212.0194854736328	0.9999998807907104	550.2676391601562	211.14590454101562	0.0007097721099853516	10	031
78	242.58175659179688	336.3067626953125	0.7447456121444702	244.47911071777344	335.6458740234375	0.8039562106132507	538.0165405273438	212.1642608642578	0.9999992847442627	551.1112670898438	210.8852996826172	0.0009983181953430176	10	031
79	248.4473419189453	334.1223449707031	0.03646838665008545	249.3563995361328	330.7491455078125	0.9999922513961792	540.460205078125	214.1393585205078	0.9999997019767761	550.4390258789062	211.8489990234375	0.0016094446182250977	10	031
80	224.60684204101562	306.81097412109375	0.3038847744464874	253.587158203125	333.4600524902344	0.999998927116394	541.2227783203125	213.0651397705078	0.9999996423721313	550.4187622070312	213.32778930664062	0.0007176101207733154	10	031
81	227.22402954101562	309.7018127441406	0.21291205286979675	265.5819091796875	336.2928466796875	0.9999842643737793	540.9066162109375	213.40602111816406	0.9999998211860657	549.2322998046875	213.13050842285156	0.0020522475242614746	10	031
82	274.2891845703125	338.23687744140625	0.9999963045120239	274.60662841796875	338.495361328125	0.7856547832489014	540.3499145507812	214.8568115234375	0.9999998807907104	548.3530883789062	213.95245361328125	0.0008173882961273193	10	031
83	283.4100341796875	341.65472412109375	1.0	231.22792053222656	310.1121520996094	0.15815740823745728	538.414794921875	213.2133331298828	0.9999997615814209	549.0980224609375	212.60720825195312	0.001054316759109497	10	031
84	288.3236389160156	344.37261962890625	1.0	240.32681274414062	324.0498962402344	0.835890531539917	538.0704956054688	211.27284240722656	0.9999995231628418	549.4354858398438	213.5522003173828	0.0007825791835784912	10	031
85	291.578857421875	346.95001220703125	1.0	245.90072631835938	324.296875	0.3220789432525635	537.5782470703125	212.27593994140625	0.9999994039535522	549.8827514648438	211.9151153564453	0.0004146695137023926	10	031
86	295.41448974609375	346.9977111816406	0.9999997615814209	249.1953582763672	318.8849792480469	0.9999996423721313	538.92138671875	212.43690490722656	0.9999994039535522	550.6882934570312	211.25865173339844	0.0007411837577819824	10	031
87	297.5505676269531	346.9877624511719	0.9999997615814209	254.2754669189453	318.2386474609375	0.00396418571472168	538.2056884765625	212.62928771972656	0.9999998211860657	298.27899169921875	351.8095703125	0.00150260329246521	10	031
88	299.21856689453125	347.63555908203125	1.0	255.20913696289062	317.6194152832031	1.0	540.3067016601562	213.24143981933594	0.999999463558197	298.754638671875	353.0206298828125	0.0010800659656524658	10	031
89	301.8348693847656	349.1646423339844	0.9999998807907104	254.27639770507812	319.72796630859375	1.0	538.655517578125	213.4447784423828	0.9999997615814209	543.5767822265625	215.08119201660156	0.0007202029228210449	10	031
90	301.0374755859375	349.9236145019531	1.0	259.9683837890625	322.0110778808594	0.9992162585258484	541.2547607421875	214.45458984375	0.9999991059303284	549.8851928710938	215.77806091308594	0.0007239282131195068	10	031
91	301.85888671875	349.4924011230469	1.0	301.4128112792969	351.8117370605469	0.002112656831741333	537.3792724609375	212.83026123046875	0.9999995827674866	550.732666015625	211.48236083984375	0.0013130009174346924	10	031
92	301.6632080078125	349.0039978027344	0.9999999403953552	264.6241455078125	322.20318603515625	0.9837105870246887	539.661865234375	213.65380859375	0.9999997615814209	299.3714294433594	353.91009521484375	0.001195669174194336	10	031
93	301.49676513671875	348.8317565917969	0.9999996423721313	263.21240234375	320.3827819824219	0.03578910231590271	537.8536987304688	212.50054931640625	0.9999999403953552	299.6838684082031	354.1149597167969	0.0011047720909118652	10	031
94	301.5363464355469	348.761474609375	0.9999955892562866	264.6275634765625	320.17364501953125	0.01257506012916565	538.2615356445312	211.52166748046875	0.9999997615814209	299.4537658691406	353.3305969238281	0.002619922161102295	10	031
95	302.88336181640625	347.67193603515625	0.9999998807907104	264.1753845214844	321.471435546875	0.16253235936164856	538.269287109375	211.7659149169922	0.9999998807907104	299.90240478515625	353.2516174316406	0.0012809038162231445	10	031
96	303.3871765136719	348.436767578125	1.0	265.9667053222656	323.3922424316406	0.3905346393585205	539.991943359375	212.55078125	0.9999997615814209	299.5059814453125	354.4042663574219	0.0018128752708435059	10	031
97	303.4659729003906	348.046142578125	1.0	266.98529052734375	324.7718200683594	0.9856455326080322	537.6744384765625	212.41769409179688	0.9999998807907104	299.71002197265625	354.342529296875	0.0013341009616851807	10	031
98	302.7936706542969	347.7663269042969	1.0	265.6636657714844	323.14459228515625	0.14003387093544006	537.7779541015625	213.66476440429688	0.9999996423721313	299.49945068359375	354.225341796875	0.0015801191329956055	10	031
99	299.28997802734375	345.76336669921875	0.999999463558197	271.3996887207031	323.9376220703125	0.4233294427394867	537.83740234375	212.1997833251953	0.9999998807907104	549.34375	212.40501403808594	0.0017497539520263672	10	031
100	276.0326232910156	321.023193359375	0.3022496998310089	278.3330383300781	320.2224426269531	0.22870692610740662	538.3573608398438	212.04034423828125	0.9999990463256836	549.3486938476562	211.11944580078125	0.001190096139907837	10	031
101	269.0040588378906	310.394775390625	1.0	272.39453125	309.97650146484375	0.004783183336257935	538.20068359375	211.31222534179688	0.9999992847442627	550.8585815429688	211.3278045654297	0.00039190053939819336	10	031
102	262.7268981933594	306.2629089355469	1.0	269.452880859375	306.869873046875	0.0005553066730499268	537.4121704101562	211.77366638183594	0.9999995231628418	550.3978881835938	210.84092712402344	0.0006926953792572021	10	031
103	258.5001220703125	301.284912109375	1.0	290.7054748535156	353.69696044921875	0.9999929666519165	538.002197265625	212.02609252929688	0.9999998807907104	548.5283203125	211.26193237304688	0.00079384446144104	10	031
104	258.392822265625	300.7350769042969	1.0	290.72314453125	352.9090576171875	0.06520122289657593	537.8587646484375	213.4458770751953	0.9999997019767761	549.559326171875	212.5006561279297	0.0005540251731872559	10	031
105	257.2988586425781	301.2464904785156	1.0	294.1495361328125	348.14825439453125	0.999998152256012	538.6116333007812	212.57977294921875	0.9999998807907104	549.2498168945312	212.5825653076172	0.0011858046054840088	10	031
106	256.85003662109375	300.888916015625	1.0	292.5713806152344	347.6186828613281	0.999995768070221	539.8687744140625	213.4525146484375	0.9999998211860657	549.4614868164062	212.6904754638672	0.0003974437713623047	10	031
107	257.4635009765625	301.5242919921875	1.0	290.0282897949219	348.32403564453125	0.9999208450317383	538.10986328125	212.033935546875	0.999999463558197	550.1986083984375	214.18719482421875	0.0004611015319824219	10	031
108	256.7852478027344	300.4037780761719	1.0	287.2724914550781	347.1299743652344	0.9999996423721313	538.8770751953125	211.06149291992188	0.9999972581863403	550.3641357421875	209.73171997070312	0.0006676912307739258	10	031
109	256.869140625	301.54327392578125	1.0	289.5616455078125	349.31915283203125	0.9999976754188538	538.2033081054688	212.4209747314453	0.999999463558197	551.1975708007812	210.88336181640625	0.0011306703090667725	10	031
110	256.4384460449219	299.79425048828125	1.0	290.3128356933594	348.3053894042969	0.9999967217445374	539.9193115234375	213.85443115234375	0.9999999403953552	543.2015991210938	214.84823608398438	0.00048089027404785156	10	031
111	255.97657775878906	300.6397705078125	1.0	290.3994140625	350.0039367675781	0.9999908208847046	540.334716796875	212.7877960205078	0.9999995231628418	549.7930908203125	212.07595825195312	0.0009420812129974365	10	031
112	255.69065856933594	299.29425048828125	1.0	290.4134826660156	349.28680419921875	1.0	537.685791015625	213.10923767089844	0.9999999403953552	290.5993347167969	350.1373291015625	0.0009993910789489746	10	031
113	255.22543334960938	299.4579772949219	1.0	289.13873291015625	349.5036926269531	1.0	540.2728271484375	213.63987731933594	0.9999998807907104	289.6321105957031	349.6840515136719	0.0009826421737670898	10	031
114	256.6322326660156	299.7892150878906	1.0	284.89996337890625	352.2972412109375	0.24638158082962036	537.7567138671875	212.46612548828125	0.9999997615814209	548.7501220703125	211.160400390625	0.0006698369979858398	10	031
115	256.43310546875	298.9876708984375	1.0	286.5248107910156	349.591796875	0.9999997615814209	540.3071899414062	212.77874755859375	0.9999991655349731	550.0690307617188	211.0526580810547	0.0011341571807861328	10	031
116	256.60699462890625	299.9332275390625	1.0	287.1844482421875	352.15008544921875	0.9999940991401672	538.0664672851562	212.5209503173828	0.9999994039535522	549.5238647460938	211.70748901367188	0.00041475892066955566	10	031
117	256.49200439453125	299.7226867675781	1.0	288.8019714355469	351.0740661621094	1.0	540.6012573242188	213.24244689941406	0.999999463558197	289.0411071777344	351.16693115234375	0.002102375030517578	10	031
118	255.41751098632812	299.4547424316406	1.0	290.7906494140625	351.5124816894531	1.0	538.2977905273438	214.0236358642578	0.9999998807907104	548.7177734375	213.35501098632812	0.0012716352939605713	10	031
119	255.66761779785156	299.662841796875	1.0	290.6162109375	351.8759765625	1.0	538.7520141601562	212.31143188476562	0.9999996423721313	290.060546875	350.9616394042969	0.0016952455043792725	10	031
120	256.866943359375	300.5313720703125	1.0	289.7484436035156	349.80419921875	1.0	538.2581787109375	212.57400512695312	0.9999998807907104	548.5607299804688	212.61244201660156	0.0014048516750335693	10	031
121	256.57781982421875	299.3047180175781	1.0	289.8702392578125	349.99407958984375	1.0	538.2364501953125	213.05499267578125	0.9999998211860657	290.21954345703125	350.19293212890625	0.0036398470401763916	10	031
122	258.291748046875	302.9084167480469	1.0	289.30029296875	348.3809814453125	1.0	537.6685791015625	212.1020965576172	0.9999994039535522	549.7406616210938	210.52586364746094	0.0007121860980987549	10	031
123	265.6298522949219	306.9824523925781	0.9999985694885254	288.8242492675781	341.1261901855469	0.05445244908332825	539.622802734375	213.8195343017578	0.9999998807907104	550.6366577148438	211.82589721679688	0.0022939443588256836	10	031
124	274.0263366699219	310.0126647949219	0.9999980926513672	273.65350341796875	318.7630310058594	0.001968860626220703	538.3845825195312	214.18051147460938	0.9999998807907104	548.282470703125	215.74954223632812	0.0009852349758148193	10	031
125	276.852294921875	311.6866149902344	0.03381243348121643	271.3780517578125	323.28485107421875	0.00023543834686279297	540.5084228515625	210.8228759765625	0.9999994039535522	549.5806884765625	210.574951171875	0.0009579360485076904	10	031
126	4.680448532104492	4.698335647583008	0.0008950531482696533	6.798149108886719	5.5117011070251465	0.00013110041618347168	537.8162841796875	212.87889099121094	0.9999997615814209	549.5828247070312	211.45806884765625	0.0005604028701782227	10	031
127	276.7366943359375	310.7176513671875	0.16077542304992676	277.3204040527344	311.8045349121094	0.0015749335289001465	537.2730102539062	212.3338165283203	0.9999998807907104	549.428955078125	211.6785125732422	0.0012563765048980713	10	031
128	275.4792785644531	312.37274169921875	0.451798677444458	275.00164794921875	317.8052062988281	0.0009100437164306641	538.2570190429688	211.6630401611328	0.9999995827674866	550.2145385742188	211.24618530273438	0.0016145408153533936	10	031
129	274.9463806152344	315.0195617675781	0.9354808330535889	274.6857604980469	317.5825500488281	0.0054926276206970215	538.0640869140625	212.82107543945312	0.9999999403953552	549.8817138671875	212.125244140625	0.0006158351898193359	10	031
130	276.1303405761719	315.133544921875	0.33416152000427246	278.3833923339844	313.13226318359375	0.005315124988555908	537.7356567382812	213.7855682373047	0.9999997615814209	551.1439208984375	211.65501403808594	0.0011141300201416016	10	031
131	4.00444221496582	5.018475532531738	0.0019038021564483643	276.68341064453125	310.207763671875	0.0009586513042449951	539.8994140625	213.1536407470703	0.9999998211860657	543.7909545898438	214.75146484375	0.0004445314407348633	10	031
132	275.54827880859375	313.6364440917969	0.6321307420730591	275.2310485839844	318.4146423339844	0.004051625728607178	538.1024780273438	212.974853515625	0.9999998807907104	543.601318359375	215.05731201171875	0.0007644295692443848	10	031
133	275.5079345703125	312.25	0.47909098863601685	275.43701171875	317.91766357421875	0.003873854875564575	537.1842041015625	212.29644775390625	0.9999997615814209	550.172607421875	211.5662384033203	0.0007428824901580811	10	031
134	274.267578125	313.4235534667969	0.9971311092376709	274.68817138671875	317.486572265625	0.013844519853591919	538.1555786132812	211.29212951660156	0.9999988675117493	276.6603698730469	319.001953125	0.0006251335144042969	10	031
135	275.6012878417969	311.66473388671875	0.05679842829704285	278.40338134765625	311.6753234863281	0.003069847822189331	538.0701293945312	211.8010711669922	0.9999997615814209	549.5291748046875	211.82835388183594	0.0007340908050537109	10	031
136	275.47515869140625	311.75238037109375	0.5051577687263489	277.0509948730469	313.140869140625	0.0027994513511657715	537.795654296875	212.82420349121094	0.9999990463256836	550.4204711914062	211.67315673828125	0.0003457069396972656	10	031
137	273.5840759277344	314.45263671875	0.993362545967102	278.7180480957031	312.5111083984375	0.002537637948989868	538.0081176757812	211.53622436523438	0.9999997615814209	550.1777954101562	211.77110290527344	0.0011065900325775146	10	031
138	273.0355224609375	314.1080017089844	0.9980942010879517	276.246337890625	311.5542907714844	0.0011313557624816895	539.9031372070312	213.12069702148438	0.9999996423721313	549.631591796875	211.63136291503906	0.0014437437057495117	10	031
139	274.9012451171875	314.1376037597656	0.038995206356048584	276.96563720703125	312.2947082519531	0.0008768141269683838	538.2295532226562	212.2772979736328	0.9999997615814209	549.1886596679688	212.44778442382812	0.0006620287895202637	10	031
140	276.28179931640625	312.31915283203125	0.0018688738346099854	279.09173583984375	312.42950439453125	0.0017700791358947754	537.051025390625	213.5943603515625	0.9999998807907104	550.2208251953125	211.98350524902344	0.0006157457828521729	10	031
141	273.96954345703125	316.6203308105469	0.9075615406036377	277.6607971191406	312.9739685058594	0.0041693150997161865	540.0979614257812	213.24708557128906	0.9999998211860657	549.8781127929688	210.64321899414062	0.002179265022277832	10	031
142	276.21099853515625	314.06781005859375	0.05799877643585205	644.4635620117188	460.1012878417969	0.00012996792793273926	538.5545654296875	212.6610565185547	0.9999998211860657	549.9632568359375	212.86534118652344	0.0014791786670684814	10	031
143	276.5519104003906	312.6415710449219	0.05710780620574951	277.03485107421875	311.610595703125	0.00070914626121521	538.2689819335938	212.88340759277344	0.9999998807907104	549.7160034179688	212.18678283691406	0.0014909803867340088	10	031
144	275.24652099609375	315.4930725097656	0.031005114316940308	643.2506103515625	457.6533508300781	0.0005425512790679932	538.4283447265625	213.24737548828125	0.9999998807907104	548.451171875	215.68325805664062	0.0012434124946594238	10	031
145	273.2092590332031	315.96734619140625	0.9808430671691895	273.9263000488281	318.7370300292969	0.002339094877243042	538.1580200195312	212.6409912109375	0.9999996423721313	550.2610473632812	211.74168395996094	0.0010466277599334717	10	031
146	276.5657958984375	315.7972717285156	0.015649408102035522	644.2411499023438	434.82135009765625	0.0006132125854492188	538.2872924804688	212.12693786621094	0.9999998211860657	549.4324340820312	212.06365966796875	0.0012002885341644287	10	031
147	273.5780334472656	315.981201171875	0.9732692241668701	274.44293212890625	312.0143127441406	0.0008064806461334229	540.3641357421875	214.3422088623047	0.9999998211860657	550.444580078125	213.4470672607422	0.0005743205547332764	10	031
148	276.0863342285156	314.5672912597656	0.3040317893028259	276.0799865722656	310.46466064453125	0.0006439685821533203	540.0523681640625	213.46751403808594	0.9999997019767761	549.7267456054688	212.3644256591797	0.0010714828968048096	10	031
149	276.6377868652344	311.65753173828125	0.002849757671356201	276.2677917480469	309.90313720703125	0.000596463680267334	540.7418212890625	213.46824645996094	0.9999985098838806	550.0280151367188	213.9701385498047	0.000876694917678833	10	031
150	276.20660400390625	314.64862060546875	0.880698561668396	275.1791076660156	318.1795959472656	0.004103213548660278	539.9136352539062	213.4918975830078	0.9999997615814209	550.6990356445312	211.65980529785156	0.00044524669647216797	10	031
151	277.3747253417969	312.3257751464844	0.8344385623931885	275.4780578613281	318.285888671875	0.0010686218738555908	538.6800537109375	212.146240234375	0.9999995231628418	550.2700805664062	210.78379821777344	0.0022115111351013184	10	031
152	275.53887939453125	316.10479736328125	0.09005647897720337	273.9771423339844	311.24005126953125	0.0018215477466583252	538.6536865234375	211.95867919921875	0.9999995231628418	550.6039428710938	211.62374877929688	0.0011616349220275879	10	031
153	276.77178955078125	315.32806396484375	0.6918603181838989	275.3880615234375	310.42523193359375	0.00046560168266296387	539.927490234375	214.80859375	0.9999998807907104	549.1314086914062	212.80117797851562	0.0007044374942779541	10	031
154	277.3593444824219	314.9811096191406	0.2361811101436615	276.1998291015625	319.62261962890625	0.0004750490188598633	537.9241943359375	211.54066467285156	0.9999996423721313	549.3468017578125	211.02557373046875	0.0006267726421356201	10	031
155	276.1980895996094	312.5657043457031	0.20385372638702393	275.6295471191406	318.1564636230469	0.0014318525791168213	537.8020629882812	212.97531127929688	0.9999998807907104	549.3294067382812	212.3667755126953	0.0019572973251342773	10	031
156	275.9612731933594	313.05963134765625	0.014232277870178223	643.207275390625	457.34051513671875	0.0005864202976226807	539.7681274414062	214.6185302734375	0.9999995827674866	549.94970703125	211.8681182861328	0.0009485483169555664	10	031
157	3.6726367473602295	4.964461326599121	0.0001964867115020752	1.9197614192962646	384.7785339355469	6.893277168273926e-5	538.20751953125	213.20462036132812	0.9999997615814209	549.7321166992188	212.87930297851562	0.0014342963695526123	10	031
158	4.993151664733887	5.521024703979492	0.0010512769222259521	6.277303695678711	5.4004058837890625	9.676814079284668e-5	538.1427001953125	211.35305786132812	0.9999997615814209	550.1690063476562	211.5716552734375	0.0004690885543823242	10	031
159	642.7738647460938	453.1755676269531	0.0028380155563354492	643.95166015625	458.1040344238281	0.00024121999740600586	537.9419555664062	212.67381286621094	0.9999998211860657	549.9889526367188	212.8750457763672	0.0013563334941864014	10	031
160	4.034276962280273	4.485065460205078	0.00013148784637451172	557.0303344726562	210.3342742919922	6.034970283508301e-5	538.126220703125	212.3194580078125	0.9999996423721313	550.3544921875	211.71348571777344	0.0011075139045715332	10	031
161	643.5262451171875	459.25189208984375	0.0021175742149353027	645.0180053710938	434.3738098144531	0.0005407929420471191	540.7516479492188	215.15554809570312	0.9999997019767761	548.4569091796875	216.15975952148438	0.0010280609130859375	10	031
162	271.5677795410156	322.3307189941406	1.0	273.08807373046875	317.1787109375	0.0056521594524383545	537.5169677734375	213.24717712402344	0.9999988675117493	550.6107177734375	212.07081604003906	0.0010407865047454834	10	031
163	259.3855895996094	332.6508483886719	1.0	274.3883056640625	317.20294189453125	0.8320695161819458	538.4666137695312	213.75973510742188	0.9999998807907104	543.3965454101562	215.83811950683594	0.0010218322277069092	10	031
164	250.00257873535156	341.4555358886719	1.0	272.1990051269531	313.1276550292969	0.8783230781555176	538.5081787109375	212.73947143554688	0.9999997615814209	549.0830078125	213.4597930908203	0.002089083194732666	10	031
165	247.3252716064453	343.6980895996094	1.0	270.880615234375	307.3912353515625	0.8542683124542236	538.9974975585938	213.87879943847656	0.9999998807907104	549.4334106445312	213.02047729492188	0.000629723072052002	10	031
166	245.58067321777344	344.7597351074219	1.0	268.8260192871094	302.8092956542969	0.9999999403953552	540.932861328125	213.3079071044922	0.9999998807907104	549.691162109375	211.77259826660156	0.0013779103755950928	10	031
167	245.8319854736328	345.18255615234375	1.0	267.45745849609375	300.95947265625	0.999983549118042	537.67578125	211.85206604003906	0.9999997615814209	549.7440185546875	210.3965301513672	0.0004362761974334717	10	031
168	244.60147094726562	344.4950866699219	1.0	266.8094177246094	298.3558349609375	0.9999890327453613	538.5239868164062	213.14549255371094	0.9999997615814209	549.3765869140625	215.78298950195312	0.0010686814785003662	10	031
169	245.75209045410156	344.61419677734375	1.0	267.0766906738281	300.83428955078125	0.9999620914459229	537.3977661132812	212.36285400390625	0.9999998211860657	248.88882446289062	350.1119384765625	0.00025272369384765625	10	031
170	243.88186645507812	345.5047912597656	1.0	264.7070617675781	301.3431091308594	0.9999999403953552	537.4197998046875	212.41299438476562	0.9999998807907104	549.5630493164062	211.7805938720703	0.000976264476776123	10	031
171	243.8291778564453	345.7986145019531	1.0	264.5901794433594	301.16009521484375	0.9999991655349731	540.1904907226562	212.61502075195312	0.9999997615814209	548.538818359375	211.85992431640625	0.00043633580207824707	10	031
172	243.6697998046875	346.5129699707031	1.0	262.7932434082031	300.5311279296875	0.9999998807907104	538.4005126953125	212.61273193359375	0.9999996423721313	549.4962158203125	212.11170959472656	0.0006857216358184814	10	031
173	242.5350799560547	346.71612548828125	1.0	260.63616943359375	300.9229431152344	0.9999997615814209	538.3578491210938	212.5189666748047	0.9999995827674866	550.0346069335938	214.42413330078125	0.0006400942802429199	10	031
174	242.81285095214844	346.1384582519531	1.0	259.36236572265625	302.3644714355469	0.9999997615814209	540.3812255859375	214.01760864257812	0.9999998211860657	549.333740234375	212.18417358398438	0.0006627440452575684	10	031
175	243.76541137695312	345.13531494140625	1.0	257.0199279785156	303.45513916015625	0.9999998807907104	540.4362182617188	212.5709228515625	0.9999994039535522	550.471923828125	211.13243103027344	0.0007974803447723389	10	031
176	242.76861572265625	345.8253173828125	1.0	255.29270935058594	302.6839599609375	1.0	540.6244506835938	212.05612182617188	0.9999989867210388	550.0357666015625	209.7655029296875	0.000607222318649292	10	031
177	243.82899475097656	345.836181640625	1.0	255.6953125	301.0934143066406	1.0	540.6394653320312	213.14132690429688	0.9999997615814209	549.9368286132812	211.66151428222656	0.0008580386638641357	10	031
178	243.7952423095703	346.7333679199219	1.0	255.65357971191406	301.2432861328125	1.0	538.4617919921875	213.30099487304688	0.9999999403953552	548.294189453125	213.25	0.0009032189846038818	10	031
179	244.26614379882812	345.7844543457031	1.0	255.11976623535156	301.1114196777344	1.0	537.8447875976562	212.42262268066406	0.9999999403953552	550.0966186523438	212.14393615722656	0.0011034607887268066	10	031
180	244.1062774658203	346.62249755859375	1.0	255.449951171875	303.4040222167969	1.0	539.9498291015625	213.1713104248047	0.9999999403953552	548.9912109375	212.32557678222656	0.0007919967174530029	10	031
181	245.47166442871094	343.9961242675781	0.9999999403953552	254.9698486328125	304.9444885253906	0.9999973773956299	537.9730224609375	213.26034545898438	0.9999997615814209	548.6304931640625	212.22727966308594	0.0006438195705413818	10	031
182	646.3837890625	430.9039306640625	0.00028261542320251465	645.5203857421875	432.4227294921875	0.000283658504486084	538.0620727539062	212.6531524658203	0.9999998807907104	548.8683471679688	215.78109741210938	0.0007108151912689209	10	031
183	256.4857482910156	317.1484375	1.0	262.9762878417969	312.9360046386719	0.012703239917755127	537.935302734375	212.6562957763672	0.9999997615814209	550.3560791015625	211.96469116210938	0.0011866092681884766	10	031
184	258.9580383300781	312.93255615234375	1.0	254.99636840820312	322.5060119628906	0.0013579130172729492	538.1131591796875	212.40924072265625	0.9999998211860657	542.4719848632812	214.2975616455078	0.00017091631889343262	10	031
185	260.6187438964844	306.4699401855469	1.0	247.98590087890625	334.1951904296875	0.0011811256408691406	537.9400024414062	213.60519409179688	0.9999996423721313	549.954345703125	213.25936889648438	0.0015781521797180176	10	031
186	261.9458923339844	299.89520263671875	1.0	246.337646484375	338.0088806152344	0.999794602394104	540.3704223632812	213.9581298828125	0.9999998807907104	549.4840698242188	214.49520874023438	0.0014835894107818604	10	031
187	263.4156494140625	296.81243896484375	1.0	248.37120056152344	336.4906005859375	0.6366957426071167	537.9348754882812	213.31057739257812	0.9999997019767761	549.1388549804688	211.82412719726562	0.0008531808853149414	10	031
188	265.5208435058594	294.30755615234375	1.0	248.66015625	336.339111328125	0.9999986290931702	538.5371704101562	210.7271270751953	0.9999995231628418	550.0442504882812	211.28323364257812	0.0013462305068969727	10	031
189	266.3023986816406	291.6512145996094	1.0	249.2932586669922	336.45501708984375	1.0	538.2112426757812	211.93995666503906	0.9999997615814209	549.9777221679688	211.24342346191406	0.0004343092441558838	10	031
190	266.6820983886719	290.61181640625	1.0	250.47674560546875	333.6240539550781	0.9999991655349731	541.2372436523438	212.44839477539062	0.9999999403953552	548.9030151367188	211.67257690429688	0.000541001558303833	10	031
191	267.2975158691406	291.5634765625	1.0	250.63604736328125	332.203125	0.9999948143959045	540.4820556640625	213.52027893066406	0.9999995231628418	549.9982299804688	211.5733184814453	0.0010788440704345703	10	031
192	266.1552429199219	291.9996337890625	1.0	253.9711151123047	331.67535400390625	0.9999982118606567	540.51123046875	214.08106994628906	0.9999999403953552	549.3220825195312	212.89280700683594	0.0015983283519744873	10	031
193	263.4665222167969	297.0173034667969	0.9994834661483765	255.20201110839844	327.3114929199219	0.17008820176124573	537.6583862304688	211.97512817382812	0.9999998807907104	549.5910034179688	211.6678009033203	0.0016579926013946533	10	031
194	263.0907287597656	299.91473388671875	0.7096062302589417	256.7674865722656	327.9742736816406	0.43039315938949585	538.1273803710938	211.37271118164062	0.9999996423721313	549.8446655273438	210.79568481445312	0.0007445812225341797	10	031
195	263.265625	298.8552551269531	0.9986440539360046	260.7142028808594	322.2342529296875	0.05053296685218811	537.7510375976562	212.87278747558594	0.9999998211860657	549.603515625	212.07322692871094	0.0005802512168884277	10	031
196	262.8621826171875	301.170166015625	0.9983104467391968	260.2332763671875	320.624267578125	0.20518198609352112	538.1339721679688	212.76889038085938	0.9999998211860657	549.9706420898438	211.68560791015625	0.002159595489501953	10	031
197	263.52239990234375	302.8194580078125	0.9974703788757324	259.2738037109375	323.01007080078125	0.033534884452819824	538.6299438476562	213.23793029785156	0.9999998807907104	548.1058959960938	212.66929626464844	0.0005275905132293701	10	031
198	262.28369140625	300.921875	0.9999989867210388	260.1617126464844	318.8127746582031	0.027310997247695923	537.91357421875	211.99789428710938	0.9999997615814209	547.7646484375	212.80372619628906	0.000712960958480835	10	031
199	264.49310302734375	296.94549560546875	0.9998963475227356	260.0650634765625	321.8734130859375	0.8890637159347534	537.1009521484375	212.6846466064453	0.9999995827674866	550.5636596679688	211.11614990234375	0.0004710257053375244	10	031
200	263.1644592285156	298.77764892578125	0.9974608421325684	260.265869140625	312.96075439453125	0.008550256490707397	537.9559936523438	212.0465087890625	0.9999999403953552	549.911376953125	211.80369567871094	0.0012565255165100098	10	031
201	263.19610595703125	302.0629577636719	0.9036872386932373	261.0642395019531	319.1899108886719	0.04328566789627075	537.9719848632812	213.34559631347656	0.9999998211860657	549.600341796875	212.375	0.001004248857498169	10	031
202	262.58209228515625	302.6421203613281	0.9998581409454346	261.1239318847656	316.3122253417969	0.013891816139221191	538.8196411132812	211.3866729736328	0.9999994039535522	550.1133422851562	211.19004821777344	0.0024854838848114014	10	031
203	264.207763671875	295.5404052734375	0.9999104738235474	263.8320007324219	295.5096130371094	0.00024059414863586426	539.929931640625	213.47232055664062	0.9999998807907104	549.287353515625	212.27247619628906	0.0008304417133331299	10	031
204	273.1213073730469	270.0510559082031	0.9999349117279053	275.6459045410156	270.2621765136719	0.9933134913444519	539.9275512695312	213.4488067626953	0.9999997019767761	548.9404296875	213.40997314453125	0.0003864467144012451	10	031
205	282.53900146484375	252.5996856689453	0.9997241497039795	259.52801513671875	320.44805908203125	0.9999145269393921	537.6881713867188	212.97019958496094	0.9999999403953552	549.1082153320312	211.57122802734375	0.00037366151809692383	10	031
206	288.26708984375	239.8215789794922	1.0	260.83251953125	323.3274841308594	1.0	540.4204711914062	214.00250244140625	0.9999999403953552	549.38623046875	212.74398803710938	0.0009886622428894043	10	031
207	294.7481994628906	229.27386474609375	1.0	264.3461608886719	325.7875061035156	1.0	540.1016845703125	213.65203857421875	0.9999996423721313	550.1697998046875	211.14889526367188	0.0009861588478088379	10	031
208	301.0252380371094	219.7926788330078	1.0	271.2995300292969	311.0677185058594	0.9999934434890747	537.9041748046875	212.17819213867188	0.9999998807907104	299.4029541015625	225.16790771484375	0.0004309713840484619	10	031
209	303.2773132324219	213.4969940185547	0.9994155168533325	304.41259765625	213.6929473876953	0.9998791217803955	537.6112060546875	212.4176788330078	0.9999997615814209	550.1609497070312	211.31787109375	0.0007842183113098145	10	031
210	307.368896484375	207.77499389648438	0.9999995827674866	275.9253845214844	299.7754821777344	1.0	538.1024169921875	212.44949340820312	0.9999998807907104	548.108154296875	211.4482421875	0.0008516311645507812	10	031
211	310.6338806152344	202.19830322265625	1.0	278.8023986816406	299.5234375	1.0	538.0350341796875	213.2822265625	0.9999997615814209	549.1405029296875	213.1966094970703	0.0019782185554504395	10	031
212	313.4375	200.21054077148438	0.9999991059303284	280.5665588378906	298.1161804199219	1.0	540.3622436523438	212.10574340820312	0.9999998807907104	549.2206420898438	212.26644897460938	0.0005083382129669189	10	031
213	315.0237731933594	200.41590881347656	0.9999910593032837	282.1172790527344	296.4125061035156	1.0	540.6392822265625	212.68710327148438	1.0	548.5925903320312	212.2451934814453	0.002089470624923706	10	031
214	316.2098693847656	203.28196716308594	0.9999297261238098	285.35797119140625	297.3694152832031	0.9999999403953552	537.3944702148438	212.4139862060547	0.9999998211860657	285.5132751464844	302.3136901855469	0.0005247890949249268	10	031
215	316.5146179199219	200.90625	0.9695150852203369	286.74285888671875	298.0521545410156	1.0	537.463623046875	212.8560333251953	0.9999997615814209	549.0945434570312	211.6813201904297	0.00042629241943359375	10	031
216	316.3075866699219	203.7974090576172	0.9732332229614258	288.4695129394531	297.5429382324219	1.0	537.1671752929688	212.59072875976562	0.9999997615814209	287.7075500488281	302.1643371582031	0.002567976713180542	10	031
217	316.66986083984375	201.78085327148438	0.9979612827301025	288.2674865722656	299.4540710449219	1.0	539.9805297851562	214.6928253173828	1.0	548.6588745117188	212.8572235107422	0.000751107931137085	10	031
218	316.7998046875	200.28475952148438	0.9841569662094116	290.33209228515625	299.6516418457031	1.0	539.6842041015625	214.25372314453125	0.9999998211860657	548.6396484375	212.85520935058594	0.0017175674438476562	10	031
219	316.3917541503906	202.29244995117188	0.9999817609786987	291.47430419921875	298.59832763671875	1.0	537.9540405273438	212.8132781982422	0.9999999403953552	548.6319580078125	211.99771118164062	0.001382380723953247	10	031
220	316.20135498046875	203.21435546875	0.9999974966049194	294.9308776855469	296.3731994628906	1.0	537.5521850585938	212.03761291503906	0.9999997615814209	549.205322265625	211.63818359375	0.000605463981628418	10	031
221	317.0941162109375	202.7969207763672	0.9999997019767761	296.5738525390625	295.7132263183594	1.0	540.21435546875	212.47862243652344	0.9999995231628418	549.4124755859375	211.2165985107422	0.000680774450302124	10	031
222	316.04376220703125	204.4101104736328	0.9999932050704956	295.0171203613281	297.739990234375	1.0	538.5940551757812	211.89358520507812	0.9999997615814209	549.9196166992188	212.0790252685547	0.0008804798126220703	10	031
223	316.77337646484375	203.79742431640625	0.9999743700027466	297.0015563964844	297.99029541015625	1.0	537.7269287109375	212.76808166503906	0.9999998807907104	293.4355773925781	299.9266357421875	0.0005371272563934326	10	031
224	316.2543029785156	203.69056701660156	0.9998631477355957	297.4804992675781	298.0717468261719	0.9999999403953552	537.3861083984375	213.35299682617188	0.9999998211860657	294.3260803222656	300.1117858886719	0.0007165968418121338	10	031
225	316.3011779785156	203.70376586914062	0.9999931454658508	297.1394348144531	295.97052001953125	1.0	537.4584350585938	213.06748962402344	1.0	548.3008422851562	212.54647827148438	0.0005936324596405029	10	031
226	316.7624816894531	204.0001220703125	0.9998013973236084	296.4835205078125	295.3335266113281	0.9999996423721313	540.024658203125	213.69488525390625	0.9999999403953552	549.053466796875	212.72897338867188	0.0007101297378540039	10	031
227	316.4705505371094	204.6309356689453	0.999180793762207	296.7004699707031	297.5267639160156	1.0	538.2039794921875	212.57565307617188	0.9999997615814209	548.5802001953125	212.09707641601562	0.002003312110900879	10	031
228	317.22991943359375	205.161376953125	0.1329980194568634	297.56280517578125	296.38519287109375	1.0	537.6473999023438	213.23806762695312	0.9999998807907104	542.5811767578125	215.4373016357422	0.0006664693355560303	10	031
229	318.1397705078125	200.80857849121094	0.41390112042427063	295.71148681640625	296.71331787109375	1.0	539.7843017578125	212.8763885498047	0.9999996423721313	549.0651245117188	211.04989624023438	0.000550389289855957	10	031
230	316.7147216796875	204.61521911621094	0.7581191062927246	296.4411926269531	293.2125549316406	1.0	537.5054321289062	212.65492248535156	0.9999998211860657	548.9412231445312	211.87240600585938	0.001818835735321045	10	031
231	317.10418701171875	202.93252563476562	0.9998487234115601	295.5333251953125	295.8556823730469	1.0	537.5345458984375	212.401611328125	0.9999998807907104	548.4878540039062	212.2845458984375	0.000999152660369873	10	031
232	317.2889404296875	204.4552001953125	0.9999990463256836	296.25054931640625	294.0972900390625	0.9999997615814209	537.8366088867188	211.51393127441406	0.9999997615814209	548.5635986328125	211.77023315429688	0.002024233341217041	10	031
233	319.29510498046875	203.09603881835938	0.9988898038864136	300.05804443359375	279.88641357421875	1.0	537.9490966796875	213.66729736328125	0.9999999403953552	541.8642578125	214.61517333984375	0.0009935200214385986	10	031
234	323.2543029785156	201.21058654785156	1.0	302.8790283203125	272.5357971191406	1.0	537.3671875	215.11343383789062	0.9999997615814209	542.0582275390625	217.18772888183594	0.0010075271129608154	10	031
235	330.2438049316406	199.28392028808594	1.0	296.74627685546875	263.3173828125	1.0	537.6790161132812	212.56488037109375	0.9999997019767761	550.2098999023438	212.24317932128906	0.0017639696598052979	10	031
236	334.2618103027344	193.2760772705078	1.0	295.99920654296875	260.9261169433594	1.0	539.271728515625	212.87496948242188	0.9999997615814209	549.42822265625	211.74172973632812	0.0007934272289276123	10	031
237	335.6645812988281	189.7947235107422	0.9999995827674866	300.505859375	246.9441680908203	0.9981906414031982	537.517578125	213.1803741455078	0.9999998807907104	549.172119140625	212.5409393310547	0.0007425546646118164	10	031
238	341.12957763671875	185.80992126464844	1.0	306.3858947753906	244.9647979736328	0.9999980926513672	539.9789428710938	213.85791015625	0.9999996423721313	548.391845703125	211.70545959472656	0.00041422247886657715	10	031
239	341.297119140625	181.4306640625	1.0	343.754638671875	183.3894805908203	0.00226709246635437	540.8797607421875	214.22401428222656	1.0	548.5654296875	212.1111297607422	0.0011890530586242676	10	031
240	339.6180725097656	177.9876251220703	0.9999990463256836	341.68328857421875	178.52186584472656	0.8643018007278442	538.1649780273438	212.39788818359375	0.9999995231628418	549.4254760742188	211.24935913085938	0.0005815327167510986	10	031
241	340.31610107421875	173.90194702148438	1.0	341.6195983886719	175.75747680664062	0.10540920495986938	537.8367919921875	211.69766235351562	0.9999997019767761	549.1239624023438	211.1319580078125	0.0007943809032440186	10	031
242	340.2259521484375	172.90220642089844	1.0	341.4332275390625	174.9134979248047	0.12163358926773071	538.3714599609375	212.64691162109375	0.9999998807907104	549.0333862304688	213.18614196777344	0.0008647739887237549	10	031
243	339.58245849609375	173.70433044433594	0.9999998211860657	341.34722900390625	174.90525817871094	0.35142144560813904	540.0213012695312	212.7509002685547	0.9999997615814209	548.30615234375	211.23834228515625	0.0009483993053436279	10	031
244	338.9307861328125	175.16940307617188	0.9999908804893494	340.3216857910156	175.27215576171875	0.9657492637634277	540.01220703125	213.32980346679688	0.9999998807907104	548.57470703125	213.0093994140625	0.0007319152355194092	10	031
245	339.2018737792969	175.30191040039062	0.9956626892089844	340.1066589355469	174.8666229248047	0.9999123811721802	540.4075927734375	213.40823364257812	0.9999999403953552	548.198486328125	212.45477294921875	0.0008984506130218506	10	031
246	340.5221252441406	174.5762481689453	0.9576700925827026	343.0494689941406	174.17015075683594	0.9999749660491943	540.4054565429688	212.98049926757812	0.9999998807907104	549.0480346679688	212.5251922607422	0.0007200837135314941	10	031
247	341.3391418457031	176.6853790283203	0.9749442338943481	344.134765625	175.04931640625	0.9998933672904968	540.4918823242188	213.20748901367188	0.9999997615814209	550.2481079101562	211.41954040527344	0.0008233487606048584	10	031
248	343.5650939941406	174.70498657226562	0.99120032787323	345.64056396484375	174.59375	0.999549150466919	540.6187133789062	212.18699645996094	0.9999998807907104	549.85400390625	210.66148376464844	0.0011373162269592285	10	031
249	343.319091796875	176.38507080078125	0.9991695880889893	344.9823913574219	176.42193603515625	0.9987447261810303	541.2353515625	212.41603088378906	0.9999998211860657	549.6275634765625	211.59996032714844	0.0005854368209838867	10	031
250	342.5133361816406	181.94554138183594	0.9995694160461426	343.4309387207031	182.4905548095703	0.026584893465042114	539.6903686523438	212.64190673828125	1.0	547.9341430664062	212.7520751953125	0.000681459903717041	10	031
251	355.5901794433594	196.09031677246094	0.0009509921073913574	358.5331115722656	194.84112548828125	0.9997520446777344	537.1828002929688	212.27703857421875	0.9999998807907104	549.4778442382812	212.47113037109375	0.0008859038352966309	10	031
252	368.68548583984375	195.7874298095703	0.0008844733238220215	362.5973815917969	193.99876403808594	0.9999566078186035	540.3289184570312	213.62757873535156	0.9999997615814209	361.37353515625	194.35806274414062	0.0004921853542327881	10	031
253	455.6370849609375	197.26722717285156	0.07383999228477478	638.4965209960938	3.455949544906616	4.884600639343262e-5	540.5591430664062	212.36279296875	0.9999994039535522	549.928955078125	211.02650451660156	0.00031498074531555176	10	031
254	339.7596130371094	210.15797424316406	0.5041361451148987	369.5274658203125	191.77195739746094	0.9999934434890747	541.0671997070312	213.1157684326172	0.9999996423721313	549.5157470703125	212.4782257080078	0.0005806386470794678	10	031
255	343.75323486328125	207.59280395507812	0.25096595287323	370.6977844238281	193.031005859375	0.9999950528144836	541.251953125	212.45704650878906	0.9999997615814209	548.423828125	211.0387725830078	0.0004318654537200928	10	031
256	346.38702392578125	209.46290588378906	0.02109655737876892	368.75341796875	191.65377807617188	0.9993195533752441	541.5248413085938	212.595947265625	0.9999997615814209	548.4491577148438	213.3245391845703	0.0005775690078735352	10	031
257	353.3238525390625	208.28843688964844	0.0032822489738464355	453.2329406738281	190.3917694091797	0.01844361424446106	542.0281372070312	213.2704620361328	0.999998927116394	549.574951171875	212.27635192871094	0.00048217177391052246	10	031
258	355.8267822265625	210.87908935546875	0.0030782222747802734	455.4673767089844	190.66796875	0.9982082843780518	540.8828735351562	213.54409790039062	0.9999997615814209	549.5781860351562	211.86988830566406	0.00036850571632385254	10	031
259	356.8131408691406	210.8575897216797	0.9609404802322388	455.40972900390625	190.57826232910156	0.8825393915176392	541.3920288085938	213.3646697998047	0.9999997615814209	549.8404541015625	212.53350830078125	0.0010779798030853271	10	031
260	357.4386291503906	206.5031280517578	0.9993823170661926	454.3316650390625	192.49996948242188	0.0005165636539459229	540.969970703125	212.20962524414062	0.9999998807907104	550.3887329101562	211.4081268310547	0.0004954636096954346	10	031
261	454.5759582519531	194.0802001953125	0.04503220319747925	645.1415405273438	431.9747619628906	0.00032660365104675293	541.1065063476562	213.10586547851562	0.9999998807907104	550.229736328125	214.78390502929688	0.0008193552494049072	10	031
262	361.8470458984375	202.67770385742188	0.9998869895935059	459.5075378417969	190.23699951171875	0.005560189485549927	540.3013305664062	212.42800903320312	1.0	548.5673217773438	211.89768981933594	0.0014331936836242676	10	031
263	354.8535461425781	199.83279418945312	0.9912899732589722	460.93499755859375	188.32142639160156	0.002259284257888794	540.5289306640625	212.49111938476562	0.9999998807907104	547.85498046875	212.0418243408203	0.0003205239772796631	10	031
264	352.519775390625	200.86294555664062	0.979609489440918	465.8249206542969	183.955810546875	0.0071032047271728516	541.287109375	212.98513793945312	0.9999998807907104	550.262451171875	211.8379364013672	0.0005553364753723145	10	031
265	335.76849365234375	172.56602478027344	0.9998657703399658	338.1072692871094	170.6101531982422	0.3043208122253418	540.0110473632812	214.45997619628906	0.9999992847442627	549.1015014648438	214.9425506591797	0.0011436641216278076	10	031
266	329.34893798828125	164.13636779785156	1.0	352.4148864746094	208.45870971679688	0.9999897480010986	539.8843994140625	211.87709045410156	0.9999998807907104	548.3055419921875	212.0634765625	0.001130610704421997	10	031
267	323.75164794921875	155.69944763183594	1.0	351.5050048828125	211.79539489746094	0.9997878074645996	537.6724853515625	210.828857421875	0.9999997615814209	550.6990966796875	211.29324340820312	0.0009324550628662109	10	031
268	317.4094543457031	151.82827758789062	0.9999998807907104	348.8155517578125	213.13009643554688	0.9994052648544312	540.0551147460938	211.877197265625	0.9999997019767761	549.5379028320312	212.02792358398438	0.0008611083030700684	10	031
269	312.6268310546875	147.02410888671875	1.0	340.2601623535156	212.61251831054688	0.02779865264892578	540.4725341796875	212.63063049316406	0.9999998807907104	548.71923828125	211.20651245117188	0.0006784796714782715	10	031
270	310.1251525878906	146.66490173339844	1.0	311.1930236816406	149.7428436279297	0.0009249746799468994	539.58203125	212.43959045410156	0.9999997615814209	548.484619140625	211.53492736816406	0.0009086430072784424	10	031
271	308.9810791015625	147.4144287109375	1.0	332.7932434082031	207.23268127441406	0.0006010830402374268	537.858642578125	213.01651000976562	0.9999998807907104	549.133056640625	212.67831420898438	0.00034874677658081055	10	031
272	308.165771484375	147.74537658691406	1.0	310.8399963378906	149.9196014404297	0.0009754598140716553	538.2319946289062	212.0034942626953	0.9999999403953552	549.7120361328125	214.1478271484375	0.0006616711616516113	10	031
273	306.39990234375	147.64498901367188	0.9999997019767761	307.97894287109375	148.80030822753906	0.9162619113922119	540.9207153320312	213.49017333984375	0.9999998807907104	549.3272094726562	215.4100341796875	0.0004767477512359619	10	031
274	305.3963928222656	147.1221160888672	0.9999855756759644	306.6993408203125	148.18746948242188	0.9983494281768799	537.4140625	213.36949157714844	0.9999998807907104	549.8682861328125	211.68411254882812	0.0012024939060211182	10	031
275	304.8069763183594	147.99778747558594	0.9999992847442627	306.8780212402344	148.77268981933594	0.9344540238380432	537.593017578125	213.630126953125	0.9999997019767761	550.9797973632812	210.5142059326172	0.0005731582641601562	10	031
276	304.8155822753906	148.1230010986328	0.9997873306274414	306.5699462890625	149.1669921875	0.9994845390319824	537.4988403320312	210.74380493164062	0.9999977350234985	549.9500122070312	211.03103637695312	0.0001894831657409668	10	031
277	305.576171875	147.74891662597656	0.9999902248382568	307.25567626953125	148.72933959960938	0.9888404011726379	537.8858642578125	212.96490478515625	0.9999997615814209	549.2118530273438	212.45884704589844	0.0006534755229949951	10	031
278	305.3789367675781	148.1973876953125	0.9986575841903687	306.31622314453125	149.1429443359375	0.999916672706604	538.6795043945312	214.55816650390625	0.9999998807907104	549.4797973632812	213.49081420898438	0.0017599761486053467	10	031
279	306.68572998046875	149.67510986328125	0.6799235343933105	306.5709533691406	149.2625274658203	0.9999988079071045	540.4984130859375	213.185302734375	0.9999998211860657	549.3594360351562	212.04721069335938	0.0006954669952392578	10	031
280	306.34796142578125	148.90396118164062	0.9922888278961182	308.2199401855469	149.90155029296875	0.9998519420623779	537.9508056640625	212.32754516601562	0.9999996423721313	549.8563842773438	211.76483154296875	0.0005863010883331299	10	031
281	307.547119140625	149.7115020751953	0.9989066123962402	309.6076965332031	150.1536865234375	0.6945691108703613	537.77685546875	211.94940185546875	0.999999463558197	549.194091796875	211.79238891601562	0.00035560131072998047	10	031
282	307.9997863769531	150.79034423828125	0.9992948770523071	295.6798400878906	208.4187774658203	0.3858741819858551	538.1224365234375	213.1777801513672	0.9999997615814209	548.973876953125	213.09698486328125	0.00037786364555358887	10	031
283	307.4175109863281	150.25575256347656	0.9999269247055054	291.0057373046875	210.44923400878906	0.9999979734420776	538.2841186523438	213.64691162109375	0.9999998211860657	290.0459289550781	209.97067260742188	0.0006180703639984131	10	031
284	307.45574951171875	151.1570587158203	1.0	290.1702575683594	209.78102111816406	0.9989039897918701	540.1515502929688	213.54725646972656	0.9999998807907104	549.2294311523438	212.4857635498047	0.0008188784122467041	10	031
285	307.37457275390625	152.57489013671875	1.0	289.4835205078125	207.32867431640625	0.1273861527442932	540.3643798828125	213.0236053466797	0.9999998807907104	549.2919311523438	215.6882781982422	0.0005808770656585693	10	031
286	307.4049072265625	152.39840698242188	1.0	289.88433837890625	208.48858642578125	0.9400321841239929	537.6943359375	213.2061767578125	1.0	549.1658325195312	212.27098083496094	0.0008623600006103516	10	031
287	306.900390625	154.1085968017578	1.0	287.40252685546875	208.00689697265625	0.5865963697433472	538.0269165039062	213.6848907470703	0.9999999403953552	549.5390014648438	212.697021484375	0.0017842650413513184	10	031
288	303.214599609375	158.7563018798828	0.9998384714126587	283.58880615234375	206.7586669921875	0.0932202935218811	537.899658203125	212.82879638671875	0.9999998807907104	548.7347412109375	212.5712890625	0.0003624260425567627	10	031
289	294.3699951171875	165.91925048828125	0.9999557733535767	294.09210205078125	165.79981994628906	0.0006819963455200195	540.1865234375	213.97314453125	0.9999995231628418	549.7645263671875	213.01541137695312	0.0007443726062774658	10	031
290	306.0568542480469	184.1425323486328	0.027544677257537842	280.16827392578125	157.1796417236328	0.9795918464660645	538.3311767578125	211.5885009765625	0.9999985694885254	550.5858764648438	211.00364685058594	0.00043970346450805664	10	031
291	266.9148254394531	157.9495086669922	0.6777155995368958	309.31951904296875	183.5959930419922	0.9608908295631409	538.028564453125	213.18450927734375	0.9999999403953552	265.71142578125	153.39418029785156	0.0004553496837615967	10	031
292	255.76116943359375	161.55906677246094	0.9999324083328247	258.75177001953125	161.67837524414062	0.21232765913009644	540.1332397460938	214.52020263671875	0.9999998211860657	548.9968872070312	212.6980438232422	0.0008949637413024902	10	031
293	249.2373809814453	159.73358154296875	0.9999999403953552	305.5312194824219	174.75143432617188	0.9573467969894409	538.207275390625	211.828125	0.9999998807907104	549.7745971679688	211.3533935546875	0.0008228123188018799	10	031
294	237.87127685546875	160.8385772705078	1.0	297.2235107421875	174.32398986816406	0.9999998807907104	538.6139526367188	211.5714874267578	0.9999995231628418	549.2330932617188	210.54681396484375	0.0009715557098388672	10	031
295	231.36538696289062	160.75987243652344	1.0	296.57244873046875	177.66854858398438	1.0	537.24755859375	213.1401824951172	0.9999998807907104	550.4166259765625	211.60037231445312	0.0005394518375396729	10	031
296	216.65496826171875	163.70529174804688	1.0	259.0567321777344	176.47349548339844	1.0	540.3033447265625	214.0896453857422	0.9999998807907104	549.3524780273438	213.45889282226562	0.001379638910293579	10	031
297	217.4804229736328	165.194091796875	1.0	255.7814483642578	177.97911071777344	0.9999990463256836	541.1651611328125	214.998046875	0.9999998211860657	550.34130859375	213.0585174560547	0.0011336803436279297	10	031
298	218.07418823242188	162.91896057128906	1.0	254.30287170410156	178.7643280029297	0.9990894794464111	538.8567504882812	211.26913452148438	0.9999995231628418	550.7687377929688	210.3439178466797	0.0007474422454833984	10	031
299	218.85983276367188	163.50164794921875	1.0	251.76646423339844	183.19468688964844	0.9999736547470093	537.4717407226562	214.5907745361328	0.9999999403953552	549.7371215820312	213.21731567382812	0.0008738040924072266	10	031
300	217.84442138671875	163.80978393554688	1.0	251.85829162597656	182.5908966064453	0.9999983310699463	538.1874389648438	213.02029418945312	0.9999995827674866	550.295654296875	212.98414611816406	0.0004048347473144531	10	031
301	216.92626953125	164.04066467285156	0.9999998807907104	253.7096710205078	183.74383544921875	0.999999463558197	538.0768432617188	212.49632263183594	0.999999463558197	550.7913818359375	211.3014373779297	0.0005949437618255615	10	031
302	218.30894470214844	164.36001586914062	1.0	253.6294403076172	183.6188507080078	0.9999995231628418	537.9745483398438	212.73878479003906	0.9999996423721313	549.7822875976562	211.44662475585938	0.000582277774810791	10	031
303	217.84271240234375	163.57537841796875	1.0	253.64126586914062	184.8895721435547	0.9999995827674866	538.4892578125	212.73577880859375	0.9999997615814209	548.5430908203125	212.4864959716797	0.000402301549911499	10	031
304	218.6302032470703	163.69895935058594	1.0	248.8485870361328	185.0687713623047	0.19797411561012268	540.3729248046875	213.74351501464844	0.9999998211860657	548.9613647460938	211.83251953125	0.0006350576877593994	10	031
305	218.3547821044922	163.57383728027344	1.0	246.64756774902344	188.1287841796875	0.9999380707740784	538.828369140625	212.55763244628906	0.9999995231628418	550.93798828125	211.6575927734375	0.0009593963623046875	10	031
306	217.55792236328125	164.51173400878906	0.9999999403953552	247.63870239257812	185.10617065429688	0.02598080039024353	540.322021484375	213.37600708007812	0.9999995231628418	550.4435424804688	212.07606506347656	0.0003802180290222168	10	031
307	218.53073120117188	163.61663818359375	1.0	241.41893005371094	190.18695068359375	0.04397374391555786	538.3990478515625	213.54708862304688	0.9999998807907104	542.26025390625	215.38455200195312	0.0002206861972808838	10	031
308	218.04737854003906	163.6101531982422	1.0	244.39239501953125	189.7884063720703	0.9987882375717163	540.694580078125	213.203857421875	0.999999463558197	550.198974609375	211.9371795654297	0.0013483166694641113	10	031
309	218.36351013183594	164.2958221435547	1.0	242.4381561279297	190.52442932128906	0.0014525651931762695	540.6153564453125	213.7734375	0.9999997615814209	548.0855102539062	211.9816131591797	0.0005436241626739502	10	031
310	216.93795776367188	165.08106994628906	1.0	241.66172790527344	191.64418029785156	0.9901546835899353	540.4599609375	215.03768920898438	0.9999994039535522	549.2001342773438	215.46090698242188	0.000578075647354126	10	031
311	215.53506469726562	166.1778106689453	0.9999994039535522	646.09130859375	432.434326171875	0.0004222989082336426	538.0631103515625	213.59634399414062	0.9999997615814209	548.5223999023438	212.74639892578125	0.0005509257316589355	10	031
312	209.2275848388672	171.3514862060547	0.9670213460922241	211.51451110839844	170.24685668945312	0.006854921579360962	540.3284301757812	213.54351806640625	0.9999985694885254	549.9840698242188	211.54820251464844	0.00103721022605896	10	031
313	191.46670532226562	182.795166015625	1.0	248.14517211914062	196.01535034179688	1.0	538.814453125	213.53932189941406	0.9999997615814209	549.8567504882812	213.08987426757812	0.0012395679950714111	10	031
314	184.00799560546875	185.7039794921875	1.0	244.56719970703125	187.82843017578125	1.0	539.9859619140625	213.2698974609375	0.9999997615814209	549.37109375	212.11888122558594	0.0006528198719024658	10	031
315	174.06871032714844	188.8966064453125	1.0	240.8028564453125	181.15206909179688	1.0	538.3328247070312	211.4298553466797	0.9999998807907104	549.9668579101562	211.9615020751953	0.0010013878345489502	10	031
316	167.82997131347656	190.26467895507812	1.0	239.19644165039062	177.0187225341797	0.9999998807907104	537.8506469726562	213.43515014648438	0.9999996423721313	549.2621459960938	212.34710693359375	0.0009472370147705078	10	031
317	160.79888916015625	190.305908203125	1.0	238.62112426757812	177.24546813964844	1.0	538.7052001953125	212.9685821533203	0.9999997615814209	550.0897216796875	211.80502319335938	0.0011611580848693848	10	031
318	155.0032958984375	190.76205444335938	1.0	231.71957397460938	177.31973266601562	1.0	539.9608154296875	213.16018676757812	0.9999997615814209	549.6908569335938	211.32296752929688	0.0006197094917297363	10	031
319	151.50950622558594	191.4566650390625	1.0	223.27308654785156	177.27230834960938	0.9999974370002747	539.83837890625	214.67628479003906	0.9999997615814209	549.6555786132812	212.46328735351562	0.0008696615695953369	10	031
320	148.8115234375	190.44642639160156	1.0	222.17315673828125	179.10757446289062	1.0	537.8722534179688	213.4505157470703	0.9999997615814209	549.8978271484375	212.95191955566406	0.0007883906364440918	10	031
321	146.4177703857422	189.96815490722656	1.0	218.87286376953125	178.43008422851562	1.0	538.7400512695312	213.05809020996094	0.9999997019767761	550.0316772460938	213.04714965820312	0.0010924041271209717	10	031
322	146.45237731933594	189.842041015625	1.0	218.8271942138672	178.7849884033203	1.0	537.3836059570312	212.65020751953125	0.9999996423721313	549.2515258789062	210.26278686523438	0.0006631016731262207	10	031
323	146.78823852539062	188.73692321777344	1.0	218.82127380371094	180.8702850341797	1.0	537.4086303710938	212.10885620117188	0.9999998211860657	549.3846435546875	211.21588134765625	0.0005239546298980713	10	031
324	147.3905792236328	188.791259765625	1.0	214.60250854492188	182.63046264648438	1.0	537.7139282226562	213.29598999023438	0.9999995231628418	550.4307250976562	212.90843200683594	0.0009614527225494385	10	031
325	148.66903686523438	189.4662628173828	1.0	215.86021423339844	185.22418212890625	0.9999983310699463	540.3455200195312	212.72813415527344	0.9999995231628418	549.912109375	212.0411834716797	0.0004299283027648926	10	031
326	148.56309509277344	189.1833953857422	1.0	215.62432861328125	187.1228790283203	0.9999995827674866	537.5888671875	214.6294403076172	0.9999996423721313	550.5567626953125	212.64402770996094	0.0011780858039855957	10	031
327	148.28085327148438	187.663330078125	1.0	215.24655151367188	190.51016235351562	1.0	538.079345703125	211.4154052734375	0.9999990463256836	550.0762329101562	210.58477783203125	0.00044786930084228516	10	031
328	148.74212646484375	188.38858032226562	1.0	213.0283660888672	193.72921752929688	1.0	537.940185546875	213.1375732421875	0.9999998211860657	549.2799682617188	212.376220703125	0.0002352595329284668	10	031
329	148.39979553222656	188.8511199951172	1.0	208.5576934814453	195.26739501953125	0.9998785853385925	540.4891967773438	213.60780334472656	0.9999994039535522	548.6609497070312	212.0347137451172	0.0002561509609222412	10	031
330	147.56626892089844	187.72972106933594	1.0	208.0015869140625	198.51197814941406	0.999985933303833	539.770751953125	213.98013305664062	0.9999998807907104	548.1564331054688	212.48190307617188	0.0005232095718383789	10	031
331	148.52438354492188	187.70936584472656	1.0	206.6593475341797	199.3704071044922	0.9772488474845886	537.7333374023438	211.31568908691406	0.9999991655349731	549.547119140625	210.56732177734375	0.0006358921527862549	10	031
332	148.1419677734375	186.10562133789062	1.0	205.4095916748047	202.8543701171875	0.9999983310699463	540.2297973632812	214.57986450195312	0.9999998211860657	548.4005126953125	212.77752685546875	0.0006685256958007812	10	031
333	148.00193786621094	186.5155792236328	1.0	205.3661651611328	205.66265869140625	0.6105448603630066	536.8530883789062	211.30690002441406	0.9999998807907104	548.5918579101562	211.1487274169922	0.0001589357852935791	10	031
334	148.48196411132812	188.05946350097656	1.0	198.3216552734375	196.27548217773438	0.9999966621398926	540.4998168945312	212.8544158935547	0.9999995827674866	550.0858764648438	211.8522186279297	0.0013571977615356445	10	031
335	148.11288452148438	187.6100311279297	1.0	197.40333557128906	203.22499084472656	0.9999771118164062	540.3467407226562	213.28866577148438	0.9999995827674866	549.9863891601562	214.66104125976562	0.0009255111217498779	10	031
336	143.52029418945312	183.20523071289062	1.0	194.74501037597656	199.316650390625	1.0	540.978515625	212.98854064941406	0.9999991655349731	550.9656982421875	211.90060424804688	0.0007489025592803955	10	031
337	136.77455139160156	176.80616760253906	0.9995511770248413	192.45933532714844	196.9569091796875	1.0	537.9617919921875	212.1852569580078	0.9999996423721313	549.6240844726562	211.8814239501953	0.0010984838008880615	10	031
338	130.73037719726562	177.64808654785156	0.012202173471450806	191.9433135986328	198.05517578125	1.0	537.4491577148438	211.9329071044922	0.999998927116394	550.559814453125	210.97128295898438	0.0004968643188476562	10	031
339	644.4523315429688	458.89471435546875	0.0011647343635559082	184.96786499023438	196.24903869628906	0.9999997615814209	540.2728271484375	213.68212890625	0.9999997615814209	548.8466186523438	212.7348175048828	0.0018267035484313965	10	031
340	114.06796264648438	179.2672576904297	0.664016604423523	189.985595703125	200.5950927734375	0.999993085861206	538.1376342773438	212.21751403808594	0.9999997615814209	549.40478515625	212.23219299316406	0.0008574128150939941	10	031
341	107.17317199707031	176.6612091064453	0.5894484519958496	186.3253173828125	199.40408325195312	0.9999998807907104	540.0403442382812	213.567138671875	0.9999998807907104	549.9059448242188	211.91122436523438	0.0018281936645507812	10	031
342	643.6692504882812	459.8160095214844	0.00029671192169189453	183.79473876953125	202.5523223876953	0.9999942183494568	537.65966796875	212.04501342773438	0.9999998807907104	548.66162109375	212.36666870117188	0.001166313886642456	10	031
343	644.862060546875	430.7658386230469	0.0007526576519012451	179.363037109375	201.00372314453125	0.9999229907989502	540.4556884765625	213.5867462158203	0.9999997615814209	550.167724609375	213.16534423828125	0.0004502832889556885	10	031
344	111.6152114868164	174.1561737060547	0.0029272139072418213	178.82765197753906	201.9984893798828	1.0	540.0772705078125	215.0431671142578	0.9999998807907104	542.563232421875	216.5397186279297	0.0005293786525726318	10	031
345	112.65634155273438	173.93084716796875	0.0006305873394012451	175.6490020751953	203.88136291503906	0.9999998807907104	537.3917846679688	212.41600036621094	0.9999998807907104	548.81787109375	212.47935485839844	0.00039902329444885254	10	031
346	111.3283462524414	174.33621215820312	0.021627068519592285	176.09393310546875	204.85629272460938	0.9999999403953552	537.4536743164062	212.3391876220703	0.9999998807907104	549.5187377929688	211.175537109375	0.0008857548236846924	10	031
347	108.4838638305664	174.30104064941406	0.9996820092201233	175.31875610351562	207.3029327392578	0.9999995827674866	537.9788818359375	211.5265350341797	0.9999997615814209	177.3083038330078	207.9498748779297	0.0004271864891052246	10	031
348	111.95365142822266	174.11618041992188	0.00819242000579834	111.09204864501953	174.0272674560547	0.9990749359130859	538.4238891601562	213.21804809570312	0.9999997019767761	550.2319946289062	212.71499633789062	0.0029434561729431152	10	031
349	112.78280639648438	173.39720153808594	0.01731547713279724	110.92269897460938	173.64471435546875	0.9959543347358704	537.6098022460938	212.84878540039062	0.9999998807907104	550.43359375	212.04476928710938	0.0015382766723632812	10	031
350	106.8156509399414	174.6180419921875	0.5106583833694458	167.08538818359375	212.59446716308594	0.8029990196228027	538.0208740234375	213.46815490722656	0.9999985098838806	549.6998291015625	211.8673858642578	0.00026035308837890625	10	031
351	107.26631927490234	174.20242309570312	0.9793280363082886	166.67543029785156	212.87091064453125	0.9999642968177795	537.75439453125	212.8155975341797	0.9999998807907104	547.9179077148438	212.11524963378906	0.000812917947769165	10	031
352	111.44976806640625	166.44036865234375	0.08764773607254028	168.96786499023438	208.15150451660156	0.9763798713684082	537.9398803710938	212.474853515625	0.9999998211860657	549.0008544921875	212.51683044433594	0.0009926557540893555	10	031
353	108.29187774658203	156.41725158691406	0.02702072262763977	646.2217407226562	432.1822204589844	0.00023353099822998047	540.159423828125	213.5823516845703	0.9999996423721313	549.9093627929688	212.9169921875	0.0006643235683441162	10	031
354	4.566526889801025	5.244937419891357	0.0001538693904876709	138.3129119873047	197.0480194091797	0.9999974966049194	538.197021484375	211.34255981445312	0.9999994039535522	551.382080078125	211.27479553222656	0.0003660917282104492	10	031
355	644.73974609375	430.89422607421875	0.003755122423171997	644.6851196289062	431.55474853515625	0.0001704692840576172	537.7800903320312	212.62167358398438	0.9999998211860657	549.4208374023438	211.94627380371094	0.00036710500717163086	10	031
356	643.6368408203125	461.138427734375	0.002822577953338623	7.881009101867676	5.154228210449219	4.5299530029296875e-5	538.3239135742188	213.84786987304688	0.9999996423721313	550.2496337890625	214.08770751953125	0.00032442808151245117	10	031
357	645.9688720703125	430.9183044433594	0.0005838572978973389	646.0787353515625	431.7453308105469	0.00013759732246398926	539.8843383789062	213.64598083496094	0.9999998211860657	543.1734008789062	215.08642578125	0.0005023181438446045	10	031
358	5.107385635375977	4.715023994445801	0.000246196985244751	7.016556739807129	4.65119743347168	4.717707633972168e-5	539.9552612304688	214.01998901367188	0.9999998807907104	549.2888793945312	212.45382690429688	0.0004442930221557617	10	031
359	643.8667602539062	459.7586975097656	0.0029209554195404053	644.1000366210938	435.4156188964844	0.0003910064697265625	538.0955810546875	211.01626586914062	0.9999985694885254	550.9823608398438	210.5636444091797	0.0010471940040588379	10	031
360	644.375244140625	460.2484130859375	0.0017689764499664307	645.5318603515625	433.1492614746094	0.00015169382095336914	537.9039306640625	212.07455444335938	0.9999995231628418	549.7686157226562	212.27561950683594	0.0004493892192840576	10	031
361	645.4524536132812	430.24853515625	0.00031954050064086914	645.9895629882812	430.4895935058594	9.498000144958496e-5	537.8082885742188	212.6001739501953	0.9999997615814209	549.1722412109375	211.5802459716797	0.0003730356693267822	10	031
362	643.9165649414062	459.958984375	0.0008540451526641846	645.5269165039062	431.32452392578125	0.00019633769989013672	537.079345703125	211.4982452392578	0.9999997615814209	549.6069946289062	211.9655303955078	0.00041678547859191895	10	031
363	116.93451690673828	124.2055435180664	0.0003756284713745117	645.818359375	432.4959716796875	7.781386375427246e-5	537.9560546875	212.2038116455078	0.9999998211860657	543.4305419921875	213.73704528808594	0.000326305627822876	10	031
364	644.422607421875	460.38360595703125	0.0021614134311676025	7.211713790893555	4.632397174835205	6.338953971862793e-5	540.857421875	214.4196014404297	0.9999997615814209	549.7130126953125	213.2687530517578	0.002996206283569336	10	031
365	644.3265991210938	460.3991394042969	0.0006761848926544189	645.9469604492188	431.8089599609375	4.729628562927246e-5	538.5172119140625	212.43212890625	0.9999994039535522	550.9640502929688	211.64688110351562	0.0007093846797943115	10	031
366	643.3414306640625	459.5462341308594	0.00038316845893859863	646.2636108398438	432.7684631347656	5.790591239929199e-5	538.4683227539062	212.72467041015625	0.9999998807907104	549.6115112304688	211.89382934570312	0.0011337995529174805	10	031
367	644.1117553710938	459.6571350097656	0.002747863531112671	645.1389770507812	432.9544677734375	0.00025594234466552734	538.585205078125	212.10400390625	0.9999994039535522	550.37158203125	211.80409240722656	0.00042822957038879395	10	031
368	4.121410369873047	4.489367485046387	0.0005384087562561035	7.45655632019043	5.382873058319092	0.00010630488395690918	537.7642211914062	213.27066040039062	0.9999998211860657	549.9799194335938	212.32644653320312	0.0008193254470825195	10	031
369	3.3174333572387695	5.001835823059082	0.0002516806125640869	638.6066284179688	3.8739426136016846	5.6624412536621094e-5	537.7242431640625	212.6076202392578	0.9999998807907104	548.4658203125	212.11595153808594	0.0005213022232055664	10	031
370	645.841064453125	430.96087646484375	0.0006323456764221191	645.6671752929688	431.8650207519531	0.0005058646202087402	538.1512451171875	212.88938903808594	0.9999997019767761	550.6410522460938	211.96795654296875	0.00067862868309021	10	031
371	645.6044311523438	430.1925964355469	0.0004146695137023926	638.72119140625	3.353851318359375	5.501508712768555e-5	540.5468139648438	213.26988220214844	0.999999463558197	550.820556640625	211.87149047851562	0.000889122486114502	10	031
372	645.1177978515625	432.06390380859375	0.000155717134475708	645.0183715820312	432.7540588378906	0.00014132261276245117	538.4449462890625	213.35540771484375	0.9999998807907104	548.88916015625	212.71507263183594	0.0007343590259552002	10	031
373	642.6256103515625	454.59881591796875	0.0011348128318786621	644.0070190429688	458.8975830078125	0.0001233518123626709	537.9610595703125	213.68186950683594	0.9999998211860657	550.4840698242188	211.5685577392578	0.0005328357219696045	10	031
374	4.435263156890869	5.001230716705322	0.0002251267433166504	645.2230834960938	431.61346435546875	0.00010722875595092773	538.1053466796875	211.93527221679688	0.9999997615814209	550.0449829101562	210.8962860107422	0.0004915297031402588	10	031
375	644.5472412109375	459.6597595214844	0.000367581844329834	7.880127906799316	4.299039363861084	3.165006637573242e-5	540.6531372070312	213.00794982910156	0.9999987483024597	549.951904296875	213.717529296875	0.0006058216094970703	10	031
376	645.2518920898438	431.02606201171875	0.0006289780139923096	645.101318359375	431.6580505371094	0.00023064017295837402	540.15673828125	212.28575134277344	0.9999996423721313	549.3489379882812	210.72943115234375	0.0009868443012237549	10	031
377	645.8167114257812	430.6886901855469	0.0007156729698181152	645.6768798828125	432.1282653808594	0.0001927018165588379	538.02001953125	212.25535583496094	0.9999997615814209	549.8438720703125	212.06739807128906	0.0004781484603881836	10	031
378	643.2891235351562	459.66510009765625	0.0016052424907684326	644.4854736328125	431.948486328125	0.0002956390380859375	540.2589111328125	213.7077178955078	0.9999996423721313	549.8161010742188	211.56040954589844	0.00039526820182800293	10	031
379	643.7322387695312	459.25604248046875	0.0014780759811401367	644.2330322265625	433.3076477050781	0.0007807612419128418	537.5943603515625	214.157958984375	0.9999998807907104	550.258544921875	212.60714721679688	0.0015503168106079102	10	031
380	117.73023223876953	120.60560607910156	0.0006856322288513184	145.96351623535156	181.09056091308594	0.019340932369232178	538.0462646484375	213.11961364746094	0.9999996423721313	549.3680419921875	211.83761596679688	0.000500798225402832	10	031
381	643.7706909179688	460.3376159667969	0.00021150708198547363	644.7568359375	430.90777587890625	0.00014188885688781738	540.6827392578125	213.7746124267578	0.9999998807907104	548.8502807617188	212.53118896484375	0.0004799365997314453	10	031
382	121.357666015625	120.1371841430664	0.004404962062835693	153.61236572265625	186.7042236328125	0.8008722066879272	538.0076904296875	212.2598114013672	0.9999998211860657	549.8903198242188	211.56353759765625	0.0015978217124938965	10	031
383	118.62337493896484	121.64978790283203	0.9512210488319397	150.91668701171875	180.7072296142578	0.5262553691864014	537.7951049804688	212.67645263671875	0.9999997019767761	550.4439697265625	211.93739318847656	0.0008534491062164307	10	031
384	128.12002563476562	122.41571044921875	1.0	133.1897735595703	172.1443328857422	0.7944929599761963	538.1064453125	212.73973083496094	0.9999999403953552	549.8309936523438	211.93087768554688	0.0009486973285675049	10	031
385	138.16299438476562	119.04387664794922	1.0	144.4326934814453	122.4931869506836	0.0021191537380218506	538.2918090820312	212.5451202392578	0.9999998807907104	549.5321044921875	211.79745483398438	0.0011227130889892578	10	031
386	143.49624633789062	118.03575897216797	1.0	149.58087158203125	120.898681640625	0.0003711283206939697	538.27001953125	213.3302001953125	0.9999996423721313	550.5150146484375	211.70338439941406	0.0016120672225952148	10	031
387	150.798828125	115.91336822509766	1.0	645.70166015625	432.8252868652344	0.00026851892471313477	538.276123046875	212.24044799804688	0.9999996423721313	550.81201171875	211.4493865966797	0.001171022653579712	10	031
388	154.83499145507812	116.09494018554688	1.0	160.4293212890625	121.29391479492188	0.0005600452423095703	540.3707885742188	214.37843322753906	0.9999997019767761	549.24169921875	215.053955078125	0.0007113814353942871	10	031
389	162.14556884765625	116.2852783203125	1.0	643.6021118164062	432.5061950683594	0.0013386905193328857	537.914306640625	211.7893829345703	0.9999997615814209	549.7108764648438	211.91087341308594	0.0006039142608642578	10	031
390	166.37088012695312	114.01011657714844	1.0	169.06817626953125	117.45463562011719	0.0002975761890411377	537.8434448242188	213.10134887695312	0.9999995231628418	551.2816772460938	211.45115661621094	0.0007190406322479248	10	031
391	169.76422119140625	114.41267395019531	1.0	175.37799072265625	119.96751403808594	0.0004722177982330322	540.53857421875	213.5338134765625	0.9999998807907104	548.9812622070312	212.0725860595703	0.00045949220657348633	10	031
392	172.34442138671875	114.01189422607422	1.0	176.94432067871094	119.53438568115234	0.0006819963455200195	540.252685546875	213.15716552734375	0.9999997019767761	547.7042236328125	212.25552368164062	0.000805199146270752	10	031
393	172.75836181640625	114.00858306884766	1.0	178.94500732421875	118.79779815673828	0.0013234913349151611	537.76171875	212.81503295898438	0.9999998807907104	549.2408447265625	212.39402770996094	0.0002568364143371582	10	031
394	173.49038696289062	114.40318298339844	1.0	179.65562438964844	119.00276184082031	0.0007505118846893311	538.2661743164062	213.4973907470703	0.9999997615814209	551.0918579101562	212.3204345703125	0.001399308443069458	10	031
395	174.75860595703125	114.22509765625	1.0	133.68917846679688	178.8486785888672	0.014575272798538208	540.4078979492188	213.06207275390625	0.9999987483024597	549.8748779296875	211.46742248535156	0.0013096928596496582	10	031
396	176.2142791748047	113.63231658935547	1.0	135.28817749023438	179.31423950195312	0.058904439210891724	538.0709228515625	212.271484375	0.9999997615814209	548.7237548828125	211.70053100585938	0.0004794001579284668	10	031
397	175.9285125732422	113.58468627929688	1.0	132.22628784179688	182.5049285888672	1.0	539.7767944335938	213.7208709716797	0.9999998807907104	549.7529296875	212.35369873046875	0.0007759928703308105	10	031
398	175.67984008789062	113.24542236328125	1.0	180.11825561523438	116.75040435791016	0.0006825625896453857	538.034912109375	212.61160278320312	0.9999997019767761	549.9465942382812	212.3231964111328	0.0008287131786346436	10	031
399	177.23133850097656	113.95063781738281	1.0	135.80885314941406	181.83848571777344	0.992779552936554	538.2996215820312	212.3538360595703	0.9999997615814209	549.0885009765625	212.00341796875	0.0008314549922943115	10	031
400	176.00108337402344	113.93731689453125	1.0	139.01930236816406	182.4127197265625	0.2436116337776184	537.9448852539062	213.15640258789062	0.9999995827674866	543.4208984375	213.9769287109375	0.0005631446838378906	10	031
401	176.1591796875	113.48489379882812	1.0	141.002685546875	181.0213623046875	0.005142658948898315	537.6002807617188	214.16415405273438	0.9999997615814209	550.0040283203125	211.9709930419922	0.0017299950122833252	10	031
402	177.7622833251953	112.72174072265625	1.0	147.21783447265625	177.57577514648438	0.0021956264972686768	537.99267578125	212.46925354003906	0.9999998211860657	548.5107421875	212.00796508789062	0.001560896635055542	10	031
403	178.48583984375	112.31817626953125	1.0	555.0170288085938	269.9147033691406	0.0010437369346618652	556.72607421875	268.0999450683594	0.9999644756317139	553.48583984375	270.3236389160156	0.005130678415298462	10	031
404	178.56768798828125	112.087158203125	1.0	147.6326446533203	178.97474670410156	0.0011106133460998535	556.7474365234375	267.41229248046875	0.9998577833175659	556.0484619140625	267.22259521484375	0.0069648027420043945	10	031
405	178.7678680419922	112.0315933227539	1.0	147.94508361816406	180.2532501220703	0.993506908416748	556.8552856445312	266.9596252441406	0.9999406337738037	553.0980224609375	270.00360107421875	0.0028457045555114746	10	031
406	179.50436401367188	112.70819854736328	1.0	148.448486328125	183.61990356445312	0.07606261968612671	557.6946411132812	266.678955078125	0.9998615980148315	556.8465576171875	266.4128723144531	0.0008654892444610596	10	031
407	179.37823486328125	112.63212585449219	1.0	145.69895935058594	187.4104766845703	0.5857469439506531	557.99365234375	267.0662841796875	0.9998016357421875	556.915771484375	266.6866760253906	0.0013071298599243164	10	031
408	179.12632751464844	111.80059051513672	1.0	146.4517059326172	185.51258850097656	0.999999463558197	557.2695922851562	267.6880187988281	0.9999741315841675	556.0405883789062	268.7954406738281	0.0007186233997344971	10	031
409	179.7344970703125	112.02098083496094	1.0	147.4510498046875	183.69007873535156	0.23636597394943237	557.5256958007812	267.00103759765625	0.999859094619751	556.0306396484375	268.0219421386719	0.004546999931335449	10	031
410	181.63363647460938	112.78275299072266	1.0	155.6831512451172	182.008544921875	1.0	556.3326416015625	267.60906982421875	0.9999401569366455	556.050048828125	266.7336120605469	0.003660917282104492	10	031
411	560.3750610351562	273.7432861328125	0.0007398724555969238	554.61474609375	268.59527587890625	0.0008156001567840576	556.620849609375	267.46051025390625	0.9969348907470703	555.2328491210938	267.70660400390625	0.006236165761947632	10	031
412	200.9781494140625	115.64659881591797	0.008751392364501953	160.1035614013672	161.06735229492188	0.999940037727356	557.5350341796875	267.8600769042969	0.9999300241470337	553.8671875	270.20263671875	0.0024602413177490234	10	031
413	560.4291381835938	273.1849365234375	0.0017924308776855469	164.18490600585938	152.0943603515625	0.9999451637268066	556.8480224609375	267.18701171875	0.9998492002487183	553.230712890625	270.2244873046875	0.0012369751930236816	10	031
414	560.7381591796875	273.22747802734375	0.0006795525550842285	175.02569580078125	145.5810546875	0.4597192704677582	557.1614379882812	266.9524841308594	0.9998953342437744	556.02197265625	266.69622802734375	0.0012891590595245361	10	031
415	560.6838989257812	273.4233703613281	0.0023290514945983887	189.3479461669922	134.9385223388672	1.0	556.2633666992188	267.3796691894531	0.9999019503593445	554.942626953125	267.5102844238281	0.00617295503616333	10	031
416	561.0110473632812	272.9462585449219	0.0012785494327545166	194.7528533935547	135.53732299804688	0.9999989867210388	556.9006958007812	265.958984375	0.9999277591705322	556.2227172851562	266.2335205078125	0.007607460021972656	10	031
417	560.740234375	273.3037414550781	0.001969665288925171	560.3598022460938	267.45648193359375	0.0004296600818634033	557.3978271484375	266.9669189453125	0.9998526573181152	555.76708984375	267.5935974121094	0.00854504108428955	10	031
418	560.6072998046875	273.6313781738281	0.0024639368057250977	223.95924377441406	129.31028747558594	0.9999992847442627	557.1076049804688	267.4861755371094	0.9999365210533142	555.9786987304688	267.7542419433594	0.007992565631866455	10	031
419	283.23291015625	62.72716522216797	0.9992101192474365	226.23675537109375	126.28661346435547	0.04065901041030884	557.29541015625	266.702392578125	0.9997905492782593	555.8258056640625	266.68646240234375	0.0018723905086517334	10	031
420	293.07952880859375	54.53309631347656	0.999836266040802	555.2575073242188	268.416015625	0.0004749894142150879	557.1041870117188	267.1331481933594	0.9998317360877991	555.7538452148438	266.7874450683594	0.003654956817626953	10	031
421	298.0087890625	52.95292663574219	0.9999975562095642	556.0260620117188	268.8661193847656	0.00033336877822875977	557.4686889648438	267.0945129394531	0.9998692274093628	556.0360107421875	267.25335693359375	0.00379905104637146	10	031
422	303.43951416015625	51.17350387573242	0.9999997615814209	257.4947204589844	115.43717956542969	0.14378947019577026	556.7664794921875	267.3567199707031	0.9999639987945557	556.0952758789062	266.86993408203125	0.0018005669116973877	10	031
423	305.7317810058594	50.046993255615234	0.9999979138374329	261.6953430175781	115.82666015625	0.9999980926513672	557.1255493164062	266.9267883300781	0.9985354542732239	556.4669189453125	267.10601806640625	0.005109876394271851	10	031
424	309.5679931640625	122.16031646728516	0.9156912565231323	267.71484375	118.79898834228516	0.9999986886978149	557.439453125	266.38067626953125	0.9994083046913147	556.0802001953125	266.5216979980469	0.0039733052253723145	10	031
425	314.0534362792969	121.90264892578125	0.9996416568756104	272.1346740722656	122.10775756835938	0.04815560579299927	557.1348266601562	266.9881286621094	0.999843955039978	554.927001953125	266.9742736816406	0.022270262241363525	10	031
426	317.5970764160156	122.34679412841797	0.05799320340156555	272.4716796875	121.41441345214844	0.9297744035720825	557.7884521484375	265.9033203125	0.9996673464775085	555.9119262695312	266.51641845703125	0.020237714052200317	10	031
427	319.552978515625	124.66163635253906	0.1484692096710205	274.1575927734375	123.17355346679688	0.999991238117218	557.0460205078125	267.4158630371094	0.9999291300773621	553.5006103515625	270.5392150878906	0.002071380615234375	10	031
428	315.6318664550781	125.79772186279297	0.0021379292011260986	274.2492370605469	123.22117614746094	0.9999925494194031	557.2017822265625	266.66815185546875	0.9998830556869507	555.796875	267.2554016113281	0.013271689414978027	10	031
429	321.9163818359375	125.72808074951172	0.16238611936569214	274.3258056640625	124.22736358642578	0.9999842643737793	557.9754028320312	267.0892028808594	0.9999587535858154	556.0509033203125	267.8208923339844	0.0032605528831481934	10	031
430	320.0636901855469	127.20159912109375	0.0021208524703979492	275.6448059082031	125.98892974853516	0.9999946355819702	556.7353515625	266.75225830078125	0.9993349313735962	555.7328491210938	266.8669128417969	0.0021776556968688965	10	031
431	320.15399169921875	127.79966735839844	0.0027719736099243164	323.72918701171875	125.73726654052734	0.9978054761886597	556.7888793945312	267.12542724609375	0.9999039173126221	555.5263061523438	266.8863830566406	0.0024529993534088135	10	031
432	646.1380615234375	431.1581115722656	0.0019111037254333496	324.68017578125	126.47589111328125	0.9556362628936768	556.8255615234375	267.2079162597656	0.9999470710754395	556.2970581054688	266.80841064453125	0.002420961856842041	10	031
433	322.6948547363281	124.96466064453125	0.0014007389545440674	323.34979248046875	124.8583984375	0.9963201284408569	557.789306640625	267.1167297363281	0.9999486207962036	555.26806640625	269.11944580078125	0.003293931484222412	10	031
434	323.31072998046875	120.96495819091797	0.018262594938278198	324.6955871582031	125.10858917236328	0.9416282773017883	556.2041015625	267.725830078125	0.9998265504837036	553.5767822265625	270.22943115234375	0.004015743732452393	10	031
435	323.75225830078125	120.99773406982422	0.9999749660491943	324.8682556152344	125.31925964355469	0.04073426127433777	556.798828125	267.034912109375	0.9990479946136475	555.8560180664062	267.549560546875	0.005666375160217285	10	031
436	561.1126098632812	273.5749206542969	0.0011190176010131836	286.4750671386719	134.93112182617188	0.9759930968284607	557.290771484375	267.61663818359375	0.9997656345367432	555.515869140625	268.8546142578125	0.0027727484703063965	10	031
437	323.7000732421875	140.21763610839844	0.9948294162750244	293.6856689453125	115.24163055419922	1.0	557.518310546875	267.69549560546875	0.9998691082000732	556.2583618164062	267.74267578125	0.007339745759963989	10	031
438	324.3836975097656	150.46661376953125	1.0	293.78875732421875	112.4119873046875	0.9999845027923584	557.3578491210938	266.7626647949219	0.9997140169143677	555.4630126953125	266.801513671875	0.004312634468078613	10	031
439	325.0996398925781	158.0824737548828	1.0	288.3764343261719	110.9390869140625	0.9999970197677612	556.564697265625	267.81268310546875	0.9999781250953674	553.5501098632812	267.4071960449219	0.0069862306118011475	10	031
440	325.8811340332031	162.54229736328125	1.0	292.6332702636719	104.63780975341797	0.058633655309677124	556.4666748046875	267.8713684082031	0.999885082244873	556.1934204101562	267.9021911621094	0.006630271673202515	10	031
441	327.0212097167969	166.7727813720703	1.0	294.7196960449219	102.83736419677734	0.9972951412200928	557.2238159179688	267.21923828125	0.999901533126831	555.8936157226562	267.4223937988281	0.005447596311569214	10	031
442	326.439208984375	170.63719177246094	1.0	296.00537109375	103.2667465209961	0.9988905787467957	557.2185668945312	267.21722412109375	0.9998234510421753	556.3406372070312	267.5338134765625	0.004682302474975586	10	031
443	325.4427185058594	174.76710510253906	1.0	299.3479919433594	107.23728942871094	0.11510512232780457	557.6552124023438	267.8127136230469	0.9999538064002991	555.9664306640625	267.326904296875	0.006092250347137451	10	031
444	327.3367919921875	177.50125122070312	1.0	297.5426025390625	110.37181854248047	0.9991456270217896	557.4892578125	267.7783203125	0.9996869564056396	556.6004638671875	267.74517822265625	0.0026161670684814453	10	031
445	327.1622314453125	177.7488250732422	1.0	298.1593933105469	111.81822967529297	0.9989477396011353	557.3096923828125	267.3830871582031	0.999908447265625	556.4182739257812	266.99383544921875	0.0025635063648223877	10	031
446	327.66937255859375	178.0001983642578	1.0	296.9671630859375	111.74944305419922	0.011219650506973267	558.2312622070312	267.0299377441406	0.9980645179748535	556.1071166992188	267.0288391113281	0.006999611854553223	10	031
447	327.18121337890625	179.20399475097656	1.0	300.1434020996094	112.17269897460938	0.8244959712028503	557.2986450195312	268.4870300292969	0.999950647354126	555.6886596679688	266.57373046875	0.0019815564155578613	10	031
448	327.70843505859375	178.5663299560547	1.0	296.9178771972656	115.06244659423828	0.007291585206985474	557.833251953125	266.88446044921875	0.9997609257698059	556.8485717773438	266.8995666503906	0.005511462688446045	10	031
449	327.648681640625	179.9142303466797	1.0	299.3934631347656	113.32366943359375	0.6813924908638	557.3859252929688	267.1402587890625	0.9998258352279663	554.1930541992188	269.6350402832031	0.0013608336448669434	10	031
450	327.72784423828125	180.4656524658203	1.0	300.20391845703125	113.13582611083984	0.9825906157493591	557.374755859375	267.5316467285156	0.9993182420730591	555.9838256835938	267.819091796875	0.006903469562530518	10	031
451	328.5306701660156	180.85379028320312	1.0	296.6259460449219	114.70948791503906	0.30626606941223145	557.19873046875	267.4889831542969	0.9999709129333496	554.2716064453125	267.12091064453125	0.005964398384094238	10	031
452	328.4238586425781	180.77386474609375	1.0	296.8974304199219	114.11337280273438	0.9292176961898804	556.3875122070312	267.6832275390625	0.9998787045478821	556.5983276367188	266.72705078125	0.0014978349208831787	10	031
453	329.2129821777344	178.66757202148438	1.0	296.19207763671875	116.79850769042969	0.013912737369537354	557.2410888671875	266.7956848144531	0.9999330043792725	556.6240234375	265.9569396972656	0.0032120048999786377	10	031
454	331.546630859375	179.41836547851562	1.0	555.8922119140625	269.2327880859375	0.0005688369274139404	557.5198974609375	267.22137451171875	0.9998637437820435	554.310546875	269.987060546875	0.004571646451950073	10	031
455	331.2795104980469	183.1250457763672	1.0	335.84368896484375	183.00808715820312	0.001073211431503296	557.306884765625	266.6072692871094	0.9993129968643188	556.4368286132812	266.3272399902344	0.00137406587600708	10	031
456	329.5913391113281	187.32717895507812	1.0	307.2119445800781	142.25038146972656	0.9863990545272827	557.7719116210938	266.9247741699219	0.9999129176139832	556.645751953125	266.734619140625	0.004432737827301025	10	031
457	330.22589111328125	191.7313690185547	1.0	311.1079406738281	144.64215087890625	0.9999997019767761	557.6702270507812	267.003173828125	0.9996236562728882	556.4521484375	266.58428955078125	0.0036975443363189697	10	031
458	329.4317932128906	195.8677215576172	1.0	313.3453674316406	151.47193908691406	0.9999599456787109	557.4340209960938	267.4067687988281	0.9990334510803223	554.2404174804688	270.0430908203125	0.0017822086811065674	10	031
459	329.44866943359375	200.52565002441406	1.0	312.6278991699219	157.47628784179688	0.9999251365661621	556.9930419921875	266.8177795410156	0.9997973442077637	555.5315551757812	267.19586181640625	0.007614701986312866	10	031
460	329.26763916015625	203.41697692871094	1.0	309.78125	166.09213256835938	0.13366347551345825	556.9752807617188	267.9327087402344	0.9999483227729797	556.9161987304688	267.08056640625	0.0021729469299316406	10	031
461	329.11334228515625	207.55014038085938	1.0	307.3003234863281	167.37110900878906	0.04736444354057312	557.0462646484375	267.5338134765625	0.9999878406524658	557.2732543945312	266.69305419921875	0.001954376697540283	10	031
462	328.3863830566406	210.7803192138672	1.0	307.5167236328125	167.47930908203125	0.9998109340667725	557.29150390625	267.3626403808594	0.9999209642410278	556.1199340820312	267.8248291015625	0.0031722187995910645	10	031
463	328.4749450683594	212.24331665039062	1.0	306.9446105957031	168.22238159179688	0.9999998807907104	557.1812133789062	266.76263427734375	0.9999816417694092	556.118896484375	266.7837829589844	0.005268216133117676	10	031
464	328.03631591796875	214.39797973632812	1.0	306.107177734375	169.47247314453125	0.9998654127120972	556.7737426757812	267.2576599121094	0.9998185634613037	555.7584838867188	267.4822998046875	0.0037662088871002197	10	031
465	329.40069580078125	214.7760467529297	1.0	305.6077880859375	171.1446990966797	0.9999973773956299	556.7080688476562	266.9366455078125	0.9999780654907227	555.72412109375	266.9665832519531	0.0056343674659729	10	031
466	330.39892578125	214.20391845703125	1.0	306.4643859863281	172.134521484375	0.9999998807907104	557.27587890625	267.3075866699219	0.9999600648880005	556.2015380859375	266.5546569824219	0.003369063138961792	10	031
467	328.7770690917969	215.44908142089844	1.0	308.22552490234375	171.51174926757812	0.9999979734420776	557.1029663085938	267.0655822753906	0.9996521472930908	555.8150634765625	268.0242004394531	0.00891202688217163	10	031
468	328.7406921386719	214.73797607421875	1.0	310.8760070800781	171.9628448486328	0.9999632239341736	557.1746826171875	267.0789489746094	0.999883770942688	556.498046875	268.9038391113281	0.0021498501300811768	10	031
469	328.9209899902344	216.31077575683594	0.9999997615814209	312.1504821777344	172.26171875	0.9984674453735352	558.24267578125	266.8880920410156	0.9998272657394409	557.00634765625	266.9778137207031	0.002810448408126831	10	031
470	329.05523681640625	216.3630828857422	1.0	313.120361328125	168.9230194091797	0.9999287724494934	557.4627075195312	266.1888427734375	0.9999305009841919	556.012939453125	267.8641052246094	0.0005510449409484863	10	031
471	329.6540222167969	216.67703247070312	0.9999999403953552	314.7991943359375	170.87095642089844	0.9985032081604004	557.407470703125	267.4618225097656	0.9993892312049866	555.8981323242188	268.978759765625	0.0028412342071533203	10	031
472	327.8703918457031	217.28079223632812	1.0	316.2434997558594	171.14686584472656	0.9999986886978149	557.5829467773438	267.0422668457031	0.9998526573181152	556.8526611328125	266.6535339355469	0.00240209698677063	10	031
473	327.8094787597656	216.684814453125	1.0	315.51458740234375	171.13641357421875	0.9999990463256836	557.851806640625	266.9322509765625	0.9998475909233093	554.9944458007812	269.4922790527344	0.00360262393951416	10	031
474	328.7642822265625	216.42752075195312	0.9999997019767761	313.6988525390625	170.6934356689453	0.9999933242797852	557.7579956054688	267.300048828125	0.9995197057723999	557.35302734375	268.88037109375	0.002468705177307129	10	031
475	329.705078125	217.15029907226562	0.9999990463256836	313.51177978515625	170.5289306640625	0.9999970197677612	557.0860595703125	267.4145812988281	0.9999615550041199	556.7944946289062	266.7410583496094	0.016339868307113647	10	031
476	330.2115173339844	217.50204467773438	0.999998927116394	313.48834228515625	170.37777709960938	0.9999990463256836	557.9675903320312	266.43121337890625	0.9994551539421082	557.1437377929688	267.1012268066406	0.005247920751571655	10	031
477	330.4395751953125	216.83287048339844	0.9999997615814209	310.7080993652344	169.4065704345703	0.9999999403953552	557.6614990234375	266.81646728515625	0.9999359250068665	556.828125	266.55133056640625	0.003832787275314331	10	031
478	331.0085754394531	216.89634704589844	0.9999997019767761	311.92755126953125	170.8949432373047	0.9999999403953552	556.588134765625	267.4378967285156	0.9997687339782715	556.4285888671875	267.4931335449219	0.0018368959426879883	10	031
479	330.7083435058594	216.09771728515625	0.9999998807907104	310.51702880859375	170.8046417236328	0.9999998807907104	557.35693359375	267.5088806152344	0.9996601939201355	555.7388916015625	267.4600830078125	0.016380637884140015	10	031
480	331.1376037597656	215.95486450195312	0.9999998807907104	310.08380126953125	170.02865600585938	0.9999998807907104	556.9034423828125	267.72723388671875	0.9994900226593018	555.8477172851562	267.5246887207031	0.003465801477432251	10	031
481	330.53375244140625	216.3129425048828	1.0	307.0007019042969	169.5301513671875	1.0	557.8229370117188	266.7335510253906	0.9994372129440308	556.8306274414062	267.3544921875	0.004875540733337402	10	031
482	331.7778625488281	217.2591094970703	0.9999998211860657	306.37091064453125	169.2578582763672	1.0	557.1404418945312	267.5233154296875	0.9999121427536011	556.2470092773438	269.1541442871094	0.002746373414993286	10	031
483	329.860595703125	216.09478759765625	1.0	304.5064697265625	170.25518798828125	1.0	557.0895385742188	267.3412780761719	0.9999185800552368	555.9132690429688	266.9927978515625	0.004090249538421631	10	031
484	330.4150085449219	217.14642333984375	0.9999998807907104	303.74176025390625	171.11598205566406	1.0	557.0889282226562	266.7977600097656	0.9998308420181274	555.80615234375	267.0567932128906	0.0033571720123291016	10	031
485	332.1083679199219	216.4358673095703	1.0	305.28326416015625	171.3562469482422	1.0	557.8613891601562	267.25714111328125	0.9993048310279846	557.1278076171875	267.3084411621094	0.0018503069877624512	10	031
486	330.2977600097656	207.7102508544922	0.9999998807907104	310.0546875	177.74493408203125	0.07221516966819763	556.6631469726562	267.1491394042969	0.998711347579956	555.50048828125	267.652099609375	0.0172082781791687	10	031
487	348.2822265625	184.4431610107422	0.4045391082763672	347.87176513671875	185.68780517578125	0.9997826814651489	556.6882934570312	267.029541015625	0.9997831583023071	554.3717041015625	269.99957275390625	0.0027284622192382812	10	031
488	356.4593200683594	181.51467895507812	0.9999989867210388	358.4847717285156	181.7196044921875	0.9626309871673584	557.560546875	267.71405029296875	0.9999809265136719	557.0121459960938	269.26885986328125	0.0022910237312316895	10	031
489	363.101806640625	176.78005981445312	0.9999998807907104	363.77484130859375	177.41006469726562	0.41753852367401123	557.3250122070312	266.7855224609375	0.9993810653686523	556.5067138671875	267.2093811035156	0.003969430923461914	10	031
490	366.825927734375	174.4202423095703	0.9999998807907104	368.5121765136719	175.72235107421875	0.09590092301368713	557.860595703125	267.7565612792969	0.9995917081832886	555.674072265625	267.5240173339844	0.00518074631690979	10	031
491	367.9001159667969	173.56182861328125	0.9999998807907104	369.12335205078125	175.39036560058594	0.021723300218582153	557.2233276367188	266.78564453125	0.9999103546142578	555.65185546875	267.5181579589844	0.004474252462387085	10	031
492	368.3503723144531	173.77145385742188	0.9999995827674866	320.7158203125	223.63174438476562	0.9999997615814209	557.029052734375	268.0180358886719	0.9999618530273438	556.4707641601562	267.5386962890625	0.002906322479248047	10	031
493	368.3875427246094	172.94528198242188	0.9999998807907104	324.62640380859375	224.1732177734375	0.9999998807907104	557.7698364257812	266.738037109375	0.9998080730438232	554.5126342773438	269.5126037597656	0.0008035600185394287	10	031
494	367.09637451171875	172.311279296875	0.9999998211860657	323.6045837402344	225.95008850097656	1.0	556.9920043945312	268.59906005859375	0.9999940395355225	556.0598754882812	268.94189453125	0.001452326774597168	10	031
495	367.927001953125	171.65072631835938	0.9999985694885254	325.0918273925781	226.15737915039062	1.0	557.6051635742188	267.5458068847656	0.9998447895050049	556.2571411132812	267.72509765625	0.0035640299320220947	10	031
496	367.8863830566406	171.65623474121094	0.9999999403953552	328.66729736328125	225.6314239501953	0.9999978542327881	556.8976440429688	267.5586242675781	0.9995423555374146	555.9028930664062	267.07928466796875	0.0032968521118164062	10	031
497	368.4273986816406	172.24195861816406	0.9999998807907104	326.7917175292969	224.77593994140625	0.9999808073043823	557.60595703125	267.3175964355469	0.999672532081604	556.035888671875	267.6390686035156	0.0018863379955291748	10	031
498	368.5040588378906	170.86212158203125	1.0	328.3782958984375	225.71548461914062	0.9999468922615051	558.0654296875	267.5800476074219	0.9999220371246338	557.2782592773438	269.14764404296875	0.0010619759559631348	10	031
499	367.55596923828125	171.6067657470703	0.9999969005584717	330.3363037109375	223.65818786621094	0.9994351863861084	556.6802368164062	267.5059509277344	0.9999703168869019	555.7952880859375	265.9080810546875	0.0018343925476074219	10	031
500	368.01092529296875	171.8690185546875	0.9999998807907104	332.8164978027344	221.171875	0.9990987777709961	557.06396484375	267.73284912109375	0.9999663233757019	553.6288452148438	270.2521667480469	0.003071993589401245	10	031
501	368.4407043457031	171.13719177246094	1.0	332.25897216796875	221.54420471191406	0.9997502565383911	557.42578125	267.36138916015625	0.9999544620513916	556.2001342773438	267.1256408691406	0.0016590654850006104	10	031
502	368.1637268066406	171.56996154785156	1.0	331.05902099609375	222.0805206298828	0.9953577518463135	557.2066650390625	267.96856689453125	0.9999821186065674	556.3196411132812	269.4703674316406	0.0010669231414794922	10	031
503	368.1380615234375	171.79286193847656	0.9999992847442627	332.3547668457031	220.88204956054688	0.9999475479125977	557.2092895507812	267.3259582519531	0.9993219971656799	554.0352783203125	270.14959716796875	0.0020702481269836426	10	031
504	368.74285888671875	171.75514221191406	0.9999994039535522	331.050537109375	221.06137084960938	0.9999754428863525	557.5427856445312	267.70489501953125	0.9995549917221069	555.6511840820312	267.4562683105469	0.0025617480278015137	10	031
505	368.5072021484375	171.57638549804688	1.0	331.1634826660156	220.2953643798828	0.9999718070030212	557.1605834960938	268.2962951660156	0.9999592304229736	554.4295654296875	267.7002868652344	0.0024275779724121094	10	031
506	368.8626708984375	171.07431030273438	1.0	329.6941833496094	220.76405334472656	0.9999995827674866	556.9530639648438	266.9919128417969	0.9997315406799316	554.776123046875	267.0626220703125	0.011534690856933594	10	031
507	368.7528076171875	170.98963928222656	0.9999998807907104	328.6051940917969	219.76467895507812	0.9999998211860657	556.6563720703125	268.52056884765625	0.999860942363739	556.3646240234375	268.711181640625	0.0013330280780792236	10	031
508	369.03387451171875	171.45608520507812	0.9999998807907104	331.9299621582031	216.18081665039062	0.9359047412872314	557.5958251953125	266.3736572265625	0.9999794363975525	554.6051635742188	266.3445129394531	0.002234518527984619	10	031
509	369.21038818359375	171.59051513671875	1.0	331.32122802734375	217.05775451660156	0.9994212985038757	557.7235717773438	267.0032653808594	0.9999276399612427	556.4706420898438	266.6409606933594	0.002241194248199463	10	031
510	369.18414306640625	170.812744140625	0.9999999403953552	331.5758361816406	216.54013061523438	0.9999934434890747	558.05224609375	267.17828369140625	0.999965488910675	557.1884155273438	269.16943359375	0.0022755861282348633	10	031
511	369.1731262207031	171.09945678710938	1.0	329.7019958496094	217.53948974609375	0.9999341368675232	557.1129760742188	267.2100524902344	0.9999295473098755	555.9942016601562	267.0240783691406	0.0032171010971069336	10	031
512	370.01104736328125	170.27963256835938	1.0	332.06085205078125	215.26510620117188	0.9949084520339966	557.0354614257812	266.73486328125	0.9997968673706055	556.3041381835938	265.5960388183594	0.0003891289234161377	10	031
513	370.2336120605469	167.82337951660156	1.0	334.8086853027344	214.61264038085938	0.999976396560669	557.3576049804688	267.40118408203125	0.9998021125793457	554.6474609375	269.603515625	0.002722710371017456	10	031
514	370.2088623046875	162.2695770263672	1.0	339.2464904785156	210.052734375	0.2474103569984436	557.4437866210938	267.363525390625	0.9997416734695435	554.9363403320312	269.1829833984375	0.0025964081287384033	10	031
515	370.2608947753906	156.87396240234375	1.0	340.1008605957031	211.90310668945312	0.023447901010513306	557.573486328125	267.1687316894531	0.999933660030365	555.7994995117188	267.1944580078125	0.004133403301239014	10	031
516	368.54046630859375	151.51734924316406	1.0	339.8345031738281	212.763671875	0.9999992847442627	556.7630004882812	266.4839172363281	0.9998656511306763	555.019775390625	267.0725402832031	0.01113826036453247	10	031
517	368.2611999511719	146.4869842529297	1.0	341.5231018066406	208.39537048339844	0.999987006187439	556.570068359375	268.0821838378906	0.9999158382415771	555.8355102539062	268.3999328613281	0.0017094612121582031	10	031
518	367.57293701171875	144.31393432617188	1.0	341.6187438964844	205.8934783935547	0.6121513843536377	556.978515625	267.2843933105469	0.9999515414237976	556.169677734375	268.93603515625	0.001145482063293457	10	031
519	367.29058837890625	142.75599670410156	1.0	341.3288269042969	201.6639404296875	0.012697398662567139	557.0806884765625	267.0649108886719	0.9999091029167175	555.3886108398438	266.8675537109375	0.002659052610397339	10	031
520	368.6861267089844	140.85690307617188	1.0	341.359130859375	200.80043029785156	0.07638043165206909	557.1463623046875	266.4286193847656	0.9999441504478455	556.0413818359375	267.79296875	0.002065718173980713	10	031
521	366.73138427734375	140.60385131835938	1.0	340.5172119140625	202.7694091796875	0.9419515132904053	557.1689453125	267.32427978515625	0.9996299743652344	555.5582275390625	266.9069519042969	0.014043629169464111	10	031
522	367.7909851074219	141.5543975830078	1.0	338.947998046875	202.94142150878906	0.40595191717147827	557.240234375	267.7978515625	0.9998577833175659	556.3120727539062	267.67144775390625	0.0027942955493927	10	031
523	368.2815246582031	141.3582305908203	1.0	338.4607238769531	201.79183959960938	0.989762544631958	557.4229125976562	267.1025390625	0.9998195171356201	554.2897338867188	269.5067443847656	0.0018440186977386475	10	031
524	367.8307800292969	141.58558654785156	1.0	336.6241455078125	202.98118591308594	0.9943006038665771	558.0601806640625	266.5242004394531	0.9995673894882202	556.938232421875	266.81121826171875	0.008291751146316528	10	031
525	367.595703125	141.34446716308594	1.0	335.646240234375	202.2714385986328	0.9998579621315002	557.9480590820312	266.7106628417969	0.9996345639228821	554.9878540039062	266.6820983886719	0.007874906063079834	10	031
526	366.89306640625	140.4557647705078	1.0	339.0793762207031	201.19642639160156	0.9239861965179443	557.6419067382812	267.17657470703125	0.9998686909675598	556.0453491210938	267.7322082519531	0.003532707691192627	10	031
527	368.5035095214844	141.2100067138672	1.0	336.8157653808594	201.0919189453125	0.9999485611915588	556.4320068359375	267.94818115234375	0.9998899102210999	556.2001342773438	269.3498229980469	0.0022974908351898193	10	031
528	368.36273193359375	140.57061767578125	1.0	337.5747375488281	200.91017150878906	0.998755693435669	557.7625122070312	267.16693115234375	0.9998170733451843	556.2921142578125	267.3739013671875	0.009053707122802734	10	031
529	368.073486328125	141.02334594726562	1.0	336.2479248046875	200.5541534423828	0.9997258186340332	556.7197875976562	267.6355895996094	0.999758243560791	555.583251953125	267.1593933105469	0.008664488792419434	10	031
530	368.1470947265625	140.6229248046875	1.0	334.0015869140625	200.37152099609375	0.9999284744262695	556.833984375	267.84814453125	0.9999868869781494	556.8060302734375	267.0776672363281	0.001702636480331421	10	031
531	367.0633239746094	140.28903198242188	0.9999999403953552	335.7757873535156	199.5629119873047	0.8700671195983887	556.6631469726562	267.99456787109375	0.9999464750289917	555.1387329101562	267.2906799316406	0.008673936128616333	10	031
532	368.3076171875	141.3115692138672	1.0	334.4590148925781	200.0226593017578	0.995996356010437	557.0955810546875	268.0057678222656	0.9998961091041565	553.7496337890625	270.8638610839844	0.0027778148651123047	10	031
533	368.3033752441406	141.53213500976562	1.0	332.57366943359375	200.76870727539062	0.9994995594024658	557.21142578125	266.66455078125	0.9999648332595825	555.58154296875	266.9641418457031	0.010306775569915771	10	031
534	367.85284423828125	141.72348022460938	0.9999998807907104	330.211669921875	198.90365600585938	0.9865250587463379	557.2448120117188	266.6383361816406	0.9999203681945801	555.473388671875	266.4543151855469	0.001872032880783081	10	031
535	361.3067321777344	145.25588989257812	1.0	329.98614501953125	198.0595245361328	0.0355854332447052	557.5844116210938	268.25	0.9998655319213867	556.33642578125	266.979248046875	0.0016498863697052002	10	031
536	348.9429016113281	158.8759765625	0.011593997478485107	348.9736022949219	163.0229949951172	0.0008942782878875732	556.5692749023438	268.2270202636719	0.9997524619102478	555.537353515625	267.9832763671875	0.005816847085952759	10	031
537	334.4611511230469	159.81112670898438	0.08844578266143799	332.5659484863281	154.63211059570312	0.00031426548957824707	557.05517578125	267.04193115234375	0.9998981952667236	556.7496948242188	266.8945007324219	0.0007459521293640137	10	031
538	367.2789611816406	179.1073455810547	0.06211528182029724	364.4118347167969	179.33425903320312	0.9999502897262573	557.3087768554688	266.96435546875	0.9998936653137207	556.1828002929688	267.1723937988281	0.0018492043018341064	10	031
539	303.5185852050781	160.55349731445312	0.9999999403953552	363.73126220703125	176.89913940429688	1.0	557.8571166992188	267.95306396484375	0.999610424041748	556.2418212890625	267.4144592285156	0.0047938525676727295	10	031
540	300.492431640625	158.92213439941406	0.9999997615814209	362.0116882324219	179.59141540527344	1.0	557.22314453125	267.3304748535156	0.9999662637710571	556.1260986328125	266.8758239746094	0.0031890571117401123	10	031
541	300.5516662597656	160.03411865234375	1.0	359.9205017089844	176.0203857421875	0.9999999403953552	557.3250732421875	266.5193176269531	0.9994505643844604	556.1129760742188	266.85369873046875	0.005082309246063232	10	031
542	300.55340576171875	160.408935546875	1.0	359.0845642089844	175.01666259765625	1.0	557.777099609375	266.7866516113281	0.9997604489326477	556.3782348632812	268.4201965332031	0.0014092326164245605	10	031
