# Supplementary material for: An automated feeding system for the African killifish reveals the impact of diet on lifespan and allows scalable assessment of associative learning
Source: eLife. 2022 Nov 10;11:e69008. doi: 10.7554/eLife.69008 (PMC9788828; doi:10.7554/eLife.69008)
Supplement: Figure 6—source data 2. [file elife-69008-fig6-data2.zip › Training Trajectories/t10_REC023DLC_resnet50_TrainAllTheThingsJun28shuffle1_1030000.csv]

bodyparts_coords	fishhead_x	fishhead_y	fishhead_likelihood	fishtail_x	fishtail_y	fishtail_likelihood	redlight_x	redlight_y	redlight_likelihood	fooddrop_x	fooddrop_y	fooddrop_likelihood	fishnum	recordingnum
0	161.17332458496094	309.6812438964844	0.00040715932846069336	156.973388671875	314.731689453125	1.0	558.3768920898438	266.5157775878906	0.995837390422821	557.0133056640625	264.8940124511719	0.0007480084896087646	10	023
1	4.336637496948242	4.149511337280273	0.00014454126358032227	150.6100311279297	323.3606872558594	1.0	556.6299438476562	266.69232177734375	0.9630385637283325	556.5125122070312	263.7469787597656	0.000640571117401123	10	023
2	644.620849609375	461.624755859375	0.000550389289855957	143.0936279296875	328.7178039550781	1.0	557.1661376953125	266.0452575683594	0.9970844388008118	556.9509887695312	264.87115478515625	0.0010114014148712158	10	023
3	4.702367305755615	4.505534648895264	0.00022786855697631836	143.76535034179688	328.7728576660156	1.0	557.9225463867188	267.47833251953125	0.9995530843734741	556.0684814453125	264.04058837890625	0.00044849514961242676	10	023
4	29.194904327392578	391.3021240234375	0.00611385703086853	131.16424560546875	332.86944580078125	1.0	556.8156127929688	267.0834655761719	0.9936649203300476	556.204833984375	265.449462890625	0.001385807991027832	10	023
5	22.61400032043457	396.62109375	0.9969460964202881	120.36443328857422	333.24066162109375	0.9999980330467224	557.0641479492188	267.5667724609375	0.9968716502189636	556.8304443359375	265.1563720703125	0.0013528764247894287	10	023
6	21.45172882080078	393.9775695800781	0.999998152256012	110.05342102050781	330.9367980957031	1.0	555.9595336914062	268.1971740722656	0.9992278814315796	3.423025608062744	383.47344970703125	0.0009486377239227295	10	023
7	17.226356506347656	385.98992919921875	0.3771035075187683	109.9176254272461	331.1546630859375	1.0	556.8668212890625	267.05291748046875	0.9864951372146606	557.1232299804688	263.998046875	0.0012162327766418457	10	023
8	0.4917771816253662	355.2941589355469	0.0013822615146636963	3.9422943592071533	354.8578186035156	0.006765961647033691	557.1058349609375	266.82000732421875	0.9993945360183716	556.4260864257812	265.05560302734375	0.0006086826324462891	10	023
9	555.83056640625	272.1167297363281	0.00028198957443237305	2.9422173500061035	348.7505798339844	0.00045177340507507324	556.3941650390625	267.62774658203125	0.9998326301574707	556.0050048828125	264.99566650390625	0.0010995566844940186	10	023
10	555.38720703125	271.3636474609375	0.0010955333709716797	554.7933349609375	269.11431884765625	0.00040796399116516113	555.9115600585938	266.689697265625	0.9996342658996582	555.0214233398438	264.6941223144531	0.0023140013217926025	10	023
11	-0.08948087692260742	349.578369140625	0.0007319748401641846	115.8921890258789	360.6749267578125	0.998801589012146	556.4815063476562	267.28192138671875	0.951370358467102	556.3908081054688	264.87408447265625	0.00042387843132019043	10	023
12	-1.538550853729248	348.1860656738281	0.0014500617980957031	120.70038604736328	357.6369323730469	0.9999933242797852	557.4205932617188	267.23370361328125	0.9997000694274902	557.410888671875	264.0797119140625	0.0003122985363006592	10	023
13	-0.7502074241638184	345.3587951660156	0.011202335357666016	123.02021026611328	357.4439697265625	1.0	556.7675170898438	266.7435302734375	0.999529242515564	556.2029418945312	263.94378662109375	0.0002785921096801758	10	023
14	0.2379305362701416	334.20306396484375	0.008090734481811523	108.47962951660156	357.111572265625	0.9999254941940308	556.2092895507812	267.9205627441406	0.9875049591064453	555.9717407226562	265.3918151855469	0.0007013678550720215	10	023
15	1.2900173664093018	321.0948181152344	0.006488293409347534	93.32005310058594	357.6250305175781	1.0	556.639404296875	267.6083984375	0.9883139133453369	556.817138671875	265.2412109375	0.003515183925628662	10	023
16	2.404883861541748	319.74615478515625	0.05676648020744324	5.194882869720459	319.14581298828125	0.9995913505554199	556.97607421875	267.5606994628906	0.8370087742805481	0.19178104400634766	306.259521484375	0.000751107931137085	10	023
17	70.25479888916016	356.2805480957031	0.23684123158454895	73.07001495361328	356.1750793457031	0.9999925494194031	556.350830078125	266.8902282714844	0.9981129765510559	555.6859741210938	265.09368896484375	0.00991809368133545	10	023
18	-0.12037134170532227	306.0745849609375	0.0014694035053253174	77.63260650634766	355.783935546875	1.0	557.0046997070312	266.9270935058594	0.9996200799942017	556.6842651367188	265.0235290527344	0.0006814002990722656	10	023
19	643.5487060546875	460.79522705078125	0.00013259053230285645	68.4259262084961	360.4566955566406	0.6736714839935303	556.246826171875	267.12603759765625	0.983871579170227	556.447021484375	264.43218994140625	0.0009816288948059082	10	023
20	555.8128051757812	271.3946533203125	0.00040328502655029297	1.7767791748046875	277.0833435058594	0.0021576881408691406	557.5447387695312	267.8462829589844	0.9605267643928528	556.5054931640625	264.9622802734375	0.0009663403034210205	10	023
21	556.1535034179688	270.6770324707031	0.0006023645401000977	63.92632293701172	353.2211608886719	0.9548326730728149	558.06982421875	267.0782165527344	0.9976146221160889	556.7305908203125	264.81390380859375	0.002900242805480957	10	023
22	40.498531341552734	326.3227233886719	0.0059095025062561035	1.2615835666656494	257.7078857421875	0.000872492790222168	556.9999389648438	267.5199890136719	0.9982635974884033	557.081787109375	264.7261657714844	0.0005457103252410889	10	023
23	42.144737243652344	325.7637939453125	1.0	1.589210033416748	255.2046661376953	0.0022698640823364258	556.78759765625	266.3607482910156	0.9952709674835205	556.382568359375	264.3028259277344	0.001111149787902832	10	023
24	46.44414520263672	316.5160217285156	1.0	45.76877212524414	319.7027587890625	0.00035962462425231934	557.8773193359375	266.6427917480469	0.056072890758514404	38.847877502441406	305.9903564453125	0.00023934245109558105	10	023
25	47.863487243652344	320.07568359375	1.0	3.3204174041748047	249.89300537109375	0.3597527742385864	556.0357666015625	266.71734619140625	0.9807467460632324	555.9352416992188	264.2768859863281	0.0030004382133483887	10	023
26	3.2281856536865234	244.73092651367188	0.0007629692554473877	3.625821590423584	244.45045471191406	0.006641894578933716	538.7080078125	216.65403747558594	0.9999918937683105	536.660400390625	215.5132293701172	0.0023716390132904053	10	023
27	10.466975212097168	244.7405242919922	0.400686651468277	8.684759140014648	245.1767578125	0.9320336580276489	538.5810546875	215.9333953857422	0.9999998807907104	537.2803955078125	216.467041015625	0.006922602653503418	10	023
28	46.153526306152344	286.2655334472656	0.23781508207321167	47.52212905883789	286.9012756347656	0.3920498490333557	537.8646850585938	215.18667602539062	0.9999998807907104	45.45819091796875	286.8963317871094	0.0023060739040374756	10	023
29	12.228795051574707	241.21652221679688	0.7359592318534851	49.43782424926758	289.4839172363281	0.8216116428375244	537.5599975585938	215.65481567382812	0.9999998807907104	535.691162109375	214.9146270751953	0.0014045238494873047	10	023
30	17.437511444091797	241.55911254882812	0.9999526143074036	66.81316375732422	287.6007995605469	0.9999970197677612	537.4423828125	216.1295928955078	0.9999999403953552	537.2981567382812	217.11135864257812	0.0025093555450439453	10	023
31	20.455535888671875	240.85548400878906	0.9999687671661377	70.96318054199219	282.8423156738281	1.0	540.3240966796875	215.4972686767578	1.0	538.8268432617188	216.66217041015625	0.0005022585391998291	10	023
32	21.09186363220215	240.56275939941406	0.9993730187416077	20.69522476196289	241.92355346679688	0.014520764350891113	539.4490356445312	216.2928924560547	1.0	538.4946899414062	217.23666381835938	0.001026928424835205	10	023
33	23.41598129272461	240.18258666992188	0.3662245273590088	21.791175842285156	238.72703552246094	0.002531290054321289	538.59765625	215.15603637695312	0.9999999403953552	538.5211791992188	215.77955627441406	0.001773148775100708	10	023
34	22.2473087310791	238.1004638671875	0.9601701498031616	45.75100326538086	277.2162170410156	0.01463809609413147	537.629638671875	215.52047729492188	1.0	537.5869750976562	216.6697998046875	0.0009856224060058594	10	023
35	40.76293182373047	278.8851318359375	0.9922120571136475	39.1582145690918	279.05645751953125	0.0007604360580444336	538.95361328125	215.97421264648438	1.0	537.6529541015625	216.9042205810547	0.0005457401275634766	10	023
36	39.95976257324219	279.295654296875	0.9880150556564331	19.29172134399414	236.73976135253906	0.0015754103660583496	539.9384155273438	216.24758911132812	1.0	538.489501953125	217.07167053222656	0.0013554096221923828	10	023
37	38.76969528198242	279.1397399902344	0.9999996423721313	39.17034149169922	281.15447998046875	0.0005536675453186035	539.0562133789062	216.06552124023438	0.9999999403953552	538.0950317382812	217.3814697265625	0.0013896822929382324	10	023
38	39.89369201660156	281.89990234375	0.9924411773681641	644.3648681640625	432.67510986328125	0.0001774132251739502	539.6712036132812	215.91619873046875	1.0	537.1455078125	215.58673095703125	0.0004528164863586426	10	023
39	23.39211082458496	243.27291870117188	0.9999995231628418	645.0369262695312	430.6203308105469	0.0007146596908569336	538.65185546875	215.30686950683594	1.0	536.4551391601562	215.21524047851562	0.0010820627212524414	10	023
40	22.750951766967773	243.83770751953125	0.9999383687973022	646.0775146484375	432.4774169921875	0.00018596649169921875	539.1934204101562	214.869384765625	1.0	538.27294921875	216.35829162597656	0.0009841620922088623	10	023
41	22.74291229248047	244.9596405029297	0.9992148876190186	20.376399993896484	243.19778442382812	0.00046685338020324707	538.4669189453125	215.03036499023438	1.0	538.0792846679688	216.0948486328125	0.0012597441673278809	10	023
42	643.4935913085938	457.37890625	0.0006345212459564209	645.1928100585938	432.1022644042969	0.0002987384796142578	537.9140014648438	215.0827178955078	1.0	536.046630859375	214.5771026611328	0.0012650787830352783	10	023
43	4.6683454513549805	5.706862926483154	0.001622706651687622	643.85107421875	433.4288024902344	0.0005139708518981934	538.5317993164062	215.4088897705078	1.0	536.372314453125	215.11380004882812	0.0009942948818206787	10	023
44	5.129717826843262	5.329085350036621	0.0004997551441192627	15.418964385986328	251.85279846191406	0.00033473968505859375	537.2968139648438	214.63031005859375	0.9999999403953552	536.8199462890625	216.5546875	0.0009616613388061523	10	023
45	25.2503604888916	248.15028381347656	0.06024053692817688	538.0869750976562	215.633544921875	0.00021436810493469238	538.292724609375	215.0069122314453	0.9999998807907104	536.3499145507812	214.88983154296875	0.00205954909324646	10	023
46	24.420141220092773	248.73680114746094	0.9304075837135315	22.153404235839844	249.85606384277344	0.0010787248611450195	539.1043701171875	214.67063903808594	1.0	537.2171630859375	214.33236694335938	0.000807344913482666	10	023
47	4.563986778259277	5.375943660736084	0.0005427896976470947	2.558049201965332	294.3168640136719	0.00028592348098754883	537.7802734375	215.7423553466797	1.0	535.7114868164062	215.4077911376953	0.0012488961219787598	10	023
48	19.841875076293945	275.5919189453125	0.0017194747924804688	537.9498291015625	215.36875915527344	0.00014767050743103027	538.5908203125	215.0610809326172	1.0	536.5426025390625	214.69065856933594	0.0006610453128814697	10	023
49	643.49365234375	458.5395202636719	0.0011778175830841064	643.62060546875	432.802978515625	0.00019210577011108398	538.489990234375	214.67919921875	1.0	536.3733520507812	214.53758239746094	0.0006614327430725098	10	023
50	4.630452632904053	5.411681652069092	0.0005378127098083496	645.1268310546875	430.5330810546875	0.0003129541873931885	538.0568237304688	215.57757568359375	1.0	535.979248046875	215.25701904296875	0.0009424090385437012	10	023
51	4.759405136108398	5.441871643066406	0.0003161430358886719	18.391775131225586	264.1019287109375	0.00025919079780578613	539.6898193359375	216.333251953125	1.0	537.693115234375	217.58103942871094	0.0016880035400390625	10	023
52	5.046494483947754	6.099673748016357	0.0007449090480804443	20.11530303955078	259.9471435546875	0.038695186376571655	537.3538208007812	214.8706817626953	1.0	535.08349609375	214.44027709960938	0.0006558895111083984	10	023
53	24.54949951171875	254.73419189453125	0.5194541215896606	21.05776596069336	258.594970703125	0.0003223717212677002	538.7510375976562	215.76316833496094	1.0	538.1485595703125	216.96990966796875	0.0019304454326629639	10	023
54	27.48233413696289	256.5076599121094	0.029180854558944702	11.609865188598633	294.2373352050781	0.0001882612705230713	538.4242553710938	215.24249267578125	1.0	536.423095703125	215.05789184570312	0.0007690787315368652	10	023
55	25.627763748168945	259.38446044921875	0.0011561214923858643	20.463375091552734	258.0967102050781	0.0003020763397216797	537.8917846679688	215.56607055664062	1.0	535.9461059570312	215.2041473388672	0.00259283185005188	10	023
56	22.701107025146484	260.12481689453125	0.0010358691215515137	538.1854248046875	216.3273162841797	0.00017529726028442383	539.0677490234375	215.88565063476562	1.0	538.0632934570312	217.3089141845703	0.0013925433158874512	10	023
57	31.453014373779297	263.4919738769531	0.0007365047931671143	22.45571517944336	263.0616149902344	0.00013494491577148438	538.3297729492188	215.87417602539062	0.9999999403953552	536.1148071289062	215.46881103515625	0.0017803311347961426	10	023
58	23.58049964904785	262.297607421875	0.9962804913520813	22.79862403869629	262.64239501953125	0.0001112520694732666	539.301025390625	215.22755432128906	1.0	537.1070556640625	215.0761260986328	0.0011285841464996338	10	023
59	7.490650653839111	273.7042236328125	0.0003930628299713135	23.104347229003906	263.6197814941406	1.0	537.957275390625	214.64073181152344	1.0	536.0799560546875	214.67611694335938	0.0013096928596496582	10	023
60	22.64603042602539	263.6759948730469	0.0010100603103637695	24.079999923706055	261.7117919921875	0.0008514523506164551	539.102294921875	215.20057678222656	1.0	537.153076171875	214.8917694091797	0.0010550320148468018	10	023
61	33.608970642089844	260.7871398925781	0.23877394199371338	537.8673706054688	215.24021911621094	0.00024956464767456055	537.805419921875	214.2886199951172	1.0	535.9530029296875	214.09678649902344	0.0008154511451721191	10	023
62	4.831362247467041	5.957516670227051	0.0006431341171264648	18.906633377075195	260.5972595214844	0.00042191147804260254	536.58447265625	213.63157653808594	0.9999999403953552	535.1168823242188	214.47811889648438	0.002549797296524048	10	023
63	4.239805221557617	5.073215007781982	0.0007344186305999756	18.4078426361084	260.3759460449219	0.00026848912239074707	539.976806640625	215.70474243164062	1.0	538.1780395507812	217.2993621826172	0.0006362199783325195	10	023
64	8.157893180847168	275.486572265625	0.0005934834480285645	26.34306526184082	266.8431091308594	0.9999982714653015	538.6474609375	215.06297302246094	1.0	7.592391490936279	277.5356750488281	0.0007143616676330566	10	023
65	7.049004077911377	247.38229370117188	0.0003921091556549072	25.660274505615234	267.39581298828125	0.999997615814209	537.2869873046875	213.7913360595703	1.0	535.9462280273438	213.58865356445312	0.0009823441505432129	10	023
66	34.86354064941406	268.7066955566406	0.0006695985794067383	20.994487762451172	272.5987243652344	1.0	538.7040405273438	215.50611877441406	1.0	536.1683349609375	215.41796875	0.0014513134956359863	10	023
67	4.76420259475708	4.98274564743042	0.0003491640090942383	21.355911254882812	273.9319763183594	1.0	539.106689453125	216.70941162109375	1.0	542.6596069335938	218.45643615722656	0.0014400184154510498	10	023
68	5.622749328613281	289.01849365234375	0.0003847181797027588	19.70744514465332	275.7957458496094	1.0	538.3787231445312	215.8363037109375	1.0	536.1471557617188	215.61184692382812	0.001255810260772705	10	023
69	5.312676906585693	289.26104736328125	0.0004284679889678955	22.00809669494629	275.63079833984375	1.0	536.3614501953125	214.8428497314453	1.0	534.818603515625	215.85598754882812	0.002059370279312134	10	023
70	3.8897311687469482	4.9759626388549805	0.0005584359169006348	21.596647262573242	276.4364013671875	1.0	538.378173828125	216.44219970703125	1.0	11.821657180786133	278.4848327636719	0.001102060079574585	10	023
71	7.3614068031311035	284.1210632324219	0.00042808055877685547	24.24044418334961	276.9753112792969	1.0	538.4490356445312	215.2528533935547	1.0	12.660407066345215	279.3497314453125	0.0015085339546203613	10	023
72	6.345932960510254	289.6269226074219	0.0009469389915466309	21.14236068725586	279.2420959472656	1.0	538.08642578125	215.60940551757812	0.9999998807907104	536.5712280273438	215.58700561523438	0.0018690824508666992	10	023
73	6.488161563873291	289.8544921875	0.0010547339916229248	20.96105194091797	279.5776062011719	1.0	537.868408203125	214.05628967285156	1.0	536.19091796875	213.23304748535156	0.0010990500450134277	10	023
74	7.02132511138916	289.8240966796875	0.0014454424381256104	21.435256958007812	279.3187255859375	1.0	539.8629760742188	215.10316467285156	1.0	539.0220336914062	216.39756774902344	0.0012141168117523193	10	023
75	6.632327556610107	289.8022766113281	0.0018559396266937256	20.31816864013672	280.1314697265625	1.0	538.1104736328125	214.53399658203125	1.0	537.8919677734375	215.51983642578125	0.0013804733753204346	10	023
76	7.207326889038086	289.90673828125	0.0011539757251739502	22.409717559814453	279.2953796386719	1.0	538.4766235351562	214.72633361816406	1.0	536.1803588867188	214.27134704589844	0.0013805627822875977	10	023
77	7.4707865715026855	289.3503723144531	0.0009945929050445557	23.382570266723633	278.75537109375	1.0	537.4629516601562	215.96502685546875	1.0	537.2903442382812	217.0367431640625	0.001268148422241211	10	023
78	4.8473310470581055	6.75405216217041	0.001027435064315796	24.006511688232422	281.0134582519531	1.0	538.5864868164062	216.00991821289062	1.0	537.7869873046875	216.59506225585938	0.0026802122592926025	10	023
79	7.665248870849609	290.48065185546875	0.0005851984024047852	26.303483963012695	279.8775329589844	1.0	537.7633056640625	215.78536987304688	0.9999998807907104	13.015763282775879	280.9772644042969	0.0008741617202758789	10	023
80	8.321964263916016	290.270751953125	0.0003896057605743408	26.67489242553711	279.8310241699219	1.0	538.1344604492188	216.54953002929688	1.0	536.1380615234375	216.1637725830078	0.002131521701812744	10	023
81	8.138622283935547	289.99176025390625	0.0005294680595397949	26.71061134338379	278.98699951171875	1.0	538.6058959960938	214.7178192138672	1.0	13.332743644714355	280.0920715332031	0.0008425712585449219	10	023
82	4.880853652954102	4.823135852813721	0.0013941824436187744	29.469831466674805	274.6783752441406	1.0	536.5777587890625	215.7845001220703	1.0	11.790426254272461	279.66387939453125	0.0011549293994903564	10	023
83	4.266073703765869	5.078615665435791	0.0006264448165893555	30.715835571289062	275.0581970214844	1.0	537.9974365234375	216.6005096435547	1.0	537.1270141601562	217.32786560058594	0.0017213821411132812	10	023
84	643.1668090820312	459.4736022949219	0.00045287609100341797	28.142860412597656	277.0797119140625	1.0	538.5607299804688	215.94908142089844	1.0	12.59300422668457	279.592041015625	0.0008516311645507812	10	023
85	3.818944215774536	5.431301116943359	0.0007886290550231934	28.865245819091797	276.7228698730469	1.0	538.671875	214.78311157226562	0.9999999403953552	11.467382431030273	279.8134460449219	0.0009953081607818604	10	023
86	6.196120262145996	264.1617431640625	0.0005637705326080322	20.057546615600586	283.96484375	1.0	540.108642578125	215.2052764892578	1.0	20.757728576660156	285.5683898925781	0.0010044574737548828	10	023
87	4.91901969909668	5.19857120513916	0.0015285909175872803	12.388715744018555	266.75592041015625	0.0013767778873443604	538.0797729492188	215.63021850585938	1.0	535.5366821289062	215.0907745361328	0.0005057454109191895	10	023
88	23.463632583618164	261.3321533203125	0.8552519083023071	23.0476131439209	263.1977233886719	0.8724206686019897	537.4732666015625	215.06167602539062	1.0	535.86962890625	214.65269470214844	0.0016837120056152344	10	023
89	21.849328994750977	263.3523864746094	0.9960465431213379	5.3742499351501465	248.5091094970703	0.0005145370960235596	538.7024536132812	215.58058166503906	1.0	3.0694937705993652	254.07960510253906	0.0016528069972991943	10	023
90	21.196508407592773	263.8983154296875	0.9999997615814209	643.3633422851562	433.90045166015625	0.0006691813468933105	537.6522216796875	215.33563232421875	0.9999999403953552	3.1578550338745117	254.56021118164062	0.002320021390914917	10	023
91	19.28818130493164	260.746337890625	1.0	61.48752212524414	283.2359619140625	0.999950110912323	538.8065185546875	215.64268493652344	1.0	537.7263793945312	216.81304931640625	0.0017119646072387695	10	023
92	21.569948196411133	259.1889343261719	1.0	61.30870819091797	284.530517578125	0.9999994039535522	537.9364624023438	215.62100219726562	1.0	535.7817993164062	215.08013916015625	0.0007791817188262939	10	023
93	21.032642364501953	260.7217102050781	0.9999995827674866	64.15400695800781	284.5858154296875	0.999996542930603	538.0875854492188	214.49635314941406	1.0	536.3125610351562	214.14581298828125	0.0013766884803771973	10	023
94	22.21763801574707	259.74993896484375	1.0	67.20335388183594	287.9271240234375	0.999994158744812	539.673095703125	214.84881591796875	1.0	537.2702026367188	214.4773406982422	0.0010650157928466797	10	023
95	19.309703826904297	261.5650939941406	1.0	72.00487518310547	287.23712158203125	0.9999998807907104	538.80712890625	215.85263061523438	1.0	1.773632287979126	252.54263305664062	0.0012025237083435059	10	023
96	20.4908390045166	261.4490051269531	0.9999997615814209	74.85450744628906	284.512451171875	0.999992847442627	539.4439086914062	216.14239501953125	1.0	2.950078248977661	253.76266479492188	0.000988006591796875	10	023
97	19.59389305114746	260.89544677734375	1.0	72.4346694946289	285.80181884765625	0.999998927116394	538.8068237304688	215.69398498535156	1.0	537.7354736328125	216.7410125732422	0.0015864968299865723	10	023
98	20.13700294494629	260.4885559082031	1.0	74.24159240722656	287.3357849121094	0.9999997615814209	537.403076171875	215.08352661132812	1.0	536.2333374023438	214.6257781982422	0.0017975568771362305	10	023
99	21.975753784179688	262.6305847167969	1.0	76.19638061523438	290.5824279785156	0.6322561502456665	537.3003540039062	215.5530548095703	1.0	2.9991846084594727	254.0117950439453	0.0017781257629394531	10	023
100	25.274700164794922	272.7693176269531	0.02332305908203125	17.635299682617188	276.1313171386719	0.00900501012802124	537.5932006835938	215.6138458251953	1.0	536.0093383789062	215.9930419921875	0.0006406307220458984	10	023
101	64.53306579589844	269.62066650390625	0.15773436427116394	44.959903717041016	278.3913879394531	0.002768397331237793	537.7935180664062	214.9156036376953	1.0	535.5931396484375	214.72216796875	0.0012083053588867188	10	023
102	35.07138442993164	280.70147705078125	0.9994932413101196	76.93939208984375	272.6986389160156	0.0058622658252716064	538.5479736328125	215.79318237304688	1.0	536.4630126953125	215.59231567382812	0.0012340247631072998	10	023
103	36.654964447021484	284.3880310058594	0.292569637298584	79.85245513916016	273.4203796386719	0.9999992251396179	538.2841796875	215.6284637451172	0.9999999403953552	537.5902099609375	216.62118530273438	0.0022790729999542236	10	023
104	34.55197525024414	286.86285400390625	0.005118638277053833	74.43267822265625	272.6595153808594	0.8740285634994507	538.067138671875	215.78062438964844	1.0	536.1303100585938	215.36276245117188	0.0010015666484832764	10	023
105	36.66395568847656	287.498779296875	0.9466522932052612	78.39452362060547	275.1389465332031	0.999994695186615	539.0884399414062	214.9971160888672	1.0	536.8864135742188	213.957763671875	0.000691831111907959	10	023
106	38.446109771728516	289.31011962890625	0.8848444223403931	74.44973754882812	280.64923095703125	0.9976738691329956	537.5370483398438	214.8953857421875	1.0	535.5816040039062	214.95301818847656	0.0010159611701965332	10	023
107	4.19748067855835	4.026735782623291	0.00014320015907287598	74.6920166015625	279.9633483886719	0.006734699010848999	538.9685668945312	215.6456756591797	1.0	536.77392578125	215.68899536132812	0.000794142484664917	10	023
108	67.20024871826172	278.24615478515625	0.0008144974708557129	76.74311065673828	278.8899841308594	0.8487963676452637	537.0220947265625	216.69654846191406	1.0	536.6502075195312	217.30401611328125	0.002458542585372925	10	023
109	643.439697265625	457.2093505859375	0.00015413761138916016	78.55925750732422	282.6173095703125	0.9915783405303955	537.9703369140625	216.0374298095703	1.0	536.0065307617188	215.48170471191406	0.0005682408809661865	10	023
110	29.671112060546875	289.19439697265625	0.0005982518196105957	81.20258331298828	286.2192077636719	0.9999998807907104	538.6786499023438	214.97055053710938	1.0	536.6395263671875	214.42019653320312	0.0006237030029296875	10	023
111	35.04842758178711	286.06805419921875	0.9163938760757446	80.47625732421875	288.7260437011719	0.96544349193573	538.4581909179688	215.80673217773438	1.0	536.5890502929688	215.33871459960938	0.0014595389366149902	10	023
112	31.399389266967773	287.4854431152344	0.999934196472168	81.80418395996094	291.4166564941406	0.548000693321228	538.216552734375	213.94700622558594	1.0	536.3515014648438	213.1869354248047	0.0009578466415405273	10	023
113	31.086318969726562	287.4789123535156	0.9996924996376038	84.2306900024414	291.4175109863281	0.4171391427516937	538.48974609375	216.6331024169922	1.0	536.0517578125	215.985107421875	0.0013939142227172852	10	023
114	26.951148986816406	288.36773681640625	0.9991821050643921	88.99512481689453	291.9442443847656	1.0	538.458740234375	215.31167602539062	1.0	536.4644775390625	214.86473083496094	0.0014519691467285156	10	023
115	29.068342208862305	286.71173095703125	0.9999998807907104	88.16576385498047	295.42608642578125	1.0	538.54150390625	215.0560302734375	1.0	536.817626953125	215.41470336914062	0.0008428990840911865	10	023
116	30.31475830078125	284.70819091796875	1.0	85.96612548828125	299.1976318359375	0.9999999403953552	538.7206420898438	215.46975708007812	1.0	6.947659492492676	283.9061584472656	0.0008171200752258301	10	023
117	27.703330993652344	284.93560791015625	1.0	83.2366943359375	301.29791259765625	1.0	538.1307983398438	215.1016082763672	1.0	536.192138671875	214.86810302734375	0.001691967248916626	10	023
118	29.220096588134766	284.710205078125	1.0	34.6869010925293	281.4158630371094	0.0006019175052642822	538.1495971679688	216.489990234375	1.0	537.120849609375	217.37718200683594	0.0010066330432891846	10	023
119	29.962230682373047	273.4969482421875	1.0	70.49009704589844	312.0805969238281	0.9999984502792358	537.227783203125	215.5370635986328	1.0	535.4215087890625	215.04202270507812	0.0009772777557373047	10	023
120	30.944551467895508	264.3762512207031	1.0	76.16756439208984	313.3734436035156	0.9999697208404541	538.551513671875	217.19036865234375	0.9999998807907104	537.5328369140625	217.53858947753906	0.0013566911220550537	10	023
121	31.53112030029297	258.07403564453125	1.0	74.28019714355469	311.4237365722656	0.8505909442901611	538.1219482421875	215.73748779296875	1.0	536.4458618164062	215.53955078125	0.0007049739360809326	10	023
122	30.924114227294922	253.89962768554688	1.0	80.77643585205078	308.7080993652344	0.9999998211860657	538.4464111328125	215.3596954345703	1.0	542.1294555664062	217.64308166503906	0.002368927001953125	10	023
123	30.27484893798828	254.05621337890625	1.0	83.22557830810547	310.7554931640625	1.0	538.84326171875	215.4224853515625	1.0	4.8043107986450195	265.6955261230469	0.0007643997669219971	10	023
124	30.18638801574707	253.85140991210938	1.0	82.37096405029297	308.87371826171875	1.0	537.789306640625	214.64614868164062	1.0	535.927734375	214.2311248779297	0.0011112093925476074	10	023
125	29.299354553222656	253.65956115722656	1.0	84.86697387695312	308.2962341308594	1.0	538.6713256835938	215.5485076904297	1.0	536.3582153320312	215.79039001464844	0.001265883445739746	10	023
126	30.483047485351562	253.90318298339844	1.0	85.46611785888672	309.084716796875	1.0	539.29443359375	215.8831787109375	1.0	4.423257827758789	251.8994140625	0.00042894482612609863	10	023
127	31.18065643310547	253.94342041015625	1.0	86.71809387207031	310.8210754394531	1.0	537.9559936523438	216.16085815429688	1.0	537.400390625	217.55935668945312	0.002583324909210205	10	023
128	31.780649185180664	253.6006622314453	1.0	79.88822174072266	309.18634033203125	0.9999464750289917	537.4835815429688	216.2746124267578	1.0	537.1290283203125	217.54913330078125	0.0015946626663208008	10	023
129	31.919498443603516	256.3982849121094	1.0	78.6999740600586	309.4609375	1.0	539.034912109375	215.2099151611328	1.0	536.9151611328125	215.2935333251953	0.0010428428649902344	10	023
130	31.215547561645508	260.1852111816406	1.0	76.34568786621094	308.2544860839844	0.9999999403953552	538.7702026367188	215.77236938476562	1.0	536.5787353515625	215.82061767578125	0.001956939697265625	10	023
131	29.28567886352539	263.784912109375	1.0	80.27672576904297	307.9688720703125	0.9999991655349731	537.8323974609375	215.93569946289062	0.9999998807907104	537.2003173828125	216.94813537597656	0.002169877290725708	10	023
132	29.82138442993164	259.6862487792969	1.0	82.72854614257812	309.4676513671875	0.9998109340667725	538.3966674804688	215.12887573242188	1.0	6.023313522338867	266.95904541015625	0.0013757050037384033	10	023
133	29.718292236328125	261.3114013671875	1.0	643.3018188476562	433.6783752441406	0.00343361496925354	538.3936767578125	216.3297882080078	0.9999999403953552	537.4371337890625	217.26466369628906	0.0013654530048370361	10	023
134	29.467897415161133	267.8275451660156	0.9999997615814209	77.52460479736328	269.4710693359375	0.9998258352279663	538.3201293945312	215.38916015625	1.0	535.9453735351562	214.92816162109375	0.0007356703281402588	10	023
135	29.0692138671875	262.9383850097656	1.0	86.95213317871094	267.76849365234375	1.0	536.8118286132812	215.80096435546875	0.9999998807907104	535.379638671875	215.10414123535156	0.0018239021301269531	10	023
136	25.128650665283203	260.02484130859375	1.0	79.2427749633789	266.4725646972656	0.9999861717224121	538.547119140625	215.98992919921875	0.9999998807907104	537.4837646484375	216.9619598388672	0.002728968858718872	10	023
137	23.977676391601562	259.2628479003906	1.0	81.51692962646484	273.5860595703125	1.0	537.9735717773438	216.10328674316406	0.9999998807907104	537.3069458007812	217.17637634277344	0.002975374460220337	10	023
138	22.862964630126953	256.57464599609375	1.0	79.89763641357422	266.0010070800781	0.9999998807907104	537.8128051757812	215.46945190429688	1.0	3.9044013023376465	266.1992492675781	0.0015147924423217773	10	023
139	22.739913940429688	254.4156036376953	1.0	77.97950744628906	264.252685546875	1.0	539.1073608398438	215.7871551513672	1.0	3.9175899028778076	265.40692138671875	0.0017215907573699951	10	023
140	19.078611373901367	254.44207763671875	1.0	78.2479476928711	261.8622741699219	1.0	538.84375	215.0669403076172	1.0	1.8314321041107178	239.48663330078125	0.0011170506477355957	10	023
141	17.18463897705078	258.92620849609375	1.0	78.61981964111328	260.81890869140625	0.9999997615814209	537.6787719726562	216.01565551757812	0.9999998807907104	536.0020141601562	215.78428649902344	0.003777056932449341	10	023
142	19.48417854309082	268.63238525390625	1.0	78.25790405273438	266.1724548339844	0.02871456742286682	538.4508056640625	216.21578979492188	1.0	537.8387451171875	217.12803649902344	0.0017279386520385742	10	023
143	19.320297241210938	273.7471923828125	1.0	63.47206115722656	255.11196899414062	0.0010899901390075684	536.9312744140625	215.84918212890625	0.9999998807907104	535.2425537109375	215.77920532226562	0.0015267431735992432	10	023
144	20.348289489746094	277.03033447265625	1.0	66.56654357910156	252.8179473876953	1.0	538.4276733398438	215.83248901367188	1.0	536.1082153320312	215.6525115966797	0.0006130337715148926	10	023
145	20.918636322021484	276.8032531738281	1.0	69.51741027832031	254.37045288085938	0.9999205470085144	538.5587158203125	215.22972106933594	1.0	536.4223022460938	214.9441680908203	0.0009280741214752197	10	023
146	21.525178909301758	275.1177062988281	1.0	66.86299133300781	253.88697814941406	0.9999529719352722	537.9634399414062	214.11614990234375	1.0	536.3388061523438	213.72109985351562	0.001307368278503418	10	023
147	22.159404754638672	275.0929260253906	1.0	0.40884828567504883	389.80615234375	0.00053444504737854	537.810546875	215.52252197265625	0.9999998807907104	537.5061645507812	217.1631317138672	0.0021570324897766113	10	023
148	21.52216148376465	271.25946044921875	1.0	7.58370304107666	279.83416748046875	0.00015100836753845215	538.357421875	214.3775177001953	1.0	3.9776501655578613	280.2707214355469	0.0007953643798828125	10	023
149	20.74319839477539	272.8369445800781	1.0	44.551918029785156	267.4530334472656	0.0066474974155426025	538.7910766601562	214.89215087890625	1.0	536.8223876953125	214.494873046875	0.0006961226463317871	10	023
150	21.097444534301758	270.7989501953125	1.0	51.25385665893555	270.0441589355469	0.9752882719039917	537.8819580078125	214.5643768310547	1.0	536.3234252929688	215.16644287109375	0.0008757114410400391	10	023
151	19.99041175842285	269.7582702636719	1.0	54.45051193237305	270.330810546875	0.9999719262123108	538.5354614257812	216.0850067138672	1.0	536.3067016601562	215.50778198242188	0.0010532736778259277	10	023
152	20.4254093170166	269.2659606933594	1.0	58.367774963378906	268.0313720703125	0.34305208921432495	537.6276245117188	215.24693298339844	1.0	537.3820190429688	216.64581298828125	0.0009168684482574463	10	023
153	19.080402374267578	269.0258483886719	1.0	63.0460090637207	269.365234375	0.02697494626045227	538.4921264648438	215.0449981689453	1.0	536.9745483398438	215.47276306152344	0.0009314119815826416	10	023
154	19.449695587158203	269.7536315917969	1.0	69.2275390625	267.3505554199219	1.0	539.2460327148438	215.96710205078125	0.9999999403953552	536.670654296875	215.6389617919922	0.0011869966983795166	10	023
155	20.11721420288086	270.086181640625	1.0	72.5978775024414	265.48577880859375	0.9995002746582031	538.7550048828125	214.90017700195312	1.0	536.8441772460938	214.49758911132812	0.0010411441326141357	10	023
156	19.486007690429688	269.62725830078125	1.0	73.51709747314453	265.5007629394531	0.9999927878379822	539.2387084960938	215.8212432861328	1.0	537.7807006835938	217.12916564941406	0.001360177993774414	10	023
157	19.74000358581543	269.86663818359375	1.0	70.46841430664062	264.062744140625	0.9998453855514526	538.79296875	215.74147033691406	1.0	537.9166259765625	217.27734375	0.0006528794765472412	10	023
158	19.925792694091797	269.55743408203125	1.0	73.91071319580078	264.9825439453125	0.9999998807907104	539.3770141601562	215.9811553955078	1.0	537.6898193359375	217.16192626953125	0.0010723769664764404	10	023
159	19.27130126953125	270.3998107910156	1.0	78.0190658569336	262.71612548828125	0.9999995231628418	538.608154296875	215.24468994140625	1.0	536.4852905273438	215.07211303710938	0.0017108619213104248	10	023
160	18.088367462158203	269.23919677734375	1.0	75.17793273925781	263.28741455078125	1.0	539.0718383789062	215.15982055664062	1.0	536.5670776367188	215.05760192871094	0.0015984773635864258	10	023
161	19.856266021728516	270.0829772949219	1.0	74.88163757324219	265.87603759765625	1.0	537.0180053710938	215.97401428222656	0.9999999403953552	535.662841796875	215.9952850341797	0.002790480852127075	10	023
162	19.005416870117188	268.4783020019531	1.0	72.10287475585938	268.3040771484375	1.0	537.766357421875	214.9665985107422	1.0	2.322425365447998	254.08856201171875	0.0006802082061767578	10	023
163	19.971403121948242	268.9515075683594	1.0	74.63516235351562	264.35711669921875	0.9999998807907104	538.2503662109375	215.43057250976562	1.0	536.1109619140625	214.72984313964844	0.0011141598224639893	10	023
164	24.26729965209961	266.6800842285156	1.0	37.84762191772461	266.50189208984375	0.00029087066650390625	538.088134765625	215.2528533935547	1.0	536.2098999023438	214.82180786132812	0.0017487704753875732	10	023
165	27.850605010986328	264.03802490234375	1.0	37.956478118896484	260.84686279296875	0.00043204426765441895	538.607177734375	215.69015502929688	1.0	4.53340482711792	254.23944091796875	0.0008493661880493164	10	023
166	30.247394561767578	261.5634765625	0.9999996423721313	37.10429382324219	264.5748596191406	0.0002689957618713379	539.0	215.67405700683594	1.0	536.9349975585938	215.49493408203125	0.0010447800159454346	10	023
167	32.12928771972656	261.358642578125	0.9999998807907104	37.263771057128906	263.11785888671875	0.00022715330123901367	539.04833984375	214.9016571044922	1.0	536.8712768554688	214.6804656982422	0.0011111795902252197	10	023
168	36.4406852722168	256.802001953125	0.9113729000091553	35.20769500732422	262.1693115234375	0.0013540089130401611	537.5277099609375	215.1671600341797	0.9999999403953552	537.255615234375	217.1907958984375	0.0009692609310150146	10	023
169	40.245811462402344	254.7637939453125	0.9953851103782654	28.93334197998047	276.4461669921875	0.9838120341300964	539.1799926757812	214.8636016845703	1.0	536.8385009765625	214.7010040283203	0.0008872747421264648	10	023
170	38.119956970214844	257.08740234375	0.09775272011756897	38.023597717285156	255.74334716796875	0.00016748905181884766	538.4679565429688	216.34193420410156	1.0	537.6581420898438	217.1203155517578	0.0009393393993377686	10	023
171	38.62412643432617	257.36431884765625	0.0007822811603546143	644.0253295898438	432.8114929199219	0.00022137165069580078	538.9904174804688	214.9625701904297	1.0	537.97265625	216.20643615722656	0.0008230209350585938	10	023
172	39.971778869628906	257.9588928222656	0.0005387961864471436	37.9173583984375	266.5615234375	0.0002276003360748291	538.0608520507812	215.8735809326172	1.0	535.555419921875	215.4660186767578	0.0007979273796081543	10	023
173	41.13996887207031	249.9914093017578	0.45005977153778076	40.829505920410156	253.01991271972656	0.000995934009552002	537.7667236328125	214.90237426757812	1.0	535.8912963867188	213.93771362304688	0.000405728816986084	10	023
174	42.124481201171875	249.7680206298828	0.08767431974411011	68.44823455810547	261.5180969238281	0.12481069564819336	539.1171264648438	215.20216369628906	0.9999999403953552	536.5327758789062	215.0955810546875	0.0013457238674163818	10	023
175	43.7123908996582	250.78012084960938	0.9999858140945435	65.93192291259766	258.7284851074219	0.0024819374084472656	538.7957763671875	214.32073974609375	1.0	537.3467407226562	214.88429260253906	0.001219332218170166	10	023
176	43.136409759521484	250.02684020996094	0.9999692440032959	74.996337890625	263.8782653808594	0.9508598446846008	538.7069702148438	216.08700561523438	1.0	538.0474853515625	217.32481384277344	0.0006137490272521973	10	023
177	43.343116760253906	248.22763061523438	0.015013426542282104	79.2685317993164	263.8121032714844	0.999956488609314	537.786865234375	214.98992919921875	0.9999999403953552	536.0307006835938	214.91555786132812	0.0006325244903564453	10	023
178	50.82664489746094	233.89639282226562	0.9999644160270691	77.86162567138672	265.1037292480469	0.9788331389427185	539.080078125	215.8799285888672	1.0	536.7313842773438	215.3473358154297	0.0006329119205474854	10	023
179	53.63444137573242	223.74549865722656	0.9962204694747925	54.95680236816406	224.13345336914062	0.9998411536216736	538.9490356445312	215.5795440673828	1.0	537.432373046875	216.64891052246094	0.0018565952777862549	10	023
180	58.54140853881836	216.84906005859375	0.9986155033111572	62.51272964477539	279.97271728515625	1.0	537.92724609375	215.22940063476562	1.0	537.3496704101562	217.01454162597656	0.0004666745662689209	10	023
181	59.172645568847656	212.8615264892578	1.0	66.69241333007812	278.7011413574219	1.0	538.5474243164062	215.65342712402344	1.0	536.1224975585938	215.17991638183594	0.0011699497699737549	10	023
182	57.52690124511719	208.77391052246094	1.0	67.96771240234375	273.76177978515625	1.0	538.8766479492188	214.78729248046875	1.0	536.7313842773438	214.1566925048828	0.0009411275386810303	10	023
183	58.870689392089844	205.3136444091797	1.0	68.75131225585938	270.68768310546875	1.0	539.2120971679688	215.45896911621094	1.0	66.93036651611328	270.99224853515625	0.0009605288505554199	10	023
184	61.078338623046875	203.2904510498047	1.0	69.98987579345703	266.5572509765625	1.0	537.9544067382812	215.31146240234375	1.0	537.6610107421875	216.48167419433594	0.0032519400119781494	10	023
185	62.13399124145508	200.99388122558594	1.0	70.7423324584961	266.9578552246094	1.0	537.944091796875	215.4711151123047	0.9999998807907104	535.901123046875	215.53555297851562	0.0028542280197143555	10	023
186	61.5296745300293	201.80245971679688	1.0	73.59137725830078	266.3254089355469	1.0	538.48486328125	215.82252502441406	0.9999999403953552	536.1987915039062	215.11448669433594	0.0014832615852355957	10	023
187	61.30247497558594	201.68914794921875	1.0	74.08560180664062	267.9176940917969	1.0	538.226318359375	215.03860473632812	0.9999999403953552	536.0984497070312	214.54806518554688	0.0012808442115783691	10	023
188	61.57133102416992	201.04713439941406	1.0	72.13554382324219	266.2627868652344	1.0	538.0841064453125	216.4676513671875	0.9999999403953552	537.7332763671875	217.13758850097656	0.0024820268154144287	10	023
189	62.269500732421875	199.51678466796875	1.0	73.22671508789062	265.0690002441406	1.0	538.5640869140625	215.05902099609375	1.0	536.7081909179688	214.4933319091797	0.0009984970092773438	10	023
190	62.07676696777344	199.6845245361328	1.0	72.4612808227539	262.88189697265625	1.0	539.3798217773438	215.75161743164062	1.0	536.9082641601562	215.70462036132812	0.0005455613136291504	10	023
191	62.05464172363281	200.9879150390625	1.0	72.86840057373047	261.62255859375	1.0	538.2781982421875	215.49176025390625	1.0	536.3062133789062	214.60861206054688	0.0005708932876586914	10	023
192	62.28422164916992	200.74398803710938	1.0	73.2603530883789	260.5810546875	1.0	537.952392578125	215.84719848632812	0.9999998807907104	537.8167724609375	217.0552520751953	0.00173148512840271	10	023
193	62.443782806396484	200.20632934570312	1.0	73.03821563720703	260.8053894042969	1.0	537.166015625	214.7646484375	1.0	535.727783203125	215.3572998046875	0.0013321936130523682	10	023
194	63.174747467041016	200.10987854003906	1.0	73.99895477294922	260.33270263671875	1.0	537.7376708984375	215.34857177734375	1.0	535.4810180664062	215.06024169921875	0.0010587573051452637	10	023
195	62.82304382324219	202.88546752929688	1.0	71.96080780029297	258.7799072265625	1.0	538.4185791015625	215.79537963867188	0.9999998807907104	536.1297607421875	215.51902770996094	0.001711726188659668	10	023
196	63.08467102050781	202.86875915527344	1.0	74.48280334472656	258.4983825683594	0.9999996423721313	537.2299194335938	214.1097412109375	0.9999998807907104	536.0181274414062	213.73178100585938	0.0013995468616485596	10	023
197	64.59963989257812	195.64976501464844	1.0	68.66145324707031	245.7460174560547	0.007735013961791992	536.6664428710938	215.05491638183594	1.0	535.3986206054688	214.87362670898438	0.0013370811939239502	10	023
198	67.67706298828125	190.78053283691406	1.0	67.4132308959961	243.409912109375	0.9995244741439819	538.1932983398438	214.8982696533203	1.0	536.0853881835938	215.065185546875	0.0013003945350646973	10	023
199	65.75447845458984	240.51919555664062	0.00014337897300720215	64.35445404052734	241.7210235595703	0.9999997019767761	537.1880493164062	215.0421905517578	0.9999998807907104	535.5452880859375	214.7195587158203	0.0016988515853881836	10	023
200	91.24908447265625	162.8045654296875	0.9873123168945312	66.515869140625	237.77069091796875	1.0	538.5554809570312	215.37399291992188	1.0	536.4031982421875	214.9945526123047	0.0007231831550598145	10	023
201	108.11622619628906	150.62022399902344	1.0	69.5467758178711	240.65757751464844	1.0	538.0182495117188	215.44842529296875	1.0	536.883544921875	216.52879333496094	0.0013111531734466553	10	023
202	119.93859100341797	139.22010803222656	1.0	72.11600494384766	225.68934631347656	0.9999158382415771	538.15234375	215.1103973388672	1.0	536.0682983398438	214.88992309570312	0.0008991360664367676	10	023
203	132.26296997070312	124.63482666015625	0.9999301433563232	92.63147735595703	217.62525939941406	0.9549129009246826	536.7771606445312	214.93057250976562	1.0	535.0677490234375	214.68597412109375	0.0014639496803283691	10	023
204	150.14227294921875	122.81021118164062	1.0	158.15635681152344	124.591064453125	0.002307683229446411	536.96435546875	215.3142852783203	1.0	535.4649658203125	215.0128631591797	0.0005459189414978027	10	023
205	5.032203674316406	5.528655052185059	0.0010368824005126953	5.999473571777344	5.582081317901611	9.551644325256348e-5	537.81884765625	215.25299072265625	1.0	536.07470703125	215.06761169433594	0.0005074739456176758	10	023
206	182.328369140625	114.19329833984375	0.0900881290435791	128.90261840820312	179.4427490234375	0.9999644756317139	536.7879028320312	215.83970642089844	1.0	535.0111083984375	215.64390563964844	0.0011233389377593994	10	023
207	177.4089813232422	124.8105239868164	0.004002183675765991	210.8199462890625	129.9737548828125	0.9999389052391052	538.8521118164062	214.5295867919922	1.0	536.7391357421875	213.80372619628906	0.0011157095432281494	10	023
208	229.90829467773438	143.2598876953125	1.0	228.1205596923828	145.14418029785156	0.004553109407424927	538.1806030273438	214.9677734375	1.0	536.225830078125	214.6883087158203	0.0013296008110046387	10	023
209	247.8952178955078	148.525390625	1.0	167.68084716796875	135.56637573242188	1.0	538.9683837890625	215.63133239746094	1.0	538.1755981445312	217.0808563232422	0.0020203590393066406	10	023
210	260.4982604980469	152.4243621826172	1.0	181.184814453125	131.06581115722656	1.0	539.8829345703125	217.36712646484375	1.0	537.8737182617188	217.9490509033203	0.0009121894836425781	10	023
211	269.9930114746094	157.05654907226562	1.0	183.79588317871094	132.98719787597656	1.0	538.1903076171875	215.1748504638672	1.0	536.1402587890625	214.62228393554688	0.00043901801109313965	10	023
212	278.8834533691406	162.66372680664062	1.0	201.0352783203125	137.7636260986328	0.9999998807907104	538.1019897460938	215.94248962402344	1.0	537.918212890625	217.20285034179688	0.0015925765037536621	10	023
213	288.48016357421875	178.4620819091797	1.0	210.04693603515625	130.529052734375	1.0	538.960693359375	214.8115997314453	1.0	536.9843139648438	214.51553344726562	0.0013718008995056152	10	023
214	302.9889831542969	204.30255126953125	1.0	242.06101989746094	136.79141235351562	1.0	538.1397094726562	215.5605926513672	1.0	535.9522094726562	215.4026336669922	0.0011159777641296387	10	023
215	315.9361572265625	219.34608459472656	1.0	246.6676483154297	127.99651336669922	1.0	537.8049926757812	214.5349578857422	0.9999998807907104	536.2891235351562	215.21102905273438	0.00143355131149292	10	023
216	328.08758544921875	234.8507537841797	1.0	253.41209411621094	121.81470489501953	1.0	539.4119873046875	215.39500427246094	1.0	536.9310913085938	215.0350799560547	0.00060310959815979	10	023
217	336.52783203125	244.88726806640625	1.0	259.2052001953125	123.56560516357422	1.0	537.87890625	214.6505584716797	1.0	535.8331909179688	214.6453399658203	0.0014365017414093018	10	023
218	341.38861083984375	247.5325469970703	1.0	266.12286376953125	131.93202209472656	1.0	538.2718505859375	215.63729858398438	1.0	536.2439575195312	215.24520874023438	0.0007367730140686035	10	023
219	346.2868347167969	247.396484375	1.0	272.3010559082031	138.14883422851562	1.0	538.4411010742188	215.9022216796875	1.0	537.6445922851562	217.28228759765625	0.003376185894012451	10	023
220	349.2266540527344	248.9214630126953	1.0	278.2978515625	136.35325622558594	1.0	537.4832153320312	214.04409790039062	1.0	536.0115356445312	214.24636840820312	0.001591414213180542	10	023
221	350.6058654785156	250.10357666015625	1.0	280.068603515625	138.22525024414062	1.0	538.5466918945312	213.7139892578125	1.0	536.8128662109375	213.71807861328125	0.001192927360534668	10	023
222	351.6605224609375	250.67738342285156	1.0	282.2810363769531	141.470947265625	1.0	538.1200561523438	213.2554168701172	1.0	536.70361328125	213.89328002929688	0.0005550682544708252	10	023
223	351.71392822265625	250.90631103515625	1.0	285.5534362792969	147.00140380859375	1.0	538.2616577148438	214.44760131835938	1.0	536.6387939453125	215.0087432861328	0.0012243688106536865	10	023
224	353.0570983886719	249.8345184326172	1.0	288.24224853515625	147.81077575683594	1.0	538.4389038085938	214.35728454589844	1.0	536.4115600585938	214.1094207763672	0.0007372498512268066	10	023
225	352.98175048828125	250.2082977294922	1.0	287.7821960449219	147.86643981933594	1.0	537.5424194335938	215.1712646484375	0.9999998807907104	538.059326171875	216.58831787109375	0.003933906555175781	10	023
226	352.9538879394531	250.01402282714844	1.0	286.73541259765625	146.44346618652344	1.0	538.5272216796875	215.9654083251953	0.9999999403953552	538.4393920898438	217.23617553710938	0.004236936569213867	10	023
227	352.93707275390625	249.74122619628906	1.0	288.0174560546875	143.6876983642578	1.0	538.6452026367188	214.48928833007812	0.9999998807907104	537.2612915039062	215.18505859375	0.004230678081512451	10	023
228	352.40753173828125	250.50921630859375	1.0	286.80291748046875	145.69488525390625	1.0	538.04052734375	214.81051635742188	0.9999999403953552	537.5125732421875	216.71221923828125	0.0036011040210723877	10	023
229	352.52294921875	249.97573852539062	1.0	286.6238098144531	145.90501403808594	1.0	538.2833251953125	214.27882385253906	0.9999998807907104	536.8545532226562	214.82176208496094	0.00576135516166687	10	023
230	352.4920654296875	251.54498291015625	1.0	286.75555419921875	145.11900329589844	1.0	539.3541870117188	213.98992919921875	1.0	537.8385009765625	214.40057373046875	0.001348048448562622	10	023
231	354.0260314941406	253.29888916015625	1.0	288.1614990234375	147.35174560546875	1.0	538.6756591796875	214.1873016357422	1.0	539.6146240234375	215.64418029785156	0.0026378333568573	10	023
232	358.6050109863281	258.7645568847656	1.0	290.311279296875	155.57125854492188	1.0	538.7489624023438	214.87948608398438	1.0	539.3653564453125	216.54617309570312	0.00424349308013916	10	023
233	362.63446044921875	263.176025390625	1.0	297.1086730957031	155.83218383789062	1.0	539.3446044921875	214.8411865234375	1.0	539.8339233398438	216.57125854492188	0.0019743740558624268	10	023
234	367.94110107421875	275.4678955078125	1.0	304.3932800292969	174.24273681640625	0.9999995231628418	538.809814453125	214.4671173095703	0.9999999403953552	539.99755859375	216.0669403076172	0.004110395908355713	10	023
235	375.3622131347656	292.2823791503906	1.0	326.2223815917969	184.76808166503906	1.0	538.105712890625	214.73992919921875	1.0	539.02099609375	216.46615600585938	0.002351522445678711	10	023
236	385.4692687988281	311.8393249511719	1.0	644.594970703125	432.428466796875	0.000321805477142334	537.7345581054688	214.38864135742188	0.9999998807907104	536.5111694335938	215.06338500976562	0.0014931261539459229	10	023
237	395.22528076171875	328.4192810058594	1.0	348.0491943359375	218.29458618164062	0.9999969005584717	538.1282958984375	214.64376831054688	0.9999998807907104	536.6249389648438	215.11444091796875	0.0010575354099273682	10	023
238	407.2989501953125	347.57843017578125	1.0	358.6615905761719	223.80511474609375	0.9953598380088806	539.09716796875	215.05160522460938	1.0	536.69287109375	214.80267333984375	0.0010789930820465088	10	023
239	413.568603515625	353.24603271484375	1.0	354.61871337890625	235.5244140625	1.0	538.8125610351562	215.4578399658203	1.0	537.3326416015625	216.88510131835938	0.0009452104568481445	10	023
240	424.3827209472656	363.31781005859375	1.0	355.13494873046875	244.60276794433594	1.0	537.9842529296875	217.3221893310547	0.9999998807907104	536.9263916015625	217.91748046875	0.0030676722526550293	10	023
241	430.43359375	366.6082763671875	1.0	359.4781188964844	254.47998046875	1.0	538.6229248046875	215.36798095703125	1.0	537.8178100585938	216.7899627685547	0.0016060173511505127	10	023
242	436.70391845703125	370.2263488769531	1.0	367.0621032714844	263.3960266113281	0.999995231628418	538.24560546875	215.33990478515625	1.0	536.0751953125	214.7091827392578	0.0011595487594604492	10	023
243	441.0757751464844	371.3687744140625	1.0	375.5858154296875	276.37591552734375	1.0	538.4154052734375	215.63169860839844	1.0	537.5955810546875	216.91366577148438	0.0016531944274902344	10	023
244	444.6169738769531	371.3056640625	1.0	375.37469482421875	275.5221252441406	1.0	537.7950439453125	214.8793487548828	1.0	535.8200073242188	214.49082946777344	0.0009977519512176514	10	023
245	449.6080017089844	372.0643615722656	1.0	377.93133544921875	275.7852783203125	1.0	539.6937255859375	216.63418579101562	1.0	538.2031860351562	217.65013122558594	0.0012215971946716309	10	023
246	450.1080322265625	373.4704284667969	1.0	379.22607421875	279.0127868652344	1.0	538.9569702148438	215.48040771484375	1.0	538.149169921875	216.89024353027344	0.000959247350692749	10	023
247	450.32904052734375	371.5968322753906	1.0	379.841064453125	281.7959899902344	1.0	539.84423828125	215.07888793945312	1.0	537.1859130859375	214.45970153808594	0.0004353523254394531	10	023
248	451.55975341796875	372.7681884765625	1.0	384.1583251953125	282.3047180175781	1.0	539.0676879882812	215.15060424804688	1.0	536.622314453125	214.8130340576172	0.0007187724113464355	10	023
249	452.78387451171875	374.16827392578125	1.0	385.607421875	284.2055358886719	1.0	538.1829223632812	215.6329345703125	1.0	537.2633666992188	217.0752410888672	0.0009019076824188232	10	023
250	454.3026428222656	374.21734619140625	1.0	388.80999755859375	284.3923645019531	1.0	539.0466918945312	215.783203125	1.0	537.7099609375	217.18533325195312	0.0015720725059509277	10	023
251	454.7545166015625	373.56475830078125	1.0	391.53680419921875	284.67132568359375	1.0	538.6749877929688	215.0711669921875	1.0	536.6032104492188	214.7386474609375	0.001109302043914795	10	023
252	455.3695373535156	374.8741760253906	1.0	392.6000061035156	284.9938049316406	1.0	538.9972534179688	215.64462280273438	1.0	536.4940185546875	215.2817840576172	0.0007262825965881348	10	023
253	455.7708740234375	374.1955261230469	1.0	393.2515563964844	290.0731506347656	1.0	538.6844482421875	215.77267456054688	1.0	536.5226440429688	215.3953094482422	0.0012173652648925781	10	023
254	456.4535827636719	373.4505920410156	1.0	396.137451171875	291.9667663574219	1.0	538.5487060546875	216.10140991210938	1.0	537.5469970703125	216.96031188964844	0.0008923709392547607	10	023
255	455.9099426269531	374.3114318847656	1.0	396.1854248046875	287.81353759765625	1.0	537.9982299804688	216.17860412597656	1.0	537.4208984375	217.18502807617188	0.0024746358394622803	10	023
256	455.2676696777344	374.1283874511719	1.0	396.7905578613281	291.0962219238281	1.0	539.1971435546875	215.67747497558594	0.9999999403953552	538.6923828125	216.56655883789062	0.000951915979385376	10	023
257	455.56591796875	375.1451416015625	1.0	397.954833984375	293.8310241699219	0.9999997615814209	538.2627563476562	216.1766357421875	1.0	537.2093505859375	217.2261962890625	0.0020163655281066895	10	023
258	454.4168395996094	373.8979187011719	1.0	394.8399658203125	291.19793701171875	0.9999998807907104	537.4361572265625	216.3214569091797	0.9999998807907104	536.600830078125	217.36361694335938	0.002044588327407837	10	023
259	452.2380676269531	377.8436584472656	1.0	394.56427001953125	295.63690185546875	0.9999973773956299	538.0243530273438	215.0786895751953	1.0	536.1053466796875	214.76051330566406	0.001464247703552246	10	023
260	449.1324157714844	388.061767578125	1.0	644.5385131835938	431.6090087890625	0.0006146132946014404	539.705322265625	215.87393188476562	1.0	537.4950561523438	215.58428955078125	0.0011381804943084717	10	023
261	442.5124816894531	405.24151611328125	1.0	430.390380859375	304.4039001464844	0.41425472497940063	538.0256958007812	215.48486328125	0.9999998807907104	536.0601196289062	215.3940887451172	0.001665264368057251	10	023
262	444.0752868652344	415.7457580566406	1.0	423.1495666503906	296.6600646972656	1.0	537.9443969726562	215.4775390625	1.0	536.0233154296875	214.8271484375	0.0013371407985687256	10	023
263	444.053466796875	429.04248046875	0.9997119903564453	422.33837890625	291.57806396484375	1.0	538.2124633789062	215.4415283203125	1.0	536.1734619140625	215.181396484375	0.0012730062007904053	10	023
264	444.6465759277344	428.37396240234375	0.9999697804450989	424.3359069824219	289.0441589355469	1.0	538.3314208984375	216.22134399414062	1.0	537.5641479492188	217.488037109375	0.0009110867977142334	10	023
265	445.20428466796875	427.4988708496094	1.0	422.3859558105469	287.4658508300781	1.0	538.2307739257812	215.48056030273438	1.0	537.445068359375	216.98562622070312	0.0015847980976104736	10	023
266	444.8169250488281	425.0350646972656	1.0	421.6030578613281	288.3436584472656	1.0	537.9490966796875	215.59066772460938	0.9999998807907104	537.11572265625	217.07162475585938	0.001127779483795166	10	023
267	440.088623046875	419.3783874511719	1.0	538.0341186523438	216.13523864746094	0.0001799166202545166	539.111572265625	216.04766845703125	1.0	537.9696655273438	217.38636779785156	0.0007585585117340088	10	023
268	436.4936218261719	416.4755859375	1.0	538.6292724609375	215.9004364013672	0.00029227137565612793	539.1339111328125	215.969482421875	1.0	537.9013061523438	217.43382263183594	0.0016279220581054688	10	023
269	433.33074951171875	412.2563781738281	1.0	440.1341552734375	410.2593688964844	0.00017648935317993164	538.6461181640625	215.58204650878906	1.0	536.41796875	214.9807891845703	0.000562131404876709	10	023
270	432.31268310546875	409.281982421875	1.0	439.7951354980469	349.8548889160156	0.9990268349647522	538.2850952148438	215.99964904785156	1.0	536.1321411132812	215.3648223876953	0.0006147921085357666	10	023
271	426.0512390136719	402.55926513671875	0.10219776630401611	537.774658203125	215.7802276611328	0.00018894672393798828	538.5722045898438	215.7196807861328	0.9999999403953552	536.3715209960938	215.568115234375	0.0007171630859375	10	023
272	4.152768135070801	5.3559980392456055	0.00045365095138549805	447.229736328125	358.4374694824219	0.03148263692855835	539.1609497070312	215.25042724609375	1.0	537.2758178710938	214.9250030517578	0.0007141530513763428	10	023
273	450.50543212890625	367.02398681640625	0.07031744718551636	447.1325988769531	366.5996398925781	0.9999972581863403	539.1491088867188	215.89520263671875	1.0	537.96240234375	217.21469116210938	0.0009069740772247314	10	023
274	447.49114990234375	373.9732360839844	0.021281301975250244	441.6383056640625	375.4498596191406	0.9999998807907104	538.9647827148438	215.9550323486328	1.0	538.5223388671875	217.1300048828125	0.0007409751415252686	10	023
275	449.17669677734375	373.2223205566406	0.000468522310256958	437.5103454589844	374.07318115234375	1.0	537.588134765625	214.6103973388672	1.0	535.53466796875	213.70359802246094	0.0009539425373077393	10	023
276	447.9197998046875	373.9732360839844	0.0008223652839660645	442.1670227050781	376.28131103515625	1.0	538.4298095703125	215.2508087158203	1.0	535.7871704101562	214.30657958984375	0.00043892860412597656	10	023
277	450.06494140625	373.3036193847656	0.0006837546825408936	444.7331848144531	377.02642822265625	1.0	538.7067260742188	216.04522705078125	1.0	537.7138061523438	216.88807678222656	0.0014946162700653076	10	023
278	450.69024658203125	373.71905517578125	0.00047537684440612793	446.5311279296875	377.022216796875	1.0	538.6757202148438	214.99826049804688	1.0	536.744873046875	214.32650756835938	0.0006296634674072266	10	023
279	422.9417724609375	395.3303527832031	0.08490404486656189	447.4656677246094	377.7393493652344	1.0	538.5697631835938	216.06947326660156	1.0	537.451171875	216.7339630126953	0.0012122392654418945	10	023
280	421.3752746582031	395.4349060058594	0.0019443929195404053	447.3507080078125	375.883056640625	1.0	537.5296630859375	215.87078857421875	0.9999998211860657	537.8123168945312	216.86514282226562	0.007867157459259033	10	023
281	421.53857421875	401.1837463378906	0.999907374382019	448.2772521972656	376.4906311035156	1.0	539.872314453125	215.9676055908203	1.0	538.1046752929688	216.88536071777344	0.0007552206516265869	10	023
282	420.09765625	397.4341125488281	0.9999674558639526	448.6181945800781	375.4189758300781	1.0	538.6599731445312	215.51220703125	1.0	536.5011596679688	214.9359130859375	0.0005884766578674316	10	023
283	419.3031311035156	397.5346374511719	1.0	448.4327392578125	374.10302734375	1.0	538.74755859375	215.43109130859375	1.0	537.8269653320312	217.44618225097656	0.0007350444793701172	10	023
284	417.8326416015625	397.17486572265625	1.0	447.7603454589844	374.0710144042969	1.0	538.6775512695312	217.72850036621094	0.9999999403953552	537.1419067382812	218.80364990234375	0.001637279987335205	10	023
285	418.26708984375	397.900634765625	1.0	445.93115234375	370.2407531738281	1.0	538.5266723632812	215.532470703125	0.9999998807907104	538.0977783203125	216.33480834960938	0.002192258834838867	10	023
286	418.9463806152344	398.2903137207031	0.9999967813491821	444.3856201171875	369.81536865234375	1.0	537.7398071289062	215.54171752929688	1.0	535.5036010742188	215.22369384765625	0.0007326006889343262	10	023
287	418.894775390625	400.492431640625	0.9571585655212402	443.5122375488281	371.1378173828125	1.0	538.4375	215.8739013671875	0.9999998807907104	537.394287109375	217.044677734375	0.002321183681488037	10	023
288	419.556884765625	398.910400390625	1.0	442.2392578125	369.3524475097656	1.0	538.8671875	216.22030639648438	1.0	537.64599609375	217.38961791992188	0.0006245076656341553	10	023
289	418.5689697265625	399.7452697753906	1.0	440.763671875	367.4296875	1.0	538.742919921875	215.76344299316406	1.0	536.4570922851562	215.43435668945312	0.0006231367588043213	10	023
290	418.1283874511719	398.45013427734375	1.0	439.30975341796875	366.7509460449219	1.0	538.5659790039062	215.32266235351562	0.9999998807907104	536.1002807617188	215.00140380859375	0.001039654016494751	10	023
291	418.3130798339844	396.77374267578125	1.0	440.14202880859375	368.8035583496094	1.0	537.964599609375	215.54737854003906	0.9999998807907104	537.1905517578125	216.95851135253906	0.0014022290706634521	10	023
292	415.7217712402344	395.9444885253906	1.0	437.9729309082031	365.5574035644531	1.0	539.01513671875	215.8774871826172	0.9999998807907104	536.8473510742188	215.43328857421875	0.001824110746383667	10	023
293	416.70770263671875	398.5301208496094	1.0	435.1698913574219	354.8981018066406	1.0	538.7362060546875	216.82894897460938	0.9999998807907104	537.6989135742188	217.76077270507812	0.0016492903232574463	10	023
294	419.0470886230469	401.7949523925781	1.0	433.12091064453125	352.5964050292969	0.9999983310699463	537.8623657226562	215.7696075439453	1.0	536.94775390625	216.81993103027344	0.001178056001663208	10	023
295	420.8370361328125	399.8441467285156	1.0	645.700439453125	431.7583312988281	0.0006506741046905518	538.6552124023438	216.55316162109375	1.0	536.1336059570312	215.84011840820312	0.0005335509777069092	10	023
296	422.41632080078125	401.24664306640625	1.0	420.9839782714844	351.0256042480469	0.3784816265106201	538.44482421875	215.35452270507812	1.0	538.03466796875	216.2523956298828	0.0011682510375976562	10	023
297	424.9461364746094	401.5098571777344	1.0	415.3741455078125	341.6817932128906	0.9677727222442627	539.177734375	215.67042541503906	1.0	540.0972900390625	216.3882598876953	0.0010350942611694336	10	023
298	424.21246337890625	400.4356384277344	1.0	418.26080322265625	338.3217468261719	0.9985426664352417	539.0450439453125	215.2524871826172	0.9999999403953552	536.8310546875	214.83670043945312	0.0013900697231292725	10	023
299	425.3389892578125	400.3787536621094	1.0	415.9573059082031	331.4013671875	1.0	539.1491088867188	215.5965576171875	0.9999998807907104	536.8887939453125	214.7271270751953	0.0005702078342437744	10	023
300	426.63104248046875	400.0557861328125	1.0	415.02490234375	328.32794189453125	0.999996542930603	539.5325927734375	215.34066772460938	1.0	537.2044677734375	214.968505859375	0.0005564093589782715	10	023
301	425.48590087890625	399.89068603515625	0.9999997615814209	414.108154296875	325.5536804199219	1.0	538.3652954101562	216.0750732421875	1.0	537.3430786132812	217.1611785888672	0.0004968047142028809	10	023
302	425.7999572753906	399.38153076171875	1.0	411.76776123046875	323.35235595703125	1.0	538.6966552734375	216.7276153564453	1.0	537.5546875	217.63681030273438	0.002589970827102661	10	023
303	428.1545715332031	397.4963684082031	1.0	415.7237854003906	322.048583984375	1.0	539.2293090820312	216.5689239501953	1.0	536.7408447265625	215.98358154296875	0.0007825493812561035	10	023
304	433.1658020019531	391.35955810546875	1.0	417.361572265625	324.4371032714844	0.2499077022075653	539.2721557617188	215.59011840820312	1.0	536.941162109375	215.65969848632812	0.0008501708507537842	10	023
305	445.5030212402344	383.21783447265625	0.9999998211860657	413.0699157714844	318.72589111328125	0.9999908804893494	537.9827270507812	215.01846313476562	1.0	536.0424194335938	214.9314727783203	0.0007565915584564209	10	023
306	406.9100036621094	307.54656982421875	1.0	414.6002502441406	307.380615234375	0.00171583890914917	538.6561279296875	215.268798828125	1.0	536.4617309570312	214.93345642089844	0.0029511749744415283	10	023
307	450.12823486328125	373.656982421875	1.0	405.8902587890625	297.22137451171875	0.16966837644577026	538.6725463867188	215.75062561035156	1.0	537.6466064453125	217.1455535888672	0.0005882680416107178	10	023
308	451.2208251953125	372.571044921875	1.0	396.4767761230469	292.0988464355469	0.9364081621170044	537.87060546875	214.83438110351562	1.0	537.3214721679688	216.56488037109375	0.0015982985496520996	10	023
309	450.5655517578125	371.7757263183594	1.0	392.08544921875	284.3509521484375	1.0	538.1173095703125	216.13389587402344	1.0	537.483154296875	217.42262268066406	0.0012851953506469727	10	023
310	451.57904052734375	370.0642395019531	1.0	386.2747497558594	278.3873596191406	1.0	538.7745971679688	215.7615966796875	1.0	536.639892578125	215.591796875	0.0008192062377929688	10	023
311	451.3598937988281	367.7008056640625	1.0	384.30474853515625	275.1888122558594	1.0	537.598876953125	215.67823791503906	1.0	537.6863403320312	216.93695068359375	0.0019675791263580322	10	023
312	451.98468017578125	365.5457458496094	1.0	382.1366882324219	271.8668518066406	1.0	538.8240356445312	216.59201049804688	1.0	537.83837890625	217.82174682617188	0.001367419958114624	10	023
313	452.9230041503906	363.7995910644531	1.0	376.7873840332031	265.4501647949219	1.0	538.6676635742188	216.50599670410156	1.0	537.8192749023438	217.29786682128906	0.0007933676242828369	10	023
314	454.01043701171875	356.7390441894531	1.0	374.9007873535156	258.78118896484375	1.0	539.1549682617188	215.38926696777344	1.0	538.5885620117188	216.73060607910156	0.002426445484161377	10	023
315	457.9197998046875	348.86151123046875	1.0	379.86676025390625	243.09390258789062	0.9999999403953552	538.8062133789062	216.01731872558594	1.0	452.97125244140625	336.3951416015625	0.0006953179836273193	10	023
316	458.7353820800781	337.4576416015625	1.0	391.3438415527344	248.75885009765625	0.9999351501464844	539.121826171875	216.46853637695312	0.9999998807907104	538.462890625	217.0771026611328	0.001125037670135498	10	023
317	458.366455078125	329.8627624511719	1.0	379.98370361328125	268.8648376464844	0.9999994039535522	538.5654296875	215.45166015625	0.9999998807907104	536.4537963867188	214.97605895996094	0.0009153485298156738	10	023
318	457.41290283203125	324.3067321777344	1.0	370.4864196777344	259.33770751953125	1.0	539.684814453125	215.81591796875	1.0	540.0113525390625	216.75827026367188	0.0007540881633758545	10	023
319	457.2300109863281	322.9040832519531	1.0	364.9870910644531	256.615966796875	1.0	538.8856201171875	215.2969970703125	0.9999999403953552	538.1301879882812	216.27561950683594	0.0009572803974151611	10	023
320	455.90936279296875	321.08856201171875	1.0	359.9085388183594	251.1592559814453	1.0	539.91845703125	215.63873291015625	1.0	538.0361938476562	217.05955505371094	0.000692218542098999	10	023
321	455.6171875	319.5450744628906	1.0	360.0109558105469	242.38307189941406	0.9834786057472229	539.9536743164062	216.0284423828125	1.0	538.7670288085938	217.92578125	0.001591712236404419	10	023
322	455.8863830566406	319.473388671875	1.0	361.2152404785156	241.59588623046875	1.0	540.1860961914062	216.39175415039062	1.0	538.1062622070312	218.16317749023438	0.00210726261138916	10	023
323	456.693603515625	319.0180358886719	1.0	359.3107604980469	245.44532775878906	1.0	539.6901245117188	215.84881591796875	1.0	537.8933715820312	217.3456268310547	0.002056717872619629	10	023
324	456.68798828125	318.3098449707031	1.0	355.93914794921875	249.1990203857422	1.0	540.2850341796875	215.30075073242188	1.0	538.4100952148438	216.55789184570312	0.0028184354305267334	10	023
325	456.0135192871094	319.5054626464844	1.0	354.6375732421875	248.25558471679688	0.9998827576637268	540.4682006835938	216.10374450683594	1.0	538.0557861328125	217.14735412597656	0.0007188320159912109	10	023
326	455.1034851074219	318.2529602050781	1.0	354.7655334472656	249.2176513671875	0.9984761476516724	539.2543334960938	214.37123107910156	1.0	538.3379516601562	216.3041534423828	0.001358717679977417	10	023
327	455.2879943847656	317.854248046875	1.0	350.2921447753906	248.76712036132812	1.0	539.3051147460938	215.01918029785156	1.0	540.3245239257812	216.61203002929688	0.0012662410736083984	10	023
328	456.2439880371094	318.2743225097656	1.0	350.2926025390625	248.9672088623047	1.0	539.11669921875	215.1744384765625	1.0	539.7029418945312	216.19810485839844	0.0017284750938415527	10	023
329	455.29901123046875	317.6505432128906	1.0	353.5116882324219	245.9740753173828	1.0	539.9116821289062	216.09339904785156	1.0	538.1874389648438	217.406982421875	0.00154191255569458	10	023
330	455.3922119140625	317.06585693359375	1.0	354.05377197265625	246.17410278320312	1.0	539.8833618164062	214.87017822265625	1.0	540.3375244140625	216.0131378173828	0.0004188120365142822	10	023
331	455.8199157714844	317.98394775390625	1.0	352.9044189453125	250.25308227539062	1.0	539.1859741210938	216.0736541748047	1.0	537.773193359375	217.601806640625	0.0010313093662261963	10	023
332	455.8395690917969	317.615966796875	1.0	351.4616394042969	251.1156463623047	1.0	540.6279907226562	216.0133514404297	1.0	537.9835815429688	217.80357360839844	0.000690847635269165	10	023
333	455.953125	318.332763671875	1.0	352.09039306640625	252.71139526367188	1.0	539.1074829101562	215.14535522460938	1.0	536.8602905273438	214.62127685546875	0.00048401951789855957	10	023
334	455.1695861816406	318.09197998046875	1.0	352.9158935546875	252.7669219970703	1.0	538.7765502929688	214.936279296875	1.0	537.1141967773438	215.39706420898438	0.0006436407566070557	10	023
335	455.66552734375	318.22332763671875	1.0	353.77545166015625	250.0693817138672	1.0	538.8990478515625	215.19979858398438	1.0	536.7590942382812	215.0860595703125	0.0011041760444641113	10	023
336	455.3813781738281	317.8477478027344	1.0	353.7862854003906	251.36553955078125	1.0	540.739990234375	216.41978454589844	1.0	537.7254638671875	217.5946807861328	0.0006233751773834229	10	023
337	455.2278747558594	318.35137939453125	1.0	352.10198974609375	253.43624877929688	1.0	540.0128784179688	216.24668884277344	1.0	540.0809936523438	217.10243225097656	0.0010226666927337646	10	023
338	454.90435791015625	318.867919921875	1.0	353.1128845214844	255.7277374267578	1.0	540.0421752929688	215.3908233642578	1.0	538.7708740234375	216.81845092773438	0.001455932855606079	10	023
339	455.7513427734375	317.9269714355469	1.0	353.0567321777344	255.96319580078125	1.0	540.091552734375	216.1651611328125	1.0	538.8901977539062	217.31834411621094	0.0009756088256835938	10	023
340	455.31951904296875	317.8386535644531	1.0	350.74017333984375	255.93316650390625	1.0	538.4697875976562	215.70697021484375	1.0	536.0243530273438	215.33871459960938	0.001818627119064331	10	023
341	455.3798522949219	317.6676330566406	1.0	352.8345947265625	254.82089233398438	1.0	539.6405639648438	215.3015594482422	1.0	538.3101196289062	216.5695037841797	0.0025295615196228027	10	023
342	454.9161071777344	318.09490966796875	1.0	350.5155029296875	257.167236328125	1.0	539.1710205078125	215.4598846435547	1.0	537.2649536132812	215.88575744628906	0.0005966126918792725	10	023
343	455.3647155761719	317.68487548828125	1.0	352.87213134765625	258.4714050292969	1.0	540.1608276367188	215.13308715820312	1.0	539.1710205078125	216.88467407226562	0.001159071922302246	10	023
344	456.3258056640625	318.4706115722656	1.0	353.9830322265625	257.8081359863281	0.9999997615814209	539.563232421875	215.22750854492188	1.0	538.8758544921875	216.43174743652344	0.0010547637939453125	10	023
345	458.77813720703125	322.5304870605469	1.0	355.9661865234375	261.8448791503906	1.0	540.8593139648438	216.00160217285156	1.0	538.5419921875	217.2727813720703	0.0006504356861114502	10	023
346	462.2378234863281	326.8528747558594	1.0	373.4576416015625	276.419677734375	1.0	541.6399536132812	215.72195434570312	1.0	538.9164428710938	217.0342559814453	0.0007650256156921387	10	023
347	463.090087890625	331.33856201171875	1.0	377.002197265625	276.6970520019531	1.0	539.5914306640625	215.90597534179688	1.0	537.2739868164062	215.1600341796875	0.0005038976669311523	10	023
348	462.51116943359375	334.5945739746094	1.0	379.6382141113281	278.7391662597656	1.0	541.1436767578125	215.29476928710938	1.0	538.6351318359375	216.34759521484375	0.0005846917629241943	10	023
349	463.497314453125	337.71368408203125	1.0	376.7491149902344	276.12701416015625	1.0	540.8490600585938	215.45693969726562	1.0	538.9224243164062	217.03131103515625	0.0007209479808807373	10	023
350	463.0788269042969	340.1040344238281	1.0	379.71466064453125	279.3499755859375	1.0	539.317626953125	215.62664794921875	1.0	537.9050903320312	216.73617553710938	0.0008676648139953613	10	023
351	464.6734619140625	342.2466125488281	1.0	384.2154846191406	278.1715087890625	1.0	539.222900390625	216.22862243652344	1.0	536.9682006835938	215.83229064941406	0.0006141364574432373	10	023
352	465.6249694824219	343.8363952636719	1.0	382.1542053222656	274.9017639160156	1.0	538.4267578125	215.1332550048828	1.0	539.28564453125	216.00717163085938	0.0005023181438446045	10	023
353	467.87347412109375	344.5857238769531	1.0	385.655517578125	278.1437683105469	1.0	540.4701538085938	214.15621948242188	1.0	540.337890625	215.50502014160156	0.0015875399112701416	10	023
354	468.22125244140625	344.6096496582031	1.0	389.0711975097656	284.10009765625	1.0	539.5807495117188	214.74020385742188	1.0	537.2088012695312	214.1482696533203	0.00048363208770751953	10	023
355	469.2539367675781	344.65478515625	1.0	389.0121765136719	286.3255920410156	1.0	539.3175048828125	215.0828399658203	1.0	539.0181884765625	216.37147521972656	0.0019226670265197754	10	023
356	470.9693603515625	345.0613098144531	1.0	391.4707946777344	288.652587890625	1.0	537.9236450195312	215.6907958984375	1.0	536.3934326171875	215.29212951660156	0.0010091066360473633	10	023
357	471.4815673828125	345.5952453613281	1.0	390.4180908203125	287.7999572753906	1.0	539.099609375	215.7024383544922	1.0	536.965576171875	215.371826171875	0.0008533298969268799	10	023
358	470.6316223144531	345.4190368652344	1.0	391.0486145019531	289.7449645996094	1.0	538.9962768554688	216.2695770263672	1.0	537.85546875	217.16090393066406	0.0014552772045135498	10	023
359	471.2824401855469	345.82623291015625	1.0	391.0775146484375	292.3932800292969	1.0	538.558837890625	215.0977783203125	1.0	536.3532104492188	214.6659393310547	0.0013025403022766113	10	023
360	471.0555114746094	346.5451965332031	1.0	393.7510681152344	296.3750915527344	1.0	538.052734375	215.57862854003906	1.0	536.3103637695312	215.32960510253906	0.001832813024520874	10	023
361	470.748779296875	347.8817138671875	1.0	393.4295654296875	297.5843200683594	1.0	537.4886474609375	214.12075805664062	1.0	535.6495361328125	213.40208435058594	0.0009597539901733398	10	023
362	470.5187683105469	348.0625	1.0	395.4872741699219	300.16265869140625	1.0	539.2252197265625	215.9130859375	1.0	538.0704956054688	216.89125061035156	0.000443875789642334	10	023
363	470.5166931152344	348.0679626464844	1.0	395.2054443359375	300.9131164550781	1.0	537.829833984375	214.65113830566406	1.0	536.0482177734375	214.24774169921875	0.0008217394351959229	10	023
364	469.674072265625	348.6185302734375	1.0	394.6073303222656	303.25042724609375	1.0	538.3609008789062	215.5673828125	1.0	536.1106567382812	215.51559448242188	0.0008034408092498779	10	023
365	470.3973693847656	349.1419982910156	1.0	392.2043762207031	304.6463623046875	1.0	538.6103515625	214.88311767578125	1.0	536.3353271484375	214.41510009765625	0.00044780969619750977	10	023
366	470.7236328125	348.56640625	1.0	391.7117614746094	306.0015563964844	1.0	539.4207763671875	215.5015411376953	1.0	537.1790771484375	215.18826293945312	0.0005934238433837891	10	023
367	470.02874755859375	348.21209716796875	1.0	392.9941101074219	305.67327880859375	1.0	538.8951416015625	215.1990966796875	1.0	536.3898315429688	214.9912109375	0.00047156214714050293	10	023
368	470.42236328125	347.7247619628906	1.0	390.5499267578125	306.27777099609375	1.0	539.190673828125	214.33224487304688	1.0	537.2887573242188	213.71871948242188	0.0008367598056793213	10	023
369	470.11712646484375	348.3373718261719	1.0	388.4198303222656	307.1491394042969	1.0	537.945556640625	216.0613250732422	1.0	535.8179321289062	215.66896057128906	0.0008440017700195312	10	023
370	467.6969299316406	344.0731201171875	1.0	386.5200500488281	310.5502014160156	1.0	538.0142211914062	215.79373168945312	1.0	536.02392578125	215.57762145996094	0.0009106695652008057	10	023
371	455.9157409667969	340.95458984375	1.0	396.3777770996094	305.5944519042969	0.6220008730888367	538.0858764648438	214.88397216796875	1.0	537.669189453125	216.47935485839844	0.0011268258094787598	10	023
372	447.8434143066406	333.4854431152344	1.0	447.7413635253906	335.9307861328125	0.0017825961112976074	537.6974487304688	215.5995635986328	1.0	442.5725402832031	326.4035949707031	0.0009264945983886719	10	023
373	423.6407470703125	331.0703125	0.9999778270721436	538.5372924804688	215.86422729492188	0.00014090538024902344	539.3195190429688	215.49513244628906	1.0	537.0377807617188	215.2218475341797	0.0018656253814697266	10	023
374	417.973876953125	325.0965576171875	0.9999363422393799	2.129842758178711	115.98380279541016	0.0004284381866455078	538.08935546875	216.31874084472656	1.0	537.59130859375	217.47789001464844	0.0015769004821777344	10	023
375	416.15631103515625	322.8363037109375	1.0	425.00396728515625	315.1774597167969	0.0015184581279754639	540.5867309570312	216.3052978515625	1.0	538.6491088867188	216.82518005371094	0.002664119005203247	10	023
376	411.44097900390625	325.0831604003906	1.0	420.967529296875	314.2142639160156	0.0005127489566802979	538.4168090820312	215.6934356689453	0.9999998807907104	536.2959594726562	215.18328857421875	0.0008703470230102539	10	023
377	408.61126708984375	322.9261169433594	0.9999998807907104	419.22894287109375	313.2915344238281	0.0015336275100708008	538.7056884765625	214.52545166015625	1.0	536.7477416992188	213.9344024658203	0.0011359453201293945	10	023
378	407.05108642578125	320.86083984375	0.999998927116394	417.4295959472656	313.6701354980469	0.0028870105743408203	538.0604858398438	215.4322967529297	0.9999999403953552	535.944580078125	215.13140869140625	0.0008507370948791504	10	023
379	402.95672607421875	322.87762451171875	1.0	411.9026184082031	315.24359130859375	0.00018861889839172363	538.6478271484375	214.98960876464844	1.0	536.7077026367188	214.96961975097656	0.001126617193222046	10	023
380	401.59039306640625	322.7429504394531	1.0	393.649169921875	328.6995849609375	0.0002835988998413086	538.0178833007812	214.81570434570312	0.9999999403953552	536.3037109375	214.6091766357422	0.0016464591026306152	10	023
381	400.64764404296875	321.0855407714844	1.0	410.6976013183594	314.2839050292969	0.00037106871604919434	539.9732055664062	215.551513671875	1.0	538.6595458984375	216.8848114013672	0.0007012784481048584	10	023
382	400.15948486328125	320.3397521972656	1.0	410.16558837890625	313.6759948730469	0.0003600120544433594	538.4650268554688	215.2891082763672	1.0	536.3131713867188	214.97923278808594	0.0006845593452453613	10	023
383	399.0501403808594	320.45611572265625	1.0	408.36322021484375	313.8556213378906	0.000353395938873291	539.4882202148438	215.00367736816406	1.0	537.2271118164062	215.00506591796875	0.000737607479095459	10	023
384	399.1238098144531	319.22705078125	1.0	408.2354736328125	313.0472106933594	0.0003669559955596924	538.5398559570312	215.9347381591797	1.0	537.5379028320312	217.12576293945312	0.0011937618255615234	10	023
385	399.05291748046875	316.4710388183594	1.0	407.91796875	311.4352722167969	0.0005279183387756348	537.82861328125	214.26422119140625	1.0	536.099853515625	213.9259796142578	0.0015691816806793213	10	023
386	396.3526611328125	320.1509704589844	1.0	399.18048095703125	316.3013000488281	0.00019744038581848145	538.6023559570312	214.9554443359375	1.0	536.5492553710938	214.71917724609375	0.0014365017414093018	10	023
387	398.2030334472656	319.7850646972656	1.0	400.2718505859375	316.1702575683594	0.00034421682357788086	538.4630126953125	216.87168884277344	1.0	537.7704467773438	218.11512756347656	0.0021428167819976807	10	023
388	396.11676025390625	318.24932861328125	1.0	396.59893798828125	322.251708984375	0.00026237964630126953	538.3699951171875	216.19589233398438	1.0	537.5867919921875	217.18089294433594	0.0016113817691802979	10	023
389	395.35479736328125	318.5329284667969	1.0	403.4249267578125	317.39678955078125	0.0003625452518463135	538.88037109375	215.01678466796875	1.0	536.5633544921875	214.6505584716797	0.0005434155464172363	10	023
390	397.0381164550781	317.8876953125	1.0	397.0224914550781	322.0440979003906	0.0001722872257232666	537.429931640625	214.82717895507812	1.0	535.6913452148438	214.73574829101562	0.0016801655292510986	10	023
391	395.6246643066406	320.4962158203125	1.0	537.5120849609375	215.94886779785156	0.00012996792793273926	538.0892944335938	216.18887329101562	0.9999999403953552	535.9586181640625	216.04287719726562	0.0011647045612335205	10	023
392	396.8482666015625	319.0251770019531	1.0	400.0473937988281	323.26104736328125	0.0001671910285949707	537.2388916015625	215.4442596435547	0.9999998807907104	535.2147216796875	214.97653198242188	0.0014990568161010742	10	023
393	397.094482421875	319.3954162597656	1.0	400.2029724121094	324.2510070800781	0.00018548965454101562	538.1121826171875	215.23342895507812	1.0	535.9462280273438	214.78977966308594	0.0009971261024475098	10	023
394	396.6891784667969	319.007080078125	0.9999999403953552	537.3719482421875	215.88148498535156	0.00021788477897644043	538.1456298828125	215.84068298339844	1.0	537.4154052734375	217.6077880859375	0.001065284013748169	10	023
395	396.31097412109375	313.5252685546875	0.9999997019767761	401.68524169921875	311.61822509765625	0.0006418824195861816	536.4508666992188	214.4708251953125	0.9999999403953552	535.2366943359375	214.46261596679688	0.002541959285736084	10	023
396	394.8117980957031	356.57135009765625	1.0	390.3811340332031	295.4859924316406	0.001920253038406372	537.7736206054688	215.81253051757812	0.9999998807907104	537.2139282226562	216.9505157470703	0.002926558256149292	10	023
397	388.7749938964844	363.50115966796875	1.0	387.6117858886719	285.571533203125	0.9980080127716064	537.9594116210938	215.27383422851562	1.0	537.1705932617188	217.05299377441406	0.0015702247619628906	10	023
398	384.1341552734375	374.73016357421875	1.0	383.9915466308594	278.281982421875	1.0	537.9236450195312	216.2587890625	0.9999999403953552	537.7391357421875	217.76687622070312	0.0008050501346588135	10	023
399	381.6826171875	384.95306396484375	1.0	382.4854431152344	272.7902526855469	1.0	538.5323486328125	215.23521423339844	1.0	537.7362670898438	216.23988342285156	0.0016502439975738525	10	023
400	379.4895935058594	395.82196044921875	1.0	383.9149475097656	272.87823486328125	1.0	536.961669921875	215.72218322753906	0.9999998807907104	537.1063232421875	217.13375854492188	0.0008463561534881592	10	023
401	377.4427185058594	401.88592529296875	1.0	386.6510925292969	287.62640380859375	1.0	538.7320556640625	215.1103515625	1.0	536.6073608398438	214.9049072265625	0.0007654428482055664	10	023
402	375.9203796386719	405.3254089355469	1.0	386.0061340332031	291.1306457519531	1.0	538.0894165039062	215.20175170898438	1.0	535.8194580078125	214.801513671875	0.0005064904689788818	10	023
403	375.0154113769531	402.56903076171875	1.0	385.05059814453125	293.6448974609375	1.0	538.313232421875	214.78016662597656	1.0	536.439453125	214.49441528320312	0.0005691051483154297	10	023
404	375.07757568359375	402.74224853515625	1.0	386.4498596191406	296.105712890625	1.0	538.4869384765625	215.05752563476562	1.0	536.5501708984375	214.6149444580078	0.0010391771793365479	10	023
405	372.944580078125	404.3542785644531	1.0	385.0890197753906	300.02471923828125	1.0	538.2202758789062	215.94996643066406	1.0	537.1616821289062	217.15089416503906	0.0011189281940460205	10	023
406	372.8602294921875	402.66705322265625	1.0	383.04754638671875	299.9708251953125	0.9999997615814209	537.9324340820312	215.70986938476562	0.9999998807907104	535.7752685546875	215.39088439941406	0.0008756816387176514	10	023
407	370.59918212890625	402.3497619628906	1.0	378.69378662109375	306.5205383300781	1.0	538.4866943359375	215.68630981445312	1.0	536.6477661132812	215.23544311523438	0.0007167160511016846	10	023
408	370.5880432128906	402.45379638671875	1.0	373.89373779296875	310.26617431640625	1.0	538.4207153320312	214.40982055664062	1.0	536.4703369140625	214.39308166503906	0.0017538368701934814	10	023
409	370.39471435546875	402.0298767089844	1.0	372.09613037109375	311.697021484375	0.9999996423721313	539.07275390625	215.46156311035156	1.0	536.7340698242188	214.94805908203125	0.0008138418197631836	10	023
410	369.05615234375	402.433349609375	1.0	369.7041320800781	311.0699768066406	0.9999999403953552	538.4840698242188	215.20053100585938	1.0	536.4944458007812	214.7981719970703	0.0009058713912963867	10	023
411	368.0164489746094	401.4791259765625	1.0	367.3975524902344	311.05096435546875	1.0	539.2213134765625	215.8883819580078	0.9999998807907104	537.1502075195312	217.02395629882812	0.000746607780456543	10	023
412	367.09381103515625	401.3280029296875	1.0	364.94525146484375	311.2470703125	0.9999999403953552	556.7734985351562	266.7338562011719	0.9617048501968384	556.6665649414062	263.8411865234375	0.0011144578456878662	10	023
413	365.6570129394531	401.53948974609375	1.0	362.5128173828125	310.52490234375	0.9985377192497253	557.8660888671875	268.4312744140625	0.999416708946228	556.26806640625	264.9913024902344	0.0005279481410980225	10	023
414	364.3881530761719	402.3747253417969	1.0	360.4142150878906	307.9884948730469	0.9998198747634888	555.942626953125	268.1338195800781	0.9987815618515015	556.1538696289062	265.7340393066406	0.0010235905647277832	10	023
415	362.3213806152344	400.68756103515625	1.0	359.52386474609375	308.2306823730469	0.9996950030326843	556.4509887695312	267.21331787109375	0.9757466316223145	555.756103515625	265.78729248046875	0.002660423517227173	10	023
416	360.8320617675781	401.4521179199219	1.0	356.0931701660156	306.111328125	0.9999895095825195	557.1199340820312	268.32073974609375	0.9982530474662781	554.9122924804688	269.3110046386719	0.0004856586456298828	10	023
417	361.0181884765625	401.6765441894531	1.0	349.22467041015625	303.8411560058594	0.9999949932098389	556.4754028320312	267.6935729980469	0.9737625122070312	547.6774291992188	269.0957336425781	0.0004852712154388428	10	023
418	359.2583923339844	401.0333251953125	1.0	350.96942138671875	304.4724426269531	1.0	556.113525390625	267.3476867675781	0.995912492275238	548.4026489257812	269.5544738769531	0.0008294582366943359	10	023
419	359.8842468261719	400.25396728515625	1.0	348.7975158691406	303.5123596191406	1.0	556.289306640625	267.001708984375	0.9992921352386475	556.2920532226562	264.7216796875	0.0016693174839019775	10	023
420	359.3924255371094	399.23785400390625	1.0	348.256103515625	304.53668212890625	0.9999997019767761	556.4213256835938	267.8479309082031	0.998985230922699	548.0912475585938	269.8731994628906	0.0022634565830230713	10	023
421	359.2532653808594	399.70123291015625	1.0	344.7843017578125	304.99700927734375	1.0	556.831298828125	266.8460693359375	0.9741556644439697	556.6956787109375	264.0662536621094	0.0003636479377746582	10	023
422	354.5860595703125	399.925048828125	1.0	337.57415771484375	300.2508544921875	0.0016735494136810303	555.903076171875	268.3748474121094	0.9697934985160828	556.1802978515625	264.7590026855469	0.0004913508892059326	10	023
423	341.70831298828125	402.16693115234375	0.9999998807907104	342.4201354980469	402.9676513671875	0.0005584657192230225	555.8171997070312	267.0282287597656	0.9899858236312866	555.1766967773438	265.017578125	0.0014140605926513672	10	023
424	328.1162109375	403.591552734375	0.9641131162643433	356.0914306640625	321.2566223144531	0.9894318580627441	556.39697265625	266.4864196777344	0.9989933967590332	556.292236328125	264.35015869140625	0.001260995864868164	10	023
425	316.65216064453125	406.0614929199219	0.9999954700469971	359.63427734375	308.3883361816406	0.9963117837905884	556.75732421875	267.0749816894531	0.9985533952713013	556.041748046875	264.9317321777344	0.001424342393875122	10	023
426	303.7695617675781	407.0479736328125	0.9999997019767761	374.0308532714844	304.8396301269531	0.9998518228530884	556.4452514648438	266.79388427734375	0.9972115755081177	556.3929443359375	265.52752685546875	0.0041151344776153564	10	023
427	290.4869689941406	409.651123046875	0.9968721866607666	367.49603271484375	323.153076171875	0.9981708526611328	556.1843872070312	266.4332580566406	0.9990072846412659	548.3048706054688	267.71148681640625	0.0005764365196228027	10	023
428	276.3297424316406	413.6817626953125	0.8840072154998779	359.8077697753906	331.29156494140625	0.0341225266456604	556.905517578125	268.0996398925781	0.9846290349960327	547.2030639648438	269.4425964355469	0.0004495680332183838	10	023
429	264.96142578125	411.33154296875	0.46451738476753235	353.4219665527344	339.40875244140625	0.9995232820510864	557.8616943359375	267.5777587890625	0.6794437170028687	264.35003662109375	405.4087219238281	0.00014513731002807617	10	023
430	251.7436981201172	410.33282470703125	0.807817816734314	351.5658874511719	341.9623718261719	0.00016000866889953613	558.8817749023438	267.4306945800781	0.9942795038223267	557.523681640625	264.181640625	0.0003249049186706543	10	023
431	239.84567260742188	411.6213073730469	0.36855652928352356	330.0350036621094	358.4650573730469	0.999222993850708	556.78955078125	266.647216796875	0.9986932277679443	556.744384765625	264.1824035644531	0.0005614161491394043	10	023
432	225.48765563964844	412.05242919921875	0.9999973773956299	322.66278076171875	353.37200927734375	1.0	557.2374267578125	267.2930908203125	0.999782145023346	556.5764770507812	265.1280212402344	0.0004513561725616455	10	023
433	220.0950469970703	412.22381591796875	0.9999998807907104	317.0923156738281	348.03106689453125	0.9999992847442627	556.503173828125	267.54534912109375	0.9943524599075317	556.737060546875	265.5348815917969	0.003067880868911743	10	023
434	210.98245239257812	411.10845947265625	1.0	307.556640625	343.93475341796875	1.0	557.2459106445312	267.08953857421875	0.9635541439056396	556.52880859375	264.8324890136719	0.00033929944038391113	10	023
435	206.43170166015625	411.0780334472656	1.0	307.64971923828125	341.4813537597656	1.0	556.791748046875	266.99981689453125	0.9976144433021545	547.6561889648438	269.5158996582031	0.000940173864364624	10	023
436	196.5785675048828	410.68792724609375	0.9999997615814209	280.83941650390625	342.1610107421875	0.9999877214431763	556.3007202148438	266.6253662109375	0.9991264343261719	556.177978515625	268.09442138671875	0.0004055798053741455	10	023
437	183.95445251464844	407.8665466308594	1.0	276.4767761230469	335.99072265625	1.0	558.60986328125	267.9220275878906	0.9741686582565308	273.4954833984375	338.0618591308594	0.0003654062747955322	10	023
438	166.98727416992188	403.6334228515625	1.0	276.00335693359375	334.12652587890625	1.0	557.1665649414062	266.7754821777344	0.9870473146438599	548.4222412109375	269.1906433105469	0.0008752942085266113	10	023
439	154.50875854492188	400.8788146972656	1.0	266.79669189453125	345.4808349609375	0.9999999403953552	556.65234375	267.73162841796875	0.9977410435676575	556.0230102539062	265.0001220703125	0.0010361671447753906	10	023
440	144.73768615722656	401.2677917480469	1.0	253.6656951904297	351.7959899902344	0.03095892071723938	557.0639038085938	266.2915954589844	0.9220514297485352	556.6478271484375	264.4635009765625	0.002329200506210327	10	023
441	133.75697326660156	401.7516784667969	1.0	224.17807006835938	347.2249450683594	0.4664332866668701	557.296142578125	266.47943115234375	0.992364764213562	556.6807861328125	263.74627685546875	0.0003082454204559326	10	023
442	221.647216796875	339.22998046875	0.020240843296051025	224.4275665283203	338.2645263671875	0.9999999403953552	557.6017456054688	267.49688720703125	0.9960359334945679	557.0301513671875	264.2073669433594	0.0002579987049102783	10	023
443	110.13922119140625	405.25457763671875	0.9997767806053162	223.06375122070312	332.53021240234375	0.9999998807907104	556.808837890625	267.8011169433594	0.9998852014541626	555.6895141601562	269.0121765136719	0.0007228255271911621	10	023
444	100.23483276367188	398.1533508300781	1.0	208.53346252441406	336.77056884765625	0.9995942711830139	555.9110107421875	268.2187805175781	0.975915789604187	556.2652587890625	264.6947326660156	0.0010295510292053223	10	023
445	87.6742172241211	396.6319274902344	1.0	188.42115783691406	347.64495849609375	0.99872887134552	556.484375	267.1853332519531	0.9995582103729248	555.97412109375	265.232177734375	0.002869635820388794	10	023
446	555.132080078125	272.3461608886719	0.0013809502124786377	173.31558227539062	351.57257080078125	0.9999969005584717	556.2429809570312	267.8197937011719	0.9996383190155029	548.7650146484375	269.50244140625	0.0022034943103790283	10	023
447	643.5350341796875	459.3988342285156	0.0008165240287780762	166.25173950195312	340.9463195800781	0.026265054941177368	556.4076538085938	267.34991455078125	0.9985177516937256	555.7235107421875	265.29962158203125	0.003811568021774292	10	023
448	560.5857543945312	273.6830139160156	0.0002738535404205322	152.32740783691406	342.2684631347656	0.000543057918548584	556.6890869140625	266.916259765625	0.9972568154335022	556.3366088867188	264.232421875	0.0010229051113128662	10	023
449	560.5950317382812	274.97216796875	0.00019797682762145996	123.38811492919922	366.5522766113281	0.0004519820213317871	556.5178833007812	267.6895446777344	0.9992750287055969	548.51318359375	269.4023132324219	0.00033354759216308594	10	023
450	555.6790161132812	271.3089904785156	0.0004037320613861084	554.3457641601562	269.2982482910156	0.00021794438362121582	557.6605834960938	267.62933349609375	0.9953336715698242	556.0601806640625	265.01483154296875	0.0008058547973632812	10	023
451	71.85079956054688	371.8536071777344	0.9999566078186035	125.33304595947266	345.05657958984375	0.00493854284286499	555.9880981445312	267.547119140625	0.960240364074707	555.7598266601562	265.0689392089844	0.0003300607204437256	10	023
452	643.9991455078125	454.7423400878906	0.0003789365291595459	1.3305861949920654	388.420654296875	0.00032335519790649414	556.4337158203125	267.5984191894531	0.9994516372680664	556.1220092773438	265.21356201171875	0.0007387697696685791	10	023
453	643.3310546875	453.42864990234375	0.0011343657970428467	645.0194091796875	432.9488220214844	8.302927017211914e-5	556.4423828125	266.68634033203125	0.989084005355835	556.1921997070312	262.77392578125	9.056925773620605e-5	10	023
454	555.6470947265625	271.91802978515625	0.00047600269317626953	554.1909790039062	269.5606689453125	0.00025463104248046875	555.993408203125	267.5732116699219	0.9958871603012085	556.0279541015625	264.9317626953125	0.0018792450428009033	10	023
455	643.4811401367188	452.9516906738281	5.841255187988281e-5	2.2597227096557617	385.2490234375	0.0002900063991546631	557.383056640625	266.8511962890625	0.9786522388458252	557.32080078125	264.1071472167969	0.0004494786262512207	10	023
456	645.4253540039062	446.1463317871094	0.0002726614475250244	644.675048828125	432.5422668457031	0.00017344951629638672	556.4329223632812	268.0039367675781	0.9938290119171143	556.5291137695312	264.9630432128906	0.001018822193145752	10	023
457	3.9189088344573975	5.9281158447265625	0.0006949007511138916	1.6007158756256104	385.6543884277344	0.0003706216812133789	556.228271484375	267.2450256347656	0.9990972280502319	547.9804077148438	268.7314758300781	0.0008136630058288574	10	023
458	555.437744140625	272.076416015625	0.0011478960514068604	554.3536376953125	270.1238708496094	0.00037419795989990234	556.3984375	267.199951171875	0.9980922341346741	547.7181396484375	270.46136474609375	0.001100778579711914	10	023
459	643.9855346679688	458.7708740234375	0.00016996264457702637	554.1515502929688	269.4690856933594	0.00015997886657714844	556.7252197265625	267.3338317871094	0.980608344078064	557.15185546875	264.58636474609375	0.0003342628479003906	10	023
460	4.702470779418945	5.938994884490967	0.0006591975688934326	1.7370421886444092	386.2225646972656	0.00031834840774536133	556.8045043945312	267.195556640625	0.9906429052352905	556.0848999023438	263.70404052734375	0.0004399120807647705	10	023
461	4.578558921813965	5.730989933013916	0.00012829899787902832	553.6470947265625	269.01434326171875	0.00011017918586730957	556.20654296875	267.3296813964844	0.9924819469451904	556.5650634765625	265.096435546875	0.0005815029144287109	10	023
462	644.119140625	460.0467224121094	0.0012740790843963623	554.14111328125	268.8966064453125	0.00026938319206237793	556.8450317382812	266.9194641113281	0.9986140131950378	556.3246459960938	265.4637145996094	0.0015189945697784424	10	023
463	556.179931640625	272.0692443847656	0.0006530880928039551	555.4508666992188	269.37713623046875	0.0002371370792388916	556.7535400390625	267.56634521484375	0.9988386631011963	556.5404052734375	265.2327880859375	0.001071929931640625	10	023
464	644.5833129882812	461.0057067871094	0.00031387805938720703	553.5512084960938	269.8819885253906	0.00017622113227844238	556.9072875976562	267.7752685546875	0.943581759929657	557.0748291015625	264.6170654296875	0.0015656054019927979	10	023
465	555.6215209960938	271.84368896484375	0.00030732154846191406	554.2066040039062	269.6584167480469	0.0002739429473876953	556.2938232421875	268.3778991699219	0.9553091526031494	556.5127563476562	265.0349426269531	0.0008288323879241943	10	023
466	3.884702682495117	5.5243964195251465	0.000365525484085083	554.04150390625	269.00970458984375	0.0003241896629333496	556.5888671875	267.13555908203125	0.9984350204467773	556.0813598632812	264.9434814453125	0.0006952583789825439	10	023
467	3.789510488510132	5.005059242248535	0.000458449125289917	643.9876098632812	431.3223876953125	0.00020995736122131348	557.1135864257812	267.105224609375	0.9958189725875854	556.5625610351562	264.67529296875	0.0006538629531860352	10	023
468	131.71206665039062	355.357177734375	0.9999972581863403	134.2198486328125	353.75	0.0008968114852905273	555.9721069335938	267.5662841796875	0.9982743263244629	547.9528198242188	269.8611145019531	0.002304762601852417	10	023
469	556.1370239257812	272.2021789550781	0.00010824203491210938	644.2960205078125	431.16357421875	0.0003314018249511719	556.832275390625	267.36614990234375	0.9974997639656067	557.0737915039062	264.6374816894531	0.0011152029037475586	10	023
470	143.9805450439453	349.2696228027344	0.9997425079345703	143.15928649902344	345.0220947265625	0.0004420280456542969	556.6875610351562	267.2757873535156	0.9995217323303223	556.0298461914062	264.8283386230469	0.0007152259349822998	10	023
471	142.64215087890625	347.8653564453125	0.9999756813049316	144.3437042236328	347.3393249511719	0.032811105251312256	555.9205932617188	267.46282958984375	0.9965753555297852	554.8172607421875	265.8390808105469	0.0031333565711975098	10	023
472	141.56680297851562	351.2178039550781	0.9999998807907104	148.9416046142578	345.63555908203125	0.006366819143295288	556.02490234375	267.7200927734375	0.9984779357910156	555.154296875	269.1082763671875	0.0016697943210601807	10	023
473	142.2100372314453	350.9235534667969	0.9999940395355225	151.262451171875	332.3011474609375	0.005248516798019409	556.6552124023438	266.872802734375	0.9987984895706177	548.4326171875	268.9054260253906	0.0006187558174133301	10	023
474	143.03781127929688	352.5463562011719	1.0	149.76089477539062	329.091064453125	0.8128013610839844	555.8167724609375	267.5440368652344	0.9967893958091736	548.359375	269.8926086425781	0.0010362863540649414	10	023
475	143.20660400390625	350.79498291015625	0.9999972581863403	155.45335388183594	334.4775695800781	0.9999383687973022	556.435546875	268.1225891113281	0.9975770115852356	556.8944091796875	265.1566467285156	0.0002734363079071045	10	023
476	143.65809631347656	352.3118591308594	1.0	158.34490966796875	329.3044128417969	0.9999157786369324	556.79638671875	267.3025207519531	0.9987185597419739	556.419677734375	265.5732421875	0.0014748871326446533	10	023
477	144.25347900390625	353.0746765136719	1.0	160.7384796142578	328.1613464355469	1.0	556.4381713867188	267.2657470703125	0.9989964962005615	556.3685913085938	264.1122131347656	0.000515282154083252	10	023
478	144.47921752929688	352.795166015625	1.0	164.0206756591797	326.4373474121094	1.0	556.2833251953125	267.620361328125	0.9979411363601685	556.301513671875	266.06689453125	0.002495288848876953	10	023
479	144.64698791503906	353.0234375	1.0	166.63998413085938	323.866943359375	1.0	556.7277221679688	267.350830078125	0.9980634450912476	548.6128540039062	269.0684814453125	0.00033214688301086426	10	023
480	143.0199737548828	354.3051452636719	1.0	168.32418823242188	320.9737854003906	1.0	556.0567626953125	267.04852294921875	0.9670077562332153	555.6318359375	265.6899719238281	0.002868562936782837	10	023
481	143.21437072753906	353.8284606933594	1.0	168.17190551757812	318.13812255859375	1.0	557.2190551757812	267.525146484375	0.9904730319976807	557.6769409179688	264.8157653808594	0.0007506012916564941	10	023
482	144.4436492919922	352.0611267089844	1.0	170.79966735839844	317.0732727050781	1.0	557.0235595703125	268.0693359375	0.9891984462738037	556.9270629882812	264.5851745605469	0.0007097125053405762	10	023
483	144.9287109375	352.086669921875	1.0	172.704345703125	314.9968566894531	1.0	556.5131225585938	267.98040771484375	0.9986233711242676	555.5072021484375	269.1687316894531	0.0007457733154296875	10	023
484	145.78817749023438	351.42999267578125	1.0	172.29171752929688	314.0627746582031	1.0	556.8662719726562	267.49853515625	0.9995616674423218	548.4033813476562	268.75897216796875	0.0005545914173126221	10	023
485	145.15542602539062	352.040771484375	1.0	172.0595245361328	314.1424255371094	1.0	556.6887817382812	267.81341552734375	0.9888051152229309	175.25506591796875	306.3189697265625	0.0005290508270263672	10	023
486	145.6874237060547	351.34124755859375	1.0	172.72544860839844	311.7325439453125	1.0	556.7310791015625	268.0198974609375	0.9999898076057434	556.20068359375	266.9389953613281	0.001924067735671997	10	023
487	146.4657440185547	351.4283752441406	1.0	172.2845001220703	309.4298400878906	1.0	556.0758666992188	267.0489196777344	0.9255640506744385	173.65379333496094	305.03936767578125	0.0003026723861694336	10	023
488	146.35107421875	350.59991455078125	1.0	172.8446044921875	307.29486083984375	1.0	556.6246337890625	267.25762939453125	0.9918235540390015	556.4722290039062	264.9562072753906	0.0011821985244750977	10	023
489	147.1981658935547	350.03717041015625	1.0	173.2864532470703	303.9275207519531	1.0	557.0439453125	266.905517578125	0.9989140033721924	557.1080322265625	264.75799560546875	0.0009125769138336182	10	023
490	146.6894989013672	349.8410949707031	1.0	173.10694885253906	300.39422607421875	1.0	556.197509765625	266.57794189453125	0.9984226226806641	555.259521484375	264.7578430175781	0.0018901526927947998	10	023
491	146.98973083496094	349.20489501953125	1.0	172.72787475585938	299.8353271484375	1.0	556.116455078125	267.0968933105469	0.9908736348152161	555.8446655273438	264.9849548339844	0.0023437142372131348	10	023
492	146.21633911132812	349.8387145996094	1.0	172.53872680664062	298.2763671875	1.0	556.3153076171875	267.7382507324219	0.9990211725234985	556.563232421875	264.65338134765625	0.0010611414909362793	10	023
493	147.1788330078125	350.4916076660156	1.0	173.24217224121094	297.2759704589844	1.0	556.7001342773438	267.57196044921875	0.9841568470001221	547.9989013671875	269.0444641113281	0.0001844465732574463	10	023
494	148.5140380859375	349.618896484375	1.0	171.84439086914062	292.8708190917969	1.0	557.1810302734375	266.5285339355469	0.7358713746070862	172.80691528320312	288.74542236328125	0.00024303793907165527	10	023
495	149.0092315673828	348.7547302246094	1.0	173.0695037841797	291.9227294921875	1.0	556.3519897460938	267.7106628417969	0.9965397119522095	548.5830688476562	268.43865966796875	0.00036647915840148926	10	023
496	149.55191040039062	349.9078674316406	1.0	169.76686096191406	291.9615783691406	1.0	557.0867309570312	267.642822265625	0.9907393455505371	557.0921630859375	265.5542297363281	0.00042438507080078125	10	023
497	149.8743133544922	349.7008056640625	1.0	167.14730834960938	290.4119873046875	1.0	556.8599853515625	266.9236755371094	0.993193507194519	557.14990234375	265.0065002441406	0.0014749467372894287	10	023
498	150.03781127929688	348.8708190917969	1.0	168.0830535888672	287.2597961425781	1.0	555.8397216796875	266.9766845703125	0.9968723058700562	555.8720703125	265.6060791015625	0.0025297999382019043	10	023
499	150.88314819335938	348.5724792480469	1.0	167.6116180419922	285.2254943847656	1.0	556.9852294921875	267.7215576171875	0.9973334670066833	556.7303466796875	265.0882873535156	0.0005331337451934814	10	023
500	151.6389617919922	347.32830810546875	1.0	165.2574920654297	281.71929931640625	1.0	556.398681640625	267.69940185546875	0.9972317218780518	556.7664184570312	264.4107666015625	0.0002136826515197754	10	023
501	151.79502868652344	347.8862609863281	1.0	164.69337463378906	280.0537414550781	1.0	557.0405883789062	267.72796630859375	0.9948832988739014	556.7678833007812	264.6648254394531	0.0008567571640014648	10	023
502	151.7354736328125	347.4084777832031	1.0	163.05569458007812	278.2505798339844	1.0	556.6404418945312	267.8416748046875	0.9963650107383728	547.40185546875	269.9744873046875	0.00036597251892089844	10	023
503	151.56459045410156	346.80108642578125	1.0	160.07614135742188	277.402587890625	1.0	556.7963256835938	267.67724609375	0.9984605312347412	556.5018920898438	265.28863525390625	0.0014309585094451904	10	023
504	151.36558532714844	346.7005310058594	1.0	157.56455993652344	275.64276123046875	1.0	556.4147338867188	266.00738525390625	0.9914636611938477	556.1128540039062	264.4439392089844	0.0021379590034484863	10	023
505	150.88795471191406	346.87860107421875	1.0	156.35011291503906	275.7746276855469	1.0	556.7235107421875	266.406982421875	0.9989894032478333	546.767333984375	268.9150085449219	0.0007323026657104492	10	023
506	149.784912109375	346.5220947265625	1.0	154.0609130859375	276.0885314941406	1.0	557.1851806640625	267.37213134765625	0.990991473197937	547.8438720703125	270.1065368652344	0.00041753053665161133	10	023
507	151.94606018066406	345.93743896484375	1.0	151.22991943359375	274.6142578125	1.0	556.85009765625	266.3160095214844	0.9995628595352173	556.2081298828125	264.0235290527344	0.000670701265335083	10	023
508	150.50830078125	344.8104248046875	1.0	151.55177307128906	273.012939453125	1.0	556.55078125	267.13446044921875	0.9900789260864258	556.27490234375	264.6571960449219	0.0004182755947113037	10	023
509	147.51304626464844	345.1955261230469	1.0	147.66058349609375	272.8962097167969	1.0	556.6456909179688	267.4949035644531	0.9988946914672852	557.0928955078125	264.7757568359375	0.0011046528816223145	10	023
510	138.5155029296875	343.90911865234375	1.0	158.04736328125	284.21710205078125	0.9999884366989136	556.76806640625	267.58056640625	0.9984732866287231	547.5592041015625	270.0921325683594	0.0005351901054382324	10	023
511	129.37635803222656	343.761962890625	1.0	158.2119140625	284.77618408203125	1.0	556.3345336914062	266.9576416015625	0.9829821586608887	157.123291015625	285.6626281738281	0.00020045042037963867	10	023
512	124.61425018310547	345.705810546875	1.0	165.5228729248047	278.357177734375	1.0	557.4133911132812	266.9289245605469	0.9962636232376099	547.9154052734375	268.60675048828125	0.00044092535972595215	10	023
513	118.49742126464844	347.7389221191406	1.0	167.30606079101562	276.06890869140625	1.0	556.6312255859375	266.155517578125	0.9873156547546387	556.8117065429688	264.24566650390625	0.0010797381401062012	10	023
514	114.63386535644531	351.8800354003906	1.0	171.12733459472656	269.7977600097656	1.0	556.7335815429688	267.9830322265625	0.999248743057251	556.1154174804688	266.1329650878906	0.0008425712585449219	10	023
515	112.32694244384766	354.0313720703125	1.0	168.8168182373047	274.6171875	1.0	556.7396850585938	267.41741943359375	0.9469044804573059	172.3467559814453	273.6711730957031	0.0002345442771911621	10	023
516	107.58204650878906	353.10150146484375	1.0	159.51901245117188	285.23944091796875	1.0	556.7788696289062	267.1411437988281	0.9991491436958313	556.216064453125	264.9013671875	0.0014625191688537598	10	023
517	102.2096176147461	348.92022705078125	1.0	155.8914337158203	292.0782165527344	1.0	556.5178833007812	266.31976318359375	0.9547717571258545	555.8132934570312	264.1597900390625	0.0016668736934661865	10	023
518	97.63456726074219	350.5966796875	1.0	153.14329528808594	297.0143127441406	1.0	557.6691284179688	267.41253662109375	0.9915016293525696	156.53843688964844	302.36285400390625	0.00042003393173217773	10	023
519	94.91071319580078	350.3465881347656	1.0	147.72421264648438	304.0257873535156	1.0	557.1636962890625	267.607421875	0.9997700452804565	556.084228515625	265.8819885253906	0.0021904706954956055	10	023
520	91.77029418945312	353.0981750488281	1.0	145.9601287841797	306.76129150390625	1.0	557.3286743164062	268.2792053222656	0.998030424118042	555.818603515625	268.6250915527344	0.0014420151710510254	10	023
521	89.54078674316406	354.13372802734375	1.0	142.25575256347656	309.4005432128906	1.0	557.3221435546875	266.21099853515625	0.9991552829742432	556.657470703125	265.1473083496094	0.0008024275302886963	10	023
522	89.25198364257812	355.4189453125	1.0	137.4537353515625	310.5101623535156	1.0	556.9509887695312	267.2229309082031	0.9999552369117737	555.4586181640625	266.15362548828125	0.001116931438446045	10	023
523	88.77777099609375	355.7971496582031	1.0	137.06546020507812	309.4842529296875	1.0	558.1466674804688	267.52056884765625	0.9993938207626343	547.424072265625	267.5693359375	0.0003325343132019043	10	023
524	88.35877227783203	356.1169128417969	1.0	134.32054138183594	309.220703125	1.0	557.4906005859375	266.9134826660156	0.9999338388442993	556.3547973632812	265.49591064453125	0.002175569534301758	10	023
525	89.26551818847656	355.3514404296875	1.0	135.4965362548828	307.76708984375	1.0	556.9156494140625	266.3454284667969	0.9997913241386414	555.9944458007812	264.729248046875	0.0027412474155426025	10	023
526	88.3720703125	356.18438720703125	1.0	135.39877319335938	308.96710205078125	1.0	556.968017578125	267.6380310058594	0.9995632171630859	556.360595703125	266.42578125	0.0016590654850006104	10	023
527	89.63259887695312	356.2351989746094	1.0	136.3109893798828	308.1674499511719	1.0	556.36279296875	266.97381591796875	0.9927105903625488	555.9132080078125	265.2304992675781	0.0020175576210021973	10	023
528	88.47608184814453	356.38934326171875	1.0	136.9440460205078	307.3592529296875	1.0	557.0474853515625	267.0758056640625	0.9977362155914307	556.8429565429688	265.6383056640625	0.002181410789489746	10	023
529	90.02540588378906	356.79278564453125	1.0	135.67320251464844	307.366455078125	1.0	556.9265747070312	267.4801940917969	0.9998107552528381	555.716064453125	265.9375915527344	0.0017205774784088135	10	023
530	88.5321044921875	356.5687561035156	1.0	136.05770874023438	306.9839172363281	1.0	557.1166381835938	267.508056640625	0.9996206760406494	555.5087280273438	268.6120300292969	0.00046372413635253906	10	023
531	90.25956726074219	356.9959411621094	1.0	135.70982360839844	307.64471435546875	1.0	557.2599487304688	266.8508605957031	0.9997760057449341	556.5630493164062	264.86602783203125	0.0008783042430877686	10	023
532	89.9453125	356.48651123046875	1.0	134.92733764648438	307.74237060546875	1.0	556.5652465820312	268.02679443359375	0.9999420642852783	556.0842895507812	266.3588562011719	0.0008075237274169922	10	023
533	90.41812896728516	356.88739013671875	1.0	135.08204650878906	307.6580810546875	1.0	556.8240356445312	267.5188293457031	0.9995248317718506	556.2194213867188	265.37237548828125	0.0007083117961883545	10	023
534	89.02491760253906	357.5055847167969	1.0	135.87750244140625	306.65386962890625	1.0	556.7325439453125	266.6072082519531	0.999642014503479	546.818359375	268.3815612792969	0.0009469389915466309	10	023
535	90.87805938720703	356.99200439453125	1.0	136.4825439453125	307.5973815917969	1.0	557.3112182617188	268.241455078125	0.9995933771133423	555.9234008789062	268.6351013183594	0.0009238123893737793	10	023
536	90.23902893066406	357.77294921875	1.0	135.32286071777344	308.4147033691406	1.0	556.4887084960938	267.6714782714844	0.9994120001792908	548.2295532226562	269.2674865722656	0.0008572041988372803	10	023
537	90.04350280761719	357.76318359375	1.0	135.0345458984375	308.20849609375	1.0	556.9984130859375	267.39874267578125	0.9991763830184937	556.4811401367188	265.374755859375	0.00037032365798950195	10	023
538	90.59466552734375	357.0627746582031	1.0	133.87550354003906	310.053466796875	1.0	556.57958984375	266.72613525390625	0.998840868473053	556.315185546875	265.28778076171875	0.0009578466415405273	10	023
539	90.80738830566406	356.9908447265625	1.0	134.32862854003906	310.59521484375	1.0	556.7946166992188	266.9940185546875	0.9991581439971924	556.7720336914062	265.31048583984375	0.0010357797145843506	10	023
540	90.51576232910156	356.6058654785156	1.0	134.33106994628906	310.6678161621094	1.0	556.8880615234375	267.3786926269531	0.9998534917831421	555.9765014648438	265.8510437011719	0.0024347007274627686	10	023
541	90.7299575805664	357.8189697265625	1.0	134.89373779296875	310.7611999511719	1.0	557.2723999023438	266.7398376464844	0.9998850226402283	547.2822875976562	268.96710205078125	0.0004962384700775146	10	023
542	90.3261947631836	357.3171691894531	1.0	134.27374267578125	311.6453857421875	1.0	556.8568725585938	267.79718017578125	0.9997307062149048	547.6548461914062	268.85333251953125	0.00034800171852111816	10	023
543	91.056640625	357.89117431640625	1.0	134.2661590576172	311.941650390625	1.0	557.1255493164062	267.1488342285156	0.9877678751945496	547.557861328125	268.24169921875	0.00031685829162597656	10	023
544	90.30098724365234	356.6875	1.0	135.6499786376953	311.9272155761719	1.0	556.4168701171875	267.7426452636719	0.9999603033065796	555.7020874023438	265.77154541015625	0.0015356242656707764	10	023
545	91.45122528076172	356.6040954589844	1.0	135.84120178222656	311.4686584472656	1.0	557.3379516601562	267.2328796386719	0.9975985288619995	547.9863891601562	268.9988098144531	0.0004157125949859619	10	023
546	91.37464141845703	357.2926025390625	1.0	135.42477416992188	312.68048095703125	1.0	557.2332153320312	267.1177978515625	0.9998639822006226	557.053955078125	265.4956970214844	0.0005477070808410645	10	023
547	92.52490234375	358.5315856933594	1.0	134.34754943847656	314.8974304199219	1.0	556.5654907226562	267.0994873046875	0.998511552810669	556.1476440429688	265.4872741699219	0.0006844997406005859	10	023
548	95.45919799804688	359.0126647949219	1.0	129.9752197265625	320.018310546875	1.0	557.5637817382812	268.2844543457031	0.9994932413101196	548.1964721679688	268.6662292480469	0.0007992982864379883	10	023
549	99.17627716064453	357.1463317871094	1.0	129.6849822998047	314.16497802734375	1.0	555.8970336914062	267.342041015625	0.9997156858444214	555.6060791015625	265.3160705566406	0.002095639705657959	10	023
550	101.85879516601562	356.91888427734375	1.0	124.74700927734375	304.7140197753906	1.0	556.8688354492188	267.1578674316406	0.9984015226364136	548.0176391601562	269.38555908203125	0.0008614957332611084	10	023
551	101.95846557617188	357.8515319824219	1.0	124.2334213256836	299.2203674316406	0.9994975328445435	556.3931884765625	267.28076171875	0.9964234232902527	556.0144653320312	266.1719970703125	0.0038635432720184326	10	023
