# Supplementary material for: An automated feeding system for the African killifish reveals the impact of diet on lifespan and allows scalable assessment of associative learning
Source: eLife. 2022 Nov 10;11:e69008. doi: 10.7554/eLife.69008 (PMC9788828; doi:10.7554/eLife.69008)
Supplement: Figure 6—source data 2. [file elife-69008-fig6-data2.zip › Training Trajectories/t8_REC010DLC_resnet50_TrainAllTheThingsJun28shuffle1_1030000.csv]

bodyparts_coords	fishhead_x	fishhead_y	fishhead_likelihood	fishtail_x	fishtail_y	fishtail_likelihood	redlight_x	redlight_y	redlight_likelihood	fooddrop_x	fooddrop_y	fooddrop_likelihood	fishnum	recordingnum
0	265.82879638671875	84.06301879882812	1.0	221.6358184814453	173.1566925048828	1.0	223.41896057128906	173.07553100585938	0.00011238455772399902	221.05191040039062	173.8399658203125	0.0003764331340789795	8	010
1	275.3501281738281	81.21846008300781	1.0	229.24142456054688	160.47976684570312	1.0	273.3536682128906	82.5364990234375	5.817413330078125e-5	226.0688934326172	161.27151489257812	0.00025901198387145996	8	010
2	281.9623718261719	77.58503723144531	1.0	237.65098571777344	150.1350860595703	1.0	282.0127258300781	78.51495361328125	0.00021287798881530762	240.24203491210938	156.82952880859375	0.00015267729759216309	8	010
3	293.06048583984375	78.87254333496094	1.0	238.29888916015625	148.7387237548828	1.0	295.22430419921875	79.3185043334961	5.46574592590332e-5	279.8922424316406	86.45911407470703	6.350874900817871e-5	8	010
4	303.5299987792969	79.4224624633789	1.0	252.09783935546875	144.00979614257812	0.9999645948410034	306.9669494628906	78.08576965332031	2.905726432800293e-5	255.88636779785156	146.80654907226562	2.562999725341797e-5	8	010
5	315.0774841308594	78.63732147216797	1.0	266.80487060546875	130.9783935546875	1.0	263.5088195800781	132.84567260742188	3.859400749206543e-5	270.99188232421875	131.3799285888672	3.775954246520996e-5	8	010
6	324.9514465332031	78.26203155517578	1.0	273.48358154296875	132.25706481933594	1.0	324.7871398925781	79.07341003417969	4.5865774154663086e-5	275.53961181640625	138.47265625	0.00012153387069702148	8	010
7	335.23419189453125	79.38935852050781	1.0	277.15557861328125	136.46356201171875	1.0	339.41680908203125	78.90765380859375	3.147125244140625e-5	279.2549743652344	140.44522094726562	0.00016498565673828125	8	010
8	342.89617919921875	78.17166137695312	1.0	294.7872009277344	121.7055892944336	0.9801732301712036	342.316162109375	77.10530853271484	4.506111145019531e-5	296.6379699707031	126.21544647216797	0.0002631247043609619	8	010
9	355.0967712402344	76.65022277832031	1.0	303.9644775390625	130.63893127441406	1.0	354.5431823730469	78.41899871826172	8.764863014221191e-5	345.2171936035156	85.35354614257812	6.952881813049316e-5	8	010
10	360.20068359375	78.391845703125	1.0	303.99969482421875	135.1741485595703	1.0	361.5788269042969	78.91293334960938	4.9561262130737305e-5	361.1645812988281	85.25762176513672	4.6372413635253906e-5	8	010
11	364.80792236328125	80.29328918457031	1.0	309.4832458496094	142.5243682861328	1.0	365.4729309082031	82.08915710449219	4.6759843826293945e-5	309.30694580078125	144.10678100585938	0.0002422630786895752	8	010
12	369.45269775390625	79.22582244873047	1.0	316.3063659667969	143.82601928710938	1.0	367.5250244140625	81.31752014160156	6.714463233947754e-5	315.14593505859375	144.60157775878906	8.630752563476562e-5	8	010
13	370.26263427734375	78.92322540283203	1.0	321.82196044921875	143.44117736816406	1.0	370.0815124511719	79.70877075195312	8.559226989746094e-5	321.8692626953125	143.57337951660156	0.0001266002655029297	8	010
14	370.9202880859375	79.10201263427734	1.0	332.70953369140625	140.4611358642578	1.0	333.34710693359375	141.5823516845703	0.00019472837448120117	331.92205810546875	142.27587890625	0.0002231299877166748	8	010
15	371.7973937988281	79.64994049072266	1.0	332.7548828125	141.1641387939453	1.0	371.603759765625	80.07170867919922	0.00014713406562805176	359.13623046875	89.1947250366211	9.128451347351074e-5	8	010
16	372.5634765625	78.94558715820312	1.0	334.1624755859375	141.87742614746094	1.0	335.28131103515625	142.38430786132812	0.00011450052261352539	334.62384033203125	142.6138916015625	0.00012052059173583984	8	010
17	373.2460632324219	79.03938293457031	1.0	337.14208984375	144.62188720703125	1.0	336.809814453125	145.21104431152344	0.00010675191879272461	336.6752014160156	144.70098876953125	0.00019502639770507812	8	010
18	374.3236083984375	80.78994750976562	1.0	340.1452331542969	146.74000549316406	1.0	343.236328125	145.73573303222656	0.00019153952598571777	337.79638671875	146.89498901367188	0.00021067261695861816	8	010
19	374.9831848144531	81.26201629638672	1.0	345.1920166015625	149.54148864746094	1.0	374.14923095703125	80.85971069335938	2.5480985641479492e-5	350.17291259765625	151.47494506835938	2.7805566787719727e-5	8	010
20	374.365478515625	81.39588928222656	1.0	347.40692138671875	148.8721160888672	0.999768853187561	348.3950500488281	147.82579040527344	6.601214408874512e-5	360.57232666015625	89.2250747680664	2.104043960571289e-5	8	010
21	374.9731750488281	82.83341217041016	1.0	346.1582946777344	149.01043701171875	1.0	455.761474609375	77.2459487915039	4.83095645904541e-5	350.3115539550781	150.3578338623047	2.2470951080322266e-5	8	010
22	376.5673828125	85.30258178710938	1.0	355.1811218261719	151.4644317626953	0.9795477390289307	648.5984497070312	171.6956787109375	1.043081283569336e-5	360.8407287597656	91.8955307006836	1.1920928955078125e-5	8	010
23	380.58056640625	87.42829895019531	1.0	354.6873779296875	147.13055419921875	0.8354901075363159	358.450439453125	144.88510131835938	3.108382225036621e-5	358.0309143066406	145.67124938964844	4.315376281738281e-5	8	010
24	383.0751953125	88.68926239013672	0.9999985694885254	353.08367919921875	149.04275512695312	1.0	356.7899475097656	147.91806030273438	5.5402517318725586e-5	352.9921875	151.16714477539062	5.501508712768555e-5	8	010
25	382.5276184082031	87.59520721435547	1.0	354.87188720703125	154.43496704101562	1.0	358.8985900878906	152.75868225097656	9.53972339630127e-5	353.3077087402344	159.90771484375	3.769993782043457e-5	8	010
26	381.8153381347656	85.03321075439453	1.0	353.65789794921875	157.34226989746094	1.0	356.8672180175781	156.69735717773438	4.747509956359863e-5	350.7112731933594	160.9095916748047	6.949901580810547e-5	8	010
27	381.6290283203125	81.67171478271484	1.0	356.1122741699219	148.41123962402344	1.0	510.5708923339844	199.66995239257812	1.0	506.775146484375	200.5159454345703	0.0014003217220306396	8	010
28	380.8929748535156	79.94934844970703	1.0	358.1773986816406	146.8599395751953	1.0	510.8602294921875	200.10342407226562	1.0	507.0868225097656	200.47230529785156	0.0012929439544677734	8	010
29	380.7463684082031	78.04127502441406	1.0	360.77178955078125	148.04727172851562	1.0	510.90863037109375	200.2532501220703	1.0	506.804931640625	200.8177032470703	0.0013560056686401367	8	010
30	380.1690979003906	76.53221893310547	1.0	366.7431640625	146.65176391601562	0.9999988675117493	510.12030029296875	201.02203369140625	1.0	506.4407958984375	201.4326171875	0.002611488103866577	8	010
31	380.6239318847656	76.0938720703125	1.0	366.6374816894531	148.8238525390625	0.9999994039535522	511.40093994140625	200.59681701660156	1.0	507.493408203125	200.93492126464844	0.0018113255500793457	8	010
32	380.52459716796875	75.89962768554688	1.0	364.7086486816406	147.9228515625	1.0	510.9927673339844	200.1894073486328	1.0	506.9085998535156	200.85032653808594	0.002130836248397827	8	010
33	380.51922607421875	75.99240112304688	1.0	366.2872314453125	146.9130401611328	1.0	510.9366455078125	199.8738555908203	1.0	506.95404052734375	200.14195251464844	0.0021151602268218994	8	010
34	380.0611877441406	75.68049621582031	1.0	366.491455078125	146.0598907470703	1.0	511.2414855957031	200.8946533203125	1.0	507.13824462890625	201.450439453125	0.0025796592235565186	8	010
35	380.411376953125	73.47521209716797	1.0	367.7723693847656	146.02142333984375	1.0	510.64453125	200.41038513183594	1.0	506.64703369140625	201.07467651367188	0.0012649297714233398	8	010
36	379.9515380859375	73.6429214477539	1.0	368.7027587890625	147.69395446777344	1.0	511.179443359375	199.84677124023438	1.0	506.917724609375	200.2540283203125	0.0018519461154937744	8	010
37	381.6449890136719	74.6744155883789	1.0	366.4534912109375	146.27467346191406	1.0	510.3649597167969	200.12664794921875	1.0	506.6545104980469	200.4079132080078	0.003897637128829956	8	010
38	382.95672607421875	76.16919708251953	1.0	367.5388488769531	145.08982849121094	0.9999998211860657	510.9805603027344	200.1279754638672	1.0	507.032958984375	200.4302215576172	0.003320038318634033	8	010
39	384.6729431152344	79.7165298461914	1.0	512.012451171875	203.47215270996094	0.00015920400619506836	510.75164794921875	200.35403442382812	1.0	506.40631103515625	200.9379425048828	0.0016006231307983398	8	010
40	386.94921875	78.69596862792969	1.0	367.371826171875	130.189697265625	1.0	510.84368896484375	199.81326293945312	1.0	507.2016296386719	200.36085510253906	0.0019131898880004883	8	010
41	388.0649719238281	77.41974639892578	1.0	364.45416259765625	125.5018539428711	1.0	510.78619384765625	199.97108459472656	1.0	506.6475524902344	200.6884002685547	0.0016579031944274902	8	010
42	389.5164489746094	77.45256042480469	1.0	364.028076171875	119.7335205078125	0.9999999403953552	511.40802001953125	200.9298858642578	1.0	507.22491455078125	201.2887725830078	0.0023232102394104004	8	010
43	389.1414489746094	77.56369018554688	1.0	365.3507385253906	116.7500228881836	1.0	511.32672119140625	200.61561584472656	1.0	507.28338623046875	201.0590362548828	0.0018329918384552002	8	010
44	390.9317321777344	79.78355407714844	1.0	364.3902893066406	111.65705108642578	0.9999998807907104	510.8973083496094	200.16378784179688	1.0	506.81396484375	200.878173828125	0.0007649660110473633	8	010
45	392.5253601074219	81.3184585571289	1.0	512.2197265625	203.22792053222656	0.00014597177505493164	511.00750732421875	200.35678100585938	1.0	506.8231201171875	200.7577362060547	0.0017223358154296875	8	010
46	392.7788391113281	80.78411102294922	1.0	511.8954772949219	202.9878692626953	0.00012448430061340332	510.1671447753906	199.76565551757812	1.0	506.5599365234375	200.21229553222656	0.001901090145111084	8	010
47	394.6219787597656	83.36015319824219	1.0	512.4921875	203.1681365966797	0.000186234712600708	511.0889587402344	200.65830993652344	1.0	507.1539611816406	201.04916381835938	0.002715200185775757	8	010
48	395.4722595214844	82.83674621582031	1.0	512.3186645507812	203.25558471679688	0.0001869797706604004	511.45166015625	200.24330139160156	1.0	507.0199279785156	200.7344207763672	0.001837223768234253	8	010
49	395.3057861328125	84.39697265625	1.0	512.7680053710938	202.30908203125	0.00033149123191833496	511.4104309082031	199.63427734375	1.0	507.40338134765625	199.7473602294922	0.004087090492248535	8	010
50	385.3245544433594	74.32010650634766	1.0	512.35009765625	203.14598083496094	0.00011008977890014648	510.63702392578125	199.95518493652344	1.0	506.7003173828125	200.4921112060547	0.0015060901641845703	8	010
51	376.1123352050781	69.50050354003906	1.0	512.3300170898438	203.50669860839844	0.00016126036643981934	510.3378601074219	200.38168334960938	1.0	506.6185302734375	200.803955078125	0.0024566650390625	8	010
52	367.70684814453125	66.35221099853516	1.0	513.0095825195312	202.62060546875	0.00019073486328125	511.3531188964844	200.3827362060547	1.0	507.56903076171875	200.521484375	0.004465371370315552	8	010
53	360.4136657714844	62.39398193359375	1.0	382.2746887207031	105.72330474853516	0.6498206853866577	510.5897521972656	200.07020568847656	1.0	506.96649169921875	200.58859252929688	0.0031676292419433594	8	010
54	351.4970703125	60.12638473510742	1.0	512.5286254882812	203.23214721679688	0.00014898180961608887	510.9901123046875	200.28607177734375	1.0	507.1090393066406	200.81983947753906	0.00196683406829834	8	010
55	342.0224914550781	59.9472541809082	1.0	512.5809326171875	203.3933563232422	0.0001341700553894043	510.54559326171875	200.46249389648438	1.0	506.61358642578125	200.84242248535156	0.0009185075759887695	8	010
56	335.34344482421875	57.223045349121094	1.0	377.36090087890625	107.95259094238281	1.0	510.45281982421875	200.81951904296875	0.9999999403953552	507.01519775390625	201.17132568359375	0.004317194223403931	8	010
57	325.8032531738281	57.56087875366211	0.9999999403953552	325.86505126953125	56.7502326965332	0.0010275840759277344	510.9730224609375	199.93922424316406	1.0	506.9637451171875	200.27340698242188	0.0017362236976623535	8	010
58	311.4102783203125	60.46005630493164	0.9504626393318176	312.047119140625	61.833885192871094	0.055377304553985596	511.5288391113281	200.24285888671875	1.0	507.4958190917969	200.7188720703125	0.001136690378189087	8	010
59	305.841796875	56.07390594482422	0.04821774363517761	512.1903076171875	202.83526611328125	0.00017410516738891602	510.77313232421875	199.96612548828125	1.0	506.93896484375	200.3464813232422	0.002812206745147705	8	010
60	513.9774169921875	203.6680145263672	6.461143493652344e-5	512.8257446289062	202.701416015625	0.00011742115020751953	510.5481872558594	199.82366943359375	1.0	507.07769775390625	200.77011108398438	0.0014123916625976562	8	010
61	273.7561340332031	61.50666809082031	1.0	275.52874755859375	59.31877899169922	0.005842089653015137	510.77557373046875	200.00453186035156	1.0	506.90167236328125	200.4816131591797	0.0016257762908935547	8	010
62	263.9946594238281	60.8133544921875	0.9999998807907104	512.7373657226562	203.52743530273438	0.00015366077423095703	511.04754638671875	200.74537658691406	1.0	507.28204345703125	201.43844604492188	0.0015107989311218262	8	010
63	250.38101196289062	74.42395782470703	0.9999989867210388	251.7410125732422	73.53034210205078	0.00021085143089294434	510.9566955566406	199.961181640625	1.0	507.1563720703125	200.66664123535156	0.004284530878067017	8	010
64	240.65187072753906	89.82634735107422	1.0	512.6400756835938	202.7861328125	0.00016942620277404785	510.8312683105469	200.3972625732422	1.0	507.0088195800781	200.66014099121094	0.0027371346950531006	8	010
65	230.49891662597656	97.30486297607422	1.0	512.8971557617188	203.0288848876953	0.00012889504432678223	511.3047180175781	200.11062622070312	1.0	507.24652099609375	200.7327880859375	0.0011571943759918213	8	010
66	220.11485290527344	103.41626739501953	1.0	217.89035034179688	101.9803695678711	0.0013575851917266846	510.6283264160156	199.92596435546875	1.0	506.8644714355469	200.5873565673828	0.00163230299949646	8	010
67	262.7083740234375	88.28874206542969	0.9981874227523804	512.2914428710938	202.97601318359375	0.00016900897026062012	510.53363037109375	200.3511962890625	1.0	506.54107666015625	200.78382873535156	0.001339554786682129	8	010
68	264.62969970703125	86.61286163330078	0.9016366600990295	263.1610107421875	88.06967163085938	0.38615334033966064	510.3699645996094	199.57177734375	1.0	506.8099365234375	200.0915985107422	0.0020259618759155273	8	010
69	176.2694549560547	143.84414672851562	0.0003718733787536621	169.36705017089844	144.54249572753906	0.9999644756317139	510.8216857910156	200.1901092529297	1.0	506.86981201171875	200.7581787109375	0.0013658404350280762	8	010
70	229.89979553222656	103.76812744140625	0.0024009346961975098	227.2015838623047	106.59210205078125	0.0023860931396484375	510.6905212402344	200.6190948486328	1.0	507.26434326171875	200.9072723388672	0.003306835889816284	8	010
71	133.04991149902344	174.339599609375	1.0	231.56103515625	98.26295471191406	0.9999631643295288	510.8440246582031	200.66343688964844	1.0	506.98138427734375	200.90065002441406	0.003552675247192383	8	010
72	124.65155792236328	189.7085723876953	0.9966927766799927	127.7513198852539	192.3722686767578	0.005362898111343384	511.276611328125	200.570556640625	1.0	507.34222412109375	201.1393585205078	0.00233381986618042	8	010
73	513.7109375	204.08322143554688	9.757280349731445e-5	512.5382080078125	203.01443481445312	0.00015029311180114746	510.7826232910156	199.97439575195312	1.0	507.05670166015625	200.54373168945312	0.002909839153289795	8	010
74	93.8191146850586	220.22958374023438	0.999908447265625	175.02154541015625	139.68028259277344	0.9022537469863892	510.5089111328125	200.1368865966797	1.0	507.1094055175781	200.35452270507812	0.006541341543197632	8	010
75	87.42837524414062	239.68637084960938	0.20006898045539856	177.3074951171875	147.12428283691406	1.0	511.2862548828125	200.25238037109375	1.0	507.1285400390625	200.23728942871094	0.0029331445693969727	8	010
76	88.97498321533203	254.94790649414062	0.0016708672046661377	147.64694213867188	160.06553649902344	0.806583046913147	510.34033203125	200.50929260253906	1.0	506.2451477050781	200.94882202148438	0.0012221932411193848	8	010
77	513.0926513671875	200.81698608398438	8.463859558105469e-5	512.3554077148438	202.7005157470703	0.00015363097190856934	510.5792541503906	199.56256103515625	1.0	506.97979736328125	200.18418884277344	0.002229839563369751	8	010
78	513.7147216796875	203.92210388183594	8.115172386169434e-5	132.0792236328125	181.2924346923828	0.9999998807907104	510.6295471191406	200.37338256835938	1.0	507.0145568847656	200.55401611328125	0.0027800798416137695	8	010
79	513.7388305664062	203.834716796875	9.498000144958496e-5	512.2543334960938	202.61471557617188	0.00017768144607543945	510.9846496582031	200.34007263183594	1.0	506.9030456542969	200.3189697265625	0.005253642797470093	8	010
80	122.32286071777344	324.0661315917969	0.0011921226978302002	512.36328125	202.8699493408203	0.00014325976371765137	510.7818908691406	199.81430053710938	1.0	507.1712646484375	200.36158752441406	0.0020488202571868896	8	010
81	128.36953735351562	333.28631591796875	1.0	130.91009521484375	335.778564453125	0.0002823472023010254	510.7579040527344	200.23484802246094	1.0	507.0456848144531	200.71316528320312	0.002100646495819092	8	010
82	131.7895965576172	331.4897155761719	0.9999996423721313	512.3770751953125	203.01609802246094	0.00012448430061340332	510.84783935546875	200.2406005859375	1.0	507.1910400390625	200.86279296875	0.002335160970687866	8	010
83	135.40298461914062	323.7821960449219	0.9999849796295166	511.33929443359375	205.93251037597656	0.0001716017723083496	510.89056396484375	200.37789916992188	1.0	507.1685791015625	200.59716796875	0.0044386982917785645	8	010
84	136.55447387695312	320.1160888671875	0.014047503471374512	506.9408264160156	202.34744262695312	0.00013399124145507812	510.60113525390625	200.27532958984375	1.0	506.5601501464844	200.59347534179688	0.0021338164806365967	8	010
85	150.2722930908203	290.16973876953125	0.15940341353416443	144.18643188476562	252.53152465820312	0.00018909573554992676	510.7369384765625	200.34457397460938	1.0	506.5582580566406	200.843505859375	0.002362281084060669	8	010
86	138.1842803955078	311.3127746582031	0.7486364245414734	152.82717895507812	254.79481506347656	0.03731682896614075	511.013916015625	200.0552520751953	1.0	507.1440734863281	200.36978149414062	0.0036625266075134277	8	010
87	143.02734375	309.25396728515625	1.0	138.30838012695312	313.61883544921875	0.0015671253204345703	510.5784606933594	200.1573028564453	1.0	506.6662292480469	200.55093383789062	0.0015162229537963867	8	010
88	144.22544860839844	304.1789855957031	1.0	147.94886779785156	230.4378662109375	0.9786839485168457	510.6381530761719	199.75526428222656	1.0	506.91448974609375	200.12484741210938	0.003203094005584717	8	010
89	148.77850341796875	299.7420654296875	0.9999978542327881	161.5791015625	229.0518035888672	1.0	510.2691650390625	199.9651641845703	0.9999999403953552	506.7363586425781	200.38107299804688	0.0037330985069274902	8	010
90	150.9967498779297	291.8661804199219	0.2745344936847687	511.9379577636719	202.34271240234375	0.00014963746070861816	510.0843505859375	199.5595703125	1.0	506.5282287597656	200.03863525390625	0.0027321577072143555	8	010
91	164.28318786621094	308.0201721191406	0.9510903358459473	136.1149139404297	231.46871948242188	0.9999604225158691	510.5775451660156	200.17120361328125	1.0	506.719970703125	200.68312072753906	0.0021425187587738037	8	010
92	142.0707244873047	211.41075134277344	0.19068747758865356	164.04693603515625	307.4004211425781	1.0	511.1192932128906	200.78822326660156	1.0	506.7740478515625	201.27862548828125	0.001101076602935791	8	010
93	151.75355529785156	197.85789489746094	0.9999995827674866	150.880126953125	199.05128479003906	0.0017357170581817627	510.6237487792969	200.46627807617188	1.0	506.4652404785156	200.75332641601562	0.0018998384475708008	8	010
94	165.9746856689453	182.59561157226562	0.9989816546440125	168.1385040283203	182.9043426513672	0.9960501194000244	510.5585021972656	200.4188232421875	1.0	507.06988525390625	201.14390563964844	0.006582856178283691	8	010
95	177.9951934814453	163.57595825195312	1.0	144.0021514892578	245.4963836669922	0.8611278533935547	511.4788513183594	199.84732055664062	1.0	507.55242919921875	200.4347381591797	0.004789113998413086	8	010
96	184.92320251464844	146.5113067626953	1.0	154.37136840820312	238.1671905517578	1.0	511.1756896972656	199.81649780273438	1.0	507.2599792480469	200.55560302734375	0.001833885908126831	8	010
97	194.6611328125	136.05043029785156	1.0	160.8203887939453	237.19921875	1.0	510.6428527832031	200.83973693847656	1.0	506.7619934082031	200.95208740234375	0.0031291842460632324	8	010
98	206.58154296875	123.09678649902344	1.0	210.02980041503906	121.64871978759766	0.0013797581195831299	510.09375	200.5453643798828	1.0	506.4609069824219	200.458984375	0.005068659782409668	8	010
99	212.35122680664062	110.291748046875	1.0	188.3408203125	208.38433837890625	0.18246126174926758	510.6948547363281	200.9346160888672	1.0	506.9703674316406	201.05728149414062	0.0026274919509887695	8	010
100	218.89491271972656	106.1192398071289	1.0	197.78419494628906	207.6251678466797	1.0	511.1153564453125	200.2989044189453	1.0	506.9400329589844	200.68128967285156	0.0024172067642211914	8	010
101	220.99356079101562	105.6669692993164	1.0	206.75265502929688	210.4428253173828	1.0	510.7984313964844	200.19427490234375	1.0	506.88958740234375	200.45388793945312	0.0022360682487487793	8	010
102	223.9319305419922	106.33389282226562	1.0	213.58035278320312	213.52369689941406	1.0	510.8163757324219	200.57508850097656	1.0	506.8813781738281	200.7781982421875	0.0035888850688934326	8	010
103	227.58212280273438	107.09593200683594	1.0	218.15805053710938	214.83790588378906	1.0	511.60968017578125	200.4380340576172	1.0	507.2774353027344	201.0946807861328	0.0011687278747558594	8	010
104	228.73712158203125	107.09901428222656	1.0	220.8134765625	215.90261840820312	1.0	510.4413146972656	200.19483947753906	1.0	506.7245178222656	200.19607543945312	0.004399091005325317	8	010
105	229.6875762939453	107.17198944091797	1.0	223.0520782470703	216.71484375	1.0	511.14215087890625	200.1249237060547	1.0	507.07183837890625	200.40728759765625	0.003935784101486206	8	010
106	230.6829833984375	107.66980743408203	1.0	225.95663452148438	217.17259216308594	1.0	511.0621643066406	200.71255493164062	1.0	507.0272216796875	201.18405151367188	0.007720321416854858	8	010
107	230.51156616210938	107.20307922363281	1.0	227.58287048339844	219.08457946777344	1.0	511.3142395019531	200.5067138671875	1.0	507.1791687011719	200.61737060546875	0.004431605339050293	8	010
108	230.26792907714844	108.0797348022461	1.0	228.39927673339844	219.18975830078125	1.0	510.30877685546875	200.43890380859375	1.0	506.3260803222656	200.85101318359375	0.0019227266311645508	8	010
109	231.04473876953125	107.59538269042969	1.0	229.84548950195312	217.74237060546875	1.0	510.79241943359375	200.95806884765625	1.0	506.8163757324219	201.1271209716797	0.0038012266159057617	8	010
110	230.67044067382812	105.89057922363281	1.0	231.93338012695312	218.43214416503906	1.0	510.6546936035156	200.8866729736328	1.0	506.6351623535156	200.97216796875	0.003389120101928711	8	010
111	230.0245819091797	106.6695556640625	1.0	230.8251190185547	218.30508422851562	1.0	511.33392333984375	200.0663299560547	1.0	507.3246765136719	200.51966857910156	0.002926647663116455	8	010
112	231.23667907714844	106.9557876586914	1.0	234.31321716308594	217.8872833251953	1.0	511.23736572265625	200.80841064453125	1.0	506.9762268066406	200.95298767089844	0.0031304359436035156	8	010
113	231.4155731201172	109.52765655517578	1.0	235.04518127441406	214.55691528320312	1.0	510.6845397949219	199.9693145751953	0.9999998807907104	506.6330871582031	200.53265380859375	0.0078012943267822266	8	010
114	238.67108154296875	111.69332885742188	1.0	229.71470642089844	217.1279296875	1.0	510.3085632324219	200.37539672851562	1.0	506.5400085449219	200.56288146972656	0.0035182535648345947	8	010
115	241.4793701171875	108.8625259399414	1.0	232.88787841796875	209.5318145751953	1.0	510.3224792480469	200.12094116210938	1.0	506.5734558105469	200.49002075195312	0.009083658456802368	8	010
116	245.01165771484375	101.04151153564453	1.0	233.61605834960938	197.03713989257812	0.5676110982894897	510.614501953125	200.4637451171875	1.0	506.8329162597656	200.4976806640625	0.003072023391723633	8	010
117	252.23121643066406	99.61373901367188	1.0	232.01254272460938	193.49354553222656	0.9999998807907104	510.6380615234375	200.31417846679688	1.0	506.5912170410156	200.90676879882812	0.00441211462020874	8	010
118	263.855712890625	104.12442779541016	1.0	264.5126647949219	104.89717102050781	0.0012325048446655273	510.728271484375	199.9346923828125	1.0	506.8234558105469	200.68040466308594	0.001200258731842041	8	010
119	275.6799011230469	100.40481567382812	1.0	232.93472290039062	157.7512664794922	1.0	510.3216857910156	199.8735809326172	1.0	506.8526916503906	200.17477416992188	0.003342241048812866	8	010
120	285.4685974121094	97.61278533935547	1.0	235.62222290039062	148.05340576171875	1.0	510.6215515136719	199.96286010742188	1.0	506.76483154296875	200.5596466064453	0.0012179315090179443	8	010
121	293.0812683105469	96.57428741455078	1.0	237.659912109375	140.28282165527344	1.0	510.99505615234375	200.1294708251953	1.0	506.90643310546875	201.13333129882812	0.0015448033809661865	8	010
122	294.9953308105469	100.55406188964844	1.0	253.19036865234375	142.18238830566406	0.009502977132797241	511.1950988769531	200.5950927734375	1.0	507.0979309082031	201.0630645751953	0.0017393231391906738	8	010
123	312.9786682128906	128.37393188476562	0.9999939799308777	258.8839416503906	140.9482879638672	0.02423250675201416	510.7292175292969	200.3352813720703	1.0	506.97607421875	200.99984741210938	0.001358717679977417	8	010
124	329.327392578125	134.6100616455078	1.0	259.5725402832031	110.99180603027344	0.981981635093689	511.04345703125	199.95541381835938	1.0	507.2143249511719	200.4095458984375	0.0019961297512054443	8	010
125	344.6046447753906	140.18104553222656	1.0	264.33233642578125	110.1965103149414	0.9999905228614807	511.1183776855469	199.66400146484375	1.0	507.0670471191406	200.0054168701172	0.0018811821937561035	8	010
126	352.2628479003906	142.8186798095703	1.0	266.4356994628906	117.90325927734375	0.35021665692329407	510.87286376953125	199.9595184326172	1.0	506.8883361816406	200.27774047851562	0.003600865602493286	8	010
127	360.3956298828125	144.4671630859375	1.0	271.2293395996094	125.95332336425781	1.0	510.61492919921875	200.39146423339844	1.0	506.9886474609375	200.10391235351562	0.005303084850311279	8	010
128	366.1704406738281	146.2105712890625	1.0	281.6921081542969	129.7958221435547	1.0	510.879638671875	200.16712951660156	1.0	506.9988708496094	200.1927947998047	0.0031869709491729736	8	010
129	366.43719482421875	148.04615783691406	1.0	286.8203125	124.23947143554688	1.0	511.35076904296875	199.9563446044922	1.0	507.1899719238281	200.4512939453125	0.0012484490871429443	8	010
130	368.7180480957031	147.5777587890625	1.0	289.5439147949219	123.77796936035156	1.0	511.1533508300781	200.2620086669922	1.0	507.28741455078125	200.74249267578125	0.00145035982131958	8	010
131	370.9200134277344	150.67941284179688	0.9999999403953552	293.69879150390625	127.30101013183594	1.0	510.3352355957031	199.5022735595703	1.0	506.818115234375	200.18519592285156	0.0022049546241760254	8	010
132	368.1927490234375	149.06629943847656	1.0	292.5052490234375	134.47305297851562	1.0	512.006591796875	199.7469024658203	1.0	508.1962585449219	199.90687561035156	0.003206104040145874	8	010
133	369.68505859375	148.07150268554688	0.9999998807907104	292.089111328125	135.3530731201172	1.0	511.23095703125	200.61624145507812	1.0	507.0715026855469	201.38462829589844	0.002444922924041748	8	010
134	369.7620544433594	148.77687072753906	0.9999468326568604	294.7621765136719	139.05618286132812	0.9999938011169434	510.7626037597656	199.61590576171875	1.0	507.09808349609375	200.20069885253906	0.00840836763381958	8	010
135	368.98712158203125	151.01527404785156	0.9999902844429016	295.63153076171875	141.82565307617188	0.9999997615814209	510.8655090332031	199.97134399414062	1.0	506.9222106933594	200.2217559814453	0.003470182418823242	8	010
136	364.8938293457031	150.41024780273438	0.9999810457229614	301.0928955078125	139.30616760253906	1.0	510.7096862792969	200.0372314453125	1.0	506.7513122558594	200.45181274414062	0.002188742160797119	8	010
137	369.4522399902344	152.17593383789062	0.9999972581863403	305.3331604003906	137.11436462402344	1.0	511.0653991699219	199.57070922851562	1.0	507.4146728515625	200.27915954589844	0.004425406455993652	8	010
138	369.6163635253906	152.2122039794922	0.9999483823776245	304.83660888671875	137.52577209472656	1.0	510.955322265625	200.18519592285156	1.0	507.390380859375	200.4453125	0.0057083070278167725	8	010
139	368.0691833496094	151.76075744628906	0.9965399503707886	306.8635559082031	141.06117248535156	1.0	511.21307373046875	200.41636657714844	1.0	506.7112731933594	200.6967315673828	0.0026354193687438965	8	010
140	371.7185974121094	154.77200317382812	0.999998927116394	306.15216064453125	141.41310119628906	1.0	510.9079895019531	200.14710998535156	1.0	506.8010559082031	200.482666015625	0.0023459792137145996	8	010
141	372.7337646484375	155.19979858398438	0.9999932050704956	305.48907470703125	140.7302703857422	1.0	511.1734313964844	200.20840454101562	1.0	507.08636474609375	200.636474609375	0.001796424388885498	8	010
142	370.4652404785156	153.1490478515625	0.9999998807907104	302.81866455078125	142.70298767089844	1.0	511.6391906738281	199.91368103027344	1.0	507.6211853027344	200.3824005126953	0.0035173892974853516	8	010
143	368.5849609375	154.13815307617188	0.9999999403953552	298.8934020996094	143.8017578125	0.9999275803565979	511.2095947265625	200.23333740234375	1.0	507.1860046386719	200.62168884277344	0.003140091896057129	8	010
144	367.50634765625	154.53794860839844	1.0	297.5779113769531	145.23031616210938	1.0	511.6858825683594	200.18601989746094	1.0	507.7340087890625	200.71453857421875	0.001417994499206543	8	010
145	367.1899719238281	155.81039428710938	1.0	297.2557373046875	147.85116577148438	1.0	511.0377502441406	200.1079559326172	1.0	507.3221740722656	200.1311492919922	0.010161668062210083	8	010
146	359.69146728515625	156.3109588623047	0.9999779462814331	294.26751708984375	145.49452209472656	1.0	510.51947021484375	200.61856079101562	1.0	507.08233642578125	200.71363830566406	0.007205396890640259	8	010
147	356.25054931640625	159.96258544921875	0.9999994039535522	294.50799560546875	146.74649047851562	1.0	510.47711181640625	200.53860473632812	1.0	507.14715576171875	201.20248413085938	0.0026002824306488037	8	010
148	345.39947509765625	161.18724060058594	0.9934190511703491	294.5433349609375	141.1048126220703	1.0	511.48590087890625	200.13418579101562	1.0	507.4832763671875	200.53221130371094	0.0026904940605163574	8	010
149	338.5182189941406	156.15272521972656	0.8134492635726929	295.765380859375	137.0045166015625	0.9999999403953552	510.51116943359375	199.81735229492188	1.0	506.5540771484375	200.29945373535156	0.002255558967590332	8	010
150	334.65264892578125	146.7195587158203	1.0	303.1212463378906	145.7205810546875	0.03628090023994446	511.60394287109375	200.103515625	1.0	507.6057434082031	200.61773681640625	0.0016582012176513672	8	010
151	330.1640625	144.1419677734375	1.0	512.262451171875	202.9816436767578	0.0001768171787261963	510.8768615722656	200.29225158691406	1.0	506.8951721191406	200.52439880371094	0.0019788146018981934	8	010
152	325.26861572265625	144.57608032226562	1.0	292.924560546875	183.40975952148438	0.00313490629196167	511.9325256347656	199.8671875	1.0	507.74273681640625	200.58233642578125	0.0018259286880493164	8	010
153	322.66082763671875	142.5866241455078	1.0	289.1888122558594	191.50390625	0.9996075630187988	511.4663391113281	200.156494140625	1.0	506.95758056640625	200.53282165527344	0.001550048589706421	8	010
154	319.6591491699219	143.7760009765625	1.0	287.6089172363281	195.27694702148438	0.9999296069145203	510.2005310058594	200.62225341796875	1.0	506.5555114746094	201.36669921875	0.002705603837966919	8	010
155	315.6369934082031	142.42825317382812	1.0	285.4216003417969	190.81387329101562	0.9999755620956421	510.6312255859375	200.3162384033203	1.0	506.92364501953125	200.39454650878906	0.0031739771366119385	8	010
156	303.28753662109375	132.88192749023438	0.9847317934036255	303.5117492675781	133.38394165039062	0.0024303197860717773	511.2295227050781	199.95736694335938	1.0	507.17840576171875	200.22337341308594	0.004165768623352051	8	010
157	294.1614990234375	129.9355010986328	1.0	512.310302734375	202.561279296875	0.0001856982707977295	511.321044921875	199.78285217285156	1.0	507.1048278808594	200.5669403076172	0.0020723342895507812	8	010
158	513.8004150390625	204.072021484375	8.031725883483887e-5	512.5635375976562	203.1116180419922	0.0001347959041595459	511.23870849609375	200.03578186035156	1.0	507.1038818359375	200.71267700195312	0.0012410879135131836	8	010
159	305.4624938964844	206.4558563232422	0.9999999403953552	277.72412109375	115.50517272949219	0.0004273355007171631	510.6367492675781	200.22940063476562	1.0	506.9959716796875	200.45619201660156	0.0043190717697143555	8	010
160	276.61810302734375	108.88396453857422	1.0	301.6833801269531	212.76527404785156	1.0	511.1629333496094	200.23013305664062	1.0	507.157470703125	200.7595977783203	0.002289682626724243	8	010
161	276.15679931640625	102.7096939086914	1.0	301.0375671386719	216.927001953125	1.0	510.9357604980469	199.93824768066406	1.0	506.917724609375	200.5654754638672	0.0023502111434936523	8	010
162	274.3536682128906	97.6919937133789	1.0	301.0424499511719	215.92047119140625	1.0	510.76104736328125	200.39755249023438	1.0	506.837890625	200.8863067626953	0.0014719367027282715	8	010
163	275.4361877441406	91.14179229736328	1.0	297.7336730957031	200.7137908935547	0.9999940395355225	510.44842529296875	200.6026153564453	0.9999998807907104	506.7943420410156	201.18687438964844	0.0065170228481292725	8	010
164	277.20111083984375	83.65569305419922	1.0	293.48748779296875	201.3195343017578	1.0	510.36669921875	199.7993621826172	1.0	506.7752990722656	200.00279235839844	0.0018478929996490479	8	010
165	277.6420593261719	73.36862182617188	1.0	511.8269348144531	202.803955078125	0.00012314319610595703	510.4947814941406	200.09982299804688	1.0	506.7470703125	200.458984375	0.0030670166015625	8	010
166	278.8879089355469	68.70435333251953	1.0	280.7969665527344	178.9896240234375	0.9999995231628418	510.3923645019531	199.7643585205078	0.9999999403953552	279.0547790527344	179.6837158203125	0.003961086273193359	8	010
167	282.90203857421875	69.35382080078125	1.0	280.736328125	176.42190551757812	1.0	511.2620544433594	200.30593872070312	1.0	507.00518798828125	200.81544494628906	0.0025768280029296875	8	010
168	287.641845703125	70.50464630126953	1.0	271.299072265625	171.555908203125	1.0	510.7073974609375	200.2043914794922	1.0	507.0068359375	200.4553680419922	0.0013686716556549072	8	010
169	289.90264892578125	72.58811950683594	1.0	268.9285583496094	168.92562866210938	1.0	509.8970642089844	199.543701171875	1.0	506.7587585449219	199.8084259033203	0.005916088819503784	8	010
170	291.7030029296875	73.50196838378906	1.0	267.7150573730469	164.115966796875	1.0	510.6719970703125	199.59432983398438	1.0	506.99737548828125	200.21388244628906	0.004056811332702637	8	010
171	292.9460754394531	78.1122055053711	1.0	272.9729309082031	152.56179809570312	1.0	510.8477783203125	200.54638671875	1.0	507.07757568359375	200.82920837402344	0.002186715602874756	8	010
172	297.3531494140625	86.28811645507812	1.0	272.82373046875	151.7251434326172	1.0	510.8503723144531	200.4261016845703	1.0	506.5779724121094	200.972900390625	0.0021486878395080566	8	010
173	301.5675048828125	87.74613952636719	1.0	275.31597900390625	139.80728149414062	0.9791245460510254	510.2249450683594	200.1903076171875	1.0	506.4053649902344	200.31761169433594	0.002618640661239624	8	010
174	303.7301330566406	88.1275405883789	1.0	512.2513427734375	203.09637451171875	0.00018084049224853516	510.3614196777344	199.86294555664062	1.0	506.76812744140625	200.4091339111328	0.0042660534381866455	8	010
175	306.7202453613281	83.63261413574219	1.0	511.8927307128906	203.62615966796875	0.00016012787818908691	510.07879638671875	200.6152801513672	1.0	506.3998107910156	200.9525909423828	0.00289955735206604	8	010
176	307.322021484375	83.44026184082031	1.0	512.6790161132812	202.76141357421875	0.00024774670600891113	510.9960632324219	199.91445922851562	0.9999999403953552	507.37945556640625	200.28623962402344	0.007461518049240112	8	010
177	513.3157958984375	203.70785522460938	7.578730583190918e-5	512.171630859375	202.69627380371094	0.00012958049774169922	510.16314697265625	199.72154235839844	1.0	506.4392395019531	200.3589630126953	0.0017644762992858887	8	010
178	513.4583129882812	204.2080078125	7.957220077514648e-5	512.091796875	203.26971435546875	0.0001628398895263672	510.4815368652344	200.50636291503906	0.9999999403953552	506.9053649902344	201.1054229736328	0.004351794719696045	8	010
179	311.76910400390625	86.50091552734375	0.0009410679340362549	512.3853759765625	202.0425262451172	0.00018233060836791992	510.90008544921875	199.62109375	1.0	507.1858215332031	199.58169555664062	0.001559913158416748	8	010
180	514.1182250976562	203.98057556152344	9.801983833312988e-5	512.9258422851562	202.95407104492188	0.0001679062843322754	511.3938903808594	200.021728515625	1.0	507.4092102050781	200.5804443359375	0.0017138421535491943	8	010
181	314.8969421386719	86.19970703125	0.0006850957870483398	512.333984375	202.55902099609375	0.00014969706535339355	510.59600830078125	199.54672241210938	1.0	506.96002197265625	200.3402557373047	0.00278279185295105	8	010
182	312.0892333984375	85.24893951416016	0.0009662806987762451	512.9512939453125	203.29165649414062	0.0001920759677886963	511.2585144042969	200.22222900390625	1.0	507.1145935058594	200.77542114257812	0.0015364587306976318	8	010
183	312.9452209472656	88.24130249023438	0.9997388124465942	319.7143859863281	96.02938842773438	0.039292752742767334	510.2882385253906	200.22384643554688	1.0	506.74639892578125	200.63339233398438	0.0033300817012786865	8	010
184	310.5766906738281	84.89180755615234	0.0051437318325042725	512.3455810546875	203.06497192382812	0.00016120076179504395	510.36907958984375	200.0087890625	1.0	506.55682373046875	200.61013793945312	0.0020087361335754395	8	010
185	312.4999084472656	86.11288452148438	0.9224967360496521	336.4071350097656	99.2928466796875	0.0027716755867004395	511.2519836425781	199.64395141601562	1.0	507.290283203125	200.09866333007812	0.0034799575805664062	8	010
186	337.15185546875	100.03901672363281	0.0017389357089996338	336.4190673828125	101.3765869140625	0.9999988079071045	510.8821716308594	200.0697479248047	1.0	507.0800476074219	200.4143524169922	0.0025658905506134033	8	010
187	314.5783386230469	94.3479232788086	0.9117119312286377	511.676025390625	202.49993896484375	0.00018170475959777832	510.5647888183594	199.79800415039062	1.0	506.4601135253906	200.08628845214844	0.0019500553607940674	8	010
188	314.40997314453125	92.58597564697266	0.9999842643737793	330.956787109375	112.45207214355469	0.0014368295669555664	511.115478515625	200.42660522460938	1.0	507.1662902832031	200.91867065429688	0.0026806890964508057	8	010
189	315.29193115234375	96.17598724365234	0.9999977946281433	321.44183349609375	117.52963256835938	0.8064258098602295	510.9327697753906	200.4352264404297	1.0	507.1612854003906	200.8362274169922	0.0014717578887939453	8	010
190	319.7172546386719	97.06048583984375	0.34915488958358765	319.799560546875	126.52239227294922	0.9996551275253296	510.5011901855469	200.53860473632812	1.0	506.85113525390625	201.0701904296875	0.004041612148284912	8	010
191	322.9413146972656	98.1445541381836	0.8348881006240845	512.1792602539062	203.2364044189453	0.00015076994895935059	510.92852783203125	200.12005615234375	1.0	506.79522705078125	200.7031707763672	0.0013442635536193848	8	010
192	512.8344116210938	200.7533721923828	8.976459503173828e-5	323.8836975097656	116.99879455566406	0.0007648169994354248	510.57366943359375	199.3353271484375	1.0	506.9515686035156	200.0790557861328	0.0015816688537597656	8	010
193	513.5210571289062	204.17971801757812	8.779764175415039e-5	512.4335327148438	203.53453063964844	0.00014147162437438965	510.9158630371094	200.36534118652344	1.0	506.7483825683594	201.04051208496094	0.0010457932949066162	8	010
194	513.1454467773438	200.72686767578125	8.130073547363281e-5	511.9808654785156	202.43521118164062	0.00017595291137695312	510.8582763671875	199.43084716796875	1.0	507.1548156738281	199.9965057373047	0.0025268197059631348	8	010
195	325.3959045410156	97.36911010742188	0.00013616681098937988	512.43896484375	202.84190368652344	0.00018844008445739746	510.8215026855469	199.95416259765625	1.0	507.0648498535156	200.59559631347656	0.002232372760772705	8	010
196	330.4866638183594	111.22571563720703	0.0037679970264434814	310.2378234863281	65.5865249633789	0.1614055037498474	510.1942138671875	200.36338806152344	1.0	506.5386962890625	200.6143341064453	0.0015462934970855713	8	010
197	331.3163757324219	113.46430206298828	0.9987078309059143	328.9612121582031	114.94588470458984	0.2143772542476654	511.3984069824219	200.19041442871094	1.0	507.38897705078125	200.427734375	0.001980334520339966	8	010
198	332.00396728515625	115.39212799072266	0.9963388442993164	331.0237121582031	116.42340087890625	0.9920769929885864	510.8797912597656	199.8137969970703	1.0	506.65655517578125	200.4568634033203	0.0013321638107299805	8	010
199	329.335693359375	115.90225219726562	0.9504244327545166	326.249755859375	119.69026184082031	0.9971246123313904	510.3935546875	200.1436309814453	1.0	506.66986083984375	200.64231872558594	0.0015618503093719482	8	010
200	328.2884521484375	107.54685974121094	0.03094390034675598	324.25250244140625	121.96202850341797	0.9980484247207642	510.720458984375	200.02793884277344	1.0	506.85498046875	200.54290771484375	0.0017813444137573242	8	010
201	324.4551696777344	116.67290496826172	0.9995317459106445	322.65765380859375	121.6353530883789	0.07722324132919312	510.9430847167969	199.4893035888672	1.0	506.9233703613281	199.98512268066406	0.0021688640117645264	8	010
202	327.11651611328125	114.88890838623047	0.999547004699707	334.14404296875	118.02020263671875	0.9856939315795898	510.3492126464844	200.47821044921875	1.0	506.62005615234375	200.61109924316406	0.0037351250648498535	8	010
203	329.23797607421875	113.7376480102539	0.9999850988388062	337.39703369140625	117.4478759765625	0.9550302028656006	510.5081481933594	200.3839874267578	1.0	506.5910949707031	200.47860717773438	0.004887372255325317	8	010
204	327.3153076171875	111.93707275390625	0.999769926071167	335.3688659667969	119.14905548095703	0.9741286039352417	511.3545227050781	199.5584259033203	1.0	507.0740966796875	200.36244201660156	0.0018240809440612793	8	010
205	329.1980285644531	111.19880676269531	0.9999897480010986	334.104736328125	117.7058334350586	0.057865023612976074	511.36419677734375	200.0464630126953	1.0	507.2723388671875	200.5546112060547	0.0015382468700408936	8	010
206	334.7188720703125	114.7331314086914	0.9999997615814209	311.6355285644531	125.85657501220703	0.9039020538330078	511.40142822265625	200.32766723632812	1.0	507.06097412109375	200.69387817382812	0.0018154680728912354	8	010
207	333.7557678222656	106.96064758300781	0.9999607801437378	317.84259033203125	131.93386840820312	1.0	511.2227783203125	200.81265258789062	1.0	506.8958740234375	200.95957946777344	0.0020634233951568604	8	010
208	338.70068359375	106.8864974975586	0.9999998807907104	319.4300842285156	131.72244262695312	1.0	511.2487487792969	200.00267028808594	0.9999999403953552	507.3193359375	200.03990173339844	0.003121703863143921	8	010
209	342.52935791015625	109.46741485595703	1.0	315.0732421875	128.29812622070312	1.0	511.2711486816406	200.6812286376953	1.0	506.7340393066406	200.9561309814453	0.0010811984539031982	8	010
210	342.4183654785156	107.0422592163086	0.9999998807907104	313.8389587402344	131.91036987304688	1.0	510.60137939453125	199.8987274169922	1.0	506.5830993652344	200.38307189941406	0.0015650689601898193	8	010
211	430.8454284667969	96.47200012207031	0.9999988079071045	319.8056640625	125.1150894165039	0.01736202836036682	511.7250061035156	201.04116821289062	1.0	507.33233642578125	201.02305603027344	0.002147197723388672	8	010
212	427.0580749511719	103.34893035888672	0.9999989867210388	316.8031005859375	130.7322235107422	1.0	511.4324645996094	200.89666748046875	0.9999999403953552	507.2884521484375	201.02923583984375	0.0019285082817077637	8	010
213	423.586669921875	102.1820068359375	0.9999998807907104	318.6429443359375	139.52882385253906	0.999576210975647	510.3549499511719	199.93418884277344	1.0	506.6553955078125	200.03675842285156	0.002279132604598999	8	010
214	352.13299560546875	107.42488098144531	1.0	323.2301025390625	145.11386108398438	1.0	511.8622131347656	200.473876953125	1.0	507.7616271972656	200.3367462158203	0.0019206404685974121	8	010
215	353.6842956542969	108.59864807128906	0.9999947547912598	325.6231384277344	146.50692749023438	1.0	511.59112548828125	200.40476989746094	1.0	507.5123291015625	200.7957000732422	0.0010244548320770264	8	010
216	354.5821838378906	107.69734954833984	0.9999998807907104	323.69805908203125	143.71835327148438	0.996015727519989	511.54315185546875	200.14886474609375	1.0	507.8045959472656	200.30369567871094	0.002878338098526001	8	010
217	356.56005859375	106.15100860595703	0.9999998807907104	329.0721740722656	147.39959716796875	1.0	511.29705810546875	200.0009765625	1.0	507.07379150390625	200.4070281982422	0.0012000203132629395	8	010
218	358.57281494140625	106.15363311767578	0.9999999403953552	331.5130310058594	152.7503662109375	1.0	510.8852233886719	200.049072265625	1.0	506.8271179199219	200.2017059326172	0.0019221305847167969	8	010
219	361.41864013671875	103.32589721679688	1.0	339.3108825683594	154.57919311523438	1.0	511.3762512207031	200.60400390625	1.0	506.9653015136719	200.45138549804688	0.00355607271194458	8	010
220	420.5115661621094	100.62776184082031	1.0	512.3594970703125	202.67977905273438	0.00012755393981933594	510.4776916503906	199.831787109375	1.0	506.796630859375	200.14920043945312	0.002641737461090088	8	010
221	360.38006591796875	103.65611267089844	0.9999999403953552	344.39569091796875	152.99990844726562	0.9995957016944885	510.76513671875	199.5012664794922	1.0	507.0839538574219	199.9049530029297	0.0022774338722229004	8	010
222	355.8504333496094	98.3302001953125	1.0	433.281494140625	154.25149536132812	0.9999998807907104	510.3421936035156	200.5699462890625	1.0	506.26708984375	200.943603515625	0.0013109147548675537	8	010
223	353.4259338378906	97.74085998535156	0.9999994039535522	353.3935546875	100.21109771728516	0.0034057199954986572	510.2200012207031	200.44235229492188	1.0	506.3970642089844	200.45664978027344	0.0023873746395111084	8	010
224	445.50958251953125	100.3568115234375	1.0	448.933837890625	102.89434051513672	0.0001774430274963379	510.8786926269531	199.93287658691406	1.0	507.17169189453125	200.39102172851562	0.0015386343002319336	8	010
225	450.16168212890625	99.6773681640625	0.9999992847442627	513.1052856445312	203.3154296875	0.00018981099128723145	511.37762451171875	199.91270446777344	1.0	507.37969970703125	200.59732055664062	0.001171708106994629	8	010
226	453.2143859863281	96.44075012207031	0.9999916553497314	423.5526428222656	127.82450103759766	0.997300922870636	510.6641845703125	199.42807006835938	1.0	507.0111999511719	199.71234130859375	0.000981837511062622	8	010
227	458.0643005371094	96.4796142578125	0.9999939203262329	513.1301879882812	202.71917724609375	0.00012895464897155762	511.1595458984375	199.86239624023438	1.0	507.39227294921875	200.36334228515625	0.0008936226367950439	8	010
228	460.6713562011719	96.88377380371094	0.9999995231628418	430.136474609375	123.6162338256836	0.9951233863830566	510.9554138183594	199.5823516845703	1.0	507.1852722167969	200.13890075683594	0.0013568401336669922	8	010
229	512.925048828125	200.86590576171875	0.0001036524772644043	511.71697998046875	202.70889282226562	0.00016859173774719238	510.6930847167969	200.06382751464844	1.0	506.6099548339844	200.20989990234375	0.0022644400596618652	8	010
230	346.4775390625	99.62593078613281	0.9999815225601196	512.0979614257812	202.47662353515625	0.0001601576805114746	511.4056091308594	199.3037567138672	1.0	507.058837890625	200.01564025878906	0.0018270909786224365	8	010
231	513.5641479492188	203.56068420410156	7.385015487670898e-5	512.3048095703125	202.58755493164062	0.000132828950881958	511.04742431640625	199.870849609375	1.0	506.9255065917969	200.21969604492188	0.0011495649814605713	8	010
232	345.7135314941406	98.70864868164062	0.0010325908660888672	512.453369140625	202.97116088867188	0.00011304020881652832	510.82843017578125	199.7358856201172	1.0	506.93060302734375	200.761962890625	0.001357436180114746	8	010
233	348.6646728515625	95.70068359375	0.45822760462760925	512.7344970703125	203.0888671875	0.00016039609909057617	511.15673828125	200.00787353515625	1.0	506.9241943359375	200.46632385253906	0.0015249550342559814	8	010
234	351.2563781738281	98.42198944091797	0.9999987483024597	512.5538330078125	203.22055053710938	0.0001125633716583252	510.0495910644531	200.32643127441406	1.0	506.5400085449219	200.68063354492188	0.0032868385314941406	8	010
235	345.77093505859375	95.39151763916016	0.9999976754188538	512.9039306640625	203.3257293701172	0.0001043081283569336	511.2655944824219	200.67173767089844	1.0	507.1173095703125	200.96243286132812	0.0011906027793884277	8	010
236	346.27752685546875	96.52300262451172	0.9840788841247559	512.5078735351562	202.91078186035156	0.00014421343803405762	511.14532470703125	200.4416961669922	1.0	507.0013122558594	200.51004028320312	0.0028308331966400146	8	010
237	343.95526123046875	95.85929107666016	0.9784119129180908	512.40234375	203.05401611328125	0.00013309717178344727	510.4039306640625	199.8527374267578	1.0	507.0929260253906	200.43258666992188	0.0017271339893341064	8	010
238	347.2574157714844	92.36431121826172	0.9999998807907104	511.96337890625	202.55128479003906	0.00013503432273864746	510.18743896484375	199.4775390625	1.0	506.65838623046875	200.08360290527344	0.003780871629714966	8	010
239	348.55352783203125	91.38880157470703	0.9999998807907104	347.0739440917969	98.94114685058594	0.00015854835510253906	510.6206359863281	200.05078125	1.0	506.7193603515625	200.5263214111328	0.0012143850326538086	8	010
240	347.54937744140625	90.68476104736328	0.9999929070472717	351.5243835449219	92.39801788330078	0.0009095072746276855	511.44580078125	200.4771270751953	1.0	507.1834716796875	200.91436767578125	0.0020835399627685547	8	010
241	348.3580322265625	90.03468322753906	0.9999998211860657	333.2272033691406	125.63563537597656	0.15549248456954956	510.9860534667969	200.03761291503906	1.0	506.8008728027344	200.6373291015625	0.0014046430587768555	8	010
242	347.20001220703125	90.88729095458984	0.9999988079071045	335.33203125	125.88362121582031	0.9948041439056396	511.1388244628906	199.94212341308594	1.0	507.1884460449219	200.52371215820312	0.0013592839241027832	8	010
243	349.7071838378906	87.77783203125	0.9999998807907104	336.1777038574219	125.47545623779297	0.7866240739822388	511.3872375488281	200.86871337890625	1.0	507.1720275878906	200.80917358398438	0.0011178851127624512	8	010
244	349.6352233886719	88.64639282226562	0.999998927116394	338.7764892578125	126.92317962646484	0.0002410411834716797	510.8143310546875	200.4647216796875	1.0	506.7611999511719	200.4342041015625	0.0019112825393676758	8	010
245	350.62255859375	89.57604217529297	0.9999979734420776	339.8079833984375	127.87918853759766	0.07045671343803406	510.7572937011719	200.25668334960938	1.0	507.0458984375	200.85671997070312	0.001062929630279541	8	010
246	351.7553405761719	90.01534271240234	0.9999922513961792	461.4444885253906	124.2242202758789	0.08985134959220886	510.4944152832031	200.09226989746094	1.0	506.76422119140625	200.4176025390625	0.004775911569595337	8	010
247	354.4524841308594	90.23441314697266	1.0	512.79150390625	202.77772521972656	0.00015732645988464355	510.9721984863281	200.18136596679688	1.0	507.071044921875	200.60496520996094	0.0023288726806640625	8	010
248	354.39501953125	90.9150390625	0.9999997019767761	339.4638366699219	127.62104797363281	0.0003733634948730469	510.9564208984375	200.1736297607422	1.0	507.28851318359375	200.54196166992188	0.0027697086334228516	8	010
249	354.9095153808594	90.54875946044922	0.999983549118042	336.2372131347656	127.5785140991211	0.0003636479377746582	510.8486022949219	200.80101013183594	1.0	506.58203125	201.33843994140625	0.0018621981143951416	8	010
250	355.4239196777344	92.05110931396484	0.14854389429092407	512.5076293945312	203.087890625	0.00017261505126953125	511.1906433105469	200.02194213867188	1.0	507.2239074707031	200.63101196289062	0.00264623761177063	8	010
251	384.47174072265625	98.44793701171875	0.9653278589248657	351.11614990234375	103.13385009765625	0.022088676691055298	510.9241638183594	200.41110229492188	1.0	506.9646911621094	200.61170959472656	0.002370983362197876	8	010
252	382.9742126464844	98.05480194091797	0.3085336685180664	512.6801147460938	203.15472412109375	0.0002015531063079834	511.190673828125	200.81951904296875	1.0	507.0345764160156	201.01107788085938	0.003933817148208618	8	010
253	380.8612365722656	94.93006896972656	0.9999301433563232	356.74078369140625	115.33159637451172	0.016432464122772217	511.5521240234375	200.1837921142578	1.0	507.59356689453125	200.50823974609375	0.001781761646270752	8	010
254	386.46771240234375	98.8463363647461	0.9999582171440125	512.6395263671875	202.82456970214844	0.00022524595260620117	510.6972351074219	200.13710021972656	1.0	507.1244201660156	200.3174285888672	0.0018672645092010498	8	010
255	367.6778564453125	95.05074310302734	0.999993085861206	511.9139099121094	203.11924743652344	0.00010973215103149414	510.3067932128906	200.37667846679688	1.0	506.6492614746094	200.81056213378906	0.0025000274181365967	8	010
256	371.1888732910156	96.5665512084961	0.9999996423721313	512.4268188476562	203.18734741210938	0.0002448558807373047	510.9430847167969	200.453857421875	0.9999999403953552	506.8384704589844	200.49647521972656	0.00432664155960083	8	010
257	368.0299377441406	94.93415832519531	0.9999864101409912	512.1185302734375	202.3883514404297	0.00015440583229064941	510.51446533203125	199.44363403320312	1.0	506.5990905761719	200.01211547851562	0.003198295831680298	8	010
258	370.392333984375	96.68016052246094	0.9861670136451721	510.5899658203125	205.75704956054688	0.00010403990745544434	510.02496337890625	200.05296325683594	1.0	506.7855224609375	200.13131713867188	0.002131432294845581	8	010
259	372.89794921875	96.80953216552734	0.9997594952583313	512.783935546875	203.4700469970703	0.0001665949821472168	511.0208740234375	200.04483032226562	1.0	506.9314270019531	200.9266815185547	0.0010386109352111816	8	010
260	383.3277282714844	95.26563262939453	0.9999990463256836	512.1394653320312	202.96726989746094	0.0001207590103149414	510.61651611328125	200.33456420898438	1.0	506.5699462890625	200.83346557617188	0.0016068220138549805	8	010
261	384.399658203125	95.11542510986328	0.9999998807907104	512.5870971679688	202.62535095214844	0.0001722574234008789	510.7520751953125	199.7296142578125	1.0	507.2532043457031	200.38978576660156	0.0014612972736358643	8	010
262	378.96966552734375	95.33977508544922	0.9999706745147705	512.0974731445312	203.35934448242188	0.0001455843448638916	511.163330078125	200.41061401367188	1.0	506.5313720703125	200.7672882080078	0.001952141523361206	8	010
263	378.59014892578125	94.1402359008789	0.9999909400939941	512.6201782226562	202.57615661621094	0.00016298890113830566	511.08416748046875	199.77664184570312	1.0	507.29736328125	200.10699462890625	0.003232121467590332	8	010
264	378.3863525390625	94.35651397705078	0.9999983310699463	512.1990966796875	202.55931091308594	0.00023090839385986328	511.1312255859375	199.5023651123047	1.0	507.08978271484375	200.1083221435547	0.0037408173084259033	8	010
265	376.2663879394531	95.62530517578125	0.4460550546646118	512.40576171875	202.7661895751953	0.00017812848091125488	510.9447021484375	199.46282958984375	1.0	507.5334167480469	200.2774658203125	0.0028080344200134277	8	010
266	385.5574035644531	94.71866607666016	0.0014140605926513672	512.31689453125	203.1820068359375	0.00016328692436218262	510.7676696777344	200.5759735107422	1.0	506.6477355957031	200.96365356445312	0.0011192262172698975	8	010
267	381.5908203125	92.06013488769531	0.9999833106994629	512.6812133789062	203.32119750976562	0.0002231001853942871	510.7666931152344	200.4718017578125	1.0	507.2626647949219	200.7872314453125	0.0034695863723754883	8	010
268	379.1817626953125	93.76522827148438	0.9999994039535522	511.85968017578125	203.08734130859375	0.00013518333435058594	510.65606689453125	199.9257354736328	1.0	506.5041198730469	200.58566284179688	0.0016798675060272217	8	010
269	381.0657958984375	92.56119537353516	1.0	512.5792846679688	202.5851287841797	0.00015538930892944336	510.5019226074219	199.8549041748047	1.0	506.7792053222656	200.29412841796875	0.001895904541015625	8	010
270	382.1951904296875	94.0683364868164	0.999998927116394	512.9390258789062	203.05064392089844	9.489059448242188e-5	511.33709716796875	200.07582092285156	1.0	507.293701171875	200.6868438720703	0.0013579726219177246	8	010
271	379.54132080078125	95.6465835571289	0.9661923050880432	512.9481201171875	203.37168884277344	0.00021648406982421875	511.16033935546875	200.186767578125	1.0	506.92279052734375	200.78475952148438	0.0013838708400726318	8	010
272	376.0580749511719	89.09327697753906	0.9789101481437683	512.9251098632812	202.82525634765625	0.00012117624282836914	511.1133117675781	200.01622009277344	1.0	507.3072204589844	200.41004943847656	0.00112229585647583	8	010
273	354.0797424316406	80.77635192871094	0.9996751546859741	356.25787353515625	81.44992065429688	0.023402929306030273	511.02618408203125	200.20614624023438	1.0	506.93682861328125	200.51141357421875	0.003065139055252075	8	010
274	341.7391357421875	72.82272338867188	1.0	512.9832153320312	202.8896026611328	0.00015851855278015137	511.13922119140625	199.8775177001953	1.0	507.3930358886719	200.4596405029297	0.002678900957107544	8	010
275	327.08538818359375	65.90669250488281	1.0	377.7300720214844	125.6848373413086	0.9980183839797974	510.3800048828125	200.3798370361328	1.0	506.5865478515625	200.8407440185547	0.0011229217052459717	8	010
276	315.1013488769531	64.00057983398438	1.0	379.46380615234375	126.43907165527344	1.0	510.9813537597656	199.65904235839844	1.0	506.9441833496094	200.41075134277344	0.0011121034622192383	8	010
277	303.9921875	63.10132598876953	0.9999302625656128	376.986083984375	122.96487426757812	1.0	510.6836242675781	200.00509643554688	0.9999998807907104	507.2810363769531	200.04165649414062	0.009391307830810547	8	010
278	291.23614501953125	60.31676483154297	0.6883276700973511	371.99285888671875	121.49331665039062	1.0	511.2845764160156	199.65611267089844	1.0	507.13702392578125	200.09535217285156	0.0013358592987060547	8	010
279	279.2789306640625	59.56258773803711	0.9983737468719482	365.8273010253906	124.84468078613281	1.0	510.4438781738281	200.3877410888672	1.0	506.42901611328125	200.72325134277344	0.0011161863803863525	8	010
280	270.6351318359375	59.5907096862793	1.0	271.7073059082031	57.97870635986328	0.002472400665283203	511.78851318359375	200.3557586669922	1.0	507.3008117675781	200.65904235839844	0.0017089247703552246	8	010
281	265.046875	59.25851821899414	0.9942215085029602	344.4472351074219	113.53279876708984	0.907981276512146	511.3761901855469	199.89414978027344	1.0	507.18988037109375	200.34970092773438	0.0015260875225067139	8	010
282	260.02630615234375	67.97013854980469	1.0	326.1625671386719	116.55196380615234	1.0	510.1651611328125	200.25413513183594	1.0	506.6129455566406	201.02784729003906	0.0028866231441497803	8	010
283	253.79156494140625	73.68061065673828	1.0	512.5142822265625	203.29664611816406	0.00014775991439819336	510.60809326171875	200.4728546142578	1.0	506.7439880371094	200.95159912109375	0.0014635026454925537	8	010
284	249.82894897460938	73.8917465209961	1.0	512.6064453125	202.87693786621094	0.00012233853340148926	510.5185241699219	200.12619018554688	1.0	506.846435546875	200.64895629882812	0.0011212825775146484	8	010
285	248.56439208984375	75.89987182617188	1.0	512.3358154296875	203.15478515625	0.0001863539218902588	511.01959228515625	200.23361206054688	1.0	507.145263671875	200.69845581054688	0.0031444430351257324	8	010
286	246.27706909179688	78.55355834960938	1.0	512.4884643554688	203.158203125	0.00012698769569396973	510.6849060058594	200.2799530029297	1.0	506.724365234375	201.0309600830078	0.0009498298168182373	8	010
287	237.50418090820312	77.29017639160156	1.0	512.7369995117188	202.95936584472656	0.00017708539962768555	511.2393493652344	200.5013427734375	1.0	507.1316833496094	200.68392944335938	0.0025347471237182617	8	010
288	225.05673217773438	72.55573272705078	0.9999902844429016	512.726806640625	203.0942840576172	0.00016796588897705078	511.4438781738281	200.081298828125	1.0	507.2961120605469	200.53338623046875	0.0017421543598175049	8	010
289	203.95314025878906	73.30315399169922	0.9999890327453613	207.58743286132812	73.96715545654297	0.09905385971069336	510.9938659667969	200.17027282714844	1.0	506.9568176269531	200.63851928710938	0.003443688154220581	8	010
290	189.5284881591797	74.28584289550781	0.9999568462371826	194.7191925048828	71.85609436035156	0.00046584010124206543	511.45391845703125	200.52886962890625	1.0	507.7899169921875	200.88426208496094	0.0027463138103485107	8	010
291	174.48968505859375	79.12967681884766	0.9997069835662842	285.9804382324219	101.00933074951172	0.26900094747543335	510.5491638183594	200.00401306152344	1.0	506.7852783203125	200.4921112060547	0.0012196898460388184	8	010
292	154.9453887939453	85.40899658203125	0.9928537607192993	512.4419555664062	202.6915283203125	0.00017622113227844238	510.9676513671875	200.23287963867188	1.0	506.7579040527344	200.73104858398438	0.0011730194091796875	8	010
293	256.97747802734375	97.84831237792969	0.0015345513820648193	254.12380981445312	98.03016662597656	0.9998421669006348	510.6605529785156	200.52947998046875	1.0	507.0329284667969	200.77215576171875	0.0046167075634002686	8	010
294	513.5934448242188	203.78684997558594	0.00012633204460144043	512.0642700195312	202.39483642578125	0.0002861618995666504	510.6482849121094	199.7869110107422	1.0	507.0712585449219	199.920654296875	0.0062111616134643555	8	010
295	513.53271484375	201.46302795410156	0.00014191865921020508	512.69091796875	203.21548461914062	0.0002148449420928955	511.3229064941406	200.45472717285156	1.0	507.2005615234375	200.8491668701172	0.003000974655151367	8	010
296	513.2031860351562	203.7711181640625	8.699297904968262e-5	201.02659606933594	114.86418151855469	0.03582268953323364	510.22332763671875	199.98863220214844	1.0	506.36798095703125	200.44497680664062	0.0024477243423461914	8	010
297	161.33253479003906	128.94107055664062	0.0030863285064697266	163.2286834716797	129.98046875	0.11672961711883545	510.6068115234375	201.04734802246094	1.0	506.7571716308594	201.5965118408203	0.001499086618423462	8	010
298	120.34764862060547	95.27413940429688	0.9997979402542114	512.142822265625	203.06124877929688	9.557604789733887e-5	509.9268798828125	200.34217834472656	1.0	506.33453369140625	200.9561309814453	0.0016655027866363525	8	010
299	119.17436218261719	97.76132202148438	0.033589959144592285	164.31588745117188	124.10956573486328	0.05683213472366333	509.8436279296875	199.8164520263672	1.0	505.9825744628906	200.25323486328125	0.0015004277229309082	8	010
300	513.5738525390625	203.82936096191406	7.909536361694336e-5	512.3047485351562	202.9468994140625	0.00012955069541931152	510.5570983886719	200.04576110839844	1.0	506.66180419921875	200.57122802734375	0.002045959234237671	8	010
301	514.5120239257812	205.4577178955078	6.827712059020996e-5	506.6241455078125	202.65887451171875	0.00014480948448181152	510.14312744140625	200.258544921875	1.0	506.1007080078125	200.784912109375	0.001996070146560669	8	010
302	513.72802734375	204.11636352539062	0.00010347366333007812	512.6893310546875	203.2531280517578	0.00017017126083374023	511.1893310546875	200.3007354736328	1.0	506.945556640625	200.7810821533203	0.0017529129981994629	8	010
303	118.64033508300781	97.36022186279297	0.9997528195381165	513.111083984375	203.016845703125	0.00012961030006408691	510.72900390625	199.87840270996094	1.0	507.1599426269531	200.573974609375	0.0012448132038116455	8	010
304	115.45230865478516	91.96723175048828	1.0	512.41162109375	202.94430541992188	0.0001513957977294922	510.65771484375	200.02696228027344	1.0	506.77630615234375	200.5685272216797	0.0021247565746307373	8	010
305	100.74650573730469	194.21771240234375	0.005051612854003906	512.2271728515625	203.24850463867188	0.00015440583229064941	510.8562316894531	200.17185974121094	1.0	506.8865051269531	200.7754364013672	0.001703888177871704	8	010
306	104.52973937988281	199.92398071289062	0.9995541572570801	112.4517593383789	94.37362670898438	0.9780538082122803	510.8689880371094	199.54788208007812	1.0	507.1846923828125	200.08160400390625	0.004963725805282593	8	010
307	114.52940368652344	210.57958984375	0.9999999403953552	116.49462890625	211.95570373535156	0.0016845166683197021	511.1182861328125	199.81837463378906	1.0	507.2940368652344	200.11102294921875	0.0020959675312042236	8	010
308	128.47879028320312	220.60707092285156	0.9999999403953552	126.26029205322266	222.66702270507812	0.002911388874053955	510.6646728515625	200.0103759765625	1.0	123.74592590332031	225.7165985107422	0.007216513156890869	8	010
309	135.98524475097656	130.94935607910156	0.007220625877380371	143.68467712402344	227.17266845703125	1.0	510.4314270019531	200.07626342773438	1.0	506.6745910644531	200.5045928955078	0.0062746405601501465	8	010
310	164.90879821777344	229.7072296142578	0.5780518054962158	163.26214599609375	231.9064483642578	0.9999908208847046	510.5049133300781	199.8488006591797	1.0	506.638916015625	200.02796936035156	0.006024688482284546	8	010
311	181.3817901611328	233.58074951171875	1.0	131.0316925048828	184.0584716796875	1.0	510.99951171875	200.2410888671875	1.0	506.9825744628906	200.63221740722656	0.0019193291664123535	8	010
312	142.13096618652344	186.73410034179688	0.9999992847442627	147.32676696777344	186.03741455078125	0.15061905980110168	510.9820556640625	200.20956420898438	1.0	507.0015563964844	200.31497192382812	0.00369831919670105	8	010
313	207.859619140625	229.53192138671875	1.0	149.1804656982422	180.96128845214844	1.0	510.6695251464844	199.78860473632812	1.0	506.9324645996094	200.32672119140625	0.002800196409225464	8	010
314	225.70162963867188	227.57025146484375	1.0	164.20848083496094	205.87881469726562	0.9999836683273315	510.3400573730469	200.30267333984375	1.0	506.42315673828125	200.45431518554688	0.0027926266193389893	8	010
315	244.13742065429688	205.5472412109375	0.9999905824661255	181.4423370361328	201.66632080078125	1.0	509.96197509765625	199.1364288330078	1.0	506.9294128417969	199.5824737548828	0.0109921395778656	8	010
316	266.31634521484375	188.65447998046875	1.0	205.2262725830078	233.67237854003906	0.9999849200248718	511.5211486816406	200.33277893066406	0.9999998807907104	507.0890197753906	200.31285095214844	0.004580408334732056	8	010
317	285.58331298828125	178.2669677734375	1.0	212.05325317382812	243.96356201171875	1.0	510.5694274902344	200.44708251953125	1.0	506.810302734375	200.7880401611328	0.0032463371753692627	8	010
318	301.64599609375	167.85690307617188	1.0	216.11790466308594	238.17926025390625	1.0	511.1073913574219	199.80426025390625	1.0	507.04827880859375	200.48788452148438	0.001552283763885498	8	010
319	315.50152587890625	159.0359344482422	1.0	231.76312255859375	226.13780212402344	1.0	510.35595703125	200.28538513183594	0.9999999403953552	506.50018310546875	200.50088500976562	0.006721526384353638	8	010
320	332.0038757324219	151.1339569091797	1.0	242.8522491455078	229.086181640625	1.0	510.2422180175781	199.84121704101562	1.0	506.44122314453125	200.34828186035156	0.02741500735282898	8	010
321	342.53277587890625	143.87075805664062	0.9999998807907104	343.4046630859375	145.32711791992188	0.559890866279602	510.01220703125	200.43724060058594	0.9999999403953552	506.1441345214844	200.20404052734375	0.017573565244674683	8	010
322	353.6714782714844	135.46142578125	0.9999998807907104	264.27398681640625	207.92959594726562	0.9987012147903442	511.4456787109375	199.27528381347656	0.9999999403953552	507.2179260253906	199.61068725585938	0.006178826093673706	8	010
323	367.5379333496094	129.2648162841797	0.9999997019767761	280.6531982421875	203.74777221679688	1.0	511.6412048339844	200.29922485351562	1.0	507.5910339355469	200.5323028564453	0.0023794472217559814	8	010
324	375.1627502441406	124.12483215332031	1.0	281.6656188964844	204.9412078857422	1.0	511.2906188964844	200.41029357910156	1.0	507.0503845214844	200.71328735351562	0.0013739168643951416	8	010
325	382.9468078613281	120.98284912109375	1.0	289.16363525390625	204.7701873779297	1.0	510.6869812011719	200.09170532226562	1.0	506.6914367675781	200.0482635498047	0.0034076571464538574	8	010
326	388.8157043457031	116.59822082519531	1.0	296.5364074707031	197.99696350097656	1.0	510.5492248535156	199.5526123046875	1.0	506.89923095703125	199.92091369628906	0.002974778413772583	8	010
327	392.9640808105469	115.3313980102539	1.0	302.1707763671875	195.90431213378906	1.0	511.6626892089844	200.14231872558594	1.0	507.29718017578125	200.52120971679688	0.002141982316970825	8	010
328	395.4544677734375	111.73616027832031	1.0	304.97216796875	193.09640502929688	1.0	511.2276611328125	200.2259521484375	1.0	507.3372802734375	200.21009826660156	0.003645390272140503	8	010
329	396.0007629394531	112.57778930664062	1.0	306.31744384765625	193.28848266601562	0.9999999403953552	510.70635986328125	200.41090393066406	1.0	506.97039794921875	200.71038818359375	0.004993468523025513	8	010
330	396.81402587890625	113.13899230957031	1.0	313.0987854003906	194.48391723632812	1.0	511.65533447265625	199.36123657226562	1.0	507.8855285644531	199.57920837402344	0.006468147039413452	8	010
331	397.6635437011719	112.59799194335938	1.0	314.6534729003906	194.85394287109375	1.0	511.4744567871094	199.98541259765625	0.9999998807907104	507.7177429199219	200.11599731445312	0.007695198059082031	8	010
332	398.24517822265625	113.57870483398438	1.0	317.39825439453125	198.25827026367188	1.0	510.6255187988281	200.10389709472656	1.0	506.81719970703125	200.07362365722656	0.0058009326457977295	8	010
333	398.6717529296875	111.50321197509766	1.0	324.834228515625	197.31211853027344	1.0	511.75177001953125	200.058349609375	0.9999999403953552	507.64739990234375	200.2139892578125	0.002795487642288208	8	010
334	398.94940185546875	112.699462890625	1.0	326.69244384765625	195.6557159423828	1.0	510.75555419921875	199.05735778808594	1.0	507.3987121582031	199.0329132080078	0.005075514316558838	8	010
335	399.3341979980469	112.43311309814453	1.0	328.62115478515625	194.43020629882812	1.0	511.0454406738281	199.9398193359375	1.0	506.76776123046875	200.42369079589844	0.0031154751777648926	8	010
336	399.0103454589844	112.49784088134766	1.0	332.71038818359375	194.98365783691406	1.0	511.39990234375	199.46969604492188	1.0	507.1988220214844	199.8262176513672	0.001735985279083252	8	010
337	391.3658447265625	126.09455871582031	1.0	337.28125	193.77061462402344	0.9999995231628418	510.5013427734375	200.31385803222656	0.9999999403953552	506.9831848144531	199.9180145263672	0.007773011922836304	8	010
338	379.9310607910156	128.8499298095703	1.0	384.79022216796875	133.60476684570312	0.0013515353202819824	510.53076171875	200.30165100097656	1.0	506.56658935546875	200.7025909423828	0.0028252005577087402	8	010
339	412.721435546875	179.2330322265625	1.0	369.63824462890625	131.42034912109375	0.11137419939041138	510.71502685546875	200.89547729492188	1.0	506.3049621582031	201.05133056640625	0.0014148056507110596	8	010
340	417.9095764160156	191.34800720214844	1.0	359.76141357421875	127.26493835449219	0.9999998807907104	509.6252136230469	200.5573272705078	1.0	506.14251708984375	200.46217346191406	0.0025117099285125732	8	010
341	425.4932556152344	200.27352905273438	0.9999998807907104	357.79913330078125	118.88593292236328	1.0	510.5539245605469	200.6156768798828	1.0	506.5219421386719	200.49391174316406	0.0030692219734191895	8	010
342	433.4197998046875	210.34922790527344	1.0	360.8614196777344	119.13858032226562	1.0	509.94287109375	199.52232360839844	1.0	506.1139221191406	199.60743713378906	0.004748165607452393	8	010
343	440.06097412109375	220.91197204589844	1.0	370.9312744140625	130.5788116455078	1.0	510.72216796875	199.30870056152344	1.0	507.0156555175781	199.6289520263672	0.0023765265941619873	8	010
344	445.1915588378906	231.20614624023438	1.0	374.31732177734375	126.5690689086914	1.0	511.074951171875	199.9254150390625	1.0	507.17803955078125	200.07571411132812	0.003303319215774536	8	010
345	449.75067138671875	240.1092071533203	1.0	375.7816467285156	128.87466430664062	1.0	511.13385009765625	199.34368896484375	1.0	507.45806884765625	199.5017852783203	0.007249653339385986	8	010
346	452.14630126953125	245.66836547851562	1.0	383.1181640625	140.95738220214844	1.0	511.0841979980469	199.1359100341797	1.0	507.4191589355469	199.75347900390625	0.0016692578792572021	8	010
347	454.6040344238281	253.27383422851562	1.0	384.5722351074219	150.09173583984375	1.0	511.51116943359375	200.24574279785156	1.0	507.43927001953125	200.4539337158203	0.0018284618854522705	8	010
348	454.33026123046875	257.4640197753906	1.0	385.90496826171875	152.9450225830078	1.0	510.89794921875	199.63937377929688	1.0	507.2564392089844	199.739501953125	0.00216597318649292	8	010
349	454.73101806640625	260.22174072265625	1.0	389.6495361328125	152.17666625976562	1.0	511.7422790527344	199.79820251464844	1.0	507.6956787109375	199.88229370117188	0.0035818815231323242	8	010
350	451.2181396484375	260.3369140625	1.0	391.05841064453125	151.80862426757812	1.0	511.25933837890625	199.7271270751953	1.0	507.2648010253906	200.0547637939453	0.0017530322074890137	8	010
351	450.7338562011719	261.45184326171875	1.0	394.69073486328125	149.2428436279297	1.0	511.1203308105469	199.281982421875	1.0	507.50640869140625	199.7939453125	0.00212782621383667	8	010
352	448.5016784667969	264.6344909667969	1.0	397.9880676269531	149.490234375	1.0	510.52984619140625	199.40057373046875	1.0	507.3736267089844	200.02098083496094	0.003557264804840088	8	010
353	446.23974609375	267.9407653808594	0.999999463558197	399.3125	153.79037475585938	1.0	511.1814270019531	199.6581573486328	1.0	507.212158203125	200.4962615966797	0.0013063549995422363	8	010
354	433.58392333984375	277.7106628417969	1.0	395.0301208496094	155.9123077392578	1.0	511.0862121582031	199.9010772705078	1.0	507.14630126953125	200.811279296875	0.0012322664260864258	8	010
355	426.1065979003906	283.34637451171875	0.9999997615814209	401.764892578125	163.39376831054688	1.0	510.7467956542969	199.62811279296875	1.0	506.6086120605469	200.60433959960938	0.0007643401622772217	8	010
356	412.0376281738281	294.1787109375	0.9999905824661255	415.0862121582031	184.4423065185547	0.9999998807907104	510.62603759765625	199.78350830078125	1.0	506.7379150390625	200.5555419921875	0.0015416443347930908	8	010
357	401.07568359375	302.78338623046875	0.9999845027923584	425.01153564453125	188.81289672851562	1.0	510.1153259277344	199.58140563964844	1.0	506.8074951171875	200.21337890625	0.0031960904598236084	8	010
358	394.9834289550781	310.82763671875	0.7869853377342224	431.5209045410156	187.41436767578125	0.9999993443489075	510.5545959472656	200.26416015625	1.0	433.71429443359375	192.19679260253906	0.0037768185138702393	8	010
359	390.7701721191406	308.72088623046875	1.0	433.70635986328125	183.58566284179688	1.0	510.13702392578125	199.96310424804688	1.0	506.3911437988281	200.9424285888672	0.001100987195968628	8	010
360	379.93585205078125	311.05316162109375	1.0	422.26617431640625	189.64700317382812	1.0	509.3483581542969	199.51016235351562	1.0	505.798583984375	199.9402313232422	0.0038505196571350098	8	010
361	372.21270751953125	314.2559509277344	1.0	422.47479248046875	199.43524169921875	0.8730086088180542	510.64697265625	199.994384765625	1.0	506.52935791015625	200.2735595703125	0.0019015669822692871	8	010
362	357.572265625	309.471435546875	1.0	422.5347900390625	209.22775268554688	1.0	510.77783203125	200.32879638671875	1.0	506.8880615234375	200.84603881835938	0.0011728107929229736	8	010
363	340.1661376953125	299.0595397949219	0.9999895095825195	339.42901611328125	304.1423645019531	0.00020170211791992188	510.4773864746094	200.37901306152344	1.0	506.5301513671875	200.5027618408203	0.0028470754623413086	8	010
364	315.4822998046875	289.4667663574219	0.9984310865402222	317.92864990234375	290.9166564941406	0.02428758144378662	510.9954833984375	200.73081970214844	0.9999999403953552	507.1309509277344	200.7942352294922	0.006042361259460449	8	010
365	299.5808410644531	287.9809875488281	1.0	425.7376708984375	271.09442138671875	0.020753204822540283	511.1423034667969	199.9288787841797	1.0	507.4035949707031	200.4899139404297	0.006858259439468384	8	010
366	276.6297607421875	284.2476501464844	1.0	406.19317626953125	263.8359680175781	1.0	510.8815612792969	200.05677795410156	0.9999999403953552	507.0587463378906	200.4849853515625	0.0031970739364624023	8	010
367	256.8957824707031	284.7311706542969	1.0	512.3409423828125	202.71658325195312	0.0001423656940460205	510.9545593261719	199.79339599609375	1.0	507.2639465332031	200.46649169921875	0.00221368670463562	8	010
368	237.9522705078125	277.044921875	1.0	365.2902526855469	270.75933837890625	0.8058022856712341	510.7695617675781	200.57164001464844	1.0	506.7660217285156	201.1100616455078	0.002548903226852417	8	010
369	219.93235778808594	279.6187438964844	1.0	362.09771728515625	266.51031494140625	0.01921805739402771	510.68255615234375	200.38841247558594	1.0	506.2045593261719	200.7913818359375	0.0009222030639648438	8	010
370	199.8031768798828	276.377197265625	1.0	306.6622619628906	269.9605712890625	0.239251971244812	510.8199157714844	200.32411193847656	1.0	506.9466247558594	200.8284149169922	0.00283774733543396	8	010
371	182.04017639160156	275.91290283203125	1.0	312.8225402832031	261.10601806640625	1.0	510.93841552734375	199.7556915283203	1.0	506.9686279296875	200.18902587890625	0.002710312604904175	8	010
372	164.89443969726562	278.3922424316406	1.0	289.3001403808594	276.76678466796875	0.9999999403953552	510.9414367675781	200.36863708496094	1.0	506.8658447265625	200.5767822265625	0.001468658447265625	8	010
373	149.2566375732422	278.63067626953125	0.662081778049469	270.0072326660156	271.6795959472656	0.9999951124191284	511.0893249511719	200.80474853515625	0.9999999403953552	506.99359130859375	201.08995056152344	0.0018946528434753418	8	010
374	139.4765625	283.6767272949219	0.998723566532135	265.7657470703125	259.3089599609375	0.9999998211860657	510.7926025390625	200.36004638671875	1.0	506.96661376953125	200.75457763671875	0.0021259188652038574	8	010
375	136.66001892089844	284.98956298828125	0.49941781163215637	259.5044860839844	253.91578674316406	1.0	510.24224853515625	199.7467803955078	1.0	506.4994201660156	200.197998046875	0.002122044563293457	8	010
376	256.45928955078125	256.75836181640625	0.0043167173862457275	251.7725067138672	258.04522705078125	1.0	510.08441162109375	200.12216186523438	1.0	506.6044616699219	200.489990234375	0.0058518946170806885	8	010
377	133.17794799804688	283.38671875	0.0036293864250183105	248.3627471923828	263.16729736328125	1.0	510.8894348144531	200.32733154296875	1.0	506.7895202636719	200.8616180419922	0.001436859369277954	8	010
378	132.35037231445312	291.2010498046875	1.0	247.40066528320312	269.29351806640625	1.0	510.60272216796875	199.84307861328125	1.0	506.9128112792969	200.3965606689453	0.004738539457321167	8	010
379	134.92047119140625	299.8671569824219	0.9992114305496216	234.11033630371094	271.4413146972656	0.9901096820831299	510.9024353027344	200.44273376464844	1.0	506.8603515625	200.49217224121094	0.0023303627967834473	8	010
380	135.5936279296875	307.90618896484375	0.9998142719268799	136.98106384277344	309.45977783203125	0.90582674741745	510.47918701171875	200.3704833984375	1.0	507.06268310546875	200.75062561035156	0.007245361804962158	8	010
381	135.29090881347656	325.2232666015625	0.9775224924087524	206.29652404785156	241.90411376953125	1.0	511.2120361328125	200.24887084960938	1.0	507.09906005859375	200.7043914794922	0.002092897891998291	8	010
382	132.57997131347656	337.905517578125	0.9999969005584717	206.51939392089844	237.55294799804688	1.0	511.0233154296875	200.0850830078125	1.0	506.8286437988281	200.4966278076172	0.0013637542724609375	8	010
383	130.9768524169922	346.2666931152344	1.0	202.04263305664062	236.51145935058594	1.0	511.0755615234375	200.42974853515625	1.0	506.7140197753906	200.78562927246094	0.0012100040912628174	8	010
384	131.74343872070312	355.61981201171875	1.0	193.03713989257812	238.07110595703125	1.0	511.3765563964844	199.52565002441406	0.9999999403953552	507.1164855957031	199.88079833984375	0.0036571621894836426	8	010
385	131.73533630371094	355.13531494140625	1.0	189.64871215820312	241.31243896484375	1.0	510.2727966308594	200.52871704101562	1.0	506.46337890625	200.83184814453125	0.004008173942565918	8	010
386	130.85389709472656	354.00628662109375	1.0	196.950439453125	243.01177978515625	1.0	510.4842224121094	200.47799682617188	1.0	506.5915832519531	201.01185607910156	0.0008442401885986328	8	010
387	130.25347900390625	352.0433044433594	1.0	196.72982788085938	243.189697265625	1.0	510.3392028808594	200.13763427734375	1.0	506.80712890625	200.5358123779297	0.0020235180854797363	8	010
388	129.8439178466797	353.6838073730469	1.0	194.9935302734375	243.64158630371094	1.0	510.98944091796875	200.7988739013672	0.9999999403953552	507.142578125	200.8008575439453	0.006860971450805664	8	010
389	128.85272216796875	354.0254821777344	1.0	190.617431640625	242.12063598632812	1.0	510.9266357421875	200.16604614257812	1.0	506.601318359375	201.21109008789062	0.0012838542461395264	8	010
390	130.77146911621094	352.5928039550781	0.9999989867210388	190.72262573242188	238.42185974121094	1.0	510.6165771484375	200.03738403320312	1.0	506.8017272949219	200.5018768310547	0.0014802813529968262	8	010
391	134.95089721679688	338.1297912597656	0.9938069581985474	193.78799438476562	235.6331329345703	1.0	511.3127746582031	200.97271728515625	1.0	507.2847900390625	201.76803588867188	0.0013020634651184082	8	010
392	144.25326538085938	327.971923828125	1.0	187.92568969726562	245.78030395507812	1.0	511.15899658203125	200.82643127441406	1.0	507.22430419921875	201.20358276367188	0.00400128960609436	8	010
393	150.92185974121094	328.1557312011719	1.0	178.188720703125	255.75555419921875	1.0	180.77049255371094	254.64173889160156	0.0004387795925140381	152.5238494873047	335.6015319824219	0.0008321404457092285	8	010
394	157.98497009277344	331.2515869140625	1.0	174.35943603515625	259.8556823730469	1.0	161.30967712402344	333.5997314453125	0.00040850043296813965	154.74160766601562	337.0338439941406	0.0011310875415802002	8	010
395	163.31053161621094	330.3249816894531	1.0	171.9628143310547	268.66009521484375	1.0	165.79051208496094	328.3155212402344	0.0013546645641326904	155.8388671875	336.3811340332031	0.00021827220916748047	8	010
396	173.64346313476562	332.8869323730469	0.9999780654907227	163.30374145507812	279.28680419921875	1.0	175.991455078125	334.1022644042969	0.0012450218200683594	172.41354370117188	336.1820068359375	0.00012287497520446777	8	010
397	179.57691955566406	337.3560485839844	0.9999995827674866	159.5047149658203	284.2149353027344	0.9999920129776001	161.75938415527344	284.2966613769531	0.00023183226585388184	180.0059814453125	340.65069580078125	4.616379737854004e-5	8	010
398	185.0620880126953	339.5229797363281	0.9999999403953552	165.22467041015625	280.3736877441406	0.029102802276611328	189.0032958984375	338.70880126953125	0.00036457180976867676	191.09194946289062	337.1620788574219	2.2679567337036133e-5	8	010
399	191.07920837402344	342.76025390625	0.9999998807907104	160.317626953125	284.99261474609375	1.0	192.92889404296875	340.9051513671875	0.0001036226749420166	159.7852325439453	287.5185546875	0.00011727213859558105	8	010
400	199.92344665527344	343.80743408203125	0.9780110120773315	167.0272216796875	285.3490295410156	1.0	199.43194580078125	344.0970458984375	0.00025027990341186523	161.22715759277344	281.08465576171875	2.3931264877319336e-5	8	010
401	211.64956665039062	345.41162109375	0.061598241329193115	171.74908447265625	294.1440124511719	0.9999999403953552	176.7456512451172	295.5818786621094	5.030632019042969e-5	171.66709899902344	297.1170654296875	6.61015510559082e-5	8	010
402	178.2690887451172	295.4584045410156	0.035221874713897705	179.51239013671875	296.4542236328125	0.9999827146530151	181.47325134277344	297.23040771484375	5.02169132232666e-5	176.21897888183594	292.62957763671875	2.422928810119629e-5	8	010
403	240.36451721191406	336.31951904296875	0.009056687355041504	192.36927795410156	288.4338684082031	1.0	194.47096252441406	287.2944641113281	0.00018808245658874512	191.3308563232422	290.171630859375	0.00025278329849243164	8	010
404	246.4807891845703	327.6297912597656	0.031424760818481445	197.33572387695312	305.9007873535156	0.999841570854187	243.854248046875	330.2100830078125	3.844499588012695e-5	245.77981567382812	325.75091552734375	2.491474151611328e-5	8	010
405	200.73959350585938	311.3957214355469	0.021663188934326172	205.6121826171875	314.7704772949219	0.9999985694885254	207.0913543701172	316.00689697265625	0.0004235506057739258	200.2069549560547	313.0257568359375	0.000140458345413208	8	010
406	212.9095458984375	311.54608154296875	0.00034987926483154297	216.7073211669922	313.0682678222656	1.0	218.0338897705078	314.42205810546875	7.042288780212402e-5	215.87905883789062	315.58917236328125	0.00015094876289367676	8	010
407	216.78271484375	312.0053405761719	0.0003351271152496338	220.9715576171875	309.8452453613281	1.0	218.25856018066406	310.84490966796875	0.00022038817405700684	210.70643615722656	314.1982727050781	3.3468008041381836e-5	8	010
408	281.38372802734375	335.9753723144531	0.9590715169906616	230.3516845703125	304.2603454589844	1.0	228.95750427246094	305.71038818359375	8.785724639892578e-5	226.80914306640625	305.36602783203125	0.00013446807861328125	8	010
409	286.4640808105469	338.4967041015625	0.974104642868042	237.2557830810547	301.6200256347656	1.0	240.42189025878906	300.3995666503906	0.00022134184837341309	239.81129455566406	300.83331298828125	7.382035255432129e-5	8	010
410	287.3883361816406	337.9664611816406	0.9999694228172302	242.69503784179688	298.1745300292969	1.0	235.51715087890625	298.69647216796875	0.00019946694374084473	242.96751403808594	300.7500915527344	0.00012373924255371094	8	010
411	290.2850036621094	339.67840576171875	0.999997615814209	248.1997833251953	295.5432434082031	1.0	245.44882202148438	298.91912841796875	7.143616676330566e-5	244.74679565429688	300.3843994140625	8.895993232727051e-5	8	010
412	290.20660400390625	338.0034484863281	0.999998152256012	251.7179412841797	293.55853271484375	1.0	292.9194030761719	336.5850524902344	0.00022581219673156738	292.9761657714844	340.46160888671875	0.00016111135482788086	8	010
413	291.5212707519531	338.7272033691406	0.9999987483024597	254.3658905029297	293.8423767089844	1.0	250.51565551757812	295.1064453125	0.0002009570598602295	283.14093017578125	342.53851318359375	5.671381950378418e-5	8	010
414	292.4049987792969	336.3731994628906	0.9999972581863403	257.462890625	294.09912109375	1.0	293.5735778808594	334.8609313964844	0.0001513957977294922	283.6553039550781	341.76397705078125	0.00012987852096557617	8	010
415	294.2330627441406	334.1100158691406	1.0	263.1495666503906	292.5164794921875	1.0	295.9571838378906	334.7852783203125	0.0004062354564666748	295.43267822265625	339.3576965332031	0.0002213120460510254	8	010
416	294.3353576660156	332.6055603027344	1.0	265.1141662597656	294.3286437988281	1.0	296.0223083496094	333.8100280761719	0.00024688243865966797	280.0393981933594	322.71185302734375	0.00026217103004455566	8	010
417	296.8805236816406	332.9808654785156	1.0	264.06890869140625	296.3104248046875	0.9999990463256836	298.16314697265625	335.0361022949219	0.0003911256790161133	292.8207702636719	323.2973937988281	0.00027433037757873535	8	010
418	295.5097351074219	333.7871398925781	1.0	263.8086242675781	294.89898681640625	0.9997974634170532	297.3429260253906	334.9825439453125	0.0005222558975219727	292.9671936035156	323.4560852050781	0.00029724836349487305	8	010
419	298.9303894042969	334.7960205078125	0.9999998807907104	269.13653564453125	293.25640869140625	0.9999998807907104	299.61993408203125	335.9570617675781	0.0003285706043243408	294.5477294921875	325.87030029296875	0.0003598034381866455	8	010
420	299.72747802734375	334.2596435546875	1.0	271.03302001953125	293.4351806640625	1.0	300.1357116699219	336.10552978515625	0.0003598928451538086	295.2911071777344	325.27850341796875	0.00020125508308410645	8	010
421	300.36761474609375	335.2191467285156	0.9999998807907104	272.4441833496094	292.38720703125	1.0	303.4643249511719	335.93621826171875	0.000361025333404541	296.98297119140625	340.1341247558594	8.749961853027344e-5	8	010
422	308.470947265625	337.83453369140625	1.0	269.8464050292969	295.5647888183594	1.0	267.3776550292969	296.7737731933594	0.00022923946380615234	298.4075927734375	341.3458251953125	0.00012889504432678223	8	010
423	317.1562194824219	337.1514587402344	0.9999998807907104	278.50299072265625	292.96240234375	1.0	320.802734375	336.9315490722656	0.00022619962692260742	275.1318664550781	299.93719482421875	0.00027230381965637207	8	010
424	326.1719055175781	339.47235107421875	1.0	281.2476501464844	286.72332763671875	0.9999997615814209	284.5463562011719	285.3549499511719	0.0003153681755065918	279.325927734375	280.8813171386719	0.0002620518207550049	8	010
425	334.2093811035156	340.4935607910156	1.0	278.2350158691406	279.01544189453125	1.0	337.5710144042969	338.2186584472656	0.00011432170867919922	336.8424987792969	343.2119140625	4.4226646423339844e-5	8	010
426	340.3292236328125	341.7733459472656	0.9999998807907104	277.51776123046875	272.798828125	1.0	341.7438049316406	341.4446105957031	0.0001494884490966797	329.630615234375	343.85479736328125	7.078051567077637e-5	8	010
427	349.9445495605469	342.1627502441406	1.0	279.39422607421875	264.0631408691406	1.0	345.8768005371094	343.5029602050781	0.00021287798881530762	274.693359375	265.38897705078125	6.598234176635742e-5	8	010
428	357.49017333984375	342.84967041015625	1.0	284.03717041015625	267.7070007324219	1.0	362.9208679199219	343.30645751953125	9.393692016601562e-5	283.12274169921875	268.67205810546875	6.589293479919434e-5	8	010
429	363.8516540527344	342.9921875	1.0	287.7148742675781	269.6724853515625	1.0	362.09967041015625	343.0867919921875	0.00023105740547180176	288.1007995605469	268.859375	8.860230445861816e-5	8	010
430	369.2921447753906	341.6606750488281	1.0	294.81341552734375	276.5492858886719	1.0	294.2955627441406	275.6562194824219	9.40859317779541e-5	290.24224853515625	277.5169677734375	0.0003014802932739258	8	010
431	371.8416748046875	341.3973083496094	1.0	302.53045654296875	277.068359375	1.0	297.9228820800781	277.970947265625	0.0001552104949951172	292.1187744140625	280.6903076171875	5.6236982345581055e-5	8	010
432	373.4715576171875	337.4957275390625	1.0	309.3744201660156	270.73248291015625	1.0	372.9797668457031	339.6096496582031	0.00025975704193115234	360.9463195800781	343.4417724609375	0.00016096234321594238	8	010
433	379.4792175292969	337.33270263671875	0.9999945163726807	375.1170959472656	340.5415954589844	0.00038167834281921387	375.5569152832031	337.6802673339844	4.073977470397949e-5	377.51824951171875	326.4786682128906	3.403425216674805e-5	8	010
434	383.79388427734375	339.80853271484375	0.9999998807907104	384.51068115234375	343.57684326171875	0.000533759593963623	385.40399169921875	339.31207275390625	6.887316703796387e-5	385.3629150390625	344.43206787109375	3.7163496017456055e-5	8	010
435	387.0320129394531	339.37109375	1.0	334.64837646484375	300.8377685546875	1.0	330.67010498046875	299.5033874511719	6.935000419616699e-5	333.3281555175781	304.05126953125	0.00013700127601623535	8	010
436	388.5533142089844	342.859130859375	0.9999997019767761	339.9004821777344	304.3287048339844	1.0	342.1225280761719	302.47705078125	0.00011444091796875	338.30682373046875	303.3087463378906	0.00019681453704833984	8	010
437	390.6025085449219	344.974609375	0.29614585638046265	346.8851623535156	308.1145324707031	1.0	486.9642639160156	127.03299713134766	0.0012499988079071045	349.7739562988281	310.0446472167969	0.00019025802612304688	8	010
438	390.72442626953125	345.79248046875	0.9807561635971069	354.53887939453125	304.71673583984375	1.0	357.53143310546875	302.9989318847656	0.0001958608627319336	353.90203857421875	305.4419250488281	0.0001716017723083496	8	010
439	392.56304931640625	350.92034912109375	0.038746178150177	359.2009582519531	304.61810302734375	1.0	361.8897399902344	303.00677490234375	9.337067604064941e-5	357.422607421875	304.78729248046875	0.00014451146125793457	8	010
440	367.1136169433594	303.3799743652344	0.19976788759231567	359.8363952636719	303.1264343261719	0.18913471698760986	363.06695556640625	299.7828674316406	6.654858589172363e-5	361.0577697753906	296.8359680175781	0.00013762712478637695	8	010
441	392.71868896484375	351.7167663574219	0.04407760500907898	353.19586181640625	307.3127136230469	0.08547785878181458	649.566162109375	173.93246459960938	9.208917617797852e-6	392.2099914550781	340.0842590332031	1.0132789611816406e-5	8	010
442	390.6722717285156	345.11749267578125	0.0002880394458770752	354.4104919433594	302.95501708984375	0.9999999403953552	356.11962890625	301.882568359375	4.506111145019531e-5	353.71636962890625	302.54730224609375	0.0002474188804626465	8	010
443	4.248159408569336	483.119140625	7.212162017822266e-6	2.286574363708496	477.4767761230469	8.225440979003906e-6	648.0546264648438	31.905969619750977	1.6689300537109375e-6	157.3854217529297	8.050762176513672	2.384185791015625e-6	8	010
444	5.089406490325928	482.2642517089844	7.212162017822266e-6	2.7248198986053467	477.5276794433594	7.838010787963867e-6	649.9536743164062	267.2221374511719	1.4007091522216797e-5	172.9905548095703	6.721287250518799	4.172325134277344e-7	8	010
445	349.52227783203125	352.50006103515625	0.8803189992904663	388.822998046875	298.09222412109375	0.9989963173866272	393.10333251953125	297.765869140625	0.00010153651237487793	387.0317687988281	295.2407531738281	0.00011289119720458984	8	010
446	338.72784423828125	354.4941711425781	0.999173641204834	339.9413757324219	355.50689697265625	0.013469308614730835	339.55029296875	353.6656188964844	1.0758638381958008e-5	332.3556213378906	356.95477294921875	4.202127456665039e-6	8	010
447	328.85516357421875	358.5992431640625	0.9436503648757935	327.9541015625	358.80780029296875	0.00021693110466003418	647.7488403320312	31.9486083984375	4.32133674621582e-6	327.1256103515625	351.8001403808594	3.3974647521972656e-6	8	010
448	322.966796875	358.9640808105469	0.867321252822876	323.3634338378906	358.879150390625	0.00034436583518981934	323.5997009277344	357.4295654296875	2.384185791015625e-6	156.2908935546875	7.581076622009277	1.430511474609375e-6	8	010
449	320.65838623046875	358.84423828125	0.7941949963569641	376.6333312988281	297.19415283203125	0.04020923376083374	379.4598388671875	298.9673767089844	0.0001493394374847412	375.0547790527344	296.74560546875	9.03010368347168e-5	8	010
450	372.7676086425781	295.9635314941406	0.999984860420227	375.0530700683594	295.7720642089844	0.7322694659233093	374.1343078613281	297.52398681640625	0.0001786947250366211	376.1529846191406	301.4728088378906	0.00011289119720458984	8	010
451	310.2224426269531	358.6941223144531	0.9999978542327881	373.8412780761719	294.7514343261719	0.9479348659515381	375.0615234375	295.01373291015625	7.840991020202637e-5	371.5047302246094	301.83599853515625	5.6296586990356445e-5	8	010
452	308.30755615234375	358.1422119140625	0.999817430973053	375.1897277832031	295.8072204589844	1.0	376.611572265625	297.3191223144531	8.857250213623047e-5	375.0997314453125	300.78515625	5.492568016052246e-5	8	010
453	305.97265625	357.72393798828125	0.9999727010726929	371.7196044921875	297.63201904296875	0.9032225012779236	371.2085876464844	298.51654052734375	0.00019654631614685059	365.0731201171875	296.4632568359375	0.0001361370086669922	8	010
454	307.6372375488281	359.372802734375	0.9998267292976379	359.19793701171875	305.9231262207031	0.002494335174560547	365.3578796386719	298.83953857421875	3.56137752532959e-5	361.6907043457031	295.5034484863281	4.798173904418945e-5	8	010
455	306.29241943359375	358.85931396484375	0.16616949439048767	2.634495258331299	478.0610656738281	2.2143125534057617e-5	649.62744140625	179.9001922607422	4.112720489501953e-6	139.1107940673828	8.07111930847168	9.238719940185547e-7	8	010
456	303.52337646484375	359.9277038574219	0.9739024639129639	301.44549560546875	361.021240234375	0.002309143543243408	307.97711181640625	358.2939453125	7.867813110351562e-6	345.60498046875	295.1095886230469	2.4557113647460938e-5	8	010
457	282.2525634765625	335.34698486328125	0.9992935657501221	283.54327392578125	335.5960998535156	0.9063088893890381	288.1950988769531	334.3892822265625	0.0005708634853363037	278.3360900878906	328.2723083496094	0.000749439001083374	8	010
458	266.84356689453125	319.03924560546875	1.0	276.2317199707031	319.3353576660156	0.0016558468341827393	272.8116455078125	320.21258544921875	0.00030243396759033203	261.1299133300781	306.4222106933594	0.00016874074935913086	8	010
459	257.5696105957031	313.5024719238281	1.0	331.51708984375	335.0595703125	0.2535409927368164	256.0037841796875	318.518310546875	0.0002002716064453125	250.4384307861328	323.5843811035156	0.00018548965454101562	8	010
460	247.85818481445312	306.38287353515625	1.0	326.7796630859375	339.2817077636719	0.9996495246887207	245.64227294921875	307.3182067871094	9.611248970031738e-5	230.6608428955078	313.10125732421875	7.94827938079834e-5	8	010
461	239.65032958984375	299.6139831542969	1.0	239.02203369140625	303.61724853515625	0.00020870566368103027	238.8717498779297	303.4560852050781	0.00013393163681030273	239.54959106445312	290.14892578125	7.769465446472168e-5	8	010
462	230.57492065429688	292.09478759765625	1.0	309.3240966796875	345.7814025878906	0.04041901230812073	228.85977172851562	291.7890319824219	7.495284080505371e-5	307.59307861328125	340.7169189453125	6.282329559326172e-5	8	010
463	217.77288818359375	278.589599609375	1.0	314.04827880859375	337.126220703125	0.016139686107635498	222.5667724609375	278.97705078125	8.276104927062988e-5	221.51351928710938	283.0738830566406	4.8607587814331055e-5	8	010
464	205.5501708984375	271.0061340332031	1.0	300.7412414550781	342.79730224609375	0.999998927116394	488.5619201660156	125.8120346069336	0.0010800957679748535	289.6097717285156	344.3533020019531	0.00014460086822509766	8	010
465	192.89793395996094	263.1570129394531	1.0	301.3342590332031	345.2406921386719	1.0	298.9822998046875	346.02691650390625	0.00022867321968078613	300.1488342285156	347.5703430175781	0.00019225478172302246	8	010
466	181.59169006347656	255.1570587158203	1.0	288.0797424316406	332.37237548828125	1.0	290.7244873046875	331.61627197265625	0.0002887248992919922	289.0116882324219	333.3212585449219	0.0005469620227813721	8	010
467	172.91519165039062	250.78158569335938	1.0	279.1728210449219	321.5044250488281	0.9999967813491821	172.7282257080078	251.13247680664062	8.469820022583008e-5	165.8816375732422	241.72288513183594	0.00010520219802856445	8	010
468	162.927001953125	245.14483642578125	1.0	263.3241271972656	319.7832336425781	1.0	260.424072265625	321.9303894042969	0.00019934773445129395	258.992919921875	322.1687316894531	0.0017618834972381592	8	010
469	152.6320037841797	235.4291229248047	1.0	255.10379028320312	308.59130859375	1.0	255.75975036621094	308.63043212890625	0.00025346875190734863	244.52857971191406	314.2327880859375	0.0004742443561553955	8	010
470	140.218994140625	229.04835510253906	1.0	248.2648162841797	294.0419616699219	0.9999992847442627	145.00584411621094	229.01406860351562	0.00022423267364501953	240.4654083251953	295.8125	0.0002620220184326172	8	010
471	132.90074157714844	224.3763885498047	1.0	231.39622497558594	291.03839111328125	0.9999127388000488	135.1239776611328	225.0568389892578	0.0003813803195953369	133.12962341308594	229.34066772460938	0.00013396143913269043	8	010
472	119.55027770996094	211.92591857910156	0.9999960660934448	221.54031372070312	277.8052062988281	1.0	218.1760711669922	278.7740478515625	0.00018578767776489258	214.05616760253906	280.38238525390625	0.00011608004570007324	8	010
473	111.27184295654297	200.94195556640625	0.9999998807907104	210.297119140625	270.8935241699219	1.0	212.9215087890625	268.6619567871094	0.0001799464225769043	208.1531982421875	270.3077087402344	0.00012189149856567383	8	010
474	102.375244140625	196.2233123779297	0.9999947547912598	197.70323181152344	270.6899719238281	1.0	203.48959350585938	268.2416687011719	0.00016897916793823242	195.6662139892578	270.41937255859375	0.0004285275936126709	8	010
475	87.82503509521484	183.58834838867188	1.0	93.45660400390625	188.16827392578125	0.0006011426448822021	90.60120391845703	187.5977325439453	3.9964914321899414e-5	79.87490844726562	175.10540771484375	4.997849464416504e-5	8	010
476	83.30289459228516	175.56832885742188	1.0	177.46551513671875	258.0982971191406	0.004711568355560303	81.313720703125	178.50289916992188	3.9190053939819336e-5	72.0315170288086	182.60386657714844	3.0279159545898438e-5	8	010
477	80.73199462890625	171.14585876464844	1.0	177.306884765625	253.1505126953125	1.0	179.39759826660156	254.09669494628906	0.00031998753547668457	177.81434631347656	253.31703186035156	0.0018238425254821777	8	010
478	79.48499298095703	167.78814697265625	1.0	173.7757110595703	248.69747924804688	1.0	178.6136016845703	249.02073669433594	0.0001665055751800537	174.21768188476562	254.0425567626953	0.0003961324691772461	8	010
479	80.82964324951172	162.76486206054688	0.9983078241348267	163.18699645996094	246.36663818359375	1.0	165.63607788085938	246.986572265625	0.00010386109352111816	161.81361389160156	245.4114227294922	0.0003942251205444336	8	010
480	81.77706146240234	151.70623779296875	0.00020387768745422363	157.45535278320312	233.4991455078125	0.9999999403953552	163.17117309570312	233.15467834472656	0.00010034441947937012	158.97665405273438	237.60198974609375	0.00023376941680908203	8	010
481	5.183608531951904	482.75396728515625	1.8894672393798828e-5	128.05624389648438	215.51507568359375	1.0669231414794922e-5	649.2402954101562	179.3714141845703	6.616115570068359e-6	126.07124328613281	213.25689697265625	0.00012165307998657227	8	010
482	84.1916275024414	120.1869888305664	0.00031512975692749023	135.02552795410156	208.25405883789062	0.9999998807907104	132.87818908691406	211.2225341796875	0.00015023350715637207	133.52024841308594	209.18576049804688	0.006028592586517334	8	010
483	4.352431297302246	482.30865478515625	1.7583370208740234e-5	129.65936279296875	207.71070861816406	0.013012140989303589	130.6282958984375	207.7121124267578	7.152557373046875e-6	129.55967712402344	207.91448974609375	0.0006231963634490967	8	010
484	87.23814392089844	99.21119689941406	0.0033152103424072266	120.70525360107422	194.6204071044922	6.181001663208008e-5	648.7683715820312	172.81387329101562	1.6570091247558594e-5	123.88323211669922	186.54649353027344	0.000837475061416626	8	010
485	87.70875549316406	93.64093780517578	0.9736168384552002	129.114990234375	158.85064697265625	0.9886101484298706	128.26412963867188	162.5423126220703	2.7060508728027344e-5	128.43251037597656	161.42169189453125	0.05819383263587952	8	010
486	87.78032684326172	93.49945068359375	0.9999969005584717	84.38737487792969	99.1893539428711	3.230571746826172e-5	86.4965591430664	95.7589340209961	1.2010335922241211e-5	75.1069564819336	103.83220672607422	4.857778549194336e-6	8	010
487	89.11163330078125	92.8019027709961	0.9991008639335632	134.15696716308594	144.51658630371094	0.00013652443885803223	650.01171875	283.95928955078125	8.58306884765625e-6	137.4586944580078	147.36622619628906	9.682774543762207e-5	8	010
488	87.41622924804688	94.7984390258789	0.5986907482147217	150.3398895263672	177.63583374023438	0.9993590116500854	151.1737823486328	178.05052185058594	4.6759843826293945e-5	150.17010498046875	179.16651916503906	8.52048397064209e-5	8	010
489	87.95455169677734	93.78123474121094	0.9766620397567749	152.73895263671875	179.2512969970703	0.12428805232048035	153.75096130371094	177.8944549560547	0.00011751055717468262	143.9051971435547	163.4351043701172	2.4884939193725586e-5	8	010
490	89.39615631103516	92.82798767089844	0.9968456029891968	160.0913848876953	180.88819885253906	0.006894558668136597	160.5753173828125	180.02549743652344	3.4362077713012695e-5	136.94956970214844	148.0243377685547	2.0563602447509766e-5	8	010
491	92.37000274658203	93.73229217529297	0.9993029832839966	157.8201446533203	185.8750762939453	0.9999922513961792	160.17941284179688	186.86863708496094	0.0006122291088104248	160.42080688476562	191.11233520507812	0.0002097785472869873	8	010
492	93.0152587890625	100.2679214477539	0.9997917413711548	156.8879852294922	186.7552032470703	0.9972224831581116	157.6332550048828	186.93621826171875	0.0005589127540588379	160.14573669433594	192.41192626953125	0.00020611286163330078	8	010
493	94.43622589111328	124.85332489013672	0.007116258144378662	2.408736228942871	477.4695739746094	6.258487701416016e-6	534.6290893554688	226.4369354248047	3.3974647521972656e-6	173.26593017578125	6.3765106201171875	9.238719940185547e-7	8	010
494	96.89683532714844	135.89837646484375	0.008613169193267822	2.255894184112549	477.0931396484375	5.632638931274414e-6	649.6309814453125	266.77362060546875	4.2378902435302734e-5	138.80560302734375	7.85653018951416	5.662441253662109e-7	8	010
495	99.61449432373047	140.44564819335938	0.9999648332595825	118.4958267211914	120.43096160888672	0.0002973973751068115	122.21888732910156	121.47004699707031	1.138448715209961e-5	92.86788177490234	149.9473419189453	4.202127456665039e-6	8	010
496	100.70938873291016	144.7161407470703	0.9999997615814209	99.4388427734375	148.0435791015625	4.056096076965332e-5	99.249267578125	147.2744140625	5.510449409484863e-5	90.85074615478516	151.7152099609375	3.865361213684082e-5	8	010
497	103.22042083740234	150.6936492919922	0.12058794498443604	108.59140014648438	160.27557373046875	3.844499588012695e-6	648.4790649414062	171.7388916015625	8.225440979003906e-6	109.7018814086914	159.00352478027344	1.0460615158081055e-5	8	010
498	114.76238250732422	166.19461059570312	1.0	115.4257583618164	111.2966079711914	0.9999945163726807	120.35248565673828	169.43276977539062	0.0001373887062072754	117.91339874267578	113.36814880371094	6.136298179626465e-5	8	010
499	123.81825256347656	183.63543701171875	1.0	112.82756805419922	113.23053741455078	0.005444526672363281	127.3742446899414	182.41293334960938	0.01177164912223816	117.84347534179688	191.3860321044922	0.001107245683670044	8	010
500	131.46725463867188	201.9481201171875	0.9942479133605957	131.70675659179688	201.68727111816406	0.8875749707221985	131.43821716308594	200.85922241210938	0.003225982189178467	125.75531768798828	197.59405517578125	0.0005868375301361084	8	010
501	155.44631958007812	215.11370849609375	1.0	160.2498016357422	217.76747131347656	0.0002821683883666992	158.6061553955078	214.02291870117188	0.00019380450248718262	159.116943359375	216.63644409179688	2.2739171981811523e-5	8	010
502	164.400634765625	231.05734252929688	0.003612220287322998	166.73138427734375	231.3471221923828	1.0	167.96766662597656	229.5430450439453	0.0005597770214080811	164.3150634765625	237.0989532470703	0.00013461709022521973	8	010
503	190.4119415283203	238.86920166015625	0.9999991655349731	134.6782989501953	164.1716766357422	0.9969090819358826	193.28395080566406	238.18194580078125	0.00033727288246154785	187.08056640625	241.72750854492188	0.00016200542449951172	8	010
504	211.01051330566406	241.88502502441406	1.0	212.66448974609375	244.78330993652344	0.00013834238052368164	217.09014892578125	243.87989807128906	1.8715858459472656e-5	211.9247589111328	252.11087036132812	8.636713027954102e-5	8	010
505	228.8341064453125	252.2548370361328	1.0	159.99822998046875	194.48497009277344	1.0	227.2714385986328	255.33236694335938	0.00037917494773864746	217.49371337890625	260.5806579589844	0.0003323853015899658	8	010
506	247.6020050048828	255.7996368408203	1.0	171.97451782226562	193.8404083251953	1.0	246.1906280517578	257.6944580078125	0.00022655725479125977	243.87631225585938	245.05694580078125	0.00036028027534484863	8	010
507	264.8968200683594	255.38864135742188	1.0	183.72059631347656	183.5192413330078	1.0	262.1566467285156	258.6506042480469	0.00020039081573486328	249.44357299804688	264.4603271484375	0.00010505318641662598	8	010
508	277.7830505371094	257.96221923828125	1.0	193.79005432128906	197.27162170410156	0.9999998807907104	275.66900634765625	258.8667907714844	4.7594308853149414e-5	262.9576416015625	246.8856658935547	6.201863288879395e-5	8	010
509	290.2930603027344	262.80810546875	1.0	205.79869079589844	215.2430877685547	1.0	292.1983947753906	266.2744140625	6.61015510559082e-5	278.2342834472656	248.52413940429688	6.300210952758789e-5	8	010
510	299.9615783691406	266.23822021484375	1.0	216.3522186279297	215.31016540527344	1.0	299.7694091796875	268.337646484375	0.00013405084609985352	298.6481018066406	272.7730407714844	7.50124454498291e-5	8	010
511	305.2795104980469	267.2982482910156	1.0	222.68287658691406	209.04185485839844	1.0	303.7533264160156	269.57550048828125	0.00031828880310058594	294.7166442871094	256.5591735839844	0.0002973973751068115	8	010
512	307.81024169921875	267.0628356933594	1.0	226.10350036621094	205.2384490966797	1.0	305.16314697265625	270.27569580078125	0.00015813112258911133	227.24661254882812	205.0499725341797	0.00030100345611572266	8	010
513	310.86517333984375	267.7776794433594	1.0	231.16519165039062	202.82528686523438	1.0	310.8321533203125	269.5665283203125	0.00018474459648132324	232.4739532470703	204.8507537841797	0.0005627870559692383	8	010
514	312.5474853515625	269.2303161621094	1.0	234.22828674316406	203.27117919921875	1.0	316.72393798828125	269.8164978027344	0.00026172399520874023	306.5981140136719	258.08856201171875	0.0004025399684906006	8	010
515	314.5639953613281	268.5437927246094	1.0	236.9710235595703	204.21603393554688	1.0	317.9012451171875	269.9397277832031	0.00017949938774108887	307.7989807128906	257.3951416015625	0.00027304887771606445	8	010
516	316.6347351074219	268.0948791503906	1.0	239.11758422851562	205.68099975585938	1.0	238.3270721435547	211.0772247314453	0.00015753507614135742	308.87933349609375	256.91363525390625	0.0003790557384490967	8	010
517	317.9079284667969	268.0364685058594	1.0	238.98092651367188	204.7521514892578	1.0	317.42669677734375	270.5928039550781	0.0001589059829711914	309.8860168457031	257.2042236328125	0.00031259655952453613	8	010
518	318.8006591796875	268.3277893066406	1.0	244.2188262939453	202.4649658203125	1.0	321.01092529296875	269.2698669433594	0.00010290741920471191	311.2259521484375	257.5032958984375	0.0005804300308227539	8	010
519	318.9750061035156	267.5198669433594	1.0	244.93629455566406	199.04324340820312	1.0	318.2853698730469	270.5654602050781	0.00016364455223083496	310.8038024902344	256.2501525878906	0.0006152987480163574	8	010
520	320.049560546875	268.3212585449219	1.0	247.52938842773438	196.7625732421875	1.0	318.9417724609375	270.4762268066406	0.0001316070556640625	311.37652587890625	257.8644714355469	0.0006087720394134521	8	010
521	320.16680908203125	267.7370910644531	1.0	247.52003479003906	198.3495635986328	1.0	319.22344970703125	270.2579040527344	0.000148087739944458	311.8630676269531	257.55084228515625	0.0006338059902191162	8	010
522	319.4510192871094	268.4068908691406	1.0	248.08462524414062	199.23196411132812	1.0	317.6434020996094	266.5513000488281	0.00020357966423034668	312.0477294921875	258.4349060058594	0.0005272328853607178	8	010
523	319.84783935546875	267.65606689453125	1.0	246.62997436523438	198.45977783203125	1.0	319.0622253417969	270.17681884765625	0.0001608133316040039	312.32171630859375	257.3683166503906	0.0007015466690063477	8	010
524	320.32745361328125	268.1809387207031	1.0	246.8129425048828	197.97120666503906	1.0	319.1676330566406	270.4202880859375	0.00018891692161560059	312.1148681640625	257.5980529785156	0.0005118846893310547	8	010
525	320.7803039550781	267.33514404296875	1.0	247.0330810546875	198.5492706298828	1.0	319.6988830566406	269.7462158203125	0.0002713501453399658	311.4900207519531	256.78839111328125	0.00037974119186401367	8	010
526	321.0619201660156	265.867431640625	1.0	252.62770080566406	196.35984802246094	1.0	319.35992431640625	269.3375549316406	0.0001386702060699463	310.63946533203125	253.49476623535156	0.00010520219802856445	8	010
527	320.08612060546875	267.9506530761719	1.0	254.5807342529297	193.38897705078125	1.0	319.1732177734375	270.0845031738281	0.00018230080604553223	312.19842529296875	258.047119140625	0.0008794963359832764	8	010
528	320.0694885253906	267.2799987792969	1.0	253.13075256347656	194.73434448242188	1.0	318.9045715332031	270.0446472167969	0.00017049908638000488	311.6609191894531	256.19488525390625	0.00047257542610168457	8	010
529	321.1784973144531	267.8763122558594	1.0	250.980224609375	196.2458038330078	1.0	319.8663024902344	269.62353515625	0.00022152066230773926	312.5854187011719	257.9380798339844	0.00044348835945129395	8	010
530	321.5304260253906	267.3722229003906	1.0	251.13299560546875	197.87229919433594	1.0	319.7923583984375	270.0250244140625	0.00019276142120361328	311.9180908203125	256.70611572265625	0.0002803206443786621	8	010
531	321.72528076171875	267.50030517578125	1.0	254.89205932617188	195.95591735839844	1.0	319.984619140625	269.7047119140625	0.00025984644889831543	312.4546813964844	257.34661865234375	0.0003533363342285156	8	010
