# Supplementary material for: An automated feeding system for the African killifish reveals the impact of diet on lifespan and allows scalable assessment of associative learning
Source: eLife. 2022 Nov 10;11:e69008. doi: 10.7554/eLife.69008 (PMC9788828; doi:10.7554/eLife.69008)
Supplement: Figure 6—source data 2. [file elife-69008-fig6-data2.zip › Training Trajectories/t3_REC037DLC_resnet50_TrainAllTheThingsJun28shuffle1_1030000.csv]

bodyparts_coords	fishhead_x	fishhead_y	fishhead_likelihood	fishtail_x	fishtail_y	fishtail_likelihood	redlight_x	redlight_y	redlight_likelihood	fooddrop_x	fooddrop_y	fooddrop_likelihood	fishnum	recordingnum
0	284.66180419921875	365.74835205078125	1.0	196.9932403564453	264.8588562011719	0.9999998807907104	647.7305908203125	305.9931945800781	0.00017559528350830078	278.62469482421875	353.4608154296875	0.0002866983413696289	3	037
1	285.0406188964844	366.0721740722656	1.0	195.00477600097656	259.1853942871094	1.0	647.4568481445312	291.366455078125	0.005281507968902588	278.7626647949219	353.84979248046875	0.00034692883491516113	3	037
2	285.50201416015625	365.2502136230469	1.0	196.9920654296875	259.2991943359375	1.0	283.1634521484375	364.28826904296875	6.267428398132324e-5	278.2571716308594	352.7604064941406	0.00024250149726867676	3	037
3	286.4982604980469	365.4136657714844	1.0	198.76962280273438	258.7550964355469	1.0	648.3794555664062	285.0592346191406	0.00014707446098327637	278.31378173828125	352.7268981933594	0.00033652782440185547	3	037
4	287.4295654296875	365.2824401855469	1.0	199.18551635742188	257.06494140625	1.0	648.0679931640625	303.91748046875	0.00021982192993164062	279.52325439453125	352.0489196777344	0.0003383755683898926	3	037
5	287.6659240722656	365.3663024902344	1.0	198.3180389404297	255.33067321777344	1.0	648.024658203125	301.7083435058594	0.00023004412651062012	279.3417663574219	352.2287902832031	0.0004093348979949951	3	037
6	288.0146179199219	364.854248046875	1.0	197.21678161621094	252.83961486816406	1.0	647.84228515625	284.90753173828125	0.004161745309829712	279.88604736328125	345.2108154296875	0.0002841651439666748	3	037
7	287.51470947265625	364.8146667480469	1.0	196.27508544921875	250.11354064941406	1.0	649.7826538085938	171.1204071044922	0.00023487210273742676	279.4010009765625	344.9815673828125	0.00030481815338134766	3	037
8	287.7778625488281	365.2596740722656	1.0	195.12301635742188	249.07899475097656	1.0	649.4422607421875	170.04977416992188	0.00010094046592712402	279.6163330078125	352.29620361328125	0.00040972232818603516	3	037
9	287.32440185546875	364.62030029296875	1.0	194.32479858398438	248.5433807373047	1.0	287.10809326171875	367.1067199707031	0.00010231137275695801	280.2991943359375	344.89404296875	0.0005193054676055908	3	037
10	287.41961669921875	364.71337890625	1.0	191.65476989746094	244.47389221191406	0.9999998807907104	649.1923828125	301.92083740234375	0.00031447410583496094	279.95953369140625	345.27545166015625	0.00023174285888671875	3	037
11	287.92022705078125	364.78851318359375	1.0	193.91734313964844	247.3356170654297	0.9999995231628418	648.0838012695312	301.6473693847656	0.0004776418209075928	279.9372863769531	344.8946228027344	0.00031241774559020996	3	037
12	287.9101257324219	365.3780517578125	1.0	193.57424926757812	248.33338928222656	0.9999942779541016	647.697265625	291.3364562988281	0.016394346952438354	279.72320556640625	352.8013610839844	0.000303119421005249	3	037
13	287.7455749511719	364.3277282714844	1.0	190.35536193847656	246.65731811523438	0.977756679058075	648.3614501953125	302.7317810058594	0.0010392069816589355	279.7275390625	345.1531982421875	0.00025385618209838867	3	037
14	288.39556884765625	364.4774169921875	1.0	190.03262329101562	247.67156982421875	0.8285130858421326	648.091796875	276.3315734863281	0.0008452534675598145	279.85821533203125	351.8934326171875	0.0002792179584503174	3	037
15	288.451416015625	364.856201171875	1.0	197.08590698242188	254.72735595703125	0.8396912813186646	649.3076782226562	300.2174072265625	0.008944839239120483	280.1929016113281	345.4402160644531	0.000280916690826416	3	037
16	288.6445617675781	365.4534606933594	1.0	189.4999542236328	249.22842407226562	0.0799722671508789	287.56439208984375	367.368408203125	0.00012311339378356934	280.59649658203125	345.1498718261719	0.0004356801509857178	3	037
17	288.607666015625	364.8911437988281	1.0	195.84632873535156	251.1982879638672	1.0	649.161865234375	299.8201904296875	0.0011846423149108887	280.3186340332031	353.28021240234375	0.0003491044044494629	3	037
18	292.7700500488281	360.741455078125	1.0	193.7572021484375	244.78109741210938	0.9999995231628418	648.9962768554688	298.836181640625	0.0026788711547851562	279.4909362792969	344.9468688964844	0.00010827183723449707	3	037
19	297.9017333984375	350.7191467285156	1.0	207.65798950195312	256.3151550292969	1.0	650.5020751953125	170.94644165039062	0.0001226365566253662	288.79229736328125	338.80029296875	0.00027316808700561523	3	037
20	311.4029541015625	341.4338684082031	1.0	215.5969696044922	262.44500732421875	1.0	310.5068054199219	340.31787109375	0.00014728307723999023	208.40211486816406	270.93121337890625	7.081031799316406e-5	3	037
21	325.9557189941406	341.8076171875	1.0	209.75465393066406	270.572265625	1.0	648.184814453125	306.877685546875	0.0008764266967773438	329.43304443359375	350.6589050292969	0.00013178586959838867	3	037
22	340.4265441894531	344.098388671875	1.0	348.7915344238281	346.37774658203125	0.0002569854259490967	343.4184875488281	347.617431640625	0.0001208186149597168	343.9505615234375	352.23040771484375	9.000301361083984e-5	3	037
23	348.6360168457031	343.18988037109375	1.0	223.7869873046875	283.06842041015625	0.9994316697120667	649.892822265625	303.17742919921875	0.001070857048034668	347.86126708984375	352.0252380371094	0.0001481175422668457	3	037
24	359.86834716796875	342.68145751953125	1.0	367.1530456542969	344.8413391113281	0.00034797191619873047	648.8668212890625	303.55078125	0.004700064659118652	362.5450744628906	350.98577880859375	0.00011259317398071289	3	037
25	369.4271545410156	342.47198486328125	1.0	267.8852233886719	317.9872741699219	0.43158891797065735	620.9805297851562	186.43255615234375	0.9999997615814209	618.3099365234375	186.88291931152344	0.0016811490058898926	3	037
26	377.0426025390625	343.9833679199219	1.0	281.3707580566406	317.6418151855469	1.0	621.7825317382812	185.6686553955078	1.0	285.20770263671875	318.7574462890625	0.00046506524085998535	3	037
27	382.0019836425781	343.87481689453125	1.0	299.6837463378906	309.3911437988281	1.0	621.9713745117188	185.67724609375	1.0	619.5330810546875	185.35548400878906	0.00038754940032958984	3	037
28	383.69140625	343.390380859375	1.0	308.50543212890625	303.5086364746094	1.0	621.133544921875	185.68563842773438	1.0	618.9437255859375	185.2301483154297	0.0006146132946014404	3	037
29	386.5809326171875	340.14471435546875	1.0	314.41607666015625	311.8510437011719	0.9969276785850525	621.9893188476562	186.26992797851562	0.9999998807907104	619.7969970703125	185.8086395263672	0.0007165074348449707	3	037
30	389.4358825683594	338.8056640625	1.0	304.5187683105469	310.0559387207031	1.0	621.57861328125	186.6220245361328	0.9999998807907104	619.3775634765625	186.30316162109375	0.0006593763828277588	3	037
31	392.4411315917969	336.7007751464844	1.0	305.3208312988281	310.0439453125	1.0	621.6199951171875	185.5740509033203	0.9999998807907104	619.4371948242188	185.16873168945312	0.0005849003791809082	3	037
32	394.2418518066406	336.2996520996094	1.0	305.8337097167969	312.6255798339844	0.9999990463256836	621.8314819335938	186.41876220703125	0.9999998807907104	619.4247436523438	185.87254333496094	0.0004898309707641602	3	037
33	396.7204895019531	335.6749572753906	1.0	305.0487060546875	316.3019714355469	0.9998619556427002	622.0298461914062	185.9554901123047	0.9999999403953552	619.96630859375	185.47369384765625	0.0004585683345794678	3	037
34	405.3611755371094	329.62579345703125	1.0	309.5379943847656	299.9195861816406	0.9997653961181641	622.3465576171875	185.57090759277344	1.0	618.8892211914062	186.52769470214844	0.0004948973655700684	3	037
35	415.318603515625	323.0334167480469	1.0	308.5033264160156	322.36669921875	0.0044276416301727295	622.23046875	185.81170654296875	0.9999999403953552	620.0936889648438	185.6375732421875	0.0007239580154418945	3	037
36	425.1981506347656	317.1456298828125	1.0	421.9906311035156	320.7709655761719	0.0008421540260314941	621.7600708007812	185.90980529785156	0.9999998211860657	619.7850341796875	185.46328735351562	0.0008284449577331543	3	037
37	437.5729675292969	311.5220031738281	1.0	318.0245361328125	305.3595275878906	1.0	621.9585571289062	186.16177368164062	1.0	618.426025390625	187.3063201904297	0.0004149973392486572	3	037
38	447.4073181152344	308.6204833984375	1.0	333.9049072265625	321.1784362792969	0.0007692873477935791	621.71337890625	185.34921264648438	1.0	619.3955078125	185.1787567138672	0.0006415247917175293	3	037
39	455.54119873046875	308.1230773925781	0.9999998807907104	338.83148193359375	325.20550537109375	0.9996013641357422	621.83251953125	186.2538299560547	0.9999998807907104	619.52783203125	185.85916137695312	0.0006036460399627686	3	037
40	463.2218933105469	308.7440490722656	0.9999994039535522	348.9731750488281	325.6581726074219	1.0	622.20751953125	185.9032745361328	1.0	618.3920288085938	186.95497131347656	0.0003657341003417969	3	037
41	470.2733459472656	313.1062927246094	0.9999995231628418	353.2761535644531	321.13372802734375	0.9981193542480469	622.4576416015625	186.06285095214844	0.9999999403953552	618.7183837890625	186.7666778564453	0.00043132901191711426	3	037
42	473.87567138671875	314.4061584472656	0.9999992251396179	356.7947998046875	304.0979919433594	0.9999997615814209	621.9981689453125	186.19110107421875	1.0	619.4351196289062	185.8666229248047	0.00048363208770751953	3	037
43	482.0390319824219	315.2764892578125	1.0	368.353759765625	289.8188171386719	1.0	621.982666015625	186.1686248779297	0.9999999403953552	618.563232421875	186.81947326660156	0.0008259415626525879	3	037
44	491.1844177246094	309.1292419433594	1.0	374.8192443847656	282.0770263671875	1.0	622.1111450195312	185.854248046875	0.9999998807907104	619.9576416015625	185.55099487304688	0.0005278289318084717	3	037
45	498.44891357421875	301.37359619140625	1.0	375.24298095703125	278.0159912109375	0.9999998807907104	621.6185913085938	185.84628295898438	1.0	619.2091674804688	185.38754272460938	0.0005458593368530273	3	037
46	505.17645263671875	295.84130859375	1.0	383.7501220703125	290.2460021972656	0.3033955693244934	622.3234252929688	185.44773864746094	1.0	618.7643432617188	186.1126708984375	0.0004565417766571045	3	037
47	571.9498291015625	298.1271667480469	0.9999990463256836	386.33807373046875	304.1330871582031	0.38039299845695496	622.0133056640625	186.02967834472656	1.0	619.5973510742188	185.57672119140625	0.0004197061061859131	3	037
48	573.9246215820312	296.6750183105469	0.9999994039535522	390.3095703125	308.1002502441406	0.9926337003707886	622.2843627929688	186.1042938232422	1.0	618.7716064453125	186.89706420898438	0.0005441606044769287	3	037
49	572.5292358398438	294.3360595703125	1.0	399.10943603515625	310.6801452636719	0.01546335220336914	621.5992431640625	185.30360412597656	1.0	619.2131958007812	184.7909698486328	0.0005393326282501221	3	037
50	571.5026245117188	296.11553955078125	0.9999998211860657	514.9788818359375	282.3144836425781	0.0012593269348144531	622.2098388671875	185.671875	1.0	618.6564331054688	186.56048583984375	0.0004375874996185303	3	037
51	509.6477966308594	269.05462646484375	1.0	402.8211669921875	293.0529479980469	0.04060390591621399	622.0092163085938	186.4360809326172	0.9999999403953552	619.7459106445312	186.29066467285156	0.0006829202175140381	3	037
52	512.3784790039062	261.93475341796875	1.0	401.1206359863281	302.9693908691406	0.9582861661911011	622.0588989257812	185.39498901367188	0.9999999403953552	618.6453247070312	186.31292724609375	0.0005804002285003662	3	037
53	514.16748046875	256.4258728027344	1.0	575.1427001953125	294.48980712890625	0.0012581050395965576	621.9532470703125	186.19454956054688	1.0	619.4224243164062	185.75277709960938	0.0006392300128936768	3	037
54	514.7572021484375	251.9611358642578	1.0	569.7015380859375	286.6078186035156	0.0028057098388671875	621.9586791992188	185.81858825683594	0.9999999403953552	621.7362060546875	186.25025939941406	0.0009335577487945557	3	037
55	510.0540771484375	247.16482543945312	1.0	399.2956848144531	332.94403076171875	1.0	622.531494140625	185.07000732421875	1.0	618.7401733398438	185.77618408203125	0.0005177855491638184	3	037
56	503.36663818359375	237.9185333251953	1.0	406.59442138671875	320.6074523925781	0.9999997615814209	622.247314453125	185.75302124023438	1.0	618.7306518554688	186.93832397460938	0.000441819429397583	3	037
57	499.37139892578125	231.84262084960938	1.0	401.86395263671875	318.43743896484375	0.4857740104198456	621.7896728515625	185.88571166992188	0.9999999403953552	619.3931274414062	185.1322479248047	0.000410616397857666	3	037
58	501.8678283691406	226.95057678222656	1.0	401.8754577636719	317.7306213378906	1.0	621.9993286132812	185.5902557373047	1.0	621.8579711914062	185.97518920898438	0.0006647706031799316	3	037
59	504.9771728515625	223.6873779296875	1.0	399.8661193847656	325.123779296875	1.0	622.1119995117188	185.05311584472656	1.0	618.8990478515625	186.22836303710938	0.0005066990852355957	3	037
60	508.1940002441406	222.44471740722656	1.0	392.14776611328125	328.2757263183594	1.0	621.5714721679688	185.6033172607422	0.9999999403953552	619.4154663085938	185.15304565429688	0.0008804500102996826	3	037
61	513.5210571289062	218.25930786132812	1.0	400.4862365722656	310.7727966308594	0.9999912977218628	622.0109252929688	185.2407684326172	0.9999999403953552	618.6240234375	185.85525512695312	0.0006781816482543945	3	037
62	517.390380859375	212.0176544189453	1.0	406.193115234375	312.6574401855469	1.0	622.1625366210938	185.20545959472656	1.0	618.9627075195312	185.96925354003906	0.0006182193756103516	3	037
63	517.3475341796875	210.26956176757812	1.0	403.2757568359375	319.43109130859375	0.11685407161712646	622.3790893554688	185.4204864501953	0.9999998807907104	619.0758056640625	186.51864624023438	0.0006816983222961426	3	037
64	514.1383056640625	207.02716064453125	1.0	418.73388671875	304.3988342285156	0.9999440908432007	622.1959838867188	184.9851837158203	1.0	618.8883666992188	186.03736877441406	0.0005937814712524414	3	037
65	513.1356811523438	203.9639129638672	1.0	421.4804992675781	307.318359375	1.0	621.6654663085938	184.95663452148438	0.9999998807907104	618.710205078125	186.40428161621094	0.0005042552947998047	3	037
66	515.5637817382812	201.8218536376953	1.0	417.0890197753906	312.4325256347656	1.0	622.7360229492188	184.41197204589844	1.0	619.3425903320312	185.8092803955078	0.0003764927387237549	3	037
67	518.2565307617188	201.2103271484375	1.0	415.8771057128906	315.0753173828125	1.0	622.75	184.85975646972656	1.0	619.2864379882812	186.4088897705078	0.00036472082138061523	3	037
68	518.700439453125	199.91085815429688	1.0	418.05859375	324.3456726074219	1.0	622.3991088867188	184.81082153320312	1.0	619.14501953125	186.1075439453125	0.0004235208034515381	3	037
69	522.3018188476562	200.2079315185547	1.0	426.41802978515625	319.5823974609375	0.9994450211524963	622.5491333007812	184.89439392089844	1.0	619.0379638671875	185.86497497558594	0.0005058050155639648	3	037
70	522.98974609375	200.41371154785156	1.0	420.45819091796875	310.40753173828125	0.9995111227035522	622.6304321289062	185.10232543945312	1.0	622.2876586914062	186.1283416748047	0.0005309879779815674	3	037
71	525.0071411132812	201.1394805908203	1.0	417.1742858886719	305.1004333496094	1.0	622.8619384765625	185.1683349609375	0.9999998807907104	618.9727783203125	186.0279998779297	0.0005635321140289307	3	037
72	523.6995239257812	201.9239501953125	1.0	413.61322021484375	311.4599304199219	0.9999960064888	622.6935424804688	185.00668334960938	0.9999998807907104	619.0739135742188	185.64056396484375	0.0006099939346313477	3	037
73	525.7750854492188	203.50592041015625	1.0	417.55340576171875	308.30194091796875	0.99803626537323	622.1823120117188	185.06967163085938	1.0	618.5091552734375	185.93280029296875	0.000506669282913208	3	037
74	528.662109375	202.93841552734375	1.0	425.412353515625	294.8684997558594	0.8444114923477173	622.3139038085938	186.07472229003906	0.9999998807907104	618.7781372070312	186.53733825683594	0.0007053017616271973	3	037
75	528.0973510742188	200.37823486328125	1.0	415.67913818359375	289.87689208984375	1.0	622.5718994140625	184.69480895996094	1.0	618.9411010742188	185.97071838378906	0.0005265176296234131	3	037
76	528.8429565429688	199.15452575683594	1.0	409.4112243652344	295.205078125	0.9999995231628418	622.6415405273438	185.67491149902344	0.9999998807907104	618.8729858398438	186.42428588867188	0.0006833970546722412	3	037
77	530.4896240234375	198.02027893066406	1.0	406.07598876953125	304.1252136230469	1.0	622.2330932617188	184.8606414794922	1.0	618.4778442382812	185.9729461669922	0.0005103051662445068	3	037
78	531.6991577148438	197.14956665039062	1.0	417.9613952636719	289.2581481933594	0.9998489618301392	622.4862060546875	185.77352905273438	0.9999999403953552	622.5701293945312	185.91693115234375	0.0007560253143310547	3	037
79	528.7581176757812	194.25164794921875	1.0	407.03515625	287.12860107421875	1.0	622.4890747070312	185.2817840576172	1.0	404.754150390625	281.96624755859375	0.0004904866218566895	3	037
80	531.0667724609375	192.5718231201172	1.0	400.41656494140625	287.45440673828125	1.0	623.40283203125	185.0818328857422	1.0	622.8847045898438	185.78221130371094	0.0003934204578399658	3	037
81	533.4459228515625	192.19752502441406	0.1547049880027771	406.3236389160156	288.9747619628906	1.0	623.0501708984375	185.0990753173828	1.0	619.0316772460938	186.0245819091797	0.00044345855712890625	3	037
82	409.67724609375	270.88909912109375	0.9999581575393677	413.5096130371094	273.04803466796875	0.09288737177848816	622.887939453125	186.0947265625	1.0	622.565185546875	186.4898681640625	0.0007721483707427979	3	037
83	530.3308715820312	183.1920928955078	1.0	403.51165771484375	269.9043273925781	1.0	622.9412841796875	184.8494110107422	1.0	622.5615234375	185.54042053222656	0.0004792213439941406	3	037
84	529.9368286132812	180.5807342529297	1.0	404.14019775390625	262.676513671875	1.0	622.1659545898438	185.03257751464844	1.0	406.187744140625	266.06201171875	0.0006753206253051758	3	037
85	532.6324462890625	180.96127319335938	1.0	407.2429504394531	268.7881774902344	1.0	622.7660522460938	185.1219482421875	1.0	622.3448486328125	185.7769012451172	0.0005749166011810303	3	037
86	535.5387573242188	176.05555725097656	0.9888832569122314	403.474853515625	269.8607177734375	1.0	622.4613647460938	185.46238708496094	1.0	622.2600708007812	186.08616638183594	0.0005676746368408203	3	037
87	388.6673278808594	241.2941131591797	0.7663871049880981	393.8376770019531	238.8771514892578	0.9999998807907104	623.3975219726562	184.92001342773438	1.0	390.17327880859375	232.6135711669922	0.00038686394691467285	3	037
88	534.3191528320312	170.2134246826172	0.9992244243621826	382.82916259765625	229.2784881591797	0.9995920658111572	623.2356567382812	184.48931884765625	1.0	619.2182006835938	185.73974609375	0.0004214942455291748	3	037
89	539.1953735351562	167.15174865722656	0.058596253395080566	395.95513916015625	245.75247192382812	1.0	623.2442626953125	184.15921020507812	1.0	622.457763671875	185.368896484375	0.0004520416259765625	3	037
90	536.1780395507812	164.13645935058594	0.9999939203262329	392.4404296875	251.939697265625	1.0	623.0206909179688	184.95657348632812	1.0	391.62445068359375	252.66513061523438	0.00041788816452026367	3	037
91	534.7083740234375	159.34059143066406	0.9999997615814209	393.7402648925781	239.81854248046875	1.0	622.0339965820312	183.9964141845703	1.0	389.70965576171875	233.1561279296875	0.00044158101081848145	3	037
92	531.2816162109375	155.9258575439453	1.0	390.87060546875	234.72412109375	1.0	622.377197265625	185.11610412597656	1.0	621.6752319335938	186.1198272705078	0.0002866685390472412	3	037
93	530.7095947265625	152.00759887695312	1.0	388.3785705566406	243.42276000976562	1.0	622.9354858398438	184.4974365234375	1.0	618.9107666015625	186.08863830566406	0.0002840757369995117	3	037
94	533.2711181640625	149.342041015625	1.0	396.06134033203125	226.78248596191406	0.9999840259552002	623.2817993164062	186.07972717285156	1.0	622.4730224609375	186.4083709716797	0.0003151893615722656	3	037
95	536.056884765625	146.6720428466797	0.9998087882995605	392.1373596191406	219.548828125	0.999998927116394	622.7037353515625	185.62179565429688	1.0	618.640869140625	186.59097290039062	0.0002759099006652832	3	037
96	539.8446044921875	144.16632080078125	0.007605522871017456	410.69818115234375	223.72616577148438	1.0	623.0846557617188	185.2820587158203	1.0	618.8379516601562	186.6778106689453	0.00025779008865356445	3	037
97	403.12750244140625	231.51828002929688	0.0002732574939727783	405.87139892578125	234.05514526367188	1.0	622.2216186523438	185.49749755859375	1.0	618.4750366210938	186.50677490234375	0.0004057884216308594	3	037
98	535.03857421875	134.96942138671875	0.9996949434280396	401.8644104003906	220.33531188964844	1.0	622.8849487304688	184.86863708496094	1.0	618.9610595703125	186.56068420410156	0.00026339292526245117	3	037
99	534.3142700195312	133.40823364257812	1.0	398.9879150390625	212.78994750976562	1.0	622.2925415039062	184.45091247558594	1.0	618.7130737304688	186.10494995117188	0.0003248751163482666	3	037
100	529.819580078125	132.65768432617188	1.0	400.8603515625	217.7751922607422	1.0	622.479736328125	185.6213836669922	0.9999998807907104	619.8450317382812	185.06602478027344	0.0002866983413696289	3	037
101	534.73583984375	130.51377868652344	0.999998927116394	395.86602783203125	219.1033935546875	0.9999998807907104	622.2486572265625	185.5409698486328	1.0	618.3428955078125	186.6553497314453	0.00031262636184692383	3	037
102	390.6531066894531	191.25526428222656	0.06422662734985352	397.3848571777344	188.47137451171875	0.9999998807907104	622.815673828125	184.8866424560547	1.0	618.903076171875	186.0995330810547	0.00041618943214416504	3	037
103	417.23175048828125	193.74134826660156	0.000817030668258667	409.8438415527344	189.88575744628906	1.0	622.5822143554688	185.9327392578125	0.9999998807907104	619.889892578125	185.5646209716797	0.00042691826820373535	3	037
104	407.6874084472656	196.692138671875	0.03172370791435242	414.77752685546875	195.67152404785156	1.0	621.83251953125	185.95770263671875	0.9999998807907104	619.533935546875	185.4391326904297	0.00043007731437683105	3	037
105	404.35211181640625	192.48617553710938	0.7774457931518555	406.8735046386719	191.79266357421875	0.9999868273735046	622.00244140625	185.35415649414062	1.0	618.6878662109375	186.13145446777344	0.00030618906021118164	3	037
106	532.8925170898438	103.25647735595703	1.0	399.6222229003906	181.29080200195312	1.0	622.346435546875	186.08587646484375	1.0	618.9378662109375	187.0554656982422	0.00034877657890319824	3	037
107	526.9579467773438	101.52226257324219	1.0	399.8978271484375	186.31317138671875	1.0	622.3833618164062	186.08477783203125	1.0	400.55841064453125	187.34840393066406	0.00040033459663391113	3	037
108	536.1192626953125	96.69485473632812	0.9994320869445801	401.73333740234375	187.3544158935547	1.0	621.4948120117188	185.6870880126953	1.0	618.5819091796875	186.51904296875	0.00046181678771972656	3	037
109	542.6516723632812	87.98055267333984	0.006046384572982788	402.2054748535156	154.54110717773438	1.0	622.7548217773438	185.09210205078125	1.0	619.0947265625	186.25148010253906	0.0003457963466644287	3	037
110	567.6333618164062	90.3216552734375	0.14754939079284668	410.38031005859375	157.4470977783203	1.0	621.903564453125	185.29086303710938	1.0	619.356689453125	184.97610473632812	0.00043204426765441895	3	037
111	575.5115356445312	93.26846313476562	0.9970458745956421	423.33685302734375	159.09213256835938	1.0	622.310302734375	184.7712860107422	1.0	619.8933715820312	183.90719604492188	0.00030517578125	3	037
112	571.783447265625	79.42634582519531	0.999498188495636	414.8090515136719	145.3231201171875	0.14416757225990295	622.034912109375	185.9149169921875	0.9999999403953552	619.5729370117188	185.8642120361328	0.0005013942718505859	3	037
113	574.2830810546875	77.8163833618164	0.9974478483200073	403.7662353515625	134.08511352539062	1.0	622.1551513671875	185.6426544189453	1.0	619.5516967773438	185.16224670410156	0.0005057454109191895	3	037
114	525.58740234375	62.98968505859375	1.0	396.8044738769531	139.7686004638672	1.0	622.2980346679688	185.04574584960938	1.0	398.89971923828125	140.66758728027344	0.0009627640247344971	3	037
115	525.1713256835938	61.81087875366211	1.0	398.8671569824219	141.1945037841797	1.0	622.3860473632812	185.9163818359375	0.9999998807907104	620.1170654296875	185.68203735351562	0.0006881654262542725	3	037
116	571.47900390625	66.2739486694336	0.01933121681213379	396.7255859375	105.01528930664062	0.000407487154006958	622.115478515625	185.67465209960938	1.0	618.7344970703125	186.47967529296875	0.0005637109279632568	3	037
117	568.8785400390625	58.68282699584961	0.019040197134017944	418.9692687988281	102.51717376708984	0.9625862240791321	621.9169311523438	185.02452087402344	1.0	619.6614990234375	185.05096435546875	0.0005721747875213623	3	037
118	574.2969970703125	55.0027961730957	0.0003096163272857666	418.3293151855469	108.6024169921875	1.0	621.9545288085938	185.623291015625	0.9999999403953552	619.4824829101562	184.98556518554688	0.0003618001937866211	3	037
119	412.2383117675781	81.54132080078125	0.904140055179596	415.052001953125	81.46277618408203	0.9994906187057495	622.01318359375	185.8201904296875	1.0	619.1525268554688	185.3020782470703	0.00038626790046691895	3	037
120	571.9786987304688	40.388275146484375	0.003862053155899048	403.7370910644531	80.4303970336914	0.009748488664627075	621.8333129882812	185.53599548339844	1.0	619.3064575195312	185.2818603515625	0.0005905330181121826	3	037
121	571.5203247070312	37.19759750366211	1.0	418.0963134765625	85.30558013916016	1.0	621.5115356445312	185.97528076171875	0.9999999403953552	619.3560791015625	185.51153564453125	0.0004966259002685547	3	037
122	570.0379638671875	35.5921516418457	0.9999997615814209	567.184326171875	35.91727828979492	0.0010247230529785156	621.8439331054688	185.22337341308594	0.9999998807907104	621.8565673828125	185.73426818847656	0.000556647777557373	3	037
123	571.293701171875	34.123329162597656	1.0	396.9759826660156	65.975830078125	0.9780919551849365	621.6454467773438	185.28614807128906	1.0	619.5881958007812	184.76669311523438	0.0006017386913299561	3	037
124	571.322021484375	30.45808219909668	1.0	571.9117431640625	8.008512496948242	0.0002162158489227295	621.6325073242188	186.10989379882812	0.9999999403953552	568.5594482421875	4.176380157470703	0.0018472671508789062	3	037
125	517.5892944335938	35.291805267333984	1.0	622.0884399414062	189.80548095703125	0.00021570920944213867	621.6993408203125	186.9537811279297	1.0	568.7349243164062	4.5649943351745605	0.0010516643524169922	3	037
126	516.5568237304688	33.82392120361328	1.0	10.131967544555664	480.517333984375	0.0002452731132507324	621.6783447265625	185.4362030029297	0.9999998807907104	568.1515502929688	4.613788604736328	0.0012763142585754395	3	037
127	572.34326171875	26.605661392211914	1.0	14.52804946899414	482.20123291015625	0.0004068613052368164	621.8612060546875	185.52703857421875	1.0	566.7323608398438	3.044471263885498	0.002536773681640625	3	037
128	572.7058715820312	22.92989158630371	1.0	583.9381713867188	6.788524627685547	0.0008023977279663086	621.9920654296875	185.1774139404297	1.0	581.8007202148438	4.502935409545898	0.003978699445724487	3	037
129	571.769287109375	21.30059051513672	1.0	387.75469970703125	14.773519515991211	0.1270376443862915	622.0021362304688	185.22337341308594	1.0	581.3284912109375	4.465804100036621	0.0031931698322296143	3	037
130	572.4390258789062	18.72040557861328	1.0	582.3646850585938	6.709880828857422	0.0021999478340148926	621.6149291992188	185.05426025390625	1.0	580.224853515625	3.3274736404418945	0.0018502771854400635	3	037
131	570.2578735351562	21.514202117919922	1.0	388.25616455078125	17.03327751159668	0.05273956060409546	622.1297607421875	186.5423583984375	0.9999998807907104	580.7286376953125	3.8120694160461426	0.004530400037765503	3	037
132	571.2160034179688	22.42733383178711	1.0	398.7093811035156	2.2708816528320312	0.004462897777557373	621.7110595703125	185.96530151367188	0.9999998807907104	580.4532470703125	3.8192553520202637	0.002342313528060913	3	037
133	569.909912109375	22.323284149169922	0.023806005716323853	444.4065856933594	3.4027509689331055	0.000726848840713501	621.7257690429688	186.46986389160156	0.9999999403953552	619.4674682617188	186.09646606445312	0.0006082057952880859	3	037
134	568.6699829101562	33.68422317504883	0.9999997615814209	620.1871337890625	188.03598022460938	0.0001323223114013672	621.82275390625	186.24415588378906	1.0	619.4635620117188	185.755126953125	0.0005598366260528564	3	037
135	526.01416015625	86.42083740234375	0.999995768070221	416.39019775390625	1.2830171585083008	0.025005966424942017	622.1685180664062	185.82424926757812	0.9999998807907104	619.7958984375	185.4025421142578	0.0004418492317199707	3	037
136	528.2577514648438	95.45513916015625	0.9999993443489075	408.2875671386719	5.704996109008789	0.10557213425636292	621.9293212890625	185.94107055664062	0.9999999403953552	395.93017578125	2.2550153732299805	0.0008518397808074951	3	037
137	522.0574951171875	101.24815368652344	0.9999999403953552	439.20599365234375	3.113079071044922	0.0009686648845672607	621.7347412109375	185.40396118164062	1.0	619.5791625976562	184.76556396484375	0.0004528462886810303	3	037
138	568.2752685546875	77.38426971435547	0.9947588443756104	439.7479248046875	6.029386043548584	0.00026786327362060547	621.9622802734375	185.36170959472656	1.0	619.198486328125	184.4885711669922	0.00044608116149902344	3	037
139	566.2940063476562	87.79456329345703	0.9999970197677612	414.1060485839844	31.552371978759766	0.7603493332862854	621.9306030273438	185.03350830078125	1.0	407.4477844238281	5.737471580505371	0.0018755793571472168	3	037
140	525.736572265625	135.5371856689453	0.9997257590293884	406.2100524902344	28.98415184020996	0.011380046606063843	622.2545166015625	185.29403686523438	1.0	393.73162841796875	3.8405685424804688	0.0004899501800537109	3	037
141	520.3499755859375	145.46951293945312	0.9913164377212524	410.4549865722656	33.643348693847656	0.9999992251396179	621.7714233398438	185.20941162109375	1.0	407.7700500488281	7.736102104187012	0.0005334615707397461	3	037
142	512.3391723632812	147.23399353027344	1.0	421.56689453125	48.28455352783203	0.1689453423023224	621.9225463867188	185.75503540039062	0.9999998807907104	619.6784057617188	184.85536193847656	0.0004762709140777588	3	037
143	516.9954833984375	156.39866638183594	1.0	415.6569519042969	56.98400115966797	0.999997079372406	621.9057006835938	185.3825225830078	0.9999999403953552	619.7767944335938	185.26914978027344	0.0005398094654083252	3	037
144	514.87255859375	159.88108825683594	1.0	406.84967041015625	62.32722473144531	0.17406341433525085	622.6627807617188	185.310546875	1.0	618.90625	186.61705017089844	0.00031444430351257324	3	037
145	513.4210815429688	158.9475860595703	1.0	399.6280517578125	71.87715148925781	0.32943570613861084	622.4049682617188	185.67526245117188	1.0	618.7498168945312	186.86782836914062	0.0004501044750213623	3	037
146	522.2324829101562	144.7191162109375	0.03569945693016052	399.9609375	65.83619689941406	0.9999873638153076	622.6688842773438	185.08595275878906	1.0	618.7989501953125	186.5494842529297	0.00041231513023376465	3	037
147	511.82672119140625	161.1951141357422	0.9748616218566895	393.8433837890625	60.539852142333984	0.9999999403953552	621.9225463867188	185.06004333496094	1.0	619.83984375	184.70242309570312	0.00022429227828979492	3	037
148	515.3070678710938	157.00978088378906	1.0	513.4273071289062	159.71311950683594	0.0005710422992706299	622.300048828125	186.15390014648438	0.9999999403953552	619.8497924804688	185.7912139892578	0.00029966235160827637	3	037
149	513.2908935546875	157.19981384277344	1.0	516.0166625976562	161.0033416748047	0.0011274516582489014	622.2273559570312	185.67591857910156	0.9999999403953552	513.3524169921875	147.63619995117188	0.00024390220642089844	3	037
150	511.128173828125	158.88668823242188	1.0	392.6170349121094	96.16322326660156	0.9886630177497864	621.7893676757812	185.4386749267578	0.9999999403953552	505.02130126953125	150.19644165039062	0.00026801228523254395	3	037
151	509.9598693847656	157.29367065429688	1.0	389.1784973144531	100.75284576416016	0.0020197927951812744	621.9600830078125	185.0815887451172	0.9999998807907104	619.86181640625	185.1086883544922	0.0002772808074951172	3	037
152	505.3038330078125	157.08425903320312	1.0	387.2842712402344	96.15645599365234	0.5682721138000488	622.2677001953125	185.16395568847656	1.0	618.998046875	186.48486328125	0.00024360418319702148	3	037
153	500.88885498046875	158.17138671875	1.0	376.9002685546875	94.75778198242188	0.9333328008651733	622.3271484375	185.06199645996094	1.0	488.7422790527344	149.64532470703125	0.00030550360679626465	3	037
154	376.176025390625	94.95082092285156	1.0	376.12158203125	97.677734375	0.06273290514945984	621.471435546875	185.44483947753906	0.9999998807907104	619.1263427734375	185.6306610107422	0.0003923475742340088	3	037
155	489.8771057128906	159.48031616210938	1.0	370.76092529296875	97.15535736083984	0.7244927287101746	621.5172119140625	184.94859313964844	1.0	619.3272094726562	185.01856994628906	0.00042998790740966797	3	037
156	486.2806396484375	159.71331787109375	1.0	359.1510009765625	92.47176361083984	0.974261462688446	622.1664428710938	185.56378173828125	0.9999998807907104	619.6817626953125	185.403076171875	0.00046747922897338867	3	037
157	482.8733825683594	160.66488647460938	1.0	352.0502014160156	86.34567260742188	0.9999661445617676	621.7451782226562	185.02886962890625	0.9999998807907104	619.637451171875	184.97320556640625	0.00029799342155456543	3	037
158	479.510498046875	163.10032653808594	1.0	343.12579345703125	76.0999984741211	0.9992143511772156	622.0224609375	185.17359924316406	1.0	619.3538208007812	185.16714477539062	0.00041860342025756836	3	037
159	478.936767578125	165.64248657226562	1.0	342.61846923828125	80.09697723388672	0.12494546175003052	621.4883422851562	185.2147216796875	0.9999998807907104	619.23974609375	185.08058166503906	0.0003744363784790039	3	037
160	478.4817810058594	166.1042938232422	1.0	338.99627685546875	89.45894622802734	0.9956610798835754	622.2484741210938	185.95835876464844	0.9999999403953552	620.01904296875	186.22039794921875	0.0005218684673309326	3	037
161	480.16204833984375	165.54737854003906	1.0	338.5682373046875	92.48627471923828	0.1254211664199829	621.2767333984375	185.64588928222656	0.9999998807907104	618.90087890625	185.8696746826172	0.0004911124706268311	3	037
162	482.3315124511719	164.7493896484375	1.0	356.300048828125	95.54338073730469	1.0	621.611572265625	184.89279174804688	1.0	619.316162109375	184.87539672851562	0.00043085217475891113	3	037
163	486.1502380371094	164.4317169189453	1.0	344.876708984375	83.1170425415039	0.9999961853027344	621.3269653320312	185.1325225830078	1.0	619.1859130859375	185.39944458007812	0.0006472766399383545	3	037
164	490.96588134765625	165.3328857421875	1.0	344.1728515625	88.94308471679688	0.19302532076835632	621.6713256835938	184.93113708496094	0.9999999403953552	619.27783203125	184.66018676757812	0.0004119575023651123	3	037
165	495.61846923828125	165.7232666015625	1.0	342.0030212402344	106.34707641601562	0.007749676704406738	621.8994140625	185.6043701171875	0.9999998807907104	619.3418579101562	185.57542419433594	0.00045236945152282715	3	037
166	497.3336486816406	167.0221710205078	1.0	621.8882446289062	188.08700561523438	9.09566879272461e-5	621.5362548828125	185.0150604248047	1.0	619.18115234375	184.66111755371094	0.0003826022148132324	3	037
167	500.5361022949219	167.13864135742188	1.0	343.70819091796875	129.3685760498047	0.9999926090240479	621.73828125	186.13406372070312	1.0	340.2762145996094	132.9658203125	0.0017699003219604492	3	037
168	499.5375061035156	165.81405639648438	1.0	347.2352600097656	134.52268981933594	0.9967211484909058	622.1829223632812	185.1661376953125	1.0	618.7325439453125	186.35028076171875	0.0005293190479278564	3	037
169	499.3375549316406	165.82481384277344	1.0	348.8614501953125	136.09730529785156	0.9999999403953552	621.8289794921875	185.68087768554688	1.0	619.368408203125	185.9608154296875	0.00039330124855041504	3	037
170	498.8538818359375	166.27178955078125	1.0	340.96002197265625	136.29527282714844	1.0	622.0527954101562	185.64483642578125	1.0	622.1913452148438	186.44107055664062	0.0005031824111938477	3	037
171	500.0828857421875	165.67918395996094	1.0	340.9623718261719	139.20640563964844	0.04324144124984741	621.8696899414062	185.52679443359375	0.9999999403953552	618.5328979492188	186.45750427246094	0.0003788769245147705	3	037
172	502.89996337890625	166.0550079345703	1.0	350.4201965332031	139.3899688720703	1.0	621.707763671875	185.38583374023438	1.0	350.78021240234375	140.28504943847656	0.0008186101913452148	3	037
173	508.1330261230469	165.75079345703125	1.0	352.0596008300781	130.3889923095703	0.9999974966049194	621.8807373046875	184.24818420410156	1.0	618.9251708984375	185.61636352539062	0.00041598081588745117	3	037
174	512.5682983398438	166.83335876464844	1.0	354.7444763183594	122.35517120361328	0.9998586773872375	621.9893798828125	185.3255157470703	1.0	619.8612060546875	185.09071350097656	0.00040009617805480957	3	037
175	517.98583984375	167.848876953125	1.0	367.50177001953125	136.64434814453125	0.9999999403953552	621.7698364257812	185.59620666503906	1.0	367.54681396484375	140.9778594970703	0.001406550407409668	3	037
176	519.6549682617188	167.0363006591797	1.0	368.84490966796875	142.94387817382812	1.0	621.6275634765625	184.86058044433594	1.0	368.2902526855469	143.06629943847656	0.002741575241088867	3	037
177	522.16455078125	164.7105255126953	1.0	367.4685363769531	150.38931274414062	1.0	621.5083618164062	185.07522583007812	1.0	619.4052734375	185.02322387695312	0.0003718733787536621	3	037
178	525.5971069335938	161.4856719970703	1.0	366.44677734375	150.49951171875	1.0	621.6328735351562	184.5340576171875	1.0	622.051025390625	185.69190979003906	0.0003555417060852051	3	037
179	528.7723388671875	159.9980926513672	1.0	363.4774169921875	143.17979431152344	0.5208325386047363	621.9373779296875	184.94155883789062	1.0	618.4492797851562	186.50173950195312	0.00046387314796447754	3	037
180	533.753173828125	153.9527587890625	1.0	376.2309875488281	144.8334503173828	0.9999986886978149	622.2882690429688	184.3858642578125	1.0	373.4896545410156	143.31240844726562	0.0007314085960388184	3	037
181	520.7280883789062	170.38059997558594	1.0	422.60858154296875	116.24456787109375	0.2749555706977844	622.3082885742188	184.89743041992188	0.9999999403953552	619.6072998046875	184.19093322753906	0.00031894445419311523	3	037
182	523.126708984375	168.7438201904297	1.0	412.73333740234375	110.01702880859375	1.0	621.9647216796875	185.06130981445312	1.0	619.2440185546875	184.2689208984375	0.00032204389572143555	3	037
183	517.3093872070312	170.65992736816406	1.0	407.94091796875	103.58049774169922	1.0	621.8193969726562	185.9258575439453	0.9999999403953552	619.4276123046875	185.5629119873047	0.0004202127456665039	3	037
184	514.3863525390625	171.22097778320312	1.0	404.41571044921875	99.57022857666016	1.0	621.8942260742188	186.8020477294922	0.9999998807907104	619.7969360351562	185.96804809570312	0.0004550516605377197	3	037
185	514.611328125	169.1612091064453	1.0	388.1376953125	89.31303405761719	1.0	621.646240234375	185.60464477539062	1.0	619.29150390625	185.52415466308594	0.0004551708698272705	3	037
186	509.6904602050781	170.07742309570312	1.0	391.41094970703125	88.29100799560547	0.998955249786377	621.234130859375	185.56166076660156	0.9999999403953552	619.373291015625	185.83871459960938	0.0003522336483001709	3	037
187	506.8006591796875	170.80055236816406	1.0	379.753662109375	80.57493591308594	0.9756177663803101	621.7958984375	185.78915405273438	0.9999999403953552	619.8201904296875	185.8323516845703	0.0003127753734588623	3	037
188	502.1009216308594	176.38047790527344	1.0	379.0156555175781	84.92179107666016	0.1380825638771057	622.0584106445312	186.56483459472656	1.0	619.5119018554688	186.37155151367188	0.0005009174346923828	3	037
189	499.5307922363281	179.54293823242188	1.0	373.369384765625	83.2602767944336	1.0	621.4850463867188	184.84506225585938	0.9999998807907104	619.5782470703125	184.95115661621094	0.000410228967666626	3	037
190	496.1409606933594	179.3654327392578	1.0	367.1002502441406	79.59071350097656	0.9999998807907104	622.114013671875	185.61695861816406	0.9999998807907104	620.1329345703125	185.5014190673828	0.0004767179489135742	3	037
191	490.7072448730469	179.5642852783203	1.0	365.2903747558594	73.65127563476562	0.010578066110610962	621.8131713867188	185.48348999023438	0.9999998807907104	621.93310546875	186.67518615722656	0.0005176663398742676	3	037
192	487.6806945800781	178.969970703125	1.0	363.2296447753906	71.0055160522461	0.9999653100967407	622.1676635742188	186.13232421875	0.9999999403953552	619.7659912109375	185.8493194580078	0.0003609955310821533	3	037
193	486.1524658203125	176.99302673339844	1.0	363.8214416503906	68.97463989257812	0.499404639005661	621.9292602539062	185.32244873046875	1.0	618.6038818359375	186.31759643554688	0.0004349052906036377	3	037
194	485.5314636230469	176.69834899902344	1.0	370.1866149902344	76.04424285888672	0.0003072023391723633	621.9735107421875	185.19898986816406	0.9999998807907104	619.9974975585938	185.1537628173828	0.00023069977760314941	3	037
195	487.8656005859375	174.92935180664062	1.0	353.65130615234375	94.74457550048828	0.9964744448661804	622.099365234375	185.68869018554688	0.9999998807907104	619.8762817382812	185.3231964111328	0.00040709972381591797	3	037
196	493.3605041503906	173.67576599121094	1.0	348.4306640625	104.66211700439453	0.9962784051895142	621.623779296875	184.97032165527344	1.0	619.7095947265625	184.78323364257812	0.0004462897777557373	3	037
197	500.67523193359375	171.1385498046875	1.0	365.5775451660156	98.613037109375	1.0	622.1390380859375	184.7071990966797	0.9999998807907104	620.3268432617188	184.33253479003906	0.0003345310688018799	3	037
198	506.96221923828125	169.24349975585938	1.0	361.3359375	97.65213012695312	0.9994869232177734	622.5538940429688	184.8505401611328	0.9999998807907104	357.94647216796875	90.33613586425781	0.0002938807010650635	3	037
199	511.5950927734375	167.47299194335938	1.0	371.4162292480469	119.2295913696289	0.8105690479278564	622.0350341796875	184.576171875	1.0	621.822998046875	185.69459533691406	0.0003209412097930908	3	037
200	514.8673706054688	166.11972045898438	1.0	371.89483642578125	143.4993896484375	0.5721012353897095	622.0245361328125	185.28297424316406	1.0	619.8290405273438	184.75123596191406	0.0003960728645324707	3	037
201	519.513671875	162.76084899902344	1.0	372.43035888671875	148.15098571777344	1.0	622.381103515625	185.1567840576172	0.9999999403953552	370.3021240234375	154.22740173339844	0.00044593214988708496	3	037
202	525.4381713867188	157.4481964111328	1.0	368.6882629394531	145.44569396972656	0.9028477668762207	622.557373046875	185.53958129882812	0.9999999403953552	618.9058837890625	186.35800170898438	0.0004563629627227783	3	037
203	529.6185913085938	153.34475708007812	1.0	375.74969482421875	145.9037628173828	0.9798881411552429	622.9249267578125	185.8933868408203	0.9999998807907104	618.8684692382812	186.8365936279297	0.0004043877124786377	3	037
204	530.6243896484375	147.42123413085938	1.0	403.9182434082031	168.84596252441406	1.0	622.6580200195312	185.2913055419922	1.0	618.8178100585938	186.7427520751953	0.0005064010620117188	3	037
205	497.12567138671875	163.8729705810547	0.0008141100406646729	497.3988342285156	178.99180603027344	0.9890586137771606	622.3489379882812	185.4091339111328	1.0	618.4417114257812	186.65545654296875	0.00043511390686035156	3	037
206	521.6976928710938	164.73292541503906	0.9995507597923279	441.5484313964844	108.00223541259766	1.0	621.9822998046875	185.7695770263672	0.9999999403953552	619.4306640625	185.1761016845703	0.00036150217056274414	3	037
207	530.3829956054688	153.0884246826172	0.9999979734420776	434.9969177246094	101.92224884033203	1.0	622.2055053710938	186.48495483398438	0.9999998807907104	619.7454223632812	185.67262268066406	0.0003694891929626465	3	037
208	528.0020751953125	156.0585174560547	0.9999998807907104	426.9198913574219	97.15287780761719	1.0	621.9813842773438	184.62982177734375	1.0	525.7565307617188	145.8987579345703	0.00045746564865112305	3	037
209	527.6947021484375	155.89210510253906	1.0	404.9862976074219	88.62425231933594	1.0	621.5653076171875	186.16822814941406	0.9999998807907104	619.536376953125	185.63095092773438	0.0005256831645965576	3	037
210	527.390380859375	155.21046447753906	1.0	406.1072692871094	85.07332611083984	1.0	621.9851684570312	185.3433837890625	0.9999998807907104	619.7313842773438	184.9697265625	0.00041750073432922363	3	037
211	525.5403442382812	154.2241973876953	1.0	401.6269226074219	79.12236785888672	1.0	622.0875854492188	184.62554931640625	1.0	622.095458984375	185.65782165527344	0.0002637207508087158	3	037
212	523.26611328125	152.70236206054688	1.0	400.3737487792969	84.78001403808594	0.013190239667892456	621.7481079101562	184.96385192871094	0.9999999403953552	619.8966064453125	184.82565307617188	0.0005364120006561279	3	037
213	522.60791015625	152.86561584472656	1.0	398.58648681640625	88.39321899414062	0.9999998807907104	621.5210571289062	185.56341552734375	0.9999999403953552	619.2738647460938	185.23397827148438	0.0004851222038269043	3	037
214	521.8041381835938	154.27297973632812	1.0	406.7363586425781	83.65148162841797	1.0	621.839111328125	184.8489990234375	1.0	622.069580078125	185.59310913085938	0.00033086538314819336	3	037
215	521.5516967773438	154.036865234375	1.0	406.51129150390625	78.3893051147461	1.0	622.06640625	184.65164184570312	0.9999999403953552	620.0599975585938	184.36863708496094	0.00037026405334472656	3	037
216	522.1176147460938	156.45484924316406	1.0	410.5954895019531	88.89412689208984	0.9999897480010986	621.6198120117188	184.1780242919922	0.9999999403953552	619.855712890625	183.65472412109375	0.000359952449798584	3	037
217	521.5400390625	158.3354949951172	1.0	411.4924621582031	94.73509979248047	1.0	621.2225341796875	184.28805541992188	1.0	619.1165771484375	184.36761474609375	0.0004087090492248535	3	037
218	522.020263671875	155.34609985351562	1.0	423.9893798828125	94.78946685791016	1.0	621.5072631835938	184.44361877441406	1.0	619.249755859375	183.97265625	0.0003262460231781006	3	037
219	522.1337890625	155.67173767089844	1.0	422.6073913574219	81.52842712402344	0.9993590116500854	621.4116821289062	184.53024291992188	0.9999998807907104	619.6776733398438	184.30679321289062	0.0003158748149871826	3	037
220	524.1298217773438	159.4862060546875	1.0	440.0352478027344	98.14547729492188	0.9999996423721313	622.5238037109375	184.60523986816406	0.9999999403953552	620.6695556640625	183.93899536132812	0.0003305673599243164	3	037
221	527.84326171875	162.9217987060547	1.0	447.22760009765625	108.01637268066406	1.0	621.0486450195312	184.3035125732422	1.0	444.51239013671875	112.20356750488281	0.0016835331916809082	3	037
222	528.318603515625	166.73599243164062	1.0	448.9671936035156	108.17298126220703	1.0	621.4536743164062	184.7893829345703	1.0	528.1873779296875	173.5511474609375	0.0006507933139801025	3	037
223	527.3843383789062	167.91403198242188	1.0	452.9262390136719	106.59432220458984	1.0	621.444580078125	184.91397094726562	1.0	528.9657592773438	174.8828125	0.0004949271678924561	3	037
224	526.8486328125	169.77467346191406	1.0	450.6692199707031	99.31779479980469	1.0	621.0675048828125	185.14852905273438	1.0	528.1644897460938	174.5142364501953	0.0016050636768341064	3	037
225	523.3242797851562	169.64772033691406	1.0	447.6568603515625	91.85913848876953	1.0	621.189208984375	184.9495086669922	0.9999998807907104	516.7190551757812	177.9967498779297	0.0007351338863372803	3	037
226	524.3582153320312	170.03233337402344	1.0	438.2698974609375	87.60610961914062	0.9999992847442627	621.148193359375	184.97677612304688	0.9999999403953552	516.3881225585938	177.82363891601562	0.0010471940040588379	3	037
227	522.3303833007812	169.6039276123047	1.0	438.23291015625	88.50800323486328	1.0	620.9000244140625	185.08078002929688	0.9999998807907104	510.8385314941406	179.33900451660156	0.000670313835144043	3	037
228	521.8316040039062	168.67361450195312	1.0	440.8092956542969	85.92137145996094	1.0	621.86279296875	185.1510009765625	0.9999999403953552	515.6959838867188	176.9772186279297	0.0005692541599273682	3	037
229	520.3507080078125	171.18795776367188	1.0	440.8716125488281	83.56658935546875	1.0	621.6046752929688	184.57460021972656	0.9999998807907104	508.81597900390625	179.6287078857422	0.00047665834426879883	3	037
230	525.7564086914062	181.89695739746094	1.0	444.95654296875	83.27816772460938	1.0	621.1641845703125	184.54335021972656	0.9999998807907104	445.9356384277344	86.57074737548828	0.0006474554538726807	3	037
231	525.2759399414062	182.14808654785156	1.0	445.45562744140625	88.14765167236328	1.0	620.9443969726562	185.072021484375	0.9999999403953552	444.7133483886719	95.02310180664062	0.0007780790328979492	3	037
232	524.1011352539062	182.5213165283203	1.0	447.11236572265625	80.5805892944336	1.0	621.1493530273438	185.2362060546875	0.9999998807907104	619.1240234375	184.4407196044922	0.00030791759490966797	3	037
233	522.5901489257812	182.1978302001953	1.0	447.93389892578125	70.62932586669922	1.0	620.9080810546875	185.3199462890625	0.9999998807907104	618.5010986328125	184.4652557373047	0.0002022087574005127	3	037
234	522.2005615234375	183.08053588867188	1.0	454.1554260253906	67.20816802978516	1.0	621.09716796875	184.98672485351562	0.9999999403953552	618.9895629882812	184.4642333984375	0.00025519728660583496	3	037
235	521.9215087890625	182.628173828125	1.0	445.1962890625	67.6185073852539	1.0	621.5653686523438	185.13934326171875	0.9999998807907104	529.32275390625	190.3644561767578	0.0003515481948852539	3	037
236	522.4526977539062	182.09811401367188	1.0	441.59918212890625	94.10360717773438	0.00031831860542297363	621.0387573242188	185.25103759765625	0.9999999403953552	618.5853881835938	184.45343017578125	0.0003109574317932129	3	037
237	523.0132446289062	180.73719787597656	1.0	446.22259521484375	94.18319702148438	0.0005386471748352051	621.062255859375	185.21109008789062	0.9999998807907104	618.8973999023438	184.2737579345703	0.00027757883071899414	3	037
238	524.565673828125	180.62380981445312	1.0	446.571044921875	89.29753875732422	0.13128125667572021	621.0698852539062	184.6251220703125	1.0	618.8961181640625	183.60409545898438	0.0002745687961578369	3	037
239	523.8253173828125	180.64866638183594	1.0	450.0989685058594	84.64514923095703	0.9990634918212891	621.3705444335938	184.7165069580078	0.9999998807907104	619.0731811523438	183.8326416015625	0.00022226572036743164	3	037
240	523.970947265625	180.39813232421875	1.0	448.7661437988281	85.95010375976562	0.9999999403953552	621.4760131835938	185.01766967773438	0.9999998807907104	447.2806091308594	85.68243408203125	0.0008598566055297852	3	037
241	523.3812866210938	180.76901245117188	1.0	449.19512939453125	81.91915130615234	0.06004554033279419	621.9144287109375	185.38192749023438	0.9999999403953552	619.6835327148438	184.7047119140625	0.00025579333305358887	3	037
242	521.5889892578125	180.10447692871094	1.0	449.3323669433594	73.65023803710938	1.0	621.91552734375	185.0155487060547	0.9999998807907104	450.0059509277344	81.7511215209961	0.0015579760074615479	3	037
243	522.3551635742188	181.9582061767578	1.0	448.7424011230469	99.0480728149414	0.9993243217468262	621.4386596679688	186.00518798828125	0.9999997615814209	449.1559753417969	93.96231842041016	0.00478285551071167	3	037
244	520.8173217773438	181.4233856201172	1.0	452.0954895019531	72.2503662109375	1.0	621.2831420898438	185.587646484375	0.9999998807907104	450.0417785644531	81.9263916015625	0.0009333789348602295	3	037
245	520.2894897460938	181.92005920410156	1.0	453.92340087890625	67.82762908935547	1.0	622.0770263671875	184.83941650390625	0.9999998807907104	620.0174560546875	184.53079223632812	0.00017118453979492188	3	037
246	520.8756103515625	183.5914306640625	1.0	445.16046142578125	95.0289306640625	0.8794882297515869	621.82666015625	185.4435272216797	0.9999998807907104	619.8890380859375	184.73411560058594	0.00032213330268859863	3	037
247	518.6310424804688	187.0913848876953	1.0	446.97808837890625	99.55779266357422	0.9980931282043457	621.73828125	184.16891479492188	1.0	508.0154724121094	193.82510375976562	0.0002586841583251953	3	037
248	517.91162109375	189.68966674804688	1.0	447.6653137207031	73.80579376220703	0.9949741363525391	621.4520874023438	184.74755859375	0.9999999403953552	622.1890869140625	185.72607421875	0.0003986060619354248	3	037
249	518.6400756835938	192.74395751953125	1.0	453.34246826171875	70.69313049316406	0.9407804012298584	621.8709106445312	184.80062866210938	0.9999998807907104	507.67742919921875	183.82652282714844	0.00023958086967468262	3	037
250	515.1973266601562	201.9214630126953	1.0	453.7713623046875	102.98015594482422	0.9957000613212585	621.6390991210938	184.99624633789062	0.9999998807907104	619.3302612304688	184.05787658691406	0.00022792816162109375	3	037
251	512.5276489257812	207.4690704345703	0.9999997615814209	450.0421447753906	121.48258972167969	0.08452919125556946	622.4066162109375	185.256591796875	1.0	622.6270141601562	186.08377075195312	0.00044474005699157715	3	037
252	503.5157165527344	201.77511596679688	0.9999845027923584	448.4851379394531	122.17578125	0.9510178565979004	622.3226318359375	184.8975830078125	1.0	622.9274291992188	186.0852813720703	0.0004545450210571289	3	037
253	504.1183776855469	200.53732299804688	1.0	447.9786376953125	122.39695739746094	0.00556674599647522	622.714111328125	183.5533905029297	1.0	622.4878540039062	184.9440155029297	0.0006830692291259766	3	037
254	498.32501220703125	204.50376892089844	1.0	462.90716552734375	76.35774230957031	0.014968425035476685	622.3853149414062	183.69644165039062	1.0	622.5950317382812	184.8220672607422	0.0008289813995361328	3	037
255	494.750732421875	204.87765502929688	1.0	467.8784484863281	67.90078735351562	0.999922513961792	622.0814208984375	184.84158325195312	0.9999998807907104	622.5336303710938	186.00062561035156	0.00039315223693847656	3	037
256	488.4839172363281	205.17169189453125	1.0	466.57171630859375	70.22136688232422	0.9999997615814209	621.4151000976562	185.36061096191406	0.9999998807907104	621.884033203125	186.11602783203125	0.0007392764091491699	3	037
257	483.23406982421875	205.31700134277344	1.0	480.1502990722656	65.81399536132812	1.0	621.521484375	185.0557861328125	1.0	622.01025390625	185.58908081054688	0.000373154878616333	3	037
258	473.3244934082031	204.857421875	1.0	482.17999267578125	65.18910217285156	1.0	620.945556640625	184.94741821289062	0.9999999403953552	621.3870849609375	185.78443908691406	0.0007314383983612061	3	037
259	467.2089538574219	203.60398864746094	1.0	471.7165832519531	66.7817153930664	0.989295244216919	622.296142578125	184.96754455566406	0.9999998807907104	619.9990234375	184.6048126220703	0.00043070316314697266	3	037
260	461.3247985839844	202.71621704101562	1.0	483.8718566894531	65.34402465820312	0.9994170665740967	620.975830078125	185.24879455566406	0.9999999403953552	618.9332275390625	184.9623565673828	0.0004875361919403076	3	037
261	455.95556640625	203.4311065673828	1.0	488.0937805175781	64.48627471923828	0.9999982118606567	621.767578125	184.8516387939453	0.9999999403953552	619.947998046875	184.7559814453125	0.0006434321403503418	3	037
262	451.573486328125	204.49269104003906	1.0	487.32147216796875	65.89856719970703	0.8481900691986084	621.81103515625	184.77667236328125	1.0	619.537841796875	184.1320343017578	0.0005042850971221924	3	037
263	447.55950927734375	204.3982696533203	1.0	484.7619323730469	54.69707489013672	0.9999963045120239	622.3229370117188	186.03709411621094	0.9999998807907104	619.152587890625	186.93792724609375	0.00046181678771972656	3	037
264	444.76849365234375	205.10546875	1.0	484.2127990722656	45.165245056152344	0.96944659948349	621.2246704101562	185.15203857421875	1.0	619.0133666992188	184.390869140625	0.0004340708255767822	3	037
265	442.19976806640625	203.75621032714844	1.0	486.4294128417969	51.38832473754883	0.0016685724258422852	621.9741821289062	184.70114135742188	1.0	619.646484375	184.18479919433594	0.0003605186939239502	3	037
266	439.2126770019531	204.4503936767578	1.0	487.89056396484375	38.273292541503906	0.17584803700447083	621.5659790039062	184.69100952148438	1.0	619.2340087890625	184.55746459960938	0.00036090612411499023	3	037
267	436.8144226074219	203.6807403564453	1.0	484.4361877441406	57.68885803222656	0.09996113181114197	621.71630859375	184.74472045898438	0.9999998807907104	619.43017578125	184.4609832763672	0.0003191530704498291	3	037
268	435.9134826660156	202.67454528808594	1.0	485.9518737792969	41.420135498046875	0.19630679488182068	622.414794921875	185.25999450683594	1.0	485.7959899902344	38.32470703125	0.0005087554454803467	3	037
269	435.1852111816406	200.87608337402344	1.0	487.0726623535156	50.38399124145508	0.9999308586120605	622.3807373046875	185.081787109375	0.9999999403953552	618.7577514648438	186.3133544921875	0.0003408193588256836	3	037
270	432.81298828125	199.61929321289062	1.0	483.3676452636719	51.0391960144043	0.12655386328697205	622.181884765625	185.1262664794922	0.9999998807907104	622.0339965820312	186.03964233398438	0.0003460049629211426	3	037
271	431.4183044433594	198.42068481445312	1.0	479.73150634765625	47.128639221191406	1.0	622.477294921875	184.85595703125	0.9999999403953552	622.1889038085938	185.8489990234375	0.000237196683883667	3	037
272	430.1888732910156	196.3272705078125	1.0	479.54888916015625	42.27447509765625	1.0	622.9791259765625	185.0129852294922	1.0	618.9627685546875	186.12057495117188	0.00020012259483337402	3	037
273	437.9438781738281	189.04461669921875	1.0	475.2895812988281	53.647823333740234	1.0	622.6408081054688	186.0823211669922	0.9999998807907104	435.3662109375	178.1134796142578	0.0005998313426971436	3	037
274	441.18597412109375	187.38442993164062	1.0	465.2032165527344	58.2513427734375	0.999998927116394	621.86767578125	185.03517150878906	1.0	621.7383422851562	186.13894653320312	0.0005368590354919434	3	037
275	440.46319580078125	186.40240478515625	1.0	450.28228759765625	57.68880844116211	0.9999817609786987	622.4940185546875	184.66329956054688	1.0	618.9297485351562	185.83309936523438	0.0003008246421813965	3	037
276	439.7549743652344	185.562744140625	1.0	433.9883728027344	57.0166130065918	0.9993563890457153	622.260498046875	185.14598083496094	1.0	622.0062866210938	186.00086975097656	0.0008037984371185303	3	037
277	439.1087646484375	185.31764221191406	1.0	432.84619140625	46.937828063964844	1.0	622.7918701171875	186.09469604492188	0.9999998807907104	622.4315795898438	186.34030151367188	0.0004749000072479248	3	037
278	439.55535888671875	184.57066345214844	1.0	424.607666015625	50.679054260253906	0.9999995827674866	623.360595703125	185.1719207763672	1.0	619.27294921875	186.5504150390625	0.00028717517852783203	3	037
279	437.8940124511719	184.6044921875	1.0	418.5741882324219	45.74998474121094	1.0	622.7258911132812	185.44956970214844	0.9999999403953552	622.656005859375	186.4957733154297	0.0003249943256378174	3	037
280	425.5294189453125	190.43609619140625	1.0	412.5984191894531	42.70738220214844	0.9999898672103882	622.9339599609375	185.58938598632812	1.0	622.3927001953125	186.22279357910156	0.00030300021171569824	3	037
281	415.37646484375	199.5243377685547	1.0	402.3900451660156	39.70140075683594	0.0016035735607147217	622.31689453125	184.6971435546875	1.0	622.1432495117188	185.80349731445312	0.0003955960273742676	3	037
282	409.4354248046875	206.2032928466797	1.0	422.85137939453125	63.33740234375	0.9920178651809692	622.2139892578125	184.6599884033203	1.0	621.5516357421875	185.5903778076172	0.0002866089344024658	3	037
283	405.49530029296875	209.71530151367188	1.0	435.872314453125	69.46118927001953	0.44034382700920105	622.9296875	184.66122436523438	1.0	622.7429809570312	185.79226684570312	0.00041860342025756836	3	037
284	400.72802734375	213.5377655029297	1.0	443.27362060546875	65.45478820800781	0.9999939799308777	622.4737548828125	184.774169921875	1.0	619.1487426757812	186.19219970703125	0.0002798140048980713	3	037
285	385.7840270996094	216.6415557861328	1.0	413.8556213378906	90.83409118652344	0.05472990870475769	622.768798828125	185.58740234375	1.0	622.26904296875	186.27146911621094	0.000507056713104248	3	037
286	375.4848937988281	220.4881591796875	1.0	434.8520812988281	105.01069641113281	0.9999390244483948	623.1868896484375	184.89341735839844	1.0	619.1676025390625	186.20233154296875	0.00026232004165649414	3	037
287	369.9052734375	222.0291748046875	1.0	445.7554016113281	93.52751922607422	1.0	623.08056640625	184.616943359375	1.0	446.0698547363281	96.18789672851562	0.00042572617530822754	3	037
288	366.61700439453125	221.995849609375	1.0	447.83416748046875	96.09076690673828	0.9999999403953552	622.6533813476562	185.60052490234375	0.9999999403953552	619.0819091796875	186.40274047851562	0.0005113184452056885	3	037
289	359.47723388671875	223.5579376220703	1.0	448.5331726074219	93.21654510498047	1.0	622.3216552734375	185.74346923828125	0.9999998807907104	618.5614624023438	186.59605407714844	0.00033667683601379395	3	037
290	348.1651916503906	225.32901000976562	1.0	447.974365234375	89.65924072265625	1.0	622.5192260742188	184.63734436035156	1.0	448.19049072265625	93.79186248779297	0.0005651712417602539	3	037
291	341.53240966796875	229.21693420410156	1.0	432.8217468261719	117.56527709960938	1.0	622.384033203125	185.08773803710938	0.9999998807907104	431.50592041015625	125.6507568359375	0.000372469425201416	3	037
292	321.62371826171875	238.96385192871094	1.0	429.7061767578125	121.34082794189453	1.0	621.9037475585938	184.7525634765625	0.9999999403953552	621.3121948242188	185.57078552246094	0.00028198957443237305	3	037
293	324.4747314453125	241.2779541015625	1.0	417.5183410644531	131.3250732421875	1.0	622.4180908203125	185.97459411621094	0.9999998807907104	622.1129760742188	186.3404083251953	0.00038319826126098633	3	037
294	326.6205749511719	242.14697265625	1.0	413.93841552734375	127.2230224609375	1.0	622.2029418945312	185.7763214111328	0.9999999403953552	618.4984741210938	186.5518341064453	0.0003800690174102783	3	037
295	324.3958435058594	244.0113525390625	1.0	409.9715576171875	123.46804809570312	1.0	622.5222778320312	184.48385620117188	1.0	618.75244140625	185.5605926513672	0.00042450428009033203	3	037
296	320.9809875488281	247.35562133789062	1.0	400.43994140625	125.7912368774414	1.0	622.38671875	185.24984741210938	0.9999999403953552	618.4508056640625	186.27606201171875	0.0004718303680419922	3	037
297	319.4154052734375	249.2476043701172	1.0	399.8354797363281	126.04413604736328	1.0	622.6026000976562	185.64019775390625	1.0	622.090087890625	186.07553100585938	0.0006504952907562256	3	037
298	318.9173889160156	250.56483459472656	1.0	400.1059265136719	121.32554626464844	1.0	622.9139404296875	185.52947998046875	0.9999999403953552	401.2264099121094	124.6556167602539	0.0004775822162628174	3	037
299	318.6670227050781	252.3487548828125	1.0	395.136474609375	125.02503967285156	1.0	622.4248046875	184.53759765625	1.0	618.7572631835938	185.9058380126953	0.0003914833068847656	3	037
300	317.8105773925781	252.64859008789062	1.0	392.520263671875	125.87950134277344	1.0	622.5481567382812	185.80702209472656	1.0	622.5430297851562	186.36480712890625	0.0004299581050872803	3	037
301	317.0450744628906	252.89474487304688	1.0	391.4959411621094	122.52600860595703	1.0	622.2332763671875	185.74630737304688	1.0	618.5654907226562	186.60586547851562	0.00032076239585876465	3	037
302	316.45306396484375	253.7425537109375	1.0	391.7712097167969	123.02143859863281	1.0	622.6396484375	185.4910125732422	1.0	622.3548583984375	186.15499877929688	0.00033423304557800293	3	037
303	314.6432800292969	253.34051513671875	1.0	389.9179992675781	125.39887237548828	1.0	622.3734741210938	185.84706115722656	1.0	618.6305541992188	186.67918395996094	0.0003069937229156494	3	037
304	314.0180969238281	254.18409729003906	1.0	391.6986083984375	122.20709991455078	1.0	622.4212036132812	184.82000732421875	1.0	387.3279113769531	130.5405731201172	0.00039654970169067383	3	037
305	313.6619567871094	253.3271484375	1.0	392.7793273925781	113.49415588378906	1.0	621.8890991210938	186.16905212402344	1.0	618.1694946289062	186.940185546875	0.0004048347473144531	3	037
306	312.5071105957031	253.7552490234375	1.0	394.87255859375	108.76905059814453	1.0	622.3368530273438	185.54934692382812	1.0	621.9597778320312	186.3596649169922	0.0003482997417449951	3	037
307	312.1965637207031	254.3302001953125	1.0	392.6516418457031	112.68296813964844	1.0	622.2827758789062	185.02828979492188	1.0	618.7034301757812	186.3427276611328	0.00039377808570861816	3	037
308	312.046630859375	253.3473663330078	1.0	392.2001037597656	112.55293273925781	1.0	621.7276611328125	185.82769775390625	1.0	619.2691650390625	185.23770141601562	0.0003369450569152832	3	037
309	313.1601867675781	252.9539031982422	1.0	393.69775390625	114.10582733154297	1.0	622.2706909179688	186.05284118652344	1.0	619.8333129882812	185.8374786376953	0.0003676116466522217	3	037
310	319.18505859375	255.47381591796875	1.0	394.7944641113281	112.97810363769531	1.0	621.9727783203125	185.95579528808594	0.9999998807907104	619.5323486328125	185.48033142089844	0.000308990478515625	3	037
311	326.17193603515625	256.3896179199219	1.0	392.04864501953125	116.32720184326172	1.0	621.7960205078125	185.8300018310547	1.0	324.57476806640625	245.72219848632812	0.0008966326713562012	3	037
312	329.88818359375	257.13311767578125	1.0	379.793212890625	124.67530822753906	1.0	622.3907470703125	185.5212860107422	1.0	326.6001281738281	246.72564697265625	0.0009073615074157715	3	037
313	332.0929870605469	256.5424499511719	1.0	362.9687805175781	124.73271179199219	0.9999987483024597	622.2673950195312	184.83399963378906	0.9999999403953552	326.9287109375	244.91212463378906	0.00030994415283203125	3	037
314	332.1279296875	256.4655456542969	1.0	353.21405029296875	121.33885192871094	1.0	621.4736328125	185.3072967529297	1.0	618.9238891601562	184.92491149902344	0.00025767087936401367	3	037
315	332.1737365722656	257.2528991699219	1.0	346.5208435058594	118.39553833007812	1.0	622.0475463867188	185.06488037109375	0.9999999403953552	327.7181701660156	246.14610290527344	0.0003930330276489258	3	037
316	337.830078125	254.8824920654297	1.0	348.12359619140625	113.31963348388672	1.0	621.8433227539062	185.7108612060547	1.0	619.5536499023438	185.2330322265625	0.0003635585308074951	3	037
317	345.27191162109375	253.71194458007812	1.0	346.3278503417969	124.19625854492188	1.0	621.5647583007812	185.32484436035156	1.0	341.72344970703125	243.74623107910156	0.0010528266429901123	3	037
318	351.16375732421875	254.83628845214844	1.0	335.8815002441406	133.2754364013672	1.0	621.839599609375	185.48147583007812	1.0	346.3201599121094	246.05978393554688	0.0005445778369903564	3	037
319	356.8421630859375	254.87136840820312	1.0	317.0992431640625	138.95359802246094	1.0	622.492431640625	185.64791870117188	1.0	619.0571899414062	186.49610900878906	0.000245511531829834	3	037
320	361.5948791503906	256.2468566894531	1.0	302.02337646484375	143.54428100585938	0.9999998807907104	621.4471435546875	186.44505310058594	0.9999998807907104	619.2300415039062	186.20620727539062	0.0004985928535461426	3	037
321	367.116455078125	256.2647399902344	1.0	289.9397888183594	147.59120178222656	1.0	622.2537231445312	184.9763946533203	1.0	618.9356689453125	185.76104736328125	0.000359266996383667	3	037
322	376.82147216796875	256.05670166015625	1.0	295.8884582519531	165.81097412109375	1.0	622.2482299804688	186.2638702392578	1.0	290.6031494140625	167.2567596435547	0.00049629807472229	3	037
323	387.68310546875	260.5061340332031	1.0	278.0501403808594	181.73155212402344	0.9998540878295898	621.526611328125	184.87474060058594	1.0	621.5033569335938	185.66465759277344	0.0004063844680786133	3	037
324	400.45233154296875	259.6145935058594	1.0	271.6795349121094	198.8539581298828	0.9999990463256836	621.9320068359375	185.25198364257812	1.0	619.6500244140625	184.91879272460938	0.0003203451633453369	3	037
325	413.516357421875	254.70413208007812	1.0	282.2484130859375	203.0579376220703	0.9999995231628418	622.574462890625	185.7458038330078	1.0	618.9483032226562	186.68653869628906	0.00034481287002563477	3	037
326	295.94171142578125	207.7691192626953	1.0	301.82330322265625	209.27377319335938	0.06165078282356262	621.97802734375	185.9715576171875	1.0	618.4523315429688	187.01129150390625	0.0003605484962463379	3	037
327	433.449951171875	253.04464721679688	1.0	296.9270324707031	222.56842041015625	0.8067227602005005	621.9158935546875	185.48751831054688	1.0	434.6353454589844	244.20822143554688	0.0004285275936126709	3	037
328	445.8581237792969	250.92657470703125	1.0	310.97967529296875	245.29505920410156	0.9881060719490051	622.0769653320312	185.983642578125	0.9999998807907104	618.46875	186.76605224609375	0.00042298436164855957	3	037
329	452.9339599609375	249.34437561035156	1.0	313.1990661621094	250.23158264160156	1.0	622.3613891601562	185.56381225585938	1.0	622.0114135742188	186.32315063476562	0.0004912018775939941	3	037
330	461.2675476074219	244.19284057617188	1.0	314.17376708984375	245.37863159179688	0.9958914518356323	622.1055297851562	185.22848510742188	1.0	621.8909912109375	186.1398162841797	0.0006321966648101807	3	037
331	467.1261291503906	232.2685546875	1.0	353.29144287109375	243.934326171875	0.2932940125465393	621.8694458007812	184.6352081298828	1.0	618.5541381835938	185.7836456298828	0.0005255937576293945	3	037
332	472.28411865234375	221.92483520507812	1.0	356.1647644042969	266.19976806640625	0.16712751984596252	621.7252197265625	185.7316131591797	0.9999998807907104	618.669189453125	186.6791229248047	0.0005052685737609863	3	037
333	477.2098693847656	217.75473022460938	1.0	354.8063049316406	275.1357727050781	1.0	621.615234375	184.93008422851562	1.0	618.37890625	185.48524475097656	0.0005598962306976318	3	037
334	480.7337341308594	215.7880859375	1.0	356.6477966308594	283.5496520996094	1.0	621.2958984375	184.9508514404297	0.9999998807907104	621.4164428710938	185.5312042236328	0.0006580352783203125	3	037
335	482.8410949707031	206.13525390625	1.0	355.45867919921875	288.68218994140625	1.0	621.4721069335938	185.09136962890625	1.0	619.0588989257812	184.65277099609375	0.00042888522148132324	3	037
336	483.1529235839844	198.05335998535156	1.0	378.39593505859375	284.8151550292969	0.9673081636428833	622.0531616210938	185.6314239501953	1.0	619.1578369140625	185.16983032226562	0.0003520846366882324	3	037
337	486.0751647949219	191.40504455566406	1.0	394.1941223144531	291.8902893066406	1.0	621.555908203125	185.71322631835938	1.0	619.153564453125	184.7278594970703	0.00030925869941711426	3	037
338	487.9505615234375	188.4185028076172	1.0	397.18475341796875	298.6910095214844	1.0	621.541259765625	185.71334838867188	0.9999999403953552	619.0503540039062	185.3870391845703	0.0005298852920532227	3	037
339	488.8213806152344	185.62026977539062	1.0	399.3270263671875	302.788818359375	1.0	621.8095092773438	185.74755859375	0.9999998807907104	619.3888549804688	185.39894104003906	0.0005915164947509766	3	037
340	489.34808349609375	183.81436157226562	1.0	399.2697448730469	305.9893798828125	1.0	621.9364013671875	186.09829711914062	0.9999998807907104	619.3585205078125	185.21377563476562	0.0003910064697265625	3	037
341	489.6131896972656	181.7380828857422	1.0	397.2173156738281	313.0734558105469	1.0	622.1384887695312	185.1357879638672	0.9999998807907104	619.576171875	184.8659210205078	0.0003987550735473633	3	037
342	490.83233642578125	180.4803466796875	1.0	395.9175109863281	318.6504211425781	0.9999995827674866	621.8158569335938	184.92977905273438	1.0	622.23095703125	185.45985412597656	0.000444948673248291	3	037
343	490.8712463378906	178.1388397216797	1.0	395.9976501464844	319.4422912597656	1.0	621.9110717773438	184.9620819091797	1.0	619.5391235351562	184.1516876220703	0.0003305375576019287	3	037
344	492.96307373046875	173.97573852539062	1.0	403.8610534667969	308.2982177734375	0.8131580352783203	621.8558349609375	185.53794860839844	1.0	622.037841796875	185.9320831298828	0.0004006326198577881	3	037
345	495.4393310546875	169.0413360595703	1.0	407.01385498046875	305.78082275390625	1.0	621.9681396484375	184.9991912841797	1.0	618.6627807617188	185.5655059814453	0.0003522634506225586	3	037
346	498.04632568359375	161.6944580078125	1.0	404.2741394042969	302.8175048828125	1.0	621.1973266601562	185.37936401367188	0.9999998807907104	618.8724975585938	184.6411590576172	0.000432819128036499	3	037
347	499.83978271484375	155.4486846923828	1.0	416.5751647949219	281.56646728515625	0.9994515776634216	622.1798706054688	184.78968811035156	1.0	621.954345703125	185.4613494873047	0.0005272924900054932	3	037
348	502.6178894042969	147.602783203125	1.0	410.4691467285156	281.513916015625	0.9999995231628418	622.4404907226562	184.83282470703125	0.9999998807907104	619.1300659179688	185.91746520996094	0.00036332011222839355	3	037
349	505.3708801269531	141.84365844726562	1.0	416.83074951171875	276.9129638671875	1.0	621.67529296875	185.06607055664062	0.9999998807907104	621.8276977539062	185.8976287841797	0.0004431009292602539	3	037
350	509.4604187011719	137.36785888671875	1.0	415.2498779296875	275.54095458984375	1.0	621.772216796875	185.2060089111328	0.9999999403953552	619.1596069335938	184.5137939453125	0.0002899169921875	3	037
351	515.4000244140625	132.02627563476562	1.0	410.9472961425781	270.1984558105469	0.9951156973838806	622.566650390625	185.8462371826172	0.9999998807907104	410.66571044921875	264.7283020019531	0.00038936734199523926	3	037
352	519.8372192382812	128.47625732421875	1.0	417.3555603027344	263.0628356933594	0.04025551676750183	621.5034790039062	184.70663452148438	0.9999998807907104	618.6575927734375	186.05140686035156	0.00027996301651000977	3	037
353	522.8619995117188	125.71827697753906	1.0	426.0519714355469	259.2739562988281	0.9995471239089966	622.3359985351562	184.83749389648438	0.9999999403953552	618.9916381835938	186.26121520996094	0.00024312734603881836	3	037
354	524.6486206054688	123.82147979736328	1.0	429.8597717285156	262.4222717285156	1.0	622.5689086914062	185.92994689941406	0.9999999403953552	618.8594970703125	186.93759155273438	0.0004031360149383545	3	037
355	525.3208618164062	121.69750213623047	1.0	429.1778564453125	262.8419494628906	1.0	622.3060302734375	186.23976135253906	0.9999998807907104	619.5531616210938	185.2422332763672	0.00032699108123779297	3	037
356	526.0118408203125	120.89876556396484	1.0	429.4081115722656	262.734375	1.0	621.6966552734375	184.5920867919922	0.9999999403953552	619.4656982421875	183.8428955078125	0.00022101402282714844	3	037
357	526.8857421875	119.71607971191406	1.0	428.8287658691406	262.7210693359375	0.9999998807907104	621.6920166015625	183.95213317871094	0.9999998807907104	618.9510498046875	185.55227661132812	0.0003103315830230713	3	037
358	526.9190063476562	119.30715942382812	1.0	430.3501281738281	260.601318359375	0.9999994039535522	621.7454833984375	184.0635986328125	1.0	618.5931396484375	185.90740966796875	0.00033792853355407715	3	037
359	526.8458251953125	117.67427825927734	1.0	428.7973327636719	255.85916137695312	0.9999927282333374	621.4321899414062	184.4810333251953	1.0	424.0468444824219	247.4517364501953	0.0004017949104309082	3	037
360	528.2139282226562	112.59757995605469	1.0	429.32427978515625	253.27513122558594	1.0	621.8939819335938	184.401611328125	1.0	619.769287109375	184.12930297851562	0.00027000904083251953	3	037
361	530.1053466796875	108.58345031738281	1.0	429.94305419921875	250.8596954345703	1.0	621.6754150390625	185.3167266845703	0.9999998807907104	429.1260070800781	252.48294067382812	0.0005134642124176025	3	037
362	529.9681396484375	105.055419921875	1.0	432.2237548828125	249.10166931152344	1.0	621.7890625	184.78443908691406	1.0	619.8690185546875	184.2697296142578	0.000329822301864624	3	037
363	532.5629272460938	99.2831802368164	1.0	440.25714111328125	244.6298065185547	1.0	621.9568481445312	184.62521362304688	1.0	619.9677124023438	184.26556396484375	0.0003361999988555908	3	037
364	529.7890625	97.25403594970703	1.0	443.36083984375	242.6141815185547	1.0	621.8551025390625	184.7299041748047	1.0	618.65283203125	186.1129150390625	0.00038307905197143555	3	037
365	528.6436767578125	94.36019897460938	1.0	445.0224609375	238.3545379638672	1.0	621.7131958007812	184.82696533203125	1.0	619.5819091796875	184.40040588378906	0.00036004185676574707	3	037
366	529.91748046875	84.33373260498047	1.0	447.3672180175781	235.7458038330078	1.0	622.0025024414062	185.6863250732422	0.9999998807907104	448.4394226074219	236.78286743164062	0.0004195570945739746	3	037
367	529.16259765625	82.23048400878906	1.0	457.6339111328125	221.8050079345703	1.0	621.9204711914062	184.7823028564453	0.9999998807907104	619.8914184570312	184.48927307128906	0.0004509091377258301	3	037
368	526.1336669921875	83.41656494140625	1.0	460.6889343261719	217.23367309570312	1.0	622.42333984375	184.51734924316406	0.9999999403953552	619.1376953125	185.96446228027344	0.00043275952339172363	3	037
369	521.598876953125	82.5231704711914	0.9999998807907104	462.2590026855469	221.77667236328125	1.0	621.6121826171875	184.25294494628906	0.9999998807907104	622.2080078125	185.06016540527344	0.000439375638961792	3	037
370	510.3805847167969	88.86901092529297	1.0	455.8462219238281	243.7884063720703	0.9770692586898804	621.0963134765625	186.03282165527344	0.9999998807907104	619.2540283203125	185.9700469970703	0.0004951357841491699	3	037
371	506.18609619140625	87.9794692993164	0.9997934699058533	467.876708984375	245.30126953125	1.0	620.6717529296875	184.70150756835938	0.9999998807907104	619.1255493164062	184.27305603027344	0.0003921389579772949	3	037
372	499.159423828125	84.05309295654297	1.0	481.8960876464844	242.7054901123047	1.0	620.9832763671875	184.7463836669922	0.9999999403953552	481.9608154296875	249.3245849609375	0.0004228055477142334	3	037
373	495.7633972167969	85.38833618164062	1.0	477.4695129394531	242.59243774414062	1.0	620.7323608398438	184.9861297607422	0.9999999403953552	479.84271240234375	244.9552764892578	0.0004583895206451416	3	037
374	494.26702880859375	86.48977661132812	1.0	473.75079345703125	246.1973876953125	1.0	621.2467041015625	185.27676391601562	0.9999998211860657	619.4352416992188	185.15611267089844	0.0005560815334320068	3	037
375	492.3003234863281	89.36133575439453	1.0	465.55474853515625	249.1065673828125	1.0	621.9984130859375	184.92774963378906	0.9999999403953552	463.7947998046875	255.15121459960938	0.002882152795791626	3	037
376	492.6688232421875	88.91232299804688	1.0	463.8904724121094	249.4406280517578	1.0	621.6390991210938	184.8144073486328	1.0	463.5237121582031	255.16490173339844	0.0007193088531494141	3	037
377	491.9691162109375	88.61494445800781	1.0	458.9527282714844	250.97146606445312	0.9999997615814209	621.7007446289062	184.8883819580078	0.9999999403953552	619.796630859375	184.7211151123047	0.0004512965679168701	3	037
378	491.4255676269531	90.59319305419922	1.0	458.7633361816406	254.542236328125	1.0	621.9771118164062	184.2201690673828	1.0	490.2642517089844	99.0225601196289	0.0004246830940246582	3	037
379	491.8468017578125	94.9405517578125	1.0	459.583984375	255.4727783203125	1.0	620.9388427734375	184.40792846679688	1.0	619.2009887695312	184.0730743408203	0.00039190053939819336	3	037
380	489.28228759765625	96.99011993408203	1.0	457.11181640625	257.47259521484375	1.0	621.7684326171875	185.6410369873047	0.9999998807907104	619.716796875	185.0428924560547	0.0003687143325805664	3	037
381	488.5133361816406	98.2961654663086	1.0	450.1506042480469	259.76318359375	1.0	622.093505859375	184.97364807128906	0.9999998807907104	449.21954345703125	267.3017883300781	0.0003190934658050537	3	037
382	487.43646240234375	99.59861755371094	1.0	447.5850830078125	258.5589599609375	1.0	621.373291015625	184.34361267089844	1.0	619.4619750976562	184.58946228027344	0.0003808140754699707	3	037
383	486.12493896484375	101.21080017089844	1.0	446.1900329589844	257.14739990234375	1.0	621.4553833007812	184.67706298828125	1.0	621.8518676757812	185.63958740234375	0.00037860870361328125	3	037
384	485.1741027832031	102.64160919189453	1.0	439.16900634765625	259.3672180175781	1.0	620.7831420898438	185.40821838378906	0.9999999403953552	618.6262817382812	184.99191284179688	0.0003218650817871094	3	037
385	483.70208740234375	101.87969970703125	1.0	435.1941833496094	260.8702392578125	1.0	621.2357177734375	185.98826599121094	0.9999999403953552	434.7914123535156	266.5306396484375	0.0005370378494262695	3	037
386	482.5673522949219	102.72295379638672	1.0	428.887939453125	259.4503479003906	1.0	621.6250610351562	185.77981567382812	0.9999999403953552	619.2655029296875	185.44967651367188	0.0005634725093841553	3	037
387	484.65667724609375	103.41060638427734	1.0	431.4040222167969	258.5687255859375	1.0	621.6904296875	185.76434326171875	1.0	619.2859497070312	185.28298950195312	0.00035831332206726074	3	037
388	487.08880615234375	104.74320220947266	1.0	431.9718017578125	254.25234985351562	1.0	622.2482299804688	186.042236328125	0.9999999403953552	619.8453369140625	185.78378295898438	0.0004324018955230713	3	037
389	486.38165283203125	101.84076690673828	1.0	425.4549560546875	248.44386291503906	0.8282536268234253	621.4743041992188	185.95481872558594	1.0	619.1444091796875	185.720947265625	0.0004130899906158447	3	037
390	488.6150207519531	95.49983215332031	1.0	420.4018859863281	244.20523071289062	0.9999994039535522	621.5585327148438	186.44549560546875	0.9999997615814209	619.3515014648438	185.4879150390625	0.0006534159183502197	3	037
391	492.6836853027344	91.37957763671875	1.0	428.8641357421875	234.9182586669922	0.9999383687973022	621.46240234375	185.31072998046875	0.9999999403953552	618.9837036132812	184.79470825195312	0.0004615187644958496	3	037
392	495.4404296875	84.23231506347656	1.0	430.8367614746094	231.14297485351562	0.42337703704833984	621.36279296875	185.7735137939453	0.9999999403953552	619.1121826171875	185.35015869140625	0.00045821070671081543	3	037
393	496.63250732421875	77.1482925415039	1.0	429.70123291015625	230.42608642578125	0.0541670024394989	621.538330078125	184.72506713867188	1.0	619.1134643554688	184.5807647705078	0.0004430115222930908	3	037
394	498.2219543457031	74.90204620361328	1.0	435.74847412109375	227.13726806640625	0.968070387840271	621.173828125	185.3819580078125	1.0	618.7264404296875	184.80828857421875	0.0004038214683532715	3	037
395	498.1679382324219	77.44465637207031	1.0	433.65777587890625	231.2969512939453	1.0	621.4310913085938	185.78790283203125	0.9999998807907104	618.8856201171875	185.38648986816406	0.0005015134811401367	3	037
396	499.5582275390625	77.65223693847656	1.0	440.72882080078125	228.49716186523438	1.0	621.219970703125	185.43142700195312	0.9999999403953552	618.9859619140625	184.9479522705078	0.0005020201206207275	3	037
397	501.95257568359375	75.94043731689453	1.0	438.2960205078125	231.37380981445312	1.0	621.7247924804688	185.0163116455078	0.9999998807907104	439.4597473144531	235.8993377685547	0.0005200803279876709	3	037
398	506.6977844238281	76.80130004882812	1.0	438.4079284667969	231.03916931152344	1.0	620.9881591796875	185.1018524169922	1.0	618.7710571289062	183.99169921875	0.0003402829170227051	3	037
399	510.166259765625	75.97653198242188	1.0	437.9626159667969	229.60784912109375	0.2811245918273926	621.818115234375	185.8204803466797	0.9999999403953552	619.4906005859375	185.2205352783203	0.000504612922668457	3	037
400	510.6539001464844	77.29554748535156	1.0	439.6813659667969	222.4432830810547	0.9997750520706177	621.429931640625	184.7588653564453	0.9999998807907104	619.2466430664062	184.18505859375	0.00041735172271728516	3	037
401	512.0638427734375	78.30255889892578	1.0	439.0552673339844	221.28042602539062	0.9999978542327881	621.5477294921875	184.60214233398438	1.0	438.123046875	221.9666290283203	0.0005258023738861084	3	037
402	512.6758422851562	77.91028594970703	1.0	439.0640563964844	216.03439331054688	0.9999991655349731	621.5909423828125	185.2034149169922	0.9999999403953552	619.3883666992188	184.45556640625	0.0003389120101928711	3	037
403	513.2698364257812	79.76428985595703	1.0	440.4592590332031	214.85630798339844	0.9989248514175415	621.8197631835938	184.16339111328125	1.0	619.6683959960938	183.6193389892578	0.000265657901763916	3	037
404	512.9969482421875	79.0994873046875	1.0	438.94024658203125	211.55734252929688	1.0	621.261474609375	185.25228881835938	1.0	619.0760498046875	184.58657836914062	0.0004252195358276367	3	037
405	516.3834838867188	75.3813247680664	1.0	434.3806457519531	212.32215881347656	1.0	621.2393798828125	185.34425354003906	1.0	618.8184204101562	185.02865600585938	0.0005417466163635254	3	037
406	516.7157592773438	70.76142883300781	1.0	436.0656433105469	209.7498016357422	0.9999994039535522	621.6187133789062	185.15371704101562	0.9999998807907104	619.419189453125	185.23471069335938	0.0005586147308349609	3	037
407	518.347412109375	66.40128326416016	1.0	455.0599670410156	197.57461547851562	0.9940253496170044	621.7117309570312	185.43385314941406	0.9999999403953552	619.2756958007812	184.80369567871094	0.0004763007164001465	3	037
408	519.970458984375	62.98448944091797	1.0	449.8725891113281	199.52923583984375	0.9999924898147583	621.7820434570312	185.6743621826172	0.9999997615814209	619.0087280273438	186.25306701660156	0.0015168190002441406	3	037
409	524.0611572265625	59.722190856933594	1.0	455.8472595214844	184.3304443359375	1.0	523.04150390625	60.90386962890625	0.00017637014389038086	456.9497985839844	186.1644287109375	0.00021633505821228027	3	037
410	526.4388427734375	56.005558013916016	1.0	454.587890625	183.4424285888672	1.0	649.1444702148438	285.6668395996094	0.008594542741775513	455.575439453125	185.86236572265625	6.222724914550781e-5	3	037
411	528.278564453125	53.8354377746582	1.0	454.21600341796875	181.339111328125	1.0	647.7230224609375	304.4898681640625	0.000298231840133667	553.5120239257812	3.2490813732147217	0.0001874864101409912	3	037
412	529.4194946289062	50.18431091308594	1.0	450.0023498535156	186.95849609375	1.0	452.89501953125	185.8823699951172	0.00014325976371765137	450.1299133300781	185.72731018066406	0.0001748502254486084	3	037
413	533.5195922851562	45.04208755493164	1.0	454.54962158203125	184.10577392578125	0.7367573380470276	649.0101318359375	296.9562072753906	0.00016450881958007812	537.905029296875	4.646576404571533	0.0006110668182373047	3	037
414	535.4053955078125	40.01383590698242	1.0	465.16204833984375	178.33602905273438	1.0	647.3705444335938	304.8869934082031	0.000776827335357666	537.3642578125	5.991879940032959	0.00023874640464782715	3	037
415	537.538818359375	35.168701171875	1.0	466.6437072753906	176.3455810546875	1.0	647.6016845703125	299.83404541015625	0.009411364793777466	537.7166748046875	7.133421421051025	0.000732719898223877	3	037
416	540.2284545898438	29.70574951171875	1.0	471.5732727050781	160.9021759033203	0.9999998807907104	532.209716796875	11.788803100585938	0.0022956132888793945	534.2412719726562	3.9702348709106445	0.011129558086395264	3	037
417	543.7655029296875	26.451473236083984	1.0	474.6234436035156	154.12506103515625	1.0	647.4121704101562	298.1875	0.0021653473377227783	549.6046752929688	3.29531192779541	0.003064662218093872	3	037
418	547.4696655273438	23.475379943847656	1.0	489.8032531738281	140.17762756347656	1.0	532.9075927734375	8.339526176452637	0.0011703073978424072	522.6563720703125	3.5070042610168457	0.003256678581237793	3	037
419	540.3692016601562	28.032230377197266	1.0	491.7280578613281	139.8773651123047	0.8101415634155273	532.1588745117188	13.102046012878418	0.003456294536590576	549.3523559570312	4.155643463134766	0.005098611116409302	3	037
420	529.2064208984375	30.170413970947266	1.0	486.16754150390625	144.12123107910156	1.0	525.9016723632812	13.301225662231445	0.0022833943367004395	520.3651123046875	6.208493232727051	0.0075747668743133545	3	037
421	527.6100463867188	29.225574493408203	1.0	484.7605285644531	146.9388885498047	1.0	524.9737548828125	13.783095359802246	0.0024169981479644775	519.8667602539062	5.458603858947754	0.011723816394805908	3	037
422	525.3687744140625	33.078880310058594	1.0	480.5649719238281	148.97921752929688	1.0	647.0872802734375	305.0119323730469	0.0009400248527526855	520.0235595703125	6.228355884552002	0.002285301685333252	3	037
423	525.81640625	38.964107513427734	1.0	475.7635803222656	154.67510986328125	1.0	647.0494384765625	304.80157470703125	0.00043392181396484375	477.42401123046875	156.0203094482422	0.0002346634864807129	3	037
424	527.020751953125	41.39942932128906	1.0	471.84808349609375	160.52188110351562	1.0	648.7250366210938	286.89007568359375	0.00025397539138793945	492.5090637207031	4.317309379577637	8.535385131835938e-5	3	037
425	524.0392456054688	39.12873840332031	1.0	471.9349670410156	155.91285705566406	0.9999971985816956	648.1353149414062	301.6767272949219	0.001145392656326294	470.20355224609375	152.26608276367188	0.0002849996089935303	3	037
426	522.0460205078125	47.86619567871094	1.0	475.06976318359375	153.61605834960938	0.9999984502792358	648.2653198242188	304.1770935058594	7.489323616027832e-5	470.49322509765625	150.918212890625	0.0001093745231628418	3	037
427	511.3546142578125	57.196807861328125	1.0	472.26116943359375	153.77716064453125	0.9999993443489075	648.3452758789062	284.64654541015625	0.0015287399291992188	469.2762451171875	152.9554443359375	0.00014591217041015625	3	037
428	506.787109375	61.48471450805664	1.0	469.67022705078125	158.057861328125	0.9998446702957153	510.6241455078125	62.55687713623047	7.912516593933105e-5	470.5600891113281	153.10585021972656	0.00011259317398071289	3	037
429	499.9565124511719	64.59954071044922	1.0	472.6258544921875	158.66229248046875	0.9482018351554871	647.2376708984375	308.2937316894531	0.0003057420253753662	641.4944458007812	316.04400634765625	5.0395727157592773e-5	3	037
430	494.68218994140625	65.86872863769531	1.0	476.2439270019531	151.9640655517578	1.0	648.7200927734375	302.1127014160156	0.0002326369285583496	476.4876708984375	159.94284057617188	0.00015938282012939453	3	037
431	492.3705749511719	68.15679168701172	1.0	481.5153503417969	150.85731506347656	0.9999364018440247	647.5422973632812	318.2904968261719	0.00016221404075622559	480.4112854003906	150.38250732421875	5.4895877838134766e-5	3	037
432	492.9083557128906	70.7099609375	1.0	480.1797790527344	146.79962158203125	0.3791562616825104	649.3435668945312	309.5097961425781	0.0004321634769439697	474.8476257324219	76.6368408203125	5.2809715270996094e-5	3	037
433	491.447998046875	69.21720123291016	1.0	459.0207214355469	115.44287872314453	0.0017927289009094238	646.5475463867188	307.7998046875	7.107853889465332e-5	474.4926452636719	75.12899780273438	3.8504600524902344e-5	3	037
434	489.64141845703125	75.23656463623047	1.0	458.62274169921875	125.68347930908203	0.0028192102909088135	648.6975708007812	301.9235534667969	0.000218123197555542	488.84710693359375	83.25051879882812	5.519390106201172e-5	3	037
435	488.9183654785156	76.35295867919922	1.0	497.4862060546875	148.51675415039062	0.1130029559135437	648.4749755859375	301.3589172363281	0.0007187128067016602	476.4072265625	69.75431060791016	4.437565803527832e-5	3	037
436	488.84112548828125	76.2054443359375	1.0	459.635498046875	130.3312530517578	0.0006508231163024902	647.7405395507812	303.218505859375	0.0002454519271850586	474.92926025390625	86.66797637939453	2.2351741790771484e-5	3	037
437	488.92645263671875	76.96027374267578	1.0	460.5620422363281	132.71112060546875	0.00029844045639038086	649.0619506835938	297.8401794433594	0.0007339417934417725	475.01971435546875	86.79468536376953	3.832578659057617e-5	3	037
438	489.7213439941406	80.42707061767578	1.0	458.4815368652344	133.68429565429688	0.00048479437828063965	648.68994140625	186.27818298339844	0.000413358211517334	474.21136474609375	88.65767669677734	2.6166439056396484e-5	3	037
439	488.6552429199219	92.73393249511719	1.0	451.9111633300781	145.85806274414062	0.15766534209251404	489.9110107421875	92.59428405761719	0.0002218186855316162	488.7573547363281	97.47880554199219	0.00010028481483459473	3	037
440	490.33245849609375	95.99214935302734	1.0	457.38800048828125	155.885986328125	1.0	650.9390258789062	163.61659240722656	0.00030997395515441895	455.5898742675781	156.86866760253906	0.00026613473892211914	3	037
441	488.2066650390625	104.44291687011719	1.0	452.7478332519531	160.34024047851562	0.9999919533729553	647.9405517578125	303.9847717285156	0.0001379251480102539	451.6291809082031	161.2850799560547	0.0001563429832458496	3	037
442	497.25396728515625	119.33760833740234	0.9999997019767761	443.5007019042969	116.28681945800781	0.002791166305541992	648.5744018554688	303.60040283203125	0.0002334117889404297	504.71490478515625	128.44129943847656	5.310773849487305e-5	3	037
443	509.12261962890625	128.70631408691406	1.0	440.46844482421875	116.82263946533203	0.8607968091964722	514.349853515625	128.95364379882812	3.769993782043457e-5	504.1108093261719	134.0159912109375	3.463029861450195e-5	3	037
444	514.3744506835938	133.3225555419922	1.0	450.5596923828125	113.87976837158203	0.05812391638755798	648.3211059570312	304.20648193359375	0.00022581219673156738	515.64794921875	143.09556579589844	3.153085708618164e-5	3	037
445	518.3298950195312	143.5888671875	1.0	441.7617492675781	118.16773986816406	0.9999997615814209	647.5811767578125	315.26580810546875	0.00011748075485229492	517.3519897460938	157.1414337158203	6.532669067382812e-5	3	037
446	520.5407104492188	162.33187866210938	1.0	438.87738037109375	119.55419158935547	0.9999997615814209	648.5101928710938	171.9262237548828	0.0005977153778076172	445.8030700683594	122.89313507080078	0.00010564923286437988	3	037
447	525.0073852539062	173.6779022216797	1.0	454.75750732421875	109.90117645263672	1.0	457.84967041015625	109.64152526855469	0.00014069676399230957	452.23187255859375	110.83148193359375	0.0005216598510742188	3	037
448	529.8983764648438	179.03713989257812	1.0	454.2783508300781	105.23967742919922	1.0	647.5621337890625	285.463134765625	0.00010085105895996094	455.0843505859375	106.99810791015625	6.285309791564941e-5	3	037
449	531.992431640625	182.92575073242188	1.0	448.7232666015625	103.8416748046875	1.0	648.6175537109375	305.79693603515625	0.0007847845554351807	447.4283752441406	111.63996887207031	0.00011858344078063965	3	037
450	534.6654663085938	187.8992919921875	1.0	454.58251953125	101.52526092529297	0.5295265913009644	533.7642211914062	189.7787322998047	8.738040924072266e-5	521.0094604492188	195.88699340820312	7.194280624389648e-5	3	037
451	541.2570190429688	187.16941833496094	1.0	459.31744384765625	99.77427673339844	0.6782969236373901	543.3402099609375	189.27218627929688	7.933378219604492e-5	524.36767578125	183.0199737548828	5.933642387390137e-5	3	037
452	547.3866577148438	185.0398406982422	1.0	464.5361328125	104.15811157226562	0.7942888736724854	648.7540893554688	170.23414611816406	0.0005851686000823975	4.304332256317139	478.1621398925781	4.029273986816406e-5	3	037
453	549.431884765625	184.32850646972656	1.0	557.9082641601562	186.12301635742188	0.0004945695400238037	648.20458984375	305.8169250488281	0.00021252036094665527	551.8187866210938	191.81381225585938	3.9011240005493164e-5	3	037
454	553.53857421875	187.18710327148438	1.0	473.63751220703125	140.94500732421875	0.0015188157558441162	649.0401611328125	299.2091064453125	0.0011029243469238281	553.0338134765625	192.97796630859375	4.8279762268066406e-5	3	037
455	565.5490112304688	180.86720275878906	0.9905006885528564	465.10345458984375	142.9398651123047	0.8470157980918884	649.0752563476562	173.92218017578125	4.202127456665039e-5	3.799236536026001	477.12603759765625	3.4868717193603516e-5	3	037
456	530.1417236328125	195.3486785888672	0.4200509786605835	527.0178833007812	197.75389099121094	0.9999979734420776	647.7344360351562	302.9753112792969	0.00013694167137145996	524.070556640625	203.1012420654297	0.0006393492221832275	3	037
457	544.0974731445312	185.6869354248047	1.0	467.58331298828125	144.01205444335938	0.9999988079071045	646.6301879882812	308.2086486816406	0.00028699636459350586	466.8997802734375	144.37948608398438	6.979703903198242e-5	3	037
458	536.8947143554688	181.2667999267578	1.0	462.50823974609375	141.4821319580078	0.7750469446182251	647.9967041015625	297.3153381347656	4.184246063232422e-5	532.9012451171875	166.979248046875	2.92360782623291e-5	3	037
459	532.978759765625	182.29469299316406	1.0	459.5245056152344	143.86904907226562	0.1265777349472046	649.5961303710938	188.4114990234375	5.3316354751586914e-5	3.474540948867798	477.7668762207031	2.1666288375854492e-5	3	037
460	538.0239868164062	177.8173065185547	1.0	460.14947509765625	152.01821899414062	0.013469994068145752	648.4805908203125	285.6968078613281	0.0006514191627502441	4.6786298751831055	477.7765808105469	8.45193862915039e-5	3	037
461	530.4238891601562	181.75987243652344	1.0	454.80462646484375	154.85906982421875	0.007288187742233276	646.9630126953125	304.57379150390625	0.0020102262496948242	640.9945068359375	305.0209655761719	0.00018578767776489258	3	037
462	526.9669799804688	179.8117218017578	1.0	520.87255859375	185.5241241455078	0.00012728571891784668	643.3094482421875	7.0591912269592285	4.750490188598633e-5	636.9708862304688	2.7775866985321045	2.6464462280273438e-5	3	037
463	523.9441528320312	179.99758911132812	1.0	479.28265380859375	161.6373291015625	0.0014054477214813232	649.6806640625	283.0109558105469	0.008342236280441284	642.9437255859375	283.8977966308594	7.930397987365723e-5	3	037
464	523.926025390625	180.33047485351562	1.0	483.1130676269531	163.73509216308594	0.021777212619781494	648.050537109375	288.20318603515625	0.0006014704704284668	505.2460632324219	187.4385528564453	5.397200584411621e-5	3	037
465	518.2490844726562	178.1355743408203	0.9999998807907104	452.1937255859375	184.15541076660156	0.06583854556083679	648.6814575195312	267.33673095703125	9.903311729431152e-5	4.58472204208374	477.0274658203125	4.470348358154297e-5	3	037
466	520.474365234375	180.6021728515625	1.0	455.1324462890625	179.8182373046875	0.32796168327331543	648.2735595703125	286.50225830078125	5.117058753967285e-5	501.3200988769531	175.9899139404297	4.214048385620117e-5	3	037
467	519.70361328125	175.0782470703125	0.9999961256980896	458.3750305175781	178.05393981933594	0.08496305346488953	647.7388305664062	302.2716369628906	8.550286293029785e-5	518.8681640625	165.07826232910156	1.2546777725219727e-5	3	037
468	517.83349609375	175.23797607421875	0.9999833703041077	454.26629638671875	177.5657196044922	0.03167805075645447	647.5697631835938	286.7463684082031	4.538893699645996e-5	562.9541015625	215.6363525390625	3.129243850708008e-5	3	037
469	520.22265625	174.5497589111328	1.0	450.2485046386719	180.83126831054688	0.003000229597091675	648.6015014648438	283.3616943359375	4.45246696472168e-5	519.4121704101562	163.75489807128906	6.836652755737305e-5	3	037
470	517.4202270507812	174.37022399902344	1.0	487.3870544433594	159.00233459472656	0.02346166968345642	487.15582275390625	158.16970825195312	3.4362077713012695e-5	517.5180053710938	162.98883056640625	4.64022159576416e-5	3	037
471	516.2752685546875	173.1573486328125	0.9999310970306396	484.23199462890625	161.3140411376953	0.048095762729644775	647.9112548828125	306.8136291503906	0.00023099780082702637	493.6051940917969	160.66363525390625	4.5627355575561523e-5	3	037
472	514.061767578125	170.25054931640625	0.9999999403953552	485.40228271484375	161.1845703125	0.00276985764503479	646.6062622070312	302.0448303222656	0.00012445449829101562	511.0823974609375	158.7186279296875	3.656744956970215e-5	3	037
473	503.662841796875	166.5534210205078	0.9999985694885254	486.15338134765625	161.694580078125	0.0021197497844696045	648.1240234375	277.38250732421875	6.0886144638061523e-5	516.4446411132812	162.44329833984375	6.499886512756348e-5	3	037
474	498.63092041015625	162.32940673828125	1.0	519.623779296875	166.7178955078125	0.00022298097610473633	648.5147094726562	303.49462890625	0.001999109983444214	3.8200926780700684	477.2890930175781	3.224611282348633e-5	3	037
475	506.0831298828125	168.79443359375	1.0	518.3472290039062	167.41673278808594	0.0002733767032623291	647.0567016601562	303.04400634765625	7.340312004089355e-5	498.9860534667969	156.52247619628906	6.67870044708252e-5	3	037
476	515.28515625	164.47314453125	0.9999995827674866	465.8408508300781	153.03392028808594	0.0005765855312347412	648.1159057617188	283.75872802734375	0.0004864335060119629	465.0953674316406	146.27081298828125	9.295344352722168e-5	3	037
477	445.8053283691406	152.00331115722656	1.0	528.5537109375	162.92263793945312	0.0007356703281402588	647.1298828125	300.586669921875	0.0004386305809020996	573.6766357421875	197.8372344970703	3.743171691894531e-5	3	037
478	430.29144287109375	150.3600616455078	1.0	531.1305541992188	164.34185791015625	0.001364976167678833	648.120361328125	283.89361572265625	0.00014790892601013184	527.3870849609375	166.515380859375	3.230571746826172e-5	3	037
479	417.4962158203125	150.00439453125	1.0	532.001708984375	163.13575744628906	0.00034376978874206543	520.0953369140625	166.80824279785156	5.5164098739624023e-5	521.6652221679688	151.43234252929688	2.714991569519043e-5	3	037
480	403.868896484375	153.03314208984375	1.0	531.050537109375	170.0357208251953	0.0014685094356536865	647.4260864257812	291.5714111328125	0.0005434155464172363	525.4076538085938	162.3662109375	6.657838821411133e-5	3	037
481	385.9083251953125	151.9058074951172	1.0	522.3099365234375	177.32872009277344	0.026855438947677612	520.4971313476562	166.6903533935547	0.00012677907943725586	518.587646484375	160.95419311523438	3.9517879486083984e-5	3	037
482	366.4615173339844	149.48202514648438	1.0	504.0871276855469	177.4075164794922	0.2714371681213379	362.786376953125	153.22032165527344	3.057718276977539e-5	4.295715808868408	477.8376159667969	4.5806169509887695e-5	3	037
483	350.1868896484375	149.33596801757812	1.0	504.01788330078125	175.48898315429688	0.9999988079071045	512.997802734375	174.3388671875	0.00022453069686889648	507.55328369140625	178.16415405273438	0.00014793872833251953	3	037
484	337.4134521484375	147.67178344726562	1.0	501.8457336425781	170.66690063476562	1.0	648.3952026367188	303.3480529785156	0.0002727210521697998	498.8180847167969	172.6292724609375	0.0003247857093811035	3	037
485	331.2144470214844	148.87477111816406	1.0	494.16094970703125	176.8456573486328	0.06822717189788818	648.7078857421875	278.2281494140625	0.00020807981491088867	492.277099609375	169.786865234375	6.768107414245605e-5	3	037
486	322.6728820800781	148.62828063964844	1.0	473.9240417480469	182.95428466796875	0.2188711166381836	648.5299682617188	303.3818664550781	0.00045305490493774414	3.8019917011260986	477.2896728515625	3.6150217056274414e-5	3	037
487	314.86773681640625	146.04251098632812	1.0	468.4317932128906	178.8302001953125	0.15747976303100586	649.111328125	284.0658264160156	2.9027462005615234e-5	638.8604125976562	2.739516258239746	1.9878149032592773e-5	3	037
488	302.538330078125	144.1639404296875	1.0	448.66363525390625	186.5189208984375	0.8138624429702759	649.2343139648438	239.04078674316406	0.00021457672119140625	296.4395446777344	130.4165496826172	3.8176774978637695e-5	3	037
489	280.1106872558594	128.63616943359375	1.0	394.1934814453125	139.1062774658203	0.0015242397785186768	648.8740844726562	300.9587097167969	0.0004267692565917969	276.5886535644531	114.24491882324219	4.124641418457031e-5	3	037
490	275.3554992675781	126.65170288085938	1.0	423.23748779296875	188.19943237304688	0.15838852524757385	649.4373168945312	284.6202392578125	0.00013312697410583496	265.1278991699219	115.33895874023438	0.00021961331367492676	3	037
491	271.443359375	130.2991943359375	1.0	430.4181823730469	185.8387908935547	0.9999685883522034	649.0786743164062	237.7635498046875	2.47955322265625e-5	431.7248840332031	189.2930908203125	4.038214683532715e-5	3	037
492	272.0709228515625	133.114013671875	1.0	434.5556335449219	187.22933959960938	0.05468463897705078	648.5426635742188	285.2175598144531	0.0013091862201690674	3.764617919921875	478.27166748046875	4.312396049499512e-5	3	037
493	270.8866271972656	140.14974975585938	1.0	435.2660827636719	190.03297424316406	0.0066700279712677	649.5088500976562	282.4453125	0.0001551806926727295	250.818603515625	143.34515380859375	4.163384437561035e-5	3	037
494	267.48712158203125	147.59947204589844	1.0	432.5017395019531	185.75115966796875	0.015644848346710205	647.0136108398438	291.9197692871094	0.0016364753246307373	248.60400390625	154.90834045410156	3.656744956970215e-5	3	037
495	262.6756286621094	156.95028686523438	1.0	431.23309326171875	180.66232299804688	0.8345571756362915	648.6538696289062	189.30809020996094	0.00010782480239868164	249.4860076904297	165.56307983398438	0.00011229515075683594	3	037
496	256.91741943359375	160.23255920410156	1.0	423.528076171875	174.49624633789062	0.08946284651756287	647.2110595703125	286.5223693847656	0.0011815130710601807	3.741187334060669	478.598388671875	6.154179573059082e-5	3	037
497	254.17007446289062	160.07814025878906	1.0	422.4139709472656	166.5561981201172	0.006460458040237427	648.0277099609375	272.2171936035156	7.534027099609375e-5	5.1514177322387695	476.9176025390625	5.4836273193359375e-5	3	037
498	251.6686248779297	158.91641235351562	1.0	418.47247314453125	163.25314331054688	0.9954941272735596	648.8126220703125	44.725830078125	0.00023365020751953125	4.20123291015625	478.1151428222656	0.00013455748558044434	3	037
499	249.8098602294922	156.74774169921875	1.0	423.6287841796875	163.20179748535156	0.17646807432174683	648.0906982421875	302.16552734375	0.000394970178604126	230.356689453125	164.51695251464844	4.13060188293457e-5	3	037
500	247.1090545654297	150.008544921875	1.0	426.6805114746094	162.62510681152344	0.992605447769165	649.3750610351562	287.35137939453125	0.00010222196578979492	229.8790283203125	138.98440551757812	2.9295682907104492e-5	3	037
501	242.20614624023438	144.47299194335938	1.0	403.84405517578125	178.9016571044922	0.003513246774673462	10.651851654052734	482.8683166503906	2.136826515197754e-5	5.15613317489624	477.92462158203125	0.0002047121524810791	3	037
502	239.0162353515625	138.24325561523438	1.0	395.1083679199219	183.17442321777344	0.9619911909103394	647.5748901367188	305.6846923828125	9.956955909729004e-5	233.69808959960938	146.42721557617188	4.661083221435547e-5	3	037
503	235.90830993652344	133.8024139404297	1.0	385.67230224609375	181.30355834960938	0.9983718395233154	232.83468627929688	134.77651977539062	3.0934810638427734e-5	368.5975646972656	188.85098266601562	2.7358531951904297e-5	3	037
504	231.16046142578125	131.5628662109375	1.0	375.6422119140625	186.3443603515625	0.9242415428161621	648.236083984375	303.0946044921875	0.0033320486545562744	364.70721435546875	189.86354064941406	2.8908252716064453e-5	3	037
505	224.74156188964844	131.32640075683594	1.0	373.2726745605469	185.21908569335938	0.2470434010028839	649.2361450195312	237.56753540039062	3.612041473388672e-5	213.46975708007812	117.71194458007812	2.1398067474365234e-5	3	037
506	217.61495971679688	131.0022430419922	1.0	369.6801452636719	184.4945831298828	0.6796784996986389	223.4354705810547	130.27084350585938	5.170702934265137e-5	214.85678100585938	117.56730651855469	6.48796558380127e-5	3	037
507	210.6722869873047	127.2422103881836	1.0	364.631591796875	176.85751342773438	0.11301234364509583	647.9540405273438	300.65386962890625	0.0006167590618133545	201.38148498535156	114.57193756103516	4.6193599700927734e-5	3	037
508	203.31051635742188	125.64836120605469	1.0	355.6318664550781	179.63839721679688	0.999781608581543	207.18508911132812	124.14158630371094	3.790855407714844e-5	352.938720703125	186.57411193847656	0.00010526180267333984	3	037
509	193.5387420654297	122.71990966796875	1.0	345.7203369140625	181.1428680419922	0.7968255281448364	648.5726318359375	301.2035217285156	3.9905309677124023e-5	333.4349365234375	180.3230438232422	5.3435564041137695e-5	3	037
510	184.90939331054688	120.07722473144531	1.0	341.35528564453125	179.11605834960938	0.9768929481506348	192.08204650878906	119.94806671142578	7.18533992767334e-5	331.7830505371094	179.75526428222656	8.097290992736816e-5	3	037
511	178.7967529296875	116.51069641113281	1.0	341.7693176269531	169.53692626953125	0.9999996423721313	648.1304931640625	304.04644775390625	0.00010910630226135254	337.22637939453125	174.71435546875	0.00014516711235046387	3	037
512	168.79019165039062	115.17549133300781	1.0	323.4427185058594	169.3331298828125	0.9999314546585083	648.2017211914062	276.2391357421875	0.0004665553569793701	319.9985656738281	174.82553100585938	0.0009557604789733887	3	037
513	159.63609313964844	112.69602966308594	1.0	311.620849609375	165.72950744628906	0.9999985098838806	319.9970703125	163.1890106201172	6.42240047454834e-5	316.6180419921875	165.90245056152344	0.0003942251205444336	3	037
514	143.9799346923828	103.81942749023438	1.0	291.490234375	166.61387634277344	0.9995523691177368	648.3729248046875	302.14093017578125	4.035234451293945e-5	292.0743408203125	176.89686584472656	8.681416511535645e-5	3	037
515	140.86630249023438	93.69933319091797	1.0	287.1008605957031	169.93136596679688	0.9999634623527527	642.1340942382812	5.923914432525635	3.2067298889160156e-5	288.4275207519531	174.42835998535156	0.0017138123512268066	3	037
516	138.68585205078125	96.25824737548828	1.0	291.0497741699219	164.5726318359375	1.0	649.0647583007812	299.4384460449219	0.00010758638381958008	292.837158203125	173.21107482910156	0.000896751880645752	3	037
517	138.02845764160156	93.19854736328125	1.0	287.70196533203125	169.74661254882812	1.0	647.648193359375	282.2890930175781	0.0002586245536804199	290.4319763183594	173.85409545898438	0.004295021295547485	3	037
518	137.59573364257812	90.05886840820312	1.0	291.7455139160156	176.90208435058594	1.0	648.8352661132812	299.9757995605469	0.000706404447555542	289.7147216796875	177.62994384765625	0.00034818053245544434	3	037
519	137.559326171875	93.54508972167969	1.0	294.9853515625	176.5950164794922	1.0	304.90576171875	175.7124481201172	0.0003286898136138916	303.9587707519531	179.29495239257812	0.00021961331367492676	3	037
520	136.85072326660156	93.7542495727539	1.0	286.2524108886719	178.520263671875	1.0	648.5374145507812	239.03732299804688	0.00020068883895874023	282.2711486816406	185.9930877685547	0.00040653347969055176	3	037
521	136.70802307128906	92.45516204833984	1.0	291.5602111816406	179.81997680664062	1.0	646.67041015625	306.26177978515625	0.0008521974086761475	300.8616943359375	182.70509338378906	0.0004310905933380127	3	037
522	136.29661560058594	94.40394592285156	1.0	290.1741943359375	178.88938903808594	0.9999992847442627	648.8729248046875	284.69598388671875	0.0023545026779174805	289.5261535644531	178.46609497070312	0.0005206465721130371	3	037
523	135.1632080078125	100.91313934326172	1.0	270.33587646484375	178.6538848876953	1.0	648.8712768554688	270.2252197265625	0.000138014554977417	270.2936096191406	180.40585327148438	0.003249138593673706	3	037
524	132.98753356933594	103.35272979736328	1.0	267.66204833984375	175.38125610351562	0.9999509453773499	648.592041015625	270.9598388671875	0.0004493892192840576	271.50286865234375	179.27500915527344	0.00013506412506103516	3	037
525	130.52288818359375	105.42577362060547	1.0	263.8364562988281	169.21856689453125	0.9999970197677612	648.5487060546875	276.95477294921875	0.00017854571342468262	260.7023010253906	175.98541259765625	0.00029468536376953125	3	037
526	129.74826049804688	106.35550689697266	1.0	272.9885559082031	179.0740203857422	0.9999997615814209	648.6718139648438	300.33843994140625	0.00011610984802246094	272.6450500488281	188.854736328125	0.0030566751956939697	3	037
527	128.6514892578125	105.00389862060547	1.0	277.244140625	171.8470916748047	0.9999991655349731	648.4913330078125	283.1299743652344	5.6684017181396484e-5	277.5927734375	173.35977172851562	0.003017932176589966	3	037
528	129.2816619873047	104.00528717041016	1.0	278.3080749511719	168.4567108154297	0.9999998807907104	648.801513671875	285.4282531738281	0.00010159611701965332	275.6977233886719	173.77810668945312	0.006005525588989258	3	037
529	129.78932189941406	109.88587188720703	1.0	265.843994140625	165.9079132080078	0.9999998807907104	649.8175659179688	283.430908203125	6.970763206481934e-5	265.3654479980469	172.86033630371094	0.0002442896366119385	3	037
530	124.29363250732422	115.65694427490234	0.9890153408050537	259.34686279296875	167.96653747558594	0.9999999403953552	649.4674682617188	186.8953094482422	5.97834587097168e-5	258.6576843261719	174.80368041992188	0.014521360397338867	3	037
531	113.79057312011719	114.42035675048828	0.9999847412109375	251.5294647216797	152.84317016601562	0.9999997615814209	648.4043579101562	301.43035888671875	0.00034099817276000977	255.49322509765625	156.37359619140625	0.000444561243057251	3	037
532	105.98847961425781	111.59635162353516	0.9999910593032837	245.22012329101562	138.9670867919922	0.9978116750717163	648.21484375	276.5979919433594	0.004130512475967407	106.10623931884766	101.85320281982422	3.9130449295043945e-5	3	037
533	104.99702453613281	115.13082122802734	1.0	245.3052978515625	131.68994140625	1.0	647.9672241210938	275.7681884765625	0.0008925497531890869	90.55835723876953	119.86676025390625	3.460049629211426e-5	3	037
534	67.17034149169922	127.57417297363281	1.0	199.03497314453125	105.23344421386719	0.9954791069030762	65.4433364868164	128.71890258789062	3.975629806518555e-5	60.391693115234375	117.74748229980469	0.0001767575740814209	3	037
535	62.53999328613281	126.80463409423828	1.0	206.59722900390625	102.75115203857422	1.0	646.5734252929688	304.205078125	0.00011226534843444824	57.129432678222656	116.08915710449219	0.0003898441791534424	3	037
536	54.54387664794922	121.86863708496094	1.0	197.26312255859375	103.08332061767578	0.06612598896026611	647.97998046875	271.935791015625	0.0002245008945465088	43.44681167602539	111.35067749023438	0.00013306736946105957	3	037
537	49.78187942504883	115.92477416992188	0.999981164932251	180.52516174316406	115.31571197509766	0.05712437629699707	647.3079833984375	304.7274169921875	0.0022117197513580322	4.310172080993652	476.93341064453125	3.293156623840332e-5	3	037
538	60.07780456542969	106.55755615234375	1.0	184.91961669921875	110.44285583496094	1.0	647.2930297851562	303.19110107421875	0.0003865659236907959	49.45823669433594	96.81106567382812	0.0010502338409423828	3	037
539	67.25935363769531	111.5657958984375	1.0	188.69557189941406	107.97694396972656	1.0	648.985107421875	303.7269287109375	0.0005420446395874023	54.27716827392578	99.46936798095703	8.547306060791016e-5	3	037
540	73.83206939697266	113.52484130859375	1.0	184.0029296875	112.04503631591797	1.0	648.9832153320312	277.6346130371094	0.001226663589477539	57.505245208740234	108.23695373535156	5.8770179748535156e-5	3	037
541	77.24440002441406	112.69136810302734	1.0	190.14759826660156	112.04293823242188	0.9929816722869873	648.7767944335938	283.1059875488281	0.0024386048316955566	642.4672241210938	283.8890380859375	0.00013044476509094238	3	037
