# Supplementary material for: An automated feeding system for the African killifish reveals the impact of diet on lifespan and allows scalable assessment of associative learning
Source: eLife. 2022 Nov 10;11:e69008. doi: 10.7554/eLife.69008 (PMC9788828; doi:10.7554/eLife.69008)
Supplement: Figure 6—source data 2. [file elife-69008-fig6-data2.zip › Training Trajectories/t6_REC000DLC_resnet50_TrainAllTheThingsJun28shuffle1_1030000.csv]

bodyparts_coords	fishhead_x	fishhead_y	fishhead_likelihood	fishtail_x	fishtail_y	fishtail_likelihood	redlight_x	redlight_y	redlight_likelihood	fooddrop_x	fooddrop_y	fooddrop_likelihood	fishnum	recordingnum
0	5.060792446136475	4.006494998931885	0.0001798570156097412	3.3893930912017822	3.065584659576416	9.652972221374512e-5	535.7766723632812	224.32485961914062	0.9035365581512451	2.68959903717041	2.0673887729644775	8.061528205871582e-5	6	000
1	2.1804566383361816	381.9241027832031	3.2901763916015625e-5	4.426382541656494	4.111111640930176	3.415346145629883e-5	535.6905517578125	224.39572143554688	0.3559688329696655	4.871707916259766	479.02947998046875	1.4871358871459961e-5	6	000
2	2.0256872177124023	381.6206970214844	4.2438507080078125e-5	5.251535415649414	3.1792795658111572	2.002716064453125e-5	535.5119018554688	225.000244140625	0.4889831840991974	5.4599480628967285	478.7185363769531	2.008676528930664e-5	6	000
3	0.8553822040557861	363.7326354980469	3.165006637573242e-5	4.666670322418213	3.45982027053833	2.2172927856445312e-5	536.2652587890625	223.73451232910156	0.37926530838012695	5.238503932952881	478.93731689453125	1.430511474609375e-5	6	000
4	1.6211676597595215	381.787841796875	3.36766242980957e-5	5.560702800750732	3.247847318649292	3.0666589736938477e-5	534.8330078125	223.89158630371094	0.019929587841033936	4.8032546043396	478.7876281738281	3.5375356674194336e-5	6	000
5	5.850811004638672	3.0912632942199707	7.277727127075195e-5	3.80734920501709	4.095844268798828	0.0001303553581237793	535.8825073242188	224.21145629882812	0.30723458528518677	2.451730966567993	2.5367279052734375	0.0001226365566253662	6	000
6	2.8619089126586914	381.7260437011719	2.664327621459961e-5	5.44394588470459	3.489717960357666	2.6732683181762695e-5	535.0505981445312	224.73394775390625	0.7513160109519958	4.568399429321289	478.8255615234375	3.0368566513061523e-5	6	000
7	1.291996717453003	363.2840576171875	5.137920379638672e-5	4.823760986328125	2.8472096920013428	3.5375356674194336e-5	535.0096435546875	224.473876953125	0.8516212701797485	2.962472677230835	1.445014476776123	2.5540590286254883e-5	6	000
8	6.284768104553223	4.0975542068481445	6.404519081115723e-5	4.024979591369629	3.325563907623291	5.5462121963500977e-5	535.5774536132812	224.75372314453125	0.028226345777511597	2.635758399963379	2.497990369796753	3.94284725189209e-5	6	000
9	5.42757511138916	45.158203125	2.2590160369873047e-5	4.640032768249512	3.7631993293762207	3.3974647521972656e-5	534.3863525390625	224.97703552246094	0.6112414598464966	2.974677562713623	3.075587272644043	3.591179847717285e-5	6	000
10	2.456662178039551	381.2855529785156	3.975629806518555e-5	4.900977611541748	3.9499762058258057	1.2576580047607422e-5	535.743408203125	224.65977478027344	0.3027612566947937	4.8932719230651855	479.4876708984375	1.4513731002807617e-5	6	000
11	2.6198933124542236	382.00921630859375	3.886222839355469e-5	6.094499588012695	3.7881507873535156	1.9073486328125e-5	535.3773193359375	224.11166381835938	0.9238598942756653	5.107398986816406	479.27081298828125	9.387731552124023e-6	6	000
12	3.9902918338775635	2.3734309673309326	8.088350296020508e-5	5.1112823486328125	3.6216421127319336	0.00016835331916809082	534.6979370117188	224.5267333984375	0.13607940077781677	2.3508920669555664	1.6609172821044922	0.00010243058204650879	6	000
13	2.9129343032836914	381.32598876953125	3.439188003540039e-5	6.774024963378906	3.3594837188720703	4.270672798156738e-5	535.5475463867188	224.39999389648438	0.18701651692390442	3.7851109504699707	1.846806526184082	3.960728645324707e-5	6	000
14	2.1836931705474854	382.1067810058594	4.851818084716797e-5	5.757070541381836	3.117077589035034	1.3977289199829102e-5	535.2086791992188	223.47769165039062	0.6448625326156616	2.7395386695861816	1.4820537567138672	1.2964010238647461e-5	6	000
15	2.10806941986084	381.7471618652344	4.5865774154663086e-5	5.335489749908447	4.524159908294678	5.698204040527344e-5	535.3793334960938	224.02772521972656	0.46828168630599976	2.7609987258911133	2.2720980644226074	4.06801700592041e-5	6	000
16	1.1787986755371094	364.0081481933594	4.482269287109375e-5	5.274023532867432	3.0378997325897217	1.0073184967041016e-5	534.6350708007812	225.50303649902344	0.3882703185081482	5.751149654388428	478.87548828125	1.3232231140136719e-5	6	000
17	2.470287799835205	381.3930358886719	4.9233436584472656e-5	4.743253707885742	3.186321973800659	1.9073486328125e-5	536.0460205078125	224.53758239746094	0.045314669609069824	2.5652382373809814	2.7850184440612793	1.5795230865478516e-5	6	000
18	3.305140256881714	381.6939697265625	4.38690185546875e-5	5.631837844848633	464.13409423828125	7.778406143188477e-6	535.4393920898438	224.16238403320312	0.35801762342453003	4.40693473815918	479.0552978515625	9.506940841674805e-6	6	000
19	2.875129222869873	381.58172607421875	6.55055046081543e-5	5.756373405456543	3.538630723953247	5.21242618560791e-5	536.3701171875	223.63333129882812	0.9505659341812134	3.145759105682373	2.34293532371521	5.510449409484863e-5	6	000
20	33.22701644897461	254.07025146484375	0.0003782212734222412	35.59103012084961	249.99575805664062	0.00030609965324401855	536.1029663085938	224.53004455566406	0.7001470923423767	4.822484970092773	479.1017761230469	1.385807991027832e-5	6	000
21	2.8100264072418213	382.1271667480469	3.170967102050781e-5	4.2935285568237305	394.9800720214844	4.738569259643555e-6	535.9639282226562	224.69586181640625	0.2132611870765686	5.397281169891357	478.85791015625	1.424551010131836e-5	6	000
22	4.963273525238037	1.8638193607330322	3.3229589462280273e-5	5.007251739501953	4.9504523277282715	5.698204040527344e-5	536.4057006835938	224.84609985351562	0.1978028118610382	2.135221242904663	2.1460559368133545	4.2945146560668945e-5	6	000
23	5.714353561401367	2.7971956729888916	3.555417060852051e-5	5.622646331787109	3.8006155490875244	3.4421682357788086e-5	535.029052734375	224.33670043945312	0.9764410257339478	2.3365488052368164	1.6170969009399414	1.8715858459472656e-5	6	000
24	3.0807454586029053	381.8947448730469	3.1501054763793945e-5	7.16063117980957	473.75140380859375	1.1473894119262695e-5	535.3898315429688	224.76210021972656	0.1865052878856659	4.725892066955566	479.0244140625	6.774067878723145e-5	6	000
25	5.084325790405273	2.770993709564209	4.431605339050293e-5	5.838148593902588	3.637019634246826	3.2573938369750977e-5	534.8754272460938	225.0848388671875	0.7760852575302124	5.153877258300781	478.9924011230469	2.2411346435546875e-5	6	000
26	4.175319671630859	2.753943681716919	6.592273712158203e-5	4.080563068389893	2.7054426670074463	0.00010895729064941406	545.551025390625	198.8822479248047	0.9986971616744995	2.2765145301818848	1.5908856391906738	7.781386375427246e-5	6	000
27	2.579516887664795	381.7477111816406	2.512335777282715e-5	5.585497856140137	3.890306234359741	3.382563591003418e-5	526.0968627929688	195.12123107910156	0.9998291730880737	522.1529541015625	195.81375122070312	0.0012398064136505127	6	000
28	2.1279659271240234	381.23443603515625	3.5703182220458984e-5	518.6373901367188	198.6789093017578	3.388524055480957e-5	525.5254516601562	194.34414672851562	0.9999873042106628	521.9918823242188	196.154541015625	0.0006673038005828857	6	000
29	2.119626760482788	381.3492736816406	3.8564205169677734e-5	5.89756965637207	3.540686845779419	2.4884939193725586e-5	525.0496215820312	194.93084716796875	0.9999792575836182	521.6094970703125	196.77659606933594	0.00123518705368042	6	000
30	0.8028106689453125	363.9392395019531	3.844499588012695e-5	523.477294921875	196.05726623535156	4.997849464416504e-5	523.6925048828125	192.82913208007812	0.9999804496765137	520.3012084960938	195.633056640625	0.0009120404720306396	6	000
31	521.9375610351562	195.23483276367188	3.361701965332031e-5	523.1802978515625	196.67312622070312	0.00011017918586730957	523.1846923828125	195.150390625	0.9999969005584717	519.2889404296875	194.84564208984375	0.007485568523406982	6	000
32	2.4664063453674316	382.0987243652344	5.811452865600586e-5	523.879638671875	196.5191650390625	8.276104927062988e-5	524.4260864257812	195.02528381347656	0.9999983906745911	521.144775390625	196.3494110107422	0.006049156188964844	6	000
33	3.6069910526275635	382.3269958496094	0.00010830163955688477	524.6887817382812	196.98422241210938	9.012222290039062e-5	525.0625610351562	196.25845336914062	0.9999992847442627	521.818359375	197.5580291748047	0.0023976564407348633	6	000
34	4.663491249084473	3.5306317806243896	0.0004481077194213867	3.776733875274658	4.357955455780029	0.000647127628326416	524.62841796875	195.15147399902344	0.9999988079071045	520.6994018554688	196.76153564453125	0.00194472074508667	6	000
35	3.3443920612335205	382.5347595214844	5.060434341430664e-5	524.8143920898438	195.92233276367188	2.828240394592285e-5	525.0509033203125	194.12501525878906	0.9999983906745911	521.266357421875	196.4039764404297	0.0005728006362915039	6	000
36	1.9180495738983154	381.9314270019531	3.8504600524902344e-5	524.7012939453125	197.10316467285156	0.00016045570373535156	524.82958984375	194.01663208007812	0.9999960064888	521.169921875	196.3543243408203	0.0025573670864105225	6	000
37	7.232373237609863	3.5964255332946777	0.0004273951053619385	518.200439453125	197.30055236816406	6.935000419616699e-5	524.52197265625	193.85299682617188	0.9999715089797974	520.797119140625	195.56997680664062	0.00228273868560791	6	000
38	5.353251934051514	2.2159032821655273	0.0002453923225402832	5.638171195983887	4.033029556274414	0.00016948580741882324	524.6168823242188	196.0882568359375	0.9999979734420776	521.3541259765625	197.73397827148438	0.004384845495223999	6	000
39	522.26220703125	194.33685302734375	3.981590270996094e-5	523.4674682617188	195.01820373535156	0.00016194581985473633	523.2760009765625	194.40843200683594	0.9999964237213135	520.4069213867188	196.61297607421875	0.009240657091140747	6	000
40	2.265169620513916	382.1200866699219	2.7477741241455078e-5	524.0368041992188	193.88577270507812	7.542967796325684e-5	524.2005004882812	194.51498413085938	0.9999847412109375	521.1425170898438	196.8417510986328	0.0030602216720581055	6	000
41	1.2623114585876465	364.12847900390625	3.594160079956055e-5	518.8899536132812	199.10867309570312	4.723668098449707e-5	525.45361328125	195.5664520263672	0.9999943375587463	516.4871215820312	193.90281677246094	0.0006921887397766113	6	000
42	6.445716381072998	2.8834357261657715	0.00021198391914367676	5.095912933349609	3.4609766006469727	0.00010231137275695801	525.15576171875	194.7044219970703	0.9998807311058044	522.094482421875	196.2992401123047	0.0004540681838989258	6	000
43	2.509248971939087	381.960205078125	3.394484519958496e-5	524.5902709960938	198.4771270751953	0.00013890862464904785	524.420166015625	196.23941040039062	0.9999988079071045	521.2967529296875	197.8094024658203	0.002030283212661743	6	000
44	3.152897357940674	382.82666015625	3.2007694244384766e-5	525.0541381835938	198.31602478027344	5.307793617248535e-5	524.560791015625	195.6669158935547	0.9999990463256836	521.3643188476562	197.65650939941406	0.0011605620384216309	6	000
45	6.722419738769531	3.9218552112579346	0.00016126036643981934	525.2037963867188	199.0896453857422	9.128451347351074e-5	524.7686767578125	196.5237274169922	0.9999992847442627	521.71826171875	198.14019775390625	0.0021078288555145264	6	000
46	2.9441821575164795	381.75177001953125	4.538893699645996e-5	5.75316858291626	3.6533420085906982	8.606910705566406e-5	524.4028930664062	195.3177032470703	0.9999970197677612	521.0458984375	197.35177612304688	0.003492027521133423	6	000
47	6.137746810913086	2.888789653778076	0.00011882185935974121	525.0849609375	198.458984375	0.00012362003326416016	525.0480346679688	195.9805145263672	0.9999960064888	521.9654541015625	197.802978515625	0.002379119396209717	6	000
48	5.859683990478516	2.4013442993164062	3.999471664428711e-5	524.932373046875	197.88710021972656	0.00019562244415283203	524.3870239257812	195.08526611328125	0.9999920129776001	520.9993286132812	197.21888732910156	0.004767656326293945	6	000
49	3.2174274921417236	382.6513366699219	3.1441450119018555e-5	524.6608276367188	197.3287353515625	2.4020671844482422e-5	525.9821166992188	195.0542449951172	0.9999916553497314	522.2601318359375	196.70901489257812	0.0018246769905090332	6	000
50	0.8509914875030518	364.5933837890625	4.932284355163574e-5	3.74904203414917	3.6940665245056152	3.3408403396606445e-5	525.5337524414062	195.24549865722656	0.9999916553497314	522.3255615234375	196.68421936035156	0.0006292462348937988	6	000
51	1.5372247695922852	381.2100830078125	3.254413604736328e-5	517.6649169921875	197.52481079101562	3.552436828613281e-5	525.0053100585938	193.20147705078125	0.999988317489624	515.3837280273438	192.09031677246094	0.0006400942802429199	6	000
52	2.7053208351135254	382.2321472167969	2.4646520614624023e-5	524.9913330078125	195.73228454589844	4.544854164123535e-5	524.5686645507812	195.26119995117188	0.9999966621398926	521.55419921875	197.3890838623047	0.0030624866485595703	6	000
53	5.9495439529418945	2.642141580581665	5.1409006118774414e-5	5.430381774902344	4.358672618865967	4.762411117553711e-5	526.8353881835938	194.75062561035156	0.9999403953552246	524.1327514648438	193.9045867919922	7.253885269165039e-5	6	000
54	1.9403083324432373	381.2040100097656	2.9712915420532227e-5	523.9891967773438	193.75515747070312	6.189942359924316e-5	524.154296875	193.10519409179688	0.9999946355819702	520.7603149414062	195.56214904785156	0.001826167106628418	6	000
55	1.2745532989501953	364.9129638671875	2.434849739074707e-5	4.483553886413574	4.120701313018799	3.9905309677124023e-5	524.1434326171875	194.8822479248047	0.9999685287475586	521.233154296875	196.7906494140625	0.001112133264541626	6	000
56	1.333176612854004	365.2862243652344	2.8580427169799805e-5	523.807861328125	195.75079345703125	8.612871170043945e-5	524.14794921875	194.59999084472656	0.9999966621398926	520.5203247070312	196.24583435058594	0.007178902626037598	6	000
57	5.806604385375977	2.3481531143188477	2.5659799575805664e-5	524.1294555664062	197.52528381347656	5.78761100769043e-5	524.3177490234375	195.31459045410156	0.9999956488609314	520.7028198242188	196.65432739257812	0.005311697721481323	6	000
58	2.785149574279785	381.29449462890625	2.142786979675293e-5	525.0761108398438	197.3935546875	4.684925079345703e-5	525.8397827148438	195.68080139160156	0.9999960660934448	522.4384155273438	197.0756378173828	0.001535266637802124	6	000
59	1.6953656673431396	364.5825500488281	3.8295984268188477e-5	524.271728515625	197.04090881347656	9.545683860778809e-5	524.07763671875	195.56158447265625	0.9999942779541016	520.5131225585938	196.50750732421875	0.02425524592399597	6	000
60	2.6296329498291016	382.9225769042969	6.052851676940918e-5	524.4091796875	198.3238067626953	0.00015243887901306152	524.5643920898438	196.45346069335938	0.9999997615814209	521.3470458984375	197.6493682861328	0.005501538515090942	6	000
61	5.573819160461426	3.1687772274017334	5.599856376647949e-5	4.570463180541992	4.566148281097412	0.00010249018669128418	524.892822265625	197.23683166503906	0.9999990463256836	521.94482421875	198.47804260253906	0.0016295909881591797	6	000
62	1.4349424839019775	364.3128662109375	2.440810203552246e-5	517.9903564453125	199.21759033203125	4.5359134674072266e-5	525.2968139648438	195.50462341308594	0.9999969005584717	521.625244140625	197.13507080078125	0.0004601478576660156	6	000
63	2.5721921920776367	381.8558654785156	4.073977470397949e-5	523.6771240234375	194.3082733154297	3.8743019104003906e-5	524.4934692382812	194.44256591796875	0.9999799728393555	520.8712158203125	196.57675170898438	0.0005435347557067871	6	000
64	5.41124153137207	2.9217207431793213	3.740191459655762e-5	524.6989135742188	198.3153839111328	6.210803985595703e-5	524.7317504882812	196.13739013671875	0.9999945163726807	521.5841064453125	197.5191650390625	0.006650745868682861	6	000
65	522.8573608398438	193.8821258544922	5.7250261306762695e-5	523.276123046875	194.24095153808594	0.0001607835292816162	523.8270263671875	193.92626953125	0.9999853372573853	520.5147094726562	196.09715270996094	0.007726997137069702	6	000
66	0.8381388187408447	364.35400390625	3.388524055480957e-5	523.5217895507812	193.99371337890625	5.939602851867676e-5	523.4387817382812	193.59115600585938	0.9999839663505554	520.337890625	195.78704833984375	0.0029567182064056396	6	000
67	5.010251522064209	2.4392967224121094	0.0001112520694732666	524.5101318359375	197.81678771972656	0.00023105740547180176	524.20068359375	195.5099334716797	0.999997079372406	519.8676147460938	195.23265075683594	0.005631506443023682	6	000
68	525.5879516601562	200.3529052734375	2.1517276763916016e-5	525.098876953125	197.55543518066406	9.316205978393555e-5	525.3697509765625	195.52462768554688	0.9999966025352478	522.0833740234375	196.92979431152344	0.0016652345657348633	6	000
69	0.6923525333404541	364.2691650390625	3.120303153991699e-5	518.595947265625	198.64613342285156	6.42240047454834e-5	524.8482666015625	195.1607666015625	0.9999980926513672	520.6380615234375	197.36444091796875	0.0005140006542205811	6	000
70	2.2942376136779785	382.6082763671875	3.921985626220703e-5	524.6644287109375	197.8221893310547	0.00010696053504943848	525.14404296875	195.41175842285156	0.9999942779541016	521.687744140625	196.98141479492188	0.0032459497451782227	6	000
71	1.2462501525878906	364.6570129394531	3.045797348022461e-5	525.4492797851562	198.86669921875	0.00010445713996887207	525.429443359375	196.6375274658203	0.9999988079071045	521.9964599609375	198.1154022216797	0.000727236270904541	6	000
72	6.156337738037109	3.2195866107940674	3.644824028015137e-5	4.87612247467041	4.209046363830566	3.11732292175293e-5	525.1282958984375	195.2622833251953	0.999992847442627	515.4259033203125	193.0718994140625	0.0007325708866119385	6	000
73	523.244140625	196.08096313476562	3.662705421447754e-5	524.9876708984375	198.90145874023438	0.00022166967391967773	524.2191772460938	196.46417236328125	0.9999977350234985	521.0624389648438	197.98056030273438	0.007588624954223633	6	000
74	522.4273681640625	195.81407165527344	6.693601608276367e-5	524.4537963867188	198.1320037841797	0.0003279745578765869	523.906494140625	196.17108154296875	0.9999982118606567	520.8826293945312	197.5745391845703	0.0041065514087677	6	000
75	3.2343640327453613	381.7643737792969	3.3795833587646484e-5	5.017279148101807	3.9426753520965576	3.382563591003418e-5	524.9553833007812	193.41648864746094	0.9999828338623047	522.0697021484375	195.9847869873047	0.0003986954689025879	6	000
76	2.0656144618988037	382.6292724609375	3.650784492492676e-5	524.0523681640625	195.84120178222656	4.652142524719238e-5	524.0460205078125	195.32225036621094	0.999996542930603	521.0752563476562	196.54502868652344	0.007518142461776733	6	000
77	1.2483036518096924	365.0694580078125	1.958012580871582e-5	524.7256469726562	197.75503540039062	1.8537044525146484e-5	525.0673828125	195.6409912109375	0.9999854564666748	521.6809692382812	197.11404418945312	0.0005880296230316162	6	000
78	6.203536510467529	2.784247398376465	5.161762237548828e-5	4.585652828216553	4.336318016052246	5.397200584411621e-5	524.9581298828125	192.58534240722656	0.9997324347496033	515.5520629882812	191.63037109375	0.0002269744873046875	6	000
79	1.1617357730865479	365.0315856933594	2.816319465637207e-5	524.6856079101562	196.96543884277344	4.6372413635253906e-5	525.099609375	194.59034729003906	0.999993085861206	521.432861328125	196.54660034179688	0.001220017671585083	6	000
80	5.782144069671631	2.6961565017700195	0.00015106797218322754	4.418452262878418	3.9495460987091064	0.00020873546600341797	524.6904907226562	193.7788543701172	0.999975323677063	514.6996459960938	192.25503540039062	0.0002891719341278076	6	000
81	5.797162055969238	1.7976806163787842	4.3332576751708984e-5	524.72119140625	198.16229248046875	0.00013297796249389648	524.3084716796875	195.36587524414062	0.9999978542327881	520.6459350585938	197.0592803955078	0.00408586859703064	6	000
82	0.5714166164398193	364.13739013671875	2.98917293548584e-5	4.719288349151611	4.159549236297607	3.3020973205566406e-5	524.857666015625	193.9216766357422	0.9999932646751404	521.0850219726562	196.1400146484375	0.0002792179584503174	6	000
83	1.3009893894195557	364.76666259765625	2.0384788513183594e-5	524.451171875	197.32693481445312	6.246566772460938e-5	523.8512573242188	193.9823760986328	0.9999961853027344	520.0990600585938	195.9687957763672	0.0024667680263519287	6	000
84	2.70835542678833	381.3164978027344	8.079409599304199e-5	524.6363525390625	196.93284606933594	4.604458808898926e-5	525.35791015625	193.5232696533203	0.9999905824661255	521.8302612304688	196.09344482421875	0.0005541145801544189	6	000
85	6.806842803955078	4.231533050537109	0.00013974308967590332	5.202025413513184	3.9026925563812256	5.969405174255371e-5	524.6130981445312	192.10263061523438	0.9999074935913086	515.4033203125	191.2540740966797	0.00027692317962646484	6	000
86	1.024033784866333	364.083251953125	3.3020973205566406e-5	4.100976467132568	3.07741379737854	6.833672523498535e-5	524.3132934570312	193.79299926757812	0.9999874830245972	515.9904174804688	191.94676208496094	0.001419156789779663	6	000
87	6.123994827270508	2.3889083862304688	3.7103891372680664e-5	524.9486694335938	197.33921813964844	7.852911949157715e-5	525.666259765625	195.14169311523438	0.999994158744812	522.0117797851562	196.4836883544922	0.0028840601444244385	6	000
88	2.541553497314453	382.2303466796875	4.172325134277344e-5	4.216926574707031	3.0531020164489746	4.291534423828125e-5	525.32861328125	192.95706176757812	0.9998118877410889	522.513916015625	194.67274475097656	0.0003439486026763916	6	000
89	2.5175700187683105	382.4249572753906	5.8978796005249023e-5	518.7769775390625	199.45555114746094	5.638599395751953e-5	525.6377563476562	196.35787963867188	0.999996542930603	521.6573486328125	198.16275024414062	0.0006479918956756592	6	000
90	3.2393174171447754	382.4608459472656	4.178285598754883e-5	518.1319580078125	197.49224853515625	6.699562072753906e-5	524.880126953125	194.69886779785156	0.9999932050704956	521.2141723632812	195.84017944335938	0.006649196147918701	6	000
91	7.054601192474365	3.386364221572876	0.00012037158012390137	4.380309581756592	3.903940200805664	9.074807167053223e-5	524.5608520507812	193.3788299560547	0.9999958872795105	520.6886596679688	195.60740661621094	0.0005764961242675781	6	000
92	2.5768213272094727	381.7514343261719	3.331899642944336e-5	6.328225612640381	3.3956143856048584	2.6613473892211914e-5	525.2376708984375	194.22938537597656	0.9999845027923584	521.9119262695312	196.05502319335938	0.0007433295249938965	6	000
93	2.392446517944336	382.3400573730469	3.159046173095703e-5	7.061221599578857	471.8844909667969	6.332993507385254e-5	525.66015625	194.56710815429688	0.9999927282333374	523.1283569335938	193.54026794433594	0.00017502903938293457	6	000
94	6.05492639541626	2.8655271530151367	3.7342309951782227e-5	4.044887065887451	4.218626499176025	6.729364395141602e-5	525.4202270507812	194.73252868652344	0.9999880790710449	515.6075439453125	193.65907287597656	0.0008168816566467285	6	000
95	522.9179077148438	195.81207275390625	2.637505531311035e-5	523.9192504882812	197.91067504882812	0.00010925531387329102	523.8208618164062	195.94522094726562	0.9999924898147583	520.021240234375	195.4617462158203	0.015271306037902832	6	000
96	3.0440385341644287	382.2516174316406	3.591179847717285e-5	524.89453125	198.3211212158203	0.0001900196075439453	524.0429077148438	195.66282653808594	0.9999986290931702	519.9337158203125	195.10337829589844	0.011028587818145752	6	000
97	6.492866516113281	2.7041847705841064	7.551908493041992e-5	4.840394973754883	4.061307430267334	7.283687591552734e-5	525.6438598632812	195.64422607421875	0.9999970197677612	522.3704223632812	196.8860321044922	0.0024483799934387207	6	000
98	523.7535400390625	195.30606079101562	4.1484832763671875e-5	525.331787109375	198.84017944335938	8.130073547363281e-5	524.9768676757812	196.2910919189453	0.9999991655349731	521.6354370117188	198.2075653076172	0.0017465054988861084	6	000
99	1.0662529468536377	364.5587158203125	3.859400749206543e-5	518.63427734375	198.2957000732422	8.20457935333252e-5	525.5949096679688	194.90460205078125	0.9999825954437256	522.0377197265625	196.61288452148438	0.0014395415782928467	6	000
100	5.22647762298584	3.1601908206939697	4.83393669128418e-5	5.060273170471191	4.126723766326904	7.301568984985352e-5	525.2590942382812	193.34376525878906	0.9999440908432007	521.8051147460938	195.49594116210938	0.00030371546745300293	6	000
101	2.6512696743011475	382.1814880371094	2.2590160369873047e-5	516.9736938476562	197.2555694580078	5.194544792175293e-5	524.3890991210938	194.04908752441406	0.9998247027397156	515.046630859375	190.81582641601562	0.004694044589996338	6	000
102	522.6158447265625	199.59429931640625	4.3332576751708984e-5	523.3308715820312	197.17149353027344	0.00029340386390686035	523.280029296875	196.13392639160156	0.9999940991401672	519.532958984375	195.3779754638672	0.06657904386520386	6	000
103	4.591730117797852	3.1527421474456787	2.288818359375e-5	524.4152221679688	198.32467651367188	4.6193599700927734e-5	524.4625854492188	196.14195251464844	0.999992847442627	520.8837280273438	197.47434997558594	0.0011605918407440186	6	000
104	1.026876449584961	365.1685485839844	3.001093864440918e-5	4.421613693237305	3.960799217224121	4.589557647705078e-5	524.5709838867188	194.0185546875	0.9999198913574219	520.7900390625	196.38372802734375	0.00047385692596435547	6	000
105	5.798251152038574	3.0677051544189453	0.0001062154769897461	524.9197998046875	198.0760955810547	8.982419967651367e-5	525.3172607421875	195.77197265625	0.9999971389770508	521.6627807617188	197.47723388671875	0.001217871904373169	6	000
106	1.8089988231658936	364.46142578125	4.9442052841186523e-5	524.8671264648438	197.5850067138672	6.413459777832031e-5	525.0787963867188	194.789306640625	0.9999960064888	521.2844848632812	196.9374237060547	0.001364588737487793	6	000
107	2.3587398529052734	381.703125	5.2362680435180664e-5	4.484408378601074	4.684556484222412	0.00010472536087036133	525.4302978515625	195.09539794921875	0.999998927116394	521.8785400390625	196.6295623779297	0.00192338228225708	6	000
108	522.68994140625	195.2847442626953	7.092952728271484e-5	524.0631103515625	198.034423828125	0.00017008185386657715	524.0428466796875	195.54452514648438	0.9999943971633911	519.85009765625	195.65516662597656	0.01223820447921753	6	000
109	4.310402870178223	482.84967041015625	2.7060508728027344e-5	524.6696166992188	198.4384307861328	9.310245513916016e-5	524.9957275390625	196.19070434570312	0.9999986886978149	521.7512817382812	197.6114044189453	0.0024532675743103027	6	000
110	522.5912475585938	194.0601043701172	3.1888484954833984e-5	523.9192504882812	197.19036865234375	0.00011873245239257812	523.6011962890625	194.1123809814453	0.9999959468841553	520.0995483398438	196.1709442138672	0.004565149545669556	6	000
111	2.6907730102539062	382.2855529785156	3.072619438171387e-5	4.723336696624756	3.3553481101989746	8.684396743774414e-5	524.64111328125	193.25047302246094	0.9999821186065674	522.6406860351562	193.64865112304688	0.00031253695487976074	6	000
112	2.9563422203063965	381.94122314453125	3.451108932495117e-5	524.3881225585938	196.7863006591797	4.920363426208496e-5	525.4181518554688	193.73187255859375	0.9999974966049194	515.1573486328125	193.075927734375	0.0005439221858978271	6	000
113	5.5263848304748535	2.7024447917938232	3.966689109802246e-5	523.8851928710938	196.90415954589844	5.4836273193359375e-5	524.4924926757812	193.39517211914062	0.9999943971633911	521.3140869140625	195.40646362304688	0.0029419362545013428	6	000
114	5.51275634765625	2.3869903087615967	3.135204315185547e-5	5.0915679931640625	3.7290077209472656	4.318356513977051e-5	523.9637451171875	192.80751037597656	0.9998887777328491	520.0043334960938	194.96820068359375	0.0013295114040374756	6	000
115	523.6329345703125	195.5670928955078	3.102421760559082e-5	525.01611328125	196.6710968017578	6.321072578430176e-5	524.5830078125	196.02679443359375	0.9999967813491821	521.2938842773438	197.46095275878906	0.004753142595291138	6	000
116	3.2414822578430176	381.732421875	2.2858381271362305e-5	5.040607452392578	4.085389614105225	3.460049629211426e-5	542.1384887695312	198.3623504638672	0.9998832941055298	518.3098754882812	189.97366333007812	0.023803144693374634	6	000
117	5.884374141693115	2.7590174674987793	2.995133399963379e-5	5.0852460861206055	4.232137203216553	2.294778823852539e-5	525.96630859375	195.2630157470703	0.9999785423278809	522.4755859375	196.69525146484375	0.0002695918083190918	6	000
118	523.0272827148438	195.53224182128906	2.950429916381836e-5	524.4671020507812	197.60548400878906	8.881092071533203e-5	523.9698486328125	195.72906494140625	0.999999463558197	520.7554931640625	197.4751739501953	0.002338916063308716	6	000
119	523.140380859375	194.06529235839844	4.240870475769043e-5	524.1060180664062	196.29774475097656	0.00014445185661315918	524.0322875976562	193.85658264160156	0.9999966025352478	520.3338012695312	196.20309448242188	0.002362966537475586	6	000
120	1.2222681045532227	365.0638427734375	2.5987625122070312e-5	524.7509155273438	197.21035766601562	4.3064355850219727e-5	525.17724609375	194.42286682128906	0.9999982118606567	521.3872680664062	196.21592712402344	0.0025343596935272217	6	000
121	1.9292042255401611	381.8001403808594	3.993511199951172e-5	4.037603855133057	2.989999294281006	4.029273986816406e-5	524.7781372070312	194.07012939453125	0.9999816417694092	521.1992797851562	195.94859313964844	0.0017169713973999023	6	000
122	523.8787231445312	194.93157958984375	2.524256706237793e-5	524.7030639648438	197.57257080078125	7.534027099609375e-5	525.1433715820312	195.07907104492188	0.9999905824661255	521.7421264648438	196.83033752441406	0.0030393898487091064	6	000
123	4.399845600128174	2.487229347229004	6.16312026977539e-5	4.030036449432373	4.161538124084473	0.00014218688011169434	524.2388305664062	196.0929412841797	0.9999744296073914	521.1686401367188	197.4678192138672	0.018761366605758667	6	000
124	3.4619076251983643	382.1517639160156	4.795193672180176e-5	523.2666625976562	196.07130432128906	0.0001125633716583252	523.0313110351562	196.0491485595703	0.9999570846557617	519.2421875	194.95440673828125	0.17473527789115906	6	000
125	523.7070922851562	195.3508758544922	6.556510925292969e-5	524.9425659179688	195.978271484375	0.0001646578311920166	524.6093139648438	195.76083374023438	0.9999735355377197	521.5829467773438	197.4441375732422	0.004368901252746582	6	000
126	4.875086307525635	2.794959545135498	0.00015360116958618164	4.364854335784912	3.3535315990448	0.00024059414863586426	524.6566162109375	195.87332153320312	0.9999954700469971	521.4710693359375	197.34756469726562	0.0036273300647735596	6	000
127	3.367846965789795	381.9293212890625	5.424022674560547e-5	518.8432006835938	198.81268310546875	5.799531936645508e-5	523.7890625	196.13633728027344	0.9999842047691345	520.2389526367188	197.73606872558594	0.0013056397438049316	6	000
128	1.903926134109497	381.9972839355469	2.47955322265625e-5	524.5228271484375	196.20533752441406	4.869699478149414e-5	524.3727416992188	196.44549560546875	0.9999967217445374	520.8535766601562	197.49459838867188	0.009249567985534668	6	000
129	2.808318614959717	382.0805969238281	3.719329833984375e-5	524.0519409179688	196.09384155273438	4.824995994567871e-5	525.1280517578125	193.18174743652344	0.9999779462814331	521.2728881835938	194.7644500732422	0.004437565803527832	6	000
130	3.674316167831421	382.4536437988281	5.40614128112793e-5	4.028331756591797	3.70188570022583	0.00011166930198669434	524.7196044921875	194.806396484375	0.9999887943267822	520.042236328125	194.73110961914062	0.0028073489665985107	6	000
131	2.3195431232452393	380.89727783203125	3.0100345611572266e-5	524.5432739257812	198.1261444091797	0.00011292099952697754	525.1342163085938	196.6741943359375	0.9999963045120239	522.0171508789062	197.69171142578125	0.0034539401531219482	6	000
132	2.0550568103790283	382.63677978515625	3.546476364135742e-5	523.1258544921875	194.44741821289062	9.509921073913574e-5	523.1449584960938	194.14503479003906	0.9999855160713196	520.1582641601562	195.9000701904297	0.016371309757232666	6	000
133	524.46337890625	200.90870666503906	3.0040740966796875e-5	524.43994140625	198.0224609375	0.00014886260032653809	523.5807495117188	195.5983123779297	0.9999960064888	520.4938354492188	196.6493377685547	0.031049489974975586	6	000
134	524.5043334960938	201.5974884033203	3.7670135498046875e-5	524.3422241210938	197.41259765625	0.00017404556274414062	523.9531860351562	196.23416137695312	0.9999961853027344	520.9715576171875	197.39466857910156	0.05345359444618225	6	000
135	0.5592808723449707	364.4535827636719	2.2858381271362305e-5	4.9494218826293945	2.931936740875244	4.139542579650879e-5	524.0402221679688	192.80445861816406	0.9999815225601196	520.689208984375	195.07102966308594	0.002642393112182617	6	000
136	5.118549346923828	2.5038223266601562	2.917647361755371e-5	4.607885360717773	4.316500186920166	9.924173355102539e-5	525.0543823242188	194.1304473876953	0.9999911785125732	515.6901245117188	192.25888061523438	0.0013683736324310303	6	000
137	522.149658203125	195.7167205810547	4.464387893676758e-5	521.851806640625	196.22677612304688	0.00024574995040893555	522.8377685546875	195.59304809570312	0.9999662637710571	519.5213012695312	194.48223876953125	0.20022064447402954	6	000
138	523.3515014648438	194.9996337890625	2.4884939193725586e-5	524.2529296875	196.0201873779297	5.075335502624512e-5	524.080078125	195.57608032226562	0.99998939037323	519.860107421875	195.3932647705078	0.005098462104797363	6	000
139	3.5049967765808105	382.1473693847656	4.234910011291504e-5	6.214383125305176	4.4022216796875	4.7653913497924805e-5	525.1611938476562	193.21446228027344	0.9999748468399048	515.2457885742188	192.5528106689453	0.00032258033752441406	6	000
140	2.680044651031494	382.0475158691406	5.796551704406738e-5	518.1150512695312	196.75975036621094	3.6329030990600586e-5	525.0346069335938	193.68153381347656	0.9999720454216003	521.4671630859375	195.11972045898438	0.0023332834243774414	6	000
141	2.3458480834960938	382.66754150390625	6.443262100219727e-5	524.1818237304688	197.7215576171875	0.0001665651798248291	524.8343505859375	195.73776245117188	0.9999832510948181	519.9513549804688	195.0260772705078	0.01683133840560913	6	000
142	524.5850219726562	202.00442504882812	3.439188003540039e-5	524.6903076171875	197.97080993652344	0.00014823675155639648	523.9271850585938	197.24952697753906	0.9999983310699463	521.5061645507812	198.06503295898438	0.030644506216049194	6	000
143	2.9992356300354004	382.1897888183594	3.153085708618164e-5	524.8555908203125	197.06443786621094	7.677078247070312e-5	525.373046875	195.30389404296875	0.999995231628418	521.9266967773438	196.52755737304688	0.002730071544647217	6	000
144	0.6027250289916992	364.4285583496094	3.534555435180664e-5	523.4420776367188	196.960693359375	2.3663043975830078e-5	524.91748046875	194.00999450683594	0.9999755620956421	515.5538330078125	192.23626708984375	0.0008096396923065186	6	000
145	5.9796462059021	3.1303420066833496	6.785988807678223e-5	524.03076171875	196.8744659423828	9.992718696594238e-5	524.4232177734375	193.58126831054688	0.9999948740005493	520.5606079101562	195.84165954589844	0.0026096701622009277	6	000
146	6.6781463623046875	2.903324604034424	0.00011608004570007324	524.720703125	197.637451171875	0.0002307295799255371	524.2162475585938	195.7241973876953	0.9999982118606567	520.748291015625	197.415771484375	0.004534989595413208	6	000
147	2.4364705085754395	382.4276428222656	3.4242868423461914e-5	4.910824775695801	3.864546060562134	4.902482032775879e-5	524.6002197265625	194.11904907226562	0.9999766945838928	515.4929809570312	192.47314453125	0.0006786584854125977	6	000
148	4.982600688934326	2.830657482147217	4.172325134277344e-5	4.686600208282471	4.625827312469482	9.700655937194824e-5	525.1674194335938	196.5713653564453	0.9999992847442627	521.8931884765625	197.79591369628906	0.004232823848724365	6	000
149	4.663446426391602	3.4003453254699707	6.774067878723145e-5	524.7689208984375	198.71055603027344	0.00011804699897766113	524.29931640625	195.90907287597656	0.9999991655349731	521.3546142578125	197.72146606445312	0.004740864038467407	6	000
150	5.678009033203125	3.4202730655670166	3.376603126525879e-5	524.1563110351562	197.6351318359375	0.0001137852668762207	524.787841796875	195.42678833007812	0.9999974370002747	520.0521240234375	195.4123077392578	0.0051268041133880615	6	000
151	3.257660388946533	382.59521484375	2.6941299438476562e-5	524.2621459960938	197.0277862548828	8.344650268554688e-5	525.048583984375	194.5027618408203	0.9999951124191284	521.4764404296875	196.2698211669922	0.004435986280441284	6	000
152	2.0390126705169678	383.6046447753906	2.8192996978759766e-5	524.7452392578125	197.21487426757812	4.363059997558594e-5	525.57470703125	194.8877716064453	0.9999939203262329	521.9949340820312	196.4747772216797	0.001366347074508667	6	000
153	4.154461860656738	2.5498642921447754	3.927946090698242e-5	525.23828125	198.95095825195312	7.772445678710938e-5	525.3935546875	196.96151733398438	0.9999987483024597	522.7116088867188	197.94139099121094	0.005689293146133423	6	000
154	3.274930953979492	382.9700927734375	3.4421682357788086e-5	523.8218994140625	197.24273681640625	0.0001448988914489746	524.328369140625	194.8703155517578	0.999991774559021	520.0693969726562	194.48800659179688	0.01505318284034729	6	000
155	5.395752429962158	2.7364726066589355	1.9788742065429688e-5	523.6806640625	196.90855407714844	4.228949546813965e-5	522.998291015625	192.99624633789062	0.9999691247940063	520.1224365234375	194.90147399902344	0.0078039467334747314	6	000
156	525.1865844726562	202.052001953125	2.1070241928100586e-5	525.3937377929688	199.88043212890625	6.046891212463379e-5	525.3480224609375	197.72935485839844	0.9999997019767761	522.3780517578125	198.5237274169922	0.0018620193004608154	6	000
157	4.73539924621582	2.489166259765625	3.987550735473633e-5	5.07742166519165	4.377711296081543	0.00010260939598083496	525.63818359375	195.70350646972656	0.9999884366989136	521.9475708007812	197.1388397216797	0.0008371174335479736	6	000
158	5.576148509979248	2.2928526401519775	7.62641429901123e-5	524.7759399414062	197.77987670898438	7.402896881103516e-5	525.1693115234375	195.34326171875	0.9999948143959045	521.8497314453125	197.2902069091797	0.004520773887634277	6	000
159	3.864253282546997	482.40167236328125	2.5480985641479492e-5	523.8452758789062	197.1943359375	8.055567741394043e-5	523.07666015625	194.66677856445312	0.9999942779541016	519.6941528320312	193.65469360351562	0.018466085195541382	6	000
160	0.8281476497650146	364.62042236328125	2.4825334548950195e-5	524.5359497070312	197.68856811523438	9.033083915710449e-5	525.42578125	196.2539825439453	0.9999960660934448	521.8455810546875	197.47479248046875	0.0021345019340515137	6	000
161	6.078297138214111	3.0066609382629395	4.819035530090332e-5	5.288459300994873	5.040238380432129	7.802248001098633e-5	524.8263549804688	195.4559326171875	0.9999856352806091	515.9859008789062	194.40992736816406	0.0004941225051879883	6	000
162	3.595446825027466	383.0423889160156	3.236532211303711e-5	4.816805839538574	3.9875121116638184	5.093216896057129e-5	525.0121459960938	194.22113037109375	0.9999706745147705	516.8340454101562	186.7923583984375	0.0007295012474060059	6	000
163	3.084920883178711	382.44879150390625	1.710653305053711e-5	517.84765625	198.03167724609375	3.3468008041381836e-5	524.8890380859375	194.07699584960938	0.999996542930603	515.0089721679688	193.02035522460938	0.0004936158657073975	6	000
164	3.4941604137420654	382.7099304199219	4.717707633972168e-5	4.457479476928711	3.8049519062042236	3.457069396972656e-5	525.4010620117188	198.5489959716797	0.9999967813491821	522.4169921875	199.42141723632812	0.0013366341590881348	6	000
165	3.1780073642730713	382.95166015625	2.6851892471313477e-5	3.845857858657837	3.895439386367798	5.608797073364258e-5	525.43896484375	196.15904235839844	0.9999979734420776	522.1763916015625	197.53759765625	0.000864177942276001	6	000
166	4.409286975860596	2.0846974849700928	3.221631050109863e-5	524.4837646484375	198.50015258789062	0.00013560056686401367	524.3712768554688	196.50442504882812	0.9999991655349731	521.56640625	197.8291015625	0.004846900701522827	6	000
167	3.0155630111694336	382.2774658203125	5.367398262023926e-5	524.2079467773438	198.19947814941406	0.00011008977890014648	523.3195190429688	195.13308715820312	0.9999979734420776	520.3554077148438	196.81402587890625	0.009647756814956665	6	000
168	5.170083999633789	2.897430896759033	6.0439109802246094e-5	524.2454223632812	198.14085388183594	8.39531421661377e-5	524.3631591796875	196.00460815429688	0.9999886751174927	521.0830078125	197.70431518554688	0.014232009649276733	6	000
169	6.449633598327637	2.740370750427246	9.316205978393555e-5	525.5579833984375	195.33370971679688	5.924701690673828e-5	525.1311645507812	195.55197143554688	0.9999927282333374	522.3028564453125	197.42044067382812	0.004485875368118286	6	000
170	5.960075378417969	2.9086523056030273	0.0001246035099029541	524.7778930664062	196.64479064941406	8.118152618408203e-5	524.34130859375	196.09674072265625	0.9999991059303284	521.38232421875	197.61924743652344	0.008189499378204346	6	000
171	2.7071871757507324	381.9057312011719	6.0051679611206055e-5	3.937774658203125	4.112273216247559	0.0001640617847442627	524.7194213867188	194.01116943359375	0.9999920129776001	521.4428100585938	196.63185119628906	0.0007683634757995605	6	000
172	5.4825639724731445	2.206141948699951	2.2172927856445312e-5	523.8323364257812	196.24778747558594	5.435943603515625e-5	524.1689453125	193.80557250976562	0.9999968409538269	520.7798461914062	196.5153045654297	0.0018152296543121338	6	000
173	3.054577350616455	381.54730224609375	2.3066997528076172e-5	524.3234252929688	196.75775146484375	5.003809928894043e-5	524.79443359375	194.23223876953125	0.9999920129776001	521.4102172851562	195.79690551757812	0.003627270460128784	6	000
174	3.066657304763794	382.6492614746094	4.032254219055176e-5	7.115870475769043	4.787440776824951	3.4421682357788086e-5	525.8260498046875	195.2777862548828	0.9999927282333374	522.33740234375	196.18878173828125	0.0012968480587005615	6	000
175	5.483834266662598	2.418633460998535	5.143880844116211e-5	4.386012554168701	4.317352771759033	8.606910705566406e-5	525.4256591796875	194.51602172851562	0.9999974370002747	521.6788940429688	196.671875	0.0007103979587554932	6	000
176	6.469890594482422	3.614555597305298	0.00015780329704284668	522.5548095703125	193.66624450683594	5.447864532470703e-5	523.601806640625	193.78164672851562	0.9999372959136963	520.6148071289062	192.89508056640625	0.008635461330413818	6	000
177	2.346670150756836	382.2607421875	3.445148468017578e-5	518.8751220703125	199.5746307373047	3.3408403396606445e-5	525.4315185546875	195.73916625976562	0.9999664425849915	522.2553100585938	197.27523803710938	0.0014678239822387695	6	000
178	5.609253406524658	3.1571381092071533	2.7507543563842773e-5	523.65234375	195.95445251464844	5.8263540267944336e-5	524.4879760742188	192.9933624267578	0.9999488592147827	520.7700805664062	195.38304138183594	0.002855747938156128	6	000
179	3.1509885787963867	381.85943603515625	2.3245811462402344e-5	525.0125122070312	198.7970733642578	6.464123725891113e-5	525.2343139648438	196.36856079101562	0.9999992251396179	522.036865234375	197.50189208984375	0.0018624961376190186	6	000
180	522.4411010742188	194.0123748779297	3.641843795776367e-5	524.50732421875	196.80178833007812	0.00010436773300170898	523.3865356445312	193.5800323486328	0.9999970197677612	520.2735595703125	195.81715393066406	0.007773220539093018	6	000
181	3.1307971477508545	382.1306457519531	2.6792287826538086e-5	524.838134765625	197.56533813476562	2.995133399963379e-5	525.230224609375	195.10952758789062	0.9999948740005493	521.70068359375	196.9940185546875	0.0013740360736846924	6	000
182	5.019491672515869	2.8466341495513916	6.189942359924316e-5	4.111809730529785	3.991661787033081	7.62939453125e-5	524.9055786132812	193.3133544921875	0.9999530911445618	521.8077392578125	195.45408630371094	0.001130610704421997	6	000
183	5.435029029846191	2.7529120445251465	4.291534423828125e-5	4.641548156738281	3.877197504043579	7.748603820800781e-5	525.257080078125	195.9569854736328	0.9999920129776001	521.9523315429688	197.39013671875	0.0008807480335235596	6	000
184	524.8238525390625	200.21644592285156	3.275275230407715e-5	524.1934814453125	196.9807891845703	0.00011947751045227051	524.4783935546875	194.6742706298828	0.9999983310699463	521.1239013671875	196.31884765625	0.0061719417572021484	6	000
185	4.875598907470703	2.156705617904663	7.009506225585938e-5	4.496787071228027	3.9121253490448	0.00012058019638061523	525.1503295898438	195.34474182128906	0.9999972581863403	521.3777465820312	197.16070556640625	0.0016382336616516113	6	000
186	4.464154243469238	2.48376202583313	3.844499588012695e-5	5.0218963623046875	4.047117710113525	6.905198097229004e-5	525.5940551757812	195.3206024169922	0.999997615814209	521.9446411132812	196.80828857421875	0.001754462718963623	6	000
187	2.5042552947998047	381.97698974609375	3.55839729309082e-5	5.776138782501221	3.8565311431884766	3.984570503234863e-5	524.3037719726562	191.97238159179688	0.9999897480010986	515.1830444335938	190.98912048339844	0.0009763538837432861	6	000
188	3.20900559425354	382.5648498535156	3.832578659057617e-5	524.099609375	194.2999267578125	7.399916648864746e-5	524.4114379882812	194.2230682373047	0.9999877214431763	520.2435913085938	193.93531799316406	0.005496203899383545	6	000
189	4.607039451599121	2.839207172393799	7.88271427154541e-5	3.9146831035614014	3.684528112411499	7.072091102600098e-5	524.9461059570312	194.5769500732422	0.9999807476997375	520.7583618164062	196.958251953125	0.0006760358810424805	6	000
190	4.561608791351318	2.758521556854248	9.000301361083984e-5	5.032562255859375	4.071957588195801	0.00012347102165222168	524.2703857421875	193.67425537109375	0.9999805688858032	516.0203857421875	191.39747619628906	0.0008137524127960205	6	000
191	3.181405782699585	382.4798278808594	3.1054019927978516e-5	517.4072875976562	197.47425842285156	4.991888999938965e-5	524.2776489257812	192.38815307617188	0.99994957447052	515.4224243164062	190.3583526611328	0.0021067559719085693	6	000
192	1.2127315998077393	364.9877014160156	3.585219383239746e-5	524.5607299804688	198.89508056640625	6.154179573059082e-5	524.2078857421875	196.70733642578125	0.9999918937683105	521.4967041015625	197.5565185546875	0.009404033422470093	6	000
193	5.97290563583374	2.6573593616485596	4.225969314575195e-5	524.9971923828125	199.24066162109375	5.78761100769043e-5	524.085205078125	196.3242950439453	0.9999978542327881	521.0740356445312	198.0767364501953	0.0032978951930999756	6	000
194	523.3193359375	193.88766479492188	5.2928924560546875e-5	523.8458251953125	194.19021606445312	0.00017499923706054688	524.3361206054688	193.17703247070312	0.9999630451202393	520.7824096679688	195.34725952148438	0.006489813327789307	6	000
195	5.417268753051758	2.9246509075164795	0.0001112222671508789	4.425631523132324	4.276992321014404	9.950995445251465e-5	525.2642822265625	195.0301055908203	0.9999918341636658	515.9297485351562	193.1351318359375	0.0004736483097076416	6	000
196	3.188748359680176	382.7184143066406	3.835558891296387e-5	5.855648994445801	3.8501126766204834	2.995133399963379e-5	524.9212036132812	193.29763793945312	0.999980092048645	521.3091430664062	195.49951171875	0.0004385411739349365	6	000
197	2.184689998626709	382.4641418457031	2.3484230041503906e-5	524.3090209960938	197.25888061523438	5.844235420227051e-5	524.4719848632812	194.0738067626953	0.9999709129333496	517.6611328125	189.4131622314453	0.004604995250701904	6	000
198	4.774636268615723	2.345379590988159	5.4836273193359375e-5	4.300931453704834	4.69295072555542	0.0001081228256225586	525.6871337890625	196.0865936279297	0.9999982714653015	522.5443725585938	195.2762908935547	0.0003616809844970703	6	000
199	524.6219482421875	199.4400177001953	3.1948089599609375e-5	523.89599609375	196.4102783203125	9.554624557495117e-5	524.0618896484375	194.68270874023438	0.9999933242797852	519.9716796875	194.92062377929688	0.002555936574935913	6	000
200	2.051520824432373	382.2589416503906	5.033612251281738e-5	524.1092529296875	197.62100219726562	2.4706125259399414e-5	524.99462890625	194.8531494140625	0.9999895095825195	521.949951171875	196.51634216308594	0.0007880628108978271	6	000
201	0.7525668144226074	364.8027038574219	2.4586915969848633e-5	517.7303466796875	186.6586456298828	7.346272468566895e-5	522.3501586914062	191.73838806152344	0.999573290348053	516.9076538085938	186.99395751953125	0.0333581268787384	6	000
202	4.273556232452393	2.585641384124756	3.612041473388672e-5	5.4003214836120605	4.069721698760986	9.760260581970215e-5	524.401611328125	194.2527618408203	0.9999938607215881	520.8825073242188	196.30587768554688	0.0013160407543182373	6	000
203	523.423583984375	195.43540954589844	3.981590270996094e-5	524.8292846679688	197.60084533691406	0.00020486116409301758	524.5637817382812	195.63815307617188	0.9999959468841553	521.217529296875	197.2948455810547	0.011133372783660889	6	000
204	6.160761833190918	2.9926083087921143	6.923079490661621e-5	524.8223876953125	198.3443145751953	0.0002950727939605713	524.1182861328125	195.9695281982422	0.999998927116394	521.395751953125	196.98448181152344	0.006688237190246582	6	000
205	3.2777717113494873	381.712890625	2.8312206268310547e-5	6.783598899841309	4.719324111938477	0.00010195374488830566	524.3247680664062	194.42306518554688	0.9999269247055054	520.8696899414062	196.03115844726562	0.0035545527935028076	6	000
206	522.187744140625	192.84848022460938	4.610419273376465e-5	523.891845703125	196.63490295410156	0.00013127923011779785	523.3363037109375	192.94186401367188	0.9999911785125732	519.9216918945312	193.6992645263672	0.004191845655441284	6	000
207	6.165928840637207	3.3763933181762695	0.0001119077205657959	524.4005126953125	197.70254516601562	0.00024637579917907715	524.146240234375	195.86683654785156	0.999995768070221	521.204345703125	196.89817810058594	0.03240719437599182	6	000
208	4.483485698699951	2.0124659538269043	3.343820571899414e-5	518.9022827148438	198.03204345703125	0.00011014938354492188	524.690673828125	195.10922241210938	0.9999987483024597	515.8883056640625	193.2207794189453	0.0040562450885772705	6	000
209	523.1452026367188	197.4362335205078	1.627206802368164e-5	524.36669921875	196.31898498535156	6.192922592163086e-5	524.5606079101562	193.65017700195312	0.999990701675415	515.0335083007812	191.244384765625	0.0018075108528137207	6	000
210	4.881928443908691	482.5802917480469	2.4199485778808594e-5	524.1655883789062	197.81051635742188	6.225705146789551e-5	524.7708740234375	193.77627563476562	0.9999969005584717	522.4384155273438	194.72312927246094	0.0006370842456817627	6	000
211	522.2335815429688	197.4668731689453	5.060434341430664e-5	523.1337890625	196.073486328125	0.0001474916934967041	522.9111938476562	193.25357055664062	0.9998493194580078	519.7530517578125	193.06822204589844	0.019742906093597412	6	000
212	2.4623923301696777	381.64404296875	3.072619438171387e-5	517.7490234375	197.96604919433594	3.528594970703125e-5	525.2537841796875	193.6353302001953	0.9999010562896729	521.5530395507812	195.46188354492188	0.00030732154846191406	6	000
213	3.3498964309692383	382.70654296875	3.2275915145874023e-5	3.914862871170044	3.6989526748657227	6.183981895446777e-5	524.9300537109375	195.5581512451172	0.999996542930603	521.2197875976562	196.60983276367188	0.003976494073867798	6	000
214	0.9248063564300537	365.4154968261719	6.192922592163086e-5	524.2158203125	197.253173828125	9.59932804107666e-5	524.8241577148438	194.3634796142578	0.9999984502792358	520.9395141601562	197.029052734375	0.0008260011672973633	6	000
215	3.4664242267608643	382.87872314453125	3.8504600524902344e-5	5.828298568725586	2.8499388694763184	2.1129846572875977e-5	525.4382934570312	193.96408081054688	0.9998782873153687	522.44580078125	195.46548461914062	0.0004956424236297607	6	000
216	2.9643874168395996	382.2565612792969	4.8220157623291016e-5	518.244140625	197.58627319335938	9.265542030334473e-5	524.7188720703125	194.17510986328125	0.9999704360961914	520.6157836914062	193.77389526367188	0.009648352861404419	6	000
217	0.9050018787384033	364.9617919921875	3.1322240829467773e-5	524.2078247070312	197.1337890625	4.5359134674072266e-5	524.8450927734375	194.9454345703125	0.9999875426292419	521.135986328125	196.56163024902344	0.002407848834991455	6	000
218	1.0832738876342773	364.85272216796875	5.689263343811035e-5	524.686767578125	198.1573944091797	0.00013643503189086914	524.1990966796875	195.55914306640625	0.9999958872795105	520.552978515625	196.61862182617188	0.009507566690444946	6	000
219	523.3239135742188	195.02767944335938	4.3064355850219727e-5	525.1241455078125	198.93069458007812	0.00011536478996276855	524.2870483398438	196.05538940429688	0.9999992847442627	520.5481567382812	197.7860870361328	0.0026931166648864746	6	000
220	3.8393096923828125	3.1050360202789307	0.00010326504707336426	3.7168354988098145	4.384434223175049	0.00022903084754943848	524.08544921875	194.75018310546875	0.9999905824661255	520.4037475585938	196.2462921142578	0.014918297529220581	6	000
221	3.054915428161621	381.7847900390625	6.255507469177246e-5	524.332275390625	197.47767639160156	4.404783248901367e-5	525.3907470703125	195.2030792236328	0.9999383687973022	521.734619140625	196.85491943359375	0.0014920830726623535	6	000
222	6.248637676239014	2.8531813621520996	0.00011995434761047363	4.142129898071289	3.9061458110809326	0.00014021992683410645	524.771240234375	197.30918884277344	0.999998927116394	521.8466796875	198.44879150390625	0.0008072555065155029	6	000
223	5.894314765930176	2.6857526302337646	4.2945146560668945e-5	524.5297241210938	198.3554229736328	5.7816505432128906e-5	524.6632080078125	196.2943572998047	0.9999871850013733	521.1937255859375	197.02783203125	0.015156000852584839	6	000
224	5.8878583908081055	3.4516518115997314	0.00012022256851196289	4.541648864746094	3.988924741744995	9.295344352722168e-5	524.1701049804688	194.76332092285156	0.9999966025352478	520.9222412109375	196.88076782226562	0.007925361394882202	6	000
225	6.536983489990234	2.9768576622009277	4.604458808898926e-5	6.274364471435547	4.040174961090088	4.652142524719238e-5	526.7555541992188	198.5518035888672	0.9999991655349731	522.1954345703125	197.11744689941406	0.00032907724380493164	6	000
226	5.604255199432373	2.3013439178466797	3.141164779663086e-5	5.984344005584717	3.64149808883667	3.7997961044311523e-5	527.0686645507812	195.9178924560547	0.9999983906745911	523.7442016601562	195.1470947265625	0.0001474320888519287	6	000
227	5.508332252502441	2.3015313148498535	3.1113624572753906e-5	4.89179801940918	3.540952682495117	7.000565528869629e-5	526.4575805664062	195.53848266601562	0.9999678134918213	523.66357421875	195.01681518554688	7.62939453125e-5	6	000
228	6.424707412719727	3.9100253582000732	0.0002435147762298584	4.260433197021484	3.480415105819702	6.985664367675781e-5	526.8455810546875	197.3717498779297	0.9999987483024597	523.4903564453125	198.02052307128906	0.0002238154411315918	6	000
229	3.862544298171997	383.2279968261719	2.7418136596679688e-5	518.0213012695312	199.8480682373047	8.475780487060547e-5	525.48193359375	196.55966186523438	0.9999990463256836	521.9677734375	197.9743194580078	0.0005601644515991211	6	000
230	5.402923107147217	2.906771183013916	3.713369369506836e-5	5.232604503631592	4.162746429443359	4.932284355163574e-5	526.0779418945312	196.55210876464844	0.9999849796295166	538.3749389648438	197.270263671875	0.00017830729484558105	6	000
231	3.0747194290161133	382.466064453125	3.62396240234375e-5	4.38547420501709	4.898549556732178	6.568431854248047e-5	525.6722412109375	197.14015197753906	0.9999986886978149	522.2573852539062	197.7006072998047	0.0011339187622070312	6	000
232	5.82236909866333	3.005810022354126	4.9054622650146484e-5	4.845852375030518	4.286837100982666	5.245208740234375e-5	526.6397094726562	195.2458038330078	0.9999344944953918	523.408935546875	196.05909729003906	0.00021585822105407715	6	000
233	5.587362289428711	2.9633970260620117	6.762146949768066e-5	4.871730804443359	4.4537129402160645	6.437301635742188e-5	526.3949584960938	195.34451293945312	0.9999927282333374	522.406494140625	197.17311096191406	9.179115295410156e-5	6	000
234	5.875530242919922	2.860076904296875	0.0003425776958465576	3.9342124462127686	4.830196857452393	0.00016885995864868164	526.1494140625	197.91909790039062	0.9999988079071045	522.6854858398438	196.05462646484375	0.0002364814281463623	6	000
235	2.7269840240478516	382.4476318359375	2.1398067474365234e-5	517.2150268554688	198.58383178710938	4.029273986816406e-5	526.4252319335938	196.66339111328125	0.9999660849571228	522.674560546875	194.73728942871094	0.00011375546455383301	6	000
236	5.04213809967041	2.2828779220581055	0.00010260939598083496	4.3175554275512695	3.9948232173919678	0.00018036365509033203	525.1703491210938	196.0074462890625	0.9999966621398926	522.098388671875	194.82640075683594	0.00028437376022338867	6	000
237	2.72482967376709	381.5633544921875	4.8100948333740234e-5	4.872239589691162	4.526179313659668	2.8342008590698242e-5	526.4038696289062	198.4158935546875	0.9999958276748657	522.6922607421875	196.7868194580078	0.000378340482711792	6	000
238	5.667008876800537	3.413525104522705	3.1441450119018555e-5	5.325183868408203	3.472928762435913	3.463029861450195e-5	526.6223754882812	198.45347595214844	0.9999944567680359	523.485107421875	198.8743896484375	0.0006373226642608643	6	000
239	3.3365261554718018	382.0003356933594	4.112720489501953e-5	525.7324829101562	198.66717529296875	4.234910011291504e-5	526.231689453125	196.33456420898438	0.9999984502792358	522.5029296875	197.66769409179688	0.0008868575096130371	6	000
240	2.1700305938720703	464.0584411621094	3.483891487121582e-5	5.163689613342285	4.622109413146973	7.644295692443848e-5	527.0143432617188	196.2528839111328	0.9999903440475464	522.8491821289062	197.31427001953125	7.864832878112793e-5	6	000
241	3.9161934852600098	2.264841079711914	4.875659942626953e-5	4.089267730712891	3.6614208221435547	0.00010862946510314941	526.6692504882812	195.7988739013672	0.9999969005584717	523.2820434570312	194.39031982421875	9.02712345123291e-5	6	000
242	6.660068988800049	3.6547887325286865	0.0002586543560028076	4.252647876739502	3.7399916648864746	6.437301635742188e-5	526.33935546875	196.3116455078125	0.9999992847442627	522.5879516601562	195.5697784423828	0.00014600157737731934	6	000
243	1.0954089164733887	364.3869934082031	3.3229589462280273e-5	6.515143394470215	471.40069580078125	2.1070241928100586e-5	526.4605102539062	195.4588165283203	0.9999915957450867	523.4688110351562	196.5045623779297	0.00021022558212280273	6	000
244	6.374362945556641	3.6343283653259277	5.501508712768555e-5	5.15826416015625	3.5211093425750732	4.70280647277832e-5	525.6742553710938	194.0237579345703	0.9999914169311523	522.2645874023438	195.65219116210938	0.0001501142978668213	6	000
245	5.915562629699707	3.365252733230591	0.00026088953018188477	4.355371475219727	4.370575904846191	0.00019788742065429688	527.4161987304688	196.75563049316406	0.9999986886978149	523.3435668945312	197.6495361328125	0.0002008676528930664	6	000
246	2.84488844871521	382.6682434082031	2.3633241653442383e-5	541.4341430664062	200.15760803222656	2.008676528930664e-5	527.2567749023438	193.9005126953125	0.999983549118042	513.8309326171875	192.56320190429688	9.274482727050781e-5	6	000
247	2.441359043121338	382.2830810546875	3.343820571899414e-5	3.864187479019165	3.223182201385498	2.288818359375e-5	525.8040771484375	195.59361267089844	0.9999982118606567	522.2963256835938	194.49594116210938	0.00015741586685180664	6	000
248	7.517361640930176	4.280694484710693	7.465481758117676e-5	3.7620344161987305	396.0616455078125	2.9653310775756836e-5	525.9417114257812	195.7737579345703	0.9999924302101135	522.7977905273438	197.47494506835938	0.0007678568363189697	6	000
249	5.854658126831055	3.525378465652466	6.470084190368652e-5	4.996556758880615	3.763746738433838	2.7745962142944336e-5	527.3069458007812	194.5377960205078	0.9999735951423645	523.5457153320312	195.385986328125	0.0001697242259979248	6	000
250	2.875134229660034	382.29278564453125	5.9157609939575195e-5	4.823634147644043	3.6996071338653564	6.142258644104004e-5	526.74609375	192.57395935058594	0.9998597502708435	2.2463901042938232	1.9971184730529785	3.546476364135742e-5	6	000
251	6.667646408081055	3.6178979873657227	6.699562072753906e-5	4.549614429473877	2.6323065757751465	3.3289194107055664e-5	525.9887084960938	195.912353515625	0.9999923706054688	4.794066905975342	477.86566162109375	6.54458999633789e-5	6	000
252	2.7890195846557617	382.3656005859375	3.2395124435424805e-5	518.5292358398438	198.61605834960938	2.9265880584716797e-5	525.0223388671875	196.3331756591797	0.9999989867210388	514.4578247070312	194.0592041015625	0.0008772909641265869	6	000
253	5.277739524841309	3.3130650520324707	8.496642112731934e-5	4.51828670501709	4.86387300491333	6.732344627380371e-5	524.8533325195312	194.00173950195312	0.9999948740005493	521.47216796875	195.93609619140625	0.0007868409156799316	6	000
254	6.827315807342529	3.4837324619293213	0.00011584162712097168	4.953639030456543	3.6749355792999268	4.2825937271118164e-5	525.5308227539062	195.66915893554688	0.9999991655349731	522.2525634765625	197.2073974609375	0.0005119144916534424	6	000
255	5.964838981628418	2.875555992126465	0.00012689828872680664	4.487523078918457	4.901253700256348	0.00016945600509643555	524.4700927734375	193.22866821289062	0.999984622001648	514.3790283203125	191.94859313964844	0.0002696812152862549	6	000
256	2.5554418563842773	381.58502197265625	3.361701965332031e-5	5.6888556480407715	3.1003079414367676	1.7523765563964844e-5	526.7157592773438	194.88494873046875	0.999919056892395	4.7251057624816895	478.1666259765625	4.661083221435547e-5	6	000
257	6.866238594055176	4.135403156280518	0.00016248226165771484	4.113595962524414	4.164184093475342	6.42538070678711e-5	525.865966796875	194.4856414794922	0.9999723434448242	512.8150634765625	192.45916748046875	5.537271499633789e-5	6	000
258	5.368267059326172	3.3497653007507324	0.00013056397438049316	3.782588243484497	3.70711088180542	0.00011464953422546387	526.301513671875	194.56092834472656	0.9999775886535645	2.2861227989196777	2.0817909240722656	6.523728370666504e-5	6	000
259	2.4851222038269043	382.3094177246094	3.793835639953613e-5	4.958953857421875	3.787562847137451	3.618001937866211e-5	542.481201171875	198.6688232421875	0.9998867511749268	5.212301254272461	477.8939514160156	5.7309865951538086e-5	6	000
260	7.424675941467285	4.195252418518066	8.574128150939941e-5	4.002792835235596	4.4683837890625	6.625056266784668e-5	525.365966796875	194.50344848632812	0.9998176097869873	2.481994152069092	3.2956595420837402	5.5402517318725586e-5	6	000
261	2.228686809539795	382.5336608886719	4.488229751586914e-5	4.909750938415527	3.12788724899292	6.592273712158203e-5	525.6881713867188	196.7660369873047	0.9999816417694092	522.4601440429688	197.5303955078125	0.00017851591110229492	6	000
262	3.4526047706604004	383.0884094238281	1.4454126358032227e-5	4.7334184646606445	4.448193073272705	2.7626752853393555e-5	526.3312377929688	194.53590393066406	0.99998939037323	524.4090576171875	193.62173461914062	6.753206253051758e-5	6	000
263	6.742606163024902	2.8245949745178223	4.038214683532715e-5	3.992875576019287	3.419093370437622	5.2809715270996094e-5	525.068359375	194.17013549804688	0.9999630451202393	521.3729248046875	195.22250366210938	7.423758506774902e-5	6	000
264	6.419297218322754	3.7984135150909424	0.0002123415470123291	4.353954792022705	4.468234062194824	4.9114227294921875e-5	524.9381103515625	193.55455017089844	0.9999866485595703	514.5421142578125	191.78199768066406	0.0005165040493011475	6	000
265	6.696075439453125	3.994731903076172	0.0001399219036102295	4.901658535003662	4.0419535636901855	2.6524066925048828e-5	525.3639526367188	195.0316619873047	0.9999806880950928	522.5314331054688	194.1168670654297	0.00013872981071472168	6	000
266	5.503988265991211	2.701303005218506	7.843971252441406e-5	4.37221622467041	3.7124907970428467	0.00014585256576538086	524.965576171875	195.79055786132812	0.9999952912330627	522.5084228515625	194.99569702148438	0.00019732117652893066	6	000
267	6.585073947906494	3.715174436569214	0.00010913610458374023	4.996313571929932	3.6826913356781006	7.227063179016113e-5	525.2223510742188	193.83091735839844	0.9999511241912842	522.3072509765625	195.5656280517578	0.0003618896007537842	6	000
268	6.971109390258789	3.075259208679199	2.4586915969848633e-5	7.83537483215332	471.8848571777344	3.835558891296387e-5	525.3148193359375	193.4215545654297	0.9999970197677612	521.9242553710938	195.87574768066406	0.00041988492012023926	6	000
269	7.333116054534912	3.378089427947998	5.862116813659668e-5	5.021048545837402	2.2012078762054443	2.9653310775756836e-5	526.26123046875	195.87461853027344	0.9999971389770508	523.9697265625	194.7566680908203	0.00011536478996276855	6	000
270	2.6637401580810547	381.4057922363281	2.5540590286254883e-5	3.915135383605957	3.8588929176330566	5.790591239929199e-5	524.8099365234375	192.82608032226562	0.9999930262565613	523.118408203125	193.03790283203125	0.00012153387069702148	6	000
271	1.8520841598510742	382.0384521484375	3.272294998168945e-5	6.032619476318359	5.190247535705566	4.589557647705078e-5	524.782470703125	194.9197540283203	0.9999669790267944	522.2779541015625	196.74609375	0.00012749433517456055	6	000
272	6.1302947998046875	3.1609225273132324	0.0001398921012878418	3.5532166957855225	4.3429646492004395	0.00013113021850585938	524.3471069335938	195.70758056640625	0.9999990463256836	522.0588989257812	195.4125213623047	0.0003319978713989258	6	000
273	2.540536403656006	382.59228515625	3.9458274841308594e-5	4.258750915527344	4.32258415222168	6.526708602905273e-5	525.3875122070312	195.38722229003906	0.9999917149543762	522.697021484375	197.16387939453125	0.00019359588623046875	6	000
274	6.648575305938721	3.855250597000122	0.0001710355281829834	4.888274192810059	3.7557926177978516	9.399652481079102e-5	526.0753784179688	197.10304260253906	0.9999856948852539	522.6436157226562	197.7857208251953	7.522106170654297e-5	6	000
275	2.7070422172546387	381.3658142089844	3.2007694244384766e-5	5.949021816253662	3.5224578380584717	3.0606985092163086e-5	525.854248046875	195.5619354248047	0.9999845027923584	522.4500732421875	196.7937774658203	8.636713027954102e-5	6	000
276	1.4019734859466553	364.567626953125	2.726912498474121e-5	4.355876922607422	3.8473427295684814	3.331899642944336e-5	525.1298828125	195.02587890625	0.9999809861183167	522.7679443359375	194.14324951171875	5.340576171875e-5	6	000
277	6.0723958015441895	2.746962547302246	5.221366882324219e-5	4.538425922393799	4.555667877197266	6.908178329467773e-5	525.0858154296875	193.1688232421875	0.9986077547073364	521.8948364257812	194.5430450439453	7.507205009460449e-5	6	000
278	6.896406173706055	2.8720622062683105	3.421306610107422e-5	5.961080551147461	470.8450012207031	5.513429641723633e-5	525.1747436523438	196.23513793945312	0.9999895095825195	522.2335815429688	197.4077911376953	0.00015160441398620605	6	000
279	5.4118523597717285	2.1825242042541504	5.8978796005249023e-5	4.412563800811768	3.971646547317505	0.00011333823204040527	524.8565673828125	194.37100219726562	0.9999951124191284	521.9103393554688	196.2618408203125	0.0004481673240661621	6	000
280	3.143770217895508	382.0859680175781	3.466010093688965e-5	4.954272270202637	4.94021463394165	4.234910011291504e-5	525.3073120117188	194.6142120361328	0.9999892115592957	522.7901000976562	196.37086486816406	0.00011846423149108887	6	000
281	5.959659576416016	3.8602044582366943	3.263354301452637e-5	5.381766319274902	3.1610517501831055	2.1845102310180664e-5	526.2509765625	195.56390380859375	0.9999772310256958	523.3890991210938	194.13970947265625	0.00010278820991516113	6	000
282	7.00192928314209	3.509458065032959	9.59932804107666e-5	4.02857780456543	3.722045660018921	6.896257400512695e-5	525.5680541992188	194.77099609375	0.9999880790710449	522.6846313476562	196.99899291992188	0.00018614530563354492	6	000
283	6.179893970489502	3.045597791671753	0.00016239285469055176	4.649357795715332	3.5132455825805664	0.00012421607971191406	524.8087768554688	194.86143493652344	0.9999856948852539	521.6524658203125	196.59556579589844	0.0005755722522735596	6	000
284	6.167150974273682	3.61156964302063	5.042552947998047e-5	3.931696891784668	3.5832550525665283	4.538893699645996e-5	525.5382080078125	195.9441680908203	0.9999607801437378	523.0789184570312	194.97195434570312	4.824995994567871e-5	6	000
285	6.426189422607422	3.4482269287109375	0.00016039609909057617	4.147070407867432	4.145485877990723	0.00013118982315063477	527.8173828125	194.35568237304688	0.9999818801879883	537.8123168945312	196.84002685546875	9.295344352722168e-5	6	000
286	6.486581802368164	2.8935227394104004	2.5540590286254883e-5	4.603508472442627	2.9905176162719727	3.069639205932617e-5	524.6136474609375	194.89166259765625	0.9999755620956421	522.160400390625	196.72793579101562	0.00015473365783691406	6	000
287	6.933333396911621	3.0915093421936035	3.725290298461914e-5	4.701714515686035	3.9479525089263916	6.350874900817871e-5	525.8219604492188	194.74278259277344	0.999840259552002	2.950129508972168	3.3659465312957764	5.078315734863281e-5	6	000
288	6.227110862731934	3.464143753051758	2.6434659957885742e-5	5.4950995445251465	3.787977933883667	2.7745962142944336e-5	525.1693725585938	195.56744384765625	0.9999834299087524	522.8203125	194.98391723632812	8.085370063781738e-5	6	000
289	6.317032337188721	3.6810078620910645	6.720423698425293e-5	4.847018241882324	3.9952220916748047	3.999471664428711e-5	524.7933349609375	195.39454650878906	0.9999682903289795	522.8101806640625	196.8730926513672	0.001361250877380371	6	000
290	1.4651234149932861	381.84185791015625	3.2007694244384766e-5	4.2117156982421875	3.968301773071289	8.177757263183594e-5	524.77490234375	193.50631713867188	0.9998978972434998	521.5870361328125	194.68350219726562	0.00027754902839660645	6	000
291	3.865457057952881	125.66248321533203	2.0295381546020508e-5	524.207763671875	197.81129455566406	3.8295984268188477e-5	524.8077392578125	195.217041015625	0.9999972581863403	521.4908447265625	196.3640899658203	0.0029297471046447754	6	000
292	6.299660682678223	3.794457197189331	0.00012499094009399414	5.367610454559326	4.133142948150635	6.508827209472656e-5	524.6268310546875	196.44561767578125	0.9999949932098389	521.4330444335938	197.46751403808594	0.002345174551010132	6	000
293	5.6067023277282715	3.753699541091919	3.5315752029418945e-5	4.013535976409912	3.267292022705078	5.3316354751586914e-5	524.7291870117188	195.4079132080078	0.9999760985374451	521.8572998046875	197.19049072265625	0.00047904253005981445	6	000
294	1.7732908725738525	382.5791015625	2.8759241104125977e-5	4.507937908172607	3.2628350257873535	2.6702880859375e-5	525.1934814453125	197.33287048339844	0.9998961091041565	514.3036499023438	193.8968963623047	0.00044423341751098633	6	000
295	2.8198964595794678	382.54144287109375	1.901388168334961e-5	4.514159202575684	3.4781556129455566	1.6748905181884766e-5	526.0424194335938	196.34149169921875	0.9999887347221375	522.6864624023438	195.12075805664062	0.00024256110191345215	6	000
296	3.244163990020752	382.26123046875	2.2649765014648438e-5	5.2485857009887695	4.394776344299316	2.7954578399658203e-5	524.8278198242188	193.40699768066406	0.999854564666748	521.0215454101562	194.57388305664062	7.337331771850586e-5	6	000
297	2.9134490489959717	382.2889099121094	1.7821788787841797e-5	4.657098770141602	3.8359851837158203	2.2798776626586914e-5	524.4674072265625	195.09530639648438	0.9999798536300659	521.3407592773438	196.54832458496094	0.0007950961589813232	6	000
298	1.2914118766784668	364.1594543457031	2.1725893020629883e-5	4.863529205322266	3.640902280807495	3.9011240005493164e-5	525.8050537109375	194.1243438720703	0.9999491572380066	522.4454956054688	195.44790649414062	8.609890937805176e-5	6	000
299	2.3934779167175293	382.12908935546875	2.0205974578857422e-5	523.937744140625	198.5502471923828	2.822279930114746e-5	524.9297485351562	196.57736206054688	0.9999959468841553	520.9727783203125	197.29803466796875	0.0016332268714904785	6	000
300	9.48667049407959	67.55317687988281	0.12459471821784973	5.315627098083496	4.06707763671875	6.10649585723877e-5	525.9132080078125	195.53570556640625	0.999971866607666	513.7620849609375	193.96286010742188	6.392598152160645e-5	6	000
301	4.6937575340271	46.550228118896484	9.021162986755371e-5	524.5982055664062	199.42196655273438	4.1544437408447266e-5	524.794677734375	197.53692626953125	0.9999973773956299	521.6016845703125	195.88954162597656	0.0003357827663421631	6	000
302	6.663825988769531	2.9947621822357178	5.2362680435180664e-5	7.578741073608398	472.0771789550781	2.8133392333984375e-5	525.1454467773438	195.36802673339844	0.9999974966049194	521.61474609375	196.79359436035156	0.0004362761974334717	6	000
303	6.7623820304870605	4.104672908782959	0.00014403462409973145	5.035347938537598	3.8211958408355713	2.6166439056396484e-5	524.6513061523438	195.52342224121094	0.9999951124191284	513.06982421875	194.0545654296875	0.00010442733764648438	6	000
304	7.461704254150391	3.845041513442993	3.4868717193603516e-5	4.945741653442383	2.9676783084869385	2.5212764739990234e-5	525.9139404296875	196.9569091796875	0.9999958872795105	522.3778076171875	195.74734497070312	0.00012993812561035156	6	000
305	5.781612396240234	3.162327527999878	0.00017836689949035645	4.0930914878845215	3.801947832107544	0.0001519620418548584	526.03857421875	195.16355895996094	0.9999723434448242	2.9401798248291016	2.815599203109741	0.00012376904487609863	6	000
306	6.893509864807129	3.6958565711975098	0.00039461255073547363	4.156378746032715	4.263186931610107	0.00019285082817077637	525.5714721679688	198.94857788085938	0.9999970197677612	522.82080078125	199.11505126953125	0.0011710822582244873	6	000
307	6.2581682205200195	3.448129177093506	0.00011304020881652832	4.695842742919922	3.4456169605255127	7.370114326477051e-5	522.1884765625	192.6339569091797	0.9998774528503418	517.1648559570312	188.23036193847656	0.019678592681884766	6	000
308	0.808758020401001	363.9764709472656	4.062056541442871e-5	4.527396202087402	3.4242773056030273	4.1544437408447266e-5	524.9622802734375	198.5616455078125	0.9999982118606567	521.6033935546875	197.0265655517578	0.00022777915000915527	6	000
309	6.686470031738281	4.104430198669434	4.7266483306884766e-5	525.0523071289062	199.25753784179688	3.501772880554199e-5	525.4409790039062	197.39541625976562	0.9999955892562866	522.6376953125	197.8933563232422	0.0029748082160949707	6	000
310	6.416044235229492	3.760817766189575	0.00011682510375976562	3.7282698154449463	3.8597517013549805	7.998943328857422e-5	526.6827392578125	197.64007568359375	0.9999984502792358	522.4022216796875	195.83657836914062	0.00017765164375305176	6	000
311	2.770604372024536	382.468017578125	4.398822784423828e-5	5.192481994628906	2.877549171447754	1.958012580871582e-5	526.084716796875	195.3433074951172	0.9999666213989258	523.452880859375	194.3656463623047	3.8295984268188477e-5	6	000
312	25.90066146850586	2.0088067054748535	2.3037195205688477e-5	4.381653308868408	3.2524025440216064	3.8057565689086914e-5	525.2966918945312	194.71182250976562	0.9999228715896606	514.7387084960938	193.03981018066406	6.499886512756348e-5	6	000
313	6.140415668487549	3.0271825790405273	6.347894668579102e-5	4.27106237411499	3.6660404205322266	5.9664249420166016e-5	524.6398315429688	195.15988159179688	0.9999854564666748	520.9340209960938	195.81997680664062	0.004163801670074463	6	000
314	6.788890838623047	3.7445788383483887	0.0004891157150268555	4.499009609222412	4.706417083740234	7.194280624389648e-5	525.161376953125	195.25039672851562	0.9999921321868896	521.7472534179688	196.25860595703125	0.000914841890335083	6	000
315	6.276769638061523	3.956449031829834	0.0006355345249176025	3.8202452659606934	4.614808082580566	0.0003476142883300781	525.005859375	197.34799194335938	0.9999968409538269	521.8190307617188	198.14430236816406	0.0016539990901947021	6	000
316	6.238049507141113	3.64389705657959	0.0008147954940795898	3.8004634380340576	4.447445869445801	7.292628288269043e-5	524.8424072265625	195.43829345703125	0.9999984502792358	522.2461547851562	195.4917755126953	0.00033676624298095703	6	000
317	6.278626441955566	3.786827564239502	6.774067878723145e-5	5.392669677734375	5.027873516082764	4.38690185546875e-5	524.3482055664062	193.13648986816406	0.9999793171882629	521.2849731445312	195.51174926757812	0.00024572014808654785	6	000
318	7.196585655212402	3.6784889698028564	0.00027626752853393555	4.89870023727417	5.1596360206604	6.240606307983398e-5	524.880126953125	196.4505615234375	0.9999954700469971	521.8411865234375	197.36306762695312	0.0010207295417785645	6	000
319	6.407651424407959	4.72364616394043	0.0007561147212982178	4.917686462402344	5.276697158813477	0.00010085105895996094	524.5598754882812	194.76795959472656	0.9996505975723267	2.1478805541992188	2.7167129516601562	6.258487701416016e-5	6	000
320	6.66672420501709	3.9493277072906494	0.00039380788803100586	6.470517158508301	471.3486633300781	5.501508712768555e-5	524.7462768554688	194.4851531982422	0.9999881982803345	522.739013671875	193.88925170898438	0.00012880563735961914	6	000
321	6.604005813598633	3.6953532695770264	0.00024312734603881836	5.213588714599609	4.180480003356934	2.5600194931030273e-5	525.211669921875	195.61203002929688	0.9999904036521912	523.3592529296875	194.06228637695312	7.221102714538574e-5	6	000
322	2.5683834552764893	382.2525939941406	4.553794860839844e-5	5.239360809326172	4.0559821128845215	4.1604042053222656e-5	525.4347534179688	196.4999542236328	0.9999878406524658	523.0572509765625	197.91860961914062	0.00024899840354919434	6	000
323	6.4968976974487305	3.864988088607788	0.00022137165069580078	5.018703460693359	4.947579383850098	4.06801700592041e-5	542.1322021484375	199.0044708251953	0.9993668794631958	456.1310119628906	195.1916961669922	0.00015181303024291992	6	000
324	5.172133445739746	3.5601272583007812	8.213520050048828e-5	523.9793090820312	196.6790313720703	2.7924776077270508e-5	524.2889404296875	193.2364501953125	0.9999823570251465	521.2360229492188	195.104736328125	0.0007796287536621094	6	000
325	6.609920501708984	4.965181350708008	0.0010108351707458496	4.408899784088135	4.0697407722473145	6.175041198730469e-5	525.4231567382812	194.3096466064453	0.9999319314956665	2.9195303916931152	3.0684728622436523	4.4465065002441406e-5	6	000
326	5.676258563995361	4.290369510650635	0.0007927417755126953	4.447681903839111	4.886734485626221	7.015466690063477e-5	526.3353271484375	195.57000732421875	0.999982476234436	523.4500122070312	194.16287231445312	6.893277168273926e-5	6	000
327	5.360286235809326	3.617832899093628	0.0003687441349029541	4.379156589508057	5.236498832702637	0.00010594725608825684	526.1637573242188	194.39456176757812	0.999893307685852	523.142822265625	195.63587951660156	0.0002040863037109375	6	000
328	5.021872520446777	3.3714096546173096	0.00012165307998657227	6.043698310852051	472.5320129394531	0.00013503432273864746	524.261962890625	193.32069396972656	0.9997060894966125	521.3463134765625	195.34434509277344	9.766221046447754e-5	6	000
329	6.301567077636719	3.778392791748047	0.00015175342559814453	5.267602920532227	4.704672336578369	3.695487976074219e-5	526.220947265625	195.27247619628906	0.9999780654907227	523.94384765625	194.36058044433594	6.902217864990234e-5	6	000
330	5.9085798263549805	3.245821237564087	9.122490882873535e-5	524.099365234375	197.4481964111328	4.1991472244262695e-5	524.4998779296875	194.910888671875	0.999988853931427	521.278564453125	196.65347290039062	0.00020754337310791016	6	000
331	6.9045939445495605	4.07014274597168	0.00018781423568725586	5.491879463195801	5.562780380249023	2.378225326538086e-5	524.07373046875	193.69393920898438	0.9994524121284485	515.1548461914062	191.83448791503906	0.00010788440704345703	6	000
332	7.107426643371582	3.7612643241882324	0.0007014870643615723	5.619815826416016	4.942633628845215	5.510449409484863e-5	524.6673583984375	192.9640655517578	0.9996082782745361	521.781494140625	194.4661865234375	0.00028827786445617676	6	000
333	6.982192039489746	4.670279502868652	0.0006042122840881348	5.913729190826416	5.5874528884887695	4.506111145019531e-5	525.5595092773438	194.86398315429688	0.9999260306358337	522.2330932617188	196.6621551513672	0.00014334917068481445	6	000
334	4.942018508911133	3.7053072452545166	9.930133819580078e-5	4.597506523132324	5.925077438354492	9.828805923461914e-5	527.3610229492188	194.921875	0.9998817443847656	1.565011978149414	1.981605052947998	3.6716461181640625e-5	6	000
335	5.39346981048584	3.988960027694702	0.00018200278282165527	4.854504108428955	4.641325950622559	8.115172386169434e-5	525.7619018554688	194.09840393066406	0.9999569654464722	522.537841796875	195.97509765625	0.00013178586959838867	6	000
336	6.698851585388184	4.144587993621826	0.0015816688537597656	4.143396854400635	4.301656246185303	0.00012165307998657227	526.2125244140625	194.6182403564453	0.9998849630355835	523.150390625	196.4165802001953	0.0003611743450164795	6	000
337	7.058977127075195	4.357586860656738	0.0005832016468048096	5.872634410858154	5.860920429229736	5.97834587097168e-5	526.0059204101562	195.34967041015625	0.999955415725708	523.482666015625	194.27572631835938	5.161762237548828e-5	6	000
338	7.280141353607178	3.94885516166687	0.00012087821960449219	5.958797454833984	3.942485809326172	3.9905309677124023e-5	524.8951416015625	194.1063690185547	0.9999666810035706	458.45452880859375	193.34591674804688	0.0004487931728363037	6	000
339	4.305878162384033	3.7606892585754395	4.4792890548706055e-5	4.105111598968506	5.042576313018799	7.587671279907227e-5	525.8377685546875	194.2376251220703	0.9999027252197266	522.6749877929688	195.5969696044922	0.00019112229347229004	6	000
340	5.397826194763184	3.814850091934204	0.00031173229217529297	4.706727504730225	4.483027935028076	3.603100776672363e-5	525.24169921875	193.86849975585938	0.9997677803039551	458.55670166015625	192.55300903320312	0.0006771385669708252	6	000
341	5.9731268882751465	3.020423173904419	6.42538070678711e-5	4.778863906860352	4.31209135055542	3.0279159545898438e-5	525.2841796875	191.60797119140625	0.9994543790817261	522.2077026367188	193.10679626464844	0.00014033913612365723	6	000
342	6.360420227050781	3.8443470001220703	0.00032579898834228516	4.518971920013428	4.411956787109375	0.0001455545425415039	525.6267700195312	195.00819396972656	0.9996991753578186	522.9505004882812	196.1597137451172	0.00042378902435302734	6	000
343	6.092499732971191	4.17041015625	0.00015598535537719727	5.981987476348877	3.830961227416992	3.084540367126465e-5	525.9315185546875	194.84873962402344	0.9999667406082153	522.6504516601562	196.16722106933594	0.00028952956199645996	6	000
344	6.408356189727783	4.121615409851074	0.00032633543014526367	4.598416805267334	4.744446277618408	4.3898820877075195e-5	525.875732421875	194.9228515625	0.999968945980072	522.8931884765625	196.83169555664062	0.0001837611198425293	6	000
345	6.130660057067871	4.0444722175598145	0.0005317032337188721	4.506401538848877	4.176728248596191	3.984570503234863e-5	541.7256469726562	198.9374237060547	0.9998706579208374	457.741455078125	193.301513671875	0.2771573066711426	6	000
346	5.96505069732666	2.91287899017334	0.00013321638107299805	5.638210773468018	4.424037933349609	4.363059997558594e-5	525.9898681640625	194.6193389892578	0.9999050498008728	522.7679443359375	195.44346618652344	0.001103043556213379	6	000
347	5.488510608673096	3.5485711097717285	3.5643577575683594e-5	6.183868408203125	5.317867755889893	2.2709369659423828e-5	527.72314453125	195.73016357421875	0.9999193549156189	458.9894714355469	193.50112915039062	0.0002758800983428955	6	000
348	6.948526382446289	4.453580856323242	0.0005353689193725586	4.380652904510498	5.357396125793457	8.20159912109375e-5	526.0189819335938	193.11595153808594	0.999683141708374	522.9724731445312	194.4829559326172	0.0001958906650543213	6	000
349	6.163961410522461	3.9923763275146484	0.00017121434211730957	5.283931732177734	5.131286144256592	3.3408403396606445e-5	525.2257080078125	193.38211059570312	0.9995368123054504	522.4697265625	195.2764892578125	0.00012788176536560059	6	000
350	6.275184631347656	3.962254047393799	0.0005636513233184814	5.412738800048828	6.476387023925781	7.367134094238281e-5	526.3458251953125	195.64019775390625	0.9997758865356445	523.1421508789062	196.1157684326172	7.873773574829102e-5	6	000
351	5.902493476867676	2.801762104034424	0.0001131594181060791	4.90157413482666	5.287512302398682	7.63237476348877e-5	541.1002807617188	198.46395874023438	0.999507486820221	517.7156982421875	186.00759887695312	0.02335655689239502	6	000
352	6.432706832885742	3.1521925926208496	6.306171417236328e-5	6.2191314697265625	4.644888877868652	2.7954578399658203e-5	525.0872192382812	192.94235229492188	0.9997304081916809	457.500732421875	193.5330352783203	0.0034196078777313232	6	000
353	4.881630897521973	3.267608642578125	4.357099533081055e-5	4.891281604766846	4.683028697967529	4.3392181396484375e-5	525.400390625	194.29383850097656	0.9999362230300903	457.4297180175781	194.81906127929688	0.00040096044540405273	6	000
354	5.890071868896484	3.692556619644165	0.0005345344543457031	5.031044006347656	5.072615146636963	0.00019687414169311523	525.1447143554688	194.1749267578125	0.9999064207077026	521.8855590820312	196.10040283203125	0.0005623996257781982	6	000
355	6.70079231262207	4.284099578857422	0.0018763244152069092	4.15922212600708	5.878352642059326	0.00013139843940734863	525.12109375	195.35496520996094	0.9999879598617554	521.2631225585938	196.9583740234375	0.0008799433708190918	6	000
356	7.3258843421936035	4.217691898345947	0.0008570551872253418	5.12293815612793	4.755377292633057	6.330013275146484e-5	542.4205932617188	199.29652404785156	0.9998530149459839	459.2515563964844	191.9744110107422	0.00224950909614563	6	000
357	4.477013111114502	2.767747640609741	5.8710575103759766e-5	4.484208583831787	5.575266361236572	9.40561294555664e-5	525.9524536132812	193.2739715576172	0.9999418258666992	458.1618957519531	193.84124755859375	0.043601006269454956	6	000
358	2.0583670139312744	382.144775390625	3.197789192199707e-5	517.9851684570312	198.7292938232422	1.8149614334106445e-5	525.210693359375	194.46839904785156	0.9999868869781494	522.7191772460938	196.55874633789062	0.0011962652206420898	6	000
359	6.637921333312988	3.968136787414551	0.00016421079635620117	4.327858924865723	464.5281677246094	5.918741226196289e-5	525.6713256835938	196.66326904296875	0.9999964237213135	522.0040893554688	198.08287048339844	0.0008199512958526611	6	000
360	7.332069396972656	4.498712539672852	0.0004985034465789795	524.8787231445312	199.50341796875	0.00020930171012878418	524.9988403320312	197.35726928710938	0.9999966621398926	522.0191650390625	198.28814697265625	0.0073097944259643555	6	000
361	6.123195171356201	3.977776527404785	0.0012244582176208496	4.198519706726074	5.475114822387695	0.00021013617515563965	524.518310546875	195.17724609375	0.9999963641166687	521.0330200195312	196.66310119628906	0.0013110041618347168	6	000
362	6.8011651039123535	3.418667793273926	0.00012853741645812988	3.6624503135681152	396.8970947265625	5.602836608886719e-5	526.1121215820312	194.4290771484375	0.9999630451202393	522.9737548828125	196.08831787109375	0.00020125508308410645	6	000
363	6.009152889251709	4.2199273109436035	5.5909156799316406e-5	524.3856201171875	198.10353088378906	3.7729740142822266e-5	524.7617797851562	194.7042236328125	0.9999702572822571	521.4989013671875	196.04995727539062	0.0035881400108337402	6	000
364	6.921317100524902	4.3860907554626465	0.00029209256172180176	5.079620838165283	5.180214881896973	7.769465446472168e-5	526.063232421875	193.48658752441406	0.999879002571106	522.994384765625	195.5496063232422	0.00013211369514465332	6	000
365	4.522045612335205	27.663389205932617	0.00046002864837646484	5.712336540222168	2.705570697784424	5.933642387390137e-5	526.8551635742188	195.4150848388672	0.999988317489624	523.4277954101562	196.6077880859375	0.0002664923667907715	6	000
366	5.757449150085449	3.309321880340576	0.0005032718181610107	4.970163345336914	4.911854267120361	0.0001449286937713623	524.6234741210938	193.0039825439453	0.9999780058860779	520.662841796875	195.004150390625	0.0017846226692199707	6	000
367	5.522784233093262	3.597496509552002	3.5375356674194336e-5	517.4388427734375	198.33135986328125	4.869699478149414e-5	525.4265747070312	194.73924255371094	0.9999674558639526	521.58349609375	195.46800231933594	0.0013087093830108643	6	000
368	6.774656772613525	4.266302108764648	0.0008372664451599121	517.0955200195312	197.3829345703125	0.00010606646537780762	524.3870239257812	194.0686798095703	0.9999918937683105	520.5824584960938	195.48411560058594	0.002693355083465576	6	000
369	6.533852577209473	3.9804351329803467	0.00028890371322631836	5.893376350402832	4.302608489990234	5.218386650085449e-5	523.85595703125	192.67660522460938	0.9998989105224609	520.3221435546875	194.4756622314453	0.006961137056350708	6	000
370	5.997852802276611	3.126642942428589	0.00011426210403442383	5.15751314163208	5.201624393463135	7.835030555725098e-5	526.439697265625	194.01527404785156	0.9999388456344604	522.9600219726562	195.45086669921875	0.00012481212615966797	6	000
371	7.124972343444824	3.5224523544311523	0.00013834238052368164	518.0531005859375	198.3415985107422	7.322430610656738e-5	525.6493530273438	193.51028442382812	0.9999418258666992	515.049072265625	191.75401306152344	0.0007868409156799316	6	000
372	5.219083786010742	3.169884204864502	7.072091102600098e-5	518.7388305664062	198.2512664794922	4.610419273376465e-5	525.6204223632812	194.66122436523438	0.999883234500885	522.227783203125	195.5089874267578	0.0028047263622283936	6	000
373	4.552001476287842	3.296682357788086	4.0918588638305664e-5	518.1485595703125	198.11097717285156	4.315376281738281e-5	525.53369140625	194.67250061035156	0.999983012676239	521.5623168945312	195.76516723632812	0.0012905597686767578	6	000
374	6.8633036613464355	3.7940685749053955	0.0008030235767364502	518.7940063476562	198.49703979492188	0.00011923909187316895	525.6300659179688	195.05140686035156	0.9999884963035583	521.3636474609375	197.0784912109375	0.0009558498859405518	6	000
375	7.176750659942627	3.504180908203125	0.0005396604537963867	5.280124187469482	5.599440097808838	0.00010398030281066895	525.4857177734375	194.2469024658203	0.9999822378158569	522.1119995117188	196.00128173828125	0.0005098879337310791	6	000
376	3.5298616886138916	2.541914463043213	4.169344902038574e-5	518.2999267578125	198.20762634277344	8.526444435119629e-5	525.7251586914062	195.80712890625	0.9999964833259583	521.5753784179688	196.89572143554688	0.0015118420124053955	6	000
377	7.145106315612793	3.948133707046509	8.592009544372559e-5	518.2112426757812	199.10498046875	4.7713518142700195e-5	524.832275390625	195.6341552734375	0.9999935626983643	521.2529907226562	197.31394958496094	0.000937730073928833	6	000
378	5.191463947296143	2.3679893016815186	5.704164505004883e-5	517.911865234375	198.22593688964844	6.389617919921875e-5	524.74853515625	193.9074249267578	0.9999530911445618	521.4481201171875	195.18637084960938	0.00259438157081604	6	000
379	7.852276802062988	3.694063901901245	0.0035156607627868652	4.534065246582031	4.364671230316162	0.00014537572860717773	525.4999389648438	193.56497192382812	0.9999133348464966	522.007568359375	195.2480010986328	0.0010777711868286133	6	000
380	6.851802825927734	4.274868965148926	0.0009350180625915527	5.3511247634887695	4.243358135223389	7.012486457824707e-5	525.3057861328125	194.47923278808594	0.9999881982803345	521.6192626953125	196.1815948486328	0.0015300512313842773	6	000
381	6.830904960632324	4.182885646820068	0.0009223222732543945	4.259912490844727	4.623435974121094	0.00023230910301208496	525.0240478515625	193.8076934814453	0.9999825954437256	520.9578857421875	195.88755798339844	0.0008625388145446777	6	000
382	6.07977294921875	3.949808120727539	0.00025582313537597656	5.344074726104736	4.339698791503906	4.869699478149414e-5	526.2528686523438	193.651123046875	0.9999393820762634	522.8082275390625	195.01251220703125	0.000733107328414917	6	000
383	6.427611351013184	3.443084239959717	0.0006252527236938477	4.2045183181762695	4.629239559173584	0.00017207860946655273	526.0026245117188	194.9068145751953	0.9999860525131226	522.6902465820312	196.76353454589844	9.79006290435791e-5	6	000
384	6.092520713806152	2.9381582736968994	8.368492126464844e-5	5.732961177825928	4.69392728805542	4.32133674621582e-5	527.0790405273438	194.86807250976562	0.999950647354126	523.5701293945312	196.16928100585938	0.0004318058490753174	6	000
385	7.276576519012451	2.8283729553222656	8.71121883392334e-5	517.4703369140625	197.8324737548828	5.316734313964844e-5	524.1928100585938	193.2740020751953	0.9999773502349854	521.1820678710938	195.01683044433594	0.001292496919631958	6	000
386	5.41105318069458	3.694593906402588	5.8084726333618164e-5	524.9039306640625	197.79574584960938	4.693865776062012e-5	525.6838989257812	194.70718383789062	0.999993085861206	522.1279296875	196.0963134765625	0.001814037561416626	6	000
387	5.011842727661133	3.079258680343628	5.3435564041137695e-5	525.3458862304688	194.75486755371094	5.27501106262207e-5	525.7611083984375	194.6427764892578	0.9999903440475464	521.9677124023438	196.14039611816406	0.0021692216396331787	6	000
388	6.730013847351074	3.3749876022338867	0.00010824203491210938	5.336271286010742	4.448861598968506	4.461407661437988e-5	526.8223266601562	194.2666473388672	0.9999449253082275	523.1880493164062	195.7622833251953	0.00011196732521057129	6	000
389	6.372475624084473	3.473904848098755	0.00022712349891662598	4.086868762969971	3.714771270751953	7.37309455871582e-5	525.9981079101562	193.86846923828125	0.9999260902404785	522.3973999023438	195.2899627685547	0.00025454163551330566	6	000
390	6.6121602058410645	2.782024383544922	0.00013133883476257324	3.3497581481933594	3.9157423973083496	0.00015473365783691406	526.18212890625	195.21331787109375	0.9999911785125732	522.47900390625	196.60643005371094	0.0001938343048095703	6	000
391	6.7647705078125	3.0916645526885986	8.20159912109375e-5	3.944990873336792	3.461808204650879	7.703900337219238e-5	525.9223022460938	194.3374786376953	0.9999964237213135	521.8538208007812	195.9608154296875	0.0004559755325317383	6	000
392	6.08841609954834	3.3769474029541016	0.00011649727821350098	4.365816116333008	4.624241828918457	9.143352508544922e-5	525.829345703125	195.81202697753906	0.9999736547470093	516.2125244140625	193.6595001220703	0.00022307038307189941	6	000
393	5.347817420959473	2.345874786376953	3.9070844650268555e-5	5.1134467124938965	3.8497703075408936	8.630752563476562e-5	525.7350463867188	193.01416015625	0.999920129776001	522.746337890625	194.205078125	0.0006516873836517334	6	000
394	5.605325698852539	3.3309097290039062	2.720952033996582e-5	4.377211570739746	3.9374840259552	3.9011240005493164e-5	525.8704223632812	195.6033935546875	0.9999780058860779	522.5401611328125	196.87191772460938	0.0010789036750793457	6	000
395	7.3092803955078125	3.9374711513519287	0.00045034289360046387	3.9605796337127686	3.5965585708618164	4.357099533081055e-5	526.29150390625	194.41932678222656	0.9999263286590576	522.9523315429688	196.22308349609375	0.00035306811332702637	6	000
396	1.034724235534668	363.7019958496094	3.191828727722168e-5	5.556687831878662	4.61781120300293	6.008148193359375e-5	525.3238525390625	194.01576232910156	0.9999896287918091	521.9690551757812	195.83558654785156	0.0008292496204376221	6	000
397	7.329185485839844	4.801292419433594	0.0008587837219238281	3.996919631958008	4.040979862213135	0.0002410411834716797	524.626953125	194.77764892578125	0.9999855756759644	521.2739868164062	196.69688415527344	0.001818627119064331	6	000
398	5.71057653427124	2.8893771171569824	0.00022014975547790527	4.559325695037842	4.59566593170166	0.00021255016326904297	524.8674926757812	195.2715301513672	0.999987006187439	521.6292114257812	196.4716339111328	0.012258470058441162	6	000
399	5.9553093910217285	2.585768222808838	3.725290298461914e-5	5.8918023109436035	4.826421737670898	3.299117088317871e-5	525.1737060546875	194.02725219726562	0.9998983144760132	515.2054443359375	191.73800659179688	0.00023671984672546387	6	000
400	6.818190574645996	3.7777998447418213	0.00023615360260009766	4.890224456787109	4.140487194061279	8.669495582580566e-5	526.1484985351562	194.20114135742188	0.9999845027923584	522.487548828125	196.04638671875	0.0006652176380157471	6	000
401	2.3361763954162598	381.52777099609375	5.0395727157592773e-5	4.870284557342529	3.4851326942443848	3.230571746826172e-5	526.0308227539062	195.068359375	0.9997462034225464	522.47119140625	196.39443969726562	0.00027635693550109863	6	000
402	6.391195297241211	3.8453564643859863	0.00016644597053527832	5.10844087600708	3.467914581298828	5.6356191635131836e-5	525.8242797851562	196.17626953125	0.9999948740005493	522.240234375	197.71632385253906	0.002897709608078003	6	000
403	6.536537170410156	3.032970905303955	0.00011450052261352539	4.983208656311035	3.701841354370117	9.763240814208984e-5	525.1449584960938	194.1703643798828	0.9999710321426392	520.9105834960938	195.99452209472656	0.0015565752983093262	6	000
404	5.669273376464844	2.9743094444274902	3.287196159362793e-5	5.197793006896973	5.117147445678711	2.4139881134033203e-5	524.8707885742188	194.18992614746094	0.9999643564224243	521.2550048828125	196.12234497070312	0.0006389617919921875	6	000
405	6.430508613586426	4.33455228805542	0.0009095370769500732	4.443243503570557	4.884013652801514	6.681680679321289e-5	525.3162231445312	194.17193603515625	0.9999192953109741	515.7630615234375	191.36489868164062	0.0013096928596496582	6	000
406	4.973301887512207	3.714488983154297	0.00024816393852233887	4.532690048217773	4.930221080780029	0.00012663006782531738	525.1614990234375	194.4115447998047	0.9999324679374695	521.9179077148438	196.31817626953125	0.00022584199905395508	6	000
407	6.225593566894531	3.079738140106201	0.00011196732521057129	5.4360151290893555	3.805974006652832	6.0051679611206055e-5	525.5776977539062	196.0464324951172	0.9999797344207764	522.1881103515625	196.9307861328125	0.0022607147693634033	6	000
408	5.058059215545654	3.7732765674591064	0.0004011094570159912	4.845977306365967	5.117358207702637	4.985928535461426e-5	524.8904418945312	193.72998046875	0.9999868869781494	521.17724609375	195.70986938476562	0.0017347335815429688	6	000
409	6.5033135414123535	3.9466264247894287	0.00028333067893981934	4.975758075714111	3.9981555938720703	1.9669532775878906e-5	523.8441772460938	194.12823486328125	0.9999597072601318	520.6900634765625	195.33445739746094	0.002333134412765503	6	000
410	6.490084171295166	3.3508689403533936	0.0011065900325775146	4.785041809082031	4.952620983123779	0.00022327899932861328	541.5409545898438	198.86898803710938	0.9997646808624268	521.443359375	195.2676544189453	0.0007194280624389648	6	000
411	5.953366756439209	2.759281635284424	0.00012496113777160645	6.085865497589111	5.690075874328613	0.00010561943054199219	525.2081909179688	198.59271240234375	0.12889519333839417	2.8273487091064453	2.020127058029175	3.3289194107055664e-5	6	000
412	7.281295299530029	3.465487003326416	0.0002988874912261963	6.0636491775512695	5.4426960945129395	4.979968070983887e-5	534.909912109375	225.53346252441406	0.07137581706047058	4.877049922943115	478.424560546875	2.16066837310791e-5	6	000
413	5.852337837219238	3.157625198364258	3.045797348022461e-5	4.440128326416016	3.2206785678863525	1.6927719116210938e-5	535.6985473632812	225.39503479003906	0.2029057741165161	4.628174304962158	478.8760681152344	1.722574234008789e-5	6	000
414	6.073207855224609	4.135141849517822	0.00030049681663513184	3.9989523887634277	287.244384765625	4.7832727432250977e-5	535.1882934570312	224.9955596923828	0.6135026216506958	5.424976348876953	478.77508544921875	3.3229589462280273e-5	6	000
415	4.705463886260986	303.2420959472656	0.00014531612396240234	1.651111364364624	271.50128173828125	0.00029334425926208496	536.0072631835938	225.7119903564453	0.04531809687614441	4.896306991577148	478.3877868652344	1.990795135498047e-5	6	000
416	7.20474910736084	4.247446537017822	0.00014403462409973145	3.0251364707946777	278.37451171875	0.00011140108108520508	535.7882080078125	224.540771484375	0.503332257270813	6.348198890686035	477.53326416015625	1.6987323760986328e-5	6	000
417	38.409515380859375	303.33636474609375	0.9782084226608276	37.63025665283203	304.50048828125	5.8978796005249023e-5	535.8107299804688	225.1235809326172	0.12303641438484192	4.393771171569824	479.1512451171875	2.6106834411621094e-5	6	000
418	7.1538777351379395	4.722169399261475	0.0003440678119659424	4.883040904998779	3.903486490249634	4.100799560546875e-5	535.6864013671875	225.307861328125	0.9046701192855835	2.9278974533081055	2.4646453857421875	2.9742717742919922e-5	6	000
419	4.073792457580566	482.83563232421875	1.823902130126953e-5	5.8419189453125	471.41717529296875	1.4930963516235352e-5	534.845458984375	225.05833435058594	0.2907419800758362	4.173523902893066	478.6351623535156	2.8461217880249023e-5	6	000
420	6.71470832824707	4.177490234375	0.00013235211372375488	4.866195201873779	481.3172607421875	3.173947334289551e-5	535.9772338867188	224.45262145996094	0.6119861006736755	4.605769634246826	478.5136413574219	0.0001316666603088379	6	000
421	2.670109748840332	381.8844909667969	4.309415817260742e-5	4.6786346435546875	3.5048396587371826	7.450580596923828e-6	535.4142456054688	224.84632873535156	0.5762142539024353	6.109209060668945	478.4900207519531	1.576542854309082e-5	6	000
422	6.486800193786621	4.075961112976074	0.000187605619430542	5.660417079925537	3.1964879035949707	1.7017126083374023e-5	534.947998046875	224.20602416992188	0.3137209415435791	5.26955509185791	478.3846740722656	2.0503997802734375e-5	6	000
423	27.90933609008789	193.69403076171875	0.0008985698223114014	6.562314033508301	470.61199951171875	2.2590160369873047e-5	535.8272705078125	224.94235229492188	0.22681093215942383	5.563141822814941	478.38055419921875	2.154707908630371e-5	6	000
424	34.98712921142578	194.32305908203125	0.0004972517490386963	3.5000319480895996	204.1245880126953	1.7344951629638672e-5	535.8450927734375	225.1859130859375	0.12619808316230774	5.170795440673828	477.07269287109375	1.329183578491211e-5	6	000
425	5.277899742126465	3.425666332244873	4.035234451293945e-5	5.250741958618164	395.4583435058594	1.5556812286376953e-5	535.7213134765625	224.32220458984375	0.9081357717514038	5.3989949226379395	477.8778381347656	1.2516975402832031e-5	6	000
426	5.939328670501709	3.930173873901367	0.00030681490898132324	4.839117527008057	2.85323429107666	2.2649765014648438e-5	535.7979125976562	225.1409454345703	0.058288514614105225	2.3982372283935547	1.6847479343414307	2.5272369384765625e-5	6	000
427	5.032733917236328	4.262312889099121	4.032254219055176e-5	6.2479352951049805	471.1741027832031	2.8759241104125977e-5	534.3815307617188	225.8280029296875	0.04375156760215759	5.427387237548828	478.2129211425781	7.516145706176758e-5	6	000
428	7.309882164001465	4.041859149932861	0.00024402141571044922	6.338319778442383	453.12255859375	2.6345252990722656e-5	534.7781982421875	225.2929229736328	0.5841101408004761	5.595273017883301	477.5732421875	3.400444984436035e-5	6	000
429	5.417603015899658	3.141409158706665	3.412365913391113e-5	5.194363117218018	2.875777006149292	2.3365020751953125e-5	534.8178100585938	225.73092651367188	0.41870298981666565	5.0048980712890625	477.80914306640625	4.348158836364746e-5	6	000
430	32.557098388671875	209.12710571289062	0.0026040971279144287	5.538118362426758	482.0069885253906	1.710653305053711e-5	535.75634765625	225.55715942382812	0.12875691056251526	6.037217140197754	478.83966064453125	0.00010082125663757324	6	000
431	6.331333160400391	3.4288856983184814	5.173683166503906e-5	5.114908695220947	2.884350299835205	1.8149614334106445e-5	535.4281616210938	225.45428466796875	0.4753791093826294	4.992704391479492	478.6785888671875	1.1712312698364258e-5	6	000
432	6.119484901428223	3.859173536300659	0.00010561943054199219	4.768988132476807	3.9661974906921387	1.817941665649414e-5	535.7290649414062	224.0135955810547	0.5486482977867126	4.781027793884277	478.4861145019531	2.9087066650390625e-5	6	000
433	6.791387557983398	2.8835952281951904	2.8192996978759766e-5	5.4336066246032715	3.0823299884796143	8.58306884765625e-6	535.7911376953125	224.9979705810547	0.6379925012588501	5.097316741943359	478.8994140625	5.453824996948242e-5	6	000
434	6.608713150024414	3.7467124462127686	0.00029164552688598633	6.080684185028076	4.420231342315674	5.644559860229492e-5	535.1165161132812	224.97898864746094	0.31697285175323486	2.3658201694488525	1.3956828117370605	3.287196159362793e-5	6	000
435	1.8536992073059082	381.403076171875	3.001093864440918e-5	5.828896522521973	4.286491870880127	3.2514333724975586e-5	535.5474853515625	225.37445068359375	0.04497992992401123	4.98292350769043	478.67236328125	1.3768672943115234e-5	6	000
436	3.277672290802002	381.96905517578125	3.769993782043457e-5	6.520938396453857	472.65155029296875	8.493661880493164e-6	534.4822387695312	225.1996307373047	0.025639653205871582	5.033969402313232	478.15020751953125	5.4836273193359375e-5	6	000
437	2.7054283618927	382.23834228515625	3.2007694244384766e-5	5.5923638343811035	4.326465606689453	1.3023614883422852e-5	534.9611206054688	225.12664794921875	0.13058611750602722	5.138279914855957	477.7897033691406	1.58846378326416e-5	6	000
438	6.670517921447754	4.024693012237549	0.00013688206672668457	5.733768463134766	3.3875250816345215	1.5020370483398438e-5	534.5226440429688	224.5914306640625	0.9010144472122192	5.16278076171875	478.5312194824219	1.6480684280395508e-5	6	000
439	6.507480144500732	3.849025011062622	5.8263540267944336e-5	5.563798904418945	4.6595330238342285	1.9222497940063477e-5	535.0079345703125	224.927978515625	0.45500507950782776	5.607941150665283	478.19647216796875	2.1845102310180664e-5	6	000
440	7.384390830993652	4.4906005859375	0.0011269748210906982	4.72343111038208	5.187135219573975	0.00015592575073242188	535.813720703125	225.23912048339844	0.13611051440238953	2.0705533027648926	2.7744808197021484	8.067488670349121e-5	6	000
441	5.559121608734131	3.01523756980896	0.00012931227684020996	4.620352268218994	4.928024768829346	3.865361213684082e-5	535.1317138671875	223.5665283203125	0.894351601600647	4.934947967529297	477.24755859375	1.8596649169921875e-5	6	000
442	7.0769362449646	3.5378577709198	0.0010381340980529785	4.719285011291504	4.84891939163208	9.250640869140625e-5	535.4278564453125	224.46438598632812	0.6906183958053589	1.6405141353607178	2.0069944858551025	3.769993782043457e-5	6	000
443	6.272450923919678	3.501631498336792	0.001239478588104248	4.414812088012695	4.411159515380859	0.00012126564979553223	534.979248046875	225.00015258789062	0.8706172108650208	2.01845645904541	1.7069015502929688	4.1544437408447266e-5	6	000
444	5.76064395904541	3.7085790634155273	0.000390470027923584	5.652097702026367	3.7025558948516846	0.0002078413963317871	535.1549072265625	224.8545684814453	0.18742018938064575	2.397894859313965	2.2994344234466553	8.335709571838379e-5	6	000
445	6.705581188201904	2.974060535430908	0.0003611147403717041	5.411943435668945	5.3821120262146	7.581710815429688e-5	534.9754638671875	224.8830108642578	0.4918539226055145	2.183462619781494	1.9174723625183105	2.7626752853393555e-5	6	000
446	6.507833957672119	3.8559818267822266	0.00012299418449401855	4.888199806213379	3.931652784347534	1.9431114196777344e-5	535.049560546875	224.35606384277344	0.9473342299461365	5.349736213684082	477.9776916503906	4.9561262130737305e-5	6	000
447	6.916415214538574	3.4756298065185547	4.124641418457031e-5	3.543926239013672	127.50243377685547	2.7358531951904297e-5	536.0347900390625	224.7145538330078	0.8304615020751953	4.911742687225342	478.4276428222656	1.5407800674438477e-5	6	000
448	2.606483221054077	382.65618896484375	2.720952033996582e-5	5.44710636138916	5.166592597961426	3.987550735473633e-5	534.8631591796875	225.28704833984375	0.3572837710380554	5.163106918334961	477.6835021972656	1.8864870071411133e-5	6	000
449	2.8331379890441895	381.9267883300781	5.003809928894043e-5	6.705196380615234	472.7545471191406	1.3589859008789062e-5	535.4112548828125	224.08473205566406	0.6166802048683167	4.389371871948242	478.3748474121094	6.979703903198242e-5	6	000
450	27.10602378845215	118.68643188476562	0.05633547902107239	5.784668922424316	3.744403839111328	1.96993350982666e-5	535.2013549804688	225.46934509277344	0.2547401487827301	5.067532539367676	478.6231689453125	2.5928020477294922e-5	6	000
451	2.0000126361846924	381.8276672363281	3.725290298461914e-5	4.308584690093994	463.5693054199219	4.348158836364746e-5	534.1517944335938	225.38919067382812	0.36838746070861816	4.9031195640563965	478.03289794921875	3.719329833984375e-5	6	000
452	7.388215065002441	3.8748886585235596	4.13358211517334e-5	6.2259063720703125	4.149318218231201	1.4185905456542969e-5	535.8072509765625	224.95974731445312	0.2666744291782379	4.900022983551025	478.8200988769531	3.6209821701049805e-5	6	000
453	2.101606845855713	382.38507080078125	2.256035804748535e-5	6.473079204559326	482.5697937011719	8.434057235717773e-6	536.18896484375	224.49920654296875	0.741539478302002	5.520925521850586	478.6373596191406	6.797909736633301e-5	6	000
454	1.5392308235168457	364.20782470703125	1.7911195755004883e-5	4.363409996032715	3.2493300437927246	1.4513731002807617e-5	535.1777954101562	224.9931640625	0.16280853748321533	4.2804436683654785	478.5533447265625	2.73287296295166e-5	6	000
455	6.3476409912109375	3.067885637283325	5.862116813659668e-5	5.124133110046387	3.5834245681762695	1.7344951629638672e-5	535.763427734375	225.22811889648438	0.9433177709579468	2.263219118118286	1.60552978515625	9.626150131225586e-6	6	000
456	4.871960639953613	3.3767952919006348	4.70280647277832e-5	4.919429779052734	4.860090255737305	4.9620866775512695e-5	535.1437377929688	224.84422302246094	0.9939678907394409	2.2347657680511475	1.839108943939209	2.7358531951904297e-5	6	000
457	3.45661997795105	382.14434814453125	2.5033950805664062e-5	6.538051605224609	471.4200439453125	1.767277717590332e-5	534.8343505859375	224.91688537597656	0.5272997617721558	4.9995646476745605	478.7077331542969	2.816319465637207e-5	6	000
458	4.84385871887207	3.2456789016723633	2.849102020263672e-5	5.283658504486084	4.876646518707275	2.1129846572875977e-5	534.0205078125	224.7901153564453	0.35695093870162964	2.066279888153076	0.45746469497680664	8.404254913330078e-6	6	000
459	6.925029754638672	4.1868157386779785	0.00024375319480895996	5.070107460021973	5.898285865783691	2.294778823852539e-5	534.7557373046875	226.1219024658203	0.23588651418685913	5.615495681762695	478.7511901855469	4.458427429199219e-5	6	000
460	7.337082862854004	4.465103626251221	0.0003611147403717041	5.094505786895752	4.3580522537231445	1.7017126083374023e-5	535.3598022460938	226.06515502929688	0.5048050880432129	5.1656293869018555	478.2469482421875	1.958012580871582e-5	6	000
461	6.723389625549316	3.9358584880828857	8.997321128845215e-5	5.104672431945801	3.6948935985565186	2.4080276489257812e-5	535.4619140625	225.4978485107422	0.025774359703063965	382.6804504394531	3.8233964443206787	1.4543533325195312e-5	6	000
462	6.395055294036865	3.464755058288574	0.0003618896007537842	5.46429967880249	5.473355293273926	6.669759750366211e-5	534.902099609375	225.0240936279297	0.6254442930221558	4.812170028686523	478.73291015625	2.2798776626586914e-5	6	000
463	1.5410246849060059	363.8753356933594	3.7342309951782227e-5	6.257596015930176	4.679691791534424	2.4497509002685547e-5	534.98046875	225.4659423828125	0.0133037269115448	4.945552825927734	478.3503723144531	3.4421682357788086e-5	6	000
464	7.016962051391602	4.3665995597839355	0.0009753704071044922	5.125605583190918	4.801695823669434	6.1005353927612305e-5	533.2650146484375	225.32177734375	0.3039998412132263	2.2592530250549316	1.4650673866271973	3.018975257873535e-5	6	000
465	7.13839054107666	3.615540027618408	0.0004748404026031494	5.073759078979492	4.842106819152832	7.709860801696777e-5	535.6381225585938	225.27976989746094	0.3396594822406769	2.375753402709961	1.8462762832641602	2.6851892471313477e-5	6	000
466	6.603515625	2.624432325363159	5.581974983215332e-5	36.68341064453125	249.69276428222656	4.819035530090332e-5	534.6761474609375	225.69549560546875	0.013427644968032837	4.678242206573486	478.8372802734375	1.4394521713256836e-5	6	000
467	6.478167533874512	2.928068161010742	0.00033918023109436035	5.391552925109863	4.908884048461914	5.0395727157592773e-5	535.4486694335938	224.03538513183594	0.9258084297180176	2.0675950050354004	1.495551586151123	1.189112663269043e-5	6	000
468	4.4617600440979	3.8826446533203125	0.00012868642807006836	36.491031646728516	251.10641479492188	0.00015681982040405273	535.340576171875	225.2224884033203	0.8002585172653198	0.8579120635986328	1.062567949295044	2.574920654296875e-5	6	000
469	5.217626571655273	3.920720338821411	0.00024148821830749512	4.466268539428711	5.520031452178955	0.00019463896751403809	535.3197021484375	225.61497497558594	0.4964689314365387	2.4574246406555176	2.1145172119140625	8.735060691833496e-5	6	000
470	7.1920485496521	4.134893417358398	0.004074215888977051	3.866389036178589	4.643345355987549	0.0009055733680725098	535.1704711914062	225.16342163085938	0.5855761170387268	2.61653470993042	2.9202799797058105	0.0007352530956268311	6	000
471	6.166498184204102	3.6676504611968994	0.0013887286186218262	4.519573211669922	4.2399001121521	0.0004214942455291748	534.9974975585938	225.4744415283203	0.4358031451702118	2.6234476566314697	2.4236936569213867	0.0002993941307067871	6	000
472	31.13174819946289	244.66114807128906	3.966689109802246e-5	34.691654205322266	245.77593994140625	0.12193724513053894	534.8357543945312	225.00511169433594	0.3378358483314514	31.827550888061523	245.46067810058594	2.1725893020629883e-5	6	000
473	6.102941513061523	2.9266841411590576	3.454089164733887e-5	4.739967346191406	3.407980442047119	5.066394805908203e-5	535.3513793945312	224.69639587402344	0.6604059338569641	4.555165767669678	478.5320739746094	2.0265579223632812e-5	6	000
474	31.954486846923828	244.861328125	0.0038998425006866455	34.80104446411133	246.39877319335938	6.377696990966797e-5	535.0388793945312	224.25018310546875	0.6196105480194092	4.850785732269287	478.308349609375	2.3305416107177734e-5	6	000
475	5.757226467132568	3.6240155696868896	0.00018328428268432617	4.28432035446167	3.503460645675659	0.00010406970977783203	535.5370483398438	225.73800659179688	0.054064005613327026	2.2172164916992188	2.2742791175842285	7.069110870361328e-5	6	000
476	5.785645961761475	117.11441802978516	4.318356513977051e-5	4.371159553527832	3.832529306411743	4.357099533081055e-5	534.0846557617188	225.73263549804688	0.11731097102165222	2.5336155891418457	1.6996190547943115	2.0563602447509766e-5	6	000
477	7.709652900695801	4.40604305267334	0.0004704594612121582	4.171431064605713	3.337482452392578	7.009506225585938e-5	534.0811157226562	225.65155029296875	0.42071717977523804	3.4354615211486816	2.842261791229248	5.602836608886719e-5	6	000
478	10.316373825073242	115.7692642211914	0.19149643182754517	3.950704574584961	3.779513359069824	9.277462959289551e-5	534.7332763671875	225.75698852539062	0.11742833256721497	2.5366783142089844	2.2712209224700928	6.404519081115723e-5	6	000
479	12.460172653198242	4.712612152099609	0.007170259952545166	3.9945976734161377	4.174225330352783	0.0003961622714996338	534.2311401367188	224.7666778564453	0.6368006467819214	3.1149330139160156	2.7212975025177	0.0005380511283874512	6	000
480	4.190260410308838	2.8213353157043457	0.00011473894119262695	4.544490337371826	4.374417781829834	8.323788642883301e-5	533.7056884765625	224.8455047607422	0.5668771266937256	4.927271366119385	477.8593444824219	1.665949821472168e-5	6	000
481	6.90118408203125	4.372511386871338	0.0002913475036621094	5.502021789550781	4.348423480987549	4.521012306213379e-5	534.2250366210938	224.50564575195312	0.8351238369941711	4.999794006347656	478.493896484375	1.6123056411743164e-5	6	000
482	5.960934162139893	3.6341335773468018	0.00021210312843322754	4.185138702392578	3.532853841781616	8.982419967651367e-5	534.2190551757812	225.30267333984375	0.7331748008728027	1.9923343658447266	1.2701616287231445	6.55055046081543e-5	6	000
483	4.693100929260254	3.6881306171417236	0.00024831295013427734	4.2111053466796875	5.457094192504883	0.00018736720085144043	533.7092895507812	225.56773376464844	0.8256595730781555	1.584890604019165	1.4274671077728271	6.973743438720703e-5	6	000
484	7.408242225646973	3.885690927505493	0.0013560354709625244	5.55954647064209	4.677486896514893	7.015466690063477e-5	534.9749145507812	224.92501831054688	0.6400973796844482	2.055978298187256	1.764167308807373	3.11434268951416e-5	6	000
485	7.100564002990723	3.416686773300171	0.0012925565242767334	4.85725736618042	4.953010082244873	0.0001755058765411377	534.2988891601562	225.23599243164062	0.9120455980300903	1.9624950885772705	1.9229481220245361	7.066130638122559e-5	6	000
486	6.076935768127441	3.539726972579956	0.00038501620292663574	3.892976999282837	4.219717502593994	0.00010755658149719238	533.9773559570312	223.98861694335938	0.6315447092056274	1.2870652675628662	1.7838382720947266	2.2798776626586914e-5	6	000
487	6.219135284423828	4.505871772766113	0.0010080337524414062	4.63407039642334	4.416469097137451	9.694695472717285e-5	535.1218872070312	225.41307067871094	0.8653213977813721	1.9953508377075195	2.1164605617523193	4.0143728256225586e-5	6	000
488	7.353055000305176	3.649366617202759	0.0018001198768615723	4.66218900680542	4.242562770843506	0.00011217594146728516	535.1174926757812	224.23532104492188	0.8641631603240967	3.2841293811798096	2.3043813705444336	8.83340835571289e-5	6	000
489	4.743356704711914	3.48453950881958	0.00015059113502502441	3.8467025756835938	4.609419345855713	7.522106170654297e-5	535.2197875976562	225.81350708007812	0.10505494475364685	2.167858123779297	1.0077450275421143	3.641843795776367e-5	6	000
490	5.899186134338379	2.252004623413086	0.0003037452697753906	5.3961286544799805	5.620316982269287	0.00018936395645141602	535.96337890625	224.36074829101562	0.7038303017616272	2.185246467590332	2.341404914855957	4.1812658309936523e-5	6	000
491	7.031850337982178	3.121793031692505	0.001849353313446045	5.363901138305664	4.516816139221191	9.79006290435791e-5	534.6748046875	225.30990600585938	0.05046647787094116	4.644388198852539	477.7594909667969	6.42538070678711e-5	6	000
492	6.277376651763916	3.935007333755493	0.0005270242691040039	4.005215644836426	4.250894546508789	8.568167686462402e-5	534.1249389648438	224.5190887451172	0.8820440769195557	1.832796573638916	2.354710102081299	4.7326087951660156e-5	6	000
493	6.501220703125	2.954463481903076	0.00040352344512939453	5.489865303039551	4.281982421875	6.124377250671387e-5	534.2118530273438	225.34893798828125	0.7021572589874268	2.0763888359069824	1.980745553970337	2.6106834411621094e-5	6	000
494	5.557064533233643	3.1370904445648193	0.00016129016876220703	4.795651435852051	4.776549339294434	6.967782974243164e-5	535.2236328125	225.22073364257812	0.8061327934265137	2.270146369934082	1.5342824459075928	3.0338764190673828e-5	6	000
495	6.693515777587891	3.664902687072754	0.0010332167148590088	4.251678943634033	5.2989702224731445	0.00010475516319274902	534.5435791015625	225.37660217285156	0.8683469295501709	2.239574909210205	2.395582675933838	4.023313522338867e-5	6	000
496	6.187455177307129	3.415123462677002	0.0004234015941619873	4.322975158691406	4.877969741821289	8.7738037109375e-5	534.2039794921875	224.79104614257812	0.9469528198242188	1.8713102340698242	1.6097846031188965	4.017353057861328e-5	6	000
497	7.430074691772461	4.510177135467529	0.0012411177158355713	3.99082612991333	4.0698137283325195	8.13901424407959e-5	535.5570068359375	225.24325561523438	0.6964977979660034	2.96645450592041	2.205801010131836	5.40316104888916e-5	6	000
498	7.241267204284668	3.8247528076171875	0.0007779300212860107	4.95278263092041	5.281435966491699	6.830692291259766e-5	534.1338500976562	224.86341857910156	0.9549834728240967	1.9708547592163086	1.8290679454803467	2.3692846298217773e-5	6	000
499	5.090033531188965	3.237623453140259	7.680058479309082e-5	4.9071807861328125	4.908463478088379	3.159046173095703e-5	535.3319702148438	225.19952392578125	0.22469055652618408	5.176297187805176	477.6351013183594	2.6434659957885742e-5	6	000
500	6.992527008056641	4.014995574951172	0.0021958351135253906	4.761066913604736	5.176621437072754	0.00013250112533569336	534.3189697265625	225.54722595214844	0.7690339088439941	2.214552879333496	2.5860438346862793	6.22868537902832e-5	6	000
501	6.8667731285095215	3.9651546478271484	0.0008516609668731689	4.463512420654297	4.257067680358887	7.268786430358887e-5	534.3856201171875	224.86000061035156	0.8138437867164612	2.4551539421081543	2.6051788330078125	4.208087921142578e-5	6	000
502	5.056797504425049	3.4453353881835938	8.592009544372559e-5	5.326306343078613	5.042278289794922	3.102421760559082e-5	534.3589477539062	224.85548400878906	0.8819865584373474	4.690911293029785	478.1316223144531	2.1725893020629883e-5	6	000
503	6.393623352050781	3.610255241394043	0.0004989504814147949	4.734062671661377	4.14274263381958	7.507205009460449e-5	535.4628295898438	224.76930236816406	0.6964448690414429	2.236504316329956	2.0865793228149414	3.844499588012695e-5	6	000
504	6.530820846557617	3.577869176864624	0.0012651681900024414	4.907296180725098	5.760853290557861	0.00010067224502563477	535.0242919921875	224.83740234375	0.7672064304351807	1.73592209815979	1.577702283859253	2.5272369384765625e-5	6	000
505	7.480829238891602	4.00005578994751	0.0004725456237792969	5.625052452087402	5.81887149810791	5.2481889724731445e-5	534.6724853515625	225.4139404296875	0.19184592366218567	2.146721363067627	2.2863352298736572	2.574920654296875e-5	6	000
506	6.403193473815918	3.600353240966797	0.00015151500701904297	5.665786266326904	471.7542419433594	6.246566772460938e-5	534.9251098632812	224.41473388671875	0.7338509559631348	4.864234924316406	478.0520324707031	8.812546730041504e-5	6	000
507	7.7022247314453125	4.156183242797852	0.0023163259029388428	4.893019676208496	5.1929216384887695	0.00010752677917480469	533.7393798828125	224.51651000976562	0.9507514238357544	2.2890634536743164	2.4706473350524902	9.608268737792969e-5	6	000
508	6.748317718505859	3.526203155517578	0.0007831752300262451	4.973165035247803	4.309625148773193	8.821487426757812e-5	535.8506469726562	224.1203155517578	0.8330169916152954	1.9244890213012695	2.080502510070801	3.764033317565918e-5	6	000
509	6.936899185180664	4.209822177886963	0.0015319585800170898	4.17746639251709	5.2751054763793945	7.94529914855957e-5	534.714111328125	224.9388427734375	0.48771435022354126	5.973250865936279	478.1650390625	4.2438507080078125e-5	6	000
510	6.433470726013184	3.46583890914917	0.0003985762596130371	4.266571044921875	4.816414833068848	5.030632019042969e-5	534.9115600585938	226.7022247314453	0.18865203857421875	4.604482173919678	478.0038146972656	2.86102294921875e-5	6	000
511	7.141385078430176	3.7054738998413086	0.0003051459789276123	4.477601051330566	4.211057662963867	3.5315752029418945e-5	534.6524658203125	225.4617919921875	0.5579288005828857	5.286222457885742	478.2037353515625	3.129243850708008e-5	6	000
512	6.3675947189331055	3.828092575073242	0.00019031763076782227	5.219437599182129	4.8811469078063965	3.072619438171387e-5	534.6580200195312	225.45005798339844	0.5530592203140259	4.584860801696777	478.23583984375	2.4318695068359375e-5	6	000
513	5.828369140625	4.598320007324219	0.003027111291885376	3.3596222400665283	5.188855171203613	0.00023216009140014648	536.0591430664062	224.93240356445312	0.7088428139686584	1.7616779804229736	2.192612648010254	0.00010570883750915527	6	000
514	5.456644535064697	3.5969061851501465	8.383393287658691e-5	5.986966609954834	5.605337142944336	3.603100776672363e-5	535.0618896484375	224.35939025878906	0.42188024520874023	4.799581527709961	478.4685363769531	1.4871358871459961e-5	6	000
515	7.500378608703613	3.747119188308716	0.0007210969924926758	4.432319164276123	4.168050289154053	5.385279655456543e-5	535.600830078125	225.22132873535156	0.4810594916343689	2.684980869293213	2.229611396789551	3.412365913391113e-5	6	000
516	6.471704483032227	3.5133659839630127	9.700655937194824e-5	5.204832553863525	4.197812080383301	1.2964010238647461e-5	534.872802734375	226.3888702392578	0.02515515685081482	30.726768493652344	243.4084014892578	6.008148193359375e-5	6	000
517	6.299903869628906	3.0567452907562256	9.098649024963379e-5	6.210500717163086	5.389608383178711	2.8133392333984375e-5	535.769287109375	224.62332153320312	0.8947927951812744	4.9982008934021	477.6730041503906	2.1278858184814453e-5	6	000
518	6.8096418380737305	3.797889232635498	4.8488378524780273e-5	6.103684425354004	3.5301742553710938	1.558661460876465e-5	535.3038330078125	224.94500732421875	0.763282299041748	5.8152313232421875	478.048095703125	1.5497207641601562e-5	6	000
519	4.247906684875488	2.778123378753662	6.508827209472656e-5	6.1592230796813965	5.373061180114746	7.459521293640137e-5	535.295166015625	224.4302215576172	0.799665629863739	5.63547420501709	478.2931213378906	4.234910011291504e-5	6	000
520	6.807003021240234	4.827576637268066	0.0008475184440612793	4.567722797393799	3.7988293170928955	5.504488945007324e-5	536.087890625	224.6422882080078	0.3179674744606018	1.7989447116851807	2.269540786743164	3.287196159362793e-5	6	000
521	4.43068790435791	2.475123643875122	4.038214683532715e-5	6.162763595581055	5.599016189575195	3.311038017272949e-5	536.346435546875	225.4867706298828	0.13975229859352112	5.727948188781738	477.9125671386719	8.910894393920898e-5	6	000
522	4.0849504470825195	3.02970027923584	0.0001926124095916748	4.717085838317871	4.929571151733398	0.00019738078117370605	535.4641723632812	226.05235290527344	0.008506149053573608	1.701186180114746	0.9277119636535645	7.623434066772461e-5	6	000
523	5.260777473449707	3.297290325164795	3.802776336669922e-5	6.5110554695129395	5.858229637145996	3.6209821701049805e-5	535.1615600585938	224.5666046142578	0.0381779670715332	5.353574275970459	478.742919921875	1.290440559387207e-5	6	000
524	4.662510871887207	2.588470458984375	6.774067878723145e-5	4.917108058929443	5.522031307220459	8.746981620788574e-5	534.73876953125	224.74855041503906	0.8325811624526978	5.3639984130859375	478.3097839355469	8.293986320495605e-5	6	000
525	6.023141384124756	3.437826633453369	0.0002034306526184082	4.804551124572754	4.83842658996582	5.829334259033203e-5	535.0084838867188	224.7433624267578	0.8713048696517944	4.664937973022461	478.7980041503906	1.7464160919189453e-5	6	000
526	5.2621026039123535	3.1673364639282227	0.00030753016471862793	5.050804138183594	4.9597578048706055	9.66787338256836e-5	535.1056518554688	225.63796997070312	0.03328585624694824	1.5737638473510742	1.4946436882019043	4.163384437561035e-5	6	000
527	6.319699764251709	3.2903130054473877	6.830692291259766e-5	5.356301307678223	4.95673131942749	3.9130449295043945e-5	534.4777221679688	224.07247924804688	0.4159667491912842	30.424148559570312	241.71542358398438	6.541609764099121e-5	6	000
528	3.2721025943756104	3.5851454734802246	6.765127182006836e-5	4.892399311065674	6.879153251647949	0.0001405179500579834	535.4971313476562	225.22821044921875	0.012080341577529907	5.348669528961182	478.6890563964844	4.3064355850219727e-5	6	000
529	6.274811744689941	2.739278793334961	0.00016835331916809082	5.098426818847656	4.637516975402832	4.920363426208496e-5	535.601806640625	224.92733764648438	0.6732684969902039	6.042893409729004	478.4494934082031	3.8683414459228516e-5	6	000
530	6.761109352111816	3.2403206825256348	0.0007487833499908447	4.778819561004639	5.3448638916015625	8.338689804077148e-5	534.8163452148438	224.49102783203125	0.8085207939147949	2.545494318008423	2.3129844665527344	3.993511199951172e-5	6	000
531	5.565432548522949	2.596968173980713	4.988908767700195e-5	5.61704158782959	5.261238098144531	3.898143768310547e-5	534.845458984375	225.30892944335938	0.3731032609939575	4.212307929992676	478.242919921875	1.7642974853515625e-5	6	000
532	5.755362033843994	3.520158290863037	0.000202178955078125	4.8581342697143555	5.208581924438477	3.796815872192383e-5	535.143798828125	225.07958984375	0.009346842765808105	5.189536094665527	478.5818786621094	3.1054019927978516e-5	6	000
533	5.931354522705078	3.4717133045196533	0.0001456141471862793	5.3146162033081055	4.818074703216553	3.075599670410156e-5	535.4072265625	225.20306396484375	0.44131219387054443	5.202938079833984	478.5007629394531	5.710124969482422e-5	6	000
534	0.7820549011230469	364.18212890625	1.627206802368164e-5	5.882737636566162	4.861259937286377	3.1888484954833984e-5	534.8674926757812	224.04519653320312	0.7799789905548096	6.0815277099609375	478.4883728027344	1.65402889251709e-5	6	000
535	6.147870063781738	3.575087308883667	0.00017178058624267578	4.863832473754883	5.257992267608643	5.8084726333618164e-5	535.3069458007812	224.4097137451172	0.1281716525554657	5.507933139801025	478.1870422363281	3.269314765930176e-5	6	000
536	3.9534976482391357	2.7659080028533936	0.00012639164924621582	4.662507057189941	5.030734062194824	0.00015616416931152344	535.1083984375	224.79656982421875	0.5684075951576233	1.9228951930999756	2.1089491844177246	6.16312026977539e-5	6	000
537	5.379086494445801	2.855254650115967	9.718537330627441e-5	5.8769211769104	5.281317710876465	4.9054622650146484e-5	535.207275390625	225.80870056152344	0.040994226932525635	2.7518460750579834	0.96732497215271	2.2619962692260742e-5	6	000
538	4.428427219390869	3.0976226329803467	8.243322372436523e-5	4.939761161804199	5.222606182098389	0.00010913610458374023	534.725830078125	225.40576171875	0.1586059331893921	1.9461350440979004	1.296410083770752	4.7594308853149414e-5	6	000
539	6.068011283874512	5.053969383239746	0.0002776682376861572	4.475439548492432	5.614748001098633	8.96751880645752e-5	534.8175048828125	225.16522216796875	0.6899125576019287	1.47727370262146	1.605987787246704	4.684925079345703e-5	6	000
540	0.958167552947998	364.1261901855469	4.342198371887207e-5	5.087151527404785	4.113750457763672	3.9011240005493164e-5	534.8605346679688	225.51524353027344	0.1214945912361145	2.0555567741394043	0.8680820465087891	1.710653305053711e-5	6	000
541	6.233316421508789	4.638071537017822	0.00012159347534179688	6.1429762840271	4.868191242218018	3.6656856536865234e-5	535.2503662109375	224.10775756835938	0.12703970074653625	3.1488239765167236	1.8688669204711914	1.8388032913208008e-5	6	000
542	5.646418571472168	3.327779531478882	0.0002727508544921875	4.840141296386719	4.291073322296143	0.00012242794036865234	535.536376953125	224.9497833251953	0.6158860325813293	1.950124740600586	2.357832431793213	6.034970283508301e-5	6	000
543	7.015349388122559	3.895380735397339	0.00040605664253234863	4.480410575866699	3.9044125080108643	2.995133399963379e-5	534.8368530273438	225.5467071533203	0.11957904696464539	5.26821231842041	479.07342529296875	2.536177635192871e-5	6	000
544	6.703684329986572	4.321419715881348	0.00015467405319213867	5.086904048919678	4.313729286193848	3.5643577575683594e-5	535.0810546875	224.3195037841797	0.5082561373710632	4.346056938171387	478.5687561035156	4.342198371887207e-5	6	000
545	6.694504737854004	3.874964475631714	0.00038763880729675293	5.817383766174316	4.897038459777832	4.5925378799438477e-5	534.978515625	225.41342163085938	0.3123524785041809	5.850496768951416	477.84625244140625	3.7282705307006836e-5	6	000
546	6.473743915557861	4.5474534034729	0.00028973817825317383	5.618852138519287	4.548024654388428	2.6106834411621094e-5	535.03369140625	225.05758666992188	0.38001346588134766	4.6270551681518555	478.6641540527344	2.0116567611694336e-5	6	000
547	5.176407814025879	2.983799457550049	5.1528215408325195e-5	5.790761947631836	5.83400297164917	4.684925079345703e-5	534.5652465820312	225.0783233642578	0.1340002715587616	1.9991967678070068	1.0430402755737305	1.7523765563964844e-5	6	000
548	4.784485340118408	2.6195547580718994	7.763504981994629e-5	5.288293361663818	5.129085540771484	3.9517879486083984e-5	535.3801879882812	225.1898651123047	0.38821613788604736	6.27921724319458	478.0957336425781	2.467632293701172e-5	6	000
549	6.609153747558594	3.8849375247955322	0.0010319948196411133	5.555290699005127	5.697343826293945	0.0002474784851074219	535.102783203125	224.49771118164062	0.8367384672164917	2.1040120124816895	2.039187431335449	9.340047836303711e-5	6	000
550	6.725152015686035	2.5939230918884277	0.0001258552074432373	5.565881729125977	4.823451995849609	2.047419548034668e-5	535.6231689453125	225.69418334960938	0.15089836716651917	4.0552897453308105	478.2457275390625	1.6570091247558594e-5	6	000
