# Supplementary material for: An automated feeding system for the African killifish reveals the impact of diet on lifespan and allows scalable assessment of associative learning
Source: eLife. 2022 Nov 10;11:e69008. doi: 10.7554/eLife.69008 (PMC9788828; doi:10.7554/eLife.69008)
Supplement: Figure 6—source data 2. [file elife-69008-fig6-data2.zip › Training Trajectories/t2_REC053DLC_resnet50_TrainAllTheThingsJun28shuffle1_1030000.csv]

bodyparts_coords	fishhead_x	fishhead_y	fishhead_likelihood	fishtail_x	fishtail_y	fishtail_likelihood	redlight_x	redlight_y	redlight_likelihood	fooddrop_x	fooddrop_y	fooddrop_likelihood	fishnum	recordingnum
0	373.8207092285156	206.91366577148438	0.8374850749969482	419.8713073730469	205.81251525878906	0.8822214603424072	422.2529296875	202.81809997558594	0.028426021337509155	376.20452880859375	208.33541870117188	0.00014823675155639648	2	053
1	374.8437805175781	206.801513671875	0.20036104321479797	420.2886047363281	206.52587890625	0.20721030235290527	421.69854736328125	203.31898498535156	0.02107200026512146	367.2152099609375	210.50209045410156	0.0004978477954864502	2	053
2	373.7866516113281	206.53123474121094	0.9984776973724365	415.6086730957031	206.72393798828125	0.0033638179302215576	416.94085693359375	206.4619903564453	0.007635712623596191	376.0204772949219	207.46778869628906	0.00047278404235839844	2	053
3	374.26806640625	205.3840789794922	0.9996852278709412	417.6495666503906	206.2864990234375	0.04127448797225952	419.8884582519531	204.8030242919922	0.11092594265937805	377.0497741699219	206.98016357421875	0.0008847415447235107	2	053
4	373.58154296875	205.39297485351562	0.998451828956604	418.64605712890625	207.18313598632812	0.010287463665008545	421.68975830078125	203.8088836669922	0.022208690643310547	376.5985107421875	206.71188354492188	0.0020106136798858643	2	053
5	374.830810546875	205.0923309326172	0.9999706745147705	418.8689270019531	205.4098358154297	0.20136559009552002	422.88641357421875	204.0369873046875	0.0357261598110199	377.8839416503906	207.27444458007812	0.0005404651165008545	2	053
6	374.8246765136719	205.6975555419922	0.99993896484375	416.9735412597656	206.69851684570312	0.008299410343170166	421.97265625	204.24136352539062	0.17583036422729492	377.62847900390625	207.5776824951172	0.0005401074886322021	2	053
7	374.7820129394531	206.59591674804688	0.9999760389328003	417.4548034667969	205.7010040283203	0.3330518901348114	421.0135498046875	204.22666931152344	0.05145582556724548	377.09478759765625	208.73831176757812	0.0012175142765045166	2	053
8	375.2039794921875	206.7925567626953	0.7801718711853027	416.2602233886719	207.11773681640625	0.9838417768478394	419.9163818359375	205.45066833496094	0.09715953469276428	377.1782531738281	207.6335906982422	0.0010837316513061523	2	053
9	375.14129638671875	206.2994842529297	0.9980376958847046	415.1750183105469	206.94068908691406	0.0008934140205383301	419.2960205078125	204.01251220703125	0.19514745473861694	377.4647216796875	207.91485595703125	0.0021021664142608643	2	053
10	374.83984375	205.80982971191406	0.9999537467956543	416.60418701171875	207.39370727539062	0.9985014200210571	420.5553894042969	205.39320373535156	0.01212570071220398	377.5130310058594	207.89761352539062	0.0005746781826019287	2	053
11	374.13861083984375	206.08447265625	0.9755308628082275	417.540283203125	205.41513061523438	0.03607308864593506	421.65936279296875	203.24655151367188	0.02632865309715271	377.28448486328125	206.50286865234375	0.0009056925773620605	2	053
12	376.02349853515625	205.566650390625	0.9742797613143921	414.383544921875	207.2886199951172	0.0003637969493865967	418.86322021484375	205.41079711914062	0.06994283199310303	378.2421875	205.99229431152344	0.00033161044120788574	2	053
13	422.7354431152344	208.8512725830078	1.5676021575927734e-5	417.24822998046875	206.267822265625	0.9413069486618042	422.0125732421875	202.58746337890625	0.0019870400428771973	379.193115234375	204.5054168701172	0.0001233518123626709	2	053
14	382.1240539550781	198.3964385986328	0.9999733567237854	384.2209167480469	199.60032653808594	0.00032147765159606934	383.4405517578125	197.9635772705078	0.000193864107131958	375.55792236328125	189.16799926757812	2.9593706130981445e-5	2	053
15	642.5201416015625	322.7645568847656	1.6987323760986328e-5	2.46391224861145	412.4658203125	1.430511474609375e-6	648.6820068359375	32.62815856933594	1.3709068298339844e-6	202.335693359375	7.091622352600098	1.1324882507324219e-6	2	053
16	641.3287963867188	320.7120666503906	0.00014907121658325195	643.0628051757812	323.89666748046875	3.7282705307006836e-5	643.6488037109375	319.7774353027344	1.430511474609375e-6	201.90206909179688	6.540454864501953	1.0132789611816406e-6	2	053
17	386.5445556640625	195.6678466796875	0.0015890300273895264	643.195068359375	326.5767822265625	3.844499588012695e-6	648.7595825195312	32.91331100463867	1.4007091522216797e-6	202.0513153076172	5.736074447631836	1.7881393432617188e-6	2	053
18	642.661865234375	322.75994873046875	1.4662742614746094e-5	644.1044311523438	303.17657470703125	4.112720489501953e-6	648.5748291015625	32.00598907470703	6.4373016357421875e-6	202.8951416015625	7.071108818054199	1.0728836059570312e-6	2	053
19	391.236328125	192.71620178222656	0.8121935129165649	426.44158935546875	191.4672393798828	5.942583084106445e-5	426.3500061035156	188.08860778808594	0.00020387768745422363	426.18817138671875	191.0548858642578	5.27501106262207e-6	2	053
20	423.5995788574219	183.44036865234375	0.11983218789100647	419.8499450683594	186.42355346679688	4.6133995056152344e-5	426.1145324707031	184.88255310058594	2.0235776901245117e-5	423.4435119628906	178.1853485107422	1.2516975402832031e-6	2	053
21	426.5546875	183.60482788085938	0.99708092212677	640.722412109375	321.0233459472656	1.2427568435668945e-5	648.9330444335938	33.088111877441406	2.3096799850463867e-5	424.0175476074219	176.44178771972656	2.6226043701171875e-6	2	053
22	388.51788330078125	183.0218505859375	0.0022037625312805176	641.3325805664062	321.2678527832031	5.272030830383301e-5	643.9003295898438	320.9830627441406	4.470348358154297e-6	202.361083984375	6.705944538116455	1.2218952178955078e-6	2	053
23	428.0783996582031	182.6101531982422	0.003023773431777954	428.54718017578125	181.97215270996094	2.1457672119140625e-6	428.4338684082031	182.91978454589844	4.1991472244262695e-5	170.6397705078125	6.5895280838012695	1.1622905731201172e-6	2	053
24	428.829833984375	182.39199829101562	0.23443230986595154	429.03973388671875	183.00094604492188	2.7358531951904297e-5	429.4125671386719	182.3324737548828	0.0006934106349945068	429.5704040527344	176.9956512451172	4.172325134277344e-6	2	053
25	432.61297607421875	180.1224822998047	0.9994233250617981	414.12689208984375	206.19351196289062	0.011651337146759033	511.98406982421875	201.85049438476562	1.0	508.5678405761719	202.98574829101562	0.001454770565032959	2	053
26	431.46368408203125	181.7987518310547	0.0031698644161224365	365.525390625	202.8141632080078	0.0004546642303466797	511.6669921875	201.5077667236328	1.0	508.5020446777344	202.5254669189453	0.0015115439891815186	2	053
27	435.78668212890625	182.06809997558594	0.9961638450622559	514.0391845703125	204.40103149414062	0.00012665987014770508	512.4231567382812	201.43809509277344	1.0	508.9701232910156	202.40621948242188	0.0009278357028961182	2	053
28	393.2444152832031	186.15342712402344	0.0008249580860137939	514.205810546875	204.1955108642578	0.000102996826171875	512.2429809570312	201.00299072265625	1.0	508.91876220703125	202.01205444335938	0.0007011294364929199	2	053
29	397.78387451171875	189.974365234375	0.027314066886901855	513.53173828125	203.7344512939453	0.00018149614334106445	512.169921875	200.99258422851562	1.0	508.62237548828125	201.81808471679688	0.0013832449913024902	2	053
30	640.181396484375	319.9967041015625	8.600950241088867e-5	509.1686706542969	201.82110595703125	0.00012809038162231445	512.1928100585938	201.7221221923828	1.0	508.62921142578125	202.52146911621094	0.000647127628326416	2	053
31	514.4266967773438	204.84815979003906	0.00010690093040466309	513.8727416992188	203.6291046142578	0.00020685791969299316	512.2545776367188	201.13363647460938	1.0	508.61041259765625	201.7314910888672	0.0010437071323394775	2	053
32	366.6283264160156	189.0642547607422	0.9996650815010071	367.8497314453125	191.8042449951172	0.0011855065822601318	512.3372192382812	202.51698303222656	1.0	508.69561767578125	202.98373413085938	0.0023207664489746094	2	053
33	433.71044921875	188.44459533691406	0.0073115527629852295	514.1017456054688	204.7198028564453	0.0001163184642791748	511.9601135253906	201.66397094726562	1.0	508.6563415527344	202.55262756347656	0.0016594231128692627	2	053
34	433.0135498046875	189.5755615234375	0.05863720178604126	513.810302734375	203.74319458007812	0.00016516447067260742	511.89434814453125	200.47654724121094	1.0	508.4933166503906	201.47056579589844	0.0010083317756652832	2	053
35	433.1913146972656	191.14663696289062	0.4491012990474701	385.6005859375	183.57855224609375	0.048790156841278076	511.9648742675781	201.58055114746094	1.0	508.46795654296875	202.2558135986328	0.0014612376689910889	2	053
36	436.7510070800781	188.12281799316406	0.9991798400878906	385.22900390625	182.5858154296875	0.07237079739570618	512.2860107421875	201.5991668701172	1.0	509.035400390625	202.08734130859375	0.0020249783992767334	2	053
37	436.16412353515625	189.32676696777344	0.01331639289855957	379.2297058105469	185.63150024414062	0.7518274784088135	512.0186157226562	201.4107208251953	1.0	508.6403503417969	202.50685119628906	0.0014162957668304443	2	053
38	437.20526123046875	189.8993377685547	0.030672699213027954	374.3273620605469	182.1343231201172	0.0023414194583892822	512.0046997070312	201.56121826171875	1.0	508.5581970214844	201.86788940429688	0.0032902657985687256	2	053
39	439.2980651855469	185.21556091308594	0.3965862989425659	374.0333557128906	183.13482666015625	0.0004125237464904785	512.4873046875	202.57244873046875	1.0	508.98919677734375	203.34986877441406	0.0026367008686065674	2	053
40	437.2678527832031	190.85818481445312	0.007725268602371216	381.06402587890625	185.96531677246094	0.02529338002204895	511.8145751953125	201.3299102783203	0.9999999403953552	508.6761169433594	202.24758911132812	0.003242969512939453	2	053
41	446.5522155761719	191.2741241455078	0.007555603981018066	371.8866882324219	185.13304138183594	0.9999996423721313	511.34326171875	201.48391723632812	1.0	508.0860290527344	202.56344604492188	0.002458900213241577	2	053
42	442.1454772949219	193.046875	0.03698134422302246	372.1756286621094	190.45034790039062	0.9805442094802856	511.7616271972656	202.03042602539062	1.0	508.409423828125	203.08253479003906	0.0017948150634765625	2	053
43	443.57562255859375	192.93289184570312	0.12577340006828308	374.023681640625	190.6199493408203	0.9994317889213562	512.0474853515625	201.15872192382812	1.0	508.5256042480469	202.07839965820312	0.0009334385395050049	2	053
44	445.44830322265625	192.4318389892578	0.9612732529640198	373.7038269042969	192.2143096923828	0.9971374273300171	512.2709350585938	200.86729431152344	1.0	508.87322998046875	201.78500366210938	0.0018743276596069336	2	053
45	448.6480712890625	192.89437866210938	0.9910931587219238	371.08013916015625	192.7156982421875	0.9999996423721313	511.594482421875	201.26210021972656	1.0	508.384765625	202.4008331298828	0.001465529203414917	2	053
46	448.5442199707031	193.442626953125	0.9993647336959839	370.67437744140625	194.0755157470703	0.9999980330467224	512.69580078125	201.12445068359375	1.0	508.9637451171875	201.8579559326172	0.0017829835414886475	2	053
47	423.02264404296875	183.1911163330078	0.23939311504364014	373.630126953125	193.3043670654297	0.9999877214431763	512.8452758789062	202.15530395507812	1.0	508.95794677734375	202.73464965820312	0.0022485554218292236	2	053
48	450.96392822265625	193.5386199951172	0.9686864614486694	373.5205993652344	194.75302124023438	0.9999972581863403	512.21484375	201.3460693359375	1.0	508.62310791015625	202.3587646484375	0.0012045502662658691	2	053
49	418.69720458984375	182.03707885742188	0.5122469663619995	376.0838928222656	196.6356201171875	0.9999740123748779	512.1594848632812	201.28231811523438	1.0	508.72027587890625	202.20950317382812	0.0009222030639648438	2	053
50	419.5293273925781	181.38265991210938	0.9999935626983643	380.1658935546875	200.46697998046875	0.7465459108352661	511.6839294433594	200.91937255859375	1.0	508.4385986328125	201.92431640625	0.0009831488132476807	2	053
51	419.04656982421875	177.4841766357422	0.9999998807907104	381.3683776855469	202.63258361816406	0.6934398412704468	512.4866943359375	201.66351318359375	1.0	509.08966064453125	202.16371154785156	0.0028698742389678955	2	053
52	420.240234375	178.39190673828125	1.0	371.320068359375	199.2557830810547	0.999991774559021	512.392333984375	201.1224365234375	1.0	508.6304931640625	202.12777709960938	0.0006838142871856689	2	053
53	417.7128601074219	175.8976593017578	1.0	371.2882995605469	202.31060791015625	0.35577282309532166	512.4638671875	200.69839477539062	1.0	509.33111572265625	201.295166015625	0.0013262629508972168	2	053
54	416.4313049316406	174.71620178222656	1.0	373.4495544433594	205.8000030517578	0.7040171027183533	512.3037109375	200.80963134765625	1.0	508.98040771484375	202.2851104736328	0.0007195770740509033	2	053
55	416.4721984863281	174.09011840820312	1.0	370.65509033203125	206.06817626953125	0.35872235894203186	512.3117065429688	200.75648498535156	1.0	509.0378723144531	201.8286895751953	0.0007830560207366943	2	053
56	416.90875244140625	173.0953826904297	1.0	367.9261169433594	206.32763671875	0.9993898272514343	512.7138061523438	201.19464111328125	1.0	509.306640625	201.79739379882812	0.0007964968681335449	2	053
57	415.9766540527344	173.21058654785156	1.0	514.9229736328125	204.2047119140625	0.00016170740127563477	512.767578125	200.78396606445312	1.0	509.18780517578125	201.9619598388672	0.0007903873920440674	2	053
58	416.2136535644531	171.5103302001953	1.0	365.2803039550781	208.996337890625	0.028506815433502197	512.5077514648438	200.4956512451172	1.0	509.13812255859375	201.54754638671875	0.0006851255893707275	2	053
59	415.83038330078125	171.57679748535156	1.0	366.2687683105469	209.23085021972656	0.05538436770439148	512.0695190429688	201.04994201660156	1.0	508.74200439453125	201.93785095214844	0.0009022057056427002	2	053
60	415.6588439941406	170.88470458984375	1.0	367.0733642578125	209.86289978027344	0.7595446705818176	512.6515502929688	201.18069458007812	1.0	509.20172119140625	202.13182067871094	0.0006999373435974121	2	053
61	416.7406311035156	171.09133911132812	1.0	366.00360107421875	208.73838806152344	0.6572912931442261	512.2960815429688	200.8285675048828	1.0	508.9085693359375	201.83387756347656	0.0006653964519500732	2	053
62	416.528076171875	171.7666015625	1.0	366.33221435546875	210.21713256835938	0.9999999403953552	512.7693481445312	201.0989532470703	1.0	509.28509521484375	201.63442993164062	0.0016216039657592773	2	053
63	416.14453125	170.6003875732422	1.0	361.8825378417969	210.4827423095703	1.0	512.6832275390625	201.32327270507812	1.0	509.2187194824219	202.4232940673828	0.0008670687675476074	2	053
64	416.67669677734375	170.3328399658203	1.0	358.40728759765625	208.74386596679688	1.0	513.3422241210938	201.36260986328125	1.0	509.4227600097656	202.1724090576172	0.001251131296157837	2	053
65	416.0990905761719	170.58523559570312	1.0	357.46636962890625	208.33712768554688	1.0	512.5413208007812	201.76878356933594	0.9999999403953552	509.009521484375	202.41339111328125	0.0009450614452362061	2	053
66	416.9367370605469	170.15907287597656	1.0	356.3018493652344	208.5004425048828	1.0	512.8237915039062	201.09376525878906	1.0	509.1863098144531	202.156982421875	0.0006662607192993164	2	053
67	416.1029968261719	170.33535766601562	1.0	422.9781494140625	170.8680877685547	0.0001131892204284668	512.3843383789062	200.53370666503906	1.0	508.9164123535156	201.51547241210938	0.0007312893867492676	2	053
68	415.4508056640625	169.69752502441406	1.0	366.0028076171875	210.03602600097656	0.0007582902908325195	512.64404296875	201.03077697753906	1.0	509.11285400390625	201.7232208251953	0.0015312433242797852	2	053
69	415.53082275390625	169.83267211914062	1.0	364.7115173339844	209.6764678955078	0.9999940395355225	512.4417724609375	201.36080932617188	1.0	508.9425964355469	202.2099151611328	0.000493168830871582	2	053
70	417.1822509765625	168.45733642578125	1.0	362.6182556152344	209.44032287597656	0.9999999403953552	512.8815307617188	201.3953399658203	1.0	509.2690734863281	202.202880859375	0.0009916424751281738	2	053
71	417.4864196777344	167.7503662109375	1.0	360.2571716308594	208.68080139160156	1.0	512.6780395507812	200.62648010253906	1.0	509.3824157714844	201.53167724609375	0.0006746947765350342	2	053
72	417.2016296386719	167.87246704101562	1.0	358.0521240234375	207.590087890625	0.9992942810058594	512.9580688476562	200.72073364257812	1.0	509.4672546386719	201.13319396972656	0.0018285512924194336	2	053
73	418.5411071777344	166.15194702148438	1.0	366.8515625	206.8606414794922	0.9931284189224243	512.5986938476562	201.37290954589844	1.0	508.69012451171875	202.62710571289062	0.0006483793258666992	2	053
74	418.22125244140625	166.487548828125	1.0	364.9165954589844	207.18154907226562	0.9995583891868591	512.7293090820312	200.6507568359375	1.0	509.3431396484375	201.6066131591797	0.0011886656284332275	2	053
75	418.0776672363281	166.6722412109375	1.0	362.6726379394531	207.25430297851562	0.9999991655349731	512.8151245117188	201.92984008789062	1.0	509.5191955566406	202.5531768798828	0.0011856555938720703	2	053
76	416.9118347167969	164.974853515625	1.0	361.27325439453125	207.55245971679688	1.0	513.2054443359375	200.66978454589844	1.0	509.9930114746094	201.77346801757812	0.0012581944465637207	2	053
77	418.1514587402344	164.8546142578125	1.0	358.8931579589844	206.4341278076172	1.0	512.9781494140625	201.090576171875	1.0	509.4813232421875	202.25672912597656	0.000931471586227417	2	053
78	419.542236328125	164.65611267089844	1.0	359.1018371582031	204.51869201660156	1.0	512.6493530273438	201.71127319335938	1.0	509.2037048339844	202.60292053222656	0.0007689893245697021	2	053
79	417.7710266113281	163.1997528076172	1.0	357.6549377441406	203.52838134765625	1.0	512.3928833007812	201.15602111816406	1.0	508.8636169433594	202.36746215820312	0.0006104111671447754	2	053
80	418.3839416503906	163.750732421875	1.0	364.6053161621094	200.72169494628906	0.9858311414718628	512.5504760742188	200.66085815429688	1.0	508.7242736816406	201.86871337890625	0.0028907954692840576	2	053
81	418.27496337890625	163.35311889648438	1.0	363.6600341796875	201.12586975097656	0.9999897480010986	512.2279052734375	201.16281127929688	1.0	508.7356872558594	202.04676818847656	0.001060396432876587	2	053
82	417.8408203125	163.31141662597656	1.0	363.3724670410156	201.9680938720703	0.9999997019767761	512.93212890625	201.67298889160156	1.0	509.1802673339844	202.8297882080078	0.0006621778011322021	2	053
83	419.2069091796875	161.9071807861328	1.0	360.0360412597656	201.9004364013672	1.0	512.2969970703125	201.18392944335938	1.0	508.8149719238281	202.14883422851562	0.0010374486446380615	2	053
84	419.485107421875	162.08575439453125	1.0	357.88067626953125	200.2722930908203	1.0	512.2584838867188	201.19973754882812	1.0	508.8075256347656	201.63357543945312	0.0008810162544250488	2	053
85	418.804931640625	161.63211059570312	1.0	358.24078369140625	197.1405792236328	1.0	512.8035888671875	201.4120635986328	1.0	509.23101806640625	202.25804138183594	0.001044154167175293	2	053
86	418.61151123046875	161.39739990234375	1.0	364.4083557128906	196.56883239746094	0.9999998211860657	512.890625	200.8189697265625	1.0	509.2840270996094	202.05018615722656	0.000955045223236084	2	053
87	418.47296142578125	162.1814727783203	1.0	363.1247253417969	196.3248291015625	0.9993942975997925	512.4381103515625	200.34288024902344	1.0	508.73193359375	201.2488555908203	0.0007336735725402832	2	053
88	417.92578125	160.70179748535156	1.0	363.29095458984375	199.23382568359375	0.9999997615814209	512.7366943359375	200.7333221435547	1.0	509.0374450683594	202.00735473632812	0.0007761716842651367	2	053
89	417.90911865234375	161.01393127441406	1.0	361.9312438964844	197.83998107910156	1.0	512.6121215820312	200.8578643798828	1.0	508.9951171875	201.8204345703125	0.0008858740329742432	2	053
90	416.94830322265625	160.56301879882812	1.0	358.1327209472656	196.48899841308594	1.0	512.146728515625	201.07574462890625	1.0	509.1513671875	201.90386962890625	0.0011723041534423828	2	053
91	417.8804626464844	160.21009826660156	1.0	357.1924743652344	195.06446838378906	1.0	512.761474609375	201.19085693359375	1.0	509.1882629394531	202.4615020751953	0.0008755028247833252	2	053
92	416.88482666015625	160.8267822265625	1.0	357.6571044921875	193.8744659423828	1.0	512.1196899414062	200.5077362060547	1.0	509.0052795410156	201.73818969726562	0.0010832250118255615	2	053
93	418.3872375488281	159.40524291992188	1.0	363.738525390625	193.68894958496094	0.9999425411224365	513.0103759765625	201.43991088867188	1.0	509.022705078125	202.5718231201172	0.0005228519439697266	2	053
94	419.95574951171875	160.22604370117188	1.0	361.1567687988281	194.7304229736328	0.9999991655349731	512.5093994140625	201.20529174804688	1.0	508.8079528808594	202.27462768554688	0.0006490349769592285	2	053
95	417.09124755859375	161.00982666015625	0.9999998807907104	362.7370910644531	194.53016662597656	0.9999998807907104	512.4368286132812	201.1416473388672	1.0	508.97296142578125	202.2228546142578	0.002885282039642334	2	053
96	419.04736328125	159.17054748535156	1.0	361.921875	194.0625457763672	1.0	512.719482421875	200.87286376953125	1.0	509.3148193359375	202.05613708496094	0.0011864304542541504	2	053
97	421.37579345703125	159.11459350585938	1.0	356.9295959472656	193.80267333984375	1.0	512.3649291992188	200.91099548339844	1.0	508.92767333984375	201.81483459472656	0.0012119412422180176	2	053
98	420.36810302734375	157.9971923828125	1.0	355.3940124511719	192.33981323242188	1.0	512.3834838867188	201.41542053222656	1.0	508.59210205078125	202.61447143554688	0.000505596399307251	2	053
99	419.1739807128906	159.82212829589844	1.0	355.3167724609375	191.37258911132812	1.0	512.56005859375	200.85035705566406	1.0	508.8171691894531	202.01873779296875	0.0008907914161682129	2	053
100	419.129150390625	160.69471740722656	0.9999998211860657	357.9992980957031	192.34518432617188	0.0011619329452514648	512.62353515625	201.09156799316406	1.0	508.8013916015625	202.26858520507812	0.001361161470413208	2	053
101	418.0453186035156	160.52362060546875	0.9999996423721313	357.8711853027344	192.7531280517578	0.9999988079071045	512.7997436523438	200.8896484375	1.0	509.2313232421875	201.83462524414062	0.0015773475170135498	2	053
102	419.8048095703125	158.98683166503906	1.0	358.5600891113281	192.24957275390625	1.0	512.3805541992188	201.8175048828125	1.0	508.9110107421875	202.3791961669922	0.0014296472072601318	2	053
103	421.73468017578125	159.205078125	0.9999997615814209	354.556884765625	191.6853485107422	1.0	512.4873657226562	200.82244873046875	1.0	508.78228759765625	201.986328125	0.0007919669151306152	2	053
104	420.03997802734375	159.22425842285156	1.0	355.47576904296875	189.18197631835938	1.0	512.8244018554688	200.7892303466797	1.0	509.1202087402344	201.9673309326172	0.0005519092082977295	2	053
105	421.6746826171875	159.7015380859375	0.9999970197677612	364.81951904296875	188.85922241210938	0.9989756345748901	512.8223266601562	201.0773468017578	1.0	509.00152587890625	202.1852569580078	0.0012140870094299316	2	053
106	422.3141174316406	158.55380249023438	0.9999999403953552	356.8735046386719	188.5192108154297	1.0	512.4827880859375	200.81439208984375	1.0	508.56640625	201.97560119628906	0.0005486011505126953	2	053
107	419.4533386230469	158.8226318359375	0.9999992847442627	355.67376708984375	189.2685546875	1.0	512.8307495117188	201.42559814453125	1.0	508.9886779785156	202.5049591064453	0.0007356405258178711	2	053
108	420.37591552734375	158.43414306640625	1.0	356.1245422363281	188.85191345214844	1.0	512.6344604492188	201.14450073242188	1.0	508.7079772949219	202.00953674316406	0.0008183419704437256	2	053
109	421.37042236328125	157.07470703125	1.0	358.7424011230469	190.13104248046875	0.9999982118606567	512.882080078125	200.8800506591797	1.0	509.3506164550781	201.89598083496094	0.001645505428314209	2	053
110	421.1199035644531	157.61807250976562	1.0	355.24078369140625	188.1895751953125	1.0	512.6762084960938	201.06051635742188	1.0	508.9259338378906	202.32083129882812	0.0010086596012115479	2	053
111	419.90142822265625	157.31138610839844	1.0	353.9966735839844	186.92681884765625	1.0	512.6571655273438	200.92422485351562	1.0	509.0128173828125	201.96649169921875	0.0010834038257598877	2	053
112	420.3352355957031	157.88050842285156	1.0	360.0947265625	188.1688232421875	0.9955108165740967	512.8214721679688	200.6820831298828	1.0	509.0164794921875	201.77552795410156	0.001056581735610962	2	053
113	419.5792236328125	157.3708038330078	1.0	354.57666015625	188.86927795410156	1.0	512.85009765625	200.8834991455078	1.0	509.1783447265625	201.84396362304688	0.0009783506393432617	2	053
114	420.8247985839844	157.09010314941406	1.0	353.4293212890625	187.8456573486328	1.0	512.5169677734375	201.36648559570312	1.0	508.8412780761719	202.12838745117188	0.0010447204113006592	2	053
115	419.81158447265625	157.49363708496094	1.0	355.40118408203125	189.37350463867188	1.0	512.4996948242188	201.01856994628906	1.0	508.7471008300781	202.29115295410156	0.0010173320770263672	2	053
116	419.8287658691406	157.22303771972656	1.0	355.5356750488281	189.06997680664062	1.0	512.38916015625	200.6086883544922	1.0	508.85955810546875	201.65145874023438	0.000970005989074707	2	053
117	420.30126953125	158.12493896484375	1.0	353.4146728515625	186.9012451171875	1.0	512.6193237304688	200.6616668701172	1.0	508.8809509277344	201.93043518066406	0.0008078515529632568	2	053
118	420.8034973144531	158.54339599609375	1.0	361.0661315917969	187.742431640625	0.9999666213989258	512.2705078125	201.27394104003906	1.0	508.8115234375	202.04432678222656	0.0017596781253814697	2	053
119	420.9231872558594	158.16860961914062	1.0	351.8766174316406	189.96566772460938	1.0	512.481689453125	202.0225830078125	1.0	508.76690673828125	202.5365753173828	0.0027572214603424072	2	053
120	419.8389892578125	157.859619140625	1.0	350.3329772949219	193.3985595703125	0.9999988079071045	512.9591064453125	201.17892456054688	1.0	509.1556091308594	201.9053497314453	0.001090407371520996	2	053
121	421.23822021484375	156.63177490234375	1.0	353.037109375	190.953125	1.0	512.9469604492188	201.3649139404297	1.0	508.9369201660156	202.62399291992188	0.0008387863636016846	2	053
122	420.9528503417969	156.70753479003906	1.0	352.572021484375	188.47634887695312	1.0	512.4042358398438	201.61318969726562	1.0	508.7352294921875	202.8878631591797	0.001339048147201538	2	053
123	420.6070251464844	155.62051391601562	1.0	363.6522521972656	186.24842834472656	0.9962744116783142	512.3880615234375	201.14437866210938	1.0	508.6925964355469	202.25271606445312	0.0011887550354003906	2	053
124	418.7760314941406	156.48440551757812	0.9999998807907104	356.737548828125	186.5793914794922	1.0	512.9973754882812	200.88600158691406	1.0	509.1829528808594	201.98997497558594	0.001327425241470337	2	053
125	421.9029235839844	155.29623413085938	0.9999936819076538	355.3001708984375	186.94615173339844	1.0	512.95556640625	200.78213500976562	1.0	509.2774353027344	201.81488037109375	0.001063913106918335	2	053
126	419.8222351074219	154.23342895507812	1.0	354.8288269042969	187.56935119628906	1.0	512.9075927734375	200.7089080810547	1.0	509.23004150390625	201.81051635742188	0.000763237476348877	2	053
127	420.5046081542969	154.55287170410156	0.9999997615814209	355.6600646972656	190.81109619140625	0.9999991655349731	512.864013671875	201.10232543945312	1.0	509.0368347167969	202.4233856201172	0.0011287331581115723	2	053
128	420.6744689941406	154.2091064453125	1.0	353.88897705078125	188.48890686035156	1.0	512.498046875	201.33212280273438	1.0	509.2164306640625	202.0814971923828	0.0016887485980987549	2	053
129	419.2233581542969	152.21725463867188	0.9999997615814209	353.0132751464844	188.0466766357422	1.0	512.73388671875	201.1127471923828	1.0	509.02642822265625	202.37051391601562	0.0008933544158935547	2	053
130	419.4219055175781	153.08551025390625	1.0	352.2311706542969	188.47006225585938	1.0	513.2086791992188	201.23202514648438	1.0	509.3490905761719	202.2864990234375	0.0015757381916046143	2	053
131	417.9523620605469	151.93673706054688	1.0	356.31390380859375	188.5253448486328	1.0	512.7982177734375	200.80697631835938	1.0	509.4554748535156	202.07073974609375	0.0023334920406341553	2	053
132	420.21563720703125	151.16358947753906	1.0	353.89288330078125	188.22361755371094	1.0	513.0847778320312	201.51629638671875	1.0	509.0444030761719	202.61593627929688	0.0010471642017364502	2	053
133	418.9256896972656	149.82472229003906	1.0	355.95379638671875	190.23451232910156	0.9999998211860657	513.0391845703125	200.94039916992188	1.0	509.6758728027344	202.44598388671875	0.0008519291877746582	2	053
134	418.7608337402344	149.34475708007812	1.0	352.9741516113281	190.29983520507812	1.0	512.3449096679688	201.12428283691406	1.0	508.5277099609375	202.2931365966797	0.0005748569965362549	2	053
135	420.0431823730469	148.85597229003906	1.0	352.569580078125	189.10743713378906	1.0	512.546875	201.16314697265625	1.0	509.41473388671875	202.0036163330078	0.0012167692184448242	2	053
136	419.5825500488281	147.9276123046875	1.0	351.4449462890625	186.88870239257812	1.0	512.9702758789062	201.38592529296875	1.0	513.1295166015625	203.52708435058594	0.0009346604347229004	2	053
137	420.954345703125	147.98834228515625	1.0	352.0965576171875	186.6466522216797	1.0	512.6138916015625	201.27035522460938	1.0	508.9759826660156	202.41864013671875	0.0005750954151153564	2	053
138	418.8899841308594	148.1909942626953	1.0	354.5104675292969	187.2489776611328	1.0	512.6810302734375	200.788818359375	1.0	509.50762939453125	201.88204956054688	0.001834481954574585	2	053
139	421.0322570800781	147.71156311035156	1.0	350.4835510253906	187.7315216064453	0.9999997615814209	512.6013793945312	201.42977905273438	1.0	508.9867858886719	202.25967407226562	0.0010129213333129883	2	053
140	420.5970458984375	147.4857635498047	1.0	352.9075927734375	187.82733154296875	1.0	512.5859985351562	201.15817260742188	1.0	508.6856689453125	202.20838928222656	0.0007627308368682861	2	053
141	420.1442565917969	147.49899291992188	1.0	353.25372314453125	188.86572265625	1.0	512.4046020507812	201.1340789794922	1.0	508.9129333496094	202.06729125976562	0.0007253289222717285	2	053
142	419.5633850097656	147.49551391601562	1.0	350.39752197265625	186.90496826171875	1.0	512.4895629882812	200.68960571289062	1.0	508.9540100097656	202.0747833251953	0.000880897045135498	2	053
143	420.1346435546875	147.50050354003906	1.0	350.4133605957031	184.44512939453125	0.9999998807907104	512.8475952148438	200.82676696777344	1.0	509.4969787597656	201.902099609375	0.0009441971778869629	2	053
144	420.2865295410156	147.10972595214844	1.0	353.31402587890625	184.06504821777344	1.0	512.5428466796875	201.19480895996094	1.0	508.4901428222656	202.0798797607422	0.0011667907238006592	2	053
145	423.9118957519531	147.6376495361328	0.007658451795578003	351.32952880859375	184.74295043945312	0.9999009370803833	512.5054321289062	201.46812438964844	1.0	508.7223205566406	202.53887939453125	0.001036226749420166	2	053
146	421.64532470703125	146.26698303222656	0.8940632343292236	356.3094787597656	184.09555053710938	1.0	512.53466796875	201.60812377929688	1.0	508.7181701660156	202.7351531982422	0.0008444488048553467	2	053
147	421.9671630859375	146.89349365234375	0.2729901671409607	352.9586486816406	186.36734008789062	1.0	512.4514770507812	201.80372619628906	1.0	508.8149719238281	202.47166442871094	0.0012636184692382812	2	053
148	420.4135437011719	145.9034881591797	0.9999997615814209	353.8925476074219	182.77224731445312	1.0	512.2987670898438	200.945556640625	1.0	508.7489929199219	201.70980834960938	0.000948786735534668	2	053
149	419.82763671875	146.2207794189453	0.9999996423721313	351.04046630859375	180.19808959960938	1.0	512.77783203125	200.9348907470703	1.0	509.33953857421875	201.7964324951172	0.0005821585655212402	2	053
150	420.099365234375	145.74148559570312	1.0	350.5802307128906	179.52536010742188	1.0	512.632080078125	200.89166259765625	1.0	509.30035400390625	201.79644775390625	0.002201378345489502	2	053
151	420.2884826660156	145.1788330078125	0.9998615980148315	350.13262939453125	179.29702758789062	0.9999998211860657	512.7107543945312	201.7281036376953	1.0	508.6731262207031	202.27313232421875	0.0019181668758392334	2	053
152	419.60601806640625	144.54434204101562	0.9999872446060181	355.3439636230469	178.43478393554688	0.9999973773956299	512.2349243164062	201.77044677734375	1.0	508.67095947265625	202.62998962402344	0.002976655960083008	2	053
153	421.3516845703125	147.47988891601562	0.9925760626792908	352.26568603515625	177.8142852783203	1.0	512.2260131835938	201.43580627441406	1.0	508.77838134765625	202.173095703125	0.0016583502292633057	2	053
154	425.61956787109375	145.0277099609375	0.9066530466079712	351.4859313964844	175.88131713867188	0.9999994039535522	512.43212890625	201.00547790527344	1.0	508.7291564941406	202.10906982421875	0.0016140341758728027	2	053
155	467.3420104980469	161.45750427246094	0.00013116002082824707	349.3354797363281	173.45343017578125	0.9999991655349731	512.6460571289062	201.62034606933594	1.0	508.55865478515625	202.31329345703125	0.0012590587139129639	2	053
156	516.1712036132812	208.29351806640625	0.0001818835735321045	351.20953369140625	173.325927734375	0.9999985098838806	513.2244262695312	201.3179931640625	1.0	509.1681213378906	202.0642852783203	0.0010344088077545166	2	053
157	466.84844970703125	161.05352783203125	0.005988419055938721	352.2882080078125	171.9952850341797	1.0	512.2037353515625	201.07789611816406	1.0	508.8772888183594	201.99562072753906	0.0010609030723571777	2	053
158	464.8858642578125	159.16403198242188	0.0019378662109375	350.64923095703125	171.08926391601562	0.9948806762695312	512.4409790039062	201.27130126953125	1.0	508.6645812988281	201.9925994873047	0.0007510781288146973	2	053
159	468.4176330566406	161.76112365722656	0.0063325464725494385	514.2078857421875	204.1268768310547	0.00018605589866638184	512.287841796875	201.35182189941406	1.0	508.7298889160156	202.30545043945312	0.002864360809326172	2	053
160	422.4065856933594	145.73147583007812	0.9994111657142639	350.40509033203125	170.60104370117188	0.9999994039535522	512.5860595703125	201.63571166992188	1.0	508.5634765625	202.40892028808594	0.0007596015930175781	2	053
161	420.715087890625	146.0353546142578	0.9753820300102234	348.8006286621094	167.16184997558594	1.0	512.5845336914062	201.93130493164062	0.9999999403953552	508.6005859375	202.5086669921875	0.005839616060256958	2	053
162	465.7195129394531	154.25303649902344	0.998955249786377	514.6177368164062	205.05438232421875	0.00015226006507873535	513.1130981445312	201.89422607421875	1.0	509.2457580566406	202.72813415527344	0.0010624527931213379	2	053
163	462.29730224609375	151.36447143554688	0.06337770819664001	350.6617736816406	164.07421875	0.9905492067337036	512.379638671875	201.69668579101562	1.0	508.6056823730469	202.58067321777344	0.0015315711498260498	2	053
164	421.4062194824219	145.206787109375	0.021939635276794434	348.887939453125	165.19442749023438	0.9999997615814209	512.2543334960938	201.5382537841797	1.0	508.5027160644531	202.75473022460938	0.001230001449584961	2	053
165	419.4219665527344	145.25045776367188	0.07321307063102722	351.9546203613281	163.8251190185547	0.9971649050712585	512.26416015625	201.54714965820312	1.0	512.0535278320312	203.37924194335938	0.0008476376533508301	2	053
166	419.0510559082031	143.9461212158203	0.9999386072158813	348.66290283203125	162.58261108398438	0.9876067638397217	512.3541870117188	201.74041748046875	1.0	508.7974853515625	202.65261840820312	0.000834733247756958	2	053
167	414.6546936035156	144.49517822265625	0.7410882711410522	514.4590454101562	204.4493865966797	0.00020140409469604492	512.4872436523438	201.48280334472656	1.0	509.0716552734375	202.30838012695312	0.0036959946155548096	2	053
168	412.1645202636719	144.84768676757812	0.9651367664337158	514.7218017578125	204.87635803222656	0.00015592575073242188	512.7117309570312	201.8104705810547	1.0	508.8924560546875	202.70176696777344	0.0007890462875366211	2	053
169	412.7705078125	144.37997436523438	0.7164804339408875	353.8651123046875	157.68106079101562	0.999976634979248	512.7504272460938	202.0239715576172	1.0	508.6520690917969	202.5576171875	0.000963360071182251	2	053
170	466.9154968261719	151.40310668945312	0.9324904084205627	353.53265380859375	160.01730346679688	1.0	512.532470703125	200.9245147705078	1.0	508.92120361328125	202.1270751953125	0.0015265941619873047	2	053
171	464.62200927734375	148.0089874267578	0.0006983578205108643	352.3392333984375	162.1632080078125	0.3479199707508087	512.381591796875	201.4701385498047	1.0	508.6834716796875	202.36306762695312	0.000816643238067627	2	053
172	420.62225341796875	145.46990966796875	0.36756736040115356	360.0290222167969	153.52503967285156	0.1491442322731018	512.18701171875	201.2544708251953	1.0	508.6613464355469	202.143310546875	0.0018353164196014404	2	053
173	467.3958435058594	147.32437133789062	0.999988317489624	467.6673889160156	148.93658447265625	0.0004678666591644287	512.3365478515625	201.65843200683594	0.9999999403953552	508.5746154785156	202.3147735595703	0.004949063062667847	2	053
174	420.79461669921875	145.751708984375	0.8891987800598145	382.574951171875	146.3574981689453	0.00043067336082458496	512.2125854492188	201.40713500976562	0.9999999403953552	508.7309875488281	201.9302520751953	0.007550477981567383	2	053
175	465.4444580078125	148.72158813476562	0.9898534417152405	384.88604736328125	145.16273498535156	0.0003349781036376953	512.59814453125	201.333251953125	1.0	508.693603515625	202.0297088623047	0.0016308128833770752	2	053
176	461.3048095703125	145.33883666992188	0.5250038504600525	351.70941162109375	151.15057373046875	0.5484482645988464	512.15625	201.4334716796875	1.0	508.229248046875	202.32029724121094	0.003472745418548584	2	053
177	466.6531677246094	147.06362915039062	0.9999947547912598	349.218505859375	153.50555419921875	0.9999985694885254	512.9906005859375	201.36911010742188	1.0	509.2467346191406	202.36244201660156	0.004463940858840942	2	053
178	422.9792785644531	145.18055725097656	0.9997016191482544	348.75445556640625	154.587646484375	0.40586546063423157	512.1238403320312	201.88653564453125	1.0	508.3215637207031	202.58401489257812	0.0026848316192626953	2	053
179	422.5773620605469	145.73306274414062	0.9999998807907104	425.5858154296875	146.2128143310547	0.0004875063896179199	512.31298828125	202.6409454345703	1.0	508.4414367675781	203.2375030517578	0.005255848169326782	2	053
180	422.3616638183594	145.46551513671875	0.9977878332138062	467.945068359375	147.78390502929688	0.00031578540802001953	512.4512939453125	200.6942901611328	1.0	508.9530334472656	201.61441040039062	0.0031073391437530518	2	053
181	423.93310546875	145.14198303222656	0.9590141177177429	514.6062622070312	204.2005157470703	0.00015306472778320312	513.0772094726562	201.39735412597656	1.0	509.15240478515625	202.1450653076172	0.003149747848510742	2	053
182	428.2437744140625	144.52645874023438	0.0033420324325561523	514.10791015625	204.38043212890625	0.00016033649444580078	511.86138916015625	201.51844787597656	1.0	508.61956787109375	202.50267028808594	0.002345263957977295	2	053
183	424.7860107421875	144.95291137695312	0.46137821674346924	349.8934631347656	145.7415008544922	0.9999762773513794	512.3944091796875	202.533935546875	1.0	508.4570007324219	203.23654174804688	0.004266619682312012	2	053
184	422.7004089355469	144.12168884277344	0.5669875741004944	351.2536926269531	148.30320739746094	0.056539833545684814	512.1654663085938	201.81756591796875	1.0	508.4302673339844	202.71791076660156	0.0012232959270477295	2	053
185	424.4855651855469	144.68350219726562	0.9999845027923584	426.6539001464844	145.70787048339844	0.00026175379753112793	512.5244140625	201.66067504882812	1.0	508.75982666015625	202.379638671875	0.0010358095169067383	2	053
186	426.8705749511719	143.101318359375	0.8932305574417114	514.5684204101562	204.5542449951172	0.00012087821960449219	512.6988525390625	201.32733154296875	1.0	508.944091796875	202.35865783691406	0.0015182197093963623	2	053
187	422.9609375	142.43887329101562	0.9998805522918701	513.9829711914062	204.57318115234375	0.0001366138458251953	512.1573486328125	201.7460174560547	1.0	508.3038330078125	202.28439331054688	0.0012086033821105957	2	053
188	461.77691650390625	141.87632751464844	0.7739369869232178	514.1339111328125	204.84230041503906	0.00015375018119812012	512.5816040039062	201.76788330078125	1.0	508.6048278808594	202.4654998779297	0.001220703125	2	053
189	465.9716491699219	142.63055419921875	0.9974191188812256	353.7804870605469	145.83091735839844	0.16258153319358826	511.754638671875	202.0767364501953	1.0	508.1893615722656	202.984619140625	0.003666818141937256	2	053
190	466.7771911621094	143.2079620361328	0.9963178634643555	351.5859375	146.51126098632812	0.9999381899833679	512.53857421875	201.25425720214844	1.0	508.8045349121094	202.24420166015625	0.0009223520755767822	2	053
191	423.9737243652344	141.79933166503906	0.6795326471328735	514.3612670898438	204.66925048828125	0.00016319751739501953	512.6100463867188	201.18251037597656	1.0	508.85675048828125	202.25059509277344	0.0012692809104919434	2	053
192	465.4130554199219	134.785400390625	0.6574957966804504	514.58251953125	204.4548797607422	0.00015041232109069824	512.302978515625	201.18197631835938	1.0	508.6808166503906	201.9770050048828	0.0007193088531494141	2	053
193	465.9370422363281	135.59210205078125	0.9999256730079651	368.25579833984375	133.532958984375	0.01218298077583313	512.6729125976562	201.0457763671875	1.0	509.1113586425781	201.73045349121094	0.001405179500579834	2	053
194	462.4974670410156	134.66978454589844	0.624686062335968	379.8485107421875	135.9901123046875	0.0004743337631225586	512.1516723632812	201.6840057373047	1.0	508.6946105957031	202.27346801757812	0.001460343599319458	2	053
195	460.9432067871094	134.6118927001953	0.4693698585033417	355.90728759765625	142.0482177734375	0.9999440908432007	512.2996826171875	201.56524658203125	1.0	508.70635986328125	202.42819213867188	0.0012940466403961182	2	053
196	463.85748291015625	135.2353973388672	0.9999793767929077	359.9971008300781	139.19168090820312	0.015612214803695679	512.6222534179688	201.51429748535156	1.0	509.2336120605469	201.72608947753906	0.0038725435733795166	2	053
197	432.01080322265625	143.12034606933594	0.6891046762466431	355.6180725097656	140.99143981933594	0.9678618311882019	511.86724853515625	201.76522827148438	1.0	508.2772521972656	202.7052459716797	0.002829313278198242	2	053
198	463.10369873046875	132.3964080810547	0.9999980926513672	356.87799072265625	136.83502197265625	0.9616783857345581	512.7334594726562	201.0130157470703	1.0	509.2423095703125	201.78074645996094	0.001944899559020996	2	053
199	460.986083984375	130.94061279296875	0.9988260269165039	362.1185607910156	132.07467651367188	0.9999978542327881	511.9983825683594	201.1040496826172	1.0	508.57012939453125	201.513427734375	0.0021156370639801025	2	053
200	432.6006164550781	141.11293029785156	0.9999359250068665	353.5733642578125	132.50694274902344	1.0	511.9223937988281	201.60244750976562	1.0	508.680419921875	202.15843200683594	0.0022293031215667725	2	053
201	461.8119812011719	130.85772705078125	0.9418123364448547	351.9461364746094	130.74476623535156	1.0	511.9435729980469	200.646728515625	1.0	508.62030029296875	201.58111572265625	0.0019079148769378662	2	053
202	461.5678405761719	129.38711547851562	0.9995099902153015	357.35235595703125	127.61056518554688	0.9999786615371704	512.4524536132812	201.2589111328125	1.0	508.6401672363281	201.695556640625	0.0047172605991363525	2	053
203	431.7646484375	143.42860412597656	0.9999716281890869	353.8087158203125	126.67721557617188	1.0	512.2711791992188	201.03208923339844	1.0	508.8183288574219	201.3029327392578	0.0012129247188568115	2	053
204	462.2935485839844	128.98770141601562	0.9997826814651489	352.0735778808594	131.24935913085938	1.0	512.401611328125	201.39015197753906	1.0	508.8287353515625	202.26593017578125	0.001306384801864624	2	053
205	432.9958190917969	145.51336669921875	0.9999780654907227	360.5555725097656	129.0839385986328	0.9999922513961792	511.8328857421875	201.2792510986328	1.0	508.797607421875	202.01150512695312	0.0029790401458740234	2	053
206	431.5013122558594	143.43312072753906	0.9999867677688599	358.7644958496094	128.38540649414062	0.9999999403953552	512.526123046875	200.75296020507812	1.0	509.1246032714844	201.55715942382812	0.0015876591205596924	2	053
207	432.388916015625	143.39007568359375	0.9992659091949463	354.4978332519531	125.63539123535156	1.0	512.284423828125	201.02919006347656	1.0	508.9620056152344	202.0095977783203	0.0013977885246276855	2	053
208	433.05413818359375	144.33641052246094	1.0	354.5235290527344	124.79691314697266	1.0	512.5003051757812	201.052490234375	1.0	509.1825256347656	201.7332305908203	0.005415201187133789	2	053
209	433.3059387207031	145.38925170898438	0.9983187317848206	352.7525634765625	121.55856323242188	1.0	511.8998718261719	201.879638671875	1.0	508.4482116699219	202.5300750732422	0.0015221834182739258	2	053
210	433.34393310546875	145.7599334716797	0.9999101161956787	352.8544006347656	125.16268157958984	1.0	511.97088623046875	201.1216278076172	1.0	508.5390319824219	202.1541748046875	0.0032020509243011475	2	053
211	432.52392578125	145.41648864746094	0.9998620748519897	359.1635437011719	124.97576141357422	1.0	512.4572143554688	201.10398864746094	1.0	509.2386169433594	201.75338745117188	0.002922952175140381	2	053
212	432.33795166015625	146.09852600097656	1.0	360.6452331542969	123.42837524414062	1.0	512.1427001953125	201.31646728515625	1.0	508.9054260253906	201.94097900390625	0.0021680593490600586	2	053
213	432.55206298828125	146.57205200195312	1.0	358.11322021484375	119.58611297607422	1.0	512.31689453125	201.12440490722656	1.0	509.03564453125	201.68617248535156	0.0056251585483551025	2	053
214	430.5666198730469	146.46673583984375	1.0	359.935546875	118.83677673339844	1.0	512.0852661132812	201.5139617919922	1.0	509.2003479003906	202.08473205566406	0.004484713077545166	2	053
215	433.1267395019531	145.4730987548828	1.0	357.6950378417969	119.35990905761719	1.0	512.0643920898438	201.71385192871094	1.0	508.8391418457031	202.36074829101562	0.0026342570781707764	2	053
216	432.60357666015625	145.77752685546875	1.0	356.1970520019531	120.94381713867188	1.0	512.6412353515625	200.85073852539062	1.0	509.08502197265625	201.3257293701172	0.001651167869567871	2	053
217	431.6761779785156	145.99154663085938	1.0	360.9925537109375	122.27912139892578	1.0	512.0879516601562	201.03240966796875	1.0	509.00732421875	201.91958618164062	0.0022151172161102295	2	053
218	433.11212158203125	145.1929473876953	1.0	362.69561767578125	118.2161636352539	1.0	512.602294921875	201.0832977294922	1.0	509.3607482910156	201.7811279296875	0.0022608935832977295	2	053
219	433.4870300292969	146.5921173095703	1.0	359.6134033203125	116.08466339111328	1.0	512.206787109375	201.32498168945312	1.0	508.6790466308594	202.21267700195312	0.0011860430240631104	2	053
220	434.0595703125	145.1298828125	1.0	360.0719909667969	118.16060638427734	1.0	512.0302124023438	201.32456970214844	1.0	508.6911315917969	202.20098876953125	0.0016436874866485596	2	053
221	433.3971252441406	146.7442626953125	1.0	360.60791015625	121.1978530883789	1.0	512.444091796875	200.98631286621094	1.0	508.9755859375	201.8018035888672	0.001137465238571167	2	053
222	433.5522766113281	146.4287872314453	1.0	357.2653503417969	122.62354278564453	1.0	512.3169555664062	201.04986572265625	1.0	508.8143615722656	201.85166931152344	0.001871258020401001	2	053
223	433.04168701171875	146.796630859375	1.0	360.2469482421875	124.08850860595703	1.0	512.29931640625	200.97010803222656	1.0	508.8822937011719	201.44879150390625	0.0011444389820098877	2	053
224	433.1798095703125	145.884033203125	1.0	354.048828125	123.56861877441406	1.0	512.55517578125	200.83277893066406	1.0	508.9769287109375	201.85789489746094	0.0010552406311035156	2	053
225	432.7237243652344	146.80555725097656	1.0	354.95416259765625	120.57028198242188	1.0	512.668701171875	201.41143798828125	1.0	509.1786804199219	202.03872680664062	0.001501619815826416	2	053
226	432.2596740722656	145.65737915039062	1.0	356.4306335449219	119.07500457763672	1.0	512.0460205078125	201.65472412109375	1.0	508.7514343261719	202.63421630859375	0.007221698760986328	2	053
227	432.1943359375	145.77532958984375	1.0	355.6326599121094	119.91405487060547	1.0	512.6531372070312	201.7182159423828	1.0	509.0274963378906	202.44517517089844	0.0025242865085601807	2	053
228	432.2759094238281	146.2521209716797	1.0	345.2270202636719	120.8610610961914	1.0	512.8049926757812	200.77622985839844	1.0	509.3544921875	201.53135681152344	0.0008296668529510498	2	053
229	433.4089660644531	146.1761474609375	1.0	349.39263916015625	120.17108154296875	1.0	511.84124755859375	201.30123901367188	1.0	508.35003662109375	202.04820251464844	0.002974569797515869	2	053
230	432.5502014160156	145.199951171875	1.0	347.3853454589844	119.88700866699219	1.0	511.2171630859375	201.54034423828125	1.0	507.5562744140625	202.17251586914062	0.0015560388565063477	2	053
231	433.1673889160156	145.50518798828125	1.0	343.7339782714844	121.06040954589844	1.0	512.232421875	201.00022888183594	1.0	509.17041015625	201.6309814453125	0.0024499893188476562	2	053
232	435.6419677734375	144.91761779785156	1.0	353.5596008300781	117.33869934082031	1.0	511.8531494140625	200.8066864013672	1.0	508.9246826171875	201.67478942871094	0.004029780626296997	2	053
233	433.4932861328125	144.52015686035156	1.0	349.12213134765625	117.83141326904297	1.0	511.8373107910156	201.02391052246094	1.0	508.67083740234375	201.93096923828125	0.001965552568435669	2	053
234	434.8955078125	147.3228759765625	1.0	354.3809509277344	114.98509216308594	1.0	511.32794189453125	201.31289672851562	1.0	508.389892578125	202.1321258544922	0.0029915273189544678	2	053
235	434.36370849609375	147.10296630859375	1.0	354.3650817871094	119.1312484741211	1.0	511.3961181640625	201.03311157226562	1.0	508.20684814453125	201.63311767578125	0.0015646517276763916	2	053
236	435.3686218261719	150.35643005371094	1.0	350.454345703125	121.8850326538086	1.0	511.5945739746094	200.4859619140625	1.0	508.2939453125	201.7420196533203	0.000989675521850586	2	053
237	434.3062438964844	150.67501831054688	1.0	357.8760681152344	117.46530151367188	1.0	511.7925109863281	201.4123077392578	1.0	508.61480712890625	202.6917724609375	0.0011120736598968506	2	053
238	434.45086669921875	151.4096221923828	1.0	357.34893798828125	117.8114242553711	1.0	512.0654907226562	201.58778381347656	1.0	508.7780456542969	202.35760498046875	0.0012031793594360352	2	053
239	433.916748046875	152.9839630126953	1.0	360.6835021972656	114.31855773925781	1.0	511.8830261230469	201.28741455078125	1.0	508.6539001464844	202.22738647460938	0.0013148188591003418	2	053
240	433.09271240234375	152.98275756835938	1.0	361.9921569824219	111.74634552001953	1.0	511.2732238769531	201.42431640625	1.0	508.190673828125	202.4810333251953	0.0009888708591461182	2	053
241	432.70050048828125	154.68190002441406	1.0	360.386474609375	111.67247772216797	1.0	511.6804504394531	200.95278930664062	1.0	508.2953796386719	201.8157501220703	0.0015993118286132812	2	053
242	433.1081237792969	154.00242614746094	1.0	358.9212646484375	112.85706329345703	0.9999803900718689	511.3257141113281	200.74301147460938	1.0	508.13482666015625	201.62098693847656	0.0017041563987731934	2	053
243	433.5501708984375	153.4645538330078	1.0	359.1400451660156	110.69631958007812	1.0	511.8518981933594	201.07571411132812	1.0	508.8367004394531	201.84182739257812	0.0007839202880859375	2	053
244	433.0145263671875	153.04051208496094	1.0	358.7515869140625	112.34719848632812	1.0	512.2529296875	200.49087524414062	1.0	508.774169921875	201.48460388183594	0.0004366636276245117	2	053
245	433.23284912109375	152.44345092773438	1.0	361.3860778808594	113.46038818359375	1.0	511.45184326171875	200.5224609375	1.0	508.3556823730469	201.36947631835938	0.0014960169792175293	2	053
246	433.91180419921875	152.09213256835938	1.0	358.77606201171875	113.00919342041016	1.0	511.7215881347656	201.4220733642578	1.0	508.58477783203125	202.29409790039062	0.000937730073928833	2	053
247	434.8573913574219	152.5627899169922	1.0	356.2084045410156	111.24604034423828	0.9999999403953552	511.4604187011719	201.11141967773438	1.0	508.30255126953125	202.29502868652344	0.002806156873703003	2	053
248	435.6609802246094	152.7460174560547	1.0	355.0093994140625	112.66352844238281	1.0	511.6684265136719	201.21315002441406	1.0	508.4534912109375	202.2819061279297	0.0027602016925811768	2	053
249	436.3432922363281	151.8347625732422	1.0	352.8841857910156	117.10578155517578	1.0	511.5990905761719	200.78956604003906	1.0	508.4726257324219	201.86886596679688	0.0012805461883544922	2	053
250	435.8318176269531	151.82411193847656	1.0	353.08551025390625	116.87559509277344	1.0	511.17315673828125	200.56588745117188	1.0	508.3985290527344	201.7493896484375	0.0034756064414978027	2	053
251	436.71490478515625	149.8903350830078	1.0	355.2557373046875	115.82952117919922	1.0	511.4589538574219	200.9567413330078	1.0	508.3108215332031	201.98326110839844	0.003206193447113037	2	053
252	435.8514404296875	149.4116668701172	1.0	355.7181701660156	111.708251953125	1.0	512.0702514648438	200.31761169433594	1.0	508.86993408203125	201.25640869140625	0.00215226411819458	2	053
253	435.4684753417969	148.9490203857422	1.0	355.041015625	111.41336822509766	1.0	511.42669677734375	201.69522094726562	1.0	508.1265563964844	202.76730346679688	0.0014239251613616943	2	053
254	433.9901123046875	148.97837829589844	1.0	350.9058532714844	111.8803939819336	1.0	511.5741271972656	200.8182830810547	1.0	508.6670837402344	202.00811767578125	0.001452416181564331	2	053
255	435.8046569824219	149.145751953125	1.0	348.4347229003906	113.11166381835938	1.0	511.43701171875	200.9813690185547	1.0	508.5301818847656	201.81910705566406	0.0009212791919708252	2	053
256	435.8763122558594	147.74073791503906	1.0	344.9967041015625	114.92815399169922	1.0	512.0158081054688	200.8511962890625	1.0	340.5931396484375	116.34513854980469	0.0008872151374816895	2	053
257	436.20269775390625	149.03164672851562	1.0	345.8312072753906	119.26629638671875	1.0	511.6200256347656	200.71958923339844	1.0	508.4930114746094	201.67913818359375	0.0034296810626983643	2	053
258	436.0574951171875	147.9877471923828	1.0	353.2571716308594	116.8143539428711	1.0	511.5924377441406	200.36143493652344	1.0	508.36328125	201.72633361816406	0.0007579326629638672	2	053
259	435.95574951171875	147.74400329589844	1.0	347.37054443359375	119.28036499023438	1.0	511.7654724121094	201.43731689453125	1.0	508.1912841796875	202.44735717773438	0.0007341504096984863	2	053
260	436.3677978515625	147.69931030273438	1.0	353.5657958984375	112.58213806152344	1.0	512.3419189453125	201.2755889892578	1.0	509.0216064453125	202.30027770996094	0.0014406144618988037	2	053
261	436.1156921386719	149.60891723632812	1.0	350.6334228515625	115.97388458251953	1.0	511.6717224121094	201.09873962402344	1.0	508.7237243652344	202.30088806152344	0.0012892186641693115	2	053
262	438.5447692871094	148.32733154296875	1.0	352.45245361328125	117.16007995605469	1.0	511.63623046875	201.22341918945312	1.0	508.7858581542969	202.05770874023438	0.003609895706176758	2	053
263	438.9787902832031	146.87704467773438	1.0	360.05029296875	111.55223083496094	0.9999998807907104	511.3617858886719	201.2407989501953	1.0	508.413330078125	202.3395233154297	0.0016088485717773438	2	053
264	437.18731689453125	147.17662048339844	1.0	356.1323547363281	110.81871032714844	1.0	511.3622131347656	200.9839630126953	1.0	508.2145080566406	201.89120483398438	0.006279587745666504	2	053
265	438.9684753417969	147.9976348876953	1.0	356.4747314453125	103.2744369506836	1.0	511.8440856933594	200.94717407226562	1.0	508.4814758300781	202.03500366210938	0.0015204250812530518	2	053
266	439.5161437988281	149.25018310546875	1.0	361.7061462402344	108.25637817382812	1.0	511.33642578125	201.23037719726562	1.0	508.067138671875	202.25689697265625	0.001111447811126709	2	053
267	439.4189453125	148.3451385498047	1.0	360.97259521484375	113.98823547363281	1.0	511.7841491699219	200.8333740234375	1.0	508.24267578125	201.54991149902344	0.0020803511142730713	2	053
268	438.2283935546875	148.03298950195312	1.0	362.4866943359375	115.37114715576172	1.0	511.8282775878906	201.3363800048828	1.0	508.7201843261719	202.17373657226562	0.001922905445098877	2	053
269	438.9857482910156	149.70750427246094	1.0	365.2837829589844	114.96806335449219	1.0	511.5210876464844	200.87890625	1.0	508.2087707519531	201.71023559570312	0.0007494986057281494	2	053
270	437.900390625	148.77001953125	1.0	362.62652587890625	114.93789672851562	1.0	511.6645202636719	201.12892150878906	1.0	508.71270751953125	202.40968322753906	0.0011254847049713135	2	053
271	437.489501953125	150.40994262695312	1.0	364.1306457519531	114.57665252685547	1.0	511.8109130859375	200.79673767089844	1.0	508.6947937011719	202.03550720214844	0.0010280013084411621	2	053
272	437.61260986328125	148.8258514404297	1.0	359.58056640625	113.33173370361328	1.0	511.3628234863281	200.7650146484375	1.0	508.19561767578125	201.5732421875	0.004352748394012451	2	053
273	437.37109375	149.613525390625	1.0	354.18243408203125	115.74402618408203	1.0	511.820068359375	201.5837860107422	1.0	508.398681640625	202.60415649414062	0.001104801893234253	2	053
274	437.86968994140625	149.03057861328125	1.0	359.8048095703125	116.60680389404297	1.0	511.5947570800781	200.42527770996094	1.0	508.7366943359375	201.3766326904297	0.0012733042240142822	2	053
275	437.59844970703125	147.36656188964844	1.0	360.2808532714844	113.79842376708984	1.0	511.50213623046875	201.38058471679688	1.0	507.94134521484375	202.36029052734375	0.0013380646705627441	2	053
276	436.1618957519531	148.17803955078125	1.0	350.28375244140625	114.31498718261719	1.0	511.68353271484375	201.29432678222656	1.0	508.8059997558594	202.3841094970703	0.0021918416023254395	2	053
277	437.0238952636719	147.5901641845703	1.0	357.9940490722656	112.80046844482422	0.9999919533729553	511.5035400390625	200.940185546875	1.0	508.2685852050781	201.9166717529297	0.0015206336975097656	2	053
278	436.5066833496094	148.06341552734375	1.0	350.394287109375	112.25225830078125	1.0	511.2827453613281	201.29783630371094	1.0	507.7910461425781	202.20497131347656	0.00237274169921875	2	053
279	436.5847473144531	148.57150268554688	1.0	355.32879638671875	115.16427612304688	1.0	511.755859375	200.65199279785156	1.0	508.5690002441406	201.56410217285156	0.0013267695903778076	2	053
280	438.4869384765625	148.05198669433594	1.0	356.7156982421875	114.59700775146484	0.9999916553497314	511.35675048828125	201.20741271972656	1.0	507.92596435546875	201.81346130371094	0.0020779073238372803	2	053
281	438.0793151855469	147.61239624023438	1.0	355.9441833496094	110.42552185058594	1.0	511.37664794921875	201.40621948242188	1.0	508.2149658203125	202.86656188964844	0.0015099942684173584	2	053
282	437.01348876953125	147.5059051513672	1.0	356.2768249511719	110.64667510986328	1.0	511.4559326171875	200.8670654296875	1.0	508.3383483886719	202.05441284179688	0.0008724331855773926	2	053
283	436.98687744140625	148.22012329101562	1.0	355.65484619140625	105.0838394165039	0.00407072901725769	512.08203125	201.19418334960938	1.0	508.8592529296875	202.34254455566406	0.0012513399124145508	2	053
284	437.45953369140625	149.44076538085938	1.0	352.44677734375	102.78850555419922	0.9999995827674866	511.2560119628906	200.59890747070312	1.0	508.09844970703125	202.1485137939453	0.0008955597877502441	2	053
285	437.5282897949219	150.52835083007812	1.0	350.7554931640625	100.09146118164062	1.0	511.79193115234375	200.3685302734375	1.0	508.76934814453125	201.51211547851562	0.0017544329166412354	2	053
286	436.35009765625	150.09677124023438	1.0	351.5871276855469	104.3177261352539	1.0	511.8529052734375	200.85845947265625	1.0	508.5909423828125	201.69859313964844	0.0007768869400024414	2	053
287	435.9259033203125	150.61477661132812	1.0	353.18560791015625	108.06037902832031	1.0	511.8423156738281	200.9640655517578	1.0	508.6443786621094	202.29551696777344	0.004099160432815552	2	053
288	436.92974853515625	150.4003143310547	1.0	356.8111267089844	105.53742980957031	1.0	511.5758361816406	200.6959991455078	1.0	508.2424621582031	202.1724853515625	0.0007101297378540039	2	053
289	436.8930358886719	150.8040008544922	1.0	512.7224731445312	203.8080596923828	0.0001068413257598877	511.45489501953125	201.2207794189453	1.0	508.0757141113281	202.20034790039062	0.0025913119316101074	2	053
290	438.397705078125	153.01486206054688	1.0	354.70806884765625	98.80805969238281	1.0	511.5581359863281	201.2539520263672	1.0	507.9922180175781	202.40557861328125	0.0006951689720153809	2	053
291	438.9975891113281	154.9794921875	1.0	361.650634765625	107.14263916015625	0.9999998807907104	511.0159606933594	201.36279296875	1.0	507.98944091796875	202.05450439453125	0.006748825311660767	2	053
292	438.56005859375	157.3584747314453	1.0	363.9462585449219	108.1974105834961	0.9999998807907104	511.61456298828125	200.74169921875	1.0	508.5108642578125	201.7492218017578	0.0013273060321807861	2	053
293	439.6607360839844	157.9938507080078	1.0	365.8068542480469	106.08055877685547	0.9999999403953552	512.2600708007812	201.73635864257812	1.0	508.9370422363281	202.65621948242188	0.0008304417133331299	2	053
294	439.26873779296875	158.44500732421875	1.0	364.8420104980469	105.1423568725586	0.9999998807907104	511.51934814453125	200.9048614501953	1.0	508.6292724609375	202.22634887695312	0.0011726915836334229	2	053
295	438.32049560546875	160.4014434814453	1.0	368.6800537109375	103.69147491455078	1.0	511.8123779296875	200.9915771484375	1.0	508.6752014160156	202.25656127929688	0.000979304313659668	2	053
296	438.7172546386719	160.80313110351562	1.0	363.1998596191406	101.99459838867188	1.0	511.26373291015625	200.6900177001953	1.0	508.2816467285156	201.7822265625	0.000527501106262207	2	053
297	437.2610778808594	161.20724487304688	1.0	359.4605407714844	98.25535583496094	1.0	510.9264831542969	200.8218536376953	1.0	508.28582763671875	201.963623046875	0.0008451640605926514	2	053
298	437.46209716796875	161.32766723632812	1.0	360.8336486816406	97.96144104003906	1.0	511.88397216796875	200.80416870117188	1.0	508.6585388183594	201.4999237060547	0.0032684803009033203	2	053
299	437.15673828125	161.04296875	1.0	359.40509033203125	97.66690826416016	1.0	510.8119201660156	201.46841430664062	1.0	507.9875793457031	202.46615600585938	0.0013665556907653809	2	053
300	437.32440185546875	161.556884765625	1.0	358.1098327636719	99.24238586425781	1.0	511.4962158203125	201.09439086914062	1.0	508.44586181640625	202.17721557617188	0.0018000602722167969	2	053
301	437.8699645996094	161.8166046142578	1.0	356.6526184082031	96.8580093383789	1.0	511.78662109375	201.2668914794922	1.0	508.7749938964844	202.21261596679688	0.000780642032623291	2	053
302	436.5907287597656	160.4024658203125	1.0	357.1937561035156	98.88156127929688	1.0	511.1729431152344	201.02557373046875	1.0	508.0920715332031	201.69602966308594	0.002815753221511841	2	053
303	435.7943115234375	159.3046417236328	1.0	356.23089599609375	99.98451232910156	1.0	511.088623046875	200.73663330078125	1.0	508.0592956542969	201.8812713623047	0.0007840096950531006	2	053
304	436.5689392089844	158.64678955078125	1.0	350.66961669921875	99.948486328125	1.0	511.2118225097656	201.16868591308594	1.0	508.0084228515625	202.36837768554688	0.009152382612228394	2	053
305	435.7231140136719	157.68629455566406	1.0	349.304931640625	99.8990478515625	1.0	511.5460205078125	201.08175659179688	1.0	508.6181640625	202.1469268798828	0.00128975510597229	2	053
306	435.9744873046875	158.0946044921875	1.0	344.0894470214844	104.9380874633789	0.9999940991401672	512.3785400390625	201.44056701660156	1.0	508.5503845214844	202.2108612060547	0.0021313130855560303	2	053
307	435.6182556152344	157.5084991455078	1.0	344.5998229980469	106.85578918457031	0.9963342547416687	511.1716003417969	200.91436767578125	1.0	508.37408447265625	201.88270568847656	0.00205916166305542	2	053
308	436.3099060058594	157.34457397460938	1.0	513.5658569335938	204.19456481933594	0.000174790620803833	511.8114929199219	201.30282592773438	1.0	508.74017333984375	202.29220581054688	0.002663135528564453	2	053
309	437.3345947265625	156.14161682128906	1.0	341.8529357910156	95.46697235107422	0.9999985694885254	511.6802978515625	200.6694793701172	1.0	508.6223449707031	201.9420623779297	0.003238171339035034	2	053
310	437.719970703125	157.1422576904297	1.0	345.949462890625	102.8760986328125	1.0	511.654541015625	200.92276000976562	1.0	508.36151123046875	201.96749877929688	0.0023196935653686523	2	053
311	438.5400085449219	157.10911560058594	1.0	351.62176513671875	108.91023254394531	0.9999978542327881	512.1786499023438	201.5248565673828	1.0	508.6913146972656	201.9997100830078	0.010295331478118896	2	053
312	438.3758544921875	157.8654327392578	1.0	354.348876953125	106.84798431396484	1.0	512.0984497070312	200.80650329589844	1.0	509.0426940917969	201.7604217529297	0.0014525055885314941	2	053
313	438.7268371582031	159.1647186279297	1.0	353.6693420410156	102.66646575927734	0.9993951320648193	511.41845703125	201.2357940673828	1.0	508.5558776855469	202.20498657226562	0.002424269914627075	2	053
314	437.63812255859375	160.54090881347656	1.0	349.427734375	96.867919921875	1.0	511.30487060546875	200.67593383789062	1.0	508.55670166015625	201.87030029296875	0.0006186962127685547	2	053
315	436.8507385253906	161.7143096923828	1.0	347.1979675292969	91.77528381347656	1.0	511.1717834472656	200.948486328125	1.0	508.11181640625	202.09361267089844	0.0008417069911956787	2	053
316	438.47357177734375	163.09043884277344	1.0	348.8472900390625	91.16597747802734	0.9999977946281433	511.81219482421875	200.96653747558594	1.0	508.7060241699219	201.99147033691406	0.0012927353382110596	2	053
317	438.2210998535156	164.28334045410156	1.0	351.2749938964844	92.15909576416016	1.0	511.3631591796875	201.0009307861328	1.0	508.33349609375	201.7786407470703	0.0004610121250152588	2	053
318	437.51190185546875	164.6654052734375	1.0	352.23760986328125	96.74079132080078	1.0	511.4391784667969	200.87254333496094	1.0	508.5927734375	202.15736389160156	0.0007557868957519531	2	053
319	437.3951416015625	165.4921112060547	1.0	354.9723205566406	96.63016510009766	1.0	511.2757263183594	200.61740112304688	1.0	508.2708435058594	201.65762329101562	0.000881880521774292	2	053
320	438.32867431640625	166.93548583984375	1.0	357.7940979003906	96.36743927001953	1.0	511.3721008300781	201.09744262695312	1.0	508.4569396972656	201.79818725585938	0.002845466136932373	2	053
321	436.70465087890625	165.62289428710938	1.0	351.08453369140625	90.89495086669922	1.0	511.64410400390625	201.35243225097656	1.0	508.8933410644531	202.3764190673828	0.0010132193565368652	2	053
322	437.41845703125	167.24923706054688	1.0	350.86627197265625	87.20912170410156	1.0	511.47528076171875	200.38821411132812	1.0	508.05426025390625	201.2961883544922	0.0013833343982696533	2	053
323	436.48687744140625	167.09132385253906	1.0	352.15643310546875	90.24161529541016	1.0	511.023681640625	200.98529052734375	1.0	508.3412170410156	202.0828094482422	0.003203153610229492	2	053
324	438.9079284667969	169.11827087402344	1.0	350.0617980957031	90.10073852539062	0.9999995231628418	511.2611999511719	200.6434326171875	1.0	508.26068115234375	201.7156982421875	0.0012013614177703857	2	053
325	438.35003662109375	170.81585693359375	1.0	353.7412109375	96.91851806640625	1.0	511.5179138183594	201.28903198242188	1.0	508.4637451171875	202.36813354492188	0.0008413493633270264	2	053
326	438.037353515625	171.45773315429688	1.0	353.0714111328125	92.17516326904297	1.0	511.8659973144531	201.73541259765625	1.0	508.60968017578125	202.5063934326172	0.00435483455657959	2	053
327	438.5154724121094	172.35047912597656	1.0	352.2503662109375	89.19429016113281	1.0	511.5797424316406	200.80484008789062	1.0	508.5077819824219	201.68368530273438	0.0036906898021698	2	053
328	438.6022644042969	173.9197235107422	1.0	358.1377258300781	87.2520751953125	0.9999326467514038	511.1601867675781	201.24655151367188	1.0	508.4148254394531	202.2122039794922	0.0014916956424713135	2	053
329	438.6702880859375	176.07090759277344	1.0	356.5119934082031	97.43362426757812	0.9999731779098511	511.03082275390625	200.95140075683594	1.0	508.10919189453125	201.90086364746094	0.0013072788715362549	2	053
330	440.2320556640625	176.4543914794922	1.0	357.1827697753906	98.86390686035156	1.0	511.41021728515625	200.94273376464844	1.0	508.55718994140625	201.8734588623047	0.0023176074028015137	2	053
331	438.6872253417969	176.7891082763672	1.0	359.10455322265625	97.87943267822266	0.9960037469863892	511.195556640625	200.8609161376953	1.0	508.515625	202.47994995117188	0.0008949339389801025	2	053
332	438.082275390625	178.08807373046875	1.0	357.7179870605469	96.40889739990234	0.9998705387115479	511.043212890625	201.30123901367188	1.0	508.273193359375	202.45071411132812	0.0035463571548461914	2	053
333	438.4930114746094	178.74278259277344	1.0	357.5862731933594	95.93221282958984	1.0	511.4548034667969	201.08497619628906	1.0	508.9629821777344	202.33660888671875	0.0013464391231536865	2	053
334	439.212646484375	179.28451538085938	1.0	360.238037109375	100.86949920654297	0.026373833417892456	511.2088623046875	201.16098022460938	1.0	508.4269714355469	202.74049377441406	0.0009752213954925537	2	053
335	438.9408874511719	181.1631317138672	1.0	359.33514404296875	98.54242706298828	0.9999998807907104	511.28094482421875	200.89614868164062	1.0	508.7455749511719	202.255859375	0.0009843111038208008	2	053
336	439.2619934082031	180.0404052734375	1.0	361.130615234375	101.138671875	1.0	511.36859130859375	200.7718963623047	1.0	508.2792663574219	202.08409118652344	0.0006657838821411133	2	053
337	439.1881408691406	179.92274475097656	1.0	361.0700378417969	99.62158203125	1.0	511.1180419921875	200.77467346191406	1.0	508.5137634277344	202.30015563964844	0.0013425946235656738	2	053
338	439.3926086425781	180.3261260986328	1.0	361.8300476074219	104.5560302734375	0.9999998807907104	510.9720458984375	200.8354034423828	1.0	508.4267578125	202.25535583496094	0.000800400972366333	2	053
339	438.9258117675781	181.97250366210938	1.0	360.0544738769531	103.62906646728516	0.9996839165687561	510.97564697265625	200.72817993164062	1.0	508.33453369140625	202.39682006835938	0.0008720159530639648	2	053
340	439.27777099609375	180.71795654296875	1.0	356.6144714355469	103.13674926757812	1.0	511.02777099609375	201.12542724609375	1.0	508.20770263671875	202.33596801757812	0.0008030235767364502	2	053
341	438.4965515136719	182.3631591796875	1.0	357.7542419433594	102.9894027709961	1.0	511.3818359375	200.221435546875	1.0	508.6741943359375	201.45794677734375	0.0009558200836181641	2	053
342	438.7347412109375	182.40826416015625	1.0	355.558349609375	104.5588150024414	1.0	511.17596435546875	201.00953674316406	1.0	508.4375	202.4667205810547	0.0018951892852783203	2	053
343	438.9656066894531	181.0321807861328	1.0	356.1267395019531	110.0758056640625	1.0	511.2970886230469	200.58139038085938	1.0	356.3561096191406	111.4167251586914	0.0013479888439178467	2	053
344	438.4582824707031	180.59268188476562	1.0	355.69189453125	109.7699203491211	1.0	511.3265686035156	201.0619354248047	1.0	355.63604736328125	112.09993743896484	0.0012103915214538574	2	053
345	439.1931457519531	179.79263305664062	1.0	358.9239501953125	103.82041931152344	0.0029200613498687744	511.3520812988281	200.97222900390625	1.0	508.4475402832031	202.3798370361328	0.0031816959381103516	2	053
346	438.099609375	179.25868225097656	1.0	352.462158203125	110.21206665039062	0.0007311105728149414	511.067626953125	201.3517303466797	1.0	508.7338562011719	202.59774780273438	0.0016832351684570312	2	053
347	438.49481201171875	178.6188201904297	1.0	349.0994567871094	106.95027923583984	0.9999971389770508	511.0195007324219	200.86891174316406	1.0	347.5802917480469	111.20152282714844	0.0013955533504486084	2	053
348	438.5707702636719	178.36012268066406	1.0	348.4515686035156	113.96007537841797	0.9996204376220703	512.1303100585938	200.58717346191406	1.0	509.253173828125	201.85679626464844	0.0024175047874450684	2	053
349	439.3761901855469	178.90725708007812	1.0	365.7486572265625	116.21165466308594	0.9984527826309204	511.4151611328125	200.8932647705078	1.0	508.6941833496094	202.3146209716797	0.005883634090423584	2	053
350	439.5341491699219	179.38961791992188	1.0	358.4476318359375	112.54656982421875	0.9999997019767761	511.2088317871094	200.74383544921875	1.0	508.6034851074219	202.23802185058594	0.0036433935165405273	2	053
351	440.0559997558594	181.48147583007812	1.0	352.840576171875	102.63925170898438	0.9498556852340698	511.396240234375	201.20286560058594	1.0	508.6375732421875	202.73707580566406	0.0008755326271057129	2	053
352	438.99822998046875	182.99867248535156	1.0	353.94573974609375	101.61067962646484	1.0	511.349853515625	200.88250732421875	1.0	508.9064025878906	202.40109252929688	0.0021854639053344727	2	053
353	440.3041076660156	185.77523803710938	1.0	356.93133544921875	102.23973846435547	1.0	511.36212158203125	201.22288513183594	1.0	508.90789794921875	201.86183166503906	0.002693086862564087	2	053
354	439.5816345214844	188.03024291992188	1.0	363.2411193847656	108.27066802978516	0.9999998807907104	511.5926818847656	201.11830139160156	1.0	508.6705322265625	202.36302185058594	0.0019485950469970703	2	053
355	438.67138671875	189.5627899169922	1.0	363.8063659667969	106.51931762695312	1.0	511.54229736328125	200.60345458984375	1.0	508.7608642578125	201.96734619140625	0.0007482171058654785	2	053
356	438.88800048828125	189.81210327148438	1.0	366.6645202636719	112.23313903808594	0.9937134385108948	511.6588134765625	200.62033081054688	1.0	509.02728271484375	201.9066619873047	0.001178741455078125	2	053
357	439.1786193847656	191.57958984375	1.0	359.5611572265625	103.8234634399414	0.0010588765144348145	511.5010681152344	200.7991485595703	1.0	508.3916015625	202.2642822265625	0.00070914626121521	2	053
358	439.1980285644531	193.0091094970703	1.0	362.1076354980469	101.52944946289062	1.0	511.4674987792969	200.83895874023438	1.0	508.40789794921875	202.4360809326172	0.0005035996437072754	2	053
359	438.8241882324219	193.4390869140625	1.0	364.12408447265625	104.52398681640625	1.0	511.7288513183594	200.63136291503906	1.0	508.8312072753906	202.02894592285156	0.0006778240203857422	2	053
360	438.0086975097656	194.1286163330078	1.0	366.87445068359375	106.14095306396484	1.0	511.245361328125	200.79600524902344	1.0	508.4330749511719	202.1576690673828	0.0004304945468902588	2	053
361	438.89666748046875	193.35694885253906	1.0	363.5682373046875	108.88763427734375	0.9041401147842407	511.77154541015625	201.0105743408203	1.0	508.7629089355469	202.40280151367188	0.0008546411991119385	2	053
362	437.8184814453125	193.7602081298828	1.0	361.76751708984375	104.65937805175781	1.0	511.5792541503906	200.8116912841797	1.0	508.71173095703125	202.08432006835938	0.0005213320255279541	2	053
363	439.1502685546875	194.7490234375	1.0	362.65899658203125	101.17859649658203	1.0	511.35052490234375	200.69821166992188	1.0	508.5776062011719	202.40663146972656	0.00032389163970947266	2	053
364	438.1788635253906	194.87303161621094	1.0	360.3147888183594	102.75184631347656	1.0	512.0982666015625	201.38909912109375	1.0	508.9225158691406	202.59385681152344	0.0007231831550598145	2	053
365	439.11358642578125	195.1858673095703	1.0	359.39825439453125	110.22051239013672	1.0	511.681884765625	200.86756896972656	1.0	357.8612976074219	113.13957214355469	0.005248337984085083	2	053
366	437.809814453125	195.91317749023438	1.0	360.9292907714844	108.78692626953125	1.0	511.1911315917969	200.91485595703125	1.0	359.7181701660156	111.59303283691406	0.0013383328914642334	2	053
367	436.93927001953125	197.07501220703125	1.0	360.6575622558594	109.97599029541016	1.0	511.1623229980469	200.9839324951172	1.0	359.46575927734375	112.04364776611328	0.0010206401348114014	2	053
368	437.1064758300781	195.46517944335938	1.0	360.47161865234375	112.87654876708984	1.0	511.2115173339844	200.30609130859375	1.0	508.19207763671875	202.06761169433594	0.0005490481853485107	2	053
369	437.9725341796875	195.60496520996094	1.0	358.9029846191406	110.23899841308594	1.0	511.3051452636719	201.55816650390625	1.0	508.20947265625	203.07164001464844	0.0005018115043640137	2	053
370	437.5511169433594	195.0513153076172	1.0	356.2304382324219	112.42823791503906	1.0	511.5569152832031	200.63365173339844	1.0	355.4614562988281	113.8313217163086	0.001011282205581665	2	053
371	437.5794982910156	194.99278259277344	1.0	357.1269226074219	112.09524536132812	1.0	511.2405700683594	200.9903106689453	1.0	356.07122802734375	112.92926025390625	0.0006762146949768066	2	053
372	436.4215393066406	194.89141845703125	1.0	358.1220397949219	115.2842788696289	1.0	511.4225158691406	200.64639282226562	1.0	508.803466796875	202.294677734375	0.00039267539978027344	2	053
373	436.5798645019531	193.8404083251953	1.0	357.51904296875	114.43590545654297	1.0	511.23870849609375	200.90980529785156	1.0	508.31121826171875	202.22824096679688	0.0009018480777740479	2	053
374	439.2234802246094	193.44810485839844	1.0	358.55255126953125	116.72113037109375	1.0	511.3920593261719	200.57521057128906	1.0	508.51336669921875	202.14300537109375	0.0004305243492126465	2	053
375	438.5172119140625	193.57122802734375	1.0	349.3810119628906	108.85733795166016	0.9999998807907104	511.3291931152344	200.3564453125	1.0	508.64642333984375	201.67324829101562	0.0006826221942901611	2	053
376	438.787353515625	193.2219696044922	1.0	352.3739013671875	109.57759857177734	1.0	511.1595764160156	201.04327392578125	1.0	352.20989990234375	111.58382415771484	0.001285642385482788	2	053
377	438.1911926269531	194.6396942138672	1.0	352.9571228027344	109.13298034667969	1.0	511.26837158203125	200.11817932128906	1.0	354.811767578125	111.1017074584961	0.0017667710781097412	2	053
378	436.12396240234375	194.9789581298828	1.0	353.7913818359375	111.01414489746094	1.0	511.4828186035156	201.09347534179688	1.0	354.3819580078125	113.27676391601562	0.004795700311660767	2	053
379	437.3475646972656	194.77944946289062	1.0	357.0312805175781	110.30986022949219	1.0	511.4800109863281	200.77560424804688	1.0	356.1771545410156	112.00656127929688	0.002270907163619995	2	053
380	438.1194763183594	197.12991333007812	1.0	355.2303466796875	111.84518432617188	1.0	511.08929443359375	200.98118591308594	1.0	354.83355712890625	112.81867980957031	0.001628965139389038	2	053
381	437.2933044433594	197.02639770507812	1.0	353.13385009765625	112.53203582763672	1.0	511.43621826171875	201.71902465820312	1.0	508.53424072265625	202.9813995361328	0.0009437203407287598	2	053
382	435.9494934082031	196.37118530273438	1.0	353.8068542480469	106.98211669921875	1.0	511.6877746582031	200.42984008789062	1.0	355.60845947265625	109.9210205078125	0.0006480216979980469	2	053
383	437.2364501953125	196.42584228515625	1.0	351.1612243652344	107.44055938720703	1.0	511.5000305175781	200.60716247558594	1.0	351.6575622558594	110.45614624023438	0.001172482967376709	2	053
384	435.7071838378906	195.609619140625	1.0	349.23046875	108.90349578857422	0.9999998807907104	511.21044921875	201.0449676513672	1.0	349.2303466796875	111.02698516845703	0.003337681293487549	2	053
385	437.44964599609375	195.6737518310547	1.0	350.6868591308594	108.33373260498047	1.0	511.44024658203125	201.31910705566406	1.0	350.3405456542969	110.72486877441406	0.0012573003768920898	2	053
386	436.5863037109375	194.12338256835938	1.0	352.4931335449219	109.05888366699219	1.0	511.3727111816406	200.83001708984375	1.0	351.4302978515625	111.15340423583984	0.0010321736335754395	2	053
387	436.4849548339844	193.95799255371094	1.0	347.2070007324219	113.99250793457031	0.9999999403953552	511.3682861328125	200.75929260253906	1.0	508.47705078125	202.2107696533203	0.00039264559745788574	2	053
388	437.25042724609375	193.2449493408203	1.0	350.4901428222656	112.66805267333984	0.9878050684928894	511.56884765625	200.7176971435547	1.0	508.80377197265625	202.2014923095703	0.00048348307609558105	2	053
389	437.8099365234375	192.7812957763672	1.0	344.37255859375	112.05976104736328	0.9999999403953552	511.63726806640625	200.6570587158203	1.0	343.8327941894531	112.92926025390625	0.0022442638874053955	2	053
390	438.5556640625	192.04611206054688	1.0	351.653076171875	112.66797637939453	1.0	511.6957092285156	201.2528533935547	1.0	508.7420654296875	202.6767578125	0.0008434951305389404	2	053
391	439.41265869140625	192.30291748046875	1.0	348.0045471191406	112.93739318847656	0.9999960660934448	512.2935180664062	200.83563232421875	1.0	509.0631103515625	202.11866760253906	0.0004298388957977295	2	053
392	438.9286193847656	192.1603546142578	1.0	346.29931640625	113.07349395751953	0.9999978542327881	511.49468994140625	200.72164916992188	1.0	508.3453369140625	202.23207092285156	0.0005638003349304199	2	053
393	438.90667724609375	192.52484130859375	1.0	347.80712890625	103.35038757324219	0.9999995231628418	511.725341796875	200.72445678710938	1.0	508.9505310058594	202.44769287109375	0.00040924549102783203	2	053
394	438.5077209472656	191.650390625	1.0	349.5916442871094	102.61901092529297	0.9999798536300659	511.6924133300781	200.90695190429688	1.0	508.73504638671875	201.915771484375	0.0011518001556396484	2	053
395	439.0059814453125	191.89044189453125	1.0	350.9580383300781	102.29153442382812	0.9999974966049194	511.60601806640625	200.8818359375	1.0	508.863037109375	202.1087188720703	0.0008448958396911621	2	053
396	438.48016357421875	191.6435546875	1.0	349.2523193359375	102.15208435058594	1.0	511.47613525390625	200.77708435058594	1.0	508.7234191894531	201.84713745117188	0.0005217790603637695	2	053
397	438.4482727050781	191.82997131347656	1.0	350.841064453125	102.87999725341797	1.0	511.66363525390625	200.9437255859375	1.0	509.1686096191406	202.1415557861328	0.0011595487594604492	2	053
398	437.65789794921875	191.0276641845703	1.0	347.63958740234375	103.94710540771484	1.0	511.5777893066406	200.9508514404297	1.0	508.93304443359375	202.3550262451172	0.0009387731552124023	2	053
399	438.5200500488281	190.66339111328125	1.0	350.0459289550781	98.82516479492188	1.0	511.4479675292969	200.79107666015625	1.0	508.5270690917969	202.0619659423828	0.0008017122745513916	2	053
400	438.8817443847656	190.57888793945312	1.0	348.90338134765625	103.45288848876953	1.0	512.5794677734375	201.55282592773438	0.9999969005584717	424.9645080566406	199.80589294433594	0.00023490190505981445	2	053
401	439.6708679199219	191.28561401367188	1.0	348.64166259765625	104.0393295288086	0.9945917129516602	436.73931884765625	194.0611572265625	0.0002326369285583496	424.78656005859375	201.00848388671875	0.00023737549781799316	2	053
402	438.7374267578125	191.05819702148438	1.0	352.3122863769531	98.16852569580078	1.0	435.3163757324219	193.35281372070312	0.00024002790451049805	424.45855712890625	199.80072021484375	0.00025722384452819824	2	053
403	439.5169982910156	189.77967834472656	1.0	354.2778015136719	97.80517578125	1.0	435.82586669921875	192.98919677734375	0.00021648406982421875	353.89239501953125	99.39103698730469	0.0007233023643493652	2	053
404	438.5270690917969	189.66407775878906	1.0	352.9171142578125	97.88449096679688	1.0	435.3388671875	192.359619140625	0.0003070831298828125	424.4420166015625	199.24142456054688	0.00032773613929748535	2	053
405	438.37432861328125	189.96749877929688	1.0	353.77734375	96.70524597167969	1.0	435.1448669433594	192.58522033691406	0.00019919872283935547	353.7590637207031	97.27388000488281	0.0002308189868927002	2	053
406	437.51727294921875	189.62890625	1.0	354.21649169921875	94.65552520751953	1.0	434.4107360839844	191.61233520507812	0.0002440810203552246	424.61895751953125	198.26747131347656	0.00023064017295837402	2	053
407	438.7395324707031	189.70346069335938	1.0	351.9368591308594	98.40963745117188	0.9998748302459717	435.55010986328125	192.0076141357422	0.0002104640007019043	424.97210693359375	198.68402099609375	0.00023195147514343262	2	053
408	438.46337890625	188.43243408203125	1.0	352.0567321777344	92.52690887451172	1.0	437.9555969238281	189.84507751464844	0.00021401047706604004	353.24395751953125	95.8396987915039	0.0004992783069610596	2	053
409	439.9670104980469	188.1095428466797	1.0	351.571533203125	96.98712158203125	0.9999998807907104	439.26348876953125	190.06715393066406	0.00014600157737731934	353.1559753417969	97.72478485107422	0.00014638900756835938	2	053
410	438.9026184082031	186.54214477539062	1.0	352.98095703125	96.59662628173828	1.0	438.4702453613281	189.57359313964844	0.0002574622631072998	353.2906494140625	97.14810180664062	0.0005952417850494385	2	053
411	439.05316162109375	185.1168212890625	1.0	351.7165222167969	99.93470001220703	1.0	438.9216613769531	189.03932189941406	0.00011566281318664551	351.8107604980469	99.9633560180664	0.00035709142684936523	2	053
412	438.9838562011719	184.31777954101562	1.0	348.6308288574219	97.7474136352539	0.999817967414856	438.5638732910156	188.47100830078125	0.00011157989501953125	424.0918273925781	176.8828125	8.907914161682129e-5	2	053
413	438.0223083496094	182.89471435546875	1.0	350.79083251953125	94.53475189208984	0.9999998211860657	437.9150390625	180.8250274658203	2.250075340270996e-5	350.4772644042969	95.89202880859375	0.00032913684844970703	2	053
414	438.2964172363281	182.11570739746094	1.0	350.07232666015625	94.8226547241211	0.9999998211860657	437.8270568847656	180.17657470703125	2.866983413696289e-5	349.2585144042969	95.86427307128906	0.0006864964962005615	2	053
415	437.9663391113281	182.38600158691406	1.0	350.6437683105469	94.90360260009766	0.9999998807907104	438.0592956542969	180.13790893554688	3.49879264831543e-5	350.5699768066406	95.90006256103516	0.0003165304660797119	2	053
416	437.5677490234375	182.0509490966797	1.0	351.4049987792969	94.815185546875	1.0	355.2950439453125	94.64167785644531	4.363059997558594e-5	351.398681640625	96.16387939453125	0.0005674958229064941	2	053
417	438.18316650390625	181.4613037109375	1.0	350.6253967285156	97.25655364990234	1.0	441.2454528808594	185.5478515625	3.56137752532959e-5	348.9318542480469	97.47987365722656	0.00038176774978637695	2	053
418	437.5119323730469	181.94741821289062	1.0	445.8511962890625	185.17852783203125	0.00020584464073181152	436.9758605957031	187.64208984375	4.526972770690918e-5	421.6938171386719	192.6748046875	8.550286293029785e-5	2	053
419	438.6326599121094	182.77194213867188	1.0	348.3348693847656	96.35081481933594	0.01341739296913147	438.4330749511719	180.4599609375	5.125999450683594e-5	423.2923889160156	174.1848907470703	8.720159530639648e-5	2	053
420	437.57427978515625	182.44676208496094	1.0	349.88958740234375	94.02039337158203	0.9999948740005493	441.14044189453125	185.9263153076172	3.409385681152344e-5	348.99127197265625	95.97624969482422	0.0003471076488494873	2	053
421	437.4859619140625	182.60089111328125	1.0	348.172607421875	93.52327728271484	1.0	350.6588439941406	96.15411376953125	3.674626350402832e-5	348.39361572265625	95.88052368164062	0.0008362233638763428	2	053
422	438.6855163574219	183.04647827148438	1.0	351.02490234375	92.9302978515625	1.0	438.5569152832031	180.6945037841797	4.869699478149414e-5	351.965087890625	95.54315185546875	0.0008013546466827393	2	053
423	438.2790222167969	183.7472686767578	1.0	349.460693359375	96.03553009033203	1.0	437.62567138671875	187.7620391845703	6.0170888900756836e-5	348.6450500488281	96.9483871459961	0.00020354986190795898	2	053
424	437.62384033203125	184.1632843017578	1.0	350.8268737792969	95.2674560546875	1.0	436.55194091796875	187.79071044921875	7.364153861999512e-5	350.6397399902344	96.4150619506836	0.0003313124179840088	2	053
425	437.0238952636719	184.76251220703125	1.0	348.5232849121094	95.31130981445312	1.0	436.2376708984375	188.34140014648438	8.83340835571289e-5	349.0091857910156	96.6382827758789	0.00027051568031311035	2	053
426	438.18408203125	185.71560668945312	1.0	351.6175842285156	95.29045867919922	1.0	437.45159912109375	189.01785278320312	0.00011166930198669434	423.9923095703125	177.61209106445312	0.00017854571342468262	2	053
427	437.39361572265625	186.91249084472656	1.0	350.1408386230469	96.14588928222656	1.0	436.778564453125	189.15875244140625	0.00026860833168029785	349.3067321777344	97.25909423828125	0.00044211745262145996	2	053
428	438.07879638671875	187.51461791992188	1.0	352.5074768066406	96.29411315917969	1.0	437.4424133300781	189.96168518066406	0.0002931952476501465	350.99163818359375	98.143798828125	0.0005742311477661133	2	053
429	437.5141296386719	187.75457763671875	1.0	351.48822021484375	100.41868591308594	1.0	434.36090087890625	191.28060913085938	0.0002536475658416748	425.0361328125	197.6721649169922	0.0003523528575897217	2	053
430	438.56988525390625	188.55308532714844	1.0	350.19378662109375	101.5871810913086	1.0	434.9176025390625	191.8517608642578	0.000291973352432251	425.5567321777344	197.63414001464844	0.00042062997817993164	2	053
431	437.4144287109375	188.67149353027344	1.0	351.8796691894531	99.30946350097656	0.9999996423721313	437.1318054199219	189.92987060546875	0.0002759099006652832	424.9549865722656	197.6199493408203	0.00027176737785339355	2	053
432	436.7652282714844	189.32489013671875	1.0	350.9316711425781	100.19193267822266	1.0	434.6611022949219	191.83680725097656	0.00030413269996643066	425.8639221191406	197.2257080078125	0.00027111172676086426	2	053
433	436.87786865234375	190.57720947265625	1.0	352.7652893066406	100.21988677978516	0.9999943971633911	434.7445983886719	192.2654266357422	0.0004124939441680908	425.41412353515625	198.4096221923828	0.00038745999336242676	2	053
434	437.772216796875	191.01516723632812	1.0	350.52490234375	108.71906280517578	1.0	435.0410461425781	192.96888732910156	0.00036081671714782715	353.9665832519531	112.93180847167969	0.0008079111576080322	2	053
435	437.87506103515625	193.23391723632812	1.0	351.0912170410156	107.59207153320312	1.0	355.38897705078125	108.29602813720703	0.00029477477073669434	350.0567626953125	111.07413482666016	0.0023060739040374756	2	053
436	435.0405578613281	193.79116821289062	1.0	349.8879089355469	107.8597412109375	1.0	355.5716857910156	107.86781311035156	0.0001551806926727295	350.02587890625	110.29906463623047	0.0011143386363983154	2	053
437	435.7486572265625	194.556884765625	1.0	352.776123046875	107.80865478515625	1.0	357.1486511230469	107.45944213867188	0.0001983940601348877	351.1803283691406	111.39608764648438	0.0011250078678131104	2	053
438	434.0975646972656	195.36402893066406	1.0	354.4718017578125	108.39800262451172	1.0	358.5089111328125	106.62623596191406	0.0001544356346130371	354.94171142578125	111.20329284667969	0.001588672399520874	2	053
439	434.9831848144531	196.92294311523438	1.0	357.1732177734375	108.67809295654297	1.0	360.1024475097656	111.56671142578125	0.00016838312149047852	356.57977294921875	112.01918029785156	0.0024842023849487305	2	053
440	433.80206298828125	196.11851501464844	1.0	356.9854736328125	108.21532440185547	1.0	359.1950988769531	111.45394134521484	0.00013560056686401367	356.1892395019531	111.83578491210938	0.0008541345596313477	2	053
441	434.21246337890625	196.8701171875	1.0	356.0981750488281	112.4506607055664	1.0	359.2010192871094	112.62142944335938	0.00024273991584777832	355.57421875	113.8619613647461	0.00038483738899230957	2	053
442	433.8119201660156	197.33035278320312	1.0	353.75592041015625	109.55518341064453	1.0	358.0346374511719	108.45079803466797	6.324052810668945e-5	353.77734375	112.44393920898438	0.00034049153327941895	2	053
443	433.2183837890625	197.08944702148438	1.0	353.5994873046875	110.48982238769531	1.0	357.2773132324219	109.32015991210938	6.905198097229004e-5	353.5169982910156	112.24156188964844	0.0003898441791534424	2	053
444	433.18865966796875	196.57960510253906	1.0	350.84716796875	111.5836410522461	1.0	355.1058349609375	110.42010498046875	7.998943328857422e-5	349.27740478515625	111.912841796875	0.0004029572010040283	2	053
445	432.8669128417969	197.2714385986328	1.0	348.6899108886719	112.33654022216797	1.0	353.75213623046875	111.73779296875	5.969405174255371e-5	347.6523742675781	112.94059753417969	0.00043213367462158203	2	053
446	432.12091064453125	196.3118896484375	1.0	346.6209716796875	113.5136489868164	1.0	424.42010498046875	198.7972412109375	3.24249267578125e-5	345.0034484863281	114.04287719726562	0.00024887919425964355	2	053
447	432.09869384765625	196.94647216796875	1.0	347.5946350097656	113.54043579101562	1.0	424.7923889160156	198.81710815429688	2.6792287826538086e-5	350.5203857421875	114.95112609863281	6.490945816040039e-5	2	053
448	432.1008605957031	195.99266052246094	1.0	343.7145690917969	116.46095275878906	1.0	341.17144775390625	118.0216064453125	3.108382225036621e-5	341.286376953125	116.67395782470703	6.73532485961914e-5	2	053
449	432.8700256347656	194.82115173339844	1.0	343.0032653808594	116.53953552246094	1.0	340.6676940917969	117.68718719482422	6.496906280517578e-5	340.2929382324219	116.25692749023438	0.00015741586685180664	2	053
450	431.8545227050781	193.6376495361328	1.0	344.4556579589844	117.44213104248047	1.0	342.01348876953125	117.92887878417969	5.27501106262207e-5	340.3565673828125	117.18512725830078	0.00022038817405700684	2	053
451	433.4489440917969	192.99240112304688	1.0	345.4070129394531	118.04291534423828	0.9992455840110779	431.8522033691406	194.2655487060547	3.56137752532959e-5	423.2558288574219	197.93475341796875	2.5063753128051758e-5	2	053
452	434.4439697265625	192.52459716796875	1.0	346.3313903808594	120.94122314453125	0.9999998211860657	431.8099670410156	193.94754028320312	6.914138793945312e-5	343.03875732421875	126.22771453857422	0.00031879544258117676	2	053
453	433.611572265625	190.67393493652344	1.0	344.0774841308594	120.40825653076172	1.0	431.889404296875	192.24281311035156	0.00016352534294128418	425.3289794921875	196.7508087158203	0.00010249018669128418	2	053
454	434.0802001953125	190.2073974609375	1.0	343.442626953125	120.22834777832031	1.0	431.8775634765625	191.68435668945312	0.0002491474151611328	340.445556640625	126.45069885253906	0.0002257823944091797	2	053
455	432.9949035644531	189.69285583496094	1.0	344.65374755859375	124.12594604492188	1.0	431.4708251953125	190.5064697265625	0.0004469752311706543	344.0045471191406	127.25654602050781	0.0009864568710327148	2	053
456	434.839111328125	189.30941772460938	1.0	343.30535888671875	121.62001037597656	1.0	432.3099365234375	190.87538146972656	0.0006164014339447021	425.8006286621094	196.25123596191406	0.00030931830406188965	2	053
457	433.2304382324219	189.55767822265625	1.0	342.3897705078125	123.79344940185547	1.0	431.4672546386719	190.86517333984375	0.0006438195705413818	343.08056640625	127.40045166015625	0.0004099607467651367	2	053
458	435.5983581542969	188.93699645996094	1.0	341.9472351074219	132.466552734375	0.8603692650794983	432.9803466796875	191.8074188232422	0.0006949901580810547	425.75848388671875	197.15406799316406	0.0005009472370147705	2	053
459	434.4690246582031	190.1358184814453	1.0	340.6759948730469	133.1918487548828	1.0	432.4241027832031	191.71934509277344	0.0006015002727508545	338.94525146484375	133.2563018798828	0.0006597638130187988	2	053
460	434.3129577636719	189.87452697753906	1.0	341.6551208496094	129.45840454101562	1.0	431.9564514160156	191.7296142578125	0.0003039240837097168	340.175048828125	130.39242553710938	0.0005426406860351562	2	053
461	434.2912902832031	189.34158325195312	1.0	339.5528564453125	130.6716766357422	1.0	431.7902526855469	190.85269165039062	0.0003928542137145996	338.20745849609375	131.24127197265625	0.0002491474151611328	2	053
462	434.24896240234375	189.87832641601562	1.0	336.9078063964844	131.19996643066406	1.0	432.3138732910156	191.19480895996094	0.00042188167572021484	425.4824523925781	196.4142608642578	0.00029352307319641113	2	053
463	434.2735900878906	190.09584045410156	1.0	336.5536804199219	134.63551330566406	1.0	432.1837463378906	191.8404541015625	0.00024327635765075684	425.1585998535156	196.25479125976562	0.00018194317817687988	2	053
464	434.03839111328125	190.10415649414062	1.0	337.6927185058594	133.9486083984375	1.0	431.82080078125	191.73391723632812	0.0002975165843963623	425.397705078125	196.2322998046875	0.00016990303993225098	2	053
465	434.47381591796875	191.07237243652344	1.0	340.2404479980469	135.8260498046875	1.0	432.1094970703125	193.10125732421875	0.0001779496669769287	338.40985107421875	136.0802001953125	0.00018987059593200684	2	053
466	433.7275695800781	191.10134887695312	1.0	340.2320861816406	135.54486083984375	1.0	431.7089538574219	192.4531707763672	0.00027573108673095703	424.8216857910156	196.84793090820312	0.00014358758926391602	2	053
467	434.8222961425781	189.99403381347656	1.0	338.8870849609375	134.0941162109375	1.0	432.591796875	191.3433380126953	0.00032767653465270996	425.2607727050781	196.42506408691406	0.00019928812980651855	2	053
468	435.3748474121094	190.47889709472656	1.0	336.8974304199219	139.56222534179688	1.0	432.8898620605469	192.60218811035156	0.0002650916576385498	424.7015686035156	197.4898681640625	0.00015819072723388672	2	053
469	434.64044189453125	190.2735595703125	1.0	338.07562255859375	139.92124938964844	1.0	432.23077392578125	192.02745056152344	0.0002160966396331787	424.97735595703125	196.81385803222656	0.00013998150825500488	2	053
470	433.5407409667969	190.11582946777344	1.0	338.69989013671875	140.23641967773438	1.0	431.52239990234375	191.45675659179688	0.0002721250057220459	426.0221862792969	195.8861083984375	0.00015303492546081543	2	053
471	432.8207092285156	188.4797821044922	1.0	340.4965515136719	138.96095275878906	1.0	431.2090148925781	190.18846130371094	0.00040453672409057617	426.8201599121094	195.15830993652344	0.0002288520336151123	2	053
472	435.3334655761719	188.3726806640625	1.0	343.7796325683594	133.7843475341797	1.0	433.8562927246094	190.6500701904297	0.0002402663230895996	426.05804443359375	196.72105407714844	0.00021436810493469238	2	053
473	434.8938293457031	187.69468688964844	1.0	342.9630432128906	139.3712615966797	1.0	434.0628967285156	189.9774169921875	0.0002569258213043213	426.234130859375	196.39691162109375	0.0002397596836090088	2	053
474	435.5901794433594	186.6065216064453	1.0	342.5548095703125	139.03387451171875	1.0	434.8470764160156	189.1470184326172	0.00018295645713806152	425.9137878417969	195.40997314453125	0.00014588236808776855	2	053
475	434.64764404296875	186.97158813476562	1.0	344.0508117675781	140.2820281982422	1.0	434.4129638671875	189.3340301513672	0.00016674399375915527	343.48419189453125	142.28001403808594	0.0003718733787536621	2	053
476	433.9637145996094	185.5399932861328	1.0	345.2646789550781	140.39926147460938	1.0	433.7700500488281	188.58433532714844	0.00010532140731811523	344.7580261230469	142.7266082763672	0.0005484223365783691	2	053
477	434.2181396484375	186.831787109375	1.0	346.9932556152344	138.2437744140625	1.0	433.79779052734375	189.493408203125	0.00018665194511413574	425.922119140625	195.88368225097656	0.0001633763313293457	2	053
478	434.7852783203125	186.04541015625	1.0	347.80157470703125	138.50653076171875	1.0	434.4512634277344	188.53343200683594	0.00013023614883422852	426.30657958984375	195.01829528808594	8.633732795715332e-5	2	053
479	434.2262268066406	188.0402374267578	1.0	346.855224609375	141.43438720703125	1.0	431.90484619140625	190.79791259765625	0.0003822445869445801	347.2757873535156	142.2565460205078	0.0007522404193878174	2	053
480	434.72509765625	186.6365203857422	1.0	347.18414306640625	141.1543731689453	1.0	434.4779357910156	188.7775115966797	0.00012099742889404297	347.73040771484375	141.7246551513672	0.0003272593021392822	2	053
481	434.42803955078125	186.87367248535156	1.0	346.5347900390625	140.60047912597656	1.0	433.5512390136719	189.1952667236328	0.00011307001113891602	346.4738464355469	141.62977600097656	0.00013831257820129395	2	053
482	434.0821838378906	187.33326721191406	1.0	342.1479797363281	157.64697265625	1.0	433.700927734375	189.4376983642578	0.00013580918312072754	426.1388244628906	195.60035705566406	0.00019094347953796387	2	053
483	433.7606201171875	187.86907958984375	1.0	348.92266845703125	153.97674560546875	0.9999980926513672	431.6535949707031	190.50115966796875	0.0002465248107910156	426.2434997558594	195.94944763183594	0.0002321004867553711	2	053
484	433.2772216796875	187.34471130371094	1.0	347.3855285644531	153.57382202148438	0.9999992847442627	431.7759704589844	189.87222290039062	0.0001431107521057129	426.7541809082031	195.1851348876953	0.0001723766326904297	2	053
485	433.40997314453125	187.27676391601562	1.0	344.75543212890625	154.1417236328125	1.0	431.4700622558594	190.38328552246094	0.0002027451992034912	426.4450988769531	195.5424346923828	0.00017726421356201172	2	053
486	434.4238586425781	187.93467712402344	1.0	343.18487548828125	155.86862182617188	1.0	431.8899841308594	190.93690490722656	0.00021880865097045898	425.92913818359375	196.5661163330078	0.00018981099128723145	2	053
487	434.12811279296875	187.91976928710938	1.0	343.1234130859375	156.35391235351562	1.0	431.9486999511719	190.39759826660156	0.00026413798332214355	426.0791931152344	196.08242797851562	0.00020056962966918945	2	053
488	433.2021484375	187.47837829589844	1.0	344.8219299316406	157.1490936279297	1.0	431.3301696777344	190.5209197998047	0.00030609965324401855	426.32977294921875	196.0701446533203	0.00027126073837280273	2	053
489	434.4891662597656	189.0950469970703	1.0	346.41656494140625	156.26988220214844	0.14500856399536133	432.2311706542969	190.64157104492188	0.00034734606742858887	426.2431945800781	196.3431854248047	0.00021597743034362793	2	053
490	434.3507080078125	190.8354034423828	1.0	346.3741149902344	157.8204345703125	1.0	432.2348937988281	192.13607788085938	0.00038805603981018066	346.6314392089844	158.14207458496094	0.00042703747749328613	2	053
491	433.31787109375	193.89352416992188	1.0	349.8002624511719	157.1614227294922	1.0	431.01727294921875	195.0467987060547	6.473064422607422e-5	350.20330810546875	157.47157287597656	4.4286251068115234e-5	2	053
492	433.3950500488281	195.93060302734375	1.0	351.16387939453125	159.48818969726562	1.0	357.0592956542969	157.81857299804688	6.67273998260498e-5	353.3476867675781	159.9263458251953	0.00020882487297058105	2	053
493	431.4395751953125	196.47232055664062	1.0	361.6029357910156	156.841552734375	0.9999998807907104	431.4618835449219	202.56626892089844	6.943941116333008e-5	420.640625	208.3048095703125	7.769465446472168e-5	2	053
494	432.6898498535156	199.29330444335938	1.0	364.2135925292969	154.96817016601562	0.9999998807907104	432.978759765625	203.7532196044922	0.00010514259338378906	425.7222900390625	209.0419464111328	9.79006290435791e-5	2	053
495	432.6014099121094	201.81927490234375	1.0	362.3348693847656	154.6387176513672	0.9999998807907104	431.14862060546875	205.50424194335938	0.0005345046520233154	426.54425048828125	209.8495635986328	0.00048226118087768555	2	053
496	430.3855895996094	202.61236572265625	1.0	364.2439880371094	155.2187042236328	1.0	430.3544006347656	205.88677978515625	0.0006976723670959473	426.1257629394531	209.65972900390625	0.0004666745662689209	2	053
497	430.54180908203125	202.37818908691406	1.0	364.3273010253906	150.56005859375	1.0	430.3884582519531	205.57217407226562	0.0004773437976837158	425.8712158203125	209.1324462890625	0.0008157193660736084	2	053
498	430.447265625	204.6599884033203	1.0	363.21575927734375	152.28134155273438	1.0	430.4819641113281	206.79466247558594	0.0004430115222930908	426.1390075683594	210.30148315429688	0.00021144747734069824	2	053
499	429.44622802734375	204.64718627929688	1.0	362.3808898925781	150.9761505126953	1.0	429.7427978515625	206.44973754882812	0.00021594762802124023	356.9917297363281	153.20034790039062	0.00017750263214111328	2	053
500	430.08349609375	204.85855102539062	1.0	362.0768737792969	152.35061645507812	1.0	430.23480224609375	207.3398895263672	0.0002683103084564209	425.79510498046875	210.86656188964844	0.00010249018669128418	2	053
501	429.90887451171875	205.40565490722656	1.0	358.8339538574219	154.31854248046875	0.9999994039535522	430.2908935546875	207.34701538085938	0.00016620755195617676	425.7160949707031	210.75643920898438	6.338953971862793e-5	2	053
502	428.264404296875	204.7510528564453	1.0	360.2058410644531	152.79742431640625	1.0	428.828369140625	206.14891052246094	0.00020989775657653809	424.9852294921875	209.97854614257812	0.0001105964183807373	2	053
503	429.3677062988281	205.12655639648438	1.0	353.71246337890625	157.2560577392578	1.0	430.027099609375	207.39051818847656	0.00020432472229003906	354.92071533203125	158.48524475097656	0.0003622472286224365	2	053
504	429.74530029296875	205.53643798828125	1.0	353.20062255859375	154.22869873046875	1.0	430.6131286621094	207.4840087890625	9.191036224365234e-5	424.55987548828125	210.6716766357422	4.470348358154297e-5	2	053
505	428.8556213378906	205.3284912109375	1.0	353.0227355957031	154.4669647216797	1.0	429.70098876953125	207.18650817871094	0.00013649463653564453	425.23138427734375	210.6522979736328	5.894899368286133e-5	2	053
506	430.3085632324219	205.6595001220703	1.0	352.8460998535156	158.97677612304688	1.0	430.35089111328125	208.01846313476562	0.00012683868408203125	353.95098876953125	158.9896240234375	0.0002671480178833008	2	053
507	431.4372253417969	205.78399658203125	1.0	356.5647888183594	158.41262817382812	1.0	431.0714111328125	207.8535614013672	0.0001347661018371582	357.13958740234375	159.64944458007812	0.00019019842147827148	2	053
508	430.04412841796875	204.96580505371094	1.0	354.5398254394531	157.0261688232422	1.0	430.3885498046875	207.1660919189453	0.00014925003051757812	356.6333312988281	158.96319580078125	0.00011342763900756836	2	053
509	428.52484130859375	205.8680419921875	1.0	351.2583923339844	161.03524780273438	1.0	429.1386413574219	207.49459838867188	0.00016421079635620117	354.4419250488281	162.51084899902344	0.00022414326667785645	2	053
510	431.0245666503906	204.7707977294922	1.0	347.15667724609375	159.042236328125	0.9999995231628418	430.70941162109375	206.917236328125	0.00020995736122131348	351.8470153808594	160.33419799804688	0.0002232193946838379	2	053
511	430.0391540527344	205.1192626953125	1.0	348.58050537109375	160.3355255126953	1.0	430.45849609375	207.5304412841797	0.00012817978858947754	352.656494140625	159.82884216308594	8.511543273925781e-5	2	053
512	430.5278625488281	206.3430938720703	1.0	351.40631103515625	159.74334716796875	1.0	430.4002685546875	208.38040161132812	7.009506225585938e-5	353.4535827636719	159.0267791748047	0.0002377331256866455	2	053
513	431.392333984375	205.4089813232422	1.0	352.1943359375	161.59898376464844	1.0	430.826904296875	207.9756317138672	0.00023606419563293457	353.2678527832031	162.77523803710938	0.00013127923011779785	2	053
514	430.245361328125	205.6416778564453	1.0	351.2511901855469	159.24969482421875	1.0	430.4577331542969	207.38967895507812	0.0001544654369354248	425.45831298828125	211.115478515625	6.67870044708252e-5	2	053
515	431.64276123046875	206.46018981933594	1.0	348.480712890625	160.35630798339844	1.0	430.8968505859375	208.30201721191406	8.994340896606445e-5	352.5290832519531	160.28106689453125	0.00014096498489379883	2	053
516	431.8247985839844	208.42086791992188	1.0	350.478271484375	159.2215118408203	1.0	356.5633239746094	156.94021606445312	6.35385513305664e-5	353.0608215332031	159.01730346679688	0.00018844008445739746	2	053
517	431.45562744140625	209.4938507080078	1.0	354.5408935546875	162.67845153808594	1.0	358.45751953125	160.73851013183594	0.0002409219741821289	355.1162109375	164.06871032714844	0.00017908215522766113	2	053
518	431.88372802734375	210.8721466064453	1.0	360.0421142578125	161.6037139892578	1.0	424.2840270996094	216.33956909179688	8.07046890258789e-5	356.6942138671875	163.62838745117188	6.252527236938477e-5	2	053
519	430.67401123046875	211.04498291015625	1.0	359.51397705078125	161.96449279785156	1.0	424.9789733886719	214.95396423339844	0.00015014410018920898	411.23577880859375	219.60736083984375	4.661083221435547e-5	2	053
520	430.508544921875	211.63092041015625	1.0	357.2578430175781	160.76031494140625	1.0	425.5660400390625	215.55751037597656	0.00010162591934204102	356.15826416015625	161.13723754882812	0.00012129545211791992	2	053
521	431.5845947265625	213.29049682617188	1.0	356.2449951171875	161.13412475585938	0.9999998211860657	425.9498596191406	216.71473693847656	0.00018092989921569824	355.15802001953125	160.9099578857422	8.934736251831055e-5	2	053
522	431.3941650390625	214.1746826171875	1.0	354.3033142089844	157.83999633789062	1.0	426.0138244628906	217.4119415283203	7.721781730651855e-5	355.1292724609375	158.96627807617188	0.00028333067893981934	2	053
523	430.3309326171875	214.31002807617188	1.0	351.988525390625	158.46563720703125	1.0	357.1550598144531	156.87637329101562	0.0001144707202911377	354.6063232421875	158.98524475097656	0.0005147159099578857	2	053
524	431.11956787109375	214.98826599121094	1.0	350.8810119628906	158.07305908203125	1.0	425.75750732421875	217.52822875976562	7.608532905578613e-5	354.4436950683594	159.46343994140625	0.00037097930908203125	2	053
525	430.8500061035156	214.50161743164062	1.0	350.80853271484375	159.37667846679688	1.0	354.03936767578125	159.25277709960938	6.529688835144043e-5	353.2889404296875	159.1569061279297	0.0002174079418182373	2	053
526	431.2339782714844	214.36773681640625	1.0	350.14874267578125	160.021484375	1.0	425.9833068847656	216.09078979492188	0.0001588761806488037	352.7681579589844	159.38514709472656	0.000292360782623291	2	053
527	431.3363342285156	214.48963928222656	1.0	349.87811279296875	160.6501922607422	1.0	355.647216796875	159.7217559814453	5.987286567687988e-5	352.20147705078125	160.34449768066406	0.00015747547149658203	2	053
528	430.407958984375	215.31918334960938	1.0	346.3019104003906	165.88853454589844	1.0	426.4172668457031	216.87664794921875	8.550286293029785e-5	340.6529846191406	168.3325653076172	5.379319190979004e-5	2	053
