# Supplementary material for: An automated feeding system for the African killifish reveals the impact of diet on lifespan and allows scalable assessment of associative learning
Source: eLife. 2022 Nov 10;11:e69008. doi: 10.7554/eLife.69008 (PMC9788828; doi:10.7554/eLife.69008)
Supplement: Figure 6—source data 2. [file elife-69008-fig6-data2.zip › Training Trajectories/t26_REC018DLC_resnet50_TrainAllTheThingsJun28shuffle1_1030000.csv]

bodyparts_coords	fishhead_x	fishhead_y	fishhead_likelihood	fishtail_x	fishtail_y	fishtail_likelihood	redlight_x	redlight_y	redlight_likelihood	fooddrop_x	fooddrop_y	fooddrop_likelihood	fishnum	recordingnum
0	5.0611443519592285	482.0758361816406	7.152557373046875e-5	115.29708862304688	238.87081909179688	0.9999967813491821	117.74177551269531	238.8311767578125	0.00011032819747924805	111.52997589111328	241.47860717773438	0.0011038780212402344	26	018
1	5.1476335525512695	482.8050537109375	1.96993350982666e-5	2.7936949729919434	108.3475341796875	8.955597877502441e-5	647.080810546875	28.18023109436035	5.4210424423217773e-5	3.1394877433776855	477.45172119140625	7.897615432739258e-6	26	018
2	5.765964508056641	482.4739685058594	3.9517879486083984e-5	2.0616865158081055	2.8968405723571777	0.0001036524772644043	646.6663208007812	62.971500396728516	3.221631050109863e-5	3.527148485183716	477.27862548828125	1.7434358596801758e-5	26	018
3	4.931368827819824	482.0592041015625	1.8984079360961914e-5	1.9366025924682617	2.445185661315918	4.124641418457031e-5	647.125	29.944812774658203	0.0002702772617340088	3.145282745361328	476.6623840332031	7.68899917602539e-6	26	018
4	5.084315776824951	482.33575439453125	1.9341707229614258e-5	1.4322025775909424	2.1660256385803223	4.0590763092041016e-5	647.005126953125	28.639896392822266	1.6033649444580078e-5	2.5615954399108887	477.4425964355469	1.1235475540161133e-5	26	018
5	4.971308708190918	482.34912109375	1.0579824447631836e-5	3.246298313140869	108.15522003173828	0.0001024007797241211	647.0507202148438	63.892799377441406	0.00019103288650512695	2.794206142425537	2.4320926666259766	7.450580596923828e-6	26	018
6	5.386917591094971	481.85760498046875	8.299946784973145e-5	13.461999893188477	480.5696105957031	0.00016137957572937012	647.8065795898438	64.68659210205078	4.3839216232299805e-5	3.791994333267212	476.90863037109375	3.987550735473633e-5	26	018
7	3.7081127166748047	482.2539978027344	3.4481287002563477e-5	6.107913017272949	480.61114501953125	0.000245511531829834	646.3588256835938	30.6490421295166	0.00014778971672058105	2.276432991027832	477.836669921875	2.086162567138672e-5	26	018
8	122.24156951904297	273.7506103515625	4.202127456665039e-5	7.065074920654297	480.2559814453125	0.00012433528900146484	649.35107421875	250.84005737304688	3.331899642944336e-5	2.2699458599090576	476.61279296875	1.5616416931152344e-5	26	018
9	123.95792388916016	273.2069091796875	1.4781951904296875e-5	1.1383869647979736	2.8118648529052734	5.53131103515625e-5	647.05078125	79.75910186767578	9.146332740783691e-5	119.86901092529297	262.31622314453125	2.232193946838379e-5	26	018
10	122.40695190429688	273.95782470703125	0.010269731283187866	14.154045104980469	482.27740478515625	8.976459503173828e-5	121.7474594116211	270.9673767089844	0.00012305378913879395	118.76167297363281	272.044189453125	0.000509798526763916	26	018
11	123.55055236816406	264.72442626953125	6.416440010070801e-5	117.10552978515625	265.0396423339844	0.12823668122291565	118.99613952636719	268.421142578125	5.5283308029174805e-5	114.05729675292969	264.1766357421875	0.0002821683883666992	26	018
12	121.1235580444336	273.53692626953125	0.00015351176261901855	2.866860866546631	125.82592010498047	5.8263540267944336e-5	646.447265625	315.79742431640625	0.00011152029037475586	3.6166653633117676	477.2879943847656	1.3440847396850586e-5	26	018
13	125.12429809570312	271.350830078125	6.970763206481934e-5	118.30797576904297	264.32635498046875	0.00015050172805786133	647.8675537109375	29.364036560058594	3.927946090698242e-5	119.96553039550781	262.6336669921875	2.5391578674316406e-5	26	018
14	122.53144836425781	271.23199462890625	0.0007057785987854004	117.69259643554688	264.69580078125	0.002955228090286255	649.3938598632812	196.91026306152344	0.001432269811630249	119.38070678710938	263.4703369140625	0.00013771653175354004	26	018
15	4.948732852935791	482.3122863769531	1.1712312698364258e-5	1.065558671951294	2.3998823165893555	8.001923561096191e-5	646.7606811523438	315.9628601074219	0.0001819133758544922	2.7121548652648926	2.550400733947754	1.290440559387207e-5	26	018
16	122.42501831054688	264.6888122558594	0.00023996829986572266	117.35302734375	264.7529602050781	0.001044154167175293	648.3568725585938	63.52522277832031	5.424022674560547e-5	119.63146209716797	263.11834716796875	0.00014075636863708496	26	018
17	5.462110996246338	482.154296875	3.057718276977539e-5	114.96234893798828	271.9699401855469	0.0020303428173065186	647.0865478515625	29.713367462158203	0.00011664628982543945	3.4671616554260254	476.96636962890625	1.3649463653564453e-5	26	018
18	5.430768013000488	482.14288330078125	4.51505184173584e-5	8.155580520629883	471.7601318359375	8.70823860168457e-5	646.8399047851562	103.4651870727539	2.110004425048828e-5	3.8541035652160645	477.369384765625	2.5480985641479492e-5	26	018
19	4.8330583572387695	482.57891845703125	1.0758638381958008e-5	3.456514835357666	111.7694091796875	0.00018680095672607422	647.5088500976562	62.293373107910156	6.347894668579102e-5	2.364227294921875	2.3078901767730713	9.08970832824707e-6	26	018
20	117.92057037353516	262.3038330078125	0.00042122602462768555	114.13981628417969	264.7452087402344	0.9999989867210388	120.21543884277344	263.991455078125	0.00013688206672668457	113.32402801513672	268.02349853515625	0.0004112720489501953	26	018
21	122.40621948242188	261.8390197753906	0.0003083944320678711	116.68621826171875	261.41064453125	0.22317224740982056	647.429931640625	318.1609802246094	0.00011590123176574707	117.13043975830078	261.72137451171875	0.0001932084560394287	26	018
22	127.69059753417969	268.7534484863281	0.06902274489402771	118.3053207397461	267.9847717285156	0.07479041814804077	125.05181884765625	266.8108215332031	0.00045689940452575684	121.20858001708984	264.6951599121094	0.0012021660804748535	26	018
23	5.98227071762085	481.6831970214844	0.00011727213859558105	8.16243839263916	471.36785888671875	0.0001716315746307373	646.7098999023438	95.6693115234375	9.28342342376709e-5	117.6016845703125	261.3042297363281	3.948807716369629e-5	26	018
24	5.285889148712158	482.01495361328125	2.3186206817626953e-5	1.7352967262268066	141.46913146972656	6.42240047454834e-5	648.020263671875	141.39547729492188	6.80685043334961e-5	3.1015572547912598	476.52020263671875	1.2964010238647461e-5	26	018
25	127.4568862915039	263.0496520996094	0.0009469389915466309	116.71604919433594	265.03363037109375	0.9956900477409363	545.4276123046875	206.30999755859375	0.9999998807907104	542.4125366210938	206.91114807128906	0.0009502172470092773	26	018
26	546.9037475585938	210.81246948242188	0.00013774633407592773	1.4636502265930176	138.7574462890625	0.001055300235748291	545.43701171875	205.4559326171875	1.0	542.2322387695312	205.5941619873047	0.001543968915939331	26	018
27	546.8145751953125	210.93814086914062	0.00025585293769836426	547.1195068359375	207.41864013671875	0.00030744075775146484	545.3065185546875	205.68568420410156	1.0	544.7908935546875	206.41160583496094	0.002533048391342163	26	018
28	2.693485975265503	148.5845489501953	0.0002186596393585205	2.5628819465637207	135.15615844726562	0.0027695894241333008	546.1953125	205.42884826660156	1.0	545.224365234375	206.21144104003906	0.002283841371536255	26	018
29	546.7672729492188	210.66781616210938	0.00018337368965148926	546.7733154296875	206.8777618408203	0.0006794333457946777	544.671875	205.2860107421875	0.9999999403953552	543.7447509765625	205.18389892578125	0.005468010902404785	26	018
30	547.0833129882812	210.47625732421875	0.00015532970428466797	7.402444839477539	109.71208190917969	0.0014674663543701172	545.3404541015625	205.36172485351562	1.0	541.7786254882812	205.78961181640625	0.0009199678897857666	26	018
31	546.7376098632812	211.2993621826172	0.0001894235610961914	547.103759765625	207.7563934326172	0.00025716423988342285	545.0968017578125	206.16592407226562	0.9999998807907104	544.4346313476562	207.03274536132812	0.0022174715995788574	26	018
32	547.2430419921875	210.5821533203125	0.00028836727142333984	2.305792808532715	142.70262145996094	0.0029778778553009033	545.2127685546875	205.42718505859375	0.9999999403953552	545.509033203125	206.38722229003906	0.0024699866771698	26	018
33	546.8743286132812	210.8908233642578	0.00015813112258911133	1.8898422718048096	139.3016815185547	0.006552219390869141	545.5750122070312	205.84375	1.0	542.2545166015625	205.92718505859375	0.001454681158065796	26	018
34	130.94833374023438	276.1109313964844	0.002335667610168457	116.8975601196289	265.5777893066406	0.045056283473968506	545.9031372070312	205.685791015625	1.0	544.8273315429688	206.7460479736328	0.0006599724292755127	26	018
35	546.8565063476562	211.5480499267578	0.00011906027793884277	546.8677978515625	207.0400390625	0.0008632540702819824	545.1002197265625	205.90609741210938	0.9999995231628418	543.750244140625	205.81825256347656	0.017553001642227173	26	018
36	128.22938537597656	266.8409729003906	0.00048100948333740234	115.8607177734375	263.1075744628906	0.9995638728141785	544.73486328125	206.28440856933594	1.0	113.0913314819336	262.93536376953125	0.003932744264602661	26	018
37	130.25070190429688	272.7745361328125	0.15601623058319092	124.83653259277344	271.2322082519531	0.9347089529037476	545.472900390625	206.95875549316406	1.0	543.1741943359375	208.15362548828125	0.0015170276165008545	26	018
38	129.76290893554688	270.65069580078125	0.4419949948787689	128.0906982421875	270.7557678222656	0.3745894432067871	545.7371215820312	206.35455322265625	1.0	544.720458984375	207.00531005859375	0.0029365718364715576	26	018
39	134.3462677001953	271.4079284667969	0.06312227249145508	120.90916442871094	263.59051513671875	0.039255887269973755	544.89892578125	205.80096435546875	1.0	542.1923217773438	205.84954833984375	0.0017188191413879395	26	018
40	142.44296264648438	267.4845275878906	0.23428857326507568	129.251708984375	267.51702880859375	0.9999974966049194	546.0960693359375	206.1698760986328	0.9999998807907104	545.22412109375	206.64242553710938	0.0031728148460388184	26	018
41	143.61973571777344	263.13037109375	0.003700435161590576	132.19444274902344	267.7545166015625	1.0	544.9956665039062	205.8026123046875	0.9999999403953552	544.7289428710938	206.43553161621094	0.00991809368133545	26	018
42	145.72589111328125	264.2440490722656	0.6083524227142334	131.45986938476562	266.1820983886719	0.9999970197677612	545.1187133789062	205.62542724609375	1.0	543.9326171875	205.60719299316406	0.0030223727226257324	26	018
43	148.1487579345703	262.9376525878906	0.0020248591899871826	134.25778198242188	265.25933837890625	0.06689178943634033	545.6950073242188	205.9747772216797	1.0	544.1463012695312	205.86215209960938	0.0019985437393188477	26	018
44	148.0151824951172	262.2317810058594	0.1263521909713745	137.7067108154297	264.4393005371094	0.9727219343185425	545.63134765625	206.2207489013672	1.0	136.2935791015625	263.6795959472656	0.0016422867774963379	26	018
45	150.3687744140625	260.3209228515625	0.7912353277206421	145.53125	262.1649475097656	0.9921265244483948	545.38427734375	206.34857177734375	0.9999997615814209	545.1243896484375	206.87680053710938	0.013760000467300415	26	018
46	152.5730743408203	259.8050231933594	0.8300883769989014	146.26953125	260.5826416015625	0.8875545263290405	546.0850830078125	206.1053009033203	1.0	545.0457153320312	206.9036865234375	0.0018352866172790527	26	018
47	164.85484313964844	259.1364440917969	0.22157853841781616	2.8091273307800293	140.111328125	0.007182657718658447	545.5911254882812	205.5618896484375	1.0	545.2041015625	206.78402709960938	0.001888185739517212	26	018
48	170.3188934326172	252.03744506835938	0.9999713897705078	144.9093017578125	258.20477294921875	0.0010262727737426758	545.4244384765625	206.27671813964844	1.0	543.6978149414062	207.2570343017578	0.002663731575012207	26	018
49	179.8175506591797	242.33709716796875	1.0	141.60867309570312	262.169921875	0.9989213347434998	545.4132690429688	205.8047332763672	0.9999998807907104	544.8015747070312	207.02944946289062	0.004808545112609863	26	018
50	185.082763671875	237.6886444091797	1.0	142.09083557128906	267.83453369140625	0.015831351280212402	544.9781494140625	206.44949340820312	0.9999998807907104	544.9598388671875	206.88058471679688	0.01699092984199524	26	018
51	194.66558837890625	235.0468292236328	0.9999647736549377	145.82066345214844	257.5542297363281	0.8920203447341919	545.8776245117188	206.60997009277344	1.0	544.6991577148438	206.812255859375	0.0011507272720336914	26	018
52	206.2180633544922	230.23272705078125	1.0	149.0643768310547	260.5579528808594	0.023748129606246948	546.0830078125	205.49365234375	1.0	544.190673828125	205.15670776367188	0.0010395050048828125	26	018
53	215.2267303466797	223.4974365234375	1.0	156.45468139648438	254.0636444091797	0.12242951989173889	545.4718627929688	206.68211364746094	0.9999998807907104	544.6870727539062	206.68763732910156	0.00984165072441101	26	018
54	226.808837890625	213.9846649169922	1.0	176.0878143310547	246.4636993408203	0.9979426860809326	544.8732299804688	206.26783752441406	0.9999998807907104	542.2999267578125	206.06797790527344	0.004547566175460815	26	018
55	240.9897003173828	203.42071533203125	1.0	171.79676818847656	247.4914093017578	0.9999134540557861	545.0191040039062	207.08140563964844	1.0	543.4532470703125	208.20095825195312	0.00721210241317749	26	018
56	255.3622589111328	189.5459747314453	1.0	188.00897216796875	244.44552612304688	1.0	545.0087280273438	206.88662719726562	0.9999997615814209	544.6331176757812	207.23843383789062	0.009452760219573975	26	018
57	268.5031433105469	179.28700256347656	1.0	196.23236083984375	245.09661865234375	1.0	545.3948364257812	206.2855987548828	1.0	544.8065185546875	206.61245727539062	0.004930377006530762	26	018
58	279.49127197265625	171.91085815429688	1.0	193.714111328125	246.51792907714844	1.0	545.9336547851562	206.09837341308594	1.0	545.2992553710938	206.5499267578125	0.0029070377349853516	26	018
59	288.58746337890625	166.45614624023438	1.0	547.1891479492188	207.6166229248047	0.00021532177925109863	544.879638671875	205.7676544189453	1.0	541.6093139648438	205.6896209716797	0.0012893080711364746	26	018
60	296.4434814453125	163.2694549560547	1.0	211.77088928222656	226.50648498535156	0.0024250149726867676	545.1131591796875	205.40594482421875	0.9999998807907104	544.9915771484375	206.14340209960938	0.0072366297245025635	26	018
61	306.43585205078125	162.66070556640625	1.0	216.44285583496094	220.38673400878906	0.9999855160713196	546.4531860351562	206.83169555664062	1.0	545.1656494140625	207.4442138671875	0.001700371503829956	26	018
62	318.18212890625	170.3242950439453	0.999999463558197	319.92816162109375	173.60794067382812	0.021486401557922363	546.0682373046875	205.57736206054688	0.9999999403953552	544.8936157226562	206.4149169921875	0.0009295046329498291	26	018
63	326.66217041015625	173.97647094726562	1.0	242.410888671875	199.64735412597656	0.052805691957473755	546.226806640625	205.67803955078125	1.0	544.1618041992188	205.4949188232422	0.0021224617958068848	26	018
64	336.1937255859375	173.202392578125	1.0	253.52064514160156	192.7041778564453	0.8396248817443848	545.1723022460938	206.30780029296875	1.0	542.33642578125	206.17330932617188	0.003045320510864258	26	018
65	344.5600891113281	172.72723388671875	1.0	261.3490905761719	192.0914764404297	0.9999390840530396	545.7256469726562	206.10354614257812	1.0	544.9486083984375	206.87924194335938	0.000988006591796875	26	018
66	350.2735900878906	173.7571258544922	1.0	263.7030029296875	180.80038452148438	0.0005394518375396729	545.2947998046875	206.83001708984375	0.9999998807907104	543.2027587890625	207.76031494140625	0.0024650096893310547	26	018
67	352.3387756347656	175.36672973632812	1.0	266.8926696777344	178.95628356933594	0.0033157169818878174	544.5810546875	206.0414581298828	0.9999999403953552	541.90283203125	205.9906005859375	0.0033746063709259033	26	018
68	355.6561279296875	178.3243408203125	1.0	272.46417236328125	175.136962890625	0.4220072627067566	546.20263671875	205.4457244873047	1.0	544.4953002929688	205.27952575683594	0.0006406009197235107	26	018
69	360.0032958984375	178.60830688476562	1.0	2.753162384033203	143.3784637451172	0.07093054056167603	546.2672729492188	204.9969482421875	1.0	545.2026977539062	206.38031005859375	0.001494288444519043	26	018
70	365.758056640625	180.2050018310547	1.0	277.4220886230469	178.31460571289062	0.581751823425293	546.0722045898438	206.29917907714844	0.9999999403953552	544.9248046875	206.97886657714844	0.0012540221214294434	26	018
71	371.2722473144531	178.86135864257812	1.0	279.36492919921875	179.36599731445312	0.034731537103652954	544.9686279296875	206.06298828125	0.9999997019767761	544.7418212890625	207.0839385986328	0.003335028886795044	26	018
72	376.59368896484375	180.2232666015625	1.0	284.1946105957031	187.24925231933594	0.04713204503059387	545.8817138671875	205.16708374023438	1.0	545.3340454101562	206.26287841796875	0.0024619996547698975	26	018
73	382.3560485839844	178.3426055908203	1.0	387.40643310546875	180.86891174316406	0.00042298436164855957	545.7423095703125	206.3159942626953	0.9999998807907104	544.876708984375	207.18405151367188	0.0025585293769836426	26	018
74	387.6405029296875	171.38623046875	1.0	387.91339111328125	175.01602172851562	0.0005713701248168945	545.8910522460938	205.074462890625	1.0	544.6534423828125	206.37692260742188	0.001831144094467163	26	018
75	398.43450927734375	166.60789489746094	1.0	460.8770751953125	168.24945068359375	0.8247684240341187	545.2760620117188	205.59022521972656	0.9999998807907104	545.1482543945312	206.91204833984375	0.0038293004035949707	26	018
76	407.8847351074219	163.76377868652344	1.0	454.63702392578125	163.22560119628906	0.9684771299362183	546.0457763671875	205.67115783691406	1.0	545.2606811523438	206.8904266357422	0.000692516565322876	26	018
77	414.8146057128906	161.50514221191406	1.0	306.2701721191406	203.71018981933594	0.9999847412109375	545.6478271484375	206.0807647705078	1.0	544.8579711914062	206.996826171875	0.001372694969177246	26	018
78	420.568603515625	162.9239501953125	1.0	303.1736755371094	207.5201416015625	0.9999951124191284	545.31787109375	204.96435546875	1.0	544.025390625	205.04132080078125	0.0027409791946411133	26	018
79	426.6647644042969	161.6769561767578	1.0	297.72979736328125	213.0574493408203	1.0	545.751953125	204.7692413330078	1.0	544.6060180664062	206.14247131347656	0.0008165538311004639	26	018
80	425.25128173828125	163.16554260253906	1.0	308.1108703613281	213.78952026367188	0.005792826414108276	545.1538696289062	205.80799865722656	1.0	544.4738159179688	206.59603881835938	0.0032179653644561768	26	018
81	423.35638427734375	164.18597412109375	1.0	3.183243989944458	145.05526733398438	0.1454828679561615	545.5415649414062	205.73443603515625	1.0	544.5090942382812	206.83139038085938	0.0023500025272369385	26	018
82	422.2435302734375	165.38516235351562	1.0	547.3294067382812	208.12216186523438	0.00012987852096557617	545.6922607421875	206.33555603027344	1.0	544.4879760742188	206.93638610839844	0.002034097909927368	26	018
83	421.378173828125	167.13662719726562	1.0	431.1578063964844	169.38821411132812	0.000478208065032959	546.0337524414062	205.95086669921875	1.0	544.5225830078125	206.97909545898438	0.0018131434917449951	26	018
84	423.32818603515625	169.00466918945312	1.0	0.23587918281555176	127.54006958007812	0.001212000846862793	546.0712890625	205.05291748046875	1.0	544.8328857421875	206.3885955810547	0.0011598467826843262	26	018
85	424.8147888183594	177.1519317626953	1.0	318.6880187988281	224.4276123046875	1.0	546.4205932617188	205.43215942382812	1.0	544.0203247070312	205.19154357910156	0.000755995512008667	26	018
86	422.7620544433594	182.33961486816406	1.0	320.2358093261719	223.5421600341797	1.0	545.73828125	205.08082580566406	1.0	544.8136596679688	206.31809997558594	0.0008666813373565674	26	018
87	423.9341125488281	185.2663116455078	1.0	421.60980224609375	190.2771453857422	0.0009142756462097168	545.7960205078125	206.34925842285156	1.0	544.941650390625	207.22415161132812	0.001010119915008545	26	018
88	426.59039306640625	189.3221893310547	0.9989429712295532	323.6661682128906	212.88397216796875	0.04095655679702759	545.1332397460938	206.56350708007812	0.9999999403953552	544.5924682617188	206.94383239746094	0.008146196603775024	26	018
89	432.6731872558594	188.6078338623047	0.9999979734420776	324.6594543457031	210.66917419433594	1.0	545.6600341796875	205.83114624023438	1.0	545.096923828125	207.01524353027344	0.0016820430755615234	26	018
90	430.2242736816406	191.49935913085938	1.0	325.4331970214844	209.7654266357422	1.0	545.486572265625	205.70339965820312	1.0	543.4461059570312	205.5498046875	0.0006916224956512451	26	018
91	432.3215026855469	191.74571228027344	0.9999938011169434	324.5990905761719	205.9295654296875	1.0	545.6835327148438	205.95245361328125	0.9999999403953552	544.9207763671875	206.7501983642578	0.0055599212646484375	26	018
92	426.0444030761719	196.55426025390625	1.0	324.6499328613281	204.8751983642578	0.9819306135177612	546.6260986328125	206.41128540039062	1.0	545.09716796875	207.30075073242188	0.0008907318115234375	26	018
93	429.6983947753906	196.69334411621094	0.13437926769256592	2.151207447052002	139.1838836669922	0.0007542669773101807	545.5651245117188	206.19281005859375	1.0	544.7506103515625	206.92250061035156	0.0015908479690551758	26	018
94	426.5640563964844	197.30653381347656	0.999998927116394	1.2303929328918457	140.859619140625	0.0031237900257110596	544.9766235351562	205.71456909179688	0.9999999403953552	544.4599609375	206.7854766845703	0.0016874074935913086	26	018
95	433.5622253417969	198.1802215576172	0.24225661158561707	436.4659423828125	200.2169647216797	0.02661716938018799	545.2975463867188	205.5381622314453	0.9999999403953552	544.9134521484375	206.58941650390625	0.0019027888774871826	26	018
96	426.18902587890625	199.51417541503906	1.0	547.4196166992188	207.440185546875	0.00018295645713806152	546.005126953125	205.39488220214844	1.0	544.9957885742188	206.58816528320312	0.0012907981872558594	26	018
97	424.3216247558594	200.60760498046875	1.0	2.3572003841400146	140.79161071777344	0.01815873384475708	545.9932861328125	205.91209411621094	1.0	544.9908447265625	206.78636169433594	0.0011185109615325928	26	018
98	424.44659423828125	201.1800994873047	1.0	547.8302001953125	206.98077392578125	0.0002415478229522705	545.9103393554688	205.0083770751953	0.9999998807907104	545.451904296875	206.42918395996094	0.0034678876399993896	26	018
99	423.3278503417969	202.09559631347656	1.0	430.91571044921875	203.5022735595703	0.0003864765167236328	545.32666015625	205.0507049560547	1.0	543.713134765625	205.1774139404297	0.0012222230434417725	26	018
100	475.70867919921875	208.2346649169922	0.9997021555900574	473.1941223144531	207.35842895507812	0.0038650035858154297	544.908203125	205.56039428710938	1.0	544.652587890625	206.8614044189453	0.0010797381401062012	26	018
101	427.484619140625	196.60049438476562	1.0	348.94830322265625	182.15721130371094	0.36248916387557983	544.14208984375	205.84791564941406	0.9999997615814209	543.4987182617188	205.53585815429688	0.0044553279876708984	26	018
102	422.5453796386719	196.70071411132812	1.0	342.610107421875	184.0649871826172	0.0314960777759552	544.7772827148438	206.51528930664062	1.0	543.162841796875	207.48472595214844	0.0018787682056427002	26	018
103	419.7441711425781	198.25379943847656	1.0	1.484405279159546	128.9329071044922	0.0005656182765960693	544.8132934570312	205.029296875	1.0	541.1566162109375	205.05995178222656	0.0008298754692077637	26	018
104	415.1224060058594	200.272216796875	1.0	352.8386535644531	199.78692626953125	0.0028926432132720947	545.4806518554688	205.2228240966797	0.9999999403953552	544.6683349609375	206.4405059814453	0.0016438663005828857	26	018
105	414.6309814453125	202.95455932617188	1.0	348.90594482421875	205.04054260253906	0.06922745704650879	546.0999145507812	206.2696075439453	1.0	545.2415161132812	207.04673767089844	0.0016615986824035645	26	018
106	413.2023620605469	204.14581298828125	1.0	349.9822082519531	200.82044982910156	0.05332234501838684	545.7262573242188	206.3900146484375	1.0	543.325927734375	207.40196228027344	0.0007812678813934326	26	018
107	410.71209716796875	206.45455932617188	1.0	340.87811279296875	200.28208923339844	0.9589126110076904	545.5762329101562	206.2207489013672	1.0	545.2041015625	207.0016326904297	0.002350836992263794	26	018
108	407.113525390625	208.99380493164062	1.0	342.6791687011719	199.390869140625	0.9916970729827881	545.9638061523438	205.6972198486328	1.0	543.4949340820312	207.00994873046875	0.0005863606929779053	26	018
109	403.9997253417969	211.19398498535156	1.0	547.9210205078125	208.17617797851562	0.00019049644470214844	545.7527465820312	206.4330291748047	1.0	545.2201538085938	207.0306396484375	0.0031502842903137207	26	018
110	402.1509704589844	214.42288208007812	1.0	343.1184997558594	207.66732788085938	0.6880974769592285	544.5623779296875	205.91038513183594	1.0	544.7477416992188	206.7994842529297	0.003914684057235718	26	018
111	400.9582214355469	218.12351989746094	1.0	344.9305114746094	208.61868286132812	0.9033430814743042	545.7701416015625	206.7823486328125	1.0	545.0802612304688	207.01161193847656	0.0036016106605529785	26	018
112	399.5743713378906	222.43264770507812	1.0	347.6217041015625	213.46583557128906	0.0025670528411865234	545.1892700195312	206.60935974121094	0.9999998807907104	542.2861938476562	206.31829833984375	0.0022127926349639893	26	018
113	397.4931335449219	224.89537048339844	1.0	4.37028694152832	133.44705200195312	0.005055040121078491	545.34228515625	205.532470703125	1.0	543.58056640625	205.64822387695312	0.0026686787605285645	26	018
114	396.9430847167969	227.56239318847656	1.0	326.2218933105469	209.1131591796875	0.0034626126289367676	545.4089965820312	206.7072296142578	0.9999998807907104	542.6349487304688	206.37942504882812	0.0023073554039001465	26	018
115	396.24072265625	228.77920532226562	1.0	2.1836647987365723	139.22952270507812	0.0017973780632019043	545.0330810546875	207.1278533935547	0.999998927116394	544.4759521484375	207.72174072265625	0.003981649875640869	26	018
116	394.9664306640625	231.59893798828125	1.0	323.2552490234375	212.8415985107422	0.0006627440452575684	545.5762939453125	206.4263916015625	0.9999998807907104	545.3782958984375	206.67755126953125	0.007699906826019287	26	018
117	396.78875732421875	233.29873657226562	1.0	321.35546875	209.70639038085938	1.0	545.4422607421875	205.8255615234375	0.999998927116394	545.0899047851562	206.81016540527344	0.029242753982543945	26	018
118	397.13372802734375	233.36306762695312	1.0	4.024237632751465	99.03900146484375	0.000703662633895874	545.9146728515625	206.00677490234375	1.0	544.1302490234375	205.50357055664062	0.002157837152481079	26	018
119	396.53125	234.0850830078125	1.0	396.4040222167969	238.86814880371094	0.0005457699298858643	546.0106201171875	206.6720733642578	1.0	543.9263305664062	206.2229766845703	0.0026688873767852783	26	018
120	396.87615966796875	234.08787536621094	1.0	455.6722412109375	234.8610076904297	0.2131742537021637	545.3671264648438	205.92568969726562	1.0	543.6907348632812	205.50198364257812	0.0008876919746398926	26	018
121	397.0928039550781	232.99246215820312	1.0	404.5732727050781	230.61785888671875	0.0013424456119537354	545.994873046875	206.97056579589844	0.9999998807907104	544.1040649414062	207.8478240966797	0.004981368780136108	26	018
122	399.1748046875	237.70274353027344	1.0	1.9261019229888916	139.84326171875	0.0008728206157684326	545.3604736328125	206.13455200195312	1.0	543.680419921875	207.11148071289062	0.006427645683288574	26	018
123	400.4120788574219	241.84762573242188	1.0	2.703073740005493	140.79457092285156	0.00276869535446167	545.3588256835938	205.93563842773438	1.0	545.0527954101562	206.8339080810547	0.003999084234237671	26	018
124	404.42431640625	246.38653564453125	1.0	325.0881652832031	239.15402221679688	0.018778055906295776	546.0308227539062	206.37657165527344	1.0	545.1251220703125	207.09683227539062	0.0015334486961364746	26	018
125	406.6739196777344	247.326416015625	1.0	324.50323486328125	253.3748016357422	1.0	545.5742797851562	206.97970581054688	1.0	545.435546875	206.8185272216797	0.0070330798625946045	26	018
126	407.2359313964844	248.43772888183594	1.0	326.088134765625	252.9575958251953	0.9999997615814209	545.1754150390625	206.23928833007812	1.0	543.5899658203125	207.24624633789062	0.0036734342575073242	26	018
127	406.5822448730469	249.36660766601562	1.0	327.1573791503906	256.6148986816406	1.0	545.1489868164062	206.6902618408203	0.9999999403953552	542.2548828125	206.4595184326172	0.002545088529586792	26	018
128	406.2602233886719	249.7218780517578	1.0	327.8969421386719	254.79959106445312	0.9601492285728455	545.2689819335938	205.9788818359375	1.0	542.4287109375	205.4835662841797	0.0019243955612182617	26	018
129	406.7980041503906	251.79434204101562	1.0	327.0238342285156	251.86322021484375	0.32167133688926697	545.1101684570312	206.71435546875	1.0	543.024658203125	207.64193725585938	0.002120494842529297	26	018
130	408.27508544921875	249.7399444580078	1.0	328.8310852050781	253.24058532714844	0.9997730255126953	545.4719848632812	206.57357788085938	1.0	542.8518676757812	206.5585479736328	0.005403697490692139	26	018
131	408.2704772949219	249.94561767578125	1.0	329.8572082519531	259.0304870605469	0.9999998211860657	545.3412475585938	206.10308837890625	1.0	545.0625	206.81558227539062	0.0045993030071258545	26	018
132	410.62908935546875	249.37744140625	1.0	326.0466613769531	258.2970275878906	1.0	544.578369140625	206.83326721191406	0.9999998807907104	544.8533935546875	207.5540008544922	0.012742370367050171	26	018
133	410.2124328613281	248.2871551513672	1.0	327.741943359375	257.2929382324219	1.0	545.2860717773438	206.6710968017578	0.9999998211860657	544.7920532226562	207.25697326660156	0.0055287182331085205	26	018
134	408.769775390625	248.23297119140625	1.0	3.1711928844451904	136.36900329589844	0.025124549865722656	545.0714111328125	205.66441345214844	1.0	545.0469360351562	206.4304962158203	0.005893409252166748	26	018
135	411.7290344238281	248.37037658691406	1.0	336.933349609375	257.4362487792969	0.9997875690460205	545.4575805664062	205.90989685058594	0.9999998807907104	544.8148803710938	206.5932159423828	0.005375534296035767	26	018
136	410.7943115234375	251.49710083007812	1.0	337.790283203125	253.75341796875	0.004042685031890869	545.4911499023438	205.97604370117188	0.9999998807907104	543.8084106445312	205.7554931640625	0.0019072294235229492	26	018
137	412.1114501953125	249.06289672851562	1.0	338.2908630371094	259.8873291015625	0.9945908188819885	545.9865112304688	206.1996612548828	1.0	544.8380737304688	206.88307189941406	0.0027451515197753906	26	018
138	416.2516784667969	248.4461669921875	1.0	423.5464782714844	245.8061065673828	0.0010046064853668213	545.6072387695312	206.2939910888672	1.0	544.9072265625	206.75567626953125	0.0033680200576782227	26	018
139	422.4392395019531	247.33013916015625	1.0	430.75543212890625	246.11441040039062	0.002984672784805298	545.840087890625	207.1020050048828	1.0	543.8129272460938	208.13290405273438	0.0024308860301971436	26	018
140	424.322509765625	243.75393676757812	0.999598503112793	338.4093933105469	265.4802551269531	1.0	546.375732421875	206.61378479003906	1.0	545.0516967773438	207.10621643066406	0.003020375967025757	26	018
141	428.0405578613281	242.72817993164062	0.9460704326629639	339.9798278808594	264.0555419921875	1.0	544.9993896484375	207.14781188964844	0.9999997615814209	544.1118774414062	208.1869659423828	0.01117163896560669	26	018
142	430.31500244140625	241.39573669433594	0.999823808670044	347.289794921875	261.5687561035156	1.0	545.7607421875	206.60623168945312	1.0	545.369140625	206.91607666015625	0.005369007587432861	26	018
143	347.9443359375	260.20068359375	0.8873223066329956	346.9584655761719	260.9680480957031	0.9999458193778992	545.0741577148438	205.1345977783203	1.0	544.9260864257812	206.3978729248047	0.001893073320388794	26	018
144	351.2082824707031	259.7080993652344	0.7866301536560059	350.796630859375	258.82952880859375	0.9999920129776001	545.30322265625	205.53421020507812	1.0	544.9320068359375	206.35723876953125	0.005901455879211426	26	018
145	471.0473327636719	257.4599304199219	0.8901458978652954	347.6448669433594	258.1878662109375	0.999985933303833	545.4813842773438	205.9404754638672	1.0	544.5884399414062	206.5647430419922	0.006743520498275757	26	018
146	350.8091125488281	258.2566223144531	0.9999949932098389	350.72698974609375	258.5245666503906	0.6840718388557434	545.1280517578125	206.02589416503906	1.0	544.6820068359375	206.70028686523438	0.004149913787841797	26	018
147	424.5985412597656	238.19781494140625	0.9999998211860657	354.697509765625	261.70037841796875	0.009400337934494019	544.8634033203125	206.68212890625	0.9999999403953552	544.786865234375	207.07113647460938	0.005952626466751099	26	018
148	348.6201171875	259.6160583496094	0.9992864727973938	2.5054032802581787	139.55230712890625	0.03640931844711304	546.2251586914062	206.61019897460938	1.0	544.8357543945312	207.45925903320312	0.0034035444259643555	26	018
149	425.15594482421875	240.1236114501953	0.99917072057724	347.88739013671875	265.30145263671875	0.9999998211860657	545.6106567382812	205.86373901367188	1.0	544.645751953125	206.75750732421875	0.0013262033462524414	26	018
150	426.1604309082031	240.1644287109375	0.9999997615814209	345.98492431640625	266.0127868652344	0.9999873638153076	545.1484375	205.51150512695312	0.9999998807907104	544.9234008789062	206.45237731933594	0.011414915323257446	26	018
151	422.6201477050781	237.6067352294922	1.0	346.4580078125	266.9831848144531	0.9999998807907104	545.6448974609375	205.80213928222656	0.9999999403953552	543.5663452148438	206.75595092773438	0.0018770396709442139	26	018
152	419.3315124511719	233.49566650390625	1.0	352.361328125	271.51055908203125	0.05991742014884949	545.0847778320312	206.22573852539062	0.9999998807907104	544.4197387695312	205.68898010253906	0.01370200514793396	26	018
153	421.1483459472656	231.58409118652344	1.0	354.40570068359375	272.454345703125	0.0009703934192657471	545.6243896484375	206.422607421875	0.9999998807907104	544.99609375	207.1925048828125	0.0057013630867004395	26	018
154	422.6044921875	232.3441162109375	1.0	424.2334289550781	237.8526153564453	0.0005090534687042236	544.9917602539062	205.93551635742188	1.0	544.4097290039062	206.9349822998047	0.0018676519393920898	26	018
155	424.2779541015625	233.6163330078125	1.0	435.31494140625	231.50091552734375	0.012037873268127441	545.10009765625	206.38417053222656	0.9999998807907104	544.9702758789062	207.10623168945312	0.007749438285827637	26	018
156	422.39080810546875	233.4026336669922	1.0	434.65899658203125	231.20343017578125	0.0018394291400909424	545.0259399414062	206.2041473388672	1.0	544.712646484375	206.72750854492188	0.00814393162727356	26	018
157	422.77020263671875	234.2407684326172	1.0	335.6758117675781	276.7523193359375	0.9999481439590454	544.935546875	205.62583923339844	1.0	544.4547729492188	206.66111755371094	0.002288997173309326	26	018
158	422.00567626953125	235.58740234375	1.0	336.3418884277344	275.5871887207031	0.9999999403953552	545.0582885742188	206.45977783203125	1.0	544.9677734375	206.95797729492188	0.008082687854766846	26	018
159	422.0849304199219	237.20762634277344	1.0	336.1913757324219	273.7953186035156	0.9948036670684814	546.0255737304688	206.29148864746094	1.0	544.5366821289062	205.9241943359375	0.007591933012008667	26	018
160	423.379150390625	237.6881561279297	1.0	334.7530517578125	274.1885070800781	0.10096603631973267	545.9954223632812	206.75299072265625	1.0	545.2081298828125	207.16700744628906	0.0012416839599609375	26	018
161	426.2428894042969	239.6377410888672	0.9999797344207764	329.4384765625	275.4205627441406	0.9999990463256836	545.280517578125	206.48822021484375	1.0	544.8070068359375	207.09080505371094	0.004116922616958618	26	018
162	425.0655822753906	241.49024963378906	1.0	329.5268249511719	279.4022521972656	1.0	546.0969848632812	205.1178436279297	1.0	545.4775390625	206.33511352539062	0.003633171319961548	26	018
163	425.4624938964844	241.7611083984375	1.0	329.4238586425781	279.3537292480469	1.0	545.8609619140625	206.582763671875	1.0	545.01416015625	206.74183654785156	0.0027592480182647705	26	018
164	425.745849609375	244.0980682373047	1.0	433.5922546386719	243.01036071777344	0.003485381603240967	544.9254760742188	206.55966186523438	0.9999999403953552	543.5125732421875	207.22491455078125	0.011386871337890625	26	018
165	424.5346374511719	246.0913543701172	1.0	433.566162109375	245.138916015625	0.026108980178833008	545.941650390625	205.43714904785156	1.0	545.2247924804688	206.3731689453125	0.002568364143371582	26	018
166	424.18328857421875	247.26072692871094	1.0	335.6011962890625	280.6079406738281	0.9999998807907104	545.538818359375	207.04910278320312	1.0	543.620361328125	207.76223754882812	0.005987733602523804	26	018
167	428.77301025390625	249.37158203125	0.9999912977218628	338.2980651855469	283.6483459472656	1.0	545.6972045898438	206.1667938232422	1.0	545.3912353515625	206.81741333007812	0.0036967098712921143	26	018
168	426.8486633300781	249.87631225585938	1.0	345.69219970703125	279.41357421875	0.9935505986213684	546.2014770507812	206.16436767578125	1.0	545.1273193359375	206.58432006835938	0.002919793128967285	26	018
169	424.5187683105469	246.14126586914062	1.0	433.1761474609375	245.19651794433594	0.0342009961605072	546.078369140625	205.70870971679688	1.0	545.0733032226562	206.30799865722656	0.002109229564666748	26	018
170	426.6995544433594	232.9938201904297	1.0	369.30902099609375	291.79547119140625	0.3496808409690857	545.336181640625	206.31773376464844	0.9999998807907104	544.7879028320312	206.76028442382812	0.014433443546295166	26	018
171	424.3313903808594	227.75791931152344	1.0	369.764892578125	294.79058837890625	0.9999955892562866	544.6734008789062	206.71690368652344	1.0	543.3934936523438	207.73593139648438	0.008575648069381714	26	018
172	420.9721984863281	229.629150390625	1.0	366.34014892578125	301.5517883300781	0.9874110221862793	545.046142578125	206.8675537109375	1.0	542.22509765625	206.79563903808594	0.0028732120990753174	26	018
173	420.8597717285156	229.5299072265625	1.0	365.38238525390625	302.4185485839844	1.0	544.6153564453125	206.9659881591797	1.0	542.2513427734375	206.91627502441406	0.0040274858474731445	26	018
174	419.9118957519531	230.1709442138672	1.0	363.2590026855469	303.9913635253906	0.998327374458313	545.0772705078125	207.01971435546875	0.9999998211860657	544.716064453125	207.272705078125	0.01652023196220398	26	018
175	418.0606384277344	230.26397705078125	1.0	359.7548522949219	305.9283142089844	1.0	545.7448120117188	206.63790893554688	1.0	545.2105712890625	207.20938110351562	0.0016129910945892334	26	018
176	416.5502014160156	231.7598876953125	1.0	360.1085205078125	310.8450927734375	1.0	545.4094848632812	206.0664520263672	0.9999998807907104	544.34326171875	205.94778442382812	0.005358695983886719	26	018
177	415.35784912109375	234.6937255859375	1.0	359.2590637207031	312.35919189453125	1.0	545.5359497070312	206.63417053222656	0.9999998807907104	544.0025024414062	206.16436767578125	0.002805471420288086	26	018
178	412.37469482421875	239.98423767089844	1.0	355.6791687011719	314.88665771484375	1.0	545.2421875	206.8487548828125	1.0	542.8984375	207.0522918701172	0.0031341910362243652	26	018
179	411.11004638671875	239.83340454101562	1.0	354.0505676269531	320.0809326171875	1.0	545.814208984375	206.32559204101562	1.0	542.4144897460938	206.385986328125	0.0021633803844451904	26	018
180	411.3478698730469	244.0495147705078	1.0	354.4194030761719	325.0846252441406	1.0	545.1192626953125	206.00921630859375	0.9999998807907104	543.4989624023438	206.77606201171875	0.002446889877319336	26	018
181	408.2491455078125	248.00416564941406	1.0	353.97882080078125	324.7753601074219	1.0	545.2778930664062	206.37527465820312	1.0	542.1888427734375	206.0050506591797	0.0023879706859588623	26	018
182	405.6273498535156	251.975830078125	1.0	350.5511779785156	329.21234130859375	0.9999998211860657	545.2047119140625	205.8166046142578	1.0	544.3728637695312	205.41476440429688	0.0037172436714172363	26	018
183	407.1083984375	256.4145812988281	1.0	341.74383544921875	337.20123291015625	1.0	545.3388061523438	205.90213012695312	1.0	543.9581298828125	205.6713104248047	0.006932169198989868	26	018
184	407.48486328125	262.3860168457031	1.0	347.5544738769531	331.4815673828125	1.0	544.9522705078125	205.52500915527344	0.9999998807907104	542.4237670898438	205.30555725097656	0.008029550313949585	26	018
185	407.6856994628906	265.17822265625	1.0	346.81622314453125	331.69512939453125	0.9999086856842041	545.4887084960938	205.41502380371094	0.9999998807907104	542.7020874023438	205.2165985107422	0.003561675548553467	26	018
186	407.6717834472656	265.92352294921875	1.0	352.14459228515625	332.2060241699219	1.0	545.9140625	206.29832458496094	1.0	544.5322875976562	205.78378295898438	0.002146989107131958	26	018
187	408.1053771972656	266.80810546875	1.0	353.37384033203125	338.72174072265625	0.9999999403953552	545.844970703125	206.04168701171875	1.0	544.1929931640625	205.76812744140625	0.0017745494842529297	26	018
188	408.5606384277344	267.9759521484375	1.0	351.5523986816406	341.62091064453125	1.0	545.2930908203125	206.34877014160156	0.9999996423721313	544.6718139648438	206.9974365234375	0.010950922966003418	26	018
189	409.49267578125	267.9912109375	1.0	353.9843444824219	344.4593200683594	0.7127240896224976	545.2591552734375	206.04946899414062	0.9999998807907104	542.6829833984375	205.83648681640625	0.006470143795013428	26	018
190	411.0370178222656	268.4543762207031	1.0	352.27618408203125	343.65582275390625	0.9999368190765381	545.2222900390625	206.48374938964844	0.9999998807907104	542.8670654296875	206.280517578125	0.006730586290359497	26	018
191	413.7841491699219	269.3738098144531	1.0	348.84454345703125	344.86572265625	0.9999999403953552	545.48828125	205.9361114501953	1.0	544.7963256835938	206.78797912597656	0.006271839141845703	26	018
192	412.0545959472656	270.798095703125	1.0	347.7762451171875	348.0545959472656	1.0	544.6734619140625	205.4317626953125	0.9999997615814209	543.829833984375	205.38267517089844	0.004833877086639404	26	018
193	415.044677734375	270.4302062988281	1.0	345.9947814941406	351.07135009765625	1.0	545.1068115234375	206.00115966796875	1.0	543.4146728515625	207.017333984375	0.0022725164890289307	26	018
194	419.3877258300781	270.5360412597656	1.0	346.8132019042969	350.1687316894531	1.0	545.2656860351562	205.41619873046875	0.9999998807907104	542.2639770507812	205.2994842529297	0.00216519832611084	26	018
195	424.6455383300781	272.047119140625	1.0	345.9739685058594	353.72711181640625	0.9999997019767761	545.4403076171875	205.9151611328125	0.9999998807907104	544.7880249023438	206.84283447265625	0.007898986339569092	26	018
196	427.4031066894531	272.0339050292969	1.0	344.9667053222656	351.2028503417969	0.9999995827674866	544.5637817382812	206.29441833496094	0.9999998807907104	544.5869140625	206.93019104003906	0.011176079511642456	26	018
197	427.8280029296875	271.7234191894531	1.0	344.4918212890625	351.4040832519531	0.9999999403953552	545.4620361328125	205.14938354492188	1.0	542.4149780273438	204.9602508544922	0.0012578070163726807	26	018
198	427.2149963378906	269.6432800292969	1.0	433.8254699707031	269.4311218261719	0.004621833562850952	544.8175048828125	206.1391143798828	1.0	541.8326416015625	206.0514678955078	0.0015108585357666016	26	018
199	423.9002380371094	263.6077575683594	1.0	431.2942199707031	265.98468017578125	0.0029280483722686768	544.5942993164062	205.63560485839844	0.9999998807907104	542.342041015625	205.67018127441406	0.006784677505493164	26	018
200	425.0177001953125	268.393310546875	1.0	433.7129821777344	267.5722351074219	0.012401431798934937	545.768798828125	205.74024963378906	1.0	542.2525634765625	205.64732360839844	0.0008639395236968994	26	018
201	421.21466064453125	269.1320495605469	1.0	356.5153503417969	353.1727294921875	0.9656215310096741	545.0597534179688	205.9085235595703	0.9999998807907104	543.2590942382812	206.56088256835938	0.005261540412902832	26	018
202	417.1673889160156	271.9583740234375	1.0	352.269287109375	355.40753173828125	0.9804573059082031	545.5382080078125	206.4136962890625	0.9999999403953552	544.0390014648438	206.13465881347656	0.00394284725189209	26	018
203	414.0624084472656	275.0340270996094	1.0	349.0626220703125	357.0426025390625	0.17871734499931335	545.3326416015625	206.06417846679688	0.9999998807907104	544.786865234375	206.93190002441406	0.005517780780792236	26	018
204	413.22564697265625	274.7357177734375	1.0	350.0013122558594	357.62060546875	0.3450840711593628	545.7806396484375	206.33819580078125	1.0	544.2213745117188	205.9913787841797	0.002293616533279419	26	018
205	411.0754699707031	276.75445556640625	1.0	349.3817443847656	359.2253112792969	0.33088552951812744	545.0177001953125	206.1844024658203	1.0	542.0072021484375	206.19776916503906	0.003442436456680298	26	018
206	413.9033203125	276.63067626953125	1.0	343.8585510253906	354.0830383300781	0.9980905055999756	545.130615234375	206.22105407714844	1.0	542.0054931640625	206.13282775878906	0.001837700605392456	26	018
207	412.4761657714844	278.6356506347656	1.0	419.14105224609375	277.0674133300781	0.0052551329135894775	545.7523193359375	206.1871795654297	0.9999998211860657	545.3155517578125	207.00393676757812	0.006158500909805298	26	018
208	411.90289306640625	278.3757629394531	1.0	348.61126708984375	358.7282409667969	0.9920058250427246	545.6268920898438	205.85508728027344	1.0	541.9638671875	205.4855499267578	0.0009374618530273438	26	018
209	410.6917724609375	278.46441650390625	1.0	342.3034362792969	357.57806396484375	0.9998680353164673	546.1786499023438	206.25534057617188	1.0	545.5402221679688	206.92962646484375	0.0016136765480041504	26	018
210	404.9532165527344	279.4080810546875	1.0	1.9769296646118164	131.3116912841797	0.0005109310150146484	545.57470703125	206.13490295410156	1.0	542.2626342773438	205.91018676757812	0.0010461807250976562	26	018
211	399.6659851074219	276.4308166503906	1.0	4.521136283874512	144.0055694580078	0.00439336895942688	545.895751953125	205.89944458007812	1.0	542.9946899414062	205.67738342285156	0.001926124095916748	26	018
212	389.1457214355469	277.0419616699219	0.9928030967712402	390.8570251464844	276.2117919921875	0.8044285774230957	545.4622802734375	205.5388641357422	0.9999998807907104	544.280517578125	205.14666748046875	0.0018404126167297363	26	018
213	400.0627746582031	323.6292724609375	1.0	547.1925659179688	206.77743530273438	0.0006379485130310059	545.3814697265625	205.0074462890625	0.9999998211860657	544.8873901367188	206.27951049804688	0.0029788315296173096	26	018
214	400.6139221191406	322.48345947265625	0.9999999403953552	341.4567565917969	275.1434020996094	0.9120442867279053	544.8478393554688	205.4049835205078	0.9999995827674866	544.8389892578125	206.33682250976562	0.004927963018417358	26	018
215	398.2626037597656	321.627197265625	0.9999954104423523	325.6240539550781	272.5508728027344	0.005090296268463135	545.7896728515625	204.4300079345703	0.9999998807907104	544.5115356445312	204.24859619140625	0.005380690097808838	26	018
216	317.77557373046875	269.52783203125	1.0	2.9127402305603027	134.88973999023438	0.0015938282012939453	545.412353515625	205.96035766601562	0.9999997615814209	544.4411010742188	206.67276000976562	0.0069386959075927734	26	018
217	306.9887390136719	270.92578125	0.9998037815093994	2.7381768226623535	143.04043579101562	0.0007441341876983643	545.2702026367188	205.929443359375	0.9999999403953552	543.6358642578125	206.79286193847656	0.00750461220741272	26	018
218	297.1566162109375	267.6371154785156	0.9999998807907104	3.916583299636841	143.31573486328125	0.0010752081871032715	544.9201049804688	206.0982208251953	0.9999998807907104	543.5523071289062	207.0545654296875	0.004550755023956299	26	018
219	291.0933532714844	266.8839111328125	1.0	296.2510681152344	263.51129150390625	0.0004743039608001709	545.0292358398438	205.63699340820312	1.0	541.7758178710938	205.61184692382812	0.0016494691371917725	26	018
220	286.686279296875	264.1986389160156	1.0	2.869826316833496	145.94261169433594	0.0432911217212677	545.6958618164062	204.9788055419922	1.0	543.9552001953125	204.94715881347656	0.001062154769897461	26	018
221	286.9700927734375	263.00341796875	1.0	546.9290771484375	207.06698608398438	0.000313490629196167	545.4896240234375	205.2764892578125	1.0	544.8626098632812	206.31236267089844	0.0026358962059020996	26	018
222	287.01544189453125	262.32330322265625	1.0	547.5297241210938	207.5892333984375	0.0003719627857208252	545.3781127929688	205.86399841308594	0.9999998807907104	544.8801879882812	206.88414001464844	0.0021592676639556885	26	018
223	287.187744140625	262.1410217285156	1.0	360.3792724609375	296.3229064941406	0.0036467313766479492	545.28466796875	206.67816162109375	0.9999998211860657	543.53564453125	207.65359497070312	0.005509763956069946	26	018
224	286.2026062011719	260.8541564941406	1.0	2.0778470039367676	131.34500122070312	0.0006337761878967285	544.6355590820312	206.32968139648438	1.0	543.140625	207.5465545654297	0.004678875207901001	26	018
225	285.26007080078125	261.5127868652344	1.0	547.7363891601562	207.8637237548828	0.00023981928825378418	545.4969482421875	206.3876190185547	1.0	544.0927124023438	206.03395080566406	0.002034783363342285	26	018
226	288.15753173828125	258.8180236816406	1.0	375.46807861328125	308.49017333984375	0.012660384178161621	545.4696044921875	206.94769287109375	1.0	544.1286010742188	206.30897521972656	0.002530395984649658	26	018
227	283.52813720703125	261.040771484375	1.0	291.2119140625	258.5228576660156	0.0012395381927490234	545.0836181640625	206.7793426513672	1.0	542.2449340820312	206.41751098632812	0.002637892961502075	26	018
228	263.75213623046875	269.98199462890625	1.0	359.5379333496094	306.5913391113281	0.9999995231628418	544.7333374023438	205.6116485595703	1.0	543.6473999023438	205.43763732910156	0.003100752830505371	26	018
229	241.95066833496094	267.4906921386719	1.0	242.05201721191406	271.98004150390625	0.0003724396228790283	545.1834106445312	206.23992919921875	1.0	543.4137573242188	206.90304565429688	0.003542780876159668	26	018
230	217.81365966796875	258.8193359375	1.0	353.2260437011719	276.8247985839844	0.6947185397148132	545.2916259765625	206.45201110839844	1.0	544.3404541015625	206.7874755859375	0.003950029611587524	26	018
231	203.73318481445312	256.7801208496094	1.0	2.6374454498291016	140.5793914794922	0.039736539125442505	545.7595825195312	206.7082061767578	1.0	544.1318359375	206.18653869628906	0.0014706254005432129	26	018
232	190.8979949951172	253.7642364501953	1.0	4.085817813873291	139.92733764648438	0.09942609071731567	545.5116577148438	206.46763610839844	1.0	543.6862182617188	207.52911376953125	0.0039803385734558105	26	018
233	178.56663513183594	248.45156860351562	1.0	311.2704772949219	266.4487609863281	1.0	544.7863159179688	206.26812744140625	1.0	544.3404541015625	206.87060546875	0.0030319690704345703	26	018
234	170.80699157714844	244.27203369140625	1.0	302.7547607421875	264.1529846191406	1.0	544.3621826171875	206.5702362060547	0.9999998211860657	541.7029418945312	206.1544189453125	0.002682983875274658	26	018
235	164.14527893066406	239.8878936767578	1.0	298.43896484375	262.3323974609375	0.9999998807907104	545.1885986328125	206.2183074951172	0.9999998211860657	542.3046875	206.0796661376953	0.002691209316253662	26	018
236	158.2631378173828	236.07009887695312	1.0	291.996826171875	260.5354919433594	1.0	545.3836669921875	206.00137329101562	1.0	542.037841796875	205.91128540039062	0.000887751579284668	26	018
237	164.13967895507812	218.66644287109375	1.0	272.0272521972656	255.54730224609375	1.0	545.2380981445312	207.48757934570312	0.9999999403953552	543.751708984375	208.46063232421875	0.0077461302280426025	26	018
238	164.1802520751953	204.6012725830078	1.0	253.55137634277344	260.0932312011719	0.9985654950141907	545.4908447265625	205.36111450195312	1.0	543.5790405273438	205.27561950683594	0.003923982381820679	26	018
239	160.8305206298828	194.93328857421875	1.0	242.00828552246094	266.9466247558594	0.9998840093612671	544.8477172851562	205.53515625	0.9999998807907104	543.7771606445312	205.0845489501953	0.004710853099822998	26	018
240	153.8738250732422	184.49710083007812	1.0	218.65716552734375	272.7129821777344	1.0	545.1073608398438	206.5915985107422	0.9999997019767761	542.9840087890625	206.2879180908203	0.01896563172340393	26	018
241	151.60499572753906	180.7737274169922	1.0	225.46441650390625	278.27056884765625	0.9999987483024597	544.629638671875	205.62380981445312	1.0	542.1885375976562	205.52369689941406	0.0035039186477661133	26	018
242	149.71957397460938	177.3313751220703	1.0	221.27069091796875	279.5079040527344	0.16575339436531067	544.7445678710938	205.0361785888672	0.9999997615814209	544.6043090820312	206.39913940429688	0.0029832422733306885	26	018
243	149.70538330078125	175.96957397460938	1.0	220.12754821777344	279.7207946777344	0.9999932050704956	545.3449096679688	205.5558319091797	1.0	543.9180908203125	205.3479766845703	0.004520028829574585	26	018
244	146.87045288085938	174.30728149414062	1.0	218.37872314453125	276.17718505859375	1.0	544.841552734375	206.53639221191406	0.9999998807907104	544.7474975585938	207.04443359375	0.005646646022796631	26	018
245	144.45384216308594	170.97499084472656	0.9999999403953552	146.6553955078125	173.95639038085938	0.07109764218330383	544.6715698242188	206.0921630859375	0.9999997615814209	543.6997680664062	205.77821350097656	0.004192173480987549	26	018
246	131.892822265625	172.90548706054688	0.9999992251396179	134.05857849121094	174.81666564941406	0.8116484880447388	544.8943481445312	206.26646423339844	0.9999999403953552	542.3902587890625	206.45382690429688	0.005508005619049072	26	018
247	110.55345153808594	176.30172729492188	1.0	193.9337615966797	217.14512634277344	0.05377131700515747	544.831298828125	205.7448272705078	0.9999994039535522	544.5658569335938	206.2762908935547	0.004887193441390991	26	018
248	96.89137268066406	174.889892578125	1.0	201.3959503173828	223.89712524414062	0.9997764229774475	545.1226196289062	206.172119140625	0.9999998807907104	543.6115112304688	205.863037109375	0.0052165985107421875	26	018
249	88.5737533569336	174.1018829345703	0.9999995231628418	208.57638549804688	235.1502227783203	0.994895339012146	545.406494140625	205.9246826171875	0.9999999403953552	543.8079223632812	205.7429656982422	0.004428863525390625	26	018
250	79.99179077148438	170.8289337158203	0.9999998807907104	209.37277221679688	230.08885192871094	0.9998208284378052	545.6477661132812	205.36392211914062	0.9999998807907104	543.7846069335938	205.05735778808594	0.0008462369441986084	26	018
251	77.30958557128906	169.7943115234375	0.9999996423721313	208.71768188476562	222.51950073242188	0.9999997615814209	545.4570922851562	205.70921325683594	0.9999999403953552	543.4544677734375	205.2972869873047	0.0016896426677703857	26	018
252	76.3696517944336	170.57254028320312	1.0	208.40121459960938	217.17825317382812	1.0	545.3197631835938	205.592529296875	0.9999998211860657	545.14404296875	206.78140258789062	0.0021022558212280273	26	018
253	72.52008056640625	167.69712829589844	0.9999745488166809	207.28355407714844	213.174560546875	1.0	544.8739013671875	205.46603393554688	1.0	543.26513671875	206.58248901367188	0.0021885931491851807	26	018
254	72.82870483398438	167.69253540039062	0.9999976754188538	209.197265625	213.5797576904297	1.0	545.8013305664062	206.110107421875	0.9999999403953552	545.0001831054688	206.7008056640625	0.0045156776905059814	26	018
255	69.04356384277344	166.7725830078125	0.0026501119136810303	207.67295837402344	211.21624755859375	1.0	545.5225830078125	206.8306121826172	0.9999998807907104	543.4783935546875	207.91372680664062	0.00415569543838501	26	018
256	72.99750518798828	167.31483459472656	0.999468207359314	209.7158203125	201.94680786132812	1.0	545.12548828125	206.454833984375	0.9999998807907104	543.3904418945312	206.9867401123047	0.0026213526725769043	26	018
257	71.424560546875	166.819580078125	0.9999109506607056	206.9482421875	197.09149169921875	1.0	545.6697387695312	207.3092803955078	0.9999997019767761	544.1533203125	207.80691528320312	0.008619576692581177	26	018
258	70.80062866210938	166.7753448486328	0.8244351148605347	206.1734619140625	193.31707763671875	1.0	545.8057861328125	205.60897827148438	1.0	542.2223510742188	205.71310424804688	0.0008667409420013428	26	018
259	68.1472396850586	167.6007537841797	0.17679330706596375	204.70513916015625	191.44210815429688	1.0	545.0199584960938	206.2775421142578	0.9999998807907104	543.1979370117188	207.3024444580078	0.00469246506690979	26	018
260	68.62364196777344	164.89512634277344	0.10127884149551392	204.9626007080078	193.3929901123047	1.0	545.3515625	206.62367248535156	0.9999998807907104	542.6627197265625	206.41793823242188	0.002147972583770752	26	018
261	70.01300048828125	165.14654541015625	0.9999998807907104	204.48077392578125	192.5724334716797	1.0	545.6183471679688	205.98094177246094	1.0	544.0399780273438	205.91566467285156	0.0033912360668182373	26	018
262	67.4080581665039	159.53488159179688	0.4824863374233246	192.72323608398438	186.482666015625	1.0	544.9976806640625	207.12118530273438	0.9999995231628418	543.6229248046875	208.48291015625	0.032228022813797	26	018
263	65.02115631103516	155.92221069335938	0.0052085816860198975	186.9259796142578	202.8765869140625	0.9999995231628418	545.8778686523438	206.73109436035156	1.0	542.8064575195312	206.4127197265625	0.0013815462589263916	26	018
264	2.7660913467407227	148.15576171875	0.001067817211151123	153.85670471191406	207.367919921875	0.9999990463256836	545.3438720703125	206.54685974121094	0.9999994039535522	543.8732299804688	207.31724548339844	0.004275619983673096	26	018
265	40.80947494506836	142.1520233154297	0.008600622415542603	166.84906005859375	214.137939453125	1.0	545.4174194335938	206.18585205078125	1.0	543.610595703125	205.73199462890625	0.001981765031814575	26	018
266	7.903165817260742	133.8978271484375	0.004595339298248291	158.54208374023438	210.1976776123047	0.9999999403953552	545.6663208007812	206.19735717773438	0.9999998211860657	544.3361206054688	206.05397033691406	0.004770904779434204	26	018
267	39.66785430908203	135.13992309570312	0.002904534339904785	161.69174194335938	211.09568786621094	0.9997518062591553	545.9375	207.1707763671875	0.9999998807907104	544.5606079101562	207.69805908203125	0.0030580759048461914	26	018
268	18.488937377929688	137.4295654296875	0.003216862678527832	156.57534790039062	214.17901611328125	1.0	545.5057983398438	206.35073852539062	1.0	543.3582763671875	206.97457885742188	0.0016401708126068115	26	018
269	29.14231300354004	130.72958374023438	0.0009042024612426758	148.6475067138672	210.19859313964844	0.45666223764419556	545.280517578125	206.28387451171875	0.9999998807907104	543.1378173828125	207.1468048095703	0.001917511224746704	26	018
270	161.13543701171875	213.9434814453125	0.00022917985916137695	152.67572021484375	216.62725830078125	1.0	545.6617431640625	206.55271911621094	0.9999999403953552	543.179443359375	207.64430236816406	0.0008287131786346436	26	018
271	161.22654724121094	214.42909240722656	0.0004397928714752197	153.31553649902344	217.0045166015625	1.0	545.1883544921875	206.2909698486328	1.0	543.2412109375	205.58404541015625	0.0012295842170715332	26	018
272	6.053219795227051	148.46075439453125	0.0003389716148376465	152.32505798339844	216.54254150390625	1.0	544.6201171875	205.3793487548828	0.9999997615814209	542.9318237304688	205.41299438476562	0.0036259889602661133	26	018
273	8.252785682678223	137.64895629882812	0.05085983872413635	149.57171630859375	212.25149536132812	1.0	544.8682250976562	205.7102508544922	1.0	541.9996948242188	205.65773010253906	0.0017116367816925049	26	018
274	42.6060905456543	136.13650512695312	0.8484073877334595	151.47433471679688	216.24111938476562	0.9293049573898315	545.2283325195312	206.47500610351562	0.9999998807907104	543.433349609375	205.9884490966797	0.003360360860824585	26	018
275	5.224052429199219	150.06744384765625	0.00020828843116760254	150.2389373779297	210.91641235351562	1.0	545.9458618164062	206.07647705078125	0.9999999403953552	544.23291015625	205.66452026367188	0.0010164082050323486	26	018
276	41.34564208984375	134.65916442871094	0.0004703998565673828	146.2284393310547	204.8888397216797	1.0	544.5972900390625	206.87481689453125	0.9999985098838806	543.59033203125	207.68264770507812	0.007871448993682861	26	018
277	25.752765655517578	132.38299560546875	0.0003725290298461914	151.7057647705078	210.49867248535156	0.9999992251396179	544.71630859375	205.88414001464844	0.9999998807907104	543.5839233398438	206.72300720214844	0.0020270347595214844	26	018
278	24.32805633544922	128.71214294433594	0.01561477780342102	155.51795959472656	218.28668212890625	1.0	545.7791748046875	205.3383331298828	1.0	542.5133056640625	205.38717651367188	0.0015468299388885498	26	018
279	25.763931274414062	130.55039978027344	0.0008290708065032959	153.0985565185547	217.49049377441406	1.0	545.1778564453125	205.63575744628906	0.999998927116394	543.9749145507812	207.26504516601562	0.0041693150997161865	26	018
280	21.942737579345703	133.50343322753906	0.9999020099639893	149.6995086669922	211.87107849121094	1.0	545.58447265625	206.33106994628906	1.0	543.1162719726562	206.2127227783203	0.0040670037269592285	26	018
281	26.60590171813965	123.5470962524414	0.0004477202892303467	150.75265502929688	210.88841247558594	1.0	545.391845703125	205.6751251220703	1.0	543.766845703125	205.31277465820312	0.0037107765674591064	26	018
282	25.750442504882812	126.46196746826172	0.0009444952011108398	151.76710510253906	212.04330444335938	0.9999999403953552	545.0615234375	205.26693725585938	0.9999999403953552	543.5043334960938	206.69921875	0.002866089344024658	26	018
283	160.9840850830078	211.02403259277344	0.008423984050750732	152.991943359375	210.43824768066406	0.999999463558197	545.4476318359375	206.30316162109375	1.0	542.4956665039062	206.1371612548828	0.0020148754119873047	26	018
284	159.07504272460938	209.2643585205078	0.0008105337619781494	154.79400634765625	209.4619903564453	1.0	545.222412109375	206.39222717285156	0.9999999403953552	543.840576171875	206.2532958984375	0.004064828157424927	26	018
285	22.044279098510742	124.23062896728516	0.00038439035415649414	154.2041778564453	207.90435791015625	1.0	545.82568359375	205.1351776123047	1.0	544.1101684570312	204.92111206054688	0.0016389787197113037	26	018
286	159.4423828125	208.87428283691406	0.00039073824882507324	155.14401245117188	208.3071746826172	1.0	544.9169311523438	206.88742065429688	0.9999995827674866	543.0853271484375	207.84449768066406	0.015202254056930542	26	018
287	159.15757751464844	209.27777099609375	0.0008608102798461914	154.5650177001953	209.76678466796875	1.0	545.2542724609375	206.5863037109375	0.9999998807907104	542.86474609375	207.10621643066406	0.002291440963745117	26	018
288	159.94529724121094	209.85369873046875	0.000634610652923584	155.89462280273438	210.57981872558594	1.0	544.794677734375	206.6873321533203	0.999999463558197	543.3624267578125	207.54872131347656	0.0053414106369018555	26	018
289	159.95852661132812	213.14064025878906	0.00212705135345459	154.48165893554688	214.84605407714844	1.0	545.1868896484375	206.37246704101562	0.9999998807907104	543.302001953125	207.435302734375	0.004202514886856079	26	018
290	162.12896728515625	200.79281616210938	0.00034812092781066895	156.84982299804688	204.19895935058594	1.0	545.6702270507812	206.5343017578125	1.0	542.9400634765625	207.62057495117188	0.0017147064208984375	26	018
291	2.4379024505615234	149.8758544921875	0.00022393465042114258	148.1860809326172	192.61305236816406	0.9997387528419495	544.8248291015625	205.74659729003906	0.9999997615814209	544.1550903320312	207.0451202392578	0.008357256650924683	26	018
292	3.191563367843628	149.65286254882812	0.0006856024265289307	126.84658813476562	187.8708038330078	1.0	546.55419921875	206.35740661621094	1.0	544.2720947265625	205.81007385253906	0.001943737268447876	26	018
293	546.8974609375	211.29412841796875	0.0002402663230895996	3.0406975746154785	140.77151489257812	0.0030903518199920654	545.5181274414062	205.84170532226562	0.9999998807907104	544.639892578125	206.5528564453125	0.006555080413818359	26	018
294	546.9286499023438	210.7192840576172	0.00022596120834350586	80.17699432373047	214.75686645507812	0.999559760093689	545.2415771484375	205.43557739257812	1.0	543.5614013671875	205.38327026367188	0.0019477307796478271	26	018
295	83.57804870605469	76.18543243408203	0.9999998807907104	547.1259155273438	207.3019256591797	0.0003708302974700928	545.283935546875	205.96804809570312	1.0	544.0794067382812	205.5226287841797	0.003124237060546875	26	018
296	90.75067901611328	67.70652770996094	1.0	96.90694427490234	73.01872253417969	0.0004898011684417725	545.9810180664062	206.13577270507812	1.0	543.7637329101562	207.47911071777344	0.0033217966556549072	26	018
297	98.1774673461914	64.91124725341797	0.9999976754188538	102.46574401855469	59.449214935302734	0.47926658391952515	545.1786499023438	206.0732879638672	0.9999999403953552	543.128173828125	207.59339904785156	0.004003375768661499	26	018
298	101.11767578125	63.05179214477539	0.967613697052002	104.27873992919922	58.36387634277344	0.9999104142189026	545.5443725585938	206.7547607421875	0.9999998807907104	543.7926635742188	207.9817352294922	0.005863547325134277	26	018
299	108.09265899658203	52.7848014831543	0.9555334448814392	108.3963394165039	51.95234298706055	0.9999989867210388	545.319091796875	206.1868133544922	1.0	543.6272583007812	207.63792419433594	0.002615809440612793	26	018
300	111.22672271728516	58.30217361450195	0.9974480867385864	112.25336456298828	55.53572082519531	0.006216585636138916	545.4224243164062	206.2630157470703	0.9999994039535522	544.5879516601562	207.03488159179688	0.015240460634231567	26	018
301	117.8236312866211	60.97577667236328	1.0	1.3005168437957764	141.93287658691406	0.004589259624481201	545.2161254882812	205.363525390625	1.0	542.3898315429688	205.1224365234375	0.002056032419204712	26	018
302	125.89369201660156	61.15086364746094	0.9999998807907104	130.2972412109375	58.47555923461914	0.3556903898715973	544.99365234375	206.82632446289062	0.9999997615814209	543.548583984375	207.6707763671875	0.00462949275970459	26	018
303	131.24424743652344	61.07127380371094	0.9999976754188538	135.68136596679688	60.709774017333984	0.9983670711517334	545.1918334960938	205.768798828125	1.0	541.9375	205.64697265625	0.0011217296123504639	26	018
304	137.1924285888672	60.186763763427734	1.0	144.05870056152344	61.834495544433594	0.011459499597549438	545.2196044921875	206.98158264160156	0.9999999403953552	543.7679443359375	207.50250244140625	0.006584733724594116	26	018
305	142.99978637695312	58.335182189941406	1.0	146.92662048339844	57.52091598510742	0.00392565131187439	544.7974853515625	206.08706665039062	0.9999998807907104	544.6257934570312	206.76995849609375	0.002840787172317505	26	018
306	149.60604858398438	55.36858367919922	1.0	157.61093139648438	57.77680587768555	0.0006277561187744141	545.435791015625	205.8365936279297	1.0	542.4268798828125	205.8585205078125	0.0026225149631500244	26	018
307	157.3529510498047	49.53584671020508	1.0	161.91098022460938	50.183128356933594	0.0010048449039459229	544.8018798828125	206.15325927734375	0.9999998807907104	543.5013427734375	207.1449737548828	0.005074918270111084	26	018
308	163.26551818847656	44.135189056396484	1.0	547.20263671875	207.035888671875	0.00027745962142944336	545.4273071289062	205.19497680664062	1.0	543.9705200195312	205.1025848388672	0.0011415481567382812	26	018
309	169.5807647705078	38.38623046875	1.0	181.98658752441406	33.9844970703125	0.0007548928260803223	545.1580200195312	205.91299438476562	1.0	542.0592651367188	205.81846618652344	0.001513063907623291	26	018
310	174.89126586914062	34.955841064453125	1.0	547.1527709960938	206.9444580078125	0.0003383755683898926	545.3958129882812	205.14389038085938	1.0	544.1202392578125	205.19461059570312	0.0014533400535583496	26	018
311	178.45355224609375	32.415672302246094	1.0	100.99473571777344	137.70657348632812	0.002314656972885132	545.10400390625	206.16676330566406	0.9999997615814209	543.6802978515625	206.03952026367188	0.00598829984664917	26	018
312	182.7100372314453	30.916576385498047	1.0	110.56315612792969	139.67115783691406	0.9994054436683655	545.0302734375	206.683837890625	0.9999995231628418	543.6032104492188	207.7019805908203	0.006426215171813965	26	018
313	183.74794006347656	30.141040802001953	1.0	2.1438755989074707	128.1455841064453	0.00044357776641845703	545.6619873046875	205.636474609375	1.0	183.31301879882812	4.180331230163574	0.002630263566970825	26	018
314	185.49264526367188	30.513803482055664	1.0	119.0238037109375	136.88604736328125	0.15876075625419617	545.1741333007812	206.04786682128906	1.0	183.44729614257812	4.518093109130859	0.0034859776496887207	26	018
315	185.8324737548828	31.600969314575195	1.0	3.886704683303833	144.6807861328125	0.0019393861293792725	545.0103759765625	206.19273376464844	0.9999997615814209	544.651611328125	206.7980499267578	0.0061671435832977295	26	018
316	188.22994995117188	30.57663917541504	1.0	547.466796875	207.3572998046875	0.0001429915428161621	545.8220825195312	205.50172424316406	1.0	184.12513732910156	5.057431221008301	0.0013096034526824951	26	018
317	188.22488403320312	31.89522933959961	1.0	1.2691657543182373	140.5950164794922	0.0008519589900970459	544.9771118164062	206.07382202148438	0.9999999403953552	542.3958740234375	206.20550537109375	0.002345651388168335	26	018
318	188.84280395507812	31.928508758544922	1.0	547.0587158203125	207.88412475585938	0.00033727288246154785	545.0267333984375	205.89112854003906	1.0	544.4306030273438	206.8769073486328	0.002181410789489746	26	018
319	187.35328674316406	33.67232894897461	1.0	547.6261596679688	206.9455108642578	0.00021451711654663086	545.7616577148438	205.32077026367188	1.0	543.9613037109375	205.01780700683594	0.0024270713329315186	26	018
320	188.36683654785156	33.58549118041992	1.0	2.0582361221313477	134.15765380859375	0.0003541707992553711	545.38525390625	206.5432586669922	1.0	542.243408203125	206.17062377929688	0.0013804733753204346	26	018
321	195.39923095703125	35.676475524902344	1.0	546.4959716796875	207.53607177734375	0.0005916357040405273	544.3922729492188	206.16542053222656	0.9999997615814209	543.4142456054688	207.14601135253906	0.006128400564193726	26	018
322	204.0421142578125	38.836273193359375	1.0	214.00909423828125	35.31755828857422	0.0002541542053222656	545.7860107421875	205.9966278076172	1.0	545.0916748046875	206.43077087402344	0.0013045072555541992	26	018
323	214.22830200195312	39.7586784362793	1.0	139.98641967773438	134.26515197753906	0.9783884286880493	545.0783081054688	206.50546264648438	0.9999997615814209	543.618896484375	207.51193237304688	0.023886114358901978	26	018
324	219.97434997558594	38.91728210449219	1.0	141.9325408935547	134.2576446533203	0.23531213402748108	545.5225830078125	206.41261291503906	1.0	544.4490966796875	207.07972717285156	0.003966182470321655	26	018
325	225.48934936523438	38.51497268676758	1.0	1.7909984588623047	129.158447265625	0.0010948777198791504	545.0762329101562	206.1064453125	1.0	542.8306274414062	207.2337646484375	0.0016296803951263428	26	018
326	233.02613830566406	35.01125717163086	1.0	135.6289825439453	136.27072143554688	0.05439651012420654	545.3790283203125	206.65309143066406	1.0	542.2648315429688	206.53060913085938	0.0009855329990386963	26	018
327	238.990966796875	33.5390510559082	1.0	147.73382568359375	140.36911010742188	0.6176681518554688	544.8078002929688	206.03746032714844	0.9999999403953552	542.2304077148438	205.84002685546875	0.0033642351627349854	26	018
328	245.0145721435547	31.78598403930664	1.0	157.0410614013672	129.33363342285156	0.04834023118019104	546.2925415039062	205.9160614013672	1.0	235.29898071289062	6.576566696166992	0.0007602274417877197	26	018
329	250.0945281982422	31.096336364746094	1.0	157.99298095703125	140.08050537109375	0.013056397438049316	545.1246948242188	206.66156005859375	0.9999998807907104	544.7975463867188	206.82460021972656	0.004502087831497192	26	018
330	256.0173645019531	27.047088623046875	1.0	2.471269130706787	152.04104614257812	0.002522200345993042	545.6881103515625	205.98171997070312	1.0	247.58595275878906	3.764803886413574	0.004368811845779419	26	018
331	256.60723876953125	25.0555419921875	1.0	161.2111053466797	126.79105377197266	0.0023231208324432373	545.4705200195312	206.3217315673828	1.0	247.009765625	2.154463291168213	0.0029324889183044434	26	018
332	258.4571838378906	24.251113891601562	1.0	164.67701721191406	129.56878662109375	0.6640481352806091	545.4935913085938	205.4110107421875	0.9999998807907104	247.033447265625	2.5181450843811035	0.001951068639755249	26	018
333	257.09405517578125	23.670503616333008	1.0	169.80123901367188	134.8270263671875	0.3030187487602234	545.4724731445312	206.1383056640625	1.0	246.45338439941406	1.3892982006072998	0.0019279718399047852	26	018
334	257.17413330078125	23.934593200683594	1.0	178.34262084960938	138.63742065429688	1.0	544.6785278320312	206.30551147460938	0.9999998807907104	246.6272735595703	1.6223993301391602	0.0018149316310882568	26	018
335	255.9137725830078	23.736671447753906	1.0	184.62109375	135.68228149414062	0.9999841451644897	544.954833984375	205.82960510253906	1.0	543.7850341796875	205.48526000976562	0.0039854347705841064	26	018
336	256.65753173828125	22.357654571533203	1.0	187.40908813476562	128.4010467529297	0.0006889104843139648	544.7488403320312	206.6539764404297	0.9999998807907104	542.3531494140625	206.349853515625	0.0039472877979278564	26	018
337	260.6434326171875	14.602523803710938	1.0	273.4322204589844	5.209658622741699	0.003369569778442383	545.5462036132812	205.9590301513672	1.0	542.2311401367188	206.25526428222656	0.001309126615524292	26	018
338	260.0054626464844	15.168272972106934	1.0	273.055419921875	5.0746049880981445	0.0017430484294891357	545.42431640625	206.38604736328125	0.9999998807907104	542.6439819335938	206.2041473388672	0.0024523138999938965	26	018
339	259.1792297363281	15.294861793518066	1.0	191.7953338623047	151.39292907714844	0.8413636684417725	545.8057250976562	205.75413513183594	1.0	544.9712524414062	206.50257873535156	0.002541959285736084	26	018
340	259.9542236328125	15.235107421875	1.0	197.0619659423828	157.60694885253906	0.015022516250610352	545.6173095703125	206.81546020507812	1.0	202.67286682128906	159.89169311523438	0.005554944276809692	26	018
341	259.2989807128906	15.628923416137695	1.0	192.36158752441406	146.15957641601562	0.9972785711288452	544.7996215820312	206.0716094970703	0.9999998807907104	543.9586791992188	205.9000701904297	0.007367610931396484	26	018
342	259.4588317871094	18.107093811035156	1.0	191.41415405273438	142.92190551757812	0.003710120916366577	545.0625	205.99761962890625	0.9999998807907104	541.864501953125	205.73056030273438	0.0019109845161437988	26	018
343	259.9206848144531	16.983762741088867	1.0	189.79965209960938	143.5732879638672	0.013562917709350586	544.8875122070312	205.96182250976562	0.9999998807907104	541.9976196289062	205.80975341796875	0.002653360366821289	26	018
344	259.1496887207031	18.986940383911133	1.0	4.248950481414795	138.67062377929688	0.001967400312423706	545.1304931640625	205.5126495361328	1.0	543.7882080078125	205.4879913330078	0.007242083549499512	26	018
345	258.3099670410156	19.669384002685547	1.0	198.2132568359375	150.49050903320312	0.9980974197387695	545.5091552734375	207.1416473388672	1.0	204.22093200683594	157.88037109375	0.00664597749710083	26	018
346	257.8409423828125	19.3677921295166	1.0	273.0583190917969	5.766117095947266	0.0005651712417602539	545.3261108398438	205.5159454345703	1.0	543.6697387695312	205.41636657714844	0.0033717453479766846	26	018
347	257.8891296386719	18.515535354614258	1.0	198.9053955078125	147.13462829589844	0.0010267794132232666	545.3388671875	205.9189910888672	1.0	544.3445434570312	206.90916442871094	0.0011570453643798828	26	018
348	259.6798095703125	24.114547729492188	1.0	547.0267944335938	207.9224853515625	0.00023481249809265137	545.1603393554688	206.41639709472656	1.0	542.403564453125	206.2581787109375	0.003101557493209839	26	018
349	271.6649169921875	29.054540634155273	1.0	270.2460632324219	9.314111709594727	0.0006562173366546631	545.1649169921875	205.6433868408203	1.0	263.58270263671875	4.940854549407959	0.007453352212905884	26	018
350	288.64312744140625	29.05345916748047	0.9999995827674866	233.02243041992188	129.4019317626953	0.9894367456436157	544.9172973632812	205.44390869140625	0.9999998807907104	279.9966735839844	5.395679473876953	0.006518006324768066	26	018
351	299.990234375	23.055233001708984	1.0	1.5127379894256592	139.0697021484375	0.0021632909774780273	544.651611328125	205.69065856933594	0.9999997019767761	309.0462341308594	4.676249980926514	0.00635567307472229	26	018
352	307.35589599609375	20.93860626220703	1.0	309.8507080078125	21.108863830566406	0.014165699481964111	544.957763671875	206.0265350341797	1.0	307.717041015625	3.4555654525756836	0.001413792371749878	26	018
353	313.33563232421875	21.285614013671875	1.0	208.75938415527344	131.60939025878906	0.9669385552406311	545.3359985351562	205.40402221679688	0.9999998807907104	325.2451477050781	4.192049503326416	0.0020859241485595703	26	018
354	315.41986083984375	23.06566619873047	1.0	209.52743530273438	132.02545166015625	0.9999165534973145	544.5426635742188	206.3667449951172	0.9999997615814209	541.8104858398438	206.0842742919922	0.008929401636123657	26	018
355	324.2984924316406	24.452157974243164	1.0	209.83363342285156	130.42616271972656	1.0	545.310546875	206.91375732421875	1.0	325.5452575683594	3.942990303039551	0.005448520183563232	26	018
356	327.7110900878906	24.690284729003906	1.0	217.9524688720703	126.15157318115234	0.9534672498703003	545.0118408203125	206.22088623046875	0.9999998807907104	326.1533508300781	2.9381978511810303	0.005214959383010864	26	018
357	333.26470947265625	22.2459774017334	1.0	1.0997695922851562	138.5459747314453	0.003516584634780884	545.9209594726562	206.0729217529297	1.0	327.11846923828125	0.6692626476287842	0.0028693675994873047	26	018
358	340.8565673828125	18.347139358520508	1.0	342.9662170410156	19.36062240600586	0.015898138284683228	545.2335205078125	205.6449737548828	1.0	542.275634765625	205.76162719726562	0.0015042424201965332	26	018
359	348.7012634277344	12.952160835266113	1.0	357.2832946777344	6.634980201721191	0.003180205821990967	545.5867309570312	205.17120361328125	1.0	331.56170654296875	0.7019503116607666	0.0011418163776397705	26	018
360	354.8334655761719	8.461645126342773	1.0	230.39112854003906	124.4378662109375	0.4363964796066284	544.8970947265625	205.74525451660156	1.0	542.232666015625	205.72506713867188	0.001795351505279541	26	018
361	361.6405334472656	6.751741886138916	1.0	237.11390686035156	127.24526977539062	0.45021340250968933	545.8642578125	206.1537322998047	1.0	544.5997314453125	205.56993103027344	0.002948969602584839	26	018
362	367.03472900390625	5.332287311553955	0.9999989867210388	242.35362243652344	127.76651000976562	0.9999998807907104	544.8867797851562	205.8502655029297	1.0	542.0411376953125	205.9502716064453	0.003589332103729248	26	018
363	371.0146789550781	2.8504066467285156	0.9999979734420776	242.0728302001953	124.02870178222656	0.9999618530273438	545.025390625	204.96385192871094	1.0	543.9800415039062	204.77577209472656	0.0015864670276641846	26	018
364	375.3328552246094	2.2644176483154297	0.9998841285705566	243.8069305419922	113.95111083984375	0.9997656345367432	544.766845703125	205.83541870117188	1.0	541.6867065429688	205.82546997070312	0.0014139413833618164	26	018
365	380.46221923828125	4.349618434906006	0.9912176728248596	245.8466339111328	114.60601806640625	0.6067947745323181	545.1585083007812	205.5773162841797	0.9999998211860657	542.33251953125	205.49380493164062	0.0021005570888519287	26	018
366	382.0616760253906	4.4143476486206055	0.9192588329315186	256.3659362792969	122.68097686767578	0.9993182420730591	545.3271484375	206.0909881591797	0.9999998807907104	543.7716674804688	205.95556640625	0.0023941099643707275	26	018
367	388.27471923828125	5.564911842346191	0.31197577714920044	265.6385192871094	120.00901794433594	0.9761341214179993	545.1392822265625	207.0550079345703	1.0	542.3911743164062	206.76206970214844	0.003662794828414917	26	018
368	397.3522033691406	6.003346920013428	0.9999998211860657	406.6738586425781	3.150608777999878	0.0052130818367004395	545.6250610351562	206.37356567382812	1.0	378.4261169433594	-0.41200780868530273	0.0009544193744659424	26	018
369	401.2586669921875	3.7606191635131836	0.9999357461929321	298.08343505859375	119.0821533203125	0.9963314533233643	545.5452880859375	205.16940307617188	1.0	541.92138671875	205.32315063476562	0.001091301441192627	26	018
370	406.3632507324219	4.3135905265808105	0.5011113882064819	304.75433349609375	118.09884643554688	0.014513909816741943	544.7282104492188	205.4903564453125	1.0	542.1431884765625	205.48939514160156	0.002752959728240967	26	018
371	306.8587341308594	111.2628402709961	0.00036960840225219727	304.6383056640625	112.5504379272461	0.9999998807907104	545.2103881835938	204.87747192382812	1.0	543.519287109375	204.97256469726562	0.0020416676998138428	26	018
372	295.0345153808594	101.0832290649414	0.0013560950756072998	305.80059814453125	111.83267211914062	0.9999997615814209	545.357666015625	206.14242553710938	0.9999998807907104	544.924072265625	206.51242065429688	0.005334377288818359	26	018
373	405.7091979980469	1.0572662353515625	0.0005343258380889893	314.3548889160156	114.45454406738281	0.9999784231185913	545.0781860351562	206.0725555419922	1.0	542.2171020507812	206.01388549804688	0.002870500087738037	26	018
374	410.15411376953125	0.9639475345611572	0.0013101696968078613	318.88323974609375	117.2398681640625	1.0	545.3082885742188	205.55487060546875	1.0	542.06396484375	205.23545837402344	0.0012130439281463623	26	018
375	406.8642578125	2.2215218544006348	0.03128361701965332	324.4808044433594	118.30813598632812	1.0	545.2299194335938	205.73336791992188	1.0	543.5377197265625	206.7973175048828	0.001408308744430542	26	018
376	407.1562805175781	2.7665657997131348	0.025367140769958496	332.8526306152344	120.17489624023438	1.0	545.1654052734375	205.8557586669922	1.0	544.6287841796875	206.7294158935547	0.0018415451049804688	26	018
377	406.7607421875	3.108466148376465	0.15730202198028564	340.9385986328125	124.11053466796875	0.9999923706054688	545.0137939453125	205.4866180419922	0.9999998807907104	544.3760986328125	206.30702209472656	0.00416642427444458	26	018
378	407.6909484863281	3.178508758544922	0.9191105961799622	344.2371520996094	115.0282211303711	0.9999984502792358	544.4137573242188	205.71926879882812	1.0	541.6246337890625	205.8650665283203	0.003655552864074707	26	018
379	406.6338195800781	2.0200092792510986	0.013901382684707642	399.1963195800781	2.6514227390289307	0.0009020864963531494	545.168212890625	206.0367889404297	1.0	542.0638427734375	205.80419921875	0.002081066370010376	26	018
380	406.68267822265625	2.3945152759552	0.014208972454071045	352.44189453125	96.92418670654297	0.9999959468841553	544.6598510742188	205.47689819335938	1.0	543.374267578125	205.41163635253906	0.0016244947910308838	26	018
381	410.16973876953125	1.36468505859375	0.18309053778648376	351.9333190917969	103.69676971435547	0.990485429763794	546.0057983398438	205.0762176513672	1.0	544.4913330078125	204.88796997070312	0.0013960301876068115	26	018
382	407.2307434082031	0.956057071685791	0.1291477382183075	343.0884704589844	104.12830352783203	1.0	545.3845825195312	206.39227294921875	1.0	542.3013305664062	206.34295654296875	0.0025432705879211426	26	018
383	403.88818359375	4.072408676147461	0.8173520565032959	402.89874267578125	1.7080893516540527	0.0015985369682312012	545.4974975585938	206.5460968017578	0.9999999403953552	543.28515625	206.1186065673828	0.002539336681365967	26	018
384	397.0997314453125	3.7471485137939453	0.9450193047523499	340.0513610839844	81.38504791259766	0.000903010368347168	545.87744140625	206.12930297851562	1.0	544.9989624023438	206.4414520263672	0.005406707525253296	26	018
385	408.1292419433594	6.441473007202148	0.021443486213684082	337.9836120605469	92.10240173339844	0.9999997019767761	545.6055908203125	206.0673370361328	0.9999998807907104	544.9691772460938	206.72926330566406	0.009836733341217041	26	018
386	338.62493896484375	89.06206512451172	0.0002726614475250244	334.9958190917969	88.15581512451172	1.0	545.0662231445312	205.69033813476562	1.0	544.7263793945312	206.47813415527344	0.005295306444168091	26	018
387	426.3666076660156	2.0923752784729004	0.017286449670791626	334.44512939453125	84.45909118652344	1.0	545.2332153320312	205.9397735595703	1.0	543.2269287109375	207.106689453125	0.002293914556503296	26	018
388	424.77105712890625	2.5524492263793945	0.0024743378162384033	334.3110046386719	79.21723175048828	1.0	544.6187744140625	206.67298889160156	0.9999997615814209	543.4244995117188	207.93130493164062	0.012578070163726807	26	018
389	424.0699462890625	3.0495896339416504	0.000737309455871582	345.87713623046875	75.906494140625	0.05509042739868164	545.668701171875	206.22592163085938	1.0	544.819091796875	207.03700256347656	0.0016063451766967773	26	018
390	412.4734802246094	6.397407054901123	0.9171087741851807	338.0030822753906	81.84644317626953	0.9999999403953552	544.4280395507812	206.641845703125	0.9999998807907104	544.3672485351562	207.4501495361328	0.0054069459438323975	26	018
391	417.1294860839844	5.697425842285156	0.982123613357544	339.1890869140625	77.44349670410156	0.7564390897750854	545.8982543945312	206.3607940673828	1.0	544.766357421875	207.06153869628906	0.0010874569416046143	26	018
392	423.2767333984375	2.6774983406066895	0.004491627216339111	347.6635437011719	72.93895721435547	0.056092023849487305	545.948974609375	206.26034545898438	1.0	544.7386474609375	207.13763427734375	0.0012917518615722656	26	018
393	410.9615173339844	5.050522804260254	0.017380744218826294	337.82281494140625	76.38324737548828	1.0	545.0234375	205.8320770263672	0.9999997615814209	544.354736328125	206.5695037841797	0.010059177875518799	26	018
394	418.2803955078125	4.01617956161499	0.11399221420288086	337.76971435546875	79.35047149658203	0.08112484216690063	545.5068969726562	205.79933166503906	1.0	544.915771484375	206.79437255859375	0.002535521984100342	26	018
395	418.9023742675781	5.017222881317139	0.20847922563552856	2.194774627685547	130.92758178710938	0.0035219788551330566	545.7366943359375	206.7405242919922	1.0	542.3155517578125	206.52146911621094	0.0008949041366577148	26	018
396	415.2289123535156	4.565513610839844	0.999773383140564	338.42633056640625	88.83535766601562	0.9999994039535522	545.2418823242188	205.59649658203125	0.9999999403953552	543.4659423828125	205.24412536621094	0.0024698376655578613	26	018
397	419.8597717285156	3.210073471069336	0.5433132648468018	339.18878173828125	88.99129486083984	1.0	545.6444091796875	205.3467254638672	0.9999999403953552	544.9114379882812	206.09664916992188	0.0021270811557769775	26	018
398	418.1226806640625	3.453115701675415	0.10170674324035645	340.9787292480469	87.49787902832031	1.0	545.2808227539062	205.8689422607422	1.0	544.8554077148438	206.59373474121094	0.005806982517242432	26	018
399	418.903076171875	2.828906297683716	0.011064231395721436	341.1848449707031	84.99295043945312	1.0	545.10546875	206.41192626953125	0.9999999403953552	543.474365234375	207.61483764648438	0.00444146990776062	26	018
400	423.3640441894531	0.9905006885528564	0.006205707788467407	352.05377197265625	77.37384796142578	0.9913594722747803	545.0909423828125	205.53541564941406	1.0	542.104248046875	205.4370880126953	0.0015327930450439453	26	018
401	410.1207580566406	2.9855594635009766	0.000858604907989502	345.66583251953125	82.6167221069336	0.9999987483024597	545.0293579101562	205.91824340820312	0.9999997615814209	544.8248291015625	206.756103515625	0.008819758892059326	26	018
402	404.2691345214844	10.266266822814941	0.9985126852989197	355.27508544921875	78.85746765136719	0.999631404876709	545.2827758789062	206.0386962890625	0.9999998807907104	544.5009765625	206.6776580810547	0.004226893186569214	26	018
403	546.870849609375	211.18930053710938	0.00014966726303100586	2.7388715744018555	138.4712677001953	0.0007393360137939453	545.2965087890625	205.9944305419922	1.0	542.4318237304688	205.94886779785156	0.003116041421890259	26	018
404	547.3631591796875	210.4547576904297	0.00013169646263122559	1.7404863834381104	130.78616333007812	0.0006312727928161621	545.8009033203125	204.94410705566406	1.0	544.0853881835938	204.83094787597656	0.002503633499145508	26	018
405	5.659370422363281	482.2455749511719	7.092952728271484e-5	380.99420166015625	6.842456817626953	0.00032389163970947266	545.9144897460938	205.50637817382812	1.0	542.2291870117188	205.47637939453125	0.0008105933666229248	26	018
406	546.69873046875	211.41732788085938	0.00011533498764038086	390.6684875488281	8.948627471923828	0.00036412477493286133	544.9843139648438	206.1685791015625	1.0	542.2155151367188	206.29627990722656	0.0031200647354125977	26	018
407	547.0819091796875	207.63255310058594	8.097290992736816e-5	378.4634094238281	7.036642074584961	0.0005313754081726074	544.63427734375	205.7308349609375	1.0	541.2886352539062	205.8770294189453	0.0010809004306793213	26	018
408	396.316650390625	5.715028285980225	0.0017060339450836182	389.6982116699219	13.364302635192871	0.598654568195343	386.88720703125	6.893360137939453	0.0015265941619873047	382.83453369140625	5.114527225494385	0.005038321018218994	26	018
409	453.6744079589844	90.77157592773438	0.9999948740005493	387.7784118652344	14.38924503326416	0.9962911605834961	384.2622985839844	9.244550704956055	0.0014983415603637695	390.4990234375	8.198312759399414	0.016540348529815674	26	018
410	451.0185546875	91.70584106445312	1.0	387.1769714355469	6.491814613342285	0.0033483505249023438	646.2379760742188	29.673234939575195	0.0006660521030426025	391.84271240234375	5.663086414337158	0.004515141248703003	26	018
411	451.4654541015625	93.08218383789062	1.0	387.262939453125	4.537422180175781	0.008521109819412231	381.56103515625	4.7193284034729	0.0001621246337890625	391.425537109375	3.9938580989837646	0.006192296743392944	26	018
412	452.5019836425781	93.22285461425781	1.0	5.7415056228637695	142.76638793945312	0.0029413998126983643	5.425149917602539	148.03330993652344	7.94827938079834e-5	1.4440929889678955	128.80026245117188	0.0003451406955718994	26	018
413	454.7568664550781	93.05760955810547	1.0	462.22357177734375	94.9322509765625	0.00035244226455688477	649.3892211914062	194.4728240966797	0.0001252591609954834	376.8673095703125	0.9861240386962891	0.00012430548667907715	26	018
414	456.29638671875	95.54608917236328	0.9999998807907104	462.9922790527344	96.44744110107422	0.0006082653999328613	645.2943725585938	316.38690185546875	6.73830509185791e-5	363.14007568359375	2.6299643516540527	0.00010561943054199219	26	018
415	456.75836181640625	95.34591674804688	1.0	466.496337890625	94.49102020263672	0.0005797445774078369	647.28173828125	314.2131042480469	0.0002925693988800049	363.82855224609375	3.6142289638519287	0.00029149651527404785	26	018
416	457.3023986816406	95.72331237792969	0.999995231628418	367.47113037109375	6.943914413452148	0.0005742013454437256	380.3441162109375	9.97573184967041	0.00014698505401611328	364.85638427734375	3.5962655544281006	0.0006965696811676025	26	018
417	455.98260498046875	106.0771713256836	1.0	469.3447570800781	103.15864562988281	0.0004794299602508545	646.7657470703125	28.892364501953125	0.0001652538776397705	365.5431213378906	3.6469316482543945	0.00039374828338623047	26	018
418	457.685791015625	110.16926574707031	1.0	463.8256530761719	114.82012176513672	0.00040397047996520996	647.3651733398438	29.52193260192871	0.00016248226165771484	454.66119384765625	99.7183609008789	0.00015461444854736328	26	018
419	455.6905517578125	115.48562622070312	1.0	463.6941223144531	119.07950592041016	0.0002733170986175537	646.07568359375	29.648344039916992	7.364153861999512e-5	391.16387939453125	2.1283717155456543	0.00011909008026123047	26	018
420	454.5892333984375	119.76793670654297	1.0	0.787564754486084	78.56658935546875	0.00022137165069580078	645.8687133789062	29.6545352935791	0.0002428293228149414	455.998291015625	125.24955749511719	0.00012546777725219727	26	018
421	454.52911376953125	121.44807434082031	1.0	472.26959228515625	116.8958511352539	0.0006888806819915771	457.0326232910156	123.95417785644531	0.00023373961448669434	455.05523681640625	126.69755554199219	0.00028896331787109375	26	018
422	453.35308837890625	121.89264678955078	1.0	374.62603759765625	30.391328811645508	0.005045861005783081	456.07672119140625	124.10643005371094	0.0001443922519683838	363.7469482421875	5.186822891235352	0.0007615387439727783	26	018
423	452.23388671875	123.46910858154297	1.0	463.7741394042969	121.31673431396484	0.000985652208328247	455.6596374511719	124.20475769042969	0.00015997886657714844	451.3035888671875	115.18231964111328	0.0002745389938354492	26	018
424	451.75726318359375	125.57022857666016	1.0	393.9149475097656	5.891563415527344	0.0002740025520324707	454.1790771484375	125.66970825195312	8.213520050048828e-5	453.9202880859375	116.1600570678711	0.00016236305236816406	26	018
425	449.23590087890625	126.09300994873047	1.0	450.9803771972656	130.58612060546875	0.0004461705684661865	647.2049560546875	31.903827667236328	0.00011673569679260254	441.9012145996094	116.38317108154297	0.00021702051162719727	26	018
426	449.6297912597656	126.65580749511719	1.0	451.6766662597656	130.5264434814453	0.00023758411407470703	647.4469604492188	29.398344039916992	0.0002587735652923584	444.3690185546875	119.6636962890625	0.00010979175567626953	26	018
427	453.8260803222656	131.97628784179688	1.0	3.3584415912628174	111.20514678955078	0.000684201717376709	647.9224853515625	29.888324737548828	0.00013196468353271484	375.8933410644531	2.8900578022003174	4.1931867599487305e-5	26	018
428	452.1146545410156	131.8795928955078	1.0	460.8296203613281	133.3751220703125	0.0006161928176879883	459.07568359375	130.99005126953125	0.00040918588638305664	465.3974914550781	133.9590606689453	4.5627355575561523e-5	26	018
429	453.5909118652344	132.039306640625	1.0	461.6309509277344	134.5516357421875	0.0005203783512115479	460.1982116699219	131.3037109375	0.0002630650997161865	379.0492858886719	1.7306346893310547	9.950995445251465e-5	26	018
430	457.5935974121094	130.1335906982422	1.0	385.4949035644531	21.748165130615234	0.9859294891357422	386.0687561035156	14.384997367858887	0.001996636390686035	379.3201599121094	9.119492530822754	0.003838062286376953	26	018
431	460.2920227050781	130.59877014160156	1.0	383.76788330078125	28.073322296142578	0.9999951124191284	383.03948974609375	14.62105941772461	0.006279081106185913	377.48529052734375	9.093097686767578	0.01180770993232727	26	018
432	460.55328369140625	132.3992919921875	1.0	377.25177001953125	30.241809844970703	0.9999987483024597	380.4104309082031	15.04422664642334	0.0037211477756500244	376.2873840332031	9.31317138671875	0.007221817970275879	26	018
433	462.77593994140625	133.05804443359375	1.0	379.2140197753906	32.3795166015625	0.9957033395767212	646.3616943359375	316.7818908691406	0.00013950467109680176	379.3290100097656	9.059430122375488	0.0018515586853027344	26	018
434	464.28857421875	134.2310028076172	1.0	379.2947998046875	35.541900634765625	0.006011486053466797	648.0953979492188	30.876707077026367	9.113550186157227e-5	3.115359306335449	478.1980895996094	4.470348358154297e-5	26	018
435	463.8197937011719	132.2421417236328	1.0	379.8511962890625	42.12260437011719	0.9998937845230103	458.4999694824219	132.48426818847656	6.22868537902832e-5	453.8995361328125	119.0061264038086	4.598498344421387e-5	26	018
436	463.4427185058594	131.30484008789062	1.0	378.4725341796875	55.12468338012695	0.9999579191207886	466.4382629394531	130.02920532226562	9.655952453613281e-5	453.8807373046875	118.32755279541016	7.37905502319336e-5	26	018
437	387.6409606933594	53.7051887512207	0.0003140270709991455	385.1634521484375	52.05963134765625	1.0	387.72796630859375	50.907798767089844	0.00020143389701843262	385.0287170410156	52.05126190185547	0.00022646784782409668	26	018
438	455.3455505371094	92.2455062866211	0.0004787445068359375	453.2880554199219	89.3724594116211	0.001192927360534668	647.9127197265625	31.368595123291016	0.0001271367073059082	447.3921203613281	100.06769561767578	3.0040740966796875e-5	26	018
439	453.7818298339844	78.327392578125	0.9999997615814209	453.6698303222656	80.1878662109375	0.3727092742919922	456.4686584472656	77.2797622680664	0.00015479326248168945	456.00506591796875	82.3895492553711	6.723403930664062e-5	26	018
440	451.44097900390625	66.98881530761719	1.0	409.2853698730469	125.7295913696289	0.9493272304534912	646.7667236328125	128.18653869628906	6.93202018737793e-5	440.4569396972656	71.11368560791016	3.24249267578125e-5	26	018
441	446.044677734375	60.2401237487793	1.0	446.36151123046875	63.65666198730469	0.0003013312816619873	446.4658508300781	63.225799560546875	0.00035700201988220215	441.64129638671875	67.61328887939453	0.00014588236808776855	26	018
442	437.8027648925781	55.42087173461914	1.0	440.7774963378906	57.46357727050781	0.025394916534423828	647.8234252929688	203.57659912109375	0.0006532073020935059	440.3340759277344	4.560674667358398	4.908442497253418e-5	26	018
443	434.9315185546875	48.377037048339844	1.0	401.04437255859375	135.60472106933594	0.010777562856674194	437.6553649902344	47.86919403076172	0.0001004636287689209	425.95855712890625	53.42471694946289	7.581710815429688e-5	26	018
444	430.3414001464844	43.98170471191406	1.0	429.7856750488281	47.33329772949219	0.00019592046737670898	430.3228759765625	46.271427154541016	0.00023916363716125488	426.7044982910156	51.60972595214844	0.0002187192440032959	26	018
445	424.39208984375	41.379817962646484	1.0	431.566650390625	44.27269744873047	0.00029075145721435547	647.3404541015625	61.4403190612793	0.00034099817276000977	425.1540832519531	49.5460205078125	0.00017511844635009766	26	018
446	421.138427734375	38.82793045043945	1.0	391.4911193847656	151.18536376953125	0.9995579719543457	647.7276000976562	29.17047119140625	5.456805229187012e-5	390.8786315917969	157.52789306640625	0.00039392709732055664	26	018
447	416.14825439453125	39.56114959716797	1.0	421.9439697265625	41.3537483215332	0.00018018484115600586	648.6829223632812	186.8645477294922	0.00021922588348388672	3.6400513648986816	477.2722473144531	6.264448165893555e-5	26	018
448	402.6603698730469	36.92824172973633	1.0	405.6986999511719	40.66569137573242	0.0003331005573272705	410.0605163574219	40.51265335083008	5.4955482482910156e-5	395.79638671875	6.501203536987305	0.00011473894119262695	26	018
449	383.2691345214844	41.17021179199219	0.9870741367340088	376.1187438964844	47.79988098144531	0.9999992847442627	380.6653747558594	44.89862060546875	0.00035178661346435547	374.06243896484375	38.40040588378906	0.0004214644432067871	26	018
450	371.3331298828125	37.396636962890625	1.0	364.2768859863281	42.20998764038086	0.0016813576221466064	646.4396362304688	29.344139099121094	9.301304817199707e-5	363.7691650390625	6.713576793670654	0.0002498030662536621	26	018
451	356.9566650390625	32.995513916015625	1.0	356.6099853515625	33.499847412109375	0.011576920747756958	352.8901672363281	11.4508056640625	0.0012086927890777588	347.085693359375	6.836012363433838	0.004751086235046387	26	018
452	345.9792175292969	25.479873657226562	1.0	344.6071472167969	28.51606559753418	0.1648540496826172	341.80731201171875	12.569965362548828	0.0028968751430511475	356.5948181152344	4.943761825561523	0.004852324724197388	26	018
453	338.1160888671875	17.341922760009766	1.0	353.33587646484375	6.2190937995910645	0.005000442266464233	326.03363037109375	5.375904083251953	0.0015366673469543457	325.6508483886719	1.9753940105438232	0.00294339656829834	26	018
454	330.5771484375	9.310529708862305	0.7919348478317261	3.2873432636260986	109.03043365478516	0.0030070841312408447	321.71417236328125	6.164316177368164	0.0005263090133666992	314.19793701171875	2.2771575450897217	0.0008852183818817139	26	018
455	329.30718994140625	3.715510606765747	0.0011112689971923828	385.27679443359375	116.72516632080078	0.13199645280838013	647.3565063476562	30.261625289916992	9.357929229736328e-5	299.57952880859375	2.5794677734375	5.042552947998047e-5	26	018
456	313.9534912109375	2.733335494995117	0.0003580451011657715	377.2703857421875	125.28887176513672	0.2426045536994934	645.753662109375	315.5844421386719	3.325939178466797e-5	311.5948486328125	1.9402556419372559	0.0001226961612701416	26	018
457	313.19085693359375	3.1794722080230713	0.0013860762119293213	312.2909240722656	4.106222629547119	0.0007172524929046631	649.5333862304688	188.66159057617188	3.5762786865234375e-5	282.0223693847656	1.5182485580444336	3.540515899658203e-5	26	018
458	312.6630859375	2.3429222106933594	0.007679283618927002	313.1535339355469	1.7815167903900146	0.0008117556571960449	647.6643676757812	30.776939392089844	0.00010412931442260742	281.1539306640625	2.141641139984131	0.00014764070510864258	26	018
459	313.8878479003906	2.960747718811035	0.09150221943855286	363.9725341796875	123.0843734741211	0.004267066717147827	316.6753234863281	2.89290189743042	0.00018006563186645508	297.31842041015625	1.1688151359558105	0.00025585293769836426	26	018
460	318.47430419921875	5.843088626861572	0.9999988675117493	347.6091003417969	115.53551483154297	1.0	308.3048400878906	4.96792459487915	0.0022068023681640625	300.5412902832031	1.906306505203247	0.004527300596237183	26	018
461	323.8134460449219	10.140312194824219	1.0	342.3066101074219	114.14781188964844	0.9999991059303284	310.4461364746094	1.5085501670837402	0.0013840794563293457	308.8519287109375	0.5725181102752686	0.002123415470123291	26	018
462	329.2518615722656	10.647197723388672	1.0	338.85455322265625	5.419185638427734	0.00858849287033081	342.18572998046875	7.9482574462890625	0.0031682848930358887	313.5448913574219	-0.8306035995483398	0.002059638500213623	26	018
463	332.58721923828125	11.597122192382812	1.0	342.61273193359375	4.832072734832764	0.0036875903606414795	325.4917907714844	5.705218315124512	0.0018207728862762451	314.56201171875	0.11384272575378418	0.0014467835426330566	26	018
464	334.4385070800781	10.392393112182617	1.0	334.02301025390625	119.16127014160156	1.0	326.0450134277344	5.119444847106934	0.0020843148231506348	315.6369934082031	1.2929153442382812	0.0015213191509246826	26	018
465	335.8094482421875	10.90424633026123	1.0	335.2727355957031	118.55169677734375	0.999915361404419	326.1374816894531	5.661529064178467	0.0010285675525665283	325.7363586425781	-2.7771267890930176	0.0008872747421264648	26	018
466	340.7919006347656	11.793007850646973	1.0	328.8885498046875	124.11522674560547	0.8972609043121338	326.63360595703125	1.2745060920715332	0.0009673833847045898	327.5660400390625	-1.817770004272461	0.0016436874866485596	26	018
467	341.4422912597656	11.944926261901855	1.0	322.666748046875	118.31222534179688	0.012738227844238281	327.3094787597656	1.6591620445251465	0.00114518404006958	328.3049621582031	-1.5101981163024902	0.0014826655387878418	26	018
468	343.6855773925781	12.79674243927002	1.0	354.73016357421875	5.403434753417969	0.007269084453582764	357.98602294921875	8.380083084106445	0.00165557861328125	329.1829833984375	-0.7059965133666992	0.0012199580669403076	26	018
469	345.0352478027344	13.218793869018555	1.0	308.1590881347656	117.8575668334961	0.9633511304855347	357.9405212402344	8.783380508422852	0.0018325746059417725	356.8920593261719	2.2671661376953125	0.0011098682880401611	26	018
470	346.72119140625	12.682998657226562	1.0	307.0726623535156	119.0918197631836	1.0	357.94927978515625	8.505115509033203	0.0025238990783691406	357.0251159667969	2.150510787963867	0.0014760494232177734	26	018
471	347.3004150390625	12.970756530761719	1.0	309.58221435546875	113.0241928100586	1.0	358.0313720703125	8.811503410339355	0.0013698935508728027	330.98583984375	0.4584980010986328	0.0010690689086914062	26	018
472	348.8861083984375	19.21645736694336	1.0	315.0788879394531	110.2757339477539	0.9999576807022095	342.09930419921875	8.909704208374023	0.0006296038627624512	342.33038330078125	-1.205122470855713	0.0012493431568145752	26	018
473	346.5791931152344	24.09381866455078	1.0	348.3056640625	9.056468963623047	0.000599294900894165	341.283203125	10.327600479125977	0.001745849847793579	342.43865966796875	1.2015178203582764	0.0037511885166168213	26	018
474	359.00299072265625	30.357152938842773	0.9999986290931702	362.2138671875	9.476412773132324	0.0010704100131988525	351.05914306640625	12.544149398803711	0.0015694200992584229	357.9855651855469	5.431787490844727	0.00251808762550354	26	018
475	373.4183044433594	34.20787048339844	0.9999412298202515	3.178899049758911	144.84420776367188	0.0010984539985656738	365.63079833984375	10.124933242797852	8.761882781982422e-5	360.4200744628906	4.647192478179932	0.0002887547016143799	26	018
476	382.829833984375	37.47223663330078	0.219506174325943	3.7499146461486816	143.42572021484375	0.0008906424045562744	647.8472290039062	29.10382652282715	0.00013059377670288086	1.274672508239746	126.9218521118164	0.00010505318641662598	26	018
477	3.442167043685913	4.893970489501953	2.9087066650390625e-5	2.2287380695343018	2.103865385055542	0.0001266002655029297	647.4681396484375	320.1709289550781	0.00010982155799865723	2.599820613861084	2.4093422889709473	2.0265579223632812e-5	26	018
478	4.353501796722412	481.87188720703125	1.58846378326416e-5	6.019177436828613	480.3709716796875	5.379319190979004e-5	646.806396484375	318.1182556152344	4.220008850097656e-5	328.5564270019531	2.954291343688965	1.1146068572998047e-5	26	018
479	6.0439252853393555	481.7107849121094	8.425116539001465e-5	348.4429016113281	5.18094539642334	0.00021472573280334473	348.59429931640625	7.227977275848389	3.781914710998535e-5	344.6984558105469	2.5443217754364014	9.956955909729004e-5	26	018
480	382.8874206542969	38.01894760131836	0.04440152645111084	7.316626071929932	481.5125732421875	0.00030881166458129883	647.5435791015625	30.47308349609375	3.8683414459228516e-5	314.5953674316406	3.90524959564209	0.00010991096496582031	26	018
481	389.4737854003906	38.14604949951172	0.1414622962474823	318.2078552246094	40.31349563598633	0.1433725357055664	312.9847106933594	43.87909698486328	4.857778549194336e-5	313.4537048339844	38.57850646972656	3.0428171157836914e-5	26	018
482	320.55621337890625	37.482086181640625	0.0004442930221557617	320.4954833984375	37.94903564453125	0.9999046325683594	324.7574462890625	37.92491912841797	8.577108383178711e-5	315.3409118652344	5.968746662139893	0.00012880563735961914	26	018
483	393.74346923828125	45.45354080200195	0.003961324691772461	329.2967224121094	29.670312881469727	0.9978288412094116	326.9244384765625	12.060970306396484	0.002476215362548828	329.55230712890625	8.22779369354248	0.003913134336471558	26	018
484	4.56581974029541	482.3038635253906	1.946091651916504e-5	335.4032287597656	36.67896270751953	0.015775591135025024	647.1873168945312	62.57622528076172	4.634261131286621e-5	344.8287353515625	4.470126152038574	4.297494888305664e-5	26	018
485	374.5665588378906	23.60920524597168	0.013253986835479736	350.13507080078125	32.482154846191406	0.9999982118606567	356.96734619140625	11.634993553161621	0.0013660788536071777	359.104736328125	6.4625091552734375	0.002349346876144409	26	018
486	399.4771423339844	114.63899993896484	0.9905838966369629	366.28265380859375	22.17625617980957	0.9999978542327881	362.2681579589844	14.650117874145508	0.005807548761367798	357.20806884765625	6.696752071380615	0.007315456867218018	26	018
487	400.1429443359375	131.05929565429688	1.0	360.9917297363281	7.913796424865723	0.00044089555740356445	647.41064453125	127.08148956298828	9.733438491821289e-5	358.8320617675781	5.360466957092285	0.000253140926361084	26	018
488	399.9289855957031	138.2653045654297	1.0	399.2222595214844	141.33697509765625	0.0006465613842010498	399.783203125	140.36485290527344	0.00032824277877807617	395.4051513671875	144.16641235351562	0.00040286779403686523	26	018
489	402.6633605957031	146.80535888671875	1.0	363.2747802734375	5.669432163238525	0.00024962425231933594	645.9456787109375	98.32059478759766	0.00016310811042785645	374.2735900878906	3.256547451019287	0.0002397298812866211	26	018
490	402.9521179199219	151.2560577392578	1.0	413.83746337890625	35.289520263671875	0.0008848011493682861	647.8345336914062	29.38651466369629	0.00013050436973571777	374.0894775390625	1.950099229812622	0.00041618943214416504	26	018
491	403.3190612792969	150.69529724121094	1.0	646.4495849609375	272.1960754394531	0.0002396702766418457	647.2005615234375	286.7082824707031	0.0001137852668762207	389.6839599609375	162.28933715820312	2.8401613235473633e-5	26	018
492	403.7965393066406	150.99449157714844	1.0	1.5059583187103271	239.00906372070312	5.7637691497802734e-5	646.3026123046875	93.98016357421875	3.2007694244384766e-5	389.624755859375	162.679931640625	3.349781036376953e-5	26	018
493	403.9195251464844	151.76766967773438	1.0	7.172881126403809	480.5310974121094	0.00010097026824951172	648.138427734375	29.15749740600586	0.00011390447616577148	406.323486328125	157.6289520263672	3.2573938369750977e-5	26	018
494	404.26837158203125	153.53173828125	1.0	405.7159118652344	152.4229736328125	0.0004055202007293701	405.502197265625	154.99960327148438	0.00016695261001586914	407.31640625	157.3754425048828	0.00010272860527038574	26	018
495	402.5929260253906	150.47410583496094	1.0	2.940943956375122	109.3096694946289	0.00010392069816589355	403.8796081542969	154.67469787597656	2.7298927307128906e-5	377.67486572265625	4.659175872802734	0.00013554096221923828	26	018
496	402.9507141113281	152.46192932128906	1.0	3.80641770362854	129.8019256591797	0.0001379251480102539	404.4207458496094	155.10072326660156	8.997321128845215e-5	376.3337097167969	3.8256938457489014	6.362795829772949e-5	26	018
497	403.7926025390625	151.74708557128906	1.0	406.4197082519531	154.5264434814453	5.698204040527344e-5	646.7225341796875	287.37176513671875	8.636713027954102e-5	391.2489013671875	161.83946228027344	3.412365913391113e-5	26	018
498	404.2637023925781	152.2372283935547	1.0	2.575308084487915	109.00824737548828	9.703636169433594e-5	647.6339721679688	181.79319763183594	0.00024375319480895996	407.13214111328125	157.4373016357422	5.4508447647094727e-5	26	018
499	404.1665954589844	151.5111846923828	1.0	2.1281633377075195	2.265563488006592	9.235739707946777e-5	648.4041748046875	190.62158203125	0.0002906322479248047	406.5298767089844	157.3706817626953	3.68952751159668e-5	26	018
500	403.82562255859375	152.64114379882812	1.0	370.93585205078125	33.5379638671875	0.011227250099182129	646.8934326171875	28.523405075073242	0.00012609362602233887	362.0867614746094	6.814080238342285	0.00012868642807006836	26	018
501	403.2869873046875	154.8568572998047	1.0	400.4609680175781	157.9047088623047	0.00010246038436889648	401.16937255859375	157.40492248535156	9.40859317779541e-5	395.1527099609375	161.271728515625	0.00014975666999816895	26	018
502	398.88134765625	165.69622802734375	1.0	366.68975830078125	7.653289794921875	0.0002522766590118408	366.94781494140625	8.494410514831543	4.8488378524780273e-5	362.70574951171875	4.415093421936035	0.00028827786445617676	26	018
503	394.3956604003906	179.7290802001953	1.0	376.13775634765625	37.50758361816406	0.040991365909576416	398.555908203125	179.48178100585938	0.00011584162712097168	3.695307731628418	477.95172119140625	3.555417060852051e-5	26	018
504	389.9117126464844	190.4576873779297	1.0	391.3558044433594	193.72386169433594	0.00010854005813598633	647.4666137695312	46.37333297729492	4.1037797927856445e-5	377.5679931640625	197.54380798339844	4.461407661437988e-5	26	018
505	386.1531982421875	199.82911682128906	1.0	3.144205093383789	106.40601348876953	0.00011149048805236816	385.7929992675781	204.01693725585938	2.5570392608642578e-5	372.6873474121094	210.46295166015625	3.555417060852051e-5	26	018
506	382.37445068359375	206.54644775390625	1.0	397.27911376953125	54.27983856201172	0.0386083722114563	647.5107421875	31.330598831176758	0.00011742115020751953	387.79156494140625	212.36317443847656	2.014636993408203e-5	26	018
507	379.26519775390625	212.87841796875	1.0	390.32275390625	209.2168731689453	0.00016567111015319824	385.21881103515625	211.51449584960938	0.00021064281463623047	382.23406982421875	208.22390747070312	4.0203332901000977e-5	26	018
508	378.003173828125	217.9478759765625	1.0	1.8786935806274414	3.5977139472961426	9.045004844665527e-5	648.16845703125	29.05006980895996	4.1544437408447266e-5	377.4192199707031	223.60572814941406	5.710124969482422e-5	26	018
509	377.36798095703125	217.9130859375	1.0	400.7427062988281	64.74410247802734	0.9997156858444214	648.3884887695312	30.588563919067383	7.107853889465332e-5	373.1132507324219	208.4808807373047	0.00019571185111999512	26	018
510	377.1771240234375	220.5113067626953	1.0	383.5514831542969	222.2527618408203	9.09566879272461e-5	376.8515625	221.49537658691406	8.663535118103027e-5	374.25408935546875	209.86148071289062	0.0001048743724822998	26	018
511	376.80743408203125	219.1729736328125	1.0	400.4237060546875	62.87177658081055	0.0006645917892456055	376.64752197265625	220.6428985595703	4.461407661437988e-5	373.6224060058594	208.55056762695312	5.0395727157592773e-5	26	018
512	376.09619140625	220.32278442382812	1.0	402.97711181640625	64.70389556884766	0.22328653931617737	648.1783447265625	30.126190185546875	0.00012382864952087402	359.4364318847656	226.83657836914062	7.611513137817383e-5	26	018
513	376.70635986328125	220.04676818847656	1.0	3.7924227714538574	144.33587646484375	0.004046618938446045	376.5945129394531	221.49598693847656	9.328126907348633e-5	359.8970947265625	226.80813598632812	0.000102996826171875	26	018
514	375.9287414550781	221.73158264160156	1.0	376.69586181640625	224.56503295898438	5.564093589782715e-5	647.7412109375	30.061115264892578	0.0003040134906768799	374.3381042480469	210.491943359375	0.00013634562492370605	26	018
515	376.9616394042969	219.3924560546875	1.0	1.481905460357666	1.9765820503234863	6.99758529663086e-5	376.57989501953125	221.0126495361328	4.2825937271118164e-5	373.0269470214844	208.4825439453125	0.00022971630096435547	26	018
516	377.2939453125	222.42764282226562	1.0	381.91510009765625	225.1125946044922	0.00015342235565185547	377.3253173828125	222.54954528808594	5.3375959396362305e-5	374.1692199707031	210.1307373046875	0.00011080503463745117	26	018
517	377.744873046875	223.47080993652344	1.0	382.333251953125	226.14462280273438	0.00027751922607421875	381.46807861328125	224.72265625	0.00014853477478027344	364.1351318359375	231.20213317871094	9.208917617797852e-5	26	018
518	377.9371643066406	223.89715576171875	1.0	382.2350769042969	225.9948272705078	0.00041109323501586914	384.3475341796875	224.33428955078125	0.0001919865608215332	364.2231750488281	230.34585571289062	0.00015673041343688965	26	018
519	375.6039123535156	225.32940673828125	1.0	380.9082946777344	227.0767822265625	0.00048613548278808594	647.4425048828125	114.1058578491211	0.0003026425838470459	362.4553527832031	230.50770568847656	0.00010433793067932129	26	018
520	370.64752197265625	229.13729858398438	1.0	373.0467224121094	232.1354217529297	0.00044077634811401367	649.5828247070312	190.29714965820312	0.0001068115234375	371.500732421875	238.14271545410156	0.00011649727821350098	26	018
521	364.9024353027344	235.41983032226562	0.9998579025268555	359.3287658691406	239.99818420410156	0.0024740099906921387	646.8193359375	94.93959045410156	0.000176161527633667	358.682373046875	227.43101501464844	0.00047394633293151855	26	018
522	354.8396301269531	246.52418518066406	1.0	400.466552734375	114.08617401123047	0.004762619733810425	358.1008605957031	248.80978393554688	6.785988807678223e-5	358.3291320800781	252.4949951171875	0.000537186861038208	26	018
523	350.36322021484375	253.07757568359375	1.0	354.452392578125	255.30052185058594	0.0030199289321899414	351.2139587402344	254.70936584472656	0.00029078125953674316	353.765380859375	245.83929443359375	0.0005185604095458984	26	018
524	347.3157043457031	260.3708801269531	1.0	350.6104431152344	260.5525207519531	0.0004202425479888916	345.018310546875	261.0859069824219	0.00012609362602233887	330.29986572265625	265.9855651855469	5.8144330978393555e-5	26	018
525	345.8128662109375	265.5053405761719	1.0	381.1705322265625	156.61488342285156	0.008177995681762695	347.3645324707031	267.7453308105469	0.00013211369514465332	345.8654479980469	271.3348388671875	9.909272193908691e-5	26	018
526	347.9109191894531	267.03350830078125	1.0	376.3279724121094	162.54766845703125	0.9452272653579712	646.8154907226562	30.841581344604492	0.00026413798332214355	341.6773681640625	249.37229919433594	0.00023227930068969727	26	018
527	350.699462890625	267.793212890625	1.0	369.130126953125	164.6320343017578	0.999794065952301	350.0617980957031	270.0707092285156	0.0001252889633178711	353.4148254394531	260.44189453125	0.0001792609691619873	26	018
528	352.0740051269531	267.61767578125	1.0	368.7784729003906	163.32171630859375	0.999197781085968	646.8761596679688	29.23614501953125	0.00011360645294189453	352.8577880859375	259.8359375	0.00021702051162719727	26	018
529	351.8167724609375	267.1793212890625	1.0	371.1247253417969	163.77523803710938	0.9999760389328003	647.7897338867188	29.880510330200195	0.0001550614833831787	352.8910217285156	258.7142333984375	0.0002416074275970459	26	018
530	353.1188659667969	266.6061706542969	1.0	368.3358459472656	168.1356658935547	1.0	351.4208984375	269.76971435546875	0.00013077259063720703	353.1219177246094	258.0653991699219	0.00022739171981811523	26	018
531	353.04473876953125	269.2783203125	1.0	371.17791748046875	169.22976684570312	0.9999977946281433	646.9347534179688	318.93695068359375	0.0004277825355529785	354.64154052734375	260.22650146484375	0.00041621923446655273	26	018
532	351.34796142578125	268.465576171875	1.0	367.3216247558594	167.830078125	0.9999999403953552	350.5664978027344	270.68841552734375	8.96751880645752e-5	353.58587646484375	260.5526123046875	0.0002785027027130127	26	018
533	352.6036682128906	269.3247985839844	1.0	369.68927001953125	169.20306396484375	0.9999154210090637	350.94268798828125	271.7126159667969	8.124113082885742e-5	346.23681640625	260.0669860839844	0.00013107061386108398	26	018
534	353.2483215332031	269.16363525390625	1.0	370.9267883300781	166.6191864013672	0.97842937707901	351.29791259765625	271.69921875	7.873773574829102e-5	355.96734619140625	261.5312194824219	0.0002833902835845947	26	018
535	352.1668701171875	268.5433044433594	1.0	373.658935546875	168.89434814453125	0.9999946355819702	356.7420959472656	266.6593017578125	0.00011289119720458984	354.349609375	261.4486389160156	0.00048413872718811035	26	018
536	352.07122802734375	268.2267761230469	1.0	372.7374572753906	171.76771545410156	0.9400554895401001	647.0801391601562	317.531005859375	0.00010058283805847168	353.80853271484375	259.68194580078125	0.00016000866889953613	26	018
537	350.006103515625	274.65032958984375	1.0	2.9694061279296875	141.25099182128906	0.007059693336486816	345.697998046875	278.1521911621094	0.00018924474716186523	346.9905090332031	264.1961669921875	0.00021073222160339355	26	018
538	341.3533935546875	289.2969970703125	1.0	359.555908203125	180.04074096679688	0.9999996423721313	648.0113525390625	31.976987838745117	0.0001653432846069336	343.00201416015625	278.19073486328125	0.00022545456886291504	26	018
539	339.2760314941406	299.7203063964844	1.0	360.6247863769531	184.97201538085938	0.9998508095741272	338.4230651855469	302.5244140625	0.000483095645904541	331.5942077636719	306.5521240234375	0.0004775524139404297	26	018
540	335.8061218261719	306.5312805175781	1.0	356.67486572265625	182.35838317871094	0.9999999403953552	329.60894775390625	309.64947509765625	5.042552947998047e-5	329.6654357910156	294.8506774902344	4.0858983993530273e-5	26	018
541	332.7348937988281	312.8476867675781	1.0	358.2790832519531	186.3990478515625	0.9310759902000427	330.45751953125	311.6148376464844	0.0002218484878540039	329.2098388671875	320.3877868652344	0.0003427267074584961	26	018
542	331.15179443359375	318.3280334472656	1.0	369.46881103515625	177.9964599609375	1.0	335.20538330078125	319.27825927734375	0.00016075372695922852	326.4544372558594	309.84356689453125	0.0010817348957061768	26	018
543	327.0799560546875	321.2899475097656	0.999998152256012	374.99334716796875	185.96884155273438	0.8674517869949341	329.8269958496094	316.00927734375	0.00022223591804504395	327.7256774902344	312.4224548339844	0.001879870891571045	26	018
544	323.2444152832031	316.8423767089844	0.999970018863678	369.31756591796875	192.02430725097656	0.06280139088630676	327.9015197753906	313.4465637207031	0.00019073486328125	324.1803283691406	310.3021545410156	0.0014154314994812012	26	018
545	324.42352294921875	319.3650207519531	0.9999977350234985	351.6413879394531	198.23699951171875	0.08979290723800659	327.9963684082031	313.95440673828125	0.0001240372657775879	325.2087707519531	309.7502746582031	0.0008361339569091797	26	018
546	323.72119140625	319.0390319824219	0.9999505281448364	354.5600280761719	190.15444946289062	0.9954378604888916	329.0451965332031	314.3555908203125	0.0001341700553894043	326.000244140625	310.0508728027344	0.0016606450080871582	26	018
547	348.6122131347656	220.40187072753906	0.9999990463256836	316.1584167480469	319.5317687988281	0.19882163405418396	647.5238647460938	30.83353614807129	0.00019997358322143555	313.54388427734375	319.7064514160156	0.0005457103252410889	26	018
