# Supplementary material for: An automated feeding system for the African killifish reveals the impact of diet on lifespan and allows scalable assessment of associative learning
Source: eLife. 2022 Nov 10;11:e69008. doi: 10.7554/eLife.69008 (PMC9788828; doi:10.7554/eLife.69008)
Supplement: Figure 6—source data 2. [file elife-69008-fig6-data2.zip › Training Trajectories/t3_REC008DLC_resnet50_TrainAllTheThingsJun28shuffle1_1030000.csv]

bodyparts_coords	fishhead_x	fishhead_y	fishhead_likelihood	fishtail_x	fishtail_y	fishtail_likelihood	redlight_x	redlight_y	redlight_likelihood	fooddrop_x	fooddrop_y	fooddrop_likelihood	fishnum	recordingnum
0	457.7684326171875	110.56702423095703	0.9999983906745911	538.4013671875	48.22138214111328	0.9998924732208252	539.8728637695312	46.55292892456055	0.00012794137001037598	455.0920715332031	101.01936340332031	0.0002148747444152832	3	008
1	456.2455139160156	110.09856414794922	0.9999998807907104	537.0433959960938	50.592403411865234	0.9999744892120361	641.2470092773438	207.40866088867188	0.0002506375312805176	454.1085205078125	99.56222534179688	0.00018197298049926758	3	008
2	458.8157043457031	110.24974060058594	0.9999980926513672	418.9110412597656	58.2875862121582	1.0	465.92718505859375	107.03125762939453	0.00015237927436828613	420.86810302734375	62.7973747253418	0.0011397600173950195	3	008
3	457.6586608886719	111.41522216796875	0.9999984502792358	537.1921997070312	52.506534576416016	0.9999998807907104	646.203125	189.15167236328125	0.0003116428852081299	455.3780517578125	100.22771453857422	0.00019288063049316406	3	008
4	457.3554382324219	110.87024688720703	0.9999592304229736	536.6555786132812	52.65675354003906	0.9999967813491821	473.40008544921875	108.57522583007812	0.00016412138938903809	455.3400573730469	101.04120635986328	0.0002987682819366455	3	008
5	457.1856689453125	111.67216491699219	0.999999463558197	539.8248291015625	49.44478988647461	0.9999996423721313	471.0762023925781	109.48640441894531	0.00014722347259521484	418.33160400390625	65.19062042236328	0.0015874505043029785	3	008
6	457.995849609375	111.70751190185547	0.9999669194221497	417.5144958496094	59.5664176940918	1.0	471.04931640625	109.33165740966797	0.00016689300537109375	419.8929748535156	63.36217498779297	0.0025389790534973145	3	008
7	462.6441955566406	110.28097534179688	0.9999920129776001	537.9688720703125	52.32044982910156	0.9997097253799438	471.1872253417969	110.18714904785156	0.00014892220497131348	455.55322265625	102.39192962646484	0.0002624988555908203	3	008
8	539.4765625	52.758628845214844	1.0	412.1791076660156	60.576141357421875	0.999833345413208	537.07666015625	51.75320053100586	7.56978988647461e-5	418.5526428222656	66.52621459960938	0.00016573071479797363	3	008
9	462.6173095703125	110.50892639160156	0.9996964931488037	539.5211791992188	57.487083435058594	0.999975323677063	642.1051025390625	205.75758361816406	0.0005483627319335938	418.7049560546875	64.17189025878906	0.000332564115524292	3	008
10	539.65380859375	56.64900207519531	0.9999997615814209	415.04180908203125	61.72809982299805	0.9999938011169434	646.6786499023438	193.19064331054688	0.00019490718841552734	418.34124755859375	64.39598083496094	0.0008392333984375	3	008
11	475.0144958496094	110.86414337158203	0.9999934434890747	412.1504821777344	61.19964599609375	0.9987984895706177	640.2973022460938	207.75628662109375	0.0006807148456573486	416.9881286621094	66.44520568847656	0.0002047121524810791	3	008
12	542.1297607421875	55.17969512939453	0.9999844431877136	414.15875244140625	61.857643127441406	0.9999996423721313	646.9440307617188	192.89378356933594	0.0002459585666656494	417.6533508300781	65.58906555175781	0.0008710026741027832	3	008
13	538.9674072265625	57.677249908447266	0.9999963045120239	414.15673828125	60.90157699584961	1.0	470.11553955078125	111.1988754272461	0.00014096498489379883	417.9550476074219	65.18091583251953	0.0002911984920501709	3	008
14	541.0003662109375	58.16104507446289	0.9999747276306152	412.9078063964844	62.16902160644531	0.999974250793457	472.90252685546875	112.7898178100586	0.00016322731971740723	416.2218322753906	65.1136474609375	0.00013428926467895508	3	008
15	542.0564575195312	55.40976333618164	0.9999985694885254	415.9888000488281	61.45982360839844	0.9999985694885254	460.7178039550781	106.22053527832031	0.00017002224922180176	418.6161804199219	63.94831466674805	0.0003527998924255371	3	008
16	468.52374267578125	104.5247573852539	0.951664388179779	0.9471859931945801	90.48983764648438	0.0017857253551483154	646.0640258789062	193.0714569091797	0.00012943148612976074	455.7696533203125	100.86878967285156	5.716085433959961e-5	3	008
17	417.3071594238281	79.07120513916016	0.05962491035461426	415.6463623046875	79.8627700805664	0.9995220899581909	419.5999450683594	78.18653106689453	0.00015527009963989258	417.74237060546875	78.8226089477539	0.0008901059627532959	3	008
18	418.3595886230469	83.78782653808594	0.05582171678543091	529.8056640625	84.740234375	1.0	642.2910766601562	206.11505126953125	8.174777030944824e-5	529.4934692382812	85.30683898925781	9.176135063171387e-5	3	008
19	417.1609802246094	84.21996307373047	0.9875396490097046	529.7356567382812	84.71748352050781	1.0	422.83831787109375	86.2320327758789	0.00011628866195678711	639.06005859375	3.6069698333740234	5.21242618560791e-5	3	008
20	530.0000610351562	83.87651824951172	0.953262209892273	532.3713989257812	84.81040954589844	0.999975323677063	419.63702392578125	93.27669525146484	9.709596633911133e-5	416.06512451171875	86.61332702636719	6.386637687683105e-5	3	008
21	1.584167718887329	147.50729370117188	0.0005550682544708252	530.0165405273438	94.28134155273438	1.0	646.3492431640625	193.7900390625	0.0006281435489654541	530.2311401367188	94.37213897705078	0.00036519765853881836	3	008
22	414.73968505859375	98.85457611083984	0.0013535916805267334	526.977294921875	99.3495101928711	0.9999992847442627	646.1776123046875	192.63890075683594	0.00016424059867858887	528.8682250976562	99.37200927734375	0.00025326013565063477	3	008
23	460.21875	97.85003662109375	0.0415685772895813	526.0447998046875	101.75273895263672	1.0	530.1090087890625	99.67721557617188	9.247660636901855e-5	528.2348022460938	103.35006713867188	6.92903995513916e-5	3	008
24	459.4020080566406	97.71186065673828	0.9927510023117065	524.2412109375	103.2518310546875	0.9999998807907104	640.893310546875	209.13720703125	0.0008056461811065674	639.799072265625	4.055151462554932	3.0875205993652344e-5	3	008
25	458.8202209472656	97.45388793945312	0.26826581358909607	526.50146484375	102.24641418457031	1.0	645.1312255859375	195.01507568359375	0.0002289414405822754	527.6576538085938	103.54244995117188	5.8531761169433594e-5	3	008
26	459.4772033691406	96.91815948486328	0.9781047105789185	527.3215942382812	99.99565124511719	1.0	605.3284912109375	176.71096801757812	0.9999999403953552	603.4036865234375	177.4866485595703	0.000476151704788208	3	008
27	459.4698486328125	96.33704376220703	0.6664046049118042	525.5950317382812	103.29840087890625	0.9941326379776001	605.2554321289062	176.4844207763672	1.0	602.2158203125	177.36886596679688	0.0006267428398132324	3	008
28	462.9229431152344	95.44701385498047	0.9998997449874878	428.9383239746094	102.40412902832031	0.11916029453277588	605.14453125	176.33917236328125	1.0	602.1985473632812	177.22793579101562	0.0005836784839630127	3	008
29	463.69805908203125	95.18464660644531	0.9999998807907104	524.0167846679688	104.13709259033203	1.0	605.1041870117188	176.98866271972656	1.0	602.4151000976562	177.74697875976562	0.0013862252235412598	3	008
30	461.986572265625	95.30917358398438	1.0	525.5592651367188	104.87486267089844	0.9999997615814209	607.5115356445312	177.00648498535156	1.0	602.7550659179688	177.2470703125	0.0005830228328704834	3	008
31	462.7532958984375	93.59565734863281	0.9999996423721313	524.9766845703125	105.2074966430664	0.9999866485595703	607.0419921875	177.1108856201172	1.0	602.4739379882812	177.47589111328125	0.0007656216621398926	3	008
32	460.77740478515625	94.44942474365234	0.9999892711639404	528.947998046875	103.16587829589844	0.9999997615814209	605.5469360351562	176.3436737060547	0.9999999403953552	602.7616577148438	177.39295959472656	0.0007452070713043213	3	008
33	460.34869384765625	93.81253814697266	0.9999994039535522	526.9985961914062	106.40718078613281	0.9999971389770508	604.7272338867188	176.58609008789062	0.9999999403953552	602.0464477539062	177.74343872070312	0.0010446906089782715	3	008
34	460.8106384277344	93.82990264892578	1.0	529.3800048828125	105.10230255126953	0.9999309778213501	604.937744140625	176.04739379882812	1.0	601.9953002929688	177.05908203125	0.0007480978965759277	3	008
35	460.3798828125	93.61607360839844	0.9999999403953552	531.2171630859375	106.20770263671875	0.888933539390564	605.3023681640625	176.39320373535156	0.9999999403953552	602.2792358398438	177.3954315185547	0.0007650852203369141	3	008
36	461.67620849609375	93.3969497680664	0.9999887943267822	526.3040771484375	108.39384460449219	0.9999996423721313	604.8400268554688	176.5660400390625	1.0	602.2535400390625	177.869873046875	0.000996023416519165	3	008
37	460.33441162109375	91.97506713867188	1.0	528.912109375	111.58320617675781	0.9999997615814209	604.921142578125	176.44908142089844	1.0	602.3057861328125	177.36720275878906	0.0010156035423278809	3	008
38	461.0745544433594	91.66082000732422	1.0	418.0780944824219	117.23542022705078	0.05196526646614075	605.759765625	176.6740264892578	1.0	602.889404296875	177.46554565429688	0.0005196034908294678	3	008
39	459.10430908203125	94.4124755859375	1.0	415.58978271484375	115.77503204345703	0.4843330383300781	607.4398193359375	177.32659912109375	1.0	602.8179321289062	177.72198486328125	0.0006140768527984619	3	008
40	458.8541564941406	92.33601379394531	1.0	0.6221005916595459	100.71049499511719	0.002821296453475952	606.1849365234375	176.5592498779297	0.9999998807907104	602.1513671875	177.43157958984375	0.0008414983749389648	3	008
41	458.5196838378906	93.80426025390625	1.0	408.6365051269531	113.0745620727539	0.09638962149620056	606.7142333984375	176.9632568359375	1.0	602.4218139648438	177.3978729248047	0.0004903078079223633	3	008
42	458.8458557128906	93.49754333496094	1.0	407.91552734375	113.08120727539062	0.003201514482498169	605.3018188476562	176.34213256835938	1.0	602.4556884765625	177.3655242919922	0.0007328987121582031	3	008
43	458.006591796875	93.03437042236328	1.0	533.4373779296875	112.37296295166016	0.008870214223861694	606.9428100585938	176.78416442871094	1.0	602.41455078125	177.63380432128906	0.0009002387523651123	3	008
44	457.9691162109375	93.51740264892578	1.0	535.6184692382812	111.42730712890625	0.9999990463256836	604.66015625	177.3170623779297	1.0	601.9182739257812	178.36805725097656	0.0009208321571350098	3	008
45	457.493408203125	93.61375427246094	1.0	535.0550537109375	112.77748107910156	0.9895181059837341	604.829345703125	176.80307006835938	1.0	602.0825805664062	177.90655517578125	0.0008147060871124268	3	008
46	457.5459289550781	94.58633422851562	1.0	407.2731018066406	118.12848663330078	0.8886287808418274	604.6510009765625	175.81076049804688	1.0	601.6473388671875	177.03839111328125	0.0009690821170806885	3	008
47	457.2911376953125	94.23548889160156	1.0	403.40997314453125	117.70113372802734	0.04361867904663086	605.4464111328125	176.75733947753906	1.0	602.5742797851562	177.915771484375	0.0008844137191772461	3	008
48	458.3880920410156	95.634765625	1.0	0.681809663772583	99.96139526367188	0.005812793970108032	605.0799560546875	176.62803649902344	1.0	602.0368041992188	177.8197784423828	0.0007800757884979248	3	008
49	456.840576171875	94.59917449951172	1.0	0.7982075214385986	91.00389099121094	0.011988908052444458	607.1730346679688	177.23312377929688	1.0	602.5333251953125	177.75794982910156	0.0005549788475036621	3	008
50	457.85491943359375	93.96290588378906	1.0	536.2030029296875	110.6920166015625	0.5250415802001953	605.06494140625	176.51646423339844	1.0	602.7833862304688	175.18820190429688	0.0006543099880218506	3	008
51	457.6448059082031	94.59758758544922	1.0	456.6773986816406	98.75995635986328	0.00034996867179870605	606.8031005859375	177.06480407714844	1.0	602.1697387695312	177.62100219726562	0.0005148947238922119	3	008
52	457.32293701171875	93.45779418945312	1.0	1.2610890865325928	99.08568572998047	0.002943277359008789	607.4019775390625	177.25083923339844	0.9999999403953552	602.4443359375	177.91897583007812	0.0005994439125061035	3	008
53	458.44586181640625	94.84558868408203	1.0	542.2788696289062	111.56586456298828	0.0020500123500823975	604.6998291015625	176.5640869140625	1.0	602.5789794921875	175.3340606689453	0.0008429586887359619	3	008
54	458.61419677734375	95.15119171142578	1.0	540.2186889648438	112.54032897949219	0.0006267726421356201	606.754150390625	176.85671997070312	1.0	602.444091796875	177.69215393066406	0.0007277429103851318	3	008
55	456.92364501953125	94.46996307373047	1.0	463.5251770019531	96.94458770751953	0.001383453607559204	607.3075561523438	176.99696350097656	0.9999999403953552	602.5364379882812	177.55296325683594	0.0005102157592773438	3	008
56	457.5050048828125	94.04511260986328	1.0	398.9606628417969	118.11966705322266	0.005001544952392578	607.3898315429688	176.63241577148438	1.0	603.3264770507812	175.16043090820312	0.0007727444171905518	3	008
57	456.4427185058594	95.40304565429688	1.0	0.7461316585540771	99.64273834228516	0.0055092573165893555	605.2548217773438	177.0028076171875	1.0	602.5027465820312	177.85536193847656	0.0008148849010467529	3	008
58	457.5818176269531	95.48030853271484	1.0	0.7052924633026123	99.86640930175781	0.008153021335601807	604.9077758789062	177.00711059570312	1.0	602.000732421875	177.99806213378906	0.0008280277252197266	3	008
59	457.8923645019531	95.31877136230469	1.0	463.7619323730469	99.64496612548828	0.00039133429527282715	605.2319946289062	176.94964599609375	1.0	602.3878173828125	178.13795471191406	0.0006560981273651123	3	008
60	457.15594482421875	95.9433364868164	1.0	0.698249101638794	98.8657455444336	0.00991716980934143	607.2771606445312	176.84710693359375	1.0	602.506103515625	176.96192932128906	0.0006210803985595703	3	008
61	457.2784118652344	94.50837707519531	1.0	463.53656005859375	98.3863754272461	0.000347137451171875	604.9774780273438	176.9331512451172	1.0	601.8633422851562	178.1046142578125	0.0007430911064147949	3	008
62	456.7257385253906	94.45128631591797	1.0	0.6759400367736816	90.38867950439453	0.0004378855228424072	606.6967163085938	176.85427856445312	1.0	602.228515625	177.35586547851562	0.0005346238613128662	3	008
63	457.490234375	95.66553497314453	1.0	1.0671114921569824	104.34005737304688	0.006668299436569214	605.1652221679688	176.79513549804688	1.0	602.3619384765625	177.70359802246094	0.0009358525276184082	3	008
64	457.38934326171875	94.63236236572266	1.0	387.119384765625	120.05093383789062	0.4007694721221924	607.1548461914062	177.43963623046875	1.0	602.5003662109375	177.8504638671875	0.0006817877292633057	3	008
65	456.69287109375	95.71932983398438	1.0	0.8833560943603516	100.55023193359375	0.0025899112224578857	605.322021484375	176.66175842285156	1.0	602.749267578125	175.25978088378906	0.0007503926753997803	3	008
66	456.9967956542969	95.5625	1.0	0.43213367462158203	92.95508575439453	0.010299861431121826	606.8652954101562	176.98782348632812	1.0	602.6091918945312	175.4566192626953	0.0005928874015808105	3	008
67	458.1368103027344	95.5223617553711	1.0	388.8857116699219	120.83499145507812	0.015003412961959839	605.4642333984375	177.0904998779297	1.0	602.7400512695312	177.90052795410156	0.0006655752658843994	3	008
68	457.0894470214844	96.9227523803711	1.0	387.7521057128906	121.31781005859375	0.6943461894989014	606.513671875	177.40443420410156	0.9999999403953552	602.3378295898438	178.3468017578125	0.0011027753353118896	3	008
69	457.3351745605469	95.49359893798828	1.0	388.8482360839844	118.41098022460938	0.0007310807704925537	607.06787109375	177.02169799804688	0.9999999403953552	602.6463012695312	177.63185119628906	0.0010242164134979248	3	008
70	456.61834716796875	95.52366638183594	1.0	385.6686096191406	120.56524658203125	0.8122267723083496	604.8034057617188	176.37396240234375	1.0	601.7554931640625	177.4912109375	0.0005618035793304443	3	008
71	455.9839172363281	95.0007095336914	1.0	390.4100341796875	121.03033447265625	0.2339426577091217	605.3724975585938	177.1567840576172	0.9999999403953552	602.9949340820312	176.17376708984375	0.000804901123046875	3	008
72	456.6593933105469	95.28801727294922	1.0	392.7936706542969	124.48489379882812	0.9999285936355591	605.6077270507812	176.3848114013672	1.0	602.4927978515625	177.47613525390625	0.00041154026985168457	3	008
73	456.32781982421875	95.5312728881836	1.0	387.28814697265625	123.97180938720703	0.9999996423721313	606.6130981445312	176.94015502929688	0.9999999403953552	602.328369140625	177.7319793701172	0.0007553994655609131	3	008
74	456.5011291503906	96.08057403564453	1.0	387.5379638671875	122.24085998535156	0.3074887990951538	606.7573852539062	177.09185791015625	1.0	602.11328125	177.9835662841797	0.0007646381855010986	3	008
75	456.6627502441406	95.97169494628906	1.0	388.532470703125	121.45074462890625	0.7165035009384155	605.3071899414062	176.49977111816406	1.0	602.291015625	177.55099487304688	0.0006200671195983887	3	008
76	457.28076171875	95.68934631347656	1.0	392.7010498046875	123.71260833740234	0.999457836151123	604.8516235351562	176.80380249023438	1.0	601.822998046875	177.96849060058594	0.0006247460842132568	3	008
77	456.0652160644531	96.66661071777344	1.0	391.4414367675781	125.48979949951172	0.9999988079071045	604.8416748046875	176.70912170410156	1.0	602.3038330078125	175.25933837890625	0.0006816387176513672	3	008
78	456.4624938964844	95.07765197753906	1.0	389.933349609375	125.9132308959961	0.8932694792747498	606.8929443359375	177.09445190429688	1.0	602.0829467773438	177.7989044189453	0.0008707344532012939	3	008
79	456.6152038574219	96.82182312011719	1.0	386.6515808105469	127.19193267822266	0.9999994039535522	604.8775024414062	177.1654052734375	1.0	602.1011352539062	178.18734741210938	0.0008203387260437012	3	008
80	456.217529296875	96.52503204345703	1.0	389.0747375488281	126.91714477539062	0.9997447729110718	604.9963989257812	176.5244140625	1.0	602.0878295898438	177.41143798828125	0.0008348524570465088	3	008
81	456.6111755371094	96.06369018554688	1.0	389.8038635253906	127.11620330810547	0.9999983310699463	607.6356811523438	177.26779174804688	1.0	603.148193359375	175.61473083496094	0.000510483980178833	3	008
82	457.4678039550781	97.34765625	1.0	386.6553649902344	128.79217529296875	0.9999997615814209	606.82421875	176.8031768798828	1.0	602.89111328125	174.98562622070312	0.0005315840244293213	3	008
83	456.4146728515625	97.163818359375	1.0	386.8383483886719	129.04942321777344	0.9999962449073792	607.1719970703125	176.7838592529297	1.0	602.0028076171875	177.5524139404297	0.0005374550819396973	3	008
84	456.9853515625	96.83767700195312	1.0	385.6507263183594	127.37798309326172	0.9987578392028809	606.8716430664062	177.14894104003906	1.0	602.6267700195312	177.9217071533203	0.0006504058837890625	3	008
85	456.5716247558594	96.79973602294922	1.0	389.2713928222656	127.59490966796875	0.9999998807907104	605.101318359375	177.08395385742188	1.0	602.4515380859375	178.14404296875	0.0008420944213867188	3	008
86	456.7005920410156	97.52530670166016	1.0	386.4429016113281	129.5518035888672	1.0	605.1063842773438	176.56736755371094	1.0	602.2626953125	177.38633728027344	0.000619739294052124	3	008
87	456.47039794921875	96.68986511230469	1.0	386.8567810058594	130.03346252441406	1.0	606.9437255859375	176.6199188232422	1.0	602.4056396484375	177.16282653808594	0.0004920363426208496	3	008
88	456.5671691894531	96.99004364013672	1.0	388.0814208984375	130.07937622070312	0.9999479055404663	606.4093627929688	177.13731384277344	1.0	602.1339111328125	175.69183349609375	0.0007318556308746338	3	008
89	456.6087951660156	97.92500305175781	1.0	384.0093688964844	129.86717224121094	0.9997102618217468	607.6249389648438	176.8336639404297	1.0	603.1173706054688	176.0491485595703	0.0008340179920196533	3	008
90	456.43731689453125	97.0818862915039	1.0	384.9028015136719	129.38064575195312	0.999999463558197	606.5636596679688	177.20474243164062	1.0	602.0202026367188	178.0965576171875	0.0006508827209472656	3	008
91	456.6043701171875	97.62757873535156	1.0	387.2601623535156	130.77957153320312	1.0	605.5064086914062	177.30950927734375	1.0	602.744873046875	176.0439453125	0.0006673634052276611	3	008
92	456.28192138671875	97.23902893066406	1.0	383.3426818847656	131.06173706054688	1.0	605.5127563476562	176.1478271484375	1.0	602.5663452148438	177.3349609375	0.0006748437881469727	3	008
93	456.3492431640625	97.1928939819336	1.0	384.67974853515625	131.46078491210938	1.0	605.1144409179688	176.54287719726562	1.0	602.2875366210938	177.58914184570312	0.000549614429473877	3	008
94	456.85296630859375	98.02983093261719	1.0	381.7676086425781	130.25021362304688	0.9616364240646362	605.3085327148438	177.18482971191406	1.0	602.6157836914062	177.85646057128906	0.0004937052726745605	3	008
95	456.6431884765625	97.31986999511719	1.0	385.6164245605469	131.7095184326172	1.0	607.2623291015625	176.9247589111328	1.0	602.3751831054688	175.4943389892578	0.000727236270904541	3	008
96	456.97265625	97.46159362792969	1.0	386.81329345703125	131.9780731201172	1.0	607.11572265625	176.72805786132812	1.0	603.0183715820312	175.04676818847656	0.0006933212280273438	3	008
97	455.4962463378906	97.36264038085938	1.0	383.6341857910156	131.85487365722656	1.0	605.154296875	177.0055694580078	0.9999999403953552	602.5670166015625	175.32180786132812	0.0007578730583190918	3	008
98	455.9295959472656	97.5674057006836	1.0	384.0098876953125	132.15447998046875	0.9999998211860657	607.2886352539062	176.8726348876953	1.0	602.6286010742188	175.14846801757812	0.0006389915943145752	3	008
99	455.8158264160156	98.17150115966797	1.0	384.3013610839844	133.19029235839844	1.0	605.6414794921875	176.68922424316406	1.0	603.3546752929688	175.44281005859375	0.000636756420135498	3	008
100	456.1715087890625	97.08792877197266	1.0	384.467041015625	133.56610107421875	1.0	605.0844116210938	177.21697998046875	1.0	602.59521484375	175.68557739257812	0.0007445812225341797	3	008
101	456.24755859375	97.67520141601562	1.0	387.5470275878906	134.7743377685547	1.0	607.3049926757812	176.85755920410156	1.0	602.3200073242188	175.94468688964844	0.0007505714893341064	3	008
102	455.635009765625	97.24205780029297	1.0	387.4209899902344	134.71795654296875	1.0	605.3993530273438	176.53909301757812	1.0	602.5498657226562	175.18267822265625	0.0007660984992980957	3	008
103	456.13690185546875	97.57527160644531	1.0	387.29754638671875	132.97811889648438	1.0	604.9166870117188	176.53518676757812	0.9999999403953552	602.7008666992188	175.1490478515625	0.0007521212100982666	3	008
104	456.0897521972656	97.53050231933594	1.0	383.99444580078125	135.31893920898438	1.0	606.853515625	176.7023468017578	1.0	602.8501586914062	175.4132080078125	0.0006693899631500244	3	008
105	455.54205322265625	97.2846908569336	1.0	386.0284423828125	134.97816467285156	1.0	605.5934448242188	177.18223571777344	1.0	602.9266357421875	175.6624755859375	0.0005325675010681152	3	008
106	455.7436218261719	97.6762466430664	1.0	384.5636291503906	136.8082733154297	1.0	607.2056274414062	176.72848510742188	1.0	602.1985473632812	175.5152587890625	0.0005972385406494141	3	008
107	455.50897216796875	96.13969421386719	1.0	391.3985595703125	134.15646362304688	1.0	605.3878173828125	177.24899291992188	1.0	603.047119140625	176.21536254882812	0.0008294284343719482	3	008
108	455.7047424316406	96.81855773925781	1.0	391.08123779296875	135.62619018554688	1.0	608.0349731445312	177.2227325439453	1.0	603.5322265625	175.4866943359375	0.0005175173282623291	3	008
109	455.5063781738281	96.90458679199219	1.0	387.8559875488281	138.3988494873047	1.0	605.2763061523438	177.31256103515625	1.0	602.4888305664062	178.1817169189453	0.0006516575813293457	3	008
110	455.9760437011719	96.12132263183594	1.0	388.0729064941406	138.67315673828125	1.0	605.2711791992188	176.66921997070312	0.9999999403953552	602.2820434570312	177.78616333007812	0.0007825493812561035	3	008
111	455.4052429199219	95.63864135742188	1.0	390.0533142089844	139.58338928222656	1.0	606.7510375976562	176.99671936035156	1.0	602.794677734375	175.4156036376953	0.00047969818115234375	3	008
112	455.4558410644531	95.06346130371094	1.0	389.746826171875	141.4756317138672	1.0	606.7908935546875	177.52198791503906	0.9999999403953552	602.0475463867188	175.4856719970703	0.0007759332656860352	3	008
113	455.9061584472656	96.64741516113281	1.0	386.7219543457031	143.3395538330078	1.0	605.0353393554688	176.89463806152344	1.0	602.7965087890625	174.9194793701172	0.0004999637603759766	3	008
114	456.3453674316406	96.90421295166016	1.0	386.5118408203125	143.2471466064453	1.0	607.417236328125	177.2208709716797	1.0	602.4461059570312	176.1322784423828	0.0007953345775604248	3	008
115	455.169921875	96.42608642578125	1.0	385.9476623535156	143.79031372070312	1.0	606.6248779296875	177.4681396484375	0.9999998807907104	603.402587890625	176.220703125	0.0009106993675231934	3	008
116	455.4326171875	96.45039367675781	1.0	387.57379150390625	141.53671264648438	1.0	607.1649169921875	176.7498016357422	1.0	602.8228149414062	175.09710693359375	0.0005804896354675293	3	008
117	455.7619323730469	96.38151550292969	1.0	392.1897888183594	139.9935760498047	1.0	607.6129150390625	177.50572204589844	1.0	604.0745849609375	176.54351806640625	0.000522226095199585	3	008
118	456.2191162109375	97.22161865234375	1.0	391.3175964355469	141.49295043945312	1.0	606.0416870117188	176.70565795898438	1.0	603.5042724609375	175.17381286621094	0.0004175901412963867	3	008
119	455.9619140625	98.00453186035156	1.0	387.9469299316406	144.35531616210938	1.0	607.802001953125	177.3004150390625	1.0	603.1675415039062	175.69229125976562	0.0005062222480773926	3	008
120	456.84222412109375	96.9525146484375	1.0	385.4803161621094	147.2817840576172	1.0	607.5621948242188	177.16957092285156	1.0	603.1177978515625	175.65357971191406	0.0006484091281890869	3	008
121	455.6051330566406	97.07013702392578	1.0	387.6776123046875	145.20811462402344	1.0	605.0960083007812	176.8056640625	1.0	602.9428100585938	175.6273651123047	0.0007483065128326416	3	008
122	455.77069091796875	97.03218841552734	1.0	385.9256286621094	147.92063903808594	1.0	606.5575561523438	177.02769470214844	1.0	602.033203125	177.63009643554688	0.0005805790424346924	3	008
123	456.18408203125	96.69815063476562	1.0	385.128173828125	148.36648559570312	1.0	607.17578125	177.4869842529297	0.9999999403953552	603.1600341796875	175.9276123046875	0.0006457865238189697	3	008
124	456.0602722167969	96.8600082397461	1.0	385.2364501953125	147.05270385742188	1.0	605.7039794921875	177.13975524902344	1.0	602.9785766601562	175.90322875976562	0.0006285011768341064	3	008
125	455.9832458496094	97.06326293945312	1.0	383.77569580078125	147.4773712158203	1.0	607.57421875	176.759765625	1.0	603.34619140625	175.13746643066406	0.0005887746810913086	3	008
126	455.8326110839844	97.48973846435547	1.0	386.4239501953125	146.08737182617188	1.0	606.9750366210938	177.18069458007812	1.0	603.1121826171875	175.89459228515625	0.0008186399936676025	3	008
127	455.9278259277344	97.60209655761719	1.0	391.7098693847656	141.9364471435547	1.0	604.8888549804688	177.0089874267578	1.0	602.6632080078125	175.5042266845703	0.0006886720657348633	3	008
128	455.95416259765625	97.87638854980469	1.0	388.62579345703125	146.46604919433594	1.0	606.7468872070312	176.95240783691406	1.0	602.9931640625	174.6556396484375	0.0006111562252044678	3	008
129	456.0828552246094	97.8658447265625	1.0	385.608154296875	148.5814971923828	1.0	604.7406005859375	176.7884521484375	1.0	602.5416259765625	175.52206420898438	0.0007445216178894043	3	008
130	455.4877014160156	97.03277587890625	1.0	385.3265686035156	149.03262329101562	1.0	607.246337890625	176.96572875976562	1.0	603.032958984375	175.6126708984375	0.0007970929145812988	3	008
131	454.9539489746094	97.22023010253906	1.0	385.91302490234375	149.01499938964844	1.0	605.1969604492188	176.966064453125	1.0	602.834716796875	175.9977569580078	0.0005659162998199463	3	008
132	455.2033996582031	97.65264892578125	1.0	389.06646728515625	147.4093017578125	1.0	607.3831176757812	176.7020721435547	1.0	603.3790283203125	175.1104278564453	0.0007307827472686768	3	008
133	454.62310791015625	97.75843048095703	1.0	389.1393737792969	148.2071990966797	1.0	605.8828735351562	176.23019409179688	1.0	603.3624267578125	174.6531982421875	0.0005136728286743164	3	008
134	454.4664306640625	97.46973419189453	1.0	383.9918518066406	152.24658203125	1.0	607.000732421875	176.8341522216797	1.0	602.6964721679688	174.99827575683594	0.0006169974803924561	3	008
135	455.162841796875	97.11896514892578	1.0	384.8658142089844	150.89576721191406	1.0	607.17919921875	177.35757446289062	0.9999998807907104	602.8167114257812	178.40646362304688	0.0006784498691558838	3	008
136	454.8038635253906	97.53611755371094	1.0	388.1972961425781	149.31063842773438	1.0	605.1355590820312	177.24273681640625	0.9999999403953552	602.9786987304688	175.835205078125	0.0006440579891204834	3	008
137	454.4085388183594	95.78545379638672	1.0	387.8414001464844	149.41259765625	1.0	605.109619140625	176.96192932128906	1.0	603.0242919921875	175.71263122558594	0.0007576346397399902	3	008
138	453.970458984375	95.14506530761719	1.0	384.6087646484375	153.0406494140625	1.0	607.2755737304688	177.0839080810547	1.0	602.9146118164062	175.92633056640625	0.0004703998565673828	3	008
139	452.90472412109375	94.05949401855469	1.0	389.6618957519531	151.83921813964844	1.0	604.911865234375	176.83016967773438	1.0	602.7593383789062	175.26885986328125	0.0006216168403625488	3	008
140	453.60833740234375	94.22456359863281	1.0	390.27655029296875	151.57827758789062	1.0	607.593017578125	177.12950134277344	1.0	603.100341796875	175.6649932861328	0.00046882033348083496	3	008
141	453.42498779296875	94.27107238769531	1.0	390.8796691894531	151.830810546875	1.0	604.546630859375	176.6380157470703	1.0	602.396240234375	175.2144012451172	0.000532686710357666	3	008
142	452.4953308105469	94.94608306884766	1.0	387.8830871582031	154.4614715576172	1.0	607.6300048828125	176.8514862060547	1.0	603.6519165039062	175.3713836669922	0.0005622208118438721	3	008
143	451.7174377441406	95.34931945800781	1.0	390.3395080566406	154.84173583984375	1.0	606.4033203125	176.79478454589844	0.9999999403953552	389.3490905761719	155.70004272460938	0.0005505979061126709	3	008
144	451.6843566894531	95.40281677246094	1.0	388.5947570800781	153.7286376953125	1.0	607.8531494140625	176.89450073242188	1.0	603.1550903320312	175.3468475341797	0.0005078911781311035	3	008
145	451.1343078613281	95.57669067382812	1.0	386.24053955078125	154.98126220703125	1.0	607.0746459960938	176.9325714111328	1.0	387.7848815917969	155.88809204101562	0.0011572837829589844	3	008
146	478.3205871582031	96.71797180175781	1.0	389.1338195800781	153.16868591308594	1.0	605.1304931640625	177.10885620117188	1.0	602.7984619140625	175.95587158203125	0.0006466805934906006	3	008
147	450.79010009765625	96.1123046875	1.0	388.8769226074219	152.26971435546875	1.0	607.15380859375	176.84634399414062	1.0	602.9175415039062	175.62501525878906	0.0004999637603759766	3	008
148	451.0678405761719	96.05854797363281	1.0	388.0599670410156	156.85317993164062	1.0	607.453369140625	176.80343627929688	1.0	603.5376586914062	174.91802978515625	0.00048288702964782715	3	008
149	449.10772705078125	96.18315124511719	1.0	388.4010925292969	157.60845947265625	1.0	604.8961791992188	177.27093505859375	1.0	602.721435546875	176.36195373535156	0.0007405877113342285	3	008
150	481.45751953125	92.33039855957031	1.0	389.33538818359375	158.57098388671875	1.0	607.0240478515625	176.7789306640625	1.0	602.7581176757812	175.54025268554688	0.0005691647529602051	3	008
151	449.0010070800781	84.89774322509766	1.0	398.21270751953125	155.00111389160156	1.0	607.2794799804688	177.12693786621094	1.0	603.1019287109375	176.16099548339844	0.0006004273891448975	3	008
152	448.47161865234375	81.16368865966797	1.0	401.0375061035156	156.46153259277344	1.0	605.3033447265625	176.65235900878906	1.0	603.015625	175.39892578125	0.0005472004413604736	3	008
153	448.2762145996094	78.89741516113281	1.0	401.5268249511719	159.9449462890625	1.0	605.6502075195312	176.96339416503906	1.0	602.8515625	175.8835906982422	0.0004495084285736084	3	008
154	449.30767822265625	77.44095611572266	1.0	401.9712219238281	165.20155334472656	1.0	607.0957641601562	177.5012664794922	1.0	603.466064453125	176.02227783203125	0.0005289316177368164	3	008
155	451.5374755859375	77.23104095458984	1.0	402.53631591796875	170.6857147216797	1.0	605.3450927734375	176.89456176757812	1.0	403.2126770019531	171.83738708496094	0.0008216798305511475	3	008
156	453.0555419921875	77.74177551269531	1.0	400.701171875	175.49798583984375	1.0	604.7735595703125	176.18714904785156	1.0	602.6079711914062	174.65875244140625	0.0006265044212341309	3	008
157	453.93353271484375	78.54313659667969	1.0	404.03826904296875	176.64283752441406	1.0	605.3073120117188	176.46566772460938	1.0	603.1876220703125	175.24465942382812	0.0006053447723388672	3	008
158	455.33642578125	79.11946105957031	1.0	406.0196228027344	176.47911071777344	1.0	604.9722900390625	177.2239227294922	1.0	602.962890625	175.88294982910156	0.0008485019207000732	3	008
159	455.967529296875	83.19432067871094	1.0	407.61767578125	173.34185791015625	0.9999919533729553	607.1134033203125	177.1046600341797	1.0	602.9630126953125	175.87591552734375	0.0005851089954376221	3	008
160	457.1656494140625	90.7789535522461	1.0	407.3714294433594	166.8984832763672	0.9949110746383667	605.1461791992188	177.1770782470703	1.0	602.6634521484375	178.08836364746094	0.0015285015106201172	3	008
161	463.1606140136719	96.55244445800781	1.0	410.2098693847656	164.8146514892578	0.9994807243347168	604.438720703125	176.90464782714844	1.0	601.9218139648438	178.00875854492188	0.0008897483348846436	3	008
162	470.73516845703125	97.23089599609375	1.0	412.1380310058594	153.9860076904297	1.0	604.8766479492188	176.74400329589844	1.0	602.3013916015625	177.69961547851562	0.000681072473526001	3	008
163	472.29974365234375	96.8218765258789	1.0	410.17822265625	154.62631225585938	1.0	604.0923461914062	176.4166259765625	1.0	601.3690795898438	177.48080444335938	0.0008329451084136963	3	008
164	474.2414245605469	96.3485336303711	1.0	411.8614196777344	148.4321746826172	1.0	604.5823974609375	176.4984130859375	1.0	514.7540283203125	145.8641815185547	0.0033402740955352783	3	008
165	476.7262268066406	97.69876098632812	1.0	413.1592102050781	146.83993530273438	0.9999999403953552	604.6327514648438	176.68280029296875	1.0	512.2383422851562	146.19674682617188	0.00860622525215149	3	008
166	474.1211853027344	99.38800048828125	1.0	415.43182373046875	140.55784606933594	0.6210838556289673	604.6201782226562	176.8579864501953	1.0	602.1546020507812	177.81275939941406	0.0011408030986785889	3	008
167	478.00396728515625	101.56596374511719	0.9999996423721313	418.449462890625	132.039794921875	1.0	604.4826049804688	176.6925048828125	1.0	601.905517578125	177.54721069335938	0.0008741617202758789	3	008
168	479.1450500488281	102.99748229980469	0.999762773513794	416.57513427734375	127.95169830322266	0.9999998807907104	604.6769409179688	175.9178924560547	1.0	601.7102661132812	176.9748992919922	0.0006132721900939941	3	008
169	475.9939270019531	102.73873138427734	0.9566097259521484	417.2557373046875	127.5072250366211	1.0	604.9855346679688	176.7122344970703	1.0	602.33203125	177.74514770507812	0.0012507140636444092	3	008
170	479.4309997558594	105.50231170654297	0.22113707661628723	414.3327941894531	126.37655639648438	0.9983115196228027	604.9795532226562	177.4727325439453	0.9999999403953552	602.4074096679688	178.194580078125	0.0013141036033630371	3	008
171	410.35699462890625	119.8568115234375	0.22296828031539917	526.4708862304688	112.3556137084961	0.23880857229232788	604.0576171875	176.3583984375	1.0	601.3344116210938	177.20811462402344	0.0008869469165802002	3	008
172	476.79595947265625	105.08883666992188	0.925967812538147	526.6007080078125	111.30978393554688	0.9975031018257141	604.6734008789062	176.4800567626953	1.0	602.0049438476562	177.65650939941406	0.0011883378028869629	3	008
173	478.62200927734375	103.69773864746094	0.9999998211860657	520.8486328125	112.64308166503906	0.44309714436531067	604.1243896484375	176.76687622070312	1.0	601.5072021484375	177.86956787109375	0.0014293491840362549	3	008
174	478.5020446777344	99.8705062866211	1.0	415.9425048828125	124.05213928222656	0.0030051767826080322	604.5400390625	176.87371826171875	1.0	601.819091796875	177.7947235107422	0.0009003579616546631	3	008
175	479.7655944824219	98.72378540039062	1.0	0.5319116115570068	154.12689208984375	0.0006784498691558838	604.7159423828125	176.48036193847656	1.0	602.1566162109375	177.3362579345703	0.0012221336364746094	3	008
176	482.390380859375	101.01520538330078	0.9999662041664124	0.6741609573364258	100.65476989746094	0.0032764077186584473	604.5684204101562	176.74514770507812	1.0	601.8755493164062	177.63400268554688	0.000941932201385498	3	008
177	481.55419921875	99.99402618408203	0.9999556541442871	416.50286865234375	120.09358215332031	0.994864821434021	604.5078125	177.21531677246094	1.0	602.0130004882812	178.0908203125	0.0010934770107269287	3	008
178	486.8133544921875	101.17301940917969	0.00793832540512085	418.53594970703125	117.22888946533203	0.9999984502792358	604.8206176757812	176.88632202148438	1.0	602.23046875	177.72366333007812	0.0009891688823699951	3	008
179	483.105224609375	98.79493713378906	0.9999996423721313	525.1011352539062	108.60261535644531	0.03138655424118042	606.7870483398438	176.91578674316406	1.0	601.7150268554688	177.70068359375	0.0007206499576568604	3	008
180	482.2713317871094	97.99879455566406	0.9999920129776001	530.8262329101562	107.7101058959961	0.7991489768028259	604.8767700195312	176.3795166015625	1.0	602.0375366210938	177.41722106933594	0.001030564308166504	3	008
181	486.25262451171875	97.27898406982422	0.9999160766601562	532.0654907226562	104.89826202392578	0.12245556712150574	607.27001953125	176.89871215820312	1.0	602.73046875	176.98915100097656	0.0005239248275756836	3	008
182	480.80810546875	97.74408721923828	0.9999968409538269	530.5475463867188	102.16876983642578	0.9999997615814209	606.7492065429688	176.6258087158203	1.0	602.4067993164062	177.3594207763672	0.0009731948375701904	3	008
183	482.18524169921875	95.31312561035156	0.9999597072601318	526.1367797851562	107.3524169921875	0.9651101231575012	604.2847900390625	177.0605926513672	0.9999999403953552	601.626708984375	178.18722534179688	0.0011770129203796387	3	008
184	482.93450927734375	92.59896850585938	0.9999998211860657	530.22802734375	102.06134033203125	0.9999916553497314	604.880859375	176.44161987304688	1.0	601.85302734375	177.4606475830078	0.0008785724639892578	3	008
185	483.1062927246094	90.4028091430664	1.0	534.01953125	102.58599853515625	0.012818127870559692	605.022216796875	176.2467803955078	1.0	602.338623046875	177.24314880371094	0.0006111562252044678	3	008
186	483.05596923828125	88.5511703491211	1.0	536.4072875976562	105.67314147949219	0.009870678186416626	605.01416015625	176.26243591308594	1.0	601.9147338867188	177.51805114746094	0.0006693899631500244	3	008
187	485.21282958984375	87.33366394042969	1.0	417.88885498046875	110.61402130126953	0.0010542869567871094	604.90576171875	176.57765197753906	1.0	602.0557861328125	177.68783569335938	0.000865250825881958	3	008
188	483.64385986328125	87.18028259277344	1.0	1.4714410305023193	97.4748764038086	0.06148219108581543	604.8713989257812	176.4554901123047	1.0	602.1146850585938	177.54086303710938	0.000773698091506958	3	008
189	483.3865966796875	86.93755340576172	1.0	1.0894725322723389	90.67251586914062	0.001834958791732788	604.5570068359375	176.16946411132812	1.0	601.9607543945312	177.07012939453125	0.0006116926670074463	3	008
190	482.3391418457031	86.06187438964844	1.0	1.218794822692871	99.33834075927734	0.0006110966205596924	604.8676147460938	176.44784545898438	0.9999999403953552	602.11962890625	177.29420471191406	0.0008947253227233887	3	008
191	482.67340087890625	85.90357208251953	1.0	488.6573791503906	87.06783294677734	0.00017410516738891602	605.0516357421875	176.32969665527344	1.0	602.368896484375	177.38967895507812	0.0009443163871765137	3	008
192	482.7630615234375	85.99230194091797	1.0	0.49901676177978516	90.76858520507812	0.005684345960617065	604.6838989257812	176.21829223632812	1.0	601.886962890625	177.33807373046875	0.0010934770107269287	3	008
193	482.7393493652344	85.89564514160156	1.0	1.0282602310180664	99.1374740600586	0.005347251892089844	604.214599609375	177.00059509277344	1.0	601.67529296875	178.23077392578125	0.001011490821838379	3	008
194	483.5425109863281	86.09211730957031	1.0	1.873971700668335	88.90686798095703	0.03016340732574463	604.8846435546875	177.1288604736328	1.0	602.3883056640625	177.937255859375	0.0006672143936157227	3	008
195	484.827880859375	83.5572280883789	1.0	541.766845703125	99.12051391601562	0.005492478609085083	606.0703735351562	176.51507568359375	0.9999998807907104	601.7040405273438	177.4700469970703	0.001105666160583496	3	008
196	486.2583923339844	80.6884536743164	1.0	539.14306640625	101.85453796386719	0.2592010498046875	604.6102905273438	176.3588409423828	1.0	601.92041015625	177.4255828857422	0.0007192492485046387	3	008
197	486.860595703125	80.56455993652344	1.0	411.1102600097656	109.26422119140625	0.02966839075088501	603.9369506835938	176.22669982910156	1.0	601.3140869140625	177.62362670898438	0.0005093514919281006	3	008
198	409.0914611816406	111.27432250976562	0.9901808500289917	412.9029541015625	110.86055755615234	0.21989163756370544	607.2535400390625	176.72970581054688	1.0	541.0887451171875	177.09857177734375	0.0011960864067077637	3	008
199	485.31170654296875	79.54887390136719	0.9999192953109741	412.5819396972656	107.12506866455078	0.3858156204223633	606.7198486328125	176.98458862304688	1.0	602.4583740234375	177.70912170410156	0.0007837414741516113	3	008
200	489.2321472167969	77.82290649414062	0.999542236328125	0.8945901393890381	89.6326675415039	0.00034305453300476074	604.78515625	176.89767456054688	1.0	602.1624755859375	177.93743896484375	0.0007452070713043213	3	008
201	485.0082092285156	80.09468841552734	0.9998432397842407	412.1953430175781	104.79981994628906	0.0333746075630188	606.3316650390625	176.71051025390625	1.0	602.2290649414062	177.59645080566406	0.0010377466678619385	3	008
202	486.21942138671875	80.7277603149414	0.9459004402160645	411.2065124511719	102.4471206665039	0.08791637420654297	604.4356079101562	177.1177978515625	0.9999998807907104	601.9638061523438	178.19178771972656	0.0009062588214874268	3	008
203	481.3847351074219	82.0423355102539	0.019143402576446533	407.39263916015625	100.73307037353516	0.9960485100746155	604.51416015625	176.06500244140625	1.0	602.5166015625	175.02081298828125	0.0005798935890197754	3	008
204	406.670166015625	101.34756469726562	0.006084352731704712	411.7837829589844	98.53319549560547	0.16163811087608337	606.7784423828125	176.75619506835938	1.0	602.2520751953125	177.68751525878906	0.0006246566772460938	3	008
205	406.6830139160156	98.87167358398438	0.0028591156005859375	412.09423828125	96.33647155761719	0.20361685752868652	606.6343383789062	176.8096160888672	1.0	534.685791015625	164.15081787109375	0.0074231624603271484	3	008
206	403.4953918457031	97.38286590576172	0.0025193095207214355	405.4993896484375	96.22708892822266	0.7362472414970398	606.90234375	176.6165771484375	1.0	602.3953857421875	177.5124053955078	0.0007745325565338135	3	008
207	483.88970947265625	81.82640075683594	0.0011651217937469482	413.9076232910156	89.74229431152344	0.9971609711647034	604.9254150390625	176.80807495117188	1.0	601.99365234375	178.0957489013672	0.0007346272468566895	3	008
208	647.422119140625	410.7877197265625	4.8488378524780273e-5	414.2313537597656	92.57483673095703	0.9999996423721313	604.4081420898438	176.2508087158203	0.9999999403953552	601.6681518554688	177.51092529296875	0.0008391141891479492	3	008
209	546.5617065429688	93.80570220947266	0.0008721649646759033	419.0347595214844	92.2767333984375	1.0	605.2420654296875	177.42774963378906	1.0	602.7623291015625	178.51919555664062	0.0009211599826812744	3	008
210	414.0893249511719	95.11680603027344	0.00046557188034057617	416.8398132324219	92.60871887207031	1.0	604.6055908203125	176.6967010498047	1.0	602.252685546875	177.87930297851562	0.0010150372982025146	3	008
211	412.8345642089844	92.40648651123047	0.012496411800384521	418.6356506347656	89.19761657714844	0.9999998807907104	606.25634765625	176.5140838623047	1.0	602.2007446289062	177.25042724609375	0.0008183717727661133	3	008
212	648.099365234375	410.6907043457031	0.000102996826171875	417.5253601074219	89.32137298583984	0.999993085861206	604.4410400390625	176.4523162841797	1.0	601.7659301757812	177.6211700439453	0.000912100076675415	3	008
213	484.3483581542969	77.07937622070312	0.0022507905960083008	414.72454833984375	87.8596420288086	0.9999819993972778	606.6732177734375	176.8234405517578	0.9999999403953552	602.38037109375	177.40684509277344	0.0010764598846435547	3	008
214	488.27276611328125	76.96874237060547	0.0007441341876983643	413.1262512207031	88.04109954833984	0.9999955296516418	604.80029296875	176.2158660888672	1.0	602.1294555664062	177.201416015625	0.0009153485298156738	3	008
215	406.6638488769531	89.11767578125	0.7352921366691589	413.61920166015625	86.87427520751953	0.9991722702980042	604.8384399414062	176.4425048828125	1.0	602.1309814453125	177.3396759033203	0.00067177414894104	3	008
216	403.68353271484375	88.26802062988281	0.0002664625644683838	409.2701721191406	88.3226318359375	0.7226956486701965	607.023193359375	176.99476623535156	1.0	602.2567749023438	177.3950958251953	0.0007510483264923096	3	008
217	403.8738708496094	84.69776916503906	0.032895833253860474	409.0367431640625	84.13423156738281	0.016788363456726074	604.1846923828125	176.36839294433594	1.0	601.7837524414062	177.47984313964844	0.0008910298347473145	3	008
218	404.283447265625	80.96890258789062	0.0010573863983154297	406.2770080566406	79.07113647460938	0.9999592304229736	606.2781372070312	176.84719848632812	1.0	601.4822998046875	177.5382537841797	0.0009903907775878906	3	008
219	417.4557189941406	70.76944732666016	0.0003871321678161621	418.9848327636719	72.28463745117188	1.0	607.0052490234375	176.97706604003906	1.0	602.6055908203125	177.32154846191406	0.0005984306335449219	3	008
220	417.6749572753906	66.9459457397461	0.0005498230457305908	415.05047607421875	67.46731567382812	1.0	604.40185546875	176.5177764892578	1.0	601.5759887695312	177.7135772705078	0.0006648004055023193	3	008
221	487.2134704589844	80.50080108642578	0.03809237480163574	414.41998291015625	67.72498321533203	1.0	605.2008056640625	176.4738006591797	1.0	602.6210327148438	177.36288452148438	0.0009755194187164307	3	008
222	492.80517578125	81.95402526855469	0.638099193572998	413.9774169921875	70.45068359375	1.0	604.5701904296875	176.034423828125	1.0	601.8209838867188	177.30755615234375	0.0009031891822814941	3	008
223	493.05023193359375	81.1920394897461	0.050723105669021606	415.0428466796875	65.19185638427734	1.0	605.0704956054688	177.16038513183594	1.0	602.4302368164062	177.99024963378906	0.000833362340927124	3	008
224	491.516845703125	80.48938751220703	0.9014832973480225	415.8061828613281	59.1363410949707	1.0	604.9387817382812	176.73056030273438	1.0	602.3594970703125	177.7782745361328	0.0008705854415893555	3	008
225	492.3278503417969	79.34664916992188	0.9995365142822266	412.7053527832031	56.694915771484375	1.0	604.4273071289062	176.6726531982422	0.9999999403953552	601.9312744140625	177.82080078125	0.0008636415004730225	3	008
226	491.3284912109375	80.21639251708984	1.0	419.9921569824219	63.392208099365234	0.9997632503509521	607.6427612304688	176.9893341064453	1.0	602.8204345703125	177.7286376953125	0.0006171762943267822	3	008
227	491.7437744140625	81.276611328125	1.0	418.3612976074219	64.712158203125	1.0	605.1434936523438	176.6583251953125	0.9999999403953552	602.6679077148438	177.8400115966797	0.001217484474182129	3	008
228	491.6965637207031	83.3612289428711	1.0	418.8572692871094	56.79512405395508	1.0	607.098388671875	176.89797973632812	1.0	602.7135009765625	177.46795654296875	0.0008085966110229492	3	008
229	491.3061218261719	82.60009765625	1.0	415.9063720703125	57.20155715942383	1.0	604.44189453125	176.6580352783203	1.0	601.9739379882812	177.72488403320312	0.001174241304397583	3	008
230	491.87298583984375	82.65868377685547	1.0	417.98260498046875	51.1376838684082	1.0	604.4822998046875	176.78782653808594	1.0	601.9727783203125	177.91368103027344	0.0012365877628326416	3	008
231	490.62530517578125	82.93221282958984	1.0	415.9779052734375	49.27396774291992	1.0	604.5574951171875	177.04452514648438	1.0	602.0946655273438	178.0513153076172	0.0014379322528839111	3	008
232	491.45654296875	82.48355865478516	1.0	414.65740966796875	48.86509704589844	1.0	604.5623168945312	176.5821533203125	1.0	601.8761596679688	177.61167907714844	0.0012938082218170166	3	008
233	491.7851257324219	82.52704620361328	1.0	411.1155700683594	51.004791259765625	0.9999999403953552	604.0499267578125	176.71356201171875	1.0	601.4630737304688	177.894287109375	0.0009770691394805908	3	008
234	491.20391845703125	82.60498809814453	1.0	411.3031921386719	54.430091857910156	0.9999998807907104	605.4020385742188	177.1518096923828	1.0	602.897705078125	178.14732360839844	0.000888437032699585	3	008
235	493.0511779785156	79.58554077148438	1.0	411.4843444824219	42.6279411315918	1.0	606.6591796875	176.9258575439453	1.0	602.218505859375	177.8462371826172	0.0008050501346588135	3	008
236	492.7562255859375	80.81588745117188	1.0	413.1978454589844	44.4443244934082	1.0	606.9259033203125	176.68832397460938	1.0	602.4056396484375	177.5634765625	0.0006171166896820068	3	008
237	493.7900085449219	82.35804748535156	1.0	413.0150146484375	45.08366775512695	1.0	604.5989990234375	176.8026580810547	1.0	602.0909423828125	177.6737518310547	0.0008660852909088135	3	008
238	492.6236267089844	83.34195709228516	1.0	413.3031921386719	46.39375305175781	1.0	604.6923217773438	176.7234344482422	0.9999999403953552	602.34375	177.6993865966797	0.0009185671806335449	3	008
239	492.5307922363281	82.94635772705078	1.0	413.25927734375	42.946807861328125	1.0	605.01611328125	176.30735778808594	1.0	602.4227294921875	177.24874877929688	0.0006578266620635986	3	008
240	491.8570251464844	84.1046142578125	1.0	413.06976318359375	41.43515396118164	1.0	604.8134155273438	176.86016845703125	1.0	602.4058837890625	177.78335571289062	0.0010804235935211182	3	008
241	491.18621826171875	83.62185668945312	1.0	411.2929382324219	37.248374938964844	1.0	604.4041137695312	176.85511779785156	1.0	530.3553466796875	169.41763305664062	0.002946227788925171	3	008
242	490.68072509765625	84.54723358154297	1.0	407.680908203125	37.17124938964844	1.0	605.16552734375	177.12889099121094	1.0	602.7376708984375	178.1265106201172	0.0009480118751525879	3	008
243	491.15777587890625	84.9439468383789	1.0	406.4355163574219	36.73346710205078	1.0	605.042236328125	176.740966796875	1.0	602.48974609375	177.69349670410156	0.0007687509059906006	3	008
244	491.275146484375	84.95684051513672	1.0	407.6906433105469	40.91807556152344	1.0	606.8277587890625	176.7055206298828	1.0	602.5291137695312	177.51844787597656	0.0007766485214233398	3	008
245	491.7163391113281	86.23677062988281	1.0	407.91046142578125	39.09257125854492	1.0	604.9913940429688	176.58038330078125	1.0	602.3734741210938	177.735595703125	0.0011684894561767578	3	008
246	491.4716491699219	86.83544158935547	1.0	407.2226867675781	35.03529357910156	1.0	604.9822998046875	176.88157653808594	1.0	602.3053588867188	177.91961669921875	0.0006897449493408203	3	008
247	492.0049133300781	89.17327117919922	1.0	405.13726806640625	29.478147506713867	1.0	606.7918090820312	176.7572021484375	1.0	406.74383544921875	8.54947566986084	0.004547238349914551	3	008
248	491.0284118652344	93.58544921875	1.0	404.9931335449219	29.817543029785156	0.05676952004432678	606.4881591796875	176.48353576660156	1.0	602.0906372070312	177.45582580566406	0.0006841719150543213	3	008
249	494.5497741699219	102.98161315917969	1.0	414.992431640625	41.69453048706055	1.0	604.326171875	176.77891540527344	0.9999999403953552	601.9042358398438	177.85134887695312	0.000741124153137207	3	008
250	492.16546630859375	105.77854919433594	1.0	418.93988037109375	32.58831787109375	1.0	606.5269775390625	176.31167602539062	1.0	537.6744995117188	9.143198013305664	0.0061421990394592285	3	008
251	484.0230407714844	106.6231460571289	1.0	416.6278991699219	25.398942947387695	1.0	604.7147216796875	176.6454315185547	1.0	419.3568115234375	7.873823642730713	0.0041665732860565186	3	008
252	480.25067138671875	106.93502807617188	1.0	414.3753356933594	25.013145446777344	1.0	606.70947265625	176.46165466308594	0.9999999403953552	529.5164794921875	166.42440795898438	0.24268582463264465	3	008
253	478.50616455078125	107.22652435302734	1.0	409.2334289550781	23.525287628173828	1.0	604.3518676757812	176.53907775878906	1.0	405.2762451171875	9.706144332885742	0.0031756460666656494	3	008
254	475.36517333984375	104.6351318359375	1.0	405.7886962890625	20.76840591430664	1.0	604.615966796875	176.42344665527344	0.9999998807907104	402.94378662109375	8.979175567626953	0.005350291728973389	3	008
255	472.6970520019531	102.05016326904297	1.0	393.3340148925781	22.360361099243164	1.0	604.860107421875	176.49058532714844	1.0	401.5491027832031	6.458199977874756	0.0038151144981384277	3	008
256	485.93408203125	100.3635482788086	1.0	390.4216003417969	21.85835838317871	1.0	605.2550048828125	176.8571014404297	1.0	387.0470275878906	8.029232025146484	0.004245251417160034	3	008
257	485.3406066894531	102.91372680664062	1.0	388.6904602050781	18.51956558227539	0.05993351340293884	605.1144409179688	177.36932373046875	1.0	602.5330200195312	178.523193359375	0.0011150240898132324	3	008
258	485.0368957519531	103.40637969970703	1.0	386.1614685058594	24.445730209350586	1.0	604.6541137695312	176.69432067871094	1.0	528.9911499023438	168.4124298095703	0.015110224485397339	3	008
259	484.27508544921875	103.81597900390625	1.0	381.0894775390625	25.290279388427734	0.999998927116394	606.3013916015625	176.85140991210938	0.9999998807907104	375.70806884765625	8.313497543334961	0.0015146434307098389	3	008
260	481.78887939453125	103.66983032226562	1.0	383.8585205078125	25.203779220581055	0.9995673298835754	606.8851318359375	176.91062927246094	1.0	389.3526306152344	6.715369701385498	0.0018876194953918457	3	008
261	481.21533203125	102.51596069335938	1.0	382.4791564941406	24.46666717529297	0.9999999403953552	604.8856201171875	176.9729461669922	0.9999999403953552	386.9908752441406	8.079183578491211	0.004939377307891846	3	008
262	481.02301025390625	101.43638610839844	1.0	383.03887939453125	24.581878662109375	0.999998927116394	603.9424438476562	177.11155700683594	1.0	528.7493896484375	167.29747009277344	0.009395807981491089	3	008
263	478.31103515625	100.2009506225586	1.0	378.1049499511719	16.45467185974121	0.06865552067756653	605.2861938476562	177.05068969726562	1.0	602.6663818359375	178.04180908203125	0.0009531378746032715	3	008
264	478.9244689941406	99.49507141113281	1.0	386.87677001953125	30.667272567749023	0.01181638240814209	606.5192260742188	176.44309997558594	1.0	602.0902099609375	177.1276397705078	0.0007505714893341064	3	008
265	479.0880126953125	98.13095092773438	1.0	374.0744934082031	17.90184783935547	0.18851792812347412	607.3028564453125	176.63690185546875	1.0	540.9977416992188	8.756481170654297	0.0028674304485321045	3	008
266	479.6033630371094	97.73884582519531	1.0	372.3779602050781	14.097185134887695	0.946566104888916	604.6390991210938	177.1888427734375	1.0	364.07354736328125	3.943657875061035	0.0017351210117340088	3	008
267	479.3800048828125	97.25798797607422	1.0	373.96270751953125	14.149507522583008	0.32599568367004395	604.8915405273438	177.06700134277344	1.0	602.3298950195312	178.2646026611328	0.0009423792362213135	3	008
268	479.91015625	96.68206024169922	1.0	391.03179931640625	13.782175064086914	0.0024090707302093506	605.026611328125	176.89105224609375	1.0	602.552001953125	178.22531127929688	0.001069486141204834	3	008
269	479.7158508300781	96.23287963867188	1.0	372.15966796875	15.612632751464844	0.06621259450912476	604.8916625976562	176.77276611328125	1.0	602.177734375	177.816162109375	0.0011203289031982422	3	008
270	479.89154052734375	93.55284881591797	1.0	374.2050476074219	17.22147560119629	0.01633918285369873	605.0548706054688	177.56768798828125	1.0	541.3008422851562	8.927377700805664	0.002764672040939331	3	008
271	476.4540710449219	88.68944549560547	1.0	370.1838684082031	14.808009147644043	0.9088314771652222	604.8861694335938	176.41676330566406	1.0	349.9361572265625	3.534654378890991	0.0012548863887786865	3	008
272	476.0470275878906	85.39816284179688	1.0	0.48108506202697754	99.41199493408203	0.0034657418727874756	604.9052124023438	176.94883728027344	1.0	530.06201171875	160.13430786132812	0.007144719362258911	3	008
273	546.5343627929688	36.81354904174805	1.0	360.56622314453125	12.358805656433105	0.4878990650177002	604.1583251953125	176.53887939453125	1.0	526.3382568359375	164.74514770507812	0.002494305372238159	3	008
274	547.4712524414062	34.836856842041016	1.0	369.21881103515625	31.466228485107422	0.02099508047103882	606.9053344726562	177.14794921875	1.0	528.689208984375	165.27474975585938	0.008185207843780518	3	008
275	477.4602966308594	81.87692260742188	1.0	364.54241943359375	31.268598556518555	0.13946428894996643	604.7631225585938	176.50823974609375	1.0	528.2709350585938	166.21754455566406	0.00203704833984375	3	008
276	547.3216552734375	34.547576904296875	1.0	355.8620300292969	30.31136703491211	0.004446297883987427	605.3986206054688	176.3719940185547	1.0	525.5438232421875	161.59451293945312	0.7262458801269531	3	008
277	479.1136779785156	79.3139877319336	1.0	361.18524169921875	20.0183048248291	0.08551663160324097	604.5567016601562	176.9197998046875	1.0	526.5653686523438	163.75587463378906	0.008348077535629272	3	008
278	546.7334594726562	38.501827239990234	1.0	364.4873962402344	18.233793258666992	0.01442834734916687	604.780517578125	176.3324432373047	1.0	362.5653991699219	7.1081624031066895	0.001569986343383789	3	008
279	546.0140380859375	38.42314529418945	1.0	1.287989616394043	90.47022247314453	0.0009101033210754395	604.9022827148438	176.80311584472656	1.0	602.52099609375	177.8740692138672	0.0011407732963562012	3	008
280	546.91552734375	38.27090072631836	1.0	368.606201171875	35.1300048828125	0.9999575018882751	606.0377197265625	176.68646240234375	0.9999998807907104	601.7638549804688	177.43905639648438	0.0013115108013153076	3	008
281	484.2747497558594	78.49431610107422	1.0	368.1496276855469	36.501434326171875	0.9510624408721924	604.287109375	176.5880889892578	1.0	527.0231323242188	165.60708618164062	0.9418357610702515	3	008
282	487.04876708984375	79.35610961914062	1.0	366.6727600097656	35.96660232543945	1.0	604.3833618164062	176.71267700195312	1.0	527.4656372070312	163.63851928710938	0.9918675422668457	3	008
283	486.7286376953125	79.34992218017578	1.0	374.577880859375	35.9578742980957	1.0	607.0381469726562	177.3161163330078	0.9999999403953552	602.5449829101562	178.42820739746094	0.0009193718433380127	3	008
284	485.1493225097656	78.9413833618164	1.0	372.1509704589844	33.6492919921875	0.9999788403511047	605.06396484375	177.1112518310547	1.0	531.72119140625	159.4029083251953	0.8790217638015747	3	008
285	483.89007568359375	77.4222640991211	1.0	371.517822265625	28.927507400512695	0.012591361999511719	604.2108764648438	176.5067901611328	0.9999999403953552	525.3449096679688	167.27622985839844	0.6932850480079651	3	008
286	483.7884826660156	78.84833526611328	1.0	374.6768493652344	35.13813018798828	0.14767411351203918	604.5183715820312	176.6118927001953	1.0	601.994384765625	177.82183837890625	0.0010170936584472656	3	008
287	483.57769775390625	78.05609130859375	1.0	377.7190246582031	33.49308776855469	0.9999492168426514	605.1343383789062	176.97520446777344	1.0	528.6198120117188	163.7535400390625	0.06256118416786194	3	008
288	486.4235534667969	80.09522247314453	1.0	378.77081298828125	29.23542022705078	1.0	606.9008178710938	176.6727752685547	1.0	528.1970825195312	161.1231231689453	0.9920921325683594	3	008
289	484.48272705078125	79.62169647216797	1.0	0.695476770401001	98.87377166748047	0.0049017369747161865	604.8756713867188	177.0649871826172	1.0	528.5074462890625	161.41380310058594	0.6999417543411255	3	008
290	546.1751708984375	37.208892822265625	1.0	381.8896179199219	42.43637466430664	1.0	607.0823974609375	176.9533233642578	1.0	528.93310546875	163.26393127441406	0.9995064735412598	3	008
291	545.9920043945312	36.79153060913086	1.0	381.14404296875	40.562408447265625	1.0	605.3528442382812	176.5948486328125	1.0	527.5443725585938	160.79798889160156	0.08454811573028564	3	008
292	545.6005249023438	38.4725456237793	1.0	380.70794677734375	41.058231353759766	0.015669018030166626	604.8726806640625	176.50148010253906	1.0	524.7086791992188	161.68023681640625	0.9999350905418396	3	008
293	544.4531860351562	35.405296325683594	1.0	385.0072021484375	43.328948974609375	0.001272350549697876	604.9879150390625	176.7740478515625	1.0	526.0783081054688	163.152099609375	0.0009739696979522705	3	008
294	544.1836547851562	33.045379638671875	1.0	388.9365539550781	38.34629821777344	1.0	604.3495483398438	176.62339782714844	1.0	524.797119140625	161.28402709960938	0.23368746042251587	3	008
295	545.5624389648438	35.592010498046875	1.0	390.16796875	37.44688415527344	1.0	604.4747314453125	176.6678009033203	1.0	528.7552490234375	164.69607543945312	0.11737242341041565	3	008
296	483.01202392578125	110.53942108154297	1.0	385.1248779296875	36.6992301940918	1.0	607.1033935546875	176.9380340576172	1.0	540.4830932617188	8.50543212890625	0.001795262098312378	3	008
297	483.6142272949219	112.60376739501953	1.0	384.5953674316406	37.693206787109375	1.0	607.0595703125	176.54281616210938	1.0	376.5383605957031	5.902059078216553	0.0007619857788085938	3	008
298	482.6937561035156	114.07538604736328	1.0	386.8995056152344	45.78187561035156	0.9605587720870972	604.63818359375	176.0532684326172	1.0	601.9476928710938	176.96498107910156	0.0008743703365325928	3	008
299	545.1657104492188	46.67787551879883	1.0	389.8477478027344	48.83235168457031	0.997986912727356	606.530517578125	177.0762481689453	0.9999999403953552	602.4225463867188	177.86264038085938	0.0012617409229278564	3	008
300	547.2224731445312	45.97423553466797	1.0	388.2978515625	45.5485954284668	0.7947360873222351	606.4185180664062	176.6907958984375	1.0	601.9601440429688	177.79510498046875	0.0012455284595489502	3	008
301	483.4945373535156	119.26797485351562	1.0	388.5323486328125	40.526947021484375	0.0027721822261810303	605.1695556640625	176.80523681640625	1.0	602.6497192382812	177.6268310546875	0.0007422864437103271	3	008
302	483.185546875	119.03936004638672	1.0	391.7921447753906	52.61933517456055	0.9145339727401733	605.0821533203125	176.43948364257812	1.0	602.3687744140625	177.30296325683594	0.0005773603916168213	3	008
303	482.994140625	119.53168487548828	1.0	390.3490295410156	54.23912048339844	0.9688011407852173	606.305908203125	176.4755859375	1.0	601.83642578125	177.40380859375	0.0011008381843566895	3	008
304	482.36138916015625	118.68363952636719	1.0	389.6296081542969	51.2175407409668	0.9684351682662964	604.723388671875	176.15394592285156	1.0	602.2453002929688	177.23333740234375	0.0010635554790496826	3	008
305	482.1186828613281	119.76893615722656	1.0	389.2758483886719	53.289642333984375	0.9996231198310852	607.2838134765625	176.6050567626953	1.0	602.681640625	177.83885192871094	0.0008310973644256592	3	008
306	483.4933776855469	125.30042266845703	1.0	393.1016845703125	57.59587478637695	0.001650094985961914	607.1446533203125	176.94610595703125	1.0	602.8895874023438	177.7198944091797	0.0012135803699493408	3	008
307	483.23565673828125	130.26370239257812	1.0	394.7429504394531	58.647247314453125	1.0	604.817138671875	176.4275360107422	1.0	602.2306518554688	177.4037322998047	0.0009646415710449219	3	008
308	544.3136596679688	55.96867752075195	1.0	399.050537109375	58.54754638671875	1.0	604.7847900390625	176.42959594726562	1.0	602.1962280273438	177.60614013671875	0.0009937286376953125	3	008
309	482.6976623535156	137.37513732910156	1.0	394.8251037597656	56.743446350097656	0.9998140931129456	604.4682006835938	176.5416717529297	1.0	602.0797729492188	177.5066680908203	0.0010767877101898193	3	008
310	482.0565490722656	141.99517822265625	1.0	543.9854736328125	62.85920333862305	0.00016033649444580078	606.5335693359375	176.84722900390625	1.0	602.005615234375	177.7902374267578	0.0012443363666534424	3	008
311	482.0492248535156	146.55780029296875	1.0	394.9794921875	67.0874252319336	0.36897581815719604	604.4580688476562	175.5734405517578	1.0	601.8060913085938	176.90261840820312	0.0006060600280761719	3	008
312	482.4812927246094	155.28607177734375	1.0	398.7732849121094	69.65287780761719	1.0	604.8555297851562	176.546142578125	1.0	602.5053100585938	177.47940063476562	0.0010145902633666992	3	008
313	482.015869140625	161.71478271484375	1.0	404.1441345214844	69.72614288330078	1.0	605.0759887695312	176.44471740722656	1.0	602.5404052734375	177.5360870361328	0.0010037720203399658	3	008
314	481.6456604003906	167.41845703125	1.0	403.636474609375	69.57512664794922	0.9999998807907104	604.7351684570312	176.41441345214844	1.0	602.4119873046875	177.55935668945312	0.0014219284057617188	3	008
315	480.7808837890625	171.042724609375	1.0	402.959716796875	84.03536224365234	0.0008532106876373291	605.3843994140625	176.4633026123047	1.0	602.9280395507812	177.61659240722656	0.0006791055202484131	3	008
316	478.90997314453125	175.9324493408203	1.0	398.8242492675781	88.84532928466797	0.00046446919441223145	605.2528686523438	176.7924346923828	1.0	602.8604736328125	178.0813446044922	0.0008385181427001953	3	008
317	481.435791015625	183.67547607421875	1.0	396.1649475097656	93.69894409179688	1.0	604.9942626953125	176.3047637939453	1.0	602.694580078125	177.28712463378906	0.000366896390914917	3	008
318	480.98187255859375	189.07911682128906	1.0	399.4806823730469	92.72335052490234	1.0	605.5701293945312	176.74099731445312	1.0	603.1201782226562	177.8215789794922	0.0005455911159515381	3	008
319	480.3096618652344	194.59390258789062	1.0	534.61474609375	103.63488006591797	0.017129242420196533	604.8074340820312	176.86119079589844	1.0	602.4196166992188	178.0904998779297	0.0009236335754394531	3	008
320	480.1306457519531	199.6141357421875	1.0	402.0667419433594	106.0731201171875	0.999375581741333	605.205322265625	176.77540588378906	1.0	602.5929565429688	177.8024444580078	0.0003101825714111328	3	008
321	478.7362060546875	202.40806579589844	1.0	401.1893005371094	105.73886108398438	0.9998617768287659	605.0304565429688	176.65170288085938	1.0	602.6114501953125	177.65602111816406	0.00038316845893859863	3	008
322	479.6544494628906	200.1432342529297	1.0	400.345703125	115.8319091796875	0.0002002418041229248	604.843994140625	176.69264221191406	1.0	602.4876708984375	177.72515869140625	0.00020045042037963867	3	008
323	480.70220947265625	199.39451599121094	1.0	404.85601806640625	122.0239028930664	0.00328710675239563	607.0342407226562	176.50686645507812	1.0	602.7896118164062	177.5849151611328	0.00037735700607299805	3	008
324	483.3839111328125	205.2191162109375	1.0	402.8465270996094	132.46400451660156	0.769855797290802	605.3895263671875	176.73289489746094	1.0	603.0921630859375	177.8414764404297	0.00037613511085510254	3	008
325	482.8127136230469	208.6466522216797	1.0	404.2011413574219	136.73348999023438	0.9345535039901733	607.2986450195312	176.0236358642578	1.0	536.7532958984375	129.30506896972656	0.00037792325019836426	3	008
326	480.9168395996094	208.7369842529297	1.0	403.2611083984375	140.09767150878906	0.9450880885124207	606.6202392578125	176.5725860595703	1.0	602.44580078125	177.63775634765625	0.0003828108310699463	3	008
327	483.8685302734375	209.02542114257812	1.0	401.9119567871094	141.22012329101562	0.7142476439476013	607.7296142578125	177.2560577392578	1.0	603.1124877929688	178.26454162597656	0.0001888275146484375	3	008
328	484.3704528808594	212.3221435546875	1.0	405.3967590332031	156.5086212158203	0.04266422986984253	607.0905151367188	177.1171112060547	0.9999999403953552	602.6384887695312	178.0535430908203	0.0003858506679534912	3	008
329	486.1448059082031	215.11000061035156	1.0	405.0733337402344	159.19784545898438	1.0	605.2627563476562	177.72964477539062	1.0	603.1396484375	178.8321533203125	0.00022986531257629395	3	008
330	486.8941345214844	214.75338745117188	1.0	403.6404724121094	161.1186981201172	0.9931340217590332	607.291259765625	176.50582885742188	1.0	486.8947448730469	222.06700134277344	0.0002803802490234375	3	008
331	488.2410888671875	212.8064422607422	1.0	404.6712341308594	163.87393188476562	0.9998428821563721	604.376708984375	176.67835998535156	1.0	602.0238647460938	178.1163787841797	0.0005488395690917969	3	008
332	488.7489013671875	213.5184326171875	1.0	402.10693359375	185.05386352539062	0.9999992847442627	605.054443359375	176.20474243164062	1.0	533.9017333984375	168.7840118408203	0.001509249210357666	3	008
333	544.9331665039062	185.75193786621094	0.9998741149902344	409.24755859375	185.2353515625	0.9999885559082031	604.4573364257812	176.10118103027344	1.0	531.1039428710938	166.30104064941406	0.004080533981323242	3	008
334	2.4790563583374023	139.29421997070312	0.0023230314254760742	406.00244140625	205.33627319335938	0.011827260255813599	604.9066162109375	176.35289001464844	1.0	602.1385498046875	177.39004516601562	0.0005215108394622803	3	008
335	402.0256042480469	221.61305236816406	0.0004228055477142334	403.78680419921875	216.90931701660156	0.0803094208240509	607.1312866210938	175.70254516601562	1.0	602.7031860351562	176.68759155273438	0.00043591856956481934	3	008
336	485.4209289550781	200.6436004638672	1.0	399.6460266113281	226.26405334472656	0.999216616153717	606.9880981445312	176.26913452148438	0.9999998807907104	602.6778564453125	176.9848175048828	0.00046825408935546875	3	008
337	487.8272705078125	200.0604248046875	1.0	398.39727783203125	226.8916778564453	0.9729549884796143	606.0287475585938	176.73609924316406	1.0	603.2313842773438	177.43661499023438	0.00035122036933898926	3	008
338	486.1009826660156	203.177490234375	1.0	393.9046630859375	227.03028869628906	1.0	605.4461059570312	176.40567016601562	1.0	602.76806640625	177.34959411621094	0.00033205747604370117	3	008
339	479.3328857421875	203.79168701171875	1.0	387.3244934082031	225.69601440429688	1.0	605.284423828125	176.82855224609375	0.9999999403953552	602.7321166992188	177.56488037109375	0.0005814731121063232	3	008
340	475.8530578613281	204.69195556640625	1.0	382.1324157714844	229.73570251464844	1.0	605.136474609375	176.33200073242188	1.0	602.5682983398438	177.2769012451172	0.00043588876724243164	3	008
341	473.2895202636719	203.98776245117188	1.0	377.44818115234375	235.861083984375	1.0	606.9108276367188	176.45965576171875	1.0	377.5226135253906	235.78509521484375	0.00046199560165405273	3	008
342	474.09600830078125	206.0146942138672	1.0	378.7583312988281	239.6273193359375	1.0	606.9606323242188	176.42987060546875	1.0	602.786376953125	177.41958618164062	0.0004528164863586426	3	008
343	471.64990234375	209.26039123535156	1.0	379.5472412109375	239.6720428466797	1.0	604.862060546875	176.802490234375	1.0	602.28466796875	177.83270263671875	0.0005530416965484619	3	008
344	475.7222595214844	200.16929626464844	1.0	376.3889465332031	223.77816772460938	0.9999990463256836	607.2041015625	176.59349060058594	1.0	368.5126953125	228.26185607910156	0.0002726316452026367	3	008
345	493.5900573730469	189.9936981201172	1.0	498.9063415527344	193.39300537109375	0.0008131563663482666	607.4219360351562	176.0742645263672	1.0	603.8936157226562	175.29721069335938	0.00044035911560058594	3	008
346	492.85894775390625	193.3433837890625	0.9846739768981934	406.4028625488281	227.91004943847656	1.0	607.5331420898438	176.62228393554688	1.0	602.6134033203125	177.4532928466797	0.0004112124443054199	3	008
347	489.7744140625	191.6687774658203	1.0	404.2433776855469	230.284912109375	1.0	607.4515380859375	176.6017608642578	1.0	603.1817626953125	177.5275421142578	0.0003571808338165283	3	008
348	490.76348876953125	190.76760864257812	1.0	394.5571594238281	238.26380920410156	0.999995231628418	607.6583251953125	176.52838134765625	1.0	391.39739990234375	238.02627563476562	0.0002841055393218994	3	008
349	488.8521728515625	197.2654266357422	1.0	384.7880859375	242.8978729248047	1.0	607.321044921875	176.0155792236328	1.0	602.7014770507812	176.8647918701172	0.0003574788570404053	3	008
350	491.9232482910156	200.58250427246094	1.0	389.6642761230469	245.05357360839844	1.0	607.2171020507812	176.0956268310547	1.0	602.8530883789062	176.9987030029297	0.0003351569175720215	3	008
351	495.6064758300781	200.5870361328125	1.0	390.1344299316406	241.04135131835938	1.0	605.2363891601562	176.59481811523438	1.0	602.7274780273438	177.7117919921875	0.00047463178634643555	3	008
352	496.73095703125	200.26365661621094	1.0	388.12823486328125	235.0385284423828	1.0	606.7432250976562	176.51919555664062	0.9999998807907104	602.0303955078125	177.19375610351562	0.00030928850173950195	3	008
353	495.0879821777344	199.643798828125	1.0	385.08843994140625	234.73370361328125	1.0	604.6962890625	176.35877990722656	1.0	601.9849853515625	177.33335876464844	0.0005002319812774658	3	008
354	491.33392333984375	195.54348754882812	1.0	383.2795104980469	230.20626831054688	1.0	605.512451171875	176.2310028076172	1.0	602.8098754882812	177.3282470703125	0.000707089900970459	3	008
355	492.78363037109375	191.345703125	1.0	487.4532165527344	196.25982666015625	0.0004482269287109375	606.8505249023438	176.6039276123047	1.0	602.8834838867188	177.24908447265625	0.0003612041473388672	3	008
356	495.33929443359375	184.3489990234375	1.0	401.0137634277344	228.8287353515625	0.9866540431976318	605.8089599609375	176.8470458984375	1.0	603.8794555664062	175.89857482910156	0.0004724860191345215	3	008
357	496.6457214355469	181.30816650390625	0.9999998807907104	392.4209899902344	230.90660095214844	0.9999999403953552	607.7761840820312	176.2286376953125	1.0	603.8155517578125	175.19590759277344	0.0003802478313446045	3	008
358	493.14703369140625	175.16122436523438	1.0	394.7738037109375	230.64056396484375	0.9999973773956299	607.7694091796875	176.22738647460938	1.0	604.2872924804688	174.99032592773438	0.0003237128257751465	3	008
359	490.9964904785156	173.4270782470703	1.0	400.08392333984375	231.12356567382812	1.0	607.5680541992188	176.99542236328125	1.0	604.41162109375	175.72808837890625	0.00043189525604248047	3	008
360	492.08905029296875	174.5283660888672	1.0	400.4777526855469	232.43939208984375	1.0	606.19970703125	176.84312438964844	1.0	603.5781860351562	177.49075317382812	0.0002829134464263916	3	008
361	490.2218933105469	176.21847534179688	1.0	398.5504150390625	234.21092224121094	1.0	605.1663208007812	176.68295288085938	0.9999999403953552	603.3018188476562	175.8573760986328	0.0005688369274139404	3	008
362	488.4706115722656	175.89971923828125	1.0	396.6800231933594	235.5211944580078	1.0	605.519287109375	175.88177490234375	1.0	603.0912475585938	176.88783264160156	0.00040912628173828125	3	008
363	488.5498962402344	175.9862823486328	1.0	396.41986083984375	232.12322998046875	0.9999974966049194	607.0160522460938	177.03744506835938	1.0	602.8951416015625	177.54629516601562	0.0005918443202972412	3	008
364	485.57806396484375	180.01675415039062	1.0	393.3843078613281	234.46652221679688	1.0	605.9996948242188	176.5609130859375	1.0	603.298583984375	177.3574676513672	0.00033470988273620605	3	008
365	486.2710876464844	183.84042358398438	1.0	389.29071044921875	242.08050537109375	1.0	605.7905883789062	176.56346130371094	1.0	603.8262939453125	175.612548828125	0.00032463669776916504	3	008
366	488.12255859375	182.22354125976562	1.0	387.6175842285156	243.58160400390625	1.0	607.9155883789062	176.1017303466797	1.0	603.1473999023438	176.9167938232422	0.0003527402877807617	3	008
367	488.84576416015625	182.08602905273438	1.0	387.503173828125	240.7294464111328	1.0	607.5267944335938	176.3551483154297	1.0	603.2353515625	175.28941345214844	0.00037673115730285645	3	008
368	488.96685791015625	181.5204315185547	1.0	386.5865173339844	230.7259063720703	1.0	607.7817993164062	176.64622497558594	1.0	603.4592895507812	177.44688415527344	0.00022342801094055176	3	008
369	485.03680419921875	176.14053344726562	1.0	383.8519287109375	230.14752197265625	1.0	607.48193359375	176.43331909179688	1.0	603.0265502929688	177.1635284423828	0.0003483593463897705	3	008
370	485.2934265136719	172.690185546875	1.0	381.18994140625	231.08763122558594	1.0	607.133056640625	176.5216827392578	0.9999999403953552	602.3453979492188	176.98553466796875	0.0004038810729980469	3	008
371	487.2723083496094	169.53297424316406	1.0	379.5196838378906	228.52352905273438	1.0	607.9261474609375	176.72515869140625	1.0	604.0306396484375	175.91517639160156	0.0003204643726348877	3	008
372	487.3323974609375	166.86306762695312	1.0	390.4244689941406	229.0409698486328	1.0	607.4221801757812	176.89654541015625	1.0	604.1666870117188	175.9170379638672	0.000535428524017334	3	008
373	490.1799621582031	162.7582244873047	1.0	391.351806640625	230.4434814453125	1.0	608.1046752929688	176.56295776367188	1.0	604.7216796875	175.3945770263672	0.00047156214714050293	3	008
374	491.0207824707031	157.41952514648438	1.0	391.0446472167969	229.00440979003906	1.0	607.4155883789062	175.79287719726562	1.0	603.686767578125	175.67666625976562	0.0006143152713775635	3	008
375	491.61602783203125	155.32888793945312	1.0	389.3339538574219	227.48065185546875	1.0	609.1342163085938	177.22921752929688	1.0	604.8116455078125	176.18881225585938	0.00039070844650268555	3	008
376	491.49749755859375	155.1638641357422	1.0	396.4441833496094	227.7431182861328	1.0	605.3285522460938	176.09779357910156	1.0	603.553955078125	175.2988739013672	0.0003865361213684082	3	008
377	492.9747619628906	155.0930633544922	1.0	398.8251037597656	231.7704315185547	1.0	607.4965209960938	176.6650848388672	1.0	604.2821655273438	175.7515106201172	0.0004553496837615967	3	008
378	495.057861328125	157.75735473632812	1.0	397.7315979003906	235.99810791015625	1.0	605.7367553710938	176.79296875	1.0	603.7109985351562	175.74293518066406	0.0002551078796386719	3	008
379	500.0355529785156	164.0547637939453	0.9918482899665833	398.5923767089844	235.8404083251953	1.0	605.9620361328125	176.61187744140625	1.0	604.1428833007812	175.93191528320312	0.0004968345165252686	3	008
380	497.5162048339844	164.70765686035156	1.0	402.1426086425781	230.04324340820312	1.0	607.8165893554688	176.40252685546875	1.0	604.29345703125	175.74276733398438	0.00028246641159057617	3	008
381	495.9998474121094	163.8011474609375	1.0	402.6732177734375	229.44754028320312	1.0	606.8673706054688	177.09474182128906	1.0	604.171875	175.90451049804688	0.000469893217086792	3	008
382	494.0447082519531	164.98358154296875	1.0	402.1740417480469	226.93544006347656	1.0	607.89990234375	176.78219604492188	1.0	604.091064453125	175.85081481933594	0.0003330111503601074	3	008
383	493.329345703125	164.84315490722656	1.0	401.8321228027344	222.76649475097656	1.0	605.1554565429688	176.33038330078125	1.0	603.6918334960938	175.34494018554688	0.0005187392234802246	3	008
384	493.64935302734375	163.61740112304688	1.0	400.6018981933594	220.7197723388672	1.0	607.1888427734375	176.60227966308594	1.0	604.1368408203125	175.41134643554688	0.0004718303680419922	3	008
385	490.6434326171875	165.04515075683594	1.0	400.170654296875	221.91110229492188	1.0	606.9617309570312	176.95449829101562	1.0	603.7329711914062	175.49679565429688	0.0004514455795288086	3	008
386	487.56341552734375	170.64027404785156	1.0	397.5065002441406	222.82839965820312	1.0	605.6980590820312	176.4002227783203	1.0	603.5884399414062	175.12527465820312	0.00046259164810180664	3	008
387	482.17193603515625	176.2543487548828	1.0	394.92596435546875	225.88731384277344	1.0	607.5345458984375	176.5730438232422	1.0	602.7725830078125	177.1500701904297	0.00035697221755981445	3	008
388	473.4144592285156	181.6239776611328	1.0	390.4931945800781	231.22776794433594	1.0	607.203125	176.3094940185547	1.0	602.6339721679688	177.1814422607422	0.0003851950168609619	3	008
389	468.7096252441406	186.48065185546875	1.0	386.8120422363281	228.810546875	1.0	605.0921020507812	176.51185607910156	1.0	602.5534057617188	177.29803466796875	0.00031235814094543457	3	008
390	468.3663024902344	189.21949768066406	1.0	382.79364013671875	228.4403839111328	1.0	606.9652709960938	176.8679962158203	0.9999999403953552	602.6055297851562	177.48858642578125	0.00031241774559020996	3	008
391	468.7371520996094	189.48240661621094	1.0	380.96942138671875	220.10557556152344	1.0	605.0540771484375	176.3286895751953	1.0	513.9467163085938	174.45852661132812	0.001995950937271118	3	008
392	468.8895263671875	189.67105102539062	1.0	372.5439147949219	217.16708374023438	1.0	605.2686767578125	176.25314331054688	1.0	512.5001220703125	171.634033203125	0.0008483231067657471	3	008
393	471.4263916015625	188.98475646972656	1.0	370.2474365234375	211.1274871826172	1.0	607.208251953125	176.194580078125	1.0	602.9155883789062	176.90235900878906	0.0003470778465270996	3	008
394	473.67889404296875	188.16529846191406	1.0	370.5260925292969	216.14366149902344	1.0	606.65625	176.87908935546875	1.0	603.1494140625	176.29605102539062	0.0003170967102050781	3	008
395	475.8478698730469	187.88461303710938	1.0	368.47314453125	219.80136108398438	1.0	604.71240234375	176.79237365722656	1.0	602.0830688476562	177.58412170410156	0.0003794431686401367	3	008
396	477.54339599609375	188.3252716064453	1.0	366.29949951171875	220.6163330078125	1.0	606.7550659179688	176.3514404296875	1.0	602.2960815429688	176.9942169189453	0.00029274821281433105	3	008
397	481.16558837890625	187.54611206054688	1.0	370.9430847167969	217.64321899414062	1.0	604.5936279296875	176.52999877929688	1.0	601.8751831054688	177.41123962402344	0.0003943145275115967	3	008
398	491.8825988769531	181.08689880371094	1.0	371.1899108886719	219.74424743652344	0.9999951124191284	607.0068359375	176.7341766357422	1.0	603.876953125	175.88284301757812	0.0005991756916046143	3	008
399	493.0892028808594	183.78292846679688	1.0	372.1646728515625	221.2020263671875	0.9999990463256836	605.3529052734375	176.9420166015625	1.0	603.4507446289062	175.86080932617188	0.0005531013011932373	3	008
400	491.3939208984375	182.70108032226562	1.0	369.4374084472656	228.14205932617188	0.7090645432472229	605.2932739257812	176.75164794921875	1.0	603.136474609375	175.2292022705078	0.0005723834037780762	3	008
401	491.2487487792969	185.4290313720703	1.0	372.0564270019531	228.05885314941406	0.9999224543571472	607.2874755859375	176.4998016357422	1.0	602.6588745117188	175.23182678222656	0.0005547702312469482	3	008
402	492.00885009765625	186.8925018310547	1.0	371.5521545410156	231.09405517578125	0.8136777877807617	607.0806274414062	176.6942901611328	1.0	602.8163452148438	177.41160583496094	0.0005254745483398438	3	008
403	492.8756408691406	188.57232666015625	1.0	372.18231201171875	230.8376922607422	0.8569636344909668	605.1934204101562	176.3873291015625	0.9999999403953552	602.4052734375	177.30755615234375	0.00037026405334472656	3	008
404	494.3614196777344	189.2471923828125	1.0	373.8345031738281	229.8185272216797	0.7920310497283936	606.8305053710938	176.50857543945312	1.0	602.1818237304688	177.2867889404297	0.0004553794860839844	3	008
405	493.9921569824219	190.04151916503906	1.0	372.4112548828125	230.7163543701172	0.9917164444923401	605.7672729492188	176.15281677246094	1.0	602.8685913085938	176.8204803466797	0.00028070807456970215	3	008
406	492.1686096191406	192.06771850585938	1.0	371.3111877441406	229.58554077148438	0.8881935477256775	606.9266357421875	176.48130798339844	1.0	602.2278442382812	177.3612060546875	0.0004449784755706787	3	008
407	490.716552734375	192.91429138183594	1.0	370.38629150390625	229.9874725341797	0.9999798536300659	606.70751953125	176.40469360351562	1.0	602.741943359375	177.1577606201172	0.0003911256790161133	3	008
408	487.6030578613281	194.9102325439453	1.0	370.52923583984375	230.6154327392578	1.0	605.1888427734375	176.09036254882812	0.9999999403953552	602.3779296875	176.85934448242188	0.0004652440547943115	3	008
409	485.02484130859375	196.88150024414062	1.0	375.24652099609375	233.7206573486328	0.9999998807907104	605.1574096679688	176.46041870117188	1.0	602.6417236328125	177.47451782226562	0.0005758702754974365	3	008
410	483.2244567871094	200.12820434570312	1.0	373.7862243652344	238.62767028808594	0.9999997615814209	474.873046875	203.74082946777344	9.351968765258789e-5	369.17431640625	241.67361450195312	0.00013959407806396484	3	008
411	480.5521240234375	203.86276245117188	1.0	371.05047607421875	243.3040008544922	0.9996639490127563	476.09051513671875	204.05084228515625	7.11679458618164e-5	483.4394836425781	210.07080078125	5.605816841125488e-5	3	008
412	477.9466552734375	207.26095581054688	1.0	371.2366943359375	245.7310791015625	0.9999797344207764	471.071044921875	214.6495361328125	0.00012922286987304688	505.3092346191406	195.89881896972656	0.0002869069576263428	3	008
413	478.51409912109375	210.71389770507812	1.0	369.7980041503906	237.49632263183594	0.9977188110351562	472.61126708984375	215.6031036376953	0.0001080930233001709	505.8877868652344	199.59963989257812	0.00032714009284973145	3	008
414	484.4996337890625	210.6479034423828	1.0	371.1724548339844	222.70285034179688	0.8449728488922119	500.8724365234375	207.42825317382812	0.00010833144187927246	498.57183837890625	214.31663513183594	3.254413604736328e-5	3	008
415	488.235107421875	207.27488708496094	1.0	373.904296875	237.00608825683594	0.9957794547080994	493.79034423828125	205.86627197265625	7.453560829162598e-5	367.4669189453125	229.6232452392578	5.447864532470703e-5	3	008
416	497.9187927246094	200.80726623535156	1.0	374.0871276855469	238.96585083007812	0.998731791973114	375.8199768066406	239.44189453125	0.00029343366622924805	375.0119934082031	232.4501190185547	0.00020694732666015625	3	008
417	497.17242431640625	200.5885009765625	1.0	379.60443115234375	242.09686279296875	0.11310184001922607	499.9217529296875	202.3756561279297	7.426738739013672e-5	539.6701049804688	230.40008544921875	0.00016620755195617676	3	008
418	495.8601989746094	198.82237243652344	1.0	0.5671482086181641	90.70526123046875	0.02419501543045044	491.1158447265625	199.75502014160156	0.00010165572166442871	473.417236328125	206.05064392089844	4.595518112182617e-5	3	008
419	494.2523193359375	198.57833862304688	1.0	387.3963317871094	254.3737335205078	0.9955432415008545	640.0819091796875	206.7283477783203	0.0004622042179107666	384.66082763671875	245.67660522460938	0.00033730268478393555	3	008
420	492.73236083984375	199.5518341064453	1.0	393.2171325683594	256.1250915527344	0.9999918937683105	395.2378234863281	252.1417999267578	0.00014284253120422363	392.08721923828125	247.8299102783203	0.0002505779266357422	3	008
421	491.8077697753906	199.021240234375	1.0	396.664306640625	255.52720642089844	0.9792707562446594	641.3803100585938	5.535443305969238	0.0001081228256225586	388.5670166015625	244.3024139404297	0.00026026368141174316	3	008
422	491.77435302734375	199.00242614746094	1.0	400.07843017578125	255.73023986816406	0.999992847442627	401.7261047363281	254.24742126464844	9.587407112121582e-5	394.8734436035156	248.09756469726562	0.00017014145851135254	3	008
423	490.818115234375	200.81771850585938	1.0	397.9278564453125	254.8321533203125	0.9999989867210388	392.818603515625	259.7373352050781	0.00026151537895202637	391.9459228515625	248.3097381591797	0.00024822354316711426	3	008
424	489.82562255859375	201.60488891601562	1.0	397.488525390625	255.76885986328125	1.0	396.14300537109375	253.6547393798828	0.00030419230461120605	391.9711608886719	249.72412109375	0.0004380643367767334	3	008
425	490.2396240234375	202.25379943847656	1.0	397.2432556152344	254.77915954589844	0.9999986886978149	395.0497741699219	253.13499450683594	0.00027292966842651367	388.4580993652344	247.03964233398438	0.0011715292930603027	3	008
426	485.9427795410156	205.03936767578125	1.0	397.2210998535156	254.32298278808594	0.9999994039535522	395.029296875	252.66673278808594	0.00036901235580444336	390.232666015625	247.9853515625	0.0008466541767120361	3	008
427	482.0093688964844	210.7221221923828	1.0	394.5660705566406	257.35186767578125	0.9999979734420776	647.1240234375	176.5042266845703	0.0004171431064605713	389.767822265625	247.9844512939453	0.00028523802757263184	3	008
428	483.6011962890625	214.7576904296875	1.0	396.5287780761719	259.32763671875	1.0	505.47186279296875	210.54025268554688	0.00010573863983154297	486.7178649902344	222.97352600097656	5.9992074966430664e-5	3	008
429	485.4103698730469	218.9833984375	1.0	398.6820373535156	257.7039794921875	0.9999979734420776	482.8790283203125	223.48147583007812	0.00016257166862487793	474.0147399902344	229.07647705078125	8.70823860168457e-5	3	008
430	485.069580078125	219.5379180908203	1.0	402.9424743652344	254.68634033203125	0.8354684114456177	482.8387756347656	223.62098693847656	0.000153273344039917	397.93499755859375	245.9574432373047	7.343292236328125e-5	3	008
431	483.4130859375	216.45179748535156	1.0	400.8575744628906	245.73143005371094	0.9999818205833435	646.2048950195312	178.40054321289062	7.009506225585938e-5	473.9917297363281	228.0224151611328	4.366040229797363e-5	3	008
432	483.9039001464844	211.931640625	1.0	405.3506164550781	242.9474334716797	0.009323984384536743	504.6775817871094	207.5449676513672	0.0003091096878051758	138.06639099121094	4.049164772033691	4.869699478149414e-5	3	008
433	485.7650146484375	205.60861206054688	1.0	417.32818603515625	251.5755615234375	0.9996739625930786	501.77374267578125	203.2355194091797	0.0004967451095581055	496.90533447265625	209.3448944091797	0.00024005770683288574	3	008
434	488.8558044433594	195.81634521484375	1.0	422.9836120605469	250.68630981445312	1.0	425.680419921875	251.03797912597656	0.0005964338779449463	498.842041015625	205.86021423339844	0.00026476383209228516	3	008
435	494.4446716308594	189.24575805664062	1.0	427.2355041503906	247.66468811035156	1.0	428.2620544433594	249.58155822753906	0.00015401840209960938	496.34820556640625	192.82467651367188	0.00014477968215942383	3	008
436	498.00091552734375	182.909912109375	1.0	429.9304504394531	247.36973571777344	1.0	426.2865295410156	246.6641082763672	9.360909461975098e-5	497.1922302246094	188.6992950439453	0.00041109323501586914	3	008
437	501.2561950683594	177.59664916992188	1.0	429.6321716308594	248.8605194091797	1.0	430.0242004394531	250.84835815429688	0.00022399425506591797	428.39501953125	251.85250854492188	0.0002276003360748291	3	008
438	500.5787658691406	173.61688232421875	1.0	432.6347351074219	249.94680786132812	1.0	436.760009765625	250.8421173095703	9.766221046447754e-5	433.4185485839844	251.54183959960938	9.492039680480957e-5	3	008
439	501.8661193847656	166.44049072265625	1.0	432.0649108886719	249.54373168945312	1.0	641.5159912109375	205.29745483398438	0.0002766847610473633	430.43597412109375	252.332275390625	0.00022235512733459473	3	008
440	502.9496154785156	152.347412109375	1.0	434.91510009765625	245.52508544921875	1.0	512.3737182617188	150.68002319335938	0.00012230873107910156	503.12847900390625	161.58737182617188	0.00010412931442260742	3	008
441	502.4445495605469	150.70904541015625	1.0	437.82147216796875	247.40789794921875	1.0	441.9303894042969	246.65679931640625	5.549192428588867e-5	435.9671630859375	251.12100219726562	0.00010594725608825684	3	008
442	496.6864318847656	156.3062744140625	1.0	432.9549255371094	255.47044372558594	1.0	436.0509338378906	253.58450317382812	8.96453857421875e-5	432.14813232421875	255.49456787109375	0.00026288628578186035	3	008
443	493.3810119628906	159.8419189453125	1.0	428.49127197265625	262.03265380859375	0.9999996423721313	519.2030639648438	158.86074829101562	9.34302806854248e-5	511.64593505859375	160.70858764648438	8.514523506164551e-5	3	008
444	493.3976745605469	161.46151733398438	1.0	425.9947814941406	266.3846435546875	0.9999886751174927	427.00140380859375	263.7914123535156	6.4849853515625e-5	425.19891357421875	267.6914367675781	0.00015822052955627441	3	008
445	493.6200256347656	163.416015625	1.0	425.05938720703125	269.8848876953125	0.9520705938339233	518.6575927734375	163.0279998779297	0.0001214742660522461	541.5403442382812	257.8787536621094	0.00022357702255249023	3	008
446	492.44891357421875	163.94998168945312	1.0	429.526611328125	265.7633056640625	0.9999997615814209	428.52337646484375	265.06787109375	0.0002650916576385498	429.1090087890625	270.0509033203125	0.0002973973751068115	3	008
447	492.1148681640625	163.92588806152344	1.0	425.976806640625	264.4855651855469	0.9999999403953552	426.6630554199219	265.1803283691406	0.0004138350486755371	546.491455078125	255.2378387451172	0.00016736984252929688	3	008
448	491.34210205078125	162.652099609375	1.0	424.7498474121094	263.5570068359375	1.0	425.5532531738281	265.2274169921875	0.0002276897430419922	423.98284912109375	266.5399169921875	9.688735008239746e-5	3	008
449	489.62542724609375	163.31617736816406	1.0	424.69952392578125	263.257568359375	1.0	509.7710266113281	160.65733337402344	0.00011661648750305176	428.5619201660156	268.1226806640625	8.64267349243164e-5	3	008
450	489.00384521484375	162.27908325195312	1.0	425.2636413574219	260.66912841796875	1.0	640.9149780273438	5.746853351593018	0.00016310811042785645	638.3358154296875	2.724952220916748	0.0001144707202911377	3	008
451	488.4935302734375	162.00575256347656	1.0	427.1275939941406	258.0709228515625	1.0	523.7177124023438	158.4315948486328	0.00019595026969909668	430.9563293457031	259.9483337402344	0.00031501054763793945	3	008
452	489.6131591796875	159.51856994628906	1.0	426.7017822265625	255.03369140625	1.0	522.613525390625	158.0645751953125	0.00023511052131652832	430.7188415527344	255.88970947265625	0.0003406405448913574	3	008
453	489.7039489746094	160.066162109375	1.0	426.5321960449219	255.1179962158203	1.0	522.6554565429688	157.7877655029297	0.00027444958686828613	430.69061279296875	256.3946228027344	0.0001983940601348877	3	008
454	490.47955322265625	159.4411163330078	1.0	424.816650390625	255.40206909179688	1.0	422.6003723144531	257.95233154296875	0.00021567940711975098	419.2578430175781	259.1064147949219	0.00019949674606323242	3	008
455	489.8780517578125	159.4991455078125	1.0	423.401611328125	256.4480895996094	1.0	522.0068359375	158.26791381835938	0.00016835331916809082	511.0465393066406	164.29173278808594	0.0002580881118774414	3	008
456	490.83074951171875	158.2303466796875	1.0	422.15625	253.9229736328125	1.0	425.9002380371094	250.86260986328125	0.0001469254493713379	421.3068542480469	249.61529541015625	0.0003281533718109131	3	008
457	489.6702880859375	159.25413513183594	1.0	420.58807373046875	253.76470947265625	1.0	423.2154846191406	252.06658935546875	0.0002472102642059326	418.7879638671875	253.18841552734375	0.00030478835105895996	3	008
458	489.2765197753906	159.4636688232422	1.0	418.3520812988281	251.1424102783203	1.0	421.90155029296875	251.25758361816406	0.00039449334144592285	418.3236083984375	251.60781860351562	0.0006374716758728027	3	008
459	490.3672790527344	158.92822265625	1.0	418.8729248046875	250.5093231201172	1.0	417.6304626464844	252.0093994140625	0.00012224912643432617	420.01806640625	253.5943145751953	0.0004967451095581055	3	008
460	489.6459655761719	159.4828338623047	1.0	414.66314697265625	249.61468505859375	1.0	504.7816162109375	158.35174560546875	0.00011086463928222656	418.125	253.83868408203125	0.00032588839530944824	3	008
461	489.38330078125	159.2239227294922	1.0	414.52520751953125	247.81219482421875	1.0	409.8734130859375	248.24205017089844	9.492039680480957e-5	420.4233093261719	253.269775390625	0.00011864304542541504	3	008
462	489.16595458984375	157.17369079589844	1.0	413.4312744140625	246.7012176513672	1.0	410.1547546386719	248.0785675048828	9.85860824584961e-5	415.3935852050781	250.57301330566406	0.00015181303024291992	3	008
463	488.198486328125	158.7919158935547	1.0	416.4580383300781	244.22523498535156	0.19397151470184326	641.8233032226562	6.298661231994629	0.0001761317253112793	640.0408325195312	3.728170871734619	0.00016644597053527832	3	008
464	488.2965087890625	161.39080810546875	1.0	406.56756591796875	255.66648864746094	0.9992635250091553	501.8314208984375	160.20408630371094	0.00018349289894104004	399.40057373046875	259.07666015625	5.030632019042969e-5	3	008
465	489.5989685058594	166.2381591796875	1.0	407.5770263671875	250.739013671875	0.9999998807907104	501.3990173339844	164.4405517578125	0.00012496113777160645	489.77532958984375	174.22329711914062	0.00010353326797485352	3	008
466	493.7224426269531	164.95101928710938	1.0	411.07720947265625	245.8785858154297	0.9998198747634888	642.5210571289062	205.44171142578125	9.423494338989258e-5	497.7864990234375	175.7520751953125	0.00010922551155090332	3	008
467	494.5467224121094	161.94578552246094	1.0	412.25048828125	238.34555053710938	0.9999945163726807	415.6220703125	235.18260192871094	4.494190216064453e-5	416.370361328125	241.57537841796875	0.0003116726875305176	3	008
468	492.68157958984375	161.3504638671875	1.0	411.6900634765625	237.16839599609375	0.9999282956123352	415.5179443359375	234.31211853027344	6.16908073425293e-5	416.7767028808594	241.1533660888672	0.0001564621925354004	3	008
469	490.5635986328125	160.27503967285156	1.0	417.5504150390625	232.83807373046875	1.0	420.1192626953125	231.79678344726562	0.00014078617095947266	420.1542663574219	238.61119079589844	0.000323563814163208	3	008
470	489.83331298828125	160.4598388671875	1.0	419.5024719238281	231.37356567382812	1.0	421.880126953125	229.35302734375	0.00011691451072692871	511.7533264160156	161.62176513671875	0.000336378812789917	3	008
471	491.1725158691406	158.8634796142578	1.0	418.9846496582031	230.7876739501953	1.0	526.1343994140625	156.36952209472656	0.00016042590141296387	511.0703125	161.4619140625	0.0004157125949859619	3	008
472	495.5394287109375	156.78353881835938	1.0	420.5487976074219	225.28890991210938	1.0	640.9415893554688	205.97991943359375	0.0001927018165588379	499.1335144042969	146.12794494628906	8.314847946166992e-5	3	008
473	499.969970703125	156.98680114746094	1.0	421.89398193359375	221.8864288330078	1.0	424.8143005371094	220.26998901367188	0.00026479363441467285	420.7652893066406	218.44317626953125	0.00014320015907287598	3	008
474	507.47125244140625	155.61944580078125	1.0	418.69036865234375	222.58697509765625	1.0	507.8836975097656	158.12490844726562	0.00046712160110473633	506.2619934082031	163.2880859375	0.00015240907669067383	3	008
475	505.3158874511719	153.97634887695312	1.0	415.8665466308594	214.76890563964844	1.0	505.8022766113281	156.0061492919922	0.0006263256072998047	505.0009765625	160.99331665039062	0.00021457672119140625	3	008
476	501.56903076171875	151.6154327392578	1.0	412.6886291503906	209.4465789794922	0.9940593242645264	647.1239624023438	175.30320739746094	0.00025194883346557617	503.4219055175781	160.1458282470703	0.00010454654693603516	3	008
477	501.8222961425781	151.08050537109375	1.0	412.5095520019531	210.3411102294922	0.9994289875030518	645.2496948242188	193.09803771972656	0.00019273161888122559	638.1605834960938	2.129840135574341	0.00016373395919799805	3	008
478	498.9755859375	152.255126953125	1.0	413.8680114746094	205.60545349121094	0.9998747110366821	501.8041076660156	155.40591430664062	7.647275924682617e-5	502.1763610839844	160.02349853515625	7.638335227966309e-5	3	008
479	497.294189453125	153.3778533935547	1.0	411.4722900390625	202.0623321533203	0.9995212554931641	644.95166015625	193.4076690673828	0.0001488327980041504	490.8179931640625	160.3595428466797	9.432435035705566e-5	3	008
480	495.99371337890625	153.55880737304688	1.0	403.2847595214844	201.85568237304688	0.9592444896697998	526.1876220703125	148.67820739746094	0.00017017126083374023	491.25048828125	160.0400390625	0.0001036524772644043	3	008
481	495.40191650390625	153.85289001464844	1.0	406.39874267578125	187.49461364746094	0.04278412461280823	493.8663024902344	157.04339599609375	0.0001582801342010498	491.6706237792969	159.7834014892578	0.00013962388038635254	3	008
482	494.1436767578125	154.85317993164062	1.0	405.0116882324219	187.22360229492188	0.029318571090698242	493.0099182128906	157.732177734375	9.465217590332031e-5	496.5473327636719	145.88565063476562	6.479024887084961e-5	3	008
483	493.53900146484375	155.09559631347656	1.0	415.2735290527344	190.813720703125	0.9997191429138184	497.5005798339844	155.454345703125	6.839632987976074e-5	496.5462341308594	147.2913360595703	0.00018677115440368652	3	008
484	493.32171630859375	155.0783233642578	1.0	404.40509033203125	195.26878356933594	0.9997298717498779	497.42852783203125	155.5692901611328	0.00010833144187927246	497.15826416015625	146.70367431640625	0.0001373291015625	3	008
485	492.352783203125	155.47610473632812	1.0	401.78131103515625	196.7640838623047	0.999944806098938	498.0386962890625	155.12844848632812	9.492039680480957e-5	497.3755798339844	147.1480255126953	0.00014141201972961426	3	008
486	492.01763916015625	156.10986328125	1.0	401.2574157714844	196.95555114746094	0.9999281764030457	491.0401916503906	158.2096405029297	6.35981559753418e-5	493.86151123046875	144.34776306152344	9.128451347351074e-5	3	008
487	491.8678894042969	156.47743225097656	1.0	397.50665283203125	194.6999969482422	0.9993715286254883	644.7857666015625	192.16610717773438	0.00017139315605163574	493.77056884765625	144.43553161621094	0.00015622377395629883	3	008
488	490.4646301269531	154.2234649658203	1.0	394.9893493652344	190.08538818359375	0.9811679124832153	497.9249572753906	154.3939971923828	0.00020110607147216797	496.7528076171875	147.1173858642578	0.00014007091522216797	3	008
489	487.6894836425781	148.99246215820312	1.0	407.3647766113281	192.85122680664062	0.9999440312385559	498.73260498046875	149.46034240722656	0.00023812055587768555	516.5755004882812	151.894775390625	0.000326007604598999	3	008
490	485.1593322753906	142.69297790527344	1.0	416.8919372558594	199.7507781982422	0.9998582601547241	550.4899291992188	195.07212829589844	9.548664093017578e-5	516.1932373046875	146.97048950195312	0.00024306774139404297	3	008
491	484.5865783691406	140.04116821289062	1.0	416.6380920410156	204.6324005126953	0.031043320894241333	412.9222412109375	205.36911010742188	0.00034946203231811523	551.7384643554688	203.57296752929688	0.00012427568435668945	3	008
492	483.0709228515625	135.36456298828125	1.0	411.67987060546875	206.69371032714844	0.9998910427093506	531.7318725585938	130.98182678222656	0.00021329522132873535	407.60321044921875	201.70159912109375	0.00013011693954467773	3	008
493	479.9829406738281	127.56939697265625	1.0	412.14990234375	211.10784912109375	1.0	417.7665100097656	209.55613708496094	7.233023643493652e-5	417.5387268066406	220.41299438476562	5.3763389587402344e-5	3	008
494	479.1919250488281	122.26891326904297	1.0	417.5438232421875	210.53854370117188	0.9999990463256836	478.74359130859375	124.63740539550781	0.00018605589866638184	475.81494140625	129.10865783691406	8.20457935333252e-5	3	008
495	480.8309020996094	115.90817260742188	1.0	417.4267272949219	211.8574981689453	1.0	641.0925903320312	206.99185180664062	9.930133819580078e-5	417.72869873046875	220.12684631347656	0.00011587142944335938	3	008
496	482.65185546875	110.55125427246094	1.0	414.9430236816406	213.74874877929688	1.0	640.4846801757812	208.29986572265625	0.00034365057945251465	415.769287109375	221.71884155273438	6.896257400512695e-5	3	008
497	484.8481750488281	105.23523712158203	1.0	411.09210205078125	215.95895385742188	1.0	416.44342041015625	216.54566955566406	0.0001557469367980957	414.6508483886719	218.98727416992188	0.00045990943908691406	3	008
498	489.0107727050781	98.5215072631836	1.0	410.55108642578125	215.90049743652344	1.0	509.6693420410156	97.62187957763672	0.00013151764869689941	409.4664611816406	219.07229614257812	0.00012919306755065918	3	008
499	488.3425598144531	93.63654327392578	1.0	423.76202392578125	203.2943878173828	1.0	423.9039611816406	203.3525390625	0.0002688169479370117	429.73016357421875	206.27801513671875	0.0005508959293365479	3	008
500	489.13336181640625	87.86409759521484	1.0	418.8741760253906	209.39669799804688	1.0	421.1028137207031	207.48104858398438	0.00010091066360473633	419.8631591796875	216.816650390625	6.988644599914551e-5	3	008
501	490.6003723144531	84.76936340332031	1.0	414.19244384765625	203.1890411376953	0.9999704957008362	507.7505798339844	83.7143325805664	0.0002091526985168457	642.9402465820312	287.7486877441406	4.1812658309936523e-5	3	008
502	491.4716796875	80.55587005615234	1.0	419.12799072265625	199.66824340820312	0.9999998807907104	507.29052734375	82.22789764404297	9.751319885253906e-5	498.83197021484375	87.52635955810547	5.796551704406738e-5	3	008
503	492.14697265625	76.89492797851562	1.0	423.4920959472656	192.09759521484375	0.9999983310699463	495.2433166503906	77.66162109375	8.177757263183594e-5	428.8121337890625	194.43585205078125	0.0003096163272857666	3	008
504	492.4588623046875	68.81472778320312	1.0	423.6707458496094	189.14068603515625	0.9996302127838135	499.4100341796875	69.29641723632812	0.00011196732521057129	551.4385986328125	175.65213012695312	0.00021910667419433594	3	008
505	490.10687255859375	65.30862426757812	1.0	423.9627380371094	180.05386352539062	0.9999934434890747	641.51513671875	207.27114868164062	0.0003008544445037842	430.4092102050781	179.9901885986328	0.00012978911399841309	3	008
506	489.5827941894531	62.68311309814453	1.0	0.8416047096252441	100.08031463623047	0.0070937275886535645	645.3331298828125	191.55140686035156	0.00010842084884643555	486.8737487792969	50.845977783203125	4.553794860839844e-5	3	008
507	484.7543640136719	62.06678771972656	1.0	417.1834716796875	178.3943328857422	0.9802360534667969	641.4884643554688	205.84136962890625	0.0002066195011138916	475.11761474609375	52.979820251464844	5.048513412475586e-5	3	008
508	485.0436706542969	61.646820068359375	1.0	415.28857421875	180.06910705566406	0.14155307412147522	484.7154846191406	59.07949447631836	8.234381675720215e-5	475.1013488769531	52.056785583496094	7.796287536621094e-5	3	008
509	486.7193298339844	60.79966354370117	1.0	414.06884765625	177.1143798828125	0.9703395366668701	645.8062133789062	191.68284606933594	0.00014823675155639648	639.6984252929688	3.179832935333252	5.9038400650024414e-5	3	008
510	487.2333679199219	60.83854675292969	1.0	411.5955505371094	173.84194946289062	0.9999538660049438	646.7996826171875	173.46749877929688	0.00020629167556762695	409.3664855957031	169.26840209960938	0.0001862645149230957	3	008
511	485.55438232421875	61.55371856689453	1.0	413.8305969238281	175.16482543945312	0.4525996446609497	639.918701171875	205.1539306640625	0.00043594837188720703	412.0447998046875	168.15771484375	0.0002611875534057617	3	008
512	485.1484375	61.846336364746094	1.0	415.2837219238281	171.65066528320312	0.9996232986450195	645.7972412109375	192.9005126953125	8.106231689453125e-5	410.96978759765625	168.3194122314453	9.712576866149902e-5	3	008
513	484.3702087402344	62.19377899169922	1.0	415.6929931640625	169.3006591796875	0.9954294562339783	484.2938537597656	59.673431396484375	5.167722702026367e-5	409.79986572265625	166.82920837402344	5.97536563873291e-5	3	008
514	486.6372985839844	59.942562103271484	1.0	415.8856506347656	169.74765014648438	0.9999160766601562	488.2206726074219	61.23987579345703	6.940960884094238e-5	410.62158203125	167.91119384765625	6.857514381408691e-5	3	008
515	488.1101989746094	58.8542366027832	1.0	413.84014892578125	169.65603637695312	0.9994674921035767	639.4494018554688	206.05909729003906	0.00041037797927856445	408.7807922363281	166.65574645996094	9.930133819580078e-5	3	008
516	482.81402587890625	62.00885009765625	1.0	411.104248046875	169.66635131835938	0.9992189407348633	639.88037109375	207.95681762695312	0.00015056133270263672	406.6366882324219	166.38861083984375	0.00014773011207580566	3	008
517	482.98046875	62.625144958496094	1.0	406.87432861328125	173.07662963867188	0.03163808584213257	646.1633911132812	163.5579376220703	9.450316429138184e-5	409.0638122558594	166.547607421875	0.00025025010108947754	3	008
518	483.7379455566406	62.677738189697266	1.0	410.2057800292969	170.47128295898438	0.9999957084655762	645.0773315429688	192.99981689453125	0.00019982457160949707	409.57916259765625	171.03915405273438	0.0002537965774536133	3	008
519	482.0404052734375	63.2619743347168	1.0	408.5152282714844	172.4386749267578	0.9999047517776489	510.43768310546875	61.99050521850586	0.00012677907943725586	407.68310546875	168.92550659179688	0.00010940432548522949	3	008
520	481.515869140625	64.95305633544922	1.0	410.7913818359375	172.27883911132812	0.9999974966049194	640.4608154296875	206.57546997070312	0.00018197298049926758	408.215087890625	169.50071716308594	0.0001773834228515625	3	008
521	480.0867919921875	66.30093383789062	1.0	409.1036682128906	174.1129150390625	0.9999505281448364	647.240966796875	175.470947265625	6.961822509765625e-5	409.1814270019531	170.3497772216797	0.0001074373722076416	3	008
522	479.8436279296875	66.47705078125	1.0	408.30950927734375	176.517822265625	0.9999957084655762	647.0549926757812	175.8394775390625	0.00012558698654174805	409.12261962890625	170.64962768554688	0.00020268559455871582	3	008
523	479.0352478027344	66.6791000366211	1.0	406.399658203125	176.57456970214844	0.9999634623527527	639.4619750976562	204.98068237304688	0.00011450052261352539	408.500732421875	169.48802185058594	0.00022146105766296387	3	008
524	478.8289794921875	66.28496551513672	1.0	408.814697265625	177.62864685058594	0.9999781250953674	406.33782958984375	180.7792510986328	6.0230493545532227e-5	401.8353271484375	182.33103942871094	0.00016295909881591797	3	008
525	478.6294250488281	66.17326354980469	1.0	411.5987243652344	174.50344848632812	0.9999998807907104	413.5359802246094	173.1697998046875	0.00011360645294189453	414.3208923339844	175.36036682128906	0.0002135932445526123	3	008
526	479.7176513671875	63.86252212524414	1.0	411.2382507324219	171.22027587890625	1.0	411.6039733886719	169.91033935546875	0.0002651214599609375	410.5804748535156	171.87701416015625	0.00023406744003295898	3	008
527	482.80419921875	60.300418853759766	1.0	412.1940612792969	170.98658752441406	1.0	480.860107421875	62.41527557373047	8.922815322875977e-5	414.73419189453125	171.9141845703125	0.00030225515365600586	3	008
528	486.2532653808594	54.11043167114258	1.0	413.03912353515625	166.05035400390625	1.0	508.1849060058594	52.580562591552734	0.0002276301383972168	414.6147155761719	171.3799285888672	0.0002561509609222412	3	008
529	485.9333190917969	48.604705810546875	1.0	416.5611877441406	162.5717315673828	1.0	500.67718505859375	49.12953186035156	0.00019407272338867188	486.7263488769531	38.19499206542969	0.0003013312816619873	3	008
530	491.5028076171875	44.567909240722656	1.0	421.46905517578125	153.0094451904297	1.0	639.550048828125	205.8974151611328	0.0002447962760925293	422.3956298828125	155.3836212158203	0.0008674263954162598	3	008
531	489.2261962890625	40.93501663208008	1.0	420.8957824707031	152.6772918701172	1.0	647.0925903320312	175.23899841308594	0.00019124150276184082	421.0710144042969	156.15359497070312	0.0010943412780761719	3	008
532	489.3157958984375	38.63193893432617	1.0	416.5055847167969	154.9744110107422	1.0	638.9629516601562	207.2508087158203	0.00014790892601013184	417.2304992675781	156.72105407714844	0.002848207950592041	3	008
533	487.9649353027344	37.56355667114258	1.0	417.8970947265625	154.27944946289062	0.9999476075172424	418.6798400878906	152.55577087402344	7.551908493041992e-5	413.7265319824219	150.90350341796875	0.00018477439880371094	3	008
534	486.9683532714844	35.52082824707031	1.0	418.8017272949219	152.81539916992188	1.0	500.0174255371094	36.749874114990234	0.00010460615158081055	420.0802307128906	156.880615234375	0.0005532205104827881	3	008
535	487.2884521484375	35.10272979736328	1.0	418.19854736328125	152.050537109375	0.9999995231628418	498.8672790527344	36.43121337890625	6.780028343200684e-5	490.1980895996094	6.485888481140137	0.0006335079669952393	3	008
536	488.06072998046875	35.30874252319336	1.0	420.3449401855469	148.3761749267578	1.0	639.373779296875	208.54135131835938	5.3882598876953125e-5	418.18963623046875	155.2284393310547	0.0003401041030883789	3	008
537	487.8456726074219	34.79546356201172	1.0	421.5124206542969	147.88803100585938	1.0	644.4053955078125	192.34947204589844	0.0006234943866729736	489.7032470703125	6.419853210449219	0.000770866870880127	3	008
538	488.34393310546875	32.7088623046875	1.0	422.87017822265625	146.5612030029297	0.9999955892562866	645.49267578125	192.1929473876953	0.0005013644695281982	489.3321228027344	5.682911396026611	0.0018577873706817627	3	008
539	489.17987060546875	30.55923843383789	1.0	424.9410400390625	142.57220458984375	1.0	489.54559326171875	13.124354362487793	0.0014470219612121582	488.2581787109375	4.335888862609863	0.01018667221069336	3	008
540	490.2491760253906	25.561052322387695	1.0	424.6532287597656	137.85488891601562	1.0	483.5459899902344	11.285003662109375	0.0009178221225738525	486.8724365234375	0.8797380924224854	0.0036890804767608643	3	008
541	493.6114807128906	16.17310905456543	1.0	428.9759216308594	133.85589599609375	0.9998464584350586	486.6596374511719	8.402782440185547	0.0009469985961914062	469.3242492675781	0.5347774028778076	0.001284092664718628	3	008
542	492.71112060546875	16.838571548461914	1.0	434.5162353515625	129.2086639404297	0.0038209855556488037	486.3019104003906	8.371461868286133	0.0008062124252319336	473.5151672363281	0.8138954639434814	0.0009978413581848145	3	008
543	488.0205383300781	15.208876609802246	1.0	0.7961709499359131	90.48766326904297	0.008519649505615234	502.21514892578125	9.456847190856934	0.0009855329990386963	469.53521728515625	0.729982852935791	0.0007874667644500732	3	008
544	484.7475280761719	15.254537582397461	1.0	431.5149230957031	133.8743896484375	0.9788500070571899	470.8781433105469	3.0307042598724365	0.000970005989074707	469.2644958496094	1.3601255416870117	0.0011976361274719238	3	008
545	484.6783142089844	17.942365646362305	1.0	426.0648498535156	132.43887329101562	0.00439077615737915	469.98370361328125	4.629409313201904	0.000739753246307373	469.11968994140625	1.6515285968780518	0.0017022788524627686	3	008
546	482.26800537109375	19.72386360168457	1.0	423.9098205566406	142.5747833251953	0.969200849533081	469.47625732421875	6.091601371765137	0.0008472800254821777	468.7005310058594	2.2929863929748535	0.0017068088054656982	3	008
547	481.59478759765625	20.097362518310547	1.0	423.62213134765625	141.6990966796875	0.9199782609939575	468.91717529296875	6.765411376953125	0.0012241899967193604	468.4693908691406	2.9070286750793457	0.002097994089126587	3	008
548	481.4276123046875	23.25955581665039	1.0	425.3236389160156	140.74961853027344	0.9996364116668701	510.9637145996094	11.864233016967773	0.0012306571006774902	487.00341796875	2.1065402030944824	0.002550452947616577	3	008
549	482.4807434082031	22.536901473999023	1.0	422.4866943359375	140.82583618164062	0.9996896982192993	468.95574951171875	7.670412063598633	0.001108795404434204	487.10723876953125	1.7935423851013184	0.002704113721847534	3	008
