# Supplementary material for: An automated feeding system for the African killifish reveals the impact of diet on lifespan and allows scalable assessment of associative learning
Source: eLife. 2022 Nov 10;11:e69008. doi: 10.7554/eLife.69008 (PMC9788828; doi:10.7554/eLife.69008)
Supplement: Figure 6—source data 2. [file elife-69008-fig6-data2.zip › Training Trajectories/t15_REC014DLC_resnet50_TrainAllTheThingsJun28shuffle1_1030000.csv]

bodyparts_coords	fishhead_x	fishhead_y	fishhead_likelihood	fishtail_x	fishtail_y	fishtail_likelihood	redlight_x	redlight_y	redlight_likelihood	fooddrop_x	fooddrop_y	fooddrop_likelihood	fishnum	recordingnum
0	466.9873046875	136.6805877685547	0.0009097456932067871	467.0211181640625	136.07791137695312	0.01868617534637451	647.3844604492188	30.106807708740234	0.0001608133316040039	468.6691589355469	144.16326904296875	4.6581029891967773e-5	15	014
1	468.8136901855469	130.90476989746094	0.05726507306098938	467.1700134277344	131.13446044921875	0.09733888506889343	473.53271484375	130.73248291015625	6.324052810668945e-5	3.9100444316864014	477.784912109375	4.0084123611450195e-5	15	014
2	366.72393798828125	139.9729766845703	0.1103825569152832	464.9986572265625	137.2601318359375	0.000880807638168335	647.844970703125	388.45281982421875	5.739927291870117e-5	3.536285638809204	477.4437255859375	8.815526962280273e-5	15	014
3	363.8166809082031	136.49215698242188	0.9845296144485474	13.444558143615723	482.7901306152344	0.0002910196781158447	367.86700439453125	139.10418701171875	0.00030168890953063965	359.7776184082031	130.713623046875	0.0007924139499664307	15	014
4	465.9587097167969	138.7046356201172	0.3722630739212036	467.3668212890625	137.4852294921875	0.006364881992340088	647.5354614257812	28.40859031677246	0.00013875961303710938	461.3401794433594	135.02243041992188	0.00013297796249389648	15	014
5	363.15570068359375	136.8819122314453	0.07817929983139038	467.7311096191406	137.92767333984375	0.9733147621154785	647.75927734375	29.789112091064453	0.00022861361503601074	465.3050537109375	141.30905151367188	0.00034940242767333984	15	014
6	467.0132751464844	137.6689453125	0.29697614908218384	13.544950485229492	481.7509765625	0.00023049116134643555	648.0880126953125	28.877965927124023	9.360909461975098e-5	3.642051935195923	477.4114685058594	0.0001042783260345459	15	014
7	466.92352294921875	139.2758026123047	0.4476882219314575	468.09765625	137.5094757080078	0.004128783941268921	468.90087890625	139.2139892578125	4.699826240539551e-5	469.4735412597656	144.99984741210938	8.675456047058105e-5	15	014
8	467.3808898925781	137.3281707763672	0.9958399534225464	469.0428161621094	137.18983459472656	0.0036546289920806885	467.12957763671875	138.35044860839844	7.897615432739258e-5	465.4904479980469	142.41482543945312	7.712841033935547e-5	15	014
9	363.8910217285156	136.1411895751953	0.9662636518478394	468.0302429199219	135.44895935058594	0.9991867542266846	648.7891235351562	318.2198486328125	0.0001437067985534668	464.2085876464844	142.78765869140625	7.94827938079834e-5	15	014
10	360.73663330078125	134.38833618164062	0.05867910385131836	468.1116027832031	137.79833984375	0.038959115743637085	647.062744140625	29.081825256347656	0.00022533535957336426	465.9317321777344	143.04653930664062	0.00024193525314331055	15	014
11	361.3109130859375	134.84934997558594	0.8169046640396118	469.96490478515625	136.7193145751953	0.005684584379196167	648.2173461914062	28.69405174255371	3.534555435180664e-5	364.7646484375	142.9113006591797	5.224347114562988e-5	15	014
12	361.8557434082031	135.67105102539062	0.6623666882514954	471.1910705566406	135.8551788330078	0.999110221862793	365.42816162109375	138.12330627441406	0.00010770559310913086	464.6148986816406	143.4552459716797	0.00025221705436706543	15	014
13	364.7979431152344	137.017822265625	0.9999993443489075	364.4444580078125	142.89837646484375	0.0003469884395599365	368.37017822265625	137.10955810546875	6.970763206481934e-5	362.95684814453125	143.9910125732422	0.00010770559310913086	15	014
14	468.7707214355469	137.24029541015625	0.9999768137931824	469.55609130859375	137.16015625	0.007098108530044556	468.6575012207031	138.9229736328125	0.0001976490020751953	459.1300964355469	144.90785217285156	0.00018358230590820312	15	014
15	361.9781188964844	135.5133514404297	0.9988793134689331	467.02685546875	139.50534057617188	0.9999513626098633	647.247802734375	113.90792846679688	0.00013756752014160156	466.1858825683594	141.0712890625	0.0016816556453704834	15	014
16	469.39813232421875	136.94100952148438	0.9998136758804321	471.34039306640625	136.5742645263672	0.023898214101791382	472.70233154296875	135.00726318359375	0.00045114755630493164	471.605712890625	142.45004272460938	0.0010502934455871582	15	014
17	360.5428161621094	134.9672088623047	0.21899956464767456	474.21868896484375	130.8053436279297	0.06293421983718872	646.9545288085938	29.925539016723633	0.00031492114067077637	478.32769775390625	132.2190704345703	4.8041343688964844e-5	15	014
18	362.89630126953125	135.45140075683594	0.9999622702598572	470.9233093261719	136.6284942626953	0.687354564666748	647.69970703125	28.93892478942871	0.00015866756439208984	471.72161865234375	141.8574676513672	0.0001875758171081543	15	014
19	470.555419921875	137.26397705078125	0.9862404465675354	472.5606994628906	136.83221435546875	0.2983073890209198	472.7485656738281	134.75006103515625	0.0008685588836669922	471.6888122558594	142.517822265625	0.00029861927032470703	15	014
20	470.71685791015625	136.35659790039062	0.9943147301673889	470.3810729980469	135.87396240234375	0.010742515325546265	473.5869445800781	134.28297424316406	0.00016644597053527832	471.8011779785156	142.1346893310547	0.00010147690773010254	15	014
21	469.9527587890625	137.90383911132812	0.9999997615814209	471.2386169433594	136.31004333496094	0.001622527837753296	647.7816772460938	29.92525291442871	0.0003629922866821289	458.7033386230469	146.31243896484375	0.00036647915840148926	15	014
22	360.1955261230469	134.55567932128906	0.9810875058174133	470.43896484375	133.6322021484375	0.9991453886032104	472.514404296875	133.11109924316406	0.00020745396614074707	477.0469970703125	134.14306640625	0.0002700388431549072	15	014
23	360.3055725097656	135.72120666503906	0.9998562335968018	471.9449768066406	137.2721710205078	0.049931496381759644	364.1088562011719	137.86618041992188	0.0001169741153717041	471.6566467285156	142.14572143554688	0.00017058849334716797	15	014
24	361.0684814453125	134.5128631591797	0.9999521970748901	471.8286437988281	137.61033630371094	0.988109827041626	472.0147705078125	139.3863067626953	0.00030303001403808594	464.6661682128906	144.31600952148438	0.0002262890338897705	15	014
25	362.6639099121094	135.82598876953125	0.9982355833053589	476.7784423828125	135.12843322753906	0.00390961766242981	472.892578125	135.87063598632812	0.0003980398178100586	471.4110107421875	142.76263427734375	0.00010392069816589355	15	014
26	361.8824768066406	136.1947784423828	0.9947078227996826	470.3956298828125	138.8920135498047	0.7820601463317871	543.772705078125	205.27993774414062	0.9999995231628418	542.77197265625	206.35787963867188	0.03584718704223633	15	014
27	471.08929443359375	137.37330627441406	0.9999998807907104	471.3150634765625	136.03880310058594	0.0009122490882873535	543.598388671875	204.5631561279297	0.999999463558197	540.7107543945312	204.31854248046875	0.007046371698379517	15	014
28	469.0495300292969	138.8145751953125	0.9999994039535522	469.8449401855469	137.42530822753906	0.0008860528469085693	542.79833984375	204.16412353515625	0.9999997615814209	540.572265625	205.08966064453125	0.004332780838012695	15	014
29	469.49517822265625	141.25791931152344	0.9943121671676636	471.646484375	138.67738342285156	0.16990044713020325	543.9403686523438	203.66502380371094	0.9999997019767761	540.83447265625	203.42747497558594	0.007759541273117065	15	014
30	362.79071044921875	135.0941619873047	0.9998840689659119	469.7587585449219	135.8480224609375	0.996504008769989	542.6964721679688	203.8274383544922	0.9999997019767761	540.3065185546875	203.74835205078125	0.015911370515823364	15	014
31	364.12451171875	134.8682861328125	0.9999995827674866	471.97088623046875	138.00772094726562	0.34588202834129333	544.0999145507812	203.43295288085938	1.0	540.2740478515625	203.9771270751953	0.0012949705123901367	15	014
32	468.43365478515625	138.6931915283203	0.10645744204521179	468.3808898925781	137.9033660888672	0.9962446689605713	542.8806762695312	203.47857666015625	0.9999997615814209	540.0888671875	203.70285034179688	0.0019384324550628662	15	014
33	470.8797912597656	136.74819946289062	0.9923024773597717	471.6664733886719	135.98681640625	0.009627550840377808	543.4545288085938	205.08314514160156	0.9999998807907104	540.899658203125	206.32492065429688	0.001468569040298462	15	014
34	361.3832702636719	135.05088806152344	0.9999911785125732	471.3071594238281	136.32176208496094	0.08693024516105652	543.8158569335938	204.0800018310547	0.9999998807907104	541.1502075195312	203.86940002441406	0.0021409690380096436	15	014
35	472.4961242675781	135.44837951660156	0.9993716478347778	544.9338989257812	206.80056762695312	0.0003231167793273926	542.8660278320312	204.41555786132812	0.9999992251396179	540.4913940429688	204.06068420410156	0.016990303993225098	15	014
36	471.2857360839844	137.994140625	0.9996940493583679	477.0760498046875	135.14462280273438	0.002056986093521118	544.3839111328125	204.3157958984375	1.0	540.5715942382812	204.42555236816406	0.0011349916458129883	15	014
37	471.8281555175781	137.55506896972656	0.9997192621231079	472.62237548828125	136.12167358398438	0.009729713201522827	543.243408203125	205.19686889648438	0.9999995231628418	540.681640625	204.91220092773438	0.01054885983467102	15	014
38	360.92803955078125	134.36309814453125	0.8659877777099609	471.88616943359375	136.37391662597656	0.9391570091247559	542.2243041992188	203.71177673339844	0.9999994039535522	538.3444213867188	203.30224609375	0.01796397566795349	15	014
39	361.82415771484375	134.58212280273438	0.9999992251396179	471.62127685546875	136.0562744140625	0.28214967250823975	541.9640502929688	204.44479370117188	0.9999996423721313	540.3296508789062	204.53199768066406	0.011184781789779663	15	014
40	470.2574462890625	138.0374298095703	0.99997878074646	471.5205078125	136.5171661376953	0.02830788493156433	542.9467163085938	204.7152557373047	0.9999997019767761	540.3143920898438	204.54705810546875	0.009180247783660889	15	014
41	360.7039794921875	133.53262329101562	0.9999830722808838	471.2881774902344	135.273193359375	0.6412901282310486	542.8768310546875	203.95770263671875	0.9999996423721313	541.4076538085938	204.53970336914062	0.020339399576187134	15	014
42	360.4323425292969	132.79751586914062	0.9999170303344727	471.588623046875	137.3906707763672	0.002271980047225952	543.7191772460938	204.1339874267578	1.0	540.5513916015625	204.44622802734375	0.0020545125007629395	15	014
43	360.84771728515625	133.2286376953125	0.9998362064361572	471.1674499511719	136.52816772460938	0.018061161041259766	543.1553344726562	203.39651489257812	0.9999997615814209	540.1193237304688	203.13768005371094	0.0074585676193237305	15	014
44	362.21319580078125	134.25347900390625	0.9999997019767761	471.98895263671875	134.9784393310547	0.9972000122070312	543.1856689453125	204.0854949951172	0.9999996423721313	540.855712890625	203.87545776367188	0.00743904709815979	15	014
45	363.065185546875	134.9390869140625	0.9998505115509033	471.98651123046875	135.98715209960938	0.9999328851699829	543.1746215820312	203.6325225830078	0.9999992251396179	540.7095336914062	203.45323181152344	0.004350930452346802	15	014
46	470.8091125488281	136.83836364746094	0.9983417391777039	471.63623046875	136.99649047851562	0.0007285177707672119	543.749267578125	203.64553833007812	0.9999998807907104	540.45947265625	203.70541381835938	0.002138465642929077	15	014
47	360.19049072265625	132.86448669433594	0.9998947978019714	470.82769775390625	136.4448699951172	0.7089377641677856	543.3062744140625	204.53338623046875	0.9999998807907104	540.3353881835938	204.60653686523438	0.008161216974258423	15	014
48	362.2131042480469	131.59654235839844	0.9999964833259583	472.5534973144531	135.61158752441406	0.024372965097427368	542.15576171875	203.89039611816406	0.9999994039535522	539.5838623046875	203.62796020507812	0.022404134273529053	15	014
49	361.1044921875	131.9474639892578	0.9999964237213135	472.811279296875	135.33592224121094	0.001587599515914917	543.4069213867188	203.8907470703125	0.9999997019767761	540.6103515625	203.92630004882812	0.008905261754989624	15	014
50	470.6104431152344	138.25357055664062	0.9941830635070801	360.4425964355469	130.5269317626953	0.4912293255329132	542.3450927734375	204.6397705078125	0.9999998211860657	539.8909912109375	204.6688995361328	0.004536569118499756	15	014
51	363.81536865234375	133.03317260742188	0.9999915361404419	471.52032470703125	134.1099090576172	0.9994908571243286	543.6318359375	203.5176544189453	0.9999991655349731	541.048095703125	203.26504516601562	0.02149340510368347	15	014
52	474.34857177734375	135.39251708984375	0.9999983310699463	361.39263916015625	131.57676696777344	0.0269852876663208	542.1858520507812	204.4202117919922	0.9999821782112122	540.3699340820312	203.9132080078125	0.022262156009674072	15	014
53	471.8189392089844	136.27537536621094	0.9996705055236816	472.01385498046875	135.46678161621094	0.002919614315032959	542.1298828125	204.47732543945312	0.9999993443489075	539.96533203125	204.25714111328125	0.010653287172317505	15	014
54	361.3376159667969	129.74684143066406	0.9994850754737854	470.86761474609375	133.76576232910156	0.7537226676940918	543.4727783203125	204.7303466796875	1.0	540.1898803710938	204.8003692626953	0.0017209649085998535	15	014
55	361.59814453125	130.2619171142578	0.9901880025863647	472.7120361328125	135.51197814941406	0.0035847723484039307	543.4866943359375	204.34385681152344	0.9999999403953552	540.592041015625	204.30404663085938	0.0012976229190826416	15	014
56	361.2137145996094	130.40255737304688	0.9996497631072998	472.5852966308594	134.81387329101562	0.018719255924224854	543.7005615234375	203.83758544921875	1.0	540.4026489257812	204.1746368408203	0.003306478261947632	15	014
57	471.5854797363281	136.6055145263672	0.9992725849151611	2.5415613651275635	201.43563842773438	0.008591413497924805	544.0729370117188	203.24867248535156	0.9999999403953552	540.8035278320312	203.44683837890625	0.0021816790103912354	15	014
58	472.17242431640625	134.41102600097656	0.9986905455589294	477.0580139160156	133.40176391601562	0.0008752048015594482	543.4510498046875	203.73922729492188	0.9999998807907104	540.4443359375	203.91355895996094	0.0014683902263641357	15	014
59	473.3758850097656	133.86239624023438	0.999998927116394	478.84136962890625	135.05294799804688	0.0007638037204742432	543.2409057617188	203.76673889160156	1.0	539.9305419921875	204.0472412109375	0.001921325922012329	15	014
60	471.30364990234375	134.23190307617188	0.9999867677688599	471.8115539550781	133.971923828125	0.003761887550354004	543.2167358398438	203.29864501953125	0.9999997019767761	540.5355224609375	203.1258087158203	0.0018266141414642334	15	014
61	469.7374267578125	135.51210021972656	0.9580501317977905	471.6000671386719	134.95460510253906	0.9679323434829712	543.1890258789062	204.27682495117188	0.9999999403953552	540.734130859375	204.39254760742188	0.009537279605865479	15	014
62	360.37939453125	128.11106872558594	0.9992525577545166	471.9288330078125	135.4759521484375	0.01049816608428955	544.1640625	205.03614807128906	1.0	541.4893798828125	205.48231506347656	0.0025583207607269287	15	014
63	471.95794677734375	134.57302856445312	0.9914045333862305	360.83367919921875	129.74168395996094	0.09942397475242615	543.6099853515625	204.42672729492188	0.9999998807907104	540.6243896484375	204.10256958007812	0.0010268688201904297	15	014
64	471.8858642578125	135.63978576660156	0.9993414878845215	472.1474914550781	135.26760864257812	0.003540605306625366	543.865966796875	203.90927124023438	0.9999998807907104	540.96337890625	204.386474609375	0.0028841793537139893	15	014
65	471.5328063964844	132.72132873535156	0.9984642267227173	358.3651428222656	129.27383422851562	0.8484625816345215	543.2877807617188	204.25161743164062	0.9999999403953552	540.0286254882812	204.5493927001953	0.010300517082214355	15	014
66	473.69219970703125	134.54005432128906	0.9999968409538269	358.491455078125	127.2632064819336	0.9999805688858032	543.4727172851562	204.04757690429688	0.9999988079071045	541.8907470703125	204.4970703125	0.010889798402786255	15	014
67	473.00933837890625	133.0196533203125	0.9999513626098633	359.4051208496094	128.07594299316406	0.999999463558197	542.734130859375	204.69772338867188	0.9999990463256836	539.379150390625	204.326904296875	0.02657186985015869	15	014
68	474.36767578125	132.93540954589844	0.99967360496521	477.6366882324219	132.3904266357422	0.002838701009750366	542.571044921875	203.56344604492188	0.9999979734420776	540.8555908203125	203.21498107910156	0.011414825916290283	15	014
69	471.09515380859375	134.457275390625	0.9999704360961914	476.71173095703125	132.36163330078125	0.0019639134407043457	542.5621948242188	204.7578887939453	0.9999994039535522	539.9228515625	204.65707397460938	0.01859787106513977	15	014
70	360.9167175292969	127.89324951171875	0.9999995231628418	471.1953125	134.4706573486328	0.00041219592094421387	543.1906127929688	204.8573455810547	0.9999998807907104	539.6900024414062	204.851318359375	0.0011420845985412598	15	014
71	473.42132568359375	132.29315185546875	0.9999918937683105	477.64910888671875	132.67872619628906	0.0009512901306152344	543.8667602539062	204.42262268066406	0.9999998211860657	541.1389770507812	204.58758544921875	0.007151186466217041	15	014
72	472.0906066894531	134.16847229003906	0.9999942183494568	357.5415344238281	127.64739990234375	0.0003427863121032715	543.6066284179688	204.30165100097656	0.9999997615814209	542.6206665039062	205.185302734375	0.009191364049911499	15	014
73	358.3611145019531	125.1033706665039	0.9999987483024597	540.4806518554688	206.0977020263672	0.0003076791763305664	542.9437255859375	203.7127685546875	0.9999996423721313	541.9929809570312	204.9738006591797	0.00837242603302002	15	014
74	472.0933532714844	134.95846557617188	0.9610390663146973	477.30401611328125	133.9790496826172	0.0020407140254974365	542.9097290039062	204.1261749267578	0.9999995231628418	540.0814208984375	203.90281677246094	0.005134373903274536	15	014
75	472.0353698730469	132.76043701171875	0.9999969005584717	358.9805603027344	127.90496063232422	0.010667860507965088	543.7262573242188	204.93785095214844	0.9999997019767761	541.0817260742188	204.99310302734375	0.02137291431427002	15	014
76	471.5548400878906	131.9470672607422	0.9999957084655762	476.5690612792969	131.70175170898438	0.0013729333877563477	543.31689453125	203.55165100097656	0.9999998807907104	540.9057006835938	203.74160766601562	0.00467759370803833	15	014
77	470.8459777832031	133.52066040039062	0.9957587718963623	472.4071960449219	133.06997680664062	0.0062100887298583984	542.88818359375	203.31253051757812	0.9999998807907104	540.3802490234375	203.1103515625	0.0031521618366241455	15	014
78	470.6779479980469	132.8051300048828	0.995847225189209	359.87579345703125	128.43446350097656	0.25264328718185425	542.029541015625	203.59413146972656	0.9999982118606567	540.1846923828125	203.1636199951172	0.004832476377487183	15	014
79	359.3319396972656	126.66139221191406	0.9996974468231201	472.70904541015625	133.91757202148438	0.003928124904632568	543.8133544921875	203.2077178955078	0.9999998807907104	540.7681274414062	203.5463409423828	0.0030805766582489014	15	014
80	473.7588806152344	134.27587890625	0.999945342540741	477.9672546386719	133.65296936035156	0.0008960068225860596	543.6173706054688	204.2423095703125	1.0	539.9325561523438	204.75450134277344	0.001748114824295044	15	014
81	358.01287841796875	128.507568359375	0.9643529653549194	471.4396667480469	132.149658203125	0.9995141625404358	544.1046142578125	204.03298950195312	0.9999998807907104	541.18310546875	204.65625	0.005616992712020874	15	014
82	471.8236083984375	135.53622436523438	0.9999942779541016	477.5447692871094	133.7882537841797	0.001558929681777954	543.0499267578125	205.0018310546875	0.9999999403953552	540.0880737304688	205.35675048828125	0.008274108171463013	15	014
83	471.59814453125	132.75331115722656	0.999983012676239	477.28912353515625	134.3353271484375	0.00035431981086730957	542.869140625	203.38836669921875	0.9999997615814209	539.760009765625	203.1510772705078	0.009904801845550537	15	014
84	473.17230224609375	133.95626831054688	0.9999822378158569	477.6996154785156	133.39048767089844	0.0012530088424682617	543.7515258789062	203.1499786376953	0.9999998807907104	540.3074340820312	203.13145446777344	0.005421876907348633	15	014
85	360.9625549316406	127.40446472167969	0.9997418522834778	471.66925048828125	133.0272674560547	0.04134884476661682	542.8629760742188	204.81390380859375	0.9999998807907104	540.9345092773438	205.3189697265625	0.002890676259994507	15	014
86	360.5447998046875	127.27384948730469	0.9998873472213745	472.4002685546875	133.74533081054688	0.013317018747329712	544.2035522460938	204.1515350341797	1.0	541.1356201171875	204.2561492919922	0.0022906064987182617	15	014
87	470.6756286621094	131.9853973388672	0.9999996423721313	470.98040771484375	132.86801147460938	0.000982046127319336	541.9453125	202.94424438476562	0.9999992847442627	539.6803588867188	202.7790985107422	0.008333772420883179	15	014
88	473.2628479003906	133.8661651611328	0.9999977350234985	477.81756591796875	133.12689208984375	0.0034842193126678467	542.8954467773438	203.6185302734375	0.9999992847442627	540.9920654296875	203.87049865722656	0.051098018884658813	15	014
89	360.1771240234375	125.85920715332031	0.9999731779098511	470.97149658203125	132.59727478027344	0.041792333126068115	543.8575439453125	203.207763671875	0.9999996423721313	541.1474609375	202.9469757080078	0.0040426552295684814	15	014
90	470.5159606933594	131.44151306152344	0.9999970197677612	471.06689453125	132.7203826904297	0.0003929436206817627	543.357421875	204.11558532714844	0.9999999403953552	540.7943725585938	204.29380798339844	0.005197644233703613	15	014
91	361.9732666015625	127.00894165039062	0.9999998807907104	470.6315002441406	134.65664672851562	0.000560075044631958	543.7313842773438	204.00624084472656	1.0	540.5689697265625	204.2640838623047	0.0077943503856658936	15	014
92	469.9937438964844	130.69151306152344	0.9999994039535522	542.2872314453125	207.19903564453125	0.0008115470409393311	543.4691162109375	204.4400177001953	0.9999995231628418	541.2255859375	204.29161071777344	0.012638449668884277	15	014
93	469.9970397949219	133.90475463867188	0.999948263168335	471.3265686035156	134.04237365722656	0.027168720960617065	542.0437622070312	204.54246520996094	0.9999986886978149	540.0861206054688	205.25672912597656	0.018354326486587524	15	014
94	469.6619873046875	132.52615356445312	0.9999998807907104	470.7917785644531	133.90847778320312	0.0010929703712463379	543.5596923828125	205.5968017578125	1.0	541.198974609375	205.68218994140625	0.004586696624755859	15	014
95	362.2876281738281	127.37903594970703	0.9999699592590332	469.6966857910156	132.146240234375	0.03903990983963013	543.43994140625	204.03041076660156	0.9999998807907104	540.330322265625	204.3767852783203	0.008164077997207642	15	014
96	361.55841064453125	127.0255126953125	0.9999998807907104	470.5449523925781	134.07656860351562	0.0062150657176971436	542.8164672851562	203.1510772705078	0.9999994039535522	540.1478881835938	202.6429901123047	0.005997210741043091	15	014
97	469.4557800292969	130.28160095214844	0.999538004398346	470.4070739746094	130.26722717285156	0.5591944456100464	542.9757690429688	203.5572509765625	0.9999992847442627	540.7888793945312	203.42477416992188	0.00726926326751709	15	014
98	360.5194396972656	127.62523651123047	0.9946596622467041	469.0964660644531	134.4938507080078	0.001202702522277832	544.596435546875	204.017822265625	1.0	541.0267333984375	204.2333984375	0.0018710196018218994	15	014
99	470.62408447265625	134.65049743652344	0.9999678134918213	471.1381530761719	134.23133850097656	0.0030300915241241455	543.468994140625	204.6327362060547	0.9999997019767761	540.787353515625	204.61891174316406	0.01980680227279663	15	014
100	469.6902160644531	135.92239379882812	0.999998927116394	470.30743408203125	135.48397827148438	0.0008335411548614502	541.6314086914062	204.31524658203125	0.9999979734420776	539.7952880859375	204.21871948242188	0.030500024557113647	15	014
101	470.1710510253906	132.9521942138672	1.0	359.1068115234375	129.14341735839844	0.0003205537796020508	543.8196411132812	204.0396728515625	0.9999998807907104	541.5573120117188	203.97222900390625	0.004170477390289307	15	014
102	360.41827392578125	127.9504165649414	0.9999980926513672	476.50048828125	132.3102264404297	0.0007738173007965088	542.1031494140625	203.8436279296875	0.9999996423721313	539.9600219726562	203.8828887939453	0.02102416753768921	15	014
103	360.6757507324219	127.05475616455078	0.9999999403953552	470.3389892578125	134.6854248046875	0.0010509490966796875	543.4253540039062	203.84405517578125	0.9999999403953552	540.75634765625	203.96714782714844	0.002529621124267578	15	014
104	471.15057373046875	132.04823303222656	1.0	444.885986328125	81.1947250366211	0.999636709690094	543.7283325195312	205.08956909179688	0.9999998211860657	541.4765625	205.5547637939453	0.013253122568130493	15	014
105	469.0420837402344	133.3072052001953	0.9999973773956299	365.1324768066406	128.0664520263672	0.0034317970275878906	543.1942749023438	204.4261932373047	0.9999998211860657	540.443359375	204.4483184814453	0.008539348840713501	15	014
106	469.6588134765625	134.45806884765625	1.0	470.6190185546875	136.57589721679688	0.0012545287609100342	542.5665893554688	203.1249542236328	0.9999997615814209	540.2713012695312	203.02725219726562	0.0022749900817871094	15	014
107	469.99957275390625	133.14707946777344	0.9999876022338867	470.92803955078125	133.617919921875	0.004374265670776367	541.9348754882812	204.69105529785156	0.9999990463256836	539.952880859375	205.23451232910156	0.005594134330749512	15	014
108	361.59429931640625	127.08795166015625	0.9998431205749512	470.48687744140625	134.18109130859375	0.010745435953140259	543.3741455078125	203.3865203857422	0.9999999403953552	540.0632934570312	203.26837158203125	0.0018467307090759277	15	014
109	470.2862854003906	134.61720275878906	1.0	476.80712890625	132.90499877929688	0.00020959973335266113	542.7144165039062	204.70492553710938	0.9999990463256836	540.9005737304688	205.2916717529297	0.052430033683776855	15	014
110	470.9230041503906	135.06202697753906	0.9999992847442627	471.3639221191406	134.45977783203125	0.0015844106674194336	543.6273803710938	204.71255493164062	0.9999997019767761	541.693115234375	204.45108032226562	0.024625837802886963	15	014
111	360.67010498046875	128.395263671875	0.9999995231628418	360.108642578125	130.04660034179688	0.0015621185302734375	543.1329345703125	204.0704345703125	0.9999996423721313	540.4807739257812	203.93911743164062	0.013680070638656616	15	014
112	360.52191162109375	129.5054168701172	0.9999980926513672	471.90997314453125	134.32598876953125	0.019705355167388916	543.6387939453125	203.90325927734375	1.0	540.7001342773438	204.08514404296875	0.0016645193099975586	15	014
113	472.7906799316406	135.04827880859375	0.9999945163726807	477.89434814453125	134.13922119140625	0.003108799457550049	543.6311645507812	204.3352508544922	0.9999998807907104	540.9196166992188	204.18002319335938	0.0036208033561706543	15	014
114	359.7311096191406	129.29795837402344	0.9999983310699463	470.759033203125	135.31524658203125	0.0014528930187225342	542.1914672851562	203.91944885253906	0.9999943971633911	540.3883666992188	203.98806762695312	0.1380774974822998	15	014
115	358.4920349121094	126.05181884765625	1.0	478.08795166015625	132.35400390625	0.001969248056411743	543.758544921875	204.38914489746094	0.9999995231628418	542.9601440429688	205.13217163085938	0.019347965717315674	15	014
116	358.66058349609375	129.19540405273438	0.9999996423721313	472.60308837890625	128.8872833251953	0.9873625636100769	543.4603271484375	204.44728088378906	0.9999995231628418	540.8565673828125	203.92955017089844	0.011041522026062012	15	014
117	473.1787109375	135.21792602539062	0.9999955892562866	472.2401123046875	135.18898010253906	0.0006892383098602295	544.5906372070312	204.34153747558594	1.0	541.1793823242188	204.7557830810547	0.00211334228515625	15	014
118	473.833740234375	133.25889587402344	0.9998520016670227	472.89605712890625	133.8782196044922	0.00601533055305481	543.6674194335938	203.38107299804688	0.9999998807907104	540.9873657226562	203.57992553710938	0.007693976163864136	15	014
119	358.3544006347656	129.3473358154297	0.999996542930603	478.20208740234375	133.98464965820312	0.0034942626953125	542.5266723632812	204.4086456298828	0.9999990463256836	541.02685546875	204.8401336669922	0.06186524033546448	15	014
120	474.6852111816406	134.80545043945312	0.999992847442627	474.70159912109375	134.9152374267578	0.024781495332717896	543.539794921875	203.7931671142578	0.9999998211860657	540.8176879882812	203.45703125	0.0037631094455718994	15	014
121	475.07257080078125	134.94857788085938	0.999817967414856	475.5545654296875	135.2888946533203	0.01872837543487549	542.0049438476562	204.0821533203125	0.9999991655349731	540.1266479492188	203.42527770996094	0.004418700933456421	15	014
122	475.0663757324219	134.19972229003906	0.9997016191482544	475.3111572265625	134.45457458496094	0.2316853106021881	543.7666015625	204.90338134765625	0.9999998807907104	540.8442993164062	204.94674682617188	0.004124194383621216	15	014
123	474.2591247558594	134.6466522216797	0.9999999403953552	479.314208984375	136.0347137451172	0.0016499161720275879	542.8525390625	203.55319213867188	0.9999986290931702	541.0253295898438	203.51400756835938	0.04305022954940796	15	014
124	474.889892578125	134.78794860839844	0.9999910593032837	478.79351806640625	133.68824768066406	0.009633094072341919	542.9097290039062	203.46310424804688	0.9999988079071045	540.5674438476562	203.29454040527344	0.026294976472854614	15	014
125	356.28887939453125	129.64907836914062	0.9999687671661377	478.4535827636719	134.5100860595703	0.0013904273509979248	543.612548828125	204.5277862548828	0.9999998807907104	540.2140502929688	204.46315002441406	0.001339048147201538	15	014
126	475.5188293457031	133.74984741210938	0.9999958872795105	478.5839538574219	132.48045349121094	0.06166517734527588	543.5184936523438	203.28297424316406	0.9999995827674866	540.6949462890625	203.05442810058594	0.009861916303634644	15	014
127	474.9838562011719	134.70742797851562	0.9999997615814209	479.16845703125	136.42604064941406	0.0022120773792266846	542.990966796875	204.70269775390625	0.9999998807907104	539.7935791015625	204.60064697265625	0.002873718738555908	15	014
128	357.1913146972656	131.926513671875	1.0	479.9579772949219	136.23316955566406	0.0008422136306762695	543.2463989257812	204.2044677734375	0.9999977350234985	541.3109741210938	204.07362365722656	0.10107561945915222	15	014
129	356.5208740234375	130.6824493408203	1.0	479.1297302246094	134.54847717285156	0.007570475339889526	542.7413330078125	204.71153259277344	0.9999986886978149	540.5654907226562	205.00177001953125	0.03605511784553528	15	014
130	473.3954162597656	134.46234130859375	0.9999378323554993	478.1071472167969	133.4281463623047	0.002563685178756714	543.679931640625	204.91619873046875	0.9999982118606567	541.4402465820312	204.4369354248047	0.02522331476211548	15	014
131	357.060546875	131.43878173828125	1.0	479.428955078125	135.05929565429688	0.038603127002716064	543.495849609375	203.97727966308594	0.9999997615814209	540.9779052734375	204.03997802734375	0.011691153049468994	15	014
132	474.9320068359375	134.49221801757812	0.9984745979309082	474.90911865234375	134.8047637939453	0.10357150435447693	542.7711791992188	203.7292938232422	0.9999992251396179	540.3720092773438	203.54734802246094	0.007690161466598511	15	014
133	355.6891784667969	131.40399169921875	1.0	480.37841796875	134.8720245361328	0.002311915159225464	543.8317260742188	205.06585693359375	0.9999998807907104	541.034423828125	205.09791564941406	0.00647464394569397	15	014
134	357.84197998046875	131.13290405273438	1.0	474.7054138183594	135.20303344726562	0.13264790177345276	543.2965087890625	204.15798950195312	0.9999995231628418	541.3954467773438	204.14419555664062	0.03639349341392517	15	014
135	355.46533203125	129.9889373779297	0.9999991059303284	481.2478332519531	134.92898559570312	0.005083560943603516	543.586181640625	204.07278442382812	0.9999987483024597	541.2396240234375	203.79345703125	0.007364362478256226	15	014
136	476.16387939453125	134.1425018310547	0.995385468006134	478.1387023925781	133.744873046875	0.08569452166557312	542.68017578125	205.12179565429688	0.999998927116394	540.52490234375	204.74996948242188	0.025438427925109863	15	014
137	356.5260925292969	130.19744873046875	1.0	481.4376525878906	135.94207763671875	0.0006678104400634766	544.075927734375	203.68893432617188	1.0	541.4564819335938	203.82937622070312	0.0025315284729003906	15	014
138	355.615966796875	130.5789031982422	1.0	477.4726867675781	136.72341918945312	0.3212409019470215	543.4481201171875	204.39109802246094	0.9999998807907104	540.7689208984375	204.49679565429688	0.006110161542892456	15	014
139	355.51806640625	129.3279266357422	1.0	480.0103454589844	133.08517456054688	0.008557289838790894	543.0639038085938	202.9823455810547	0.9999998807907104	539.6376342773438	204.12933349609375	0.0026061534881591797	15	014
140	476.9132080078125	134.81578063964844	0.9999997615814209	480.42279052734375	133.82485961914062	0.0037319064140319824	543.814453125	204.1967010498047	0.9999995827674866	541.7936401367188	204.2779541015625	0.017461508512496948	15	014
141	356.8910827636719	130.5196075439453	0.9999973773956299	479.0041809082031	134.2072296142578	0.011705636978149414	543.2330932617188	204.56686401367188	0.9999997615814209	540.5148315429688	204.5299530029297	0.03123989701271057	15	014
142	356.4848327636719	129.41519165039062	0.9999998211860657	480.7180480957031	133.8328399658203	0.0013566017150878906	542.505859375	203.7462158203125	0.9999995231628418	540.5352172851562	203.45433044433594	0.02068951725959778	15	014
143	355.1519775390625	129.37307739257812	0.9999608993530273	478.94384765625	134.78350830078125	0.004071056842803955	543.6953125	204.95187377929688	0.9999997615814209	541.2692260742188	205.0728302001953	0.09198090434074402	15	014
144	357.0486755371094	130.45729064941406	0.9999998807907104	480.5343017578125	134.60855102539062	0.0015621185302734375	544.1956176757812	204.35047912597656	0.9999998807907104	541.354736328125	204.22174072265625	0.002252519130706787	15	014
145	355.291748046875	130.2508544921875	1.0	481.3775329589844	135.51744079589844	0.0005941987037658691	543.3115234375	204.15087890625	0.9999997615814209	540.3582763671875	204.09490966796875	0.003019094467163086	15	014
146	355.4046325683594	129.9585723876953	1.0	481.12078857421875	135.69918823242188	0.0007923543453216553	542.7383422851562	203.83511352539062	0.9999984502792358	540.5926513671875	203.5685577392578	0.017716050148010254	15	014
147	356.1708068847656	129.1355438232422	0.9999997615814209	480.50164794921875	135.21524047851562	0.10068660974502563	542.7254638671875	203.577392578125	0.9999996423721313	540.2053833007812	203.7483673095703	0.006951481103897095	15	014
148	355.8750915527344	130.10203552246094	1.0	480.3182373046875	135.43499755859375	0.13810977339744568	542.7744750976562	204.55215454101562	0.9999994039535522	540.534423828125	204.56838989257812	0.01925221085548401	15	014
149	354.474853515625	130.0985870361328	0.9999996423721313	545.5595703125	206.45645141601562	0.0003738701343536377	543.6582641601562	203.8453369140625	0.9999997615814209	541.0428466796875	203.94857788085938	0.006709188222885132	15	014
150	352.35009765625	128.879638671875	0.9999998807907104	480.0903015136719	134.77777099609375	0.004289090633392334	543.0084228515625	203.86509704589844	1.0	540.2546997070312	204.3849639892578	0.008204430341720581	15	014
151	478.7804870605469	134.4238739013672	1.0	544.8792114257812	206.36485290527344	0.00031241774559020996	543.5579223632812	203.70870971679688	0.9999998211860657	540.5908203125	203.81240844726562	0.008519470691680908	15	014
152	478.7875061035156	134.08836364746094	0.9999650716781616	480.8199157714844	134.98179626464844	0.0034260153770446777	542.8316040039062	204.50357055664062	0.9999996423721313	540.4192504882812	204.26983642578125	0.010837137699127197	15	014
153	355.4973449707031	130.6523895263672	1.0	481.6190490722656	134.7335205078125	0.004394561052322388	544.3111572265625	203.97108459472656	1.0	540.9463500976562	204.14837646484375	0.0018278956413269043	15	014
154	354.6448059082031	131.4578857421875	0.999995768070221	355.2874755859375	131.6197509765625	0.42412495613098145	543.0494384765625	204.125244140625	0.9999995827674866	540.36865234375	203.5054473876953	0.0030382871627807617	15	014
155	354.9537353515625	129.67529296875	0.9999964237213135	480.4652404785156	134.267578125	0.03423556685447693	541.8966064453125	203.81712341308594	0.9999977946281433	539.7843017578125	203.07040405273438	0.008404284715652466	15	014
156	356.5066223144531	130.7019805908203	1.0	481.6545104980469	135.98104858398438	0.0009468793869018555	543.8190307617188	204.3272705078125	0.9999998807907104	540.7433471679688	204.1124725341797	0.003082871437072754	15	014
157	355.2964782714844	130.7618408203125	1.0	481.4292907714844	135.3311309814453	0.0010704398155212402	542.73828125	203.5271453857422	0.9999998807907104	540.0113525390625	203.29495239257812	0.00351598858833313	15	014
158	354.2585754394531	129.8090362548828	1.0	481.203125	135.17431640625	0.01590821146965027	543.1295166015625	203.1370391845703	0.9999998807907104	540.5790405273438	203.21417236328125	0.004948258399963379	15	014
159	354.57427978515625	131.24693298339844	0.9999999403953552	355.9449462890625	132.40550231933594	0.002584785223007202	543.2034301757812	204.33566284179688	0.9999997615814209	540.7813720703125	204.04647827148438	0.012457191944122314	15	014
160	354.9207763671875	129.79666137695312	1.0	480.31329345703125	135.03692626953125	0.05737754702568054	543.3319702148438	203.62710571289062	0.9999998807907104	540.47021484375	203.6733856201172	0.01649913191795349	15	014
161	354.7364501953125	130.82960510253906	1.0	481.8471374511719	134.70816040039062	0.000934600830078125	543.316650390625	203.47500610351562	0.9999998211860657	540.997802734375	203.38665771484375	0.00340232253074646	15	014
162	354.3641662597656	129.9683380126953	0.9995309114456177	479.4999084472656	134.3162078857422	0.9088064432144165	542.8441162109375	203.92564392089844	0.9999991655349731	540.5958862304688	203.7574920654297	0.015185534954071045	15	014
163	353.5627746582031	129.6466522216797	0.9999987483024597	479.76873779296875	134.6705780029297	0.7765229940414429	543.6160888671875	204.5755615234375	0.9999998807907104	541.0943603515625	204.66220092773438	0.0020426809787750244	15	014
164	353.3714599609375	129.40621948242188	0.99994957447052	477.5732116699219	135.10787963867188	0.9240673184394836	542.3692016601562	204.34262084960938	0.9999997615814209	540.0963134765625	204.20362854003906	0.005246192216873169	15	014
165	352.82861328125	128.81190490722656	1.0	479.4474792480469	134.95068359375	0.004144787788391113	543.4041137695312	204.7820281982422	0.9999998211860657	540.3991088867188	204.94114685058594	0.005231142044067383	15	014
166	352.3929443359375	128.3235626220703	0.9999998807907104	481.9600524902344	135.48272705078125	0.09691813588142395	543.249267578125	204.23403930664062	0.9999996423721313	540.639892578125	203.95875549316406	0.007353931665420532	15	014
167	478.1461486816406	134.47341918945312	0.9999995827674866	481.3579406738281	134.6657257080078	0.0004885494709014893	543.2830810546875	204.1600341796875	0.9999988079071045	540.4788818359375	203.95179748535156	0.058527201414108276	15	014
168	478.10797119140625	135.11058044433594	0.9999999403953552	355.7335510253906	132.00775146484375	0.00249442458152771	543.4329833984375	204.23959350585938	0.9999998807907104	540.396240234375	204.46246337890625	0.0048274993896484375	15	014
169	354.93157958984375	130.968017578125	1.0	480.4795837402344	133.8009033203125	0.4311642050743103	542.1904907226562	204.1942596435547	0.9999940395355225	540.6178588867188	203.681640625	0.03894704580307007	15	014
170	354.4891052246094	131.585693359375	0.9999980330467224	481.0685119628906	136.36619567871094	0.08813416957855225	542.8828735351562	204.92074584960938	0.9999993443489075	540.4209594726562	204.94125366210938	0.023136258125305176	15	014
171	355.4490661621094	130.3194122314453	1.0	481.89788818359375	134.4901885986328	0.0008162558078765869	543.9090576171875	203.88803100585938	0.9999999403953552	540.6378173828125	204.281494140625	0.0018139183521270752	15	014
172	355.0310974121094	131.05184936523438	1.0	480.7525329589844	135.8994140625	0.002444237470626831	544.8901977539062	204.57186889648438	0.9999998807907104	541.74560546875	204.52418518066406	0.007116466760635376	15	014
173	353.7896728515625	129.72015380859375	1.0	481.7933654785156	135.45355224609375	0.0013305842876434326	542.0990600585938	205.47747802734375	0.9999996423721313	539.607666015625	205.13351440429688	0.013552576303482056	15	014
174	354.2497863769531	130.41891479492188	1.0	480.70892333984375	135.8035888671875	0.003534674644470215	543.9069213867188	203.50169372558594	1.0	540.949951171875	203.54249572753906	0.0022698938846588135	15	014
175	353.5953369140625	130.2845916748047	1.0	481.03607177734375	135.46347045898438	0.008225977420806885	542.7095336914062	202.85716247558594	0.9999999403953552	539.8934936523438	202.55433654785156	0.001841038465499878	15	014
176	353.26641845703125	130.23085021972656	1.0	480.3262023925781	135.68917846679688	0.0018412470817565918	543.4163818359375	203.7106170654297	0.9999998807907104	540.4151000976562	203.97946166992188	0.007742762565612793	15	014
177	352.6224060058594	135.03587341308594	0.9999997615814209	2.8495535850524902	205.4181365966797	0.0018183887004852295	543.1814575195312	204.71530151367188	0.9999999403953552	540.9988403320312	205.00485229492188	0.0022663772106170654	15	014
178	475.1745300292969	130.92349243164062	1.0	348.36395263671875	129.59120178222656	0.16892457008361816	542.4522705078125	204.3608856201172	0.9999979734420776	540.7714233398438	203.84298706054688	0.016568899154663086	15	014
179	406.2729187011719	79.60826110839844	0.9995666742324829	332.9298400878906	103.02808380126953	0.0019653141498565674	543.43017578125	204.176513671875	0.9999998807907104	540.3445434570312	203.79669189453125	0.0059545934200286865	15	014
180	5.169899940490723	483.0442199707031	0.0001093745231628418	397.2095947265625	80.22097778320312	0.0022578537464141846	543.2870483398438	204.08799743652344	0.9999999403953552	540.3565063476562	204.194580078125	0.004058241844177246	15	014
181	388.04296875	78.9738998413086	0.0021004676818847656	281.4317626953125	121.58892059326172	0.8917707204818726	544.2048950195312	204.8055419921875	0.9999999403953552	541.3563842773438	205.161376953125	0.00641980767250061	15	014
182	256.90283203125	126.42440032958984	0.9946067333221436	259.08551025390625	127.79662322998047	0.517212450504303	543.0288696289062	204.5845184326172	0.999999463558197	542.2277221679688	205.2000274658203	0.00618356466293335	15	014
183	236.6267547607422	128.24075317382812	0.999992311000824	239.2964630126953	130.402587890625	0.003612011671066284	542.184326171875	204.9497528076172	0.9999997615814209	539.9155883789062	204.89146423339844	0.00768473744392395	15	014
184	223.40573120117188	131.2081756591797	1.0	225.0343017578125	132.18260192871094	0.06264415383338928	544.1913452148438	203.866943359375	0.9999999403953552	541.3018798828125	204.3480987548828	0.004869520664215088	15	014
185	210.07781982421875	138.060546875	0.06815958023071289	211.74952697753906	136.833984375	0.9999948143959045	543.6859741210938	205.07852172851562	0.9999998211860657	541.5228881835938	205.97561645507812	0.011531412601470947	15	014
186	259.24249267578125	102.60865783691406	0.9997097253799438	199.89686584472656	138.75674438476562	0.9999532699584961	540.8569946289062	204.77804565429688	0.9999295473098755	539.7042236328125	204.2840576171875	0.0889255702495575	15	014
187	183.3126220703125	139.83950805664062	0.7259277105331421	261.07318115234375	96.43619537353516	1.0	542.48876953125	204.08834838867188	0.9999990463256836	540.6478881835938	203.86083984375	0.017393022775650024	15	014
188	177.9046630859375	139.88478088378906	0.9886640310287476	247.29574584960938	101.9470443725586	0.9998136758804321	543.9157104492188	205.53143310546875	1.0	542.3486938476562	206.18038940429688	0.0075833797454833984	15	014
189	164.3524169921875	132.82069396972656	0.2690276503562927	234.3808135986328	111.22669219970703	1.0	543.9296264648438	204.81056213378906	0.9999998807907104	542.2866821289062	205.843994140625	0.012483775615692139	15	014
190	232.40969848632812	119.54818725585938	0.0011990368366241455	232.08892822265625	121.09201049804688	0.9998794794082642	543.2265625	203.73638916015625	0.9999992847442627	541.1263427734375	203.735595703125	0.011959671974182129	15	014
191	546.2513427734375	210.05050659179688	0.00013324618339538574	221.4174041748047	137.7720184326172	0.9979318380355835	542.3944091796875	204.38455200195312	0.9999991655349731	539.8937377929688	204.28306579589844	0.014050900936126709	15	014
192	173.79583740234375	119.88256072998047	0.9535776376724243	197.04624938964844	143.26747131347656	0.9678188562393188	544.015869140625	205.20106506347656	1.0	540.8241577148438	205.43812561035156	0.007473170757293701	15	014
193	173.34466552734375	117.60330963134766	1.0	178.10006713867188	120.6427230834961	0.0030296146869659424	542.9425659179688	204.95587158203125	0.9999997615814209	540.2453002929688	204.91079711914062	0.013303965330123901	15	014
194	171.33163452148438	113.22308349609375	0.05648311972618103	131.50735473632812	152.6122589111328	0.9988325834274292	542.6632080078125	204.97691345214844	0.9999998807907104	540.2158813476562	205.3548126220703	0.015227407217025757	15	014
195	182.401123046875	111.66995239257812	0.9995702505111694	190.9832000732422	113.63766479492188	0.965420126914978	543.2139892578125	204.986328125	0.9999998807907104	540.5693969726562	204.85353088378906	0.003939598798751831	15	014
196	178.92041015625	110.33545684814453	0.8978021144866943	197.190185546875	108.7597427368164	0.9999691247940063	543.7168579101562	205.346435546875	0.9999998211860657	542.043212890625	205.6826171875	0.017773091793060303	15	014
197	183.85006713867188	112.7383804321289	0.9999998807907104	189.91542053222656	114.48926544189453	0.8087357878684998	542.13330078125	203.5282745361328	0.9999999403953552	540.62255859375	203.78663635253906	0.01007688045501709	15	014
198	192.56651306152344	112.85932922363281	0.0008469820022583008	191.64727783203125	112.59428405761719	1.0	540.8150634765625	204.38272094726562	0.9999989867210388	539.1649169921875	204.914306640625	0.029368221759796143	15	014
199	192.7325897216797	115.1293716430664	0.0006800591945648193	187.12901306152344	114.76250457763672	1.0	542.421630859375	204.5559539794922	0.9999966621398926	540.43212890625	204.16995239257812	0.03183749318122864	15	014
200	181.78878784179688	117.04842376708984	0.0005783140659332275	179.0806427001953	115.3648681640625	1.0	543.9642944335938	203.92361450195312	0.9999998211860657	541.4642944335938	204.15281677246094	0.022469133138656616	15	014
201	177.51385498046875	114.08873748779297	0.00016167759895324707	172.9248504638672	113.10001373291016	1.0	542.514892578125	204.74276733398438	0.9999998807907104	540.1991577148438	205.02877807617188	0.00775378942489624	15	014
202	170.8155975341797	104.9655532836914	0.0008346438407897949	169.0524139404297	110.95736694335938	1.0	542.646728515625	204.86903381347656	0.9999994039535522	540.24853515625	204.5574493408203	0.02048322558403015	15	014
203	545.9381713867188	206.9643096923828	0.00010058283805847168	539.8887329101562	205.486083984375	0.0003762543201446533	541.8431396484375	202.91087341308594	0.9999995827674866	539.5585327148438	202.8177032470703	0.0045996904373168945	15	014
204	546.1548461914062	210.5175323486328	0.00014570355415344238	545.1102294921875	206.57989501953125	0.00022873282432556152	542.5521240234375	204.82846069335938	0.9999985694885254	540.8081665039062	204.5540313720703	0.0308380126953125	15	014
205	545.9446411132812	206.16970825195312	0.00010657310485839844	543.0909423828125	207.24581909179688	0.0002550184726715088	541.9523315429688	202.6342315673828	0.9999998807907104	539.62109375	202.66233825683594	0.001498103141784668	15	014
206	151.61984252929688	103.87537384033203	0.008606702089309692	149.80789184570312	106.18839263916016	0.9986448287963867	542.3546752929688	204.30519104003906	0.9999998211860657	539.4761352539062	204.358154296875	0.009171515703201294	15	014
207	149.00482177734375	102.22139739990234	0.00025218725204467773	147.68600463867188	104.81364440917969	1.0	543.6021118164062	203.63661193847656	1.0	540.524169921875	203.971435546875	0.0022560954093933105	15	014
208	151.08432006835938	101.19837188720703	0.00023496150970458984	150.92062377929688	102.7618637084961	1.0	542.8203125	204.1265106201172	0.9999998807907104	539.727294921875	204.16831970214844	0.0030806660652160645	15	014
209	146.30711364746094	101.03103637695312	0.0003281533718109131	145.97149658203125	99.00442504882812	1.0	542.4459838867188	204.66470336914062	0.9999996423721313	540.1406860351562	204.51100158691406	0.009737193584442139	15	014
210	147.25782775878906	96.79161834716797	0.004052907228469849	147.26243591308594	96.41761779785156	0.9999995231628418	543.2135009765625	203.63931274414062	0.9999998211860657	540.8418579101562	203.75811767578125	0.010099470615386963	15	014
211	148.87893676757812	99.48036193847656	0.0006973743438720703	146.1842041015625	98.45271301269531	1.0	542.7114868164062	204.3588409423828	0.999997615814209	540.5572509765625	204.2013702392578	0.029806792736053467	15	014
212	150.0885009765625	101.8153305053711	0.0002428889274597168	147.928955078125	100.06634521484375	1.0	543.5516967773438	204.79026794433594	0.9999998807907104	540.7337036132812	204.92330932617188	0.006661951541900635	15	014
213	542.3495483398438	209.57415771484375	0.00021696090698242188	147.34002685546875	98.5458755493164	0.012044459581375122	542.3807373046875	205.02056884765625	0.9999940395355225	540.5442504882812	205.77804565429688	0.01518300175666809	15	014
214	128.8560333251953	95.66555786132812	0.1765170693397522	141.8472442626953	93.82196044921875	0.9778332710266113	544.6087036132812	204.1821746826172	1.0	541.3097534179688	204.2679901123047	0.0037778913974761963	15	014
215	135.63302612304688	93.05292510986328	0.00018706917762756348	144.11929321289062	93.40481567382812	0.8565321564674377	543.3506469726562	204.83343505859375	0.9999998807907104	540.3231811523438	204.78756713867188	0.007765382528305054	15	014
216	546.3429565429688	210.2047119140625	8.746981620788574e-5	145.81661987304688	87.84491729736328	0.004576355218887329	543.8883056640625	204.70082092285156	1.0	540.9508666992188	204.8939208984375	0.002462238073348999	15	014
217	134.56277465820312	97.8681411743164	0.0010822713375091553	144.6242218017578	90.61935424804688	1.0	543.1216430664062	204.40313720703125	0.9999998807907104	540.3869018554688	204.7503662109375	0.0038534998893737793	15	014
218	134.4539031982422	91.75399017333984	0.0002733469009399414	142.34979248046875	89.41410064697266	0.9999997615814209	542.4779663085938	204.06936645507812	0.9999996423721313	539.8809814453125	203.90159606933594	0.017203092575073242	15	014
219	546.4559936523438	209.65797424316406	0.00023692846298217773	144.95591735839844	89.61064147949219	0.9999992847442627	543.2709350585938	203.74440002441406	0.9999997019767761	541.029052734375	203.73687744140625	0.007982760667800903	15	014
220	134.65695190429688	93.22221374511719	0.00014141201972961426	144.62612915039062	91.89431762695312	0.9999738335609436	544.3330688476562	204.3100128173828	1.0	540.7659301757812	204.5046844482422	0.001892775297164917	15	014
221	2.3516035079956055	201.71194458007812	0.00046494603157043457	146.23785400390625	88.46979522705078	0.004463315010070801	543.8927001953125	204.28111267089844	0.9999998807907104	540.8919067382812	204.4544677734375	0.008137375116348267	15	014
222	546.7014770507812	209.52589416503906	0.00011807680130004883	146.37271118164062	84.73506164550781	0.991065502166748	543.6033325195312	203.58363342285156	0.9999999403953552	540.6722412109375	203.5831298828125	0.003041863441467285	15	014
223	546.0612182617188	209.6101531982422	0.0001729428768157959	540.709228515625	205.99176025390625	0.0005964934825897217	542.706298828125	203.78407287597656	0.9999992847442627	540.7041625976562	203.5983123779297	0.00782826542854309	15	014
224	546.154541015625	210.5640869140625	0.00011962652206420898	3.7635438442230225	211.8289031982422	0.0002962946891784668	542.7783203125	204.65243530273438	0.9999995231628418	540.3756103515625	204.53805541992188	0.030178993940353394	15	014
225	1.9977989196777344	199.30416870117188	0.00027126073837280273	3.676481246948242	198.24859619140625	0.011324167251586914	542.1510620117188	203.25830078125	0.9999998807907104	539.6826171875	202.89906311035156	0.004315048456192017	15	014
226	546.7166137695312	210.1867218017578	0.00013762712478637695	545.68408203125	206.86965942382812	0.00017452239990234375	544.1035766601562	204.439697265625	1.0	540.7642211914062	204.95872497558594	0.002059459686279297	15	014
227	5.371408462524414	483.1485900878906	0.00016626715660095215	542.1572875976562	207.4483642578125	0.0003965795040130615	543.3180541992188	204.22080993652344	0.9999995827674866	541.0565185546875	204.30154418945312	0.02769330143928528	15	014
228	546.513916015625	209.8201904296875	0.00017070770263671875	541.7095947265625	207.35183715820312	0.00024110078811645508	542.1600952148438	203.67449951171875	0.9999982714653015	540.4376220703125	203.8350830078125	0.07770568132400513	15	014
229	546.533935546875	209.75010681152344	0.00016880035400390625	542.00146484375	207.06451416015625	0.0004672110080718994	543.1813354492188	203.8350830078125	0.9999985098838806	540.9539794921875	203.5988006591797	0.017284363508224487	15	014
230	546.268310546875	210.16705322265625	0.00019761919975280762	117.43732452392578	179.8499298095703	0.6670346260070801	542.5198364257812	204.06333923339844	0.9999983310699463	540.9462280273438	204.1016387939453	0.05635598301887512	15	014
231	546.6641845703125	209.47613525390625	0.0001634359359741211	541.9307861328125	207.3210906982422	0.001178354024887085	543.4593505859375	203.3224639892578	0.9999996423721313	541.1094360351562	203.27615356445312	0.00602373480796814	15	014
232	546.012939453125	209.86514282226562	0.00013464689254760742	542.3815307617188	205.72775268554688	0.00031307339668273926	542.3672485351562	204.05458068847656	0.9999978542327881	540.3989868164062	203.46359252929688	0.03611835837364197	15	014
233	546.2874755859375	209.11314392089844	0.0002853870391845703	541.7780151367188	206.74462890625	0.0014241039752960205	542.1597290039062	203.1505889892578	0.99998939037323	540.263427734375	202.87481689453125	0.045342862606048584	15	014
234	542.0460205078125	208.7437744140625	0.00015693902969360352	543.4205322265625	207.99740600585938	0.0003465116024017334	542.1997680664062	203.50567626953125	0.9999997019767761	540.0032958984375	203.3790740966797	0.005536705255508423	15	014
235	5.348723411560059	483.1422119140625	0.00014257431030273438	544.9266357421875	206.05340576171875	0.00018960237503051758	543.2577514648438	203.91302490234375	0.9999998807907104	540.3250732421875	203.83773803710938	0.0023832321166992188	15	014
236	546.7493286132812	209.85552978515625	0.00019502639770507812	545.1383056640625	206.84707641601562	0.00015056133270263672	543.9713134765625	204.31556701660156	1.0	540.680419921875	204.17822265625	0.0014824271202087402	15	014
237	546.1328125	209.97512817382812	0.00014787912368774414	543.3042602539062	204.92369079589844	0.00020101666450500488	542.5281982421875	204.32716369628906	0.9999997615814209	540.3309936523438	204.2199249267578	0.006773650646209717	15	014
238	542.7255859375	208.3975067138672	0.0001907646656036377	541.5197143554688	206.85842895507812	0.0008890330791473389	542.4388427734375	203.63760375976562	0.9999979138374329	540.7454223632812	203.54061889648438	0.025097012519836426	15	014
239	546.1539306640625	210.3792724609375	0.00010058283805847168	544.979248046875	207.33885192871094	0.00013008713722229004	542.9075927734375	204.8017578125	0.9999999403953552	540.1375122070312	204.9110107421875	0.0031891465187072754	15	014
240	546.206298828125	206.78253173828125	7.578730583190918e-5	540.6436157226562	205.5061798095703	0.0003438889980316162	542.7854614257812	203.21788024902344	0.999999463558197	540.5218505859375	203.42831420898438	0.02374422550201416	15	014
241	546.7689208984375	210.4933319091797	7.87973403930664e-5	111.82141876220703	113.63114166259766	0.28965890407562256	544.3329467773438	204.6184539794922	1.0	541.6810913085938	204.9315643310547	0.004419654607772827	15	014
242	546.511474609375	209.53697204589844	9.840726852416992e-5	544.9080200195312	205.67828369140625	0.00028464198112487793	543.0286865234375	203.45481872558594	0.9999998807907104	540.6422119140625	203.58665466308594	0.013720005750656128	15	014
243	542.6097412109375	208.95413208007812	8.654594421386719e-5	3.3249189853668213	199.89144897460938	0.00040075182914733887	543.1123046875	204.0291748046875	0.9999998807907104	540.5660400390625	203.632080078125	0.004492282867431641	15	014
244	5.29127311706543	482.6720275878906	5.9723854064941406e-5	545.0318603515625	207.07960510253906	0.0001004636287689209	543.6564331054688	205.16563415527344	0.9999998807907104	540.424072265625	205.35084533691406	0.008413702249526978	15	014
245	546.2774658203125	210.11978149414062	0.00012063980102539062	544.4744262695312	206.579833984375	0.00017085671424865723	542.9076538085938	204.1051483154297	0.9999998807907104	539.9696044921875	204.5986328125	0.008029907941818237	15	014
246	545.8585815429688	210.32298278808594	0.00018516182899475098	541.7720947265625	207.29263305664062	0.0007924139499664307	542.408447265625	204.76931762695312	0.9999982714653015	539.9663696289062	204.57833862304688	0.01791614294052124	15	014
247	542.748779296875	209.675048828125	0.00018352270126342773	544.528076171875	206.4840545654297	0.0005292892456054688	542.5517578125	204.60032653808594	0.9999960064888	540.223388671875	204.0396270751953	0.05965679883956909	15	014
248	547.1026611328125	209.71612548828125	0.0001881420612335205	545.872802734375	206.12796020507812	0.00027555227279663086	543.6670532226562	203.60121154785156	0.9999997615814209	541.42236328125	203.80816650390625	0.006886988878250122	15	014
249	546.918701171875	209.9279327392578	0.00012040138244628906	542.81591796875	208.27334594726562	0.00019869208335876465	543.8101196289062	204.3736114501953	0.9999998211860657	541.4013061523438	204.54345703125	0.010707885026931763	15	014
250	121.15216064453125	23.895034790039062	0.007882863283157349	539.8171997070312	207.1171112060547	0.0001577138900756836	542.03076171875	204.84613037109375	0.9999997019767761	539.8970947265625	204.56866455078125	0.0034853219985961914	15	014
251	123.70143127441406	24.049312591552734	0.20800215005874634	539.8762817382812	206.27993774414062	0.0002554655075073242	542.6098022460938	203.94178771972656	0.9999998807907104	540.383056640625	204.11854553222656	0.004582881927490234	15	014
252	121.58622741699219	30.34905242919922	0.0007834434509277344	540.3662109375	207.08741760253906	0.00034505128860473633	542.1841430664062	205.0789794921875	0.9999985694885254	539.9186401367188	204.3720245361328	0.010616391897201538	15	014
253	118.5143814086914	19.152883529663086	0.006611436605453491	540.2138671875	206.01942443847656	0.00015553832054138184	543.4021606445312	203.6441192626953	1.0	540.116943359375	203.9827117919922	0.001643359661102295	15	014
254	546.9109497070312	210.1394500732422	8.893013000488281e-5	167.63204956054688	107.617431640625	0.5471544861793518	544.064697265625	204.18658447265625	0.9999998807907104	541.3446655273438	204.49505615234375	0.006346225738525391	15	014
255	546.16748046875	209.27847290039062	0.00010910630226135254	169.00930786132812	117.20708465576172	1.0	542.3562622070312	203.5300750732422	0.9999996423721313	539.5592041015625	203.37242126464844	0.007882237434387207	15	014
256	542.0917358398438	209.07391357421875	0.0001125037670135498	170.55860900878906	111.50614166259766	1.0	541.8495483398438	204.03213500976562	0.9999990463256836	540.07763671875	203.95191955566406	0.017330020666122437	15	014
257	546.247802734375	210.19967651367188	0.00010475516319274902	176.93231201171875	101.20441436767578	1.0	543.114990234375	204.40345764160156	0.9999997615814209	540.80029296875	204.50665283203125	0.011335611343383789	15	014
258	546.2946166992188	209.95913696289062	0.00016450881958007812	180.62368774414062	93.98955535888672	1.0	542.6897583007812	204.54283142089844	0.9999977350234985	540.9981079101562	204.02650451660156	0.03829669952392578	15	014
259	546.5806884765625	211.06143188476562	0.00010180473327636719	182.51800537109375	89.64185333251953	0.00045543909072875977	543.3860473632812	205.14974975585938	0.9999994039535522	540.9497680664062	204.80064392089844	0.06586658954620361	15	014
260	545.7124633789062	210.84786987304688	0.00012758374214172363	177.7421875	77.03724670410156	0.833258867263794	542.6869506835938	205.49000549316406	0.9999998807907104	540.8635864257812	206.46432495117188	0.003700941801071167	15	014
261	1.990236759185791	200.82662963867188	0.00018706917762756348	168.1471405029297	77.26322937011719	0.9074194431304932	543.483642578125	204.6589813232422	0.9999998807907104	542.3380737304688	205.7650146484375	0.00442078709602356	15	014
262	545.92041015625	209.83493041992188	0.00012227892875671387	167.56370544433594	84.69261169433594	1.0	542.1588134765625	204.06988525390625	0.9999994039535522	540.1275024414062	203.91664123535156	0.025208741426467896	15	014
263	167.8076171875	88.4828109741211	0.00014215707778930664	163.62228393554688	92.88417053222656	1.0	542.2742919921875	203.7486114501953	0.9999998211860657	539.4971923828125	203.55996704101562	0.0044107139110565186	15	014
264	5.443918704986572	482.8255920410156	0.00010567903518676758	540.4345092773438	205.88653564453125	0.00025978684425354004	543.0179443359375	203.71327209472656	0.9999997615814209	540.3727416992188	203.7994842529297	0.007829427719116211	15	014
265	546.400146484375	209.66053771972656	7.447600364685059e-5	154.4580535888672	111.28546905517578	0.9934118986129761	542.3157348632812	203.94407653808594	0.9999994039535522	540.2680053710938	204.12405395507812	0.015467435121536255	15	014
266	546.3729858398438	206.798583984375	0.00015860795974731445	152.13134765625	119.23456573486328	0.9998666048049927	542.6918334960938	202.7054901123047	0.9999997019767761	540.2633666992188	202.5678253173828	0.0020533204078674316	15	014
267	546.7875366210938	209.60887145996094	0.0002008974552154541	146.63307189941406	123.52774047851562	0.2754015326499939	543.5278930664062	203.74114990234375	0.9999998211860657	541.1693115234375	203.734619140625	0.0033295750617980957	15	014
268	541.9570922851562	208.9547882080078	0.00010889768600463867	144.3562774658203	128.60560607910156	0.07446098327636719	541.2783203125	203.86550903320312	0.9999900460243225	539.8728637695312	203.6940155029297	0.026643425226211548	15	014
269	546.4678344726562	206.84304809570312	9.018182754516602e-5	124.16844940185547	150.1194305419922	0.9999085664749146	543.319580078125	203.3262481689453	0.9999998807907104	127.86483764648438	151.98814392089844	0.12053492665290833	15	014
270	546.0352172851562	209.62242126464844	0.00019147992134094238	124.01834106445312	152.63702392578125	1.0	541.92724609375	203.78590393066406	0.9999986886978149	540.152099609375	203.6953582763672	0.011007070541381836	15	014
271	5.4229888916015625	482.8247375488281	0.00014320015907287598	125.47496032714844	151.91342163085938	1.0	544.1581420898438	203.35301208496094	0.9999999403953552	541.5115966796875	203.58863830566406	0.007089734077453613	15	014
272	546.1903686523438	210.1835479736328	0.00011229515075683594	119.83778381347656	156.30130004882812	0.9999998807907104	542.3006591796875	204.4527130126953	0.9999985098838806	540.1549072265625	204.1488494873047	0.06856998801231384	15	014
273	546.4937744140625	209.57431030273438	0.00027173757553100586	103.96943664550781	161.0980987548828	1.0	543.3551025390625	204.03997802734375	0.9999988675117493	541.0055541992188	203.46543884277344	0.006024271249771118	15	014
274	542.6660766601562	208.03781127929688	0.00013682246208190918	103.91201782226562	161.76499938964844	1.0	542.9952392578125	203.06187438964844	0.9999998807907104	540.4905395507812	203.39736938476562	0.004060685634613037	15	014
275	542.6312866210938	209.56002807617188	0.00017276406288146973	99.48841094970703	162.7660369873047	1.0	542.676513671875	204.65737915039062	0.9999991655349731	540.44677734375	204.42892456054688	0.018051952123641968	15	014
276	546.5367431640625	209.77804565429688	0.00025707483291625977	96.13855743408203	161.1353302001953	1.0	542.8762817382812	204.2312469482422	0.9999992847442627	540.2673950195312	203.81134033203125	0.011436998844146729	15	014
277	546.3349609375	209.7057342529297	0.00015917420387268066	88.31156921386719	158.59234619140625	1.0	542.639892578125	203.5889434814453	0.9999996423721313	540.38623046875	203.83346557617188	0.02011975646018982	15	014
278	71.0187759399414	159.88780212402344	0.00010696053504943848	84.5816650390625	156.95974731445312	1.0	543.278564453125	204.79331970214844	1.0	539.7066040039062	204.8444061279297	0.0044672489166259766	15	014
279	545.7156982421875	206.82070922851562	7.092952728271484e-5	84.26480102539062	157.00872802734375	1.0	542.214111328125	203.71673583984375	0.9999991059303284	540.0321655273438	203.52230834960938	0.018045514822006226	15	014
280	541.9561767578125	209.7301483154297	0.0001347959041595459	82.18428039550781	155.29734802246094	1.0	542.253173828125	205.03872680664062	0.999999463558197	540.0899047851562	204.75494384765625	0.010276466608047485	15	014
281	545.8438720703125	209.41885375976562	0.00011613965034484863	85.29206085205078	155.09889221191406	1.0	541.6436157226562	203.96505737304688	0.9999991655349731	539.7877807617188	203.68988037109375	0.016075819730758667	15	014
282	546.1884765625	210.65879821777344	0.00016739964485168457	545.4193115234375	207.28085327148438	0.0002078711986541748	543.1217651367188	205.11407470703125	0.9999997615814209	540.5481567382812	205.17637634277344	0.02085283398628235	15	014
283	546.507080078125	209.08056640625	0.00017625093460083008	544.6343383789062	205.5933074951172	0.0004507303237915039	542.925048828125	202.95201110839844	0.9999997615814209	540.2811889648438	202.95982360839844	0.007621496915817261	15	014
284	546.6923217773438	210.24806213378906	0.00019276142120361328	545.3534545898438	206.875732421875	0.00025331974029541016	543.3303833007812	204.89659118652344	0.9999997615814209	540.6159057617188	204.99807739257812	0.037947773933410645	15	014
285	542.5723266601562	209.5112762451172	0.00016742944717407227	540.624267578125	207.0845184326172	0.00026488304138183594	542.6217041015625	204.85794067382812	0.9999990463256836	540.2998046875	204.6482391357422	0.02202501893043518	15	014
286	545.9696655273438	210.59341430664062	0.0001201629638671875	543.468994140625	208.9527130126953	0.00017127394676208496	542.4874267578125	204.93528747558594	0.9999996423721313	539.8263549804688	204.8051300048828	0.03356209397315979	15	014
287	546.1538696289062	209.43251037597656	0.0001798868179321289	4.797361373901367	196.61978149414062	0.0004966259002685547	542.3424072265625	203.9326934814453	0.9999995231628418	541.928955078125	204.86460876464844	0.006125777959823608	15	014
288	546.18505859375	209.3004608154297	0.00021415948867797852	539.8417358398438	205.81967163085938	0.00034302473068237305	542.5980834960938	203.81321716308594	0.9999998807907104	539.7601318359375	203.46742248535156	0.004184454679489136	15	014
289	2.305197238922119	199.21044921875	0.00034350156784057617	4.971606254577637	195.5745391845703	0.001599818468093872	543.2754516601562	204.29571533203125	0.9999997615814209	540.9921264648438	204.38638305664062	0.0037494301795959473	15	014
290	545.9201049804688	206.45677185058594	0.0001163184642791748	544.6873168945312	205.4138946533203	0.0003961026668548584	542.7608642578125	203.0346221923828	0.9999995231628418	540.5202026367188	203.18312072753906	0.01035088300704956	15	014
291	546.15673828125	209.1043701171875	0.00011101365089416504	539.8497314453125	205.2583465576172	0.00032824277877807617	542.3685302734375	202.95071411132812	0.9999997019767761	540.062255859375	203.0668182373047	0.006756782531738281	15	014
292	546.4118041992188	209.74337768554688	8.71121883392334e-5	4.507981300354004	134.02391052246094	0.0003533363342285156	543.0428466796875	203.70230102539062	0.9999998807907104	540.3543090820312	203.9095001220703	0.0044293999671936035	15	014
293	546.1650390625	210.25071716308594	0.00012788176536560059	3.7535502910614014	202.12649536132812	0.0006135404109954834	543.169189453125	204.52719116210938	0.9999994039535522	541.0643920898438	204.62232971191406	0.011792361736297607	15	014
294	546.2638549804688	206.7351837158203	0.00012111663818359375	540.4227294921875	205.8057403564453	0.0003312826156616211	542.71484375	203.35401916503906	0.9999996423721313	540.3178100585938	203.25448608398438	0.005279570817947388	15	014
295	546.3554077148438	209.6766357421875	0.00017684698104858398	544.3980712890625	207.84475708007812	0.00028315186500549316	542.964111328125	203.80519104003906	0.9999997615814209	540.7291870117188	203.78944396972656	0.008256882429122925	15	014
296	546.1011962890625	206.41062927246094	0.00013172626495361328	540.518310546875	206.38467407226562	0.00042125582695007324	542.318359375	202.5706024169922	0.9999992847442627	540.1336669921875	202.1531219482422	0.005238831043243408	15	014
297	81.6111831665039	57.86666488647461	0.0009091496467590332	75.52335357666016	57.3838005065918	0.9977889060974121	542.7948608398438	203.14451599121094	0.9999996423721313	540.2891845703125	203.2769012451172	0.018205493688583374	15	014
298	546.7257690429688	209.3951416015625	0.00011417269706726074	544.811279296875	205.76417541503906	0.00028887391090393066	544.1777954101562	202.42665100097656	0.9999998807907104	540.6286010742188	203.66798400878906	0.006685197353363037	15	014
299	546.6017456054688	209.36732482910156	9.247660636901855e-5	545.0054931640625	205.882080078125	0.000190049409866333	543.1387939453125	203.394775390625	0.9999999403953552	540.1507568359375	203.67645263671875	0.005435585975646973	15	014
300	546.8773803710938	209.01719665527344	0.00015786290168762207	3.2898030281066895	202.50460815429688	0.00021883845329284668	544.2772216796875	203.7172088623047	1.0	540.5543823242188	203.88079833984375	0.0011702477931976318	15	014
301	547.081298828125	209.51268005371094	0.00011420249938964844	546.0543823242188	206.85260009765625	0.00018477439880371094	544.3681640625	204.1427001953125	1.0	541.2601318359375	204.40017700195312	0.0034904778003692627	15	014
302	545.9268188476562	210.1991729736328	0.00014200806617736816	540.5882568359375	206.9676971435547	0.0002155601978302002	542.5204467773438	204.87416076660156	0.9999992847442627	540.3031616210938	204.61610412597656	0.012785106897354126	15	014
303	4.933078765869141	482.70849609375	0.0001437067985534668	545.135986328125	206.3487091064453	0.00019431114196777344	544.2235717773438	203.71405029296875	1.0	540.7242431640625	204.39569091796875	0.0018428266048431396	15	014
304	542.1357421875	208.97952270507812	0.00013571977615356445	539.9445190429688	206.08380126953125	0.0005856156349182129	541.7179565429688	203.978759765625	0.999997615814209	540.02978515625	203.7129364013672	0.01826062798500061	15	014
305	4.802913665771484	482.7021484375	0.00012060999870300293	544.7937622070312	206.37820434570312	0.000186920166015625	542.9456787109375	204.6881561279297	0.9999998211860657	540.4534301757812	204.8311004638672	0.011841028928756714	15	014
306	542.4983520507812	209.14837646484375	0.00010100007057189941	541.3836059570312	207.6327667236328	0.0004030764102935791	542.3815307617188	203.4183349609375	0.9999994039535522	540.647705078125	203.55206298828125	0.022807806730270386	15	014
307	542.6002807617188	207.39793395996094	0.00023430585861206055	540.7551879882812	205.12075805664062	0.0005155503749847412	543.0360107421875	203.0465850830078	0.9999995231628418	540.7999267578125	202.5377197265625	0.0015757083892822266	15	014
308	542.2139892578125	209.66726684570312	0.00011438131332397461	540.2589111328125	206.69921875	0.00015184283256530762	542.6845092773438	204.6483154296875	0.9999997615814209	540.2201538085938	204.44500732421875	0.006488531827926636	15	014
309	546.2741088867188	210.19630432128906	0.00016680359840393066	544.0986938476562	208.57278442382812	0.000387728214263916	543.0211181640625	204.64797973632812	0.9999977350234985	541.2296752929688	205.01895141601562	0.10503038763999939	15	014
310	546.6052856445312	209.19647216796875	9.232759475708008e-5	544.896240234375	205.38412475585938	0.00023064017295837402	543.3305053710938	203.32301330566406	0.9999997019767761	540.5406494140625	203.31919860839844	0.020570307970046997	15	014
311	5.564186096191406	482.4053649902344	7.045269012451172e-5	540.0560913085938	206.52981567382812	0.00018599629402160645	542.7401733398438	203.90875244140625	0.9999998807907104	540.1151123046875	203.99615478515625	0.002429485321044922	15	014
312	4.825270652770996	482.9665832519531	0.00011032819747924805	13.280460357666016	481.2755432128906	0.00034874677658081055	542.5542602539062	204.27444458007812	0.9999997615814209	540.2979736328125	204.43020629882812	0.004548877477645874	15	014
313	546.431884765625	210.3771514892578	8.630752563476562e-5	545.3255615234375	206.4272003173828	0.00017884373664855957	543.3512573242188	204.25596618652344	1.0	540.7034301757812	204.8440399169922	0.012800544500350952	15	014
314	546.4751586914062	210.22267150878906	0.0001316070556640625	544.9373779296875	206.59593200683594	0.00019305944442749023	542.9676513671875	204.55960083007812	0.9999998807907104	540.314208984375	204.3157501220703	0.008106738328933716	15	014
315	542.0386962890625	209.65101623535156	0.00011682510375976562	3.406311273574829	199.30270385742188	0.0015210509300231934	542.0389404296875	204.93319702148438	0.9999969005584717	540.4371948242188	204.21243286132812	0.018603414297103882	15	014
316	542.1085205078125	208.10101318359375	0.00022399425506591797	542.5357666015625	202.822998046875	0.0005402863025665283	541.9854125976562	203.2860565185547	0.9999989867210388	539.8804931640625	203.0348358154297	0.0051170289516448975	15	014
317	546.6011352539062	210.0264892578125	0.00012236833572387695	545.3230590820312	206.60206604003906	0.00023260712623596191	543.8984375	204.19154357910156	0.9999999403953552	540.6450805664062	204.4823455810547	0.006462991237640381	15	014
318	542.822509765625	207.72105407714844	0.00018042325973510742	540.6038208007812	205.0500030517578	0.00033336877822875977	543.1005859375	202.9827423095703	0.9999997615814209	540.8998413085938	202.8957061767578	0.004186004400253296	15	014
319	542.5911254882812	208.39266967773438	0.00011783838272094727	3.286268472671509	210.0561981201172	0.0001640617847442627	543.311279296875	203.79884338378906	0.9999998807907104	540.6033325195312	203.590576171875	0.0015116333961486816	15	014
320	546.2621459960938	209.13809204101562	0.0003821849822998047	541.8720092773438	206.89727783203125	0.0010930895805358887	542.84716796875	203.38955688476562	0.9999987483024597	542.82080078125	204.50318908691406	0.0036163628101348877	15	014
321	546.0638427734375	209.6917266845703	7.12275505065918e-5	544.0845336914062	207.63551330566406	0.00019732117652893066	542.4403686523438	203.8291778564453	0.9999997019767761	540.0184936523438	203.59735107421875	0.02323359251022339	15	014
322	546.254638671875	209.94178771972656	6.705522537231445e-5	544.8776245117188	206.16943359375	0.00021320581436157227	542.4205932617188	204.1764373779297	0.9999998807907104	539.8610229492188	204.1316680908203	0.01475939154624939	15	014
323	545.6336059570312	209.92063903808594	6.785988807678223e-5	4.994008541107178	200.77691650390625	0.0003910958766937256	542.0978393554688	204.25816345214844	0.9999998807907104	539.7855834960938	204.3787078857422	0.007205367088317871	15	014
324	5.482194900512695	482.56512451171875	0.0001232624053955078	539.1517944335938	207.11111450195312	0.00015822052955627441	542.0656127929688	204.65933227539062	0.9999999403953552	539.9452514648438	205.13548278808594	0.005218207836151123	15	014
325	86.29415893554688	61.084388732910156	0.643426775932312	84.68384552001953	63.004547119140625	0.22547397017478943	542.9114990234375	204.9476318359375	0.9999996423721313	540.8023681640625	205.1680145263672	0.011398464441299438	15	014
326	86.44681549072266	60.13532638549805	0.029156506061553955	83.25946807861328	62.39206314086914	0.0014654099941253662	543.6102294921875	204.58795166015625	0.9999999403953552	540.9744873046875	204.6904754638672	0.003846794366836548	15	014
327	86.51811981201172	62.22792053222656	0.011553406715393066	85.00879669189453	61.18434143066406	0.015465706586837769	543.6353759765625	204.46011352539062	1.0	540.691650390625	204.7107696533203	0.0058813393115997314	15	014
328	87.51944732666016	61.41808319091797	0.9944316148757935	88.6622314453125	64.43269348144531	0.02224239706993103	542.1353149414062	204.37777709960938	0.9999843835830688	542.2323608398438	205.50860595703125	0.028301000595092773	15	014
329	89.12810516357422	61.32674026489258	0.012808144092559814	88.16891479492188	60.7265739440918	0.20713689923286438	542.980224609375	203.7517547607422	0.999998152256012	540.8621826171875	203.46083068847656	0.026644915342330933	15	014
330	87.46421813964844	60.470176696777344	0.9997169375419617	87.9218978881836	63.114017486572266	0.035791635513305664	542.6469116210938	204.72146606445312	0.9999996423721313	540.2499389648438	204.6241912841797	0.007899940013885498	15	014
331	546.4969482421875	209.71925354003906	0.00015467405319213867	133.16351318359375	62.07080078125	0.35863572359085083	543.2352294921875	203.80282592773438	1.0	540.2776489257812	203.91769409179688	0.0025659799575805664	15	014
332	91.24296569824219	61.7442512512207	0.003425806760787964	91.94824981689453	60.64262771606445	0.000642627477645874	542.3740844726562	202.7506561279297	0.9999989867210388	540.6712036132812	202.69676208496094	0.012694627046585083	15	014
333	91.16619873046875	63.05320739746094	0.9730947017669678	93.03648376464844	65.50218963623047	0.003963828086853027	543.7137451171875	203.2640838623047	1.0	540.635986328125	203.38209533691406	0.0019375979900360107	15	014
334	5.671138286590576	482.5954284667969	0.00013875961303710938	141.8228302001953	63.22694396972656	0.7276060581207275	542.7401733398438	203.89889526367188	0.9999997019767761	540.7147827148438	203.8937530517578	0.028136134147644043	15	014
335	97.71778869628906	59.80039596557617	0.9807228446006775	97.90792846679688	58.927215576171875	0.001422107219696045	543.0852661132812	204.32809448242188	0.9999998807907104	540.4249877929688	204.39108276367188	0.0223253071308136	15	014
336	546.1463623046875	210.90357971191406	0.0001240074634552002	97.64757537841797	62.05488586425781	0.013231933116912842	543.7133178710938	205.52627563476562	0.9999998807907104	541.4041137695312	205.8376007080078	0.020216137170791626	15	014
337	101.27244567871094	63.56903076171875	0.3339462876319885	98.32669067382812	66.2707748413086	0.005151033401489258	543.5887451171875	205.10568237304688	1.0	540.6343383789062	205.62396240234375	0.008444994688034058	15	014
338	5.464270114898682	482.55157470703125	0.00011086463928222656	544.6307983398438	206.2685089111328	0.00017318129539489746	542.2364501953125	204.1068878173828	0.9999998807907104	539.5875244140625	204.3296356201172	0.014802485704421997	15	014
339	101.34593963623047	60.33860778808594	0.9704775810241699	100.60295104980469	61.401912689208984	0.30976802110671997	543.95947265625	203.47601318359375	1.0	540.81591796875	203.94863891601562	0.0027725398540496826	15	014
340	99.04008483886719	62.86941909790039	0.99559086561203	100.33253479003906	63.46222686767578	0.9990823268890381	542.7511596679688	204.01693725585938	0.9999998211860657	540.5447387695312	204.11578369140625	0.0026853978633880615	15	014
341	100.48210906982422	61.65778350830078	0.4279053211212158	100.5339126586914	62.96507263183594	0.9981160163879395	541.68896484375	205.08314514160156	0.9999986886978149	538.8964233398438	204.59632873535156	0.035969078540802	15	014
342	101.70833587646484	67.04987335205078	0.22744691371917725	146.00924682617188	65.60320281982422	0.9999996423721313	543.3840942382812	203.97866821289062	1.0	539.8092041015625	204.03395080566406	0.003339320421218872	15	014
343	101.83106231689453	61.76496505737305	0.9933985471725464	102.1860580444336	62.53358459472656	0.9993186593055725	542.3094482421875	204.35035705566406	0.9999942183494568	540.4845581054688	204.0391845703125	0.04496890306472778	15	014
344	99.08524322509766	65.06155395507812	0.9816932678222656	151.90174865722656	70.30152130126953	0.9999826550483704	544.0404052734375	204.02757263183594	1.0	540.9102172851562	204.2941131591797	0.0014334917068481445	15	014
345	104.55429077148438	63.708343505859375	0.009202033281326294	153.93853759765625	70.09255981445312	0.9997372627258301	542.761474609375	205.15269470214844	0.9999995827674866	540.0021362304688	204.9679412841797	0.014959394931793213	15	014
346	102.1558837890625	62.37080764770508	0.9825956225395203	102.14146423339844	63.89699172973633	0.9999611377716064	544.45556640625	204.48175048828125	1.0	541.048828125	204.71023559570312	0.0015275776386260986	15	014
347	101.91293334960938	65.17214965820312	0.7690446376800537	102.7332534790039	65.33709716796875	0.9999952912330627	543.3494262695312	204.4771270751953	0.9999998807907104	539.8617553710938	204.41285705566406	0.00413060188293457	15	014
348	101.8201904296875	65.63936614990234	0.7558194398880005	102.29521179199219	65.57376098632812	0.9999997019767761	543.672607421875	203.942626953125	1.0	540.0966186523438	204.50277709960938	0.0015076100826263428	15	014
349	102.00382995605469	64.04056549072266	0.06442561745643616	103.31523132324219	64.36845397949219	0.9999974966049194	543.5989990234375	204.6435546875	1.0	539.9940795898438	205.24813842773438	0.00141066312789917	15	014
350	111.28968811035156	62.2373161315918	0.1923760175704956	105.49565887451172	64.71298217773438	0.9999473094940186	543.0689086914062	203.1931610107422	0.9999998211860657	540.629150390625	202.9552001953125	0.006040662527084351	15	014
351	104.21682739257812	63.94989776611328	0.00040715932846069336	151.90582275390625	79.80823516845703	1.0	543.606689453125	203.52642822265625	0.9999998807907104	540.3519287109375	203.51853942871094	0.003774195909500122	15	014
352	102.79203033447266	63.04849624633789	0.009295105934143066	157.31765747070312	82.55582427978516	1.0	543.4617309570312	204.16854858398438	0.9999998807907104	540.8629760742188	204.1378631591797	0.003670424222946167	15	014
353	105.3896484375	65.4777603149414	0.02596643567085266	158.54896545410156	84.34504699707031	1.0	543.891845703125	204.10638427734375	0.9999999403953552	540.6494140625	204.26182556152344	0.004851579666137695	15	014
354	113.4360122680664	61.283302307128906	0.03243640065193176	106.68311309814453	62.24571990966797	0.9999980926513672	543.3619995117188	204.3197784423828	0.9999998807907104	540.7608642578125	204.29486083984375	0.003533601760864258	15	014
355	113.28809356689453	61.68032455444336	0.06928834319114685	158.28372192382812	86.19954681396484	0.9999481439590454	543.327392578125	203.45855712890625	0.9999995231628418	541.39990234375	203.0851593017578	0.012108057737350464	15	014
356	111.67805480957031	65.01105499267578	0.707576334476471	163.19972229003906	83.07875061035156	0.8607374429702759	544.1158447265625	203.55833435058594	1.0	540.8897094726562	203.96353149414062	0.0054042041301727295	15	014
357	112.54888916015625	63.36427307128906	0.9988294243812561	162.14334106445312	84.81004333496094	0.9913030862808228	542.666748046875	203.50160217285156	0.9999997019767761	540.4512329101562	203.2825469970703	0.0022881627082824707	15	014
358	111.7230453491211	61.85591506958008	0.9998069405555725	166.36981201171875	85.13636779785156	0.9999998807907104	542.9622192382812	203.6811065673828	0.9999997019767761	541.1309814453125	203.61083984375	0.007244914770126343	15	014
359	113.90371704101562	63.61811065673828	0.5644391179084778	109.61029052734375	64.86772155761719	0.9999994039535522	542.9085693359375	204.78573608398438	0.9999963045120239	540.6712036132812	204.3321990966797	0.038830965757369995	15	014
360	114.51747131347656	62.432594299316406	0.6766876578330994	109.66506958007812	62.8145751953125	0.9999990463256836	543.5321044921875	203.25296020507812	0.9999998211860657	540.7632446289062	203.31277465820312	0.00347822904586792	15	014
361	111.10420227050781	64.90609741210938	0.9989879131317139	151.42205810546875	104.3910140991211	0.9999998807907104	542.0138549804688	204.0497589111328	0.9999995231628418	540.0240478515625	203.82965087890625	0.013155698776245117	15	014
362	112.08363342285156	65.94109344482422	0.8905502557754517	153.16748046875	106.88703918457031	1.0	542.0341796875	204.606201171875	0.9999995827674866	539.543212890625	204.32791137695312	0.01594492793083191	15	014
363	112.63494873046875	64.382080078125	0.9999315142631531	156.6980743408203	105.82515716552734	1.0	542.475341796875	203.6962890625	0.9999994039535522	540.6536865234375	203.49798583984375	0.01851758360862732	15	014
364	113.50762176513672	65.8025894165039	0.9685884714126587	161.57421875	105.94735717773438	0.9999999403953552	543.648681640625	204.9239959716797	0.999999463558197	541.3973388671875	205.0264892578125	0.009817659854888916	15	014
365	114.25709533691406	64.82849884033203	0.34448421001434326	109.79745483398438	65.55213165283203	1.0	543.3651733398438	204.65277099609375	0.9999990463256836	540.9476928710938	203.89306640625	0.004908233880996704	15	014
366	114.56499481201172	66.99268341064453	0.9232422113418579	113.48542785644531	66.21028137207031	0.9999831914901733	543.1138916015625	204.16448974609375	0.9999998807907104	540.4140625	203.99139404296875	0.004758685827255249	15	014
367	112.93475341796875	67.22331237792969	0.9905015230178833	111.3377456665039	67.3501968383789	0.9999750852584839	542.7987060546875	203.93975830078125	0.9999992847442627	540.5623168945312	203.5832977294922	0.005116909742355347	15	014
368	114.47750854492188	63.86851119995117	0.155289888381958	109.54822540283203	65.3887939453125	1.0	543.474609375	203.2155303955078	0.9999998211860657	540.8908081054688	203.3155975341797	0.005569368600845337	15	014
369	111.60171508789062	67.2903060913086	0.9999962449073792	156.56187438964844	109.93785095214844	1.0	543.1964111328125	204.0485076904297	0.9999997615814209	540.779052734375	203.87701416015625	0.003354012966156006	15	014
370	111.11793518066406	67.54829406738281	0.99997878074646	159.5421600341797	110.83563232421875	1.0	542.7108154296875	204.37791442871094	0.9999986886978149	540.74462890625	204.1029052734375	0.03004014492034912	15	014
371	113.60627746582031	62.75273132324219	0.9999833703041077	157.66522216796875	109.23040008544922	0.9999368190765381	543.2708740234375	204.35035705566406	0.9999999403953552	540.3826293945312	204.44273376464844	0.0040718913078308105	15	014
372	111.68262481689453	67.50321197509766	0.9999091029167175	113.30451965332031	68.60697174072266	0.8834502100944519	542.9885864257812	205.1935272216797	0.9999997019767761	540.4783935546875	204.87960815429688	0.0036840736865997314	15	014
373	112.3115005493164	66.62175750732422	0.9997957944869995	110.41166687011719	66.46543884277344	0.9991434216499329	543.1979370117188	203.6112823486328	0.9999998807907104	540.2844848632812	203.5211639404297	0.00645783543586731	15	014
374	109.00753784179688	66.51979064941406	0.9999994039535522	144.82034301757812	108.41455841064453	0.999997615814209	543.361328125	203.25955200195312	1.0	540.338134765625	203.6614990234375	0.002364128828048706	15	014
375	110.10643005371094	66.67675018310547	0.9997689723968506	146.6735076904297	115.67070007324219	1.0	543.4388427734375	204.49444580078125	0.9999997615814209	541.076904296875	204.55560302734375	0.009521931409835815	15	014
376	112.71630096435547	65.57465362548828	0.9999334216117859	147.06826782226562	114.50698852539062	1.0	542.8653564453125	203.65548706054688	0.9999998211860657	540.4854736328125	203.8448486328125	0.0032075047492980957	15	014
377	111.92324829101562	68.19477844238281	0.9925715923309326	147.62217712402344	115.02671813964844	1.0	542.4972534179688	203.45260620117188	0.9999998211860657	540.29248046875	203.62123107910156	0.004023998975753784	15	014
378	113.39246368408203	69.1557846069336	1.0	146.8529815673828	114.76339721679688	1.0	541.9932861328125	204.1272430419922	0.9999977350234985	540.215576171875	203.80209350585938	0.05339744687080383	15	014
379	112.00148010253906	69.1490478515625	1.0	151.10105895996094	116.06765747070312	1.0	544.6040649414062	204.1083526611328	0.9999998807907104	542.849853515625	204.22633361816406	0.0020094215869903564	15	014
380	111.53365325927734	67.25415802001953	1.0	146.92929077148438	117.68071746826172	1.0	542.1484985351562	203.55770874023438	0.9999997019767761	539.9658813476562	203.20501708984375	0.0022498369216918945	15	014
381	111.839111328125	67.76751708984375	0.9999997615814209	146.2791290283203	119.97014617919922	1.0	542.948486328125	203.19076538085938	0.9999997615814209	540.4365844726562	202.97052001953125	0.002412557601928711	15	014
382	109.89454650878906	68.56900024414062	0.9997144937515259	146.95286560058594	121.56856536865234	1.0	542.719970703125	203.4996795654297	0.9999998807907104	540.27734375	203.64523315429688	0.005935698747634888	15	014
383	111.63583374023438	67.43641662597656	0.9999998211860657	112.48839569091797	67.73121643066406	0.5468788146972656	543.4067993164062	204.2423858642578	0.9999998807907104	539.972412109375	204.50677490234375	0.001920074224472046	15	014
384	109.55653381347656	66.54259490966797	0.9999734163284302	111.32322692871094	67.81883239746094	0.416187047958374	543.9193725585938	203.534423828125	1.0	540.6548461914062	203.69784545898438	0.0010609328746795654	15	014
385	110.61749267578125	67.15514373779297	0.9999998807907104	113.31527709960938	67.56682586669922	0.16808879375457764	543.2250366210938	203.40367126464844	0.9999996423721313	542.08447265625	203.73519897460938	0.003095000982284546	15	014
386	111.27933502197266	66.30838775634766	0.9999998807907104	138.29550170898438	127.98124694824219	1.0	542.5042724609375	203.38194274902344	0.9999994039535522	540.3013916015625	203.3494415283203	0.007600665092468262	15	014
387	113.04997253417969	67.05289459228516	0.9999877214431763	136.95571899414062	127.53594207763672	1.0	542.6278686523438	203.50743103027344	0.9999995231628418	540.1092529296875	203.2591094970703	0.008944541215896606	15	014
388	112.79438018798828	66.51741027832031	0.9999996423721313	137.3194122314453	128.43321228027344	1.0	542.701171875	203.03541564941406	0.9999995231628418	541.7687377929688	203.55001831054688	0.0030240416526794434	15	014
389	116.32599639892578	64.34842681884766	0.012124747037887573	134.3029022216797	129.5393829345703	1.0	542.1708374023438	204.17864990234375	0.9999994039535522	539.4169311523438	204.11570739746094	0.022817999124526978	15	014
390	113.75745391845703	67.8641357421875	0.9976954460144043	137.01568603515625	129.77853393554688	1.0	544.0569458007812	204.013671875	0.9999998807907104	540.9915771484375	203.87083435058594	0.001988351345062256	15	014
391	113.66022491455078	68.11051177978516	0.9999424815177917	130.01791381835938	133.2011260986328	1.0	542.835693359375	203.59478759765625	0.9999998807907104	540.0855102539062	203.21466064453125	0.0040042102336883545	15	014
392	114.66394805908203	67.53836822509766	1.0	130.619140625	135.5291748046875	1.0	543.9058837890625	203.70603942871094	1.0	129.50816345214844	142.29629516601562	0.0018251240253448486	15	014
393	115.73712921142578	69.08605194091797	1.0	127.50312805175781	137.01461791992188	1.0	542.15625	203.5331268310547	0.9999998211860657	540.0345458984375	203.6678466796875	0.007540702819824219	15	014
394	117.01933288574219	68.79423522949219	1.0	126.69937896728516	138.02157592773438	1.0	543.2369384765625	203.36785888671875	0.9999998807907104	540.2562255859375	203.55821228027344	0.006393134593963623	15	014
395	115.24556732177734	68.93385314941406	0.9999090433120728	125.06119537353516	138.70535278320312	1.0	542.8729858398438	202.52627563476562	0.9999999403953552	540.0569458007812	202.73379516601562	0.008942574262619019	15	014
396	116.28466796875	69.64569854736328	0.997179388999939	127.34382629394531	139.62335205078125	1.0	542.3712768554688	203.34396362304688	0.9999951124191284	540.3772583007812	203.01785278320312	0.031350940465927124	15	014
397	115.42340087890625	69.31507110595703	0.9999750256538391	122.77947998046875	139.30613708496094	1.0	542.3447875976562	204.29150390625	0.9999979734420776	540.326904296875	204.08790588378906	0.011735230684280396	15	014
398	115.33185577392578	67.19164276123047	0.9746587872505188	124.37806701660156	142.46925354003906	0.9999992251396179	542.3584594726562	203.95985412597656	0.9999990463256836	127.59127807617188	143.96133422851562	0.024396300315856934	15	014
399	117.28578186035156	67.15696716308594	0.999998927116394	123.84496307373047	142.92584228515625	0.9996815919876099	543.7581176757812	204.71754455566406	0.9999998807907104	128.80990600585938	145.46473693847656	0.015511006116867065	15	014
400	118.62799072265625	70.99131774902344	0.5298171639442444	127.4896240234375	141.70864868164062	1.0	542.9789428710938	203.18565368652344	0.9999998807907104	124.5301742553711	144.56021118164062	0.007682144641876221	15	014
401	118.3788070678711	68.53843688964844	0.9999998807907104	124.90532684326172	138.9586944580078	1.0	543.7437744140625	204.33340454101562	0.9999998211860657	542.6846313476562	205.299560546875	0.014277249574661255	15	014
402	119.78900146484375	66.95459747314453	1.0	121.1895523071289	140.47032165527344	0.999976396560669	543.1452026367188	204.3230743408203	0.9999998807907104	118.44208526611328	145.9956512451172	0.0680486261844635	15	014
403	118.95304870605469	70.25779724121094	1.0	121.64733123779297	141.6721649169922	0.9999992847442627	543.4883422851562	204.0334014892578	0.9999998807907104	118.49488067626953	146.63101196289062	0.011494070291519165	15	014
404	120.25135040283203	68.43914794921875	0.9999984502792358	124.33358001708984	146.50205993652344	1.0	543.191162109375	201.8441619873047	0.9999998807907104	127.10041046142578	148.91586303710938	0.006097465753555298	15	014
405	121.32121276855469	67.95955657958984	0.9999995231628418	123.60547637939453	147.12615966796875	1.0	543.83935546875	204.77005004882812	0.9999998807907104	541.0005493164062	205.007568359375	0.006068617105484009	15	014
406	118.40924072265625	69.48352813720703	1.0	124.33995056152344	146.43649291992188	0.9999997615814209	542.7796020507812	203.707763671875	1.0	126.71426391601562	148.48426818847656	0.06311514973640442	15	014
407	118.6804428100586	66.9927749633789	0.9999955892562866	124.48004150390625	146.64247131347656	0.9999998807907104	542.7985229492188	203.6791229248047	0.9999998807907104	127.34740447998047	149.49655151367188	0.018690794706344604	15	014
408	120.41757202148438	68.43011474609375	1.0	124.6780014038086	146.617919921875	0.999998152256012	543.4740600585938	204.48223876953125	0.9999962449073792	541.0308227539062	203.9780731201172	0.05036747455596924	15	014
409	118.23114776611328	70.30667877197266	0.9999849200248718	125.34453582763672	147.42221069335938	1.0	544.2348022460938	202.7286834716797	1.0	127.72551727294922	149.16087341308594	0.00706404447555542	15	014
410	120.97853088378906	67.22757720947266	1.0	120.00827026367188	69.79759216308594	0.05647760629653931	544.2368774414062	203.9515838623047	1.0	541.1320190429688	204.5393829345703	0.004196882247924805	15	014
411	119.07252502441406	67.83869171142578	0.9999778270721436	118.33380126953125	69.06184387207031	0.33953747153282166	543.0990600585938	203.67457580566406	0.9999998807907104	542.0451049804688	204.15321350097656	0.028234004974365234	15	014
412	117.99835205078125	71.13394927978516	0.9999952912330627	124.41544342041016	150.9908447265625	0.9999921321868896	123.45753479003906	71.68357849121094	0.00012937188148498535	127.22652435302734	154.6407470703125	0.06894949078559875	15	014
413	119.19993591308594	70.54054260253906	1.0	127.00222778320312	147.9814453125	1.0	124.90105438232422	70.46959686279297	0.00019463896751403809	127.24458312988281	150.1668243408203	0.003177344799041748	15	014
414	119.51802825927734	71.27998352050781	1.0	125.84388732910156	150.4844512939453	1.0	124.89010620117188	71.24699401855469	0.00015559792518615723	127.17024993896484	156.76626586914062	0.0006661117076873779	15	014
415	119.17207336425781	69.6236343383789	0.9903148412704468	122.51260375976562	150.52378845214844	0.9999997615814209	648.2501831054688	385.59368896484375	6.592273712158203e-5	127.78135681152344	156.958740234375	0.015935182571411133	15	014
416	122.14676666259766	68.63228607177734	1.0	121.72406768798828	151.2635955810547	0.9999984502792358	129.61839294433594	68.71896362304688	0.000248640775680542	120.66908264160156	158.03347778320312	0.014745712280273438	15	014
417	119.94668579101562	71.83414459228516	0.9999986290931702	124.34571838378906	152.4970703125	1.0	648.5792236328125	128.40708923339844	0.0008947551250457764	126.59701538085938	158.3181610107422	0.005612164735794067	15	014
418	119.40675354003906	72.87541198730469	0.9996837377548218	123.64836120605469	149.91941833496094	1.0	121.67333984375	72.85879516601562	9.232759475708008e-5	125.87393951416016	153.06869506835938	0.0033338963985443115	15	014
419	122.16939544677734	71.83258056640625	0.9999987483024597	123.36434936523438	150.9807891845703	1.0	128.9205322265625	72.215087890625	0.00022226572036743164	126.25170135498047	156.88417053222656	0.0014679431915283203	15	014
420	120.81430053710938	72.69515991210938	0.9988767504692078	120.7635726928711	147.93182373046875	0.9999998807907104	129.35142517089844	73.49681091308594	0.00010147690773010254	118.58784484863281	148.38143920898438	0.006716817617416382	15	014
421	124.53083038330078	68.92408752441406	1.0	123.18099975585938	150.80929565429688	1.0	128.97421264648438	70.98069763183594	0.0003921985626220703	125.91515350341797	154.16917419433594	0.0027688443660736084	15	014
422	119.00096893310547	73.7970199584961	0.9990677833557129	125.8779525756836	151.630859375	0.9999998807907104	119.91065979003906	76.31513977050781	0.00013110041618347168	128.203125	157.17428588867188	0.03885853290557861	15	014
423	121.50466918945312	69.36408233642578	0.9999991655349731	122.00540161132812	149.41493225097656	1.0	129.1550750732422	70.51392364501953	0.0001741349697113037	125.8213882446289	152.61032104492188	0.0016756057739257812	15	014
424	123.54947662353516	71.44966888427734	1.0	122.36065673828125	150.33590698242188	0.9999922513961792	129.02859497070312	71.1771240234375	0.00017899274826049805	120.30854797363281	156.1910858154297	0.006728321313858032	15	014
425	122.10214233398438	69.65070343017578	0.9990587830543518	124.14186096191406	151.35130310058594	1.0	128.64918518066406	71.62718963623047	0.0001323223114013672	126.05319213867188	156.9457550048828	0.004057019948959351	15	014
426	121.3258056640625	72.11215209960938	0.9999863505363464	122.48710632324219	150.74166870117188	1.0	128.871826171875	72.35716247558594	0.00016829371452331543	125.69104766845703	157.43934631347656	0.002328634262084961	15	014
427	122.65996551513672	69.44940185546875	0.9973280429840088	122.4542007446289	150.19349670410156	1.0	649.4488525390625	154.82374572753906	0.0001564323902130127	125.56722259521484	153.95436096191406	0.00804966688156128	15	014
428	122.053466796875	69.22239685058594	0.9999996423721313	122.844482421875	151.1104736328125	0.9999996423721313	649.1821899414062	112.06966400146484	0.00017955899238586426	126.34056091308594	155.4385223388672	0.027330130338668823	15	014
429	121.69821166992188	69.64018249511719	0.9999998807907104	120.19705963134766	150.5348663330078	1.0	649.8710327148438	133.526123046875	0.00013583898544311523	116.89814758300781	151.73973083496094	0.0017590224742889404	15	014
430	125.7009048461914	69.38908386230469	0.9999999403953552	122.27574920654297	149.26824951171875	1.0	129.42938232421875	69.44054412841797	0.00026339292526245117	125.45828247070312	152.7168731689453	0.005607515573501587	15	014
431	124.55170440673828	71.95281982421875	0.9999991655349731	121.98416137695312	152.09800720214844	1.0	129.04830932617188	72.05586242675781	0.000186234712600708	125.69193267822266	158.07345581054688	0.0016183555126190186	15	014
432	126.37438201904297	71.23655700683594	0.9999998807907104	120.41621398925781	151.36329650878906	0.999792218208313	129.11888122558594	71.84578704833984	0.00015687942504882812	118.62982940673828	157.767822265625	0.021390050649642944	15	014
433	125.55297088623047	70.29621124267578	1.0	121.05098724365234	151.13607788085938	0.9946000576019287	130.2981719970703	69.22090148925781	0.00011205673217773438	120.59346008300781	158.2913818359375	0.009258806705474854	15	014
434	128.67796325683594	68.92179107666016	0.9999998807907104	121.29010009765625	151.18118286132812	0.9999433755874634	649.3074951171875	126.23701477050781	9.375810623168945e-5	119.35572052001953	157.82586669921875	0.007962226867675781	15	014
435	126.55075073242188	71.05799865722656	0.9999959468841553	119.90494537353516	148.78475952148438	0.9999998211860657	129.46014404296875	71.3211898803711	0.0002535879611968994	118.96239471435547	156.2914581298828	0.005307942628860474	15	014
436	127.76721954345703	68.8746109008789	1.0	121.8116226196289	150.65756225585938	1.0	130.7582550048828	68.88182067871094	0.0001448988914489746	126.41786193847656	156.41806030273438	0.008985906839370728	15	014
437	127.61831665039062	71.0542221069336	1.0	130.9329833984375	74.18977355957031	0.016852885484695435	129.81895446777344	70.98052978515625	0.00018098950386047363	121.52120208740234	150.4250030517578	0.0003413856029510498	15	014
438	129.15603637695312	69.71121215820312	1.0	121.67354583740234	150.29501342773438	1.0	130.8748779296875	69.22624969482422	0.00011703372001647949	126.06114959716797	153.9375	0.006912827491760254	15	014
439	128.42108154296875	70.28768157958984	1.0	123.34175872802734	148.75840759277344	0.9997501373291016	648.7756958007812	136.05694580078125	9.885430335998535e-5	126.8858871459961	152.06765747070312	0.034630924463272095	15	014
440	126.8490219116211	68.87646484375	1.0	123.0881118774414	150.84800720214844	0.9999998807907104	130.22882080078125	68.27996063232422	0.00016075372695922852	126.79428100585938	155.8681182861328	0.02417302131652832	15	014
441	129.36940002441406	70.46742248535156	1.0	124.2459487915039	152.33509826660156	0.02157309651374817	648.4172973632812	144.51968383789062	0.00013321638107299805	125.38774108886719	158.51437377929688	0.0013895928859710693	15	014
442	130.1389617919922	69.23799896240234	1.0	120.64835357666016	150.2293701171875	0.9999964833259583	132.64523315429688	68.8365478515625	7.134675979614258e-5	118.87027740478516	157.59286499023438	0.012351900339126587	15	014
443	130.1962127685547	68.47093200683594	0.9999996423721313	124.80049133300781	148.67298889160156	0.9999372959136963	649.6790771484375	133.4205780029297	0.00017729401588439941	126.9261245727539	151.74066162109375	0.06258711218833923	15	014
444	130.73170471191406	70.66099548339844	0.9999989867210388	122.61827850341797	149.6675567626953	1.0	648.4866943359375	127.3634262084961	0.00012257695198059082	126.252197265625	153.5645751953125	0.009011775255203247	15	014
445	133.01092529296875	68.78038787841797	0.9999996423721313	123.75333404541016	151.21466064453125	0.9999935626983643	133.15460205078125	68.40476989746094	3.540515899658203e-5	128.2572479248047	157.12889099121094	0.05891573429107666	15	014
446	133.43714904785156	71.6164321899414	1.0	134.72528076171875	74.40284729003906	0.0031552016735076904	139.02810668945312	72.94941711425781	0.00011181831359863281	124.76212310791016	149.70278930664062	0.0004921853542327881	15	014
447	134.9270477294922	71.18156433105469	1.0	124.26358032226562	148.2359161376953	0.9999999403953552	140.30178833007812	72.18486022949219	5.272030830383301e-5	121.46878814697266	146.69102478027344	0.016791224479675293	15	014
448	133.9786834716797	71.0162124633789	0.9999754428863525	123.12351989746094	148.16871643066406	0.9999998807907104	136.2454833984375	71.4814453125	0.00010266900062561035	126.62178039550781	150.50442504882812	0.011017441749572754	15	014
449	131.3573760986328	70.74649047851562	0.9999997615814209	124.95149993896484	150.15155029296875	0.9999990463256836	134.34861755371094	69.92530059814453	3.6835670471191406e-5	127.93116760253906	153.1649169921875	0.08814823627471924	15	014
450	133.50701904296875	71.30400085449219	0.9999933242797852	125.66477966308594	149.1737060546875	1.0	136.53781127929688	71.21581268310547	0.00016799569129943848	127.63243103027344	151.68128967285156	0.019438505172729492	15	014
451	133.04917907714844	71.88023376464844	0.9999997615814209	124.24982452392578	149.4137725830078	0.9999997615814209	649.3097534179688	176.98916625976562	0.0002866685390472412	126.82091522216797	152.26202392578125	0.03570428490638733	15	014
452	134.29864501953125	71.63618469238281	0.9998064041137695	128.5791015625	149.9668731689453	0.9997345209121704	649.3624267578125	133.70089721679688	0.0001913905143737793	127.86668395996094	151.67196655273438	0.3583261966705322	15	014
453	134.9833984375	69.27592468261719	0.9997730851173401	129.50491333007812	150.4446258544922	0.7585909962654114	650.1509399414062	190.16258239746094	4.792213439941406e-5	128.91336059570312	151.9976806640625	0.14088335633277893	15	014
454	131.1063232421875	74.04145050048828	0.9999998211860657	130.00552368164062	146.9735565185547	0.9999999403953552	134.25233459472656	71.57621002197266	0.00010687112808227539	129.468017578125	148.475830078125	0.18960273265838623	15	014
455	133.58164978027344	70.00436401367188	0.9999994039535522	128.41302490234375	146.51673889160156	0.9999997019767761	138.78793334960938	71.34915924072266	6.592273712158203e-5	128.6322784423828	147.2009735107422	0.034590333700180054	15	014
456	135.0995330810547	70.13457489013672	0.9999996423721313	131.1564178466797	145.95675659179688	1.0	139.8692626953125	69.82040405273438	0.00017073750495910645	130.01852416992188	147.08053588867188	0.03904449939727783	15	014
457	134.3700714111328	72.58409881591797	0.999999463558197	129.5824737548828	147.19496154785156	1.0	138.73599243164062	73.9581298828125	8.755922317504883e-5	129.66258239746094	148.99510192871094	0.1509028971195221	15	014
458	133.74850463867188	74.93305969238281	0.9999999403953552	128.67352294921875	147.4359588623047	0.9999998807907104	136.72097778320312	77.62755584716797	0.00010055303573608398	128.87086486816406	148.08175659179688	0.03363889455795288	15	014
459	134.0526580810547	71.99654388427734	0.9999904632568359	130.43621826171875	147.09255981445312	0.9995146989822388	648.4949340820312	140.10055541992188	6.368756294250488e-5	130.15362548828125	148.73915100097656	0.05342864990234375	15	014
460	131.95880126953125	74.30136108398438	0.9999995231628418	131.22509765625	145.79107666015625	1.0	135.6562042236328	72.4835205078125	0.00011703372001647949	130.35806274414062	145.73507690429688	0.02075427770614624	15	014
461	133.8625030517578	73.90869140625	1.0	130.07147216796875	145.6139678955078	0.9997153878211975	136.80029296875	75.90735626220703	0.00012049078941345215	127.95318603515625	149.5023651123047	0.029648125171661377	15	014
462	132.15809631347656	75.14752197265625	0.9999998807907104	136.09634399414062	146.63169860839844	0.9999998211860657	137.04290771484375	145.91131591796875	0.0001201927661895752	133.21392822265625	147.19654846191406	0.042416930198669434	15	014
463	131.704833984375	71.67407989501953	0.9978001117706299	134.48452758789062	146.8153839111328	1.0	135.0707550048828	71.74119567871094	0.0001207590103149414	132.67434692382812	148.1865997314453	0.03093549609184265	15	014
464	134.22447204589844	72.06072235107422	0.9999858140945435	136.5300750732422	145.93460083007812	0.9999989867210388	137.16929626464844	72.23834228515625	6.848573684692383e-5	130.1062469482422	148.73162841796875	0.012759238481521606	15	014
465	134.28341674804688	69.76446533203125	0.9995237588882446	132.78477478027344	145.4793243408203	1.0	648.6807250976562	136.32366943359375	0.0012469291687011719	131.6410675048828	146.9516143798828	0.018894612789154053	15	014
466	132.51068115234375	72.62824249267578	0.9999991655349731	135.1959686279297	148.5422821044922	0.9999998211860657	649.0030517578125	333.1306457519531	0.00010260939598083496	132.68682861328125	150.3931884765625	0.036524832248687744	15	014
467	131.62139892578125	71.84615325927734	0.9422751665115356	135.76585388183594	146.16305541992188	1.0	134.39004516601562	71.3625259399414	0.0001780986785888672	132.7299346923828	147.19737243652344	0.0034998655319213867	15	014
468	132.19361877441406	76.15023040771484	0.9999946355819702	134.35018920898438	146.12750244140625	1.0	132.5792694091797	147.47079467773438	6.893277168273926e-5	131.804443359375	146.9005584716797	0.004271030426025391	15	014
469	131.99269104003906	70.2559585571289	0.9956713914871216	136.7386016845703	146.33995056152344	0.999998927116394	135.12892150878906	70.68923950195312	0.0001653432846069336	134.33163452148438	146.8978271484375	0.014042824506759644	15	014
470	132.04119873046875	74.6203384399414	0.9999380111694336	134.60504150390625	144.7519073486328	1.0	648.7562866210938	125.81283569335938	0.00024062395095825195	132.61859130859375	145.04818725585938	0.005750417709350586	15	014
471	135.230224609375	69.13256072998047	0.9999989867210388	135.39215087890625	147.30157470703125	0.8216862678527832	140.00184631347656	71.14229583740234	5.602836608886719e-5	132.29736328125	149.01963806152344	0.011157393455505371	15	014
472	132.4508819580078	74.73396301269531	0.9999994039535522	134.42893981933594	145.02940368652344	1.0	650.1371459960938	140.88528442382812	0.00013127923011779785	132.6728515625	145.3974151611328	0.008906364440917969	15	014
473	132.66903686523438	73.66468048095703	0.9999998807907104	134.2768096923828	144.9221649169922	1.0	138.8057403564453	74.6407241821289	7.11977481842041e-5	131.6136016845703	145.8548126220703	0.002383679151535034	15	014
474	132.07142639160156	77.17350769042969	0.999999463558197	134.51904296875	148.47657775878906	0.23020952939987183	135.0587615966797	78.54155731201172	7.367134094238281e-5	133.0718536376953	149.7484893798828	0.001137077808380127	15	014
475	133.9822540283203	77.5022964477539	0.9999997019767761	134.85357666015625	144.51712036132812	1.0	649.219970703125	160.0063018798828	4.3779611587524414e-5	132.93536376953125	144.69659423828125	0.005211770534515381	15	014
476	134.8330078125	74.9961929321289	1.0	134.7367706298828	144.4221954345703	1.0	647.1454467773438	29.830472946166992	7.459521293640137e-5	132.80615234375	146.09359741210938	0.0008837282657623291	15	014
477	135.87306213378906	76.13484954833984	0.9999874234199524	132.80136108398438	145.5296173095703	0.9999933242797852	647.5897827148438	114.3497543334961	0.00017318129539489746	132.7566375732422	147.99513244628906	0.01946789026260376	15	014
478	134.91156005859375	78.78636932373047	0.9999998807907104	136.19903564453125	145.59698486328125	1.0	135.10382080078125	78.3439712524414	6.851553916931152e-5	133.74783325195312	146.239990234375	0.0006462335586547852	15	014
479	133.0685577392578	75.82975006103516	0.9999911785125732	129.8907928466797	143.46484375	0.9991088509559631	136.54283142089844	73.73058319091797	9.056925773620605e-5	128.80690002441406	145.90689086914062	0.008025646209716797	15	014
480	137.47113037109375	71.927978515625	0.2585274577140808	131.7315673828125	140.28204345703125	1.0	140.61990356445312	72.96605682373047	5.459785461425781e-5	131.6350860595703	139.8898468017578	0.005130589008331299	15	014
481	135.8976593017578	79.60859680175781	0.9997795820236206	130.5384063720703	140.22171020507812	1.0	139.42474365234375	75.46150207519531	5.823373794555664e-5	127.0647964477539	144.1495819091797	0.005413413047790527	15	014
482	133.96978759765625	78.8015365600586	0.9929245114326477	131.9165802001953	139.28509521484375	1.0	136.08984375	77.5765609741211	0.00010970234870910645	128.1811065673828	144.3144989013672	0.002517402172088623	15	014
483	137.051025390625	78.41726684570312	0.999991238117218	127.17930603027344	138.64398193359375	1.0	649.4857177734375	154.8095703125	0.00029784440994262695	126.46511840820312	143.5066375732422	0.007409989833831787	15	014
484	134.864501953125	77.43413543701172	0.9999806880950928	126.782470703125	138.8271942138672	1.0	136.60032653808594	76.80060577392578	0.0001806318759918213	129.07412719726562	139.62513732910156	0.002916187047958374	15	014
485	139.08897399902344	80.02589416503906	0.9999973773956299	125.23582458496094	138.3628387451172	1.0	647.905517578125	130.55203247070312	0.00047457218170166016	125.78802490234375	143.22900390625	0.012239336967468262	15	014
486	133.16355895996094	76.91477966308594	0.9793251752853394	125.22982788085938	139.45065307617188	1.0	137.6522216796875	75.31851959228516	0.00013831257820129395	126.00852966308594	140.55995178222656	0.0029997527599334717	15	014
487	136.26058959960938	77.09027862548828	0.9999999403953552	123.2661361694336	139.21630859375	1.0	137.07594299316406	77.4503173828125	8.738040924072266e-5	124.18489074707031	140.13929748535156	0.002953648567199707	15	014
488	139.30963134765625	79.17391204833984	0.9999998211860657	124.92425537109375	138.69898986816406	1.0	646.7882080078125	29.438430786132812	0.0002963840961456299	127.78496551513672	139.59002685546875	0.0012898445129394531	15	014
489	134.56552124023438	78.2871322631836	0.9995429515838623	124.30435180664062	139.11029052734375	1.0	648.9855346679688	137.9904327392578	0.00015559792518615723	127.54740142822266	139.77659606933594	0.008255213499069214	15	014
490	134.21458435058594	76.58353424072266	1.0	125.40176391601562	139.2675323486328	1.0	649.1695556640625	133.53700256347656	0.0003438591957092285	128.544921875	139.43365478515625	0.011045336723327637	15	014
491	135.4451446533203	80.08322143554688	1.0	124.39697265625	138.2333221435547	1.0	141.40219116210938	80.39686584472656	0.00017938017845153809	126.13551330566406	143.1669158935547	0.006451398134231567	15	014
492	134.3917694091797	75.40685272216797	0.9999998807907104	122.2130355834961	139.53030395507812	0.9999990463256836	135.89022827148438	76.98155212402344	0.00014677643775939941	125.99864959716797	143.05795288085938	0.04510819911956787	15	014
493	133.3484649658203	75.5814437866211	1.0	121.38729095458984	137.88070678710938	0.9999998807907104	135.57870483398438	77.88916015625	0.00015819072723388672	125.78876495361328	142.70736694335938	0.010221719741821289	15	014
494	135.3865203857422	76.28700256347656	1.0	121.9444580078125	139.14306640625	0.9999998807907104	136.12596130371094	77.64739990234375	0.00013703107833862305	125.5705337524414	143.1430206298828	0.021602094173431396	15	014
495	132.3861083984375	74.49246215820312	1.0	121.24393463134766	140.833984375	1.0	123.26749420166016	141.3367919921875	0.00012251734733581543	123.02940368652344	142.04446411132812	0.020630866289138794	15	014
496	133.58218383789062	76.54129791259766	1.0	117.11968994140625	140.34109497070312	1.0	647.78466796875	141.42311096191406	0.00012725591659545898	117.86997985839844	141.44281005859375	0.004410356283187866	15	014
497	133.2772216796875	73.50437927246094	1.0	116.99260711669922	141.25184631347656	1.0	119.04148864746094	141.506103515625	0.0001087188720703125	117.42366027832031	142.85476684570312	0.006052762269973755	15	014
498	136.18125915527344	78.6266860961914	0.9999998807907104	113.33670806884766	140.5510711669922	1.0	649.0865478515625	133.98255920410156	0.00030559301376342773	115.09310913085938	140.71401977539062	0.001672208309173584	15	014
499	134.72120666503906	77.36901092529297	0.9998980760574341	113.1121597290039	143.81991577148438	0.9999998807907104	136.23626708984375	77.81172180175781	0.0001233220100402832	109.63782501220703	146.83609008789062	0.024887502193450928	15	014
500	134.73654174804688	76.72576141357422	1.0	118.48110961914062	145.5845184326172	1.0	650.2600708007812	172.9483642578125	0.00026723742485046387	117.48509979248047	148.2773895263672	0.008811265230178833	15	014
501	133.9019775390625	77.08961486816406	0.9999988079071045	120.26298522949219	144.01254272460938	1.0	136.725830078125	73.89839172363281	0.00013136863708496094	118.0276107788086	145.25352478027344	0.0037091970443725586	15	014
502	133.404296875	79.30387878417969	0.9996838569641113	120.17721557617188	143.5824737548828	0.9999998807907104	134.57363891601562	78.44525146484375	0.0002568364143371582	126.15863800048828	146.06903076171875	0.019750893115997314	15	014
503	133.38475036621094	72.31854248046875	0.9999901056289673	121.55380249023438	145.04763793945312	0.9993034601211548	131.81863403320312	73.19278717041016	9.953975677490234e-5	117.77552795410156	148.6179962158203	0.16077393293380737	15	014
504	131.01760864257812	77.52884674072266	0.9716078042984009	118.49066925048828	142.01016235351562	0.9999998211860657	648.6654663085938	160.05682373046875	0.0002187490463256836	114.51390075683594	146.66661071777344	0.029805898666381836	15	014
505	133.4586181640625	73.31831359863281	1.0	120.38677215576172	142.31143188476562	0.9999973177909851	135.36180114746094	75.15399169921875	9.715557098388672e-5	116.88562774658203	147.22850036621094	0.06283053755760193	15	014
506	133.31591796875	74.0130615234375	0.9999997019767761	119.38804626464844	140.63206481933594	1.0	121.28600311279297	140.8542022705078	0.00018462538719177246	114.16206359863281	145.96514892578125	0.006798058748245239	15	014
507	133.55982971191406	70.89868927001953	0.9999999403953552	119.81580352783203	141.13597106933594	1.0	121.73062896728516	141.4578857421875	0.00011923909187316895	114.96414184570312	146.67111206054688	0.01087486743927002	15	014
508	133.33592224121094	74.04263305664062	0.9999982118606567	122.12576293945312	141.9766845703125	1.0	124.42228698730469	141.97625732421875	0.0001372694969177246	123.07363891601562	143.32803344726562	0.009061723947525024	15	014
509	135.2545928955078	75.60733032226562	0.9808580875396729	120.49168395996094	139.3597412109375	1.0	122.85391998291016	139.48345947265625	0.0002745091915130615	124.05997467041016	143.08267211914062	0.0024257302284240723	15	014
510	135.280517578125	72.73992156982422	1.0	120.67594146728516	140.1261749267578	1.0	122.68330383300781	140.7398223876953	0.00036448240280151367	121.35391235351562	141.51622009277344	0.009555727243423462	15	014
511	138.95372009277344	73.87565612792969	0.9999973177909851	121.55613708496094	140.45753479003906	0.9999997019767761	145.47225952148438	73.78659057617188	7.191300392150879e-5	118.16485595703125	146.000244140625	0.029582291841506958	15	014
512	141.7282257080078	72.6003189086914	0.9999890327453613	123.89463806152344	140.50064086914062	1.0	125.78267669677734	141.1016845703125	0.00012674927711486816	124.1294937133789	144.1631317138672	0.0038818418979644775	15	014
513	137.15806579589844	72.72172546386719	0.991203784942627	124.51283264160156	141.57334899902344	0.999836802482605	139.54464721679688	74.32205200195312	0.00013396143913269043	121.46147918701172	146.2699737548828	0.245003342628479	15	014
514	139.67617797851562	73.12232971191406	0.999999463558197	123.36206817626953	139.00265502929688	0.9999995827674866	145.33682250976562	72.27957916259766	0.0001627802848815918	125.45384216308594	142.69805908203125	0.018215060234069824	15	014
515	138.5962371826172	72.84141540527344	0.9999843835830688	126.404541015625	140.4742889404297	0.9999999403953552	126.87979125976562	141.8363037109375	0.00015205144882202148	125.46414947509766	144.06813049316406	0.011101484298706055	15	014
516	143.48683166503906	76.65238189697266	0.999954342842102	124.75961303710938	139.18479919433594	1.0	141.89389038085938	75.89083099365234	9.85860824584961e-5	128.2105255126953	140.15078735351562	0.01201397180557251	15	014
517	143.45457458496094	74.09945678710938	0.9999986886978149	128.99783325195312	140.6793975830078	1.0	147.8970489501953	74.5708999633789	0.00011137127876281738	126.49042510986328	144.66592407226562	0.04747453331947327	15	014
518	141.2640838623047	74.03009796142578	0.9999889135360718	129.0602569580078	139.84054565429688	1.0	647.739990234375	129.047119140625	0.0003174245357513428	127.14521026611328	143.77066040039062	0.010174393653869629	15	014
519	143.44345092773438	75.72030639648438	0.9893774390220642	129.5494384765625	139.9152069091797	1.0	139.8389892578125	76.7218246459961	0.0003376603126525879	128.13563537597656	143.97215270996094	0.0033958852291107178	15	014
520	139.26510620117188	73.26850128173828	0.642805814743042	131.11436462402344	140.56646728515625	1.0	144.85345458984375	75.53125	0.00020554661750793457	127.771240234375	144.61703491210938	0.02041718363761902	15	014
521	139.62135314941406	77.0991439819336	0.9936053156852722	129.09417724609375	138.73495483398438	1.0	141.71533203125	76.14900207519531	0.0001722574234008789	127.2880859375	144.52174377441406	0.004798412322998047	15	014
522	143.12062072753906	75.5024642944336	0.9884926080703735	129.2927703857422	140.17190551757812	1.0	142.15357971191406	75.86616516113281	9.950995445251465e-5	127.42369079589844	144.94569396972656	0.00402483344078064	15	014
523	143.08209228515625	73.95120239257812	0.9999229907989502	130.45263671875	138.78192138671875	1.0	141.72251892089844	74.92337036132812	0.00011566281318664551	127.5925521850586	144.71267700195312	0.00278627872467041	15	014
524	144.6298828125	76.58212280273438	0.035215020179748535	134.45867919921875	138.59097290039062	1.0	143.37820434570312	75.89779663085938	0.00013011693954467773	129.9243927001953	144.56625366210938	0.003937095403671265	15	014
525	144.4798126220703	78.07379150390625	0.9903373718261719	134.58172607421875	140.53736877441406	1.0	142.79928588867188	77.05494689941406	0.00019609928131103516	128.85684204101562	145.7120361328125	0.014719724655151367	15	014
526	145.4507598876953	74.57733917236328	1.0	134.9724884033203	137.95347595214844	1.0	137.0199432373047	139.36692810058594	0.00011110305786132812	130.66824340820312	144.5797882080078	0.014778554439544678	15	014
527	144.49496459960938	73.94413757324219	0.8022500276565552	136.3478546142578	138.8145751953125	1.0	138.22567749023438	139.1929473876953	0.00010311603546142578	136.69580078125	139.9895477294922	0.0008330345153808594	15	014
528	142.96202087402344	75.78229522705078	0.07624468207359314	135.44998168945312	138.8229522705078	1.0	137.2908477783203	139.38424682617188	0.00014156103134155273	130.35926818847656	145.0821990966797	0.002160876989364624	15	014
529	143.9186248779297	74.84388732910156	0.9487642049789429	135.61895751953125	139.72247314453125	1.0	137.75901794433594	140.0851287841797	0.0002589225769042969	136.01699829101562	141.00180053710938	0.00580143928527832	15	014
530	141.48495483398438	76.44538116455078	0.9996297359466553	138.4798126220703	138.9578094482422	1.0	648.4988403320312	134.58282470703125	0.0004981458187103271	140.21922302246094	143.11627197265625	0.0017257332801818848	15	014
531	139.88804626464844	78.30419921875	0.9999990463256836	138.8147735595703	141.52110290527344	0.9999998807907104	648.447265625	143.9086456298828	0.00013571977615356445	139.6927490234375	143.82933044433594	0.008247196674346924	15	014
532	145.13278198242188	76.877685546875	0.6665623188018799	138.41769409179688	140.15628051757812	1.0	143.30902099609375	75.95481872558594	0.0001169443130493164	138.5277862548828	141.0149383544922	0.0023472607135772705	15	014
533	142.3370819091797	75.59661102294922	0.9999979734420776	141.13743591308594	139.439208984375	1.0	146.22869873046875	75.2141342163086	0.00014525651931762695	140.9149627685547	144.18365478515625	0.0032974183559417725	15	014
534	144.3289031982422	77.00557708740234	0.6000972390174866	141.38755798339844	139.7880859375	0.9999997615814209	142.56614685058594	76.69315338134766	0.00016435980796813965	141.7392120361328	143.4857635498047	0.012537598609924316	15	014
535	138.82814025878906	78.6735610961914	0.9961311221122742	139.8184051513672	140.53765869140625	1.0	146.00595092773438	76.84783935546875	0.0001798868179321289	139.94644165039062	141.3031463623047	0.001410841941833496	15	014
536	142.50909423828125	77.024658203125	0.9999407529830933	143.6402587890625	141.46482849121094	1.0	648.4342041015625	168.62884521484375	0.00020003318786621094	144.8653106689453	141.3892059326172	0.010298013687133789	15	014
537	144.57164001464844	76.61019897460938	0.007847011089324951	142.59974670410156	143.8948211669922	0.9999525547027588	649.6106567382812	171.68260192871094	0.0001659989356994629	141.8175811767578	145.06234741210938	0.08291718363761902	15	014
538	142.98362731933594	74.75247192382812	0.9699007272720337	143.3417205810547	140.92263793945312	0.9999998807907104	142.13885498046875	75.29154968261719	0.00010564923286437988	141.32542419433594	144.674072265625	0.006165504455566406	15	014
539	141.641845703125	76.59711456298828	0.8970898389816284	142.6461639404297	141.0584716796875	0.999998927116394	142.1868896484375	140.88742065429688	0.00015652179718017578	140.66905212402344	143.83473205566406	0.09526330232620239	15	014
540	136.07550048828125	78.65611267089844	0.2264348864555359	142.9729461669922	142.52406311035156	1.0	648.0056762695312	134.27862548828125	0.00030487775802612305	139.03195190429688	145.2998504638672	0.004088103771209717	15	014
541	142.51077270507812	75.38977813720703	0.9996470212936401	144.197265625	140.63330078125	1.0	141.60047912597656	75.82573699951172	0.0002994239330291748	145.08973693847656	140.11708068847656	0.0016315281391143799	15	014
542	143.6345672607422	77.57408142089844	0.7531294226646423	143.49513244628906	140.2920379638672	1.0	649.228271484375	171.79286193847656	0.0002900063991546631	144.53175354003906	139.5658416748047	0.006115615367889404	15	014
