# Supplementary material for: An automated feeding system for the African killifish reveals the impact of diet on lifespan and allows scalable assessment of associative learning
Source: eLife. 2022 Nov 10;11:e69008. doi: 10.7554/eLife.69008 (PMC9788828; doi:10.7554/eLife.69008)
Supplement: Figure 6—source data 3. [file elife-69008-fig6-data3.zip]

Archive with 752 entries (751 files):
- Filtered and Interpolated Trajectories with Kinematics/
- __MACOSX/._Filtered and Interpolated Trajectories with Kinematics
- Filtered and Interpolated Trajectories with Kinematics/t6_REC0016 DLC_likelihood-euclidean-filtered_splines-interpolated_kinematics_02_resnet50_TrainAllTheThingsJun28shuffle1_1030000.csv
- __MACOSX/Filtered and Interpolated Trajectories with Kinematics/._t6_REC0016 DLC_likelihood-euclidean-filtered_splines-interpolated_kinematics_02_resnet50_TrainAllTheThingsJun28shuffle1_1030000.csv
- Filtered and Interpolated Trajectories with Kinematics/t5_REC0010 DLC_likelihood-euclidean-filtered_splines-interpolated_kinematics_02_resnet50_TrainAllTheThingsJun28shuffle1_1030000.csv
- __MACOSX/Filtered and Interpolated Trajectories with Kinematics/._t5_REC0010 DLC_likelihood-euclidean-filtered_splines-interpolated_kinematics_02_resnet50_TrainAllTheThingsJun28shuffle1_1030000.csv
- Filtered and Interpolated Trajectories with Kinematics/t9_REC0011 DLC_likelihood-euclidean-filtered_splines-interpolated_kinematics_02_resnet50_TrainAllTheThingsJun28shuffle1_1030000.csv
- __MACOSX/Filtered and Interpolated Trajectories with Kinematics/._t9_REC0011 DLC_likelihood-euclidean-filtered_splines-interpolated_kinematics_02_resnet50_TrainAllTheThingsJun28shuffle1_1030000.csv
- Filtered and Interpolated Trajectories with Kinematics/t9_REC008 DLC_likelihood-euclidean-filtered_splines-interpolated_kinematics_02_resnet50_TrainAllTheThingsJun28shuffle1_1030000.csv
- __MACOSX/Filtered and Interpolated Trajectories with Kinematics/._t9_REC008 DLC_likelihood-euclidean-filtered_splines-interpolated_kinematics_02_resnet50_TrainAllTheThingsJun28shuffle1_1030000.csv
- Filtered and Interpolated Trajectories with Kinematics/t25_REC002 DLC_likelihood-euclidean-filtered_splines-interpolated_kinematics_02_resnet50_TrainAllTheThingsJun28shuffle1_1030000.csv
- __MACOSX/Filtered and Interpolated Trajectories with Kinematics/._t25_REC002 DLC_likelihood-euclidean-filtered_splines-interpolated_kinematics_02_resnet50_TrainAllTheThingsJun28shuffle1_1030000.csv
- Filtered and Interpolated Trajectories with Kinematics/t16_REC008 DLC_likelihood-euclidean-filtered_splines-interpolated_kinematics_02_resnet50_TrainAllTheThingsJun28shuffle1_1030000.csv
- __MACOSX/Filtered and Interpolated Trajectories with Kinematics/._t16_REC008 DLC_likelihood-euclidean-filtered_splines-interpolated_kinematics_02_resnet50_TrainAllTheThingsJun28shuffle1_1030000.csv
- Filtered and Interpolated Trajectories with Kinematics/t24_REC006 DLC_likelihood-euclidean-filtered_splines-interpolated_kinematics_02_resnet50_TrainAllTheThingsJun28shuffle1_1030000.csv
- __MACOSX/Filtered and Interpolated Trajectories with Kinematics/._t24_REC006 DLC_likelihood-euclidean-filtered_splines-interpolated_kinematics_02_resnet50_TrainAllTheThingsJun28shuffle1_1030000.csv
- Filtered and Interpolated Trajectories with Kinematics/t14_REC0010 DLC_likelihood-euclidean-filtered_splines-interpolated_kinematics_02_resnet50_TrainAllTheThingsJun28shuffle1_1030000.csv
- __MACOSX/Filtered and Interpolated Trajectories with Kinematics/._t14_REC0010 DLC_likelihood-euclidean-filtered_splines-interpolated_kinematics_02_resnet50_TrainAllTheThingsJun28shuffle1_1030000.csv
- Filtered and Interpolated Trajectories with Kinematics/.Rhistory
- __MACOSX/Filtered and Interpolated Trajectories with Kinematics/._.Rhistory
- Filtered and Interpolated Trajectories with Kinematics/t1_REC006 DLC_likelihood-euclidean-filtered_splines-interpolated_kinematics_02_resnet50_TrainAllTheThingsJun28shuffle1_1030000.csv
- __MACOSX/Filtered and Interpolated Trajectories with Kinematics/._t1_REC006 DLC_likelihood-euclidean-filtered_splines-interpolated_kinematics_02_resnet50_TrainAllTheThingsJun28shuffle1_1030000.csv
- Filtered and Interpolated Trajectories with Kinematics/t14_REC000 DLC_likelihood-euclidean-filtered_splines-interpolated_kinematics_02_resnet50_TrainAllTheThingsJun28shuffle1_1030000.csv
- __MACOSX/Filtered and Interpolated Trajectories with Kinematics/._t14_REC000 DLC_likelihood-euclidean-filtered_splines-interpolated_kinematics_02_resnet50_TrainAllTheThingsJun28shuffle1_1030000.csv
- Filtered and Interpolated Trajectories with Kinematics/t17_REC0016 DLC_likelihood-euclidean-filtered_splines-interpolated_kinematics_02_resnet50_TrainAllTheThingsJun28shuffle1_1030000.csv
- __MACOSX/Filtered and Interpolated Trajectories with Kinematics/._t17_REC0016 DLC_likelihood-euclidean-filtered_splines-interpolated_kinematics_02_resnet50_TrainAllTheThingsJun28shuffle1_1030000.csv
- Filtered and Interpolated Trajectories with Kinematics/t21_REC0011 DLC_likelihood-euclidean-filtered_splines-interpolated_kinematics_02_resnet50_TrainAllTheThingsJun28shuffle1_1030000.csv
- __MACOSX/Filtered and Interpolated Trajectories with Kinematics/._t21_REC0011 DLC_likelihood-euclidean-filtered_splines-interpolated_kinematics_02_resnet50_TrainAllTheThingsJun28shuffle1_1030000.csv
- Filtered and Interpolated Trajectories with Kinematics/t15_REC004 DLC_likelihood-euclidean-filtered_splines-interpolated_kinematics_02_resnet50_TrainAllTheThingsJun28shuffle1_1030000.csv
- __MACOSX/Filtered and Interpolated Trajectories with Kinematics/._t15_REC004 DLC_likelihood-euclidean-filtered_splines-interpolated_kinematics_02_resnet50_TrainAllTheThingsJun28shuffle1_1030000.csv
- Filtered and Interpolated Trajectories with Kinematics/t2_REC0010 DLC_likelihood-euclidean-filtered_splines-interpolated_kinematics_02_resnet50_TrainAllTheThingsJun28shuffle1_1030000.csv
- __MACOSX/Filtered and Interpolated Trajectories with Kinematics/._t2_REC0010 DLC_likelihood-euclidean-filtered_splines-interpolated_kinematics_02_resnet50_TrainAllTheThingsJun28shuffle1_1030000.csv
- Filtered and Interpolated Trajectories with Kinematics/t1_REC0016 DLC_likelihood-euclidean-filtered_splines-interpolated_kinematics_02_resnet50_TrainAllTheThingsJun28shuffle1_1030000.csv
- __MACOSX/Filtered and Interpolated Trajectories with Kinematics/._t1_REC0016 DLC_likelihood-euclidean-filtered_splines-interpolated_kinematics_02_resnet50_TrainAllTheThingsJun28shuffle1_1030000.csv
- Filtered and Interpolated Trajectories with Kinematics/t19_REC004 DLC_likelihood-euclidean-filtered_splines-interpolated_kinematics_02_resnet50_TrainAllTheThingsJun28shuffle1_1030000.csv
- __MACOSX/Filtered and Interpolated Trajectories with Kinematics/._t19_REC004 DLC_likelihood-euclidean-filtered_splines-interpolated_kinematics_02_resnet50_TrainAllTheThingsJun28shuffle1_1030000.csv
- Filtered and Interpolated Trajectories with Kinematics/t26_REC0011 DLC_likelihood-euclidean-filtered_splines-interpolated_kinematics_02_resnet50_TrainAllTheThingsJun28shuffle1_1030000.csv
- __MACOSX/Filtered and Interpolated Trajectories with Kinematics/._t26_REC0011 DLC_likelihood-euclidean-filtered_splines-interpolated_kinematics_02_resnet50_TrainAllTheThingsJun28shuffle1_1030000.csv
- Filtered and Interpolated Trajectories with Kinematics/t20_REC008 DLC_likelihood-euclidean-filtered_splines-interpolated_kinematics_02_resnet50_TrainAllTheThingsJun28shuffle1_1030000.csv
- __MACOSX/Filtered and Interpolated Trajectories with Kinematics/._t20_REC008 DLC_likelihood-euclidean-filtered_splines-interpolated_kinematics_02_resnet50_TrainAllTheThingsJun28shuffle1_1030000.csv
- Filtered and Interpolated Trajectories with Kinematics/t10_REC0016 DLC_likelihood-euclidean-filtered_splines-interpolated_kinematics_02_resnet50_TrainAllTheThingsJun28shuffle1_1030000.csv
- __MACOSX/Filtered and Interpolated Trajectories with Kinematics/._t10_REC0016 DLC_likelihood-euclidean-filtered_splines-interpolated_kinematics_02_resnet50_TrainAllTheThingsJun28shuffle1_1030000.csv
- Filtered and Interpolated Trajectories with Kinematics/t6_REC004 DLC_likelihood-euclidean-filtered_splines-interpolated_kinematics_02_resnet50_TrainAllTheThingsJun28shuffle1_1030000.csv
- __MACOSX/Filtered and Interpolated Trajectories with Kinematics/._t6_REC004 DLC_likelihood-euclidean-filtered_splines-interpolated_kinematics_02_resnet50_TrainAllTheThingsJun28shuffle1_1030000.csv
- Filtered and Interpolated Trajectories with Kinematics/t13_REC002 DLC_likelihood-euclidean-filtered_splines-interpolated_kinematics_02_resnet50_TrainAllTheThingsJun28shuffle1_1030000.csv
- __MACOSX/Filtered and Interpolated Trajectories with Kinematics/._t13_REC002 DLC_likelihood-euclidean-filtered_splines-interpolated_kinematics_02_resnet50_TrainAllTheThingsJun28shuffle1_1030000.csv
- Filtered and Interpolated Trajectories with Kinematics/t5_REC008 DLC_likelihood-euclidean-filtered_splines-interpolated_kinematics_02_resnet50_TrainAllTheThingsJun28shuffle1_1030000.csv
- __MACOSX/Filtered and Interpolated Trajectories with Kinematics/._t5_REC008 DLC_likelihood-euclidean-filtered_splines-interpolated_kinematics_02_resnet50_TrainAllTheThingsJun28shuffle1_1030000.csv
- Filtered and Interpolated Trajectories with Kinematics/t13_REC0010 DLC_likelihood-euclidean-filtered_splines-interpolated_kinematics_02_resnet50_TrainAllTheThingsJun28shuffle1_1030000.csv
- __MACOSX/Filtered and Interpolated Trajectories with Kinematics/._t13_REC0010 DLC_likelihood-euclidean-filtered_splines-interpolated_kinematics_02_resnet50_TrainAllTheThingsJun28shuffle1_1030000.csv
- Filtered and Interpolated Trajectories with Kinematics/t25_REC0017 DLC_likelihood-euclidean-filtered_splines-interpolated_kinematics_02_resnet50_TrainAllTheThingsJun28shuffle1_1030000.csv
- __MACOSX/Filtered and Interpolated Trajectories with Kinematics/._t25_REC0017 DLC_likelihood-euclidean-filtered_splines-interpolated_kinematics_02_resnet50_TrainAllTheThingsJun28shuffle1_1030000.csv
- Filtered and Interpolated Trajectories with Kinematics/t22_REC000 DLC_likelihood-euclidean-filtered_splines-interpolated_kinematics_02_resnet50_TrainAllTheThingsJun28shuffle1_1030000.csv
- __MACOSX/Filtered and Interpolated Trajectories with Kinematics/._t22_REC000 DLC_likelihood-euclidean-filtered_splines-interpolated_kinematics_02_resnet50_TrainAllTheThingsJun28shuffle1_1030000.csv
- Filtered and Interpolated Trajectories with Kinematics/t19_REC0011 DLC_likelihood-euclidean-filtered_splines-interpolated_kinematics_02_resnet50_TrainAllTheThingsJun28shuffle1_1030000.csv
- __MACOSX/Filtered and Interpolated Trajectories with Kinematics/._t19_REC0011 DLC_likelihood-euclidean-filtered_splines-interpolated_kinematics_02_resnet50_TrainAllTheThingsJun28shuffle1_1030000.csv
- Filtered and Interpolated Trajectories with Kinematics/t15_REC0010 DLC_likelihood-euclidean-filtered_splines-interpolated_kinematics_02_resnet50_TrainAllTheThingsJun28shuffle1_1030000.csv
- __MACOSX/Filtered and Interpolated Trajectories with Kinematics/._t15_REC0010 DLC_likelihood-euclidean-filtered_splines-interpolated_kinematics_02_resnet50_TrainAllTheThingsJun28shuffle1_1030000.csv
- Filtered and Interpolated Trajectories with Kinematics/t19_REC008 DLC_likelihood-euclidean-filtered_splines-interpolated_kinematics_02_resnet50_TrainAllTheThingsJun28shuffle1_1030000.csv
- __MACOSX/Filtered and Interpolated Trajectories with Kinematics/._t19_REC008 DLC_likelihood-euclidean-filtered_splines-interpolated_kinematics_02_resnet50_TrainAllTheThingsJun28shuffle1_1030000.csv
- Filtered and Interpolated Trajectories with Kinematics/t20_REC0011 DLC_likelihood-euclidean-filtered_splines-interpolated_kinematics_02_resnet50_TrainAllTheThingsJun28shuffle1_1030000.csv
- __MACOSX/Filtered and Interpolated Trajectories with Kinematics/._t20_REC0011 DLC_likelihood-euclidean-filtered_splines-interpolated_kinematics_02_resnet50_TrainAllTheThingsJun28shuffle1_1030000.csv
- Filtered and Interpolated Trajectories with Kinematics/t16_REC0016 DLC_likelihood-euclidean-filtered_splines-interpolated_kinematics_02_resnet50_TrainAllTheThingsJun28shuffle1_1030000.csv
- __MACOSX/Filtered and Interpolated Trajectories with Kinematics/._t16_REC0016 DLC_likelihood-euclidean-filtered_splines-interpolated_kinematics_02_resnet50_TrainAllTheThingsJun28shuffle1_1030000.csv
- Filtered and Interpolated Trajectories with Kinematics/t21_REC000 DLC_likelihood-euclidean-filtered_splines-interpolated_kinematics_02_resnet50_TrainAllTheThingsJun28shuffle1_1030000.csv
- __MACOSX/Filtered and Interpolated Trajectories with Kinematics/._t21_REC000 DLC_likelihood-euclidean-filtered_splines-interpolated_kinematics_02_resnet50_TrainAllTheThingsJun28shuffle1_1030000.csv
- Filtered and Interpolated Trajectories with Kinematics/t20_REC004 DLC_likelihood-euclidean-filtered_splines-interpolated_kinematics_02_resnet50_TrainAllTheThingsJun28shuffle1_1030000.csv
- __MACOSX/Filtered and Interpolated Trajectories with Kinematics/._t20_REC004 DLC_likelihood-euclidean-filtered_splines-interpolated_kinematics_02_resnet50_TrainAllTheThingsJun28shuffle1_1030000.csv
- Filtered and Interpolated Trajectories with Kinematics/t5_REC004 DLC_likelihood-euclidean-filtered_splines-interpolated_kinematics_02_resnet50_TrainAllTheThingsJun28shuffle1_1030000.csv
- __MACOSX/Filtered and Interpolated Trajectories with Kinematics/._t5_REC004 DLC_likelihood-euclidean-filtered_splines-interpolated_kinematics_02_resnet50_TrainAllTheThingsJun28shuffle1_1030000.csv
- Filtered and Interpolated Trajectories with Kinematics/t10_REC002 DLC_likelihood-euclidean-filtered_splines-interpolated_kinematics_02_resnet50_TrainAllTheThingsJun28shuffle1_1030000.csv
- __MACOSX/Filtered and Interpolated Trajectories with Kinematics/._t10_REC002 DLC_likelihood-euclidean-filtered_splines-interpolated_kinematics_02_resnet50_TrainAllTheThingsJun28shuffle1_1030000.csv
- Filtered and Interpolated Trajectories with Kinematics/t4_REC000 DLC_likelihood-euclidean-filtered_splines-interpolated_kinematics_02_resnet50_TrainAllTheThingsJun28shuffle1_1030000.csv
- __MACOSX/Filtered and Interpolated Trajectories with Kinematics/._t4_REC000 DLC_likelihood-euclidean-filtered_splines-interpolated_kinematics_02_resnet50_TrainAllTheThingsJun28shuffle1_1030000.csv
- Filtered and Interpolated Trajectories with Kinematics/t4_REC0010 DLC_likelihood-euclidean-filtered_splines-interpolated_kinematics_02_resnet50_TrainAllTheThingsJun28shuffle1_1030000.csv
- __MACOSX/Filtered and Interpolated Trajectories with Kinematics/._t4_REC0010 DLC_likelihood-euclidean-filtered_splines-interpolated_kinematics_02_resnet50_TrainAllTheThingsJun28shuffle1_1030000.csv
- Filtered and Interpolated Trajectories with Kinematics/t9_REC004 DLC_likelihood-euclidean-filtered_splines-interpolated_kinematics_02_resnet50_TrainAllTheThingsJun28shuffle1_1030000.csv
- __MACOSX/Filtered and Interpolated Trajectories with Kinematics/._t9_REC004 DLC_likelihood-euclidean-filtered_splines-interpolated_kinematics_02_resnet50_TrainAllTheThingsJun28shuffle1_1030000.csv
- Filtered and Interpolated Trajectories with Kinematics/t3_REC0010 DLC_likelihood-euclidean-filtered_splines-interpolated_kinematics_02_resnet50_TrainAllTheThingsJun28shuffle1_1030000.csv
- __MACOSX/Filtered and Interpolated Trajectories with Kinematics/._t3_REC0010 DLC_likelihood-euclidean-filtered_splines-interpolated_kinematics_02_resnet50_TrainAllTheThingsJun28shuffle1_1030000.csv
- Filtered and Interpolated Trajectories with Kinematics/t3_REC002 DLC_likelihood-euclidean-filtered_splines-interpolated_kinematics_02_resnet50_TrainAllTheThingsJun28shuffle1_1030000.csv
- __MACOSX/Filtered and Interpolated Trajectories with Kinematics/._t3_REC002 DLC_likelihood-euclidean-filtered_splines-interpolated_kinematics_02_resnet50_TrainAllTheThingsJun28shuffle1_1030000.csv
- Filtered and Interpolated Trajectories with Kinematics/t16_REC004 DLC_likelihood-euclidean-filtered_splines-interpolated_kinematics_02_resnet50_TrainAllTheThingsJun28shuffle1_1030000.csv
- __MACOSX/Filtered and Interpolated Trajectories with Kinematics/._t16_REC004 DLC_likelihood-euclidean-filtered_splines-interpolated_kinematics_02_resnet50_TrainAllTheThingsJun28shuffle1_1030000.csv
- Filtered and Interpolated Trajectories with Kinematics/t2_REC006 DLC_likelihood-euclidean-filtered_splines-interpolated_kinematics_02_resnet50_TrainAllTheThingsJun28shuffle1_1030000.csv
- __MACOSX/Filtered and Interpolated Trajectories with Kinematics/._t2_REC006 DLC_likelihood-euclidean-filtered_splines-interpolated_kinematics_02_resnet50_TrainAllTheThingsJun28shuffle1_1030000.csv
- Filtered and Interpolated Trajectories with Kinematics/t17_REC000 DLC_likelihood-euclidean-filtered_splines-interpolated_kinematics_02_resnet50_TrainAllTheThingsJun28shuffle1_1030000.csv
- __MACOSX/Filtered and Interpolated Trajectories with Kinematics/._t17_REC000 DLC_likelihood-euclidean-filtered_splines-interpolated_kinematics_02_resnet50_TrainAllTheThingsJun28shuffle1_1030000.csv
- Filtered and Interpolated Trajectories with Kinematics/t15_REC008 DLC_likelihood-euclidean-filtered_splines-interpolated_kinematics_02_resnet50_TrainAllTheThingsJun28shuffle1_1030000.csv
- __MACOSX/Filtered and Interpolated Trajectories with Kinematics/._t15_REC008 DLC_likelihood-euclidean-filtered_splines-interpolated_kinematics_02_resnet50_TrainAllTheThingsJun28shuffle1_1030000.csv
- Filtered and Interpolated Trajectories with Kinematics/t26_REC002 DLC_likelihood-euclidean-filtered_splines-interpolated_kinematics_02_resnet50_TrainAllTheThingsJun28shuffle1_1030000.csv
- __MACOSX/Filtered and Interpolated Trajectories with Kinematics/._t26_REC002 DLC_likelihood-euclidean-filtered_splines-interpolated_kinematics_02_resnet50_TrainAllTheThingsJun28shuffle1_1030000.csv
- Filtered and Interpolated Trajectories with Kinematics/t17_REC001 DLC_likelihood-euclidean-filtered_splines-interpolated_kinematics_02_resnet50_TrainAllTheThingsJun28shuffle1_1030000.csv
- __MACOSX/Filtered and Interpolated Trajectories with Kinematics/._t17_REC001 DLC_likelihood-euclidean-filtered_splines-interpolated_kinematics_02_resnet50_TrainAllTheThingsJun28shuffle1_1030000.csv
- Filtered and Interpolated Trajectories with Kinematics/t2_REC007 DLC_likelihood-euclidean-filtered_splines-interpolated_kinematics_02_resnet50_TrainAllTheThingsJun28shuffle1_1030000.csv
- __MACOSX/Filtered and Interpolated Trajectories with Kinematics/._t2_REC007 DLC_likelihood-euclidean-filtered_splines-interpolated_kinematics_02_resnet50_TrainAllTheThingsJun28shuffle1_1030000.csv
- Filtered and Interpolated Trajectories with Kinematics/t16_REC005 DLC_likelihood-euclidean-filtered_splines-interpolated_kinematics_02_resnet50_TrainAllTheThingsJun28shuffle1_1030000.csv
- __MACOSX/Filtered and Interpolated Trajectories with Kinematics/._t16_REC005 DLC_likelihood-euclidean-filtered_splines-interpolated_kinematics_02_resnet50_TrainAllTheThingsJun28shuffle1_1030000.csv
- Filtered and Interpolated Trajectories with Kinematics/t3_REC003 DLC_likelihood-euclidean-filtered_splines-interpolated_kinematics_02_resnet50_TrainAllTheThingsJun28shuffle1_1030000.csv
- __MACOSX/Filtered and Interpolated Trajectories with Kinematics/._t3_REC003 DLC_likelihood-euclidean-filtered_splines-interpolated_kinematics_02_resnet50_TrainAllTheThingsJun28shuffle1_1030000.csv
- Filtered and Interpolated Trajectories with Kinematics/t3_REC0011 DLC_likelihood-euclidean-filtered_splines-interpolated_kinematics_02_resnet50_TrainAllTheThingsJun28shuffle1_1030000.csv
- __MACOSX/Filtered and Interpolated Trajectories with Kinematics/._t3_REC0011 DLC_likelihood-euclidean-filtered_splines-interpolated_kinematics_02_resnet50_TrainAllTheThingsJun28shuffle1_1030000.csv
- Filtered and Interpolated Trajectories with Kinematics/t26_REC003 DLC_likelihood-euclidean-filtered_splines-interpolated_kinematics_02_resnet50_TrainAllTheThingsJun28shuffle1_1030000.csv
- __MACOSX/Filtered and Interpolated Trajectories with Kinematics/._t26_REC003 DLC_likelihood-euclidean-filtered_splines-interpolated_kinematics_02_resnet50_TrainAllTheThingsJun28shuffle1_1030000.csv
- Filtered and Interpolated Trajectories with Kinematics/t15_REC009 DLC_likelihood-euclidean-filtered_splines-interpolated_kinematics_02_resnet50_TrainAllTheThingsJun28shuffle1_1030000.csv
- __MACOSX/Filtered and Interpolated Trajectories with Kinematics/._t15_REC009 DLC_likelihood-euclidean-filtered_splines-interpolated_kinematics_02_resnet50_TrainAllTheThingsJun28shuffle1_1030000.csv
- Filtered and Interpolated Trajectories with Kinematics/t9_REC005 DLC_likelihood-euclidean-filtered_splines-interpolated_kinematics_02_resnet50_TrainAllTheThingsJun28shuffle1_1030000.csv
- __MACOSX/Filtered and Interpolated Trajectories with Kinematics/._t9_REC005 DLC_likelihood-euclidean-filtered_splines-interpolated_kinematics_02_resnet50_TrainAllTheThingsJun28shuffle1_1030000.csv
- Filtered and Interpolated Trajectories with Kinematics/t20_REC005 DLC_likelihood-euclidean-filtered_splines-interpolated_kinematics_02_resnet50_TrainAllTheThingsJun28shuffle1_1030000.csv
- __MACOSX/Filtered and Interpolated Trajectories with Kinematics/._t20_REC005 DLC_likelihood-euclidean-filtered_splines-interpolated_kinematics_02_resnet50_TrainAllTheThingsJun28shuffle1_1030000.csv
- Filtered and Interpolated Trajectories with Kinematics/t21_REC001 DLC_likelihood-euclidean-filtered_splines-interpolated_kinematics_02_resnet50_TrainAllTheThingsJun28shuffle1_1030000.csv
- __MACOSX/Filtered and Interpolated Trajectories with Kinematics/._t21_REC001 DLC_likelihood-euclidean-filtered_splines-interpolated_kinematics_02_resnet50_TrainAllTheThingsJun28shuffle1_1030000.csv
- Filtered and Interpolated Trajectories with Kinematics/t4_REC0011 DLC_likelihood-euclidean-filtered_splines-interpolated_kinematics_02_resnet50_TrainAllTheThingsJun28shuffle1_1030000.csv
- __MACOSX/Filtered and Interpolated Trajectories with Kinematics/._t4_REC0011 DLC_likelihood-euclidean-filtered_splines-interpolated_kinematics_02_resnet50_TrainAllTheThingsJun28shuffle1_1030000.csv
- Filtered and Interpolated Trajectories with Kinematics/t4_REC001 DLC_likelihood-euclidean-filtered_splines-interpolated_kinematics_02_resnet50_TrainAllTheThingsJun28shuffle1_1030000.csv
- __MACOSX/Filtered and Interpolated Trajectories with Kinematics/._t4_REC001 DLC_likelihood-euclidean-filtered_splines-interpolated_kinematics_02_resnet50_TrainAllTheThingsJun28shuffle1_1030000.csv
- Filtered and Interpolated Trajectories with Kinematics/t10_REC003 DLC_likelihood-euclidean-filtered_splines-interpolated_kinematics_02_resnet50_TrainAllTheThingsJun28shuffle1_1030000.csv
- __MACOSX/Filtered and Interpolated Trajectories with Kinematics/._t10_REC003 DLC_likelihood-euclidean-filtered_splines-interpolated_kinematics_02_resnet50_TrainAllTheThingsJun28shuffle1_1030000.csv
- Filtered and Interpolated Trajectories with Kinematics/t5_REC005 DLC_likelihood-euclidean-filtered_splines-interpolated_kinematics_02_resnet50_TrainAllTheThingsJun28shuffle1_1030000.csv
- __MACOSX/Filtered and Interpolated Trajectories with Kinematics/._t5_REC005 DLC_likelihood-euclidean-filtered_splines-interpolated_kinematics_02_resnet50_TrainAllTheThingsJun28shuffle1_1030000.csv
- Filtered and Interpolated Trajectories with Kinematics/t15_REC0011 DLC_likelihood-euclidean-filtered_splines-interpolated_kinematics_02_resnet50_TrainAllTheThingsJun28shuffle1_1030000.csv
- __MACOSX/Filtered and Interpolated Trajectories with Kinematics/._t15_REC0011 DLC_likelihood-euclidean-filtered_splines-interpolated_kinematics_02_resnet50_TrainAllTheThingsJun28shuffle1_1030000.csv
- Filtered and Interpolated Trajectories with Kinematics/t19_REC0010 DLC_likelihood-euclidean-filtered_splines-interpolated_kinematics_02_resnet50_TrainAllTheThingsJun28shuffle1_1030000.csv
- __MACOSX/Filtered and Interpolated Trajectories with Kinematics/._t19_REC0010 DLC_likelihood-euclidean-filtered_splines-interpolated_kinematics_02_resnet50_TrainAllTheThingsJun28shuffle1_1030000.csv
- Filtered and Interpolated Trajectories with Kinematics/t16_REC0017 DLC_likelihood-euclidean-filtered_splines-interpolated_kinematics_02_resnet50_TrainAllTheThingsJun28shuffle1_1030000.csv
- __MACOSX/Filtered and Interpolated Trajectories with Kinematics/._t16_REC0017 DLC_likelihood-euclidean-filtered_splines-interpolated_kinematics_02_resnet50_TrainAllTheThingsJun28shuffle1_1030000.csv
- Filtered and Interpolated Trajectories with Kinematics/t20_REC0010 DLC_likelihood-euclidean-filtered_splines-interpolated_kinematics_02_resnet50_TrainAllTheThingsJun28shuffle1_1030000.csv
- __MACOSX/Filtered and Interpolated Trajectories with Kinematics/._t20_REC0010 DLC_likelihood-euclidean-filtered_splines-interpolated_kinematics_02_resnet50_TrainAllTheThingsJun28shuffle1_1030000.csv
- Filtered and Interpolated Trajectories with Kinematics/t19_REC009 DLC_likelihood-euclidean-filtered_splines-interpolated_kinematics_02_resnet50_TrainAllTheThingsJun28shuffle1_1030000.csv
- __MACOSX/Filtered and Interpolated Trajectories with Kinematics/._t19_REC009 DLC_likelihood-euclidean-filtered_splines-interpolated_kinematics_02_resnet50_TrainAllTheThingsJun28shuffle1_1030000.csv
- Filtered and Interpolated Trajectories with Kinematics/t13_REC003 DLC_likelihood-euclidean-filtered_splines-interpolated_kinematics_02_resnet50_TrainAllTheThingsJun28shuffle1_1030000.csv
- __MACOSX/Filtered and Interpolated Trajectories with Kinematics/._t13_REC003 DLC_likelihood-euclidean-filtered_splines-interpolated_kinematics_02_resnet50_TrainAllTheThingsJun28shuffle1_1030000.csv
- Filtered and Interpolated Trajectories with Kinematics/t6_REC005 DLC_likelihood-euclidean-filtered_splines-interpolated_kinematics_02_resnet50_TrainAllTheThingsJun28shuffle1_1030000.csv
- __MACOSX/Filtered and Interpolated Trajectories with Kinematics/._t6_REC005 DLC_likelihood-euclidean-filtered_splines-interpolated_kinematics_02_resnet50_TrainAllTheThingsJun28shuffle1_1030000.csv
- Filtered and Interpolated Trajectories with Kinematics/t10_REC0017 DLC_likelihood-euclidean-filtered_splines-interpolated_kinematics_02_resnet50_TrainAllTheThingsJun28shuffle1_1030000.csv
- __MACOSX/Filtered and Interpolated Trajectories with Kinematics/._t10_REC0017 DLC_likelihood-euclidean-filtered_splines-interpolated_kinematics_02_resnet50_TrainAllTheThingsJun28shuffle1_1030000.csv
- Filtered and Interpolated Trajectories with Kinematics/t20_REC009 DLC_likelihood-euclidean-filtered_splines-interpolated_kinematics_02_resnet50_TrainAllTheThingsJun28shuffle1_1030000.csv
- __MACOSX/Filtered and Interpolated Trajectories with Kinematics/._t20_REC009 DLC_likelihood-euclidean-filtered_splines-interpolated_kinematics_02_resnet50_TrainAllTheThingsJun28shuffle1_1030000.csv
- Filtered and Interpolated Trajectories with Kinematics/t26_REC0010 DLC_likelihood-euclidean-filtered_splines-interpolated_kinematics_02_resnet50_TrainAllTheThingsJun28shuffle1_1030000.csv
- __MACOSX/Filtered and Interpolated Trajectories with Kinematics/._t26_REC0010 DLC_likelihood-euclidean-filtered_splines-interpolated_kinematics_02_resnet50_TrainAllTheThingsJun28shuffle1_1030000.csv
- Filtered and Interpolated Trajectories with Kinematics/t22_REC001 DLC_likelihood-euclidean-filtered_splines-interpolated_kinematics_02_resnet50_TrainAllTheThingsJun28shuffle1_1030000.csv
- __MACOSX/Filtered and Interpolated Trajectories with Kinematics/._t22_REC001 DLC_likelihood-euclidean-filtered_splines-interpolated_kinematics_02_resnet50_TrainAllTheThingsJun28shuffle1_1030000.csv
- Filtered and Interpolated Trajectories with Kinematics/t25_REC0016 DLC_likelihood-euclidean-filtered_splines-interpolated_kinematics_02_resnet50_TrainAllTheThingsJun28shuffle1_1030000.csv
- __MACOSX/Filtered and Interpolated Trajectories with Kinematics/._t25_REC0016 DLC_likelihood-euclidean-filtered_splines-interpolated_kinematics_02_resnet50_TrainAllTheThingsJun28shuffle1_1030000.csv
- Filtered and Interpolated Trajectories with Kinematics/t13_REC0011 DLC_likelihood-euclidean-filtered_splines-interpolated_kinematics_02_resnet50_TrainAllTheThingsJun28shuffle1_1030000.csv
- __MACOSX/Filtered and Interpolated Trajectories with Kinematics/._t13_REC0011 DLC_likelihood-euclidean-filtered_splines-interpolated_kinematics_02_resnet50_TrainAllTheThingsJun28shuffle1_1030000.csv
- Filtered and Interpolated Trajectories with Kinematics/t5_REC009 DLC_likelihood-euclidean-filtered_splines-interpolated_kinematics_02_resnet50_TrainAllTheThingsJun28shuffle1_1030000.csv
- __MACOSX/Filtered and Interpolated Trajectories with Kinematics/._t5_REC009 DLC_likelihood-euclidean-filtered_splines-interpolated_kinematics_02_resnet50_TrainAllTheThingsJun28shuffle1_1030000.csv
- Filtered and Interpolated Trajectories with Kinematics/t2_REC0011 DLC_likelihood-euclidean-filtered_splines-interpolated_kinematics_02_resnet50_TrainAllTheThingsJun28shuffle1_1030000.csv
- __MACOSX/Filtered and Interpolated Trajectories with Kinematics/._t2_REC0011 DLC_likelihood-euclidean-filtered_splines-interpolated_kinematics_02_resnet50_TrainAllTheThingsJun28shuffle1_1030000.csv
- Filtered and Interpolated Trajectories with Kinematics/t19_REC005 DLC_likelihood-euclidean-filtered_splines-interpolated_kinematics_02_resnet50_TrainAllTheThingsJun28shuffle1_1030000.csv
- __MACOSX/Filtered and Interpolated Trajectories with Kinematics/._t19_REC005 DLC_likelihood-euclidean-filtered_splines-interpolated_kinematics_02_resnet50_TrainAllTheThingsJun28shuffle1_1030000.csv
- Filtered and Interpolated Trajectories with Kinematics/t1_REC0017 DLC_likelihood-euclidean-filtered_splines-interpolated_kinematics_02_resnet50_TrainAllTheThingsJun28shuffle1_1030000.csv
- __MACOSX/Filtered and Interpolated Trajectories with Kinematics/._t1_REC0017 DLC_likelihood-euclidean-filtered_splines-interpolated_kinematics_02_resnet50_TrainAllTheThingsJun28shuffle1_1030000.csv
- Filtered and Interpolated Trajectories with Kinematics/t14_REC0011 DLC_likelihood-euclidean-filtered_splines-interpolated_kinematics_02_resnet50_TrainAllTheThingsJun28shuffle1_1030000.csv
- __MACOSX/Filtered and Interpolated Trajectories with Kinematics/._t14_REC0011 DLC_likelihood-euclidean-filtered_splines-interpolated_kinematics_02_resnet50_TrainAllTheThingsJun28shuffle1_1030000.csv
- Filtered and Interpolated Trajectories with Kinematics/t24_REC007 DLC_likelihood-euclidean-filtered_splines-interpolated_kinematics_02_resnet50_TrainAllTheThingsJun28shuffle1_1030000.csv
- __MACOSX/Filtered and Interpolated Trajectories with Kinematics/._t24_REC007 DLC_likelihood-euclidean-filtered_splines-interpolated_kinematics_02_resnet50_TrainAllTheThingsJun28shuffle1_1030000.csv
- Filtered and Interpolated Trajectories with Kinematics/t16_REC009 DLC_likelihood-euclidean-filtered_splines-interpolated_kinematics_02_resnet50_TrainAllTheThingsJun28shuffle1_1030000.csv
- __MACOSX/Filtered and Interpolated Trajectories with Kinematics/._t16_REC009 DLC_likelihood-euclidean-filtered_splines-interpolated_kinematics_02_resnet50_TrainAllTheThingsJun28shuffle1_1030000.csv
- Filtered and Interpolated Trajectories with Kinematics/t25_REC003 DLC_likelihood-euclidean-filtered_splines-interpolated_kinematics_02_resnet50_TrainAllTheThingsJun28shuffle1_1030000.csv
- __MACOSX/Filtered and Interpolated Trajectories with Kinematics/._t25_REC003 DLC_likelihood-euclidean-filtered_splines-interpolated_kinematics_02_resnet50_TrainAllTheThingsJun28shuffle1_1030000.csv
- Filtered and Interpolated Trajectories with Kinematics/t15_REC005 DLC_likelihood-euclidean-filtered_splines-interpolated_kinematics_02_resnet50_TrainAllTheThingsJun28shuffle1_1030000.csv
- __MACOSX/Filtered and Interpolated Trajectories with Kinematics/._t15_REC005 DLC_likelihood-euclidean-filtered_splines-interpolated_kinematics_02_resnet50_TrainAllTheThingsJun28shuffle1_1030000.csv
- Filtered and Interpolated Trajectories with Kinematics/t21_REC0010 DLC_likelihood-euclidean-filtered_splines-interpolated_kinematics_02_resnet50_TrainAllTheThingsJun28shuffle1_1030000.csv
- __MACOSX/Filtered and Interpolated Trajectories with Kinematics/._t21_REC0010 DLC_likelihood-euclidean-filtered_splines-interpolated_kinematics_02_resnet50_TrainAllTheThingsJun28shuffle1_1030000.csv
- Filtered and Interpolated Trajectories with Kinematics/t14_REC001 DLC_likelihood-euclidean-filtered_splines-interpolated_kinematics_02_resnet50_TrainAllTheThingsJun28shuffle1_1030000.csv
- __MACOSX/Filtered and Interpolated Trajectories with Kinematics/._t14_REC001 DLC_likelihood-euclidean-filtered_splines-interpolated_kinematics_02_resnet50_TrainAllTheThingsJun28shuffle1_1030000.csv
- Filtered and Interpolated Trajectories with Kinematics/t1_REC007 DLC_likelihood-euclidean-filtered_splines-interpolated_kinematics_02_resnet50_TrainAllTheThingsJun28shuffle1_1030000.csv
- __MACOSX/Filtered and Interpolated Trajectories with Kinematics/._t1_REC007 DLC_likelihood-euclidean-filtered_splines-interpolated_kinematics_02_resnet50_TrainAllTheThingsJun28shuffle1_1030000.csv
- Filtered and Interpolated Trajectories with Kinematics/t6_REC0017 DLC_likelihood-euclidean-filtered_splines-interpolated_kinematics_02_resnet50_TrainAllTheThingsJun28shuffle1_1030000.csv
- __MACOSX/Filtered and Interpolated Trajectories with Kinematics/._t6_REC0017 DLC_likelihood-euclidean-filtered_splines-interpolated_kinematics_02_resnet50_TrainAllTheThingsJun28shuffle1_1030000.csv
- Filtered and Interpolated Trajectories with Kinematics/t9_REC009 DLC_likelihood-euclidean-filtered_splines-interpolated_kinematics_02_resnet50_TrainAllTheThingsJun28shuffle1_1030000.csv
- __MACOSX/Filtered and Interpolated Trajectories with Kinematics/._t9_REC009 DLC_likelihood-euclidean-filtered_splines-interpolated_kinematics_02_resnet50_TrainAllTheThingsJun28shuffle1_1030000.csv
- Filtered and Interpolated Trajectories with Kinematics/t9_REC0010 DLC_likelihood-euclidean-filtered_splines-interpolated_kinematics_02_resnet50_TrainAllTheThingsJun28shuffle1_1030000.csv
- __MACOSX/Filtered and Interpolated Trajectories with Kinematics/._t9_REC0010 DLC_likelihood-euclidean-filtered_splines-interpolated_kinematics_02_resnet50_TrainAllTheThingsJun28shuffle1_1030000.csv
- Filtered and Interpolated Trajectories with Kinematics/t5_REC0011 DLC_likelihood-euclidean-filtered_splines-interpolated_kinematics_02_resnet50_TrainAllTheThingsJun28shuffle1_1030000.csv
- __MACOSX/Filtered and Interpolated Trajectories with Kinematics/._t5_REC0011 DLC_likelihood-euclidean-filtered_splines-interpolated_kinematics_02_resnet50_TrainAllTheThingsJun28shuffle1_1030000.csv
- Filtered and Interpolated Trajectories with Kinematics/t1_REC005 DLC_likelihood-euclidean-filtered_splines-interpolated_kinematics_02_resnet50_TrainAllTheThingsJun28shuffle1_1030000.csv
- __MACOSX/Filtered and Interpolated Trajectories with Kinematics/._t1_REC005 DLC_likelihood-euclidean-filtered_splines-interpolated_kinematics_02_resnet50_TrainAllTheThingsJun28shuffle1_1030000.csv
- Filtered and Interpolated Trajectories with Kinematics/t14_REC003 DLC_likelihood-euclidean-filtered_splines-interpolated_kinematics_02_resnet50_TrainAllTheThingsJun28shuffle1_1030000.csv
- __MACOSX/Filtered and Interpolated Trajectories with Kinematics/._t14_REC003 DLC_likelihood-euclidean-filtered_splines-interpolated_kinematics_02_resnet50_TrainAllTheThingsJun28shuffle1_1030000.csv
- Filtered and Interpolated Trajectories with Kinematics/t17_REC0015 DLC_likelihood-euclidean-filtered_splines-interpolated_kinematics_02_resnet50_TrainAllTheThingsJun28shuffle1_1030000.csv
- __MACOSX/Filtered and Interpolated Trajectories with Kinematics/._t17_REC0015 DLC_likelihood-euclidean-filtered_splines-interpolated_kinematics_02_resnet50_TrainAllTheThingsJun28shuffle1_1030000.csv
- Filtered and Interpolated Trajectories with Kinematics/t21_REC0012 DLC_likelihood-euclidean-filtered_splines-interpolated_kinematics_02_resnet50_TrainAllTheThingsJun28shuffle1_1030000.csv
- __MACOSX/Filtered and Interpolated Trajectories with Kinematics/._t21_REC0012 DLC_likelihood-euclidean-filtered_splines-interpolated_kinematics_02_resnet50_TrainAllTheThingsJun28shuffle1_1030000.csv
- Filtered and Interpolated Trajectories with Kinematics/t15_REC007 DLC_likelihood-euclidean-filtered_splines-interpolated_kinematics_02_resnet50_TrainAllTheThingsJun28shuffle1_1030000.csv
- __MACOSX/Filtered and Interpolated Trajectories with Kinematics/._t15_REC007 DLC_likelihood-euclidean-filtered_splines-interpolated_kinematics_02_resnet50_TrainAllTheThingsJun28shuffle1_1030000.csv
- Filtered and Interpolated Trajectories with Kinematics/t25_REC001 DLC_likelihood-euclidean-filtered_splines-interpolated_kinematics_02_resnet50_TrainAllTheThingsJun28shuffle1_1030000.csv
- __MACOSX/Filtered and Interpolated Trajectories with Kinematics/._t25_REC001 DLC_likelihood-euclidean-filtered_splines-interpolated_kinematics_02_resnet50_TrainAllTheThingsJun28shuffle1_1030000.csv
- Filtered and Interpolated Trajectories with Kinematics/t3_REC0020 DLC_likelihood-euclidean-filtered_splines-interpolated_kinematics_02_resnet50_TrainAllTheThingsJun28shuffle1_1030000.csv
- __MACOSX/Filtered and Interpolated Trajectories with Kinematics/._t3_REC0020 DLC_likelihood-euclidean-filtered_splines-interpolated_kinematics_02_resnet50_TrainAllTheThingsJun28shuffle1_1030000.csv
- Filtered and Interpolated Trajectories with Kinematics/t24_REC005 DLC_likelihood-euclidean-filtered_splines-interpolated_kinematics_02_resnet50_TrainAllTheThingsJun28shuffle1_1030000.csv
- __MACOSX/Filtered and Interpolated Trajectories with Kinematics/._t24_REC005 DLC_likelihood-euclidean-filtered_splines-interpolated_kinematics_02_resnet50_TrainAllTheThingsJun28shuffle1_1030000.csv
- Filtered and Interpolated Trajectories with Kinematics/t2_REC009 DLC_likelihood-euclidean-filtered_splines-interpolated_kinematics_02_resnet50_TrainAllTheThingsJun28shuffle1_1030000.csv
- __MACOSX/Filtered and Interpolated Trajectories with Kinematics/._t2_REC009 DLC_likelihood-euclidean-filtered_splines-interpolated_kinematics_02_resnet50_TrainAllTheThingsJun28shuffle1_1030000.csv
- Filtered and Interpolated Trajectories with Kinematics/t14_REC0013 DLC_likelihood-euclidean-filtered_splines-interpolated_kinematics_02_resnet50_TrainAllTheThingsJun28shuffle1_1030000.csv
- __MACOSX/Filtered and Interpolated Trajectories with Kinematics/._t14_REC0013 DLC_likelihood-euclidean-filtered_splines-interpolated_kinematics_02_resnet50_TrainAllTheThingsJun28shuffle1_1030000.csv
- Filtered and Interpolated Trajectories with Kinematics/t5_REC0013 DLC_likelihood-euclidean-filtered_splines-interpolated_kinematics_02_resnet50_TrainAllTheThingsJun28shuffle1_1030000.csv
- __MACOSX/Filtered and Interpolated Trajectories with Kinematics/._t5_REC0013 DLC_likelihood-euclidean-filtered_splines-interpolated_kinematics_02_resnet50_TrainAllTheThingsJun28shuffle1_1030000.csv
- Filtered and Interpolated Trajectories with Kinematics/t9_REC0012 DLC_likelihood-euclidean-filtered_splines-interpolated_kinematics_02_resnet50_TrainAllTheThingsJun28shuffle1_1030000.csv
- __MACOSX/Filtered and Interpolated Trajectories with Kinematics/._t9_REC0012 DLC_likelihood-euclidean-filtered_splines-interpolated_kinematics_02_resnet50_TrainAllTheThingsJun28shuffle1_1030000.csv
- Filtered and Interpolated Trajectories with Kinematics/t6_REC0015 DLC_likelihood-euclidean-filtered_splines-interpolated_kinematics_02_resnet50_TrainAllTheThingsJun28shuffle1_1030000.csv
- __MACOSX/Filtered and Interpolated Trajectories with Kinematics/._t6_REC0015 DLC_likelihood-euclidean-filtered_splines-interpolated_kinematics_02_resnet50_TrainAllTheThingsJun28shuffle1_1030000.csv
- Filtered and Interpolated Trajectories with Kinematics/t13_REC0013 DLC_likelihood-euclidean-filtered_splines-interpolated_kinematics_02_resnet50_TrainAllTheThingsJun28shuffle1_1030000.csv
- __MACOSX/Filtered and Interpolated Trajectories with Kinematics/._t13_REC0013 DLC_likelihood-euclidean-filtered_splines-interpolated_kinematics_02_resnet50_TrainAllTheThingsJun28shuffle1_1030000.csv
- Filtered and Interpolated Trajectories with Kinematics/t25_REC0014 DLC_likelihood-euclidean-filtered_splines-interpolated_kinematics_02_resnet50_TrainAllTheThingsJun28shuffle1_1030000.csv
- __MACOSX/Filtered and Interpolated Trajectories with Kinematics/._t25_REC0014 DLC_likelihood-euclidean-filtered_splines-interpolated_kinematics_02_resnet50_TrainAllTheThingsJun28shuffle1_1030000.csv
- Filtered and Interpolated Trajectories with Kinematics/t22_REC003 DLC_likelihood-euclidean-filtered_splines-interpolated_kinematics_02_resnet50_TrainAllTheThingsJun28shuffle1_1030000.csv
- __MACOSX/Filtered and Interpolated Trajectories with Kinematics/._t22_REC003 DLC_likelihood-euclidean-filtered_splines-interpolated_kinematics_02_resnet50_TrainAllTheThingsJun28shuffle1_1030000.csv
- Filtered and Interpolated Trajectories with Kinematics/t4_REC0020 DLC_likelihood-euclidean-filtered_splines-interpolated_kinematics_02_resnet50_TrainAllTheThingsJun28shuffle1_1030000.csv
- __MACOSX/Filtered and Interpolated Trajectories with Kinematics/._t4_REC0020 DLC_likelihood-euclidean-filtered_splines-interpolated_kinematics_02_resnet50_TrainAllTheThingsJun28shuffle1_1030000.csv
- Filtered and Interpolated Trajectories with Kinematics/t26_REC0012 DLC_likelihood-euclidean-filtered_splines-interpolated_kinematics_02_resnet50_TrainAllTheThingsJun28shuffle1_1030000.csv
- __MACOSX/Filtered and Interpolated Trajectories with Kinematics/._t26_REC0012 DLC_likelihood-euclidean-filtered_splines-interpolated_kinematics_02_resnet50_TrainAllTheThingsJun28shuffle1_1030000.csv
- Filtered and Interpolated Trajectories with Kinematics/t10_REC0015 DLC_likelihood-euclidean-filtered_splines-interpolated_kinematics_02_resnet50_TrainAllTheThingsJun28shuffle1_1030000.csv
- __MACOSX/Filtered and Interpolated Trajectories with Kinematics/._t10_REC0015 DLC_likelihood-euclidean-filtered_splines-interpolated_kinematics_02_resnet50_TrainAllTheThingsJun28shuffle1_1030000.csv
- Filtered and Interpolated Trajectories with Kinematics/t13_REC001 DLC_likelihood-euclidean-filtered_splines-interpolated_kinematics_02_resnet50_TrainAllTheThingsJun28shuffle1_1030000.csv
- __MACOSX/Filtered and Interpolated Trajectories with Kinematics/._t13_REC001 DLC_likelihood-euclidean-filtered_splines-interpolated_kinematics_02_resnet50_TrainAllTheThingsJun28shuffle1_1030000.csv
- Filtered and Interpolated Trajectories with Kinematics/t1_REC0015 DLC_likelihood-euclidean-filtered_splines-interpolated_kinematics_02_resnet50_TrainAllTheThingsJun28shuffle1_1030000.csv
- __MACOSX/Filtered and Interpolated Trajectories with Kinematics/._t1_REC0015 DLC_likelihood-euclidean-filtered_splines-interpolated_kinematics_02_resnet50_TrainAllTheThingsJun28shuffle1_1030000.csv
- Filtered and Interpolated Trajectories with Kinematics/t19_REC007 DLC_likelihood-euclidean-filtered_splines-interpolated_kinematics_02_resnet50_TrainAllTheThingsJun28shuffle1_1030000.csv
- __MACOSX/Filtered and Interpolated Trajectories with Kinematics/._t19_REC007 DLC_likelihood-euclidean-filtered_splines-interpolated_kinematics_02_resnet50_TrainAllTheThingsJun28shuffle1_1030000.csv
- Filtered and Interpolated Trajectories with Kinematics/t2_REC0013 DLC_likelihood-euclidean-filtered_splines-interpolated_kinematics_02_resnet50_TrainAllTheThingsJun28shuffle1_1030000.csv
- __MACOSX/Filtered and Interpolated Trajectories with Kinematics/._t2_REC0013 DLC_likelihood-euclidean-filtered_splines-interpolated_kinematics_02_resnet50_TrainAllTheThingsJun28shuffle1_1030000.csv
- Filtered and Interpolated Trajectories with Kinematics/t5_REC007 DLC_likelihood-euclidean-filtered_splines-interpolated_kinematics_02_resnet50_TrainAllTheThingsJun28shuffle1_1030000.csv
- __MACOSX/Filtered and Interpolated Trajectories with Kinematics/._t5_REC007 DLC_likelihood-euclidean-filtered_splines-interpolated_kinematics_02_resnet50_TrainAllTheThingsJun28shuffle1_1030000.csv
- Filtered and Interpolated Trajectories with Kinematics/t10_REC001 DLC_likelihood-euclidean-filtered_splines-interpolated_kinematics_02_resnet50_TrainAllTheThingsJun28shuffle1_1030000.csv
- __MACOSX/Filtered and Interpolated Trajectories with Kinematics/._t10_REC001 DLC_likelihood-euclidean-filtered_splines-interpolated_kinematics_02_resnet50_TrainAllTheThingsJun28shuffle1_1030000.csv
- Filtered and Interpolated Trajectories with Kinematics/t25_REC0018 DLC_likelihood-euclidean-filtered_splines-interpolated_kinematics_02_resnet50_TrainAllTheThingsJun28shuffle1_1030000.csv
- __MACOSX/Filtered and Interpolated Trajectories with Kinematics/._t25_REC0018 DLC_likelihood-euclidean-filtered_splines-interpolated_kinematics_02_resnet50_TrainAllTheThingsJun28shuffle1_1030000.csv
- Filtered and Interpolated Trajectories with Kinematics/t4_REC003 DLC_likelihood-euclidean-filtered_splines-interpolated_kinematics_02_resnet50_TrainAllTheThingsJun28shuffle1_1030000.csv
- __MACOSX/Filtered and Interpolated Trajectories with Kinematics/._t4_REC003 DLC_likelihood-euclidean-filtered_splines-interpolated_kinematics_02_resnet50_TrainAllTheThingsJun28shuffle1_1030000.csv
- Filtered and Interpolated Trajectories with Kinematics/t4_REC0013 DLC_likelihood-euclidean-filtered_splines-interpolated_kinematics_02_resnet50_TrainAllTheThingsJun28shuffle1_1030000.csv
- __MACOSX/Filtered and Interpolated Trajectories with Kinematics/._t4_REC0013 DLC_likelihood-euclidean-filtered_splines-interpolated_kinematics_02_resnet50_TrainAllTheThingsJun28shuffle1_1030000.csv
- Filtered and Interpolated Trajectories with Kinematics/t21_REC003 DLC_likelihood-euclidean-filtered_splines-interpolated_kinematics_02_resnet50_TrainAllTheThingsJun28shuffle1_1030000.csv
- __MACOSX/Filtered and Interpolated Trajectories with Kinematics/._t21_REC003 DLC_likelihood-euclidean-filtered_splines-interpolated_kinematics_02_resnet50_TrainAllTheThingsJun28shuffle1_1030000.csv
- Filtered and Interpolated Trajectories with Kinematics/t20_REC007 DLC_likelihood-euclidean-filtered_splines-interpolated_kinematics_02_resnet50_TrainAllTheThingsJun28shuffle1_1030000.csv
- __MACOSX/Filtered and Interpolated Trajectories with Kinematics/._t20_REC007 DLC_likelihood-euclidean-filtered_splines-interpolated_kinematics_02_resnet50_TrainAllTheThingsJun28shuffle1_1030000.csv
- Filtered and Interpolated Trajectories with Kinematics/t10_REC0019 DLC_likelihood-euclidean-filtered_splines-interpolated_kinematics_02_resnet50_TrainAllTheThingsJun28shuffle1_1030000.csv
- __MACOSX/Filtered and Interpolated Trajectories with Kinematics/._t10_REC0019 DLC_likelihood-euclidean-filtered_splines-interpolated_kinematics_02_resnet50_TrainAllTheThingsJun28shuffle1_1030000.csv
- Filtered and Interpolated Trajectories with Kinematics/t1_REC0019 DLC_likelihood-euclidean-filtered_splines-interpolated_kinematics_02_resnet50_TrainAllTheThingsJun28shuffle1_1030000.csv
- __MACOSX/Filtered and Interpolated Trajectories with Kinematics/._t1_REC0019 DLC_likelihood-euclidean-filtered_splines-interpolated_kinematics_02_resnet50_TrainAllTheThingsJun28shuffle1_1030000.csv
- Filtered and Interpolated Trajectories with Kinematics/t20_REC0012 DLC_likelihood-euclidean-filtered_splines-interpolated_kinematics_02_resnet50_TrainAllTheThingsJun28shuffle1_1030000.csv
- __MACOSX/Filtered and Interpolated Trajectories with Kinematics/._t20_REC0012 DLC_likelihood-euclidean-filtered_splines-interpolated_kinematics_02_resnet50_TrainAllTheThingsJun28shuffle1_1030000.csv
- Filtered and Interpolated Trajectories with Kinematics/t16_REC0015 DLC_likelihood-euclidean-filtered_splines-interpolated_kinematics_02_resnet50_TrainAllTheThingsJun28shuffle1_1030000.csv
- __MACOSX/Filtered and Interpolated Trajectories with Kinematics/._t16_REC0015 DLC_likelihood-euclidean-filtered_splines-interpolated_kinematics_02_resnet50_TrainAllTheThingsJun28shuffle1_1030000.csv
- Filtered and Interpolated Trajectories with Kinematics/t19_REC0012 DLC_likelihood-euclidean-filtered_splines-interpolated_kinematics_02_resnet50_TrainAllTheThingsJun28shuffle1_1030000.csv
- __MACOSX/Filtered and Interpolated Trajectories with Kinematics/._t19_REC0012 DLC_likelihood-euclidean-filtered_splines-interpolated_kinematics_02_resnet50_TrainAllTheThingsJun28shuffle1_1030000.csv
- Filtered and Interpolated Trajectories with Kinematics/t15_REC0013 DLC_likelihood-euclidean-filtered_splines-interpolated_kinematics_02_resnet50_TrainAllTheThingsJun28shuffle1_1030000.csv
- __MACOSX/Filtered and Interpolated Trajectories with Kinematics/._t15_REC0013 DLC_likelihood-euclidean-filtered_splines-interpolated_kinematics_02_resnet50_TrainAllTheThingsJun28shuffle1_1030000.csv
- Filtered and Interpolated Trajectories with Kinematics/t2_REC0020 DLC_likelihood-euclidean-filtered_splines-interpolated_kinematics_02_resnet50_TrainAllTheThingsJun28shuffle1_1030000.csv
- __MACOSX/Filtered and Interpolated Trajectories with Kinematics/._t2_REC0020 DLC_likelihood-euclidean-filtered_splines-interpolated_kinematics_02_resnet50_TrainAllTheThingsJun28shuffle1_1030000.csv
- Filtered and Interpolated Trajectories with Kinematics/t1_REC009 DLC_likelihood-euclidean-filtered_splines-interpolated_kinematics_02_resnet50_TrainAllTheThingsJun28shuffle1_1030000.csv
- __MACOSX/Filtered and Interpolated Trajectories with Kinematics/._t1_REC009 DLC_likelihood-euclidean-filtered_splines-interpolated_kinematics_02_resnet50_TrainAllTheThingsJun28shuffle1_1030000.csv
- Filtered and Interpolated Trajectories with Kinematics/t17_REC0019 DLC_likelihood-euclidean-filtered_splines-interpolated_kinematics_02_resnet50_TrainAllTheThingsJun28shuffle1_1030000.csv
- __MACOSX/Filtered and Interpolated Trajectories with Kinematics/._t17_REC0019 DLC_likelihood-euclidean-filtered_splines-interpolated_kinematics_02_resnet50_TrainAllTheThingsJun28shuffle1_1030000.csv
- Filtered and Interpolated Trajectories with Kinematics/t26_REC001 DLC_likelihood-euclidean-filtered_splines-interpolated_kinematics_02_resnet50_TrainAllTheThingsJun28shuffle1_1030000.csv
- __MACOSX/Filtered and Interpolated Trajectories with Kinematics/._t26_REC001 DLC_likelihood-euclidean-filtered_splines-interpolated_kinematics_02_resnet50_TrainAllTheThingsJun28shuffle1_1030000.csv
- Filtered and Interpolated Trajectories with Kinematics/t3_REC0013 DLC_likelihood-euclidean-filtered_splines-interpolated_kinematics_02_resnet50_TrainAllTheThingsJun28shuffle1_1030000.csv
- __MACOSX/Filtered and Interpolated Trajectories with Kinematics/._t3_REC0013 DLC_likelihood-euclidean-filtered_splines-interpolated_kinematics_02_resnet50_TrainAllTheThingsJun28shuffle1_1030000.csv
- Filtered and Interpolated Trajectories with Kinematics/t3_REC001 DLC_likelihood-euclidean-filtered_splines-interpolated_kinematics_02_resnet50_TrainAllTheThingsJun28shuffle1_1030000.csv
- __MACOSX/Filtered and Interpolated Trajectories with Kinematics/._t3_REC001 DLC_likelihood-euclidean-filtered_splines-interpolated_kinematics_02_resnet50_TrainAllTheThingsJun28shuffle1_1030000.csv
- Filtered and Interpolated Trajectories with Kinematics/t16_REC007 DLC_likelihood-euclidean-filtered_splines-interpolated_kinematics_02_resnet50_TrainAllTheThingsJun28shuffle1_1030000.csv
- __MACOSX/Filtered and Interpolated Trajectories with Kinematics/._t16_REC007 DLC_likelihood-euclidean-filtered_splines-interpolated_kinematics_02_resnet50_TrainAllTheThingsJun28shuffle1_1030000.csv
- Filtered and Interpolated Trajectories with Kinematics/t24_REC009 DLC_likelihood-euclidean-filtered_splines-interpolated_kinematics_02_resnet50_TrainAllTheThingsJun28shuffle1_1030000.csv
- __MACOSX/Filtered and Interpolated Trajectories with Kinematics/._t24_REC009 DLC_likelihood-euclidean-filtered_splines-interpolated_kinematics_02_resnet50_TrainAllTheThingsJun28shuffle1_1030000.csv
- Filtered and Interpolated Trajectories with Kinematics/t2_REC005 DLC_likelihood-euclidean-filtered_splines-interpolated_kinematics_02_resnet50_TrainAllTheThingsJun28shuffle1_1030000.csv
- __MACOSX/Filtered and Interpolated Trajectories with Kinematics/._t2_REC005 DLC_likelihood-euclidean-filtered_splines-interpolated_kinematics_02_resnet50_TrainAllTheThingsJun28shuffle1_1030000.csv
- Filtered and Interpolated Trajectories with Kinematics/t17_REC003 DLC_likelihood-euclidean-filtered_splines-interpolated_kinematics_02_resnet50_TrainAllTheThingsJun28shuffle1_1030000.csv
- __MACOSX/Filtered and Interpolated Trajectories with Kinematics/._t17_REC003 DLC_likelihood-euclidean-filtered_splines-interpolated_kinematics_02_resnet50_TrainAllTheThingsJun28shuffle1_1030000.csv
- Filtered and Interpolated Trajectories with Kinematics/t5_REC0020 DLC_likelihood-euclidean-filtered_splines-interpolated_kinematics_02_resnet50_TrainAllTheThingsJun28shuffle1_1030000.csv
- __MACOSX/Filtered and Interpolated Trajectories with Kinematics/._t5_REC0020 DLC_likelihood-euclidean-filtered_splines-interpolated_kinematics_02_resnet50_TrainAllTheThingsJun28shuffle1_1030000.csv
- Filtered and Interpolated Trajectories with Kinematics/t9_REC007 DLC_likelihood-euclidean-filtered_splines-interpolated_kinematics_02_resnet50_TrainAllTheThingsJun28shuffle1_1030000.csv
- __MACOSX/Filtered and Interpolated Trajectories with Kinematics/._t9_REC007 DLC_likelihood-euclidean-filtered_splines-interpolated_kinematics_02_resnet50_TrainAllTheThingsJun28shuffle1_1030000.csv
- Filtered and Interpolated Trajectories with Kinematics/t6_REC0019 DLC_likelihood-euclidean-filtered_splines-interpolated_kinematics_02_resnet50_TrainAllTheThingsJun28shuffle1_1030000.csv
- __MACOSX/Filtered and Interpolated Trajectories with Kinematics/._t6_REC0019 DLC_likelihood-euclidean-filtered_splines-interpolated_kinematics_02_resnet50_TrainAllTheThingsJun28shuffle1_1030000.csv
- Filtered and Interpolated Trajectories with Kinematics/t9_REC006 DLC_likelihood-euclidean-filtered_splines-interpolated_kinematics_02_resnet50_TrainAllTheThingsJun28shuffle1_1030000.csv
- __MACOSX/Filtered and Interpolated Trajectories with Kinematics/._t9_REC006 DLC_likelihood-euclidean-filtered_splines-interpolated_kinematics_02_resnet50_TrainAllTheThingsJun28shuffle1_1030000.csv
- Filtered and Interpolated Trajectories with Kinematics/t9_REC0020 DLC_likelihood-euclidean-filtered_splines-interpolated_kinematics_02_resnet50_TrainAllTheThingsJun28shuffle1_1030000.csv
- __MACOSX/Filtered and Interpolated Trajectories with Kinematics/._t9_REC0020 DLC_likelihood-euclidean-filtered_splines-interpolated_kinematics_02_resnet50_TrainAllTheThingsJun28shuffle1_1030000.csv
- Filtered and Interpolated Trajectories with Kinematics/t6_REC0018 DLC_likelihood-euclidean-filtered_splines-interpolated_kinematics_02_resnet50_TrainAllTheThingsJun28shuffle1_1030000.csv
- __MACOSX/Filtered and Interpolated Trajectories with Kinematics/._t6_REC0018 DLC_likelihood-euclidean-filtered_splines-interpolated_kinematics_02_resnet50_TrainAllTheThingsJun28shuffle1_1030000.csv
- Filtered and Interpolated Trajectories with Kinematics/t26_REC000 DLC_likelihood-euclidean-filtered_splines-interpolated_kinematics_02_resnet50_TrainAllTheThingsJun28shuffle1_1030000.csv
- __MACOSX/Filtered and Interpolated Trajectories with Kinematics/._t26_REC000 DLC_likelihood-euclidean-filtered_splines-interpolated_kinematics_02_resnet50_TrainAllTheThingsJun28shuffle1_1030000.csv
- Filtered and Interpolated Trajectories with Kinematics/t17_REC0018 DLC_likelihood-euclidean-filtered_splines-interpolated_kinematics_02_resnet50_TrainAllTheThingsJun28shuffle1_1030000.csv
- __MACOSX/Filtered and Interpolated Trajectories with Kinematics/._t17_REC0018 DLC_likelihood-euclidean-filtered_splines-interpolated_kinematics_02_resnet50_TrainAllTheThingsJun28shuffle1_1030000.csv
- Filtered and Interpolated Trajectories with Kinematics/t1_REC008 DLC_likelihood-euclidean-filtered_splines-interpolated_kinematics_02_resnet50_TrainAllTheThingsJun28shuffle1_1030000.csv
- __MACOSX/Filtered and Interpolated Trajectories with Kinematics/._t1_REC008 DLC_likelihood-euclidean-filtered_splines-interpolated_kinematics_02_resnet50_TrainAllTheThingsJun28shuffle1_1030000.csv
- Filtered and Interpolated Trajectories with Kinematics/t2_REC004 DLC_likelihood-euclidean-filtered_splines-interpolated_kinematics_02_resnet50_TrainAllTheThingsJun28shuffle1_1030000.csv
- __MACOSX/Filtered and Interpolated Trajectories with Kinematics/._t2_REC004 DLC_likelihood-euclidean-filtered_splines-interpolated_kinematics_02_resnet50_TrainAllTheThingsJun28shuffle1_1030000.csv
- Filtered and Interpolated Trajectories with Kinematics/t24_REC008 DLC_likelihood-euclidean-filtered_splines-interpolated_kinematics_02_resnet50_TrainAllTheThingsJun28shuffle1_1030000.csv
- __MACOSX/Filtered and Interpolated Trajectories with Kinematics/._t24_REC008 DLC_likelihood-euclidean-filtered_splines-interpolated_kinematics_02_resnet50_TrainAllTheThingsJun28shuffle1_1030000.csv
- Filtered and Interpolated Trajectories with Kinematics/t16_REC006 DLC_likelihood-euclidean-filtered_splines-interpolated_kinematics_02_resnet50_TrainAllTheThingsJun28shuffle1_1030000.csv
- __MACOSX/Filtered and Interpolated Trajectories with Kinematics/._t16_REC006 DLC_likelihood-euclidean-filtered_splines-interpolated_kinematics_02_resnet50_TrainAllTheThingsJun28shuffle1_1030000.csv
- Filtered and Interpolated Trajectories with Kinematics/t3_REC000 DLC_likelihood-euclidean-filtered_splines-interpolated_kinematics_02_resnet50_TrainAllTheThingsJun28shuffle1_1030000.csv
- __MACOSX/Filtered and Interpolated Trajectories with Kinematics/._t3_REC000 DLC_likelihood-euclidean-filtered_splines-interpolated_kinematics_02_resnet50_TrainAllTheThingsJun28shuffle1_1030000.csv
- Filtered and Interpolated Trajectories with Kinematics/t3_REC0012 DLC_likelihood-euclidean-filtered_splines-interpolated_kinematics_02_resnet50_TrainAllTheThingsJun28shuffle1_1030000.csv
- __MACOSX/Filtered and Interpolated Trajectories with Kinematics/._t3_REC0012 DLC_likelihood-euclidean-filtered_splines-interpolated_kinematics_02_resnet50_TrainAllTheThingsJun28shuffle1_1030000.csv
- Filtered and Interpolated Trajectories with Kinematics/t16_REC0014 DLC_likelihood-euclidean-filtered_splines-interpolated_kinematics_02_resnet50_TrainAllTheThingsJun28shuffle1_1030000.csv
- __MACOSX/Filtered and Interpolated Trajectories with Kinematics/._t16_REC0014 DLC_likelihood-euclidean-filtered_splines-interpolated_kinematics_02_resnet50_TrainAllTheThingsJun28shuffle1_1030000.csv
[truncated: 452 more entries]
