# Supplementary material for: An automated feeding system for the African killifish reveals the impact of diet on lifespan and allows scalable assessment of associative learning
Source: eLife. 2022 Nov 10;11:e69008. doi: 10.7554/eLife.69008 (PMC9788828; doi:10.7554/eLife.69008)
Supplement: Figure 6—source data 3. [file elife-69008-fig6-data3.zip › Filtered and Interpolated Trajectories with Kinematics/t6_REC0016 DLC_likelihood-euclidean-filtered_splines-interpolated_kinematics_02_resnet50_TrainAllTheThingsJun28shuffle1_1030000.csv]

	x2	y2	fishnum	recording_num	bodyparts_coords	seconds	velocity_x	velocity_y	velocity_xy	velocity_xy_5frame	velocity_xy_10frame	velocity_xy_20frame	velocity_xy_40frame
1	36.59352	102.4286	6	16	0	0	0	0	0	NA	NA	NA	NA
2	35.43465	102.8616	6	16	1	0.05	-23.1774	8.65999999999985	24.7424224917448	NA	NA	NA	NA
3	35.61394	102.6717	6	16	2	0.1	3.58580000000003	-3.79799999999989	5.2232906907427	8.96064757763565	NA	NA	NA
4	35.2952	102.5479	6	16	3	0.15	-6.37479999999996	-2.47600000000006	6.8387609287063	13.3207577274369	NA	NA	NA
5	35.69363	102.5826	6	16	4	0.2	7.96859999999995	0.694000000000017	7.99876377698449	11.7766548142808	11.497472244118	NA	NA
6	35.00481	101.7378	6	16	5	0.25	-13.7764	-16.8960000000001	21.8005507490064	12.1194937037327	12.7918222703473	NA	NA
7	35.79787	101.4289	6	16	6	0.3	15.8612000000001	-6.17799999999988	17.0219079259642	13.0614058274529	11.8723992164493	NA	NA
8	35.62288	101.7284	6	16	7	0.35	-3.49980000000002	5.9899999999999	6.93748513800202	14.0342969106003	11.8273686707333	NA	NA
9	35.42596	102.2712	6	16	8	0.4	-3.93839999999997	10.856	11.5483215473072	12.2628868132577	12.1760065175264	NA	NA
10	35.02006	102.7701	6	16	9	0.45	-8.11800000000005	9.97800000000012	12.8632191927217	11.9681436186177	12.2091736491359	16.5607769732016	NA
11	34.8613	102.1427	6	16	10	0.5	-3.17520000000002	-12.5479999999999	12.9435002622937	11.5352436377339	12.3648454504774	25.9301881524006	NA
12	35.33215	102.7613	6	16	11	0.55	9.41699999999997	12.372	15.5481919527641	11.2906072076	12.2160072664023	33.7168329779087	NA
13	35.55564	102.845	6	16	12	0.6	4.46979999999996	1.67399999999986	4.77298523358278	10.3840503876715	15.6675502774047	36.5353119637973	NA
14	35.41631	103.3421	6	16	13	0.65	-2.78659999999988	9.94200000000006	10.3251393966377	12.4668040876971	18.6226325455786	38.8945527285479	NA
15	35.01242	103.2403	6	16	14	0.7	-8.07780000000008	-2.03599999999994	8.33043509307894	12.4638709141868	21.6240817022852	40.5596954026191	NA
16	34.04641	102.584	6	16	15	0.75	-19.3201999999999	-13.126	23.3572687624217	19.7998569170754	39.0685540344539	42.4223041941639	NA
17	34.41545	103.2674	6	16	16	0.8	7.38079999999997	13.6679999999998	15.5335260852131	25.9546578835572	55.5612667393682	46.9789286378814	NA
18	32.96637	101.7855	6	16	17	0.85	-28.9816	-29.6379999999999	41.4529152480257	32.8641130168989	61.2432552568613	52.6165323756628	NA
19	31.1814	100.7673	6	16	18	0.9	-35.6994	-20.3639999999999	41.0991442290468	65.6703039812108	65.6130989395694	56.5419113580581	NA
20	30.8096	102.8787	6	16	19	0.95	-7.43600000000001	42.2279999999998	42.8777107597873	98.6586625645495	68.9102171561023	57.2370371669214	54.5711164940548
21	28.73217	112.0149	6	16	20	1	-41.5486	182.724	187.388223583981	102.686653596647	72.4797629378503	61.2880385034237	55.7305531125899
22	23.83528	119.5944	6	16	21	1.05	-97.9378	151.59	180.475319001907	105.271539995582	81.7418500093605	68.5408746889231	57.114048009593
23	20.99551	120.786	6	16	22	1.1	-56.7954	23.8320000000002	61.5928704085141	104.956321295306	89.565514473921	72.1408248389565	59.026999892296
24	18.82591	119.1769	6	16	23	1.15	-43.392	-32.182	54.0235762237192	79.2892218944899	94.4611901705376	76.0458556899298	59.6551052898928
25	16.76689	119.335	6	16	24	1.2	-41.1804	3.16199999999981	41.3016172584077	64.8250374541715	92.8499926315577	77.612751413166	61.0925739484531
26	15.6026859673049	116.621572230267	6	16	25	1.25	-23.284080653902	-54.2685553946598	59.052726579902	76.4443753511949	83.5075229723935	79.3929757589482	62.1497669495379
27	15.3513287434663	111.219697239662	6	16	26	1.3	-5.02714447677199	-108.0374998121	108.154396800315	83.6508403454935	81.5204826384781	84.9389474665658	63.4511665618256
28	15.7843525359753	105.250906133923	6	16	27	1.35	8.66047585017999	-119.37582211478	119.689559893631	80.7436639678096	83.0383944210518	88.55842175588	64.8666163088013
29	16.6732915523229	100.836730018789	6	16	28	1.4	17.778780326952	-88.28352230268	90.0559011952121	87.725824050297	86.4786124402902	92.3885918642059	67.2848278980767
30	17.78968	100.0987	6	16	29	1.45	22.327768953542	-14.7606003757801	26.7657353699881	98.2159278227847	86.3152856702297	92.5814560149081	67.913254040354
31	18.34029	104.7645	6	16	30	1.5	11.0122	93.3160000000001	93.963526992339	89.6324134909087	86.3061885800461	85.5309180727791	68.1263753637035
32	16.94105	112.6719	6	16	31	1.55	-27.9848	158.148	160.604915662753	89.3063845350869	88.136044923771	80.5112630412773	68.4543376598455
33	17.38449	116.4848	6	16	32	1.6	8.86879999999998	76.2580000000003	76.7719882342514	91.8869073726497	87.551329037839	81.5186878207948	68.7707202278506
34	20.17587	119.9135	6	16	33	1.65	55.8276	68.5739999999998	88.425756416103	84.8865531097952	90.3159935578742	80.4156578512378	69.3892619791837
35	21.93191	118.9914	6	16	34	1.7	35.1208	-18.442	39.6683495578024	78.0561620247573	92.3129193982585	81.625452494287	69.6076165113299
36	23.81837	121.2569	6	16	35	1.75	37.7292000000001	45.3100000000001	58.9617556780665	85.4702445847693	87.5543131731648	81.8772297049119	70.6326553769912
37	22.4878842345905	115.075825213998	6	16	36	1.8	-26.60971530819	-123.62149572004	126.452960237563	91.3256025806616	79.5020434440766	79.9234044857699	70.6909266175073
38	19.70601	110.1098	6	16	37	1.85	-55.63748469181	-99.3205042799599	113.842401034311	92.7389314238672	79.9989812205377	77.1167002419397	74.0521939556623
39	18.12541	115.7787	6	16	38	1.9	-31.612	113.378	117.702546395564	90.2220732365343	74.3527032621853	78.0277444380953	77.6871313547687
40	17.14515	117.8999	6	16	39	1.95	-19.6052	42.424	46.7349937738308	80.9479248633958	76.9356193183444	78.5894709137866	77.8512219729647
41	16.57151	120.1467	6	16	40	2	-11.4728	44.9359999999999	46.377464741402	74.5277178563061	77.4482708297777	74.9647122239834	74.5958370148279
42	17.08923	124.1172	6	16	41	2.05	10.3544	79.41	80.0822183718708	57.3798039437091	71.7107640477687	68.367800630768	70.2400031763526
43	21.10145	124.8958	6	16	42	2.1	80.2444	15.5719999999999	81.7413659988625	61.1323072128215	66.6820714460403	65.4006156167446	72.469671561428
44	22.52385	124.1672	6	16	43	2.15	28.448	-14.572	31.9629768325793	64.6744684230211	65.7394953183164	62.7326682684376	73.7380514335854
45	23.55621	121.0593	6	16	44	2.2	20.6472	-62.158	65.4975101193931	62.4736032321416	64.8660224293147	61.6024816094939	75.7456356020594
46	23.76198	117.8615	6	16	45	2.25	4.11540000000002	-63.9559999999997	64.0882707923998	58.8364250357746	62.375111274802	61.8723349950342	77.0721732591347
47	22.32987	114.7185	6	16	46	2.3	-28.6422	-62.86	69.0778924174732	74.0991866929238	57.2335578174594	56.4429057684488	78.2563333157859
48	23.30983	111.6956	6	16	47	2.35	19.5992	-60.4580000000001	63.5554750170276	68.5997376458079	50.8022500129515	59.5459661554445	79.357399306624
49	24.095	106.339	6	16	48	2.4	15.7033999999999	-107.132	108.276785118325	60.0757541265829	51.1126332746898	62.9856708453315	78.2118850249779
50	25.45891	105.0162	6	16	49	2.45	27.2782	-26.456	38.0002648838137	51.9935124027772	46.2693439006434	63.1209879310213	79.5364112902
51	26.45123	105.4255	6	16	50	2.5	19.8464	8.18600000000004	21.4683531962747	42.7680749901284	46.2963991602906	63.6607559568766	80.1766818869385
52	27.88453	105.4156	6	16	51	2.55	28.6660000000001	-0.198000000000036	28.6666837984445	28.1260798564559	41.1750474891289	59.968743311428	77.7278832765532
53	28.55008	104.8531	6	16	52	2.6	13.311	-11.25	17.4282879537836	23.9389501554789	52.4098608648487	63.4206553020613	76.1763565553627
54	28.93083	103.1416	6	16	53	2.65	7.61499999999998	-34.23	35.0668094499628	32.5170441939983	60.2318463723466	67.0604450159329	75.9890955134257
55	28.39131	102.4806	6	16	54	2.7	-10.7904	-13.22	17.0646163789287	30.3565825754807	61.3759534327279	69.8658187098317	79.5434304120242
56	28.68621	99.2762	6	16	55	2.75	5.89799999999997	-64.0879999999999	64.3588233888717	62.051646739569	64.9464006389513	72.2671168133574	82.3002282627521
57	29.53961	99.53992	6	16	56	2.8	17.068	5.27439999999984	17.8643757058566	92.3376128882374	62.7039288053965	76.5892621458019	81.4716958026331
58	38.2806558160797	98.5655910049041	6	16	57	2.85	174.820916321594	-19.4865799019178	175.903608774225	98.8129567099769	76.0390605911711	81.5980983713083	83.5154879117918
59	47.55535	97.59991	6	16	58	2.9	185.493883678406	-19.3136200980823	186.496640193305	97.3757570839043	83.008256757176	78.3960256118604	83.3874513864051
60	49.31442	99.3368	6	16	59	2.95	35.1814	34.7378	49.4413354876262	95.0512750353124	93.4622935190199	80.4833516666133	87.0902066250072
61	49.19391	102.1929	6	16	60	3	-2.41019999999992	57.122	57.1728252585089	90.0264744427732	98.2378344664243	85.3886515498936	88.9080460875402
62	49.44802	102.0117	6	16	61	3.05	5.08219999999994	-3.6239999999998	6.24196546289692	73.6789006261147	112.003476802475	87.0879659223383	90.0361088255365
63	49.68066	94.47631	6	16	62	3.1	4.65280000000007	-150.7078	150.779605811529	88.111630328063	110.786335877768	86.9520974939808	91.4172527636339
64	51.61052	99.34577	6	16	63	3.15	38.5972	97.3892000000001	104.758771110013	99.0999118489443	96.5602048513742	89.2455227584138	91.8227123952231
65	52.48366	105.363	6	16	64	3.2	17.4628	120.3446	121.604983997367	128.955678569637	99.5907499004987	97.4843792145544	91.8041173841067
66	55.37735	110.1641	6	16	65	3.25	57.8738	96.0220000000001	112.114232862915	131.546197312763	105.830902460836	102.72812153047	91.8202960944898
67	58.17069	102.9071	6	16	66	3.3	55.8668	-145.14	155.520799066363	119.441509076634	111.47200303928	106.500485836818	91.7917284883594
68	61.48456	95.42119	6	16	67	3.35	66.2774	-149.7182	163.732199527155	111.069869472934	97.8651343967905	107.485009668139	91.6927910342649
69	61.18038	93.23044	6	16	68	3.4	-6.08360000000005	-43.8149999999999	44.2353299293674	112.561893072727	95.4827887596516	103.789231927479	89.9028027019337
70	62.57918	89.49651	6	16	69	3.45	27.976	-74.6786	79.7467859788719	93.9883275089229	101.506464910089	111.059425318993	89.238519066313
71	62.61667	83.51791	6	16	70	3.5	0.749799999999965	-119.572	119.57435086188	64.1840714808184	107.218408594516	114.155336218204	89.4320898946364
72	63.22219	80.44434	6	16	71	3.55	12.1104	-61.4714000000001	62.65297124734	71.5240684426696	100.99749487116	120.103474339645	89.1307784577865
73	63.9575	80.46297	6	16	72	3.6	14.7062000000001	0.372600000000034	14.7109193866326	91.9430603472434	104.18368345851	119.413850225207	89.1246531679244
74	66.99986	77.79457	6	16	73	3.65	60.8471999999999	-53.3680000000001	80.9353147386232	101.874924116304	111.018259003583	116.584979774513	88.9108816806559
75	75.86359	79.8195	6	16	74	3.7	177.2746	40.4986000000002	181.841745501741	108.006662233397	122.528100737487	113.742416058382	88.4998900423343
76	83.70751	76.6457	6	16	75	3.75	156.8784	-63.476	169.233669707183	144.183295436202	122.479769975572	111.373475375622	87.5372628246397
77	88.31002	75.88113	6	16	76	3.8	92.0501999999999	-15.2914000000001	93.3116618328062	150.512449564497	128.73494564001	106.994194830917	87.4778172319862
78	97.85775	73.76371	6	16	77	3.85	190.9546	-42.3483999999999	195.594085400658	153.113141127732	140.962566053623	101.787483697222	83.7684328402905
79	103.3203	72.40474	6	16	78	3.9	109.251	-27.1794	112.581085380094	143.084615834839	137.687170789375	101.409579792007	79.2842173004544
80	112.8448	70.35644	6	16	79	3.95	190.49	-40.966	194.845203317916	149.463229046622	125.978367206674	97.9936864660126	78.0835205475829
81	118.7254	69.4209	6	16	80	4	117.612	-18.7108000000001	119.091043242722	137.741836671043	115.528542156729	93.4755282393793	77.0083501737792
82	124.7066	67.57271	6	16	81	4.05	119.624	-36.9638	125.204727891721	124.861892014253	112.990894790674	91.1735909932347	76.9765545204578
83	131.4092	66.16245	6	16	82	4.1	134.052	-28.2051999999999	136.98712352276	98.8435932856174	99.3912839359326	91.2972088418679	73.3225685448995
84	133.2543	64.61351	6	16	83	4.15	36.902	-30.9788	48.1813620961467	87.9724684786181	91.8009005804307	88.5762406028979	71.0783941486844
85	136.4916	64.56355	6	16	84	4.2	64.7460000000001	-0.999199999999973	64.7537096747361	76.5185605347252	73.4592721945377	79.5154008701142	68.370517248667
86	139.3776	63.09805	6	16	85	4.25	57.7199999999999	-29.3100000000001	64.7354192077258	61.0407312008223	64.4712865031868	72.3464041188093	65.847883795268
87	142.4698	61.69225	6	16	86	4.3	61.8439999999998	-28.116	67.9351881722571	58.7399091466081	53.6122363464595	68.455148627155	62.223386356592
88	145.4419	61.9077	6	16	87	4.35	59.4420000000002	4.30899999999994	59.5979768532458	48.0749511034581	41.6318516301133	60.0518560124418	58.3851938779065
89	146.8804	60.77026	6	16	88	4.4	28.7700000000001	-22.7488	36.6772518250755	40.9701045277555	39.4653104164209	54.7792026734303	57.7682823517585
90	147.4209	60.95576	6	16	89	4.45	10.8099999999996	3.70999999999995	11.4289194589861	30.7059121581938	33.0524345335539	45.1076157761726	55.9395199092245
91	148.4573	59.92663	6	16	90	4.5	20.7280000000003	-20.5825999999999	29.2111863292131	22.2229720594042	29.16426608089	39.8613641293547	53.4928863326196
92	148.5736	60.74916	6	16	91	4.55	2.32599999999991	16.4506	16.6142263244486	20.1907116862337	23.9194024636362	33.8496347012706	52.1655934243247
93	149.1345	61.39997	6	16	92	4.6	11.2180000000001	13.0162	17.1832763592978	18.0299179636498	20.712428088951	27.2312868645924	52.0956926142573
94	150.0856	60.47631	6	16	93	4.65	19.0219999999999	-18.4732000000001	26.5159499592227	17.3584276340244	17.7575047664298	25.5718085228555	50.6681028727242
95	150.0834	60.44514	6	16	94	4.7	-0.0439999999997553	-0.623399999999918	0.624950846067014	17.1328927690785	16.7559593578075	22.9986184389523	46.242059322264
96	151.3699	60.57146	6	16	95	4.75	25.7299999999998	2.5264	25.853734681086	19.2018841184978	15.2514417555226	20.3222922149138	42.1261281209851
97	150.7947	60.05307	6	16	96	4.8	-11.5039999999999	-10.3678000000001	15.486551999719	15.324297846626	14.0870330560816	17.452577882267	39.9943234468755
98	151.5659	61.19314	6	16	97	4.85	15.4239999999999	22.8014	27.5282331063946	15.4820007519652	12.8307220990716	14.9829040585914	35.692034755242
99	151.6654	60.85091	6	16	98	4.9	1.99000000000012	-6.84460000000001	7.12801859986355	13.1444558770208	11.6783066292902	14.1269849115102	33.1694903121787
100	151.6001	60.87794	6	16	99	4.95	-1.30600000000015	0.540600000000069	1.41346537276315	11.0411733430848	12.9448023443507	13.8853533524363	28.6518827549983
101	151.865	61.53484	6	16	100	5	5.29800000000023	13.138	14.1660103063637	6.45956007964532	11.4803183489377	13.5102444258599	26.1449851847064
102	151.6303	61.45316	6	16	101	5.05	-4.69400000000007	-1.63360000000011	4.97013933003906	8.03231541195436	10.9857533008978	13.1575958554147	23.4301021316389
103	151.7323	61.66043	6	16	102	5.1	2.04000000000008	4.14540000000002	4.62016678919717	10.4076039367361	9.2533800282318	12.8941763866467	20.4889778698395
104	151.6801	60.91266	6	16	103	5.15	-1.04399999999998	-14.9553999999999	14.9917952614087	9.81618082085467	10.4964650565905	12.7599651425505	19.7171142224787
105	151.2991	61.45708	6	16	104	5.2	-7.62	10.8883999999999	13.2899079966717	10.9303332587109	11.014747347065	12.9687177744138	18.2894192457686
106	151.1511	60.91653	6	16	105	5.25	-2.95999999999992	-10.8109999999999	11.2088947269567	12.0471999768183	11.7690470961973	11.9058521231609	17.1288874751815
107	150.6987	61.18692	6	16	106	5.3	-9.04800000000023	5.40779999999998	10.5409015193201	12.9606147012266	12.2281586547477	11.5334982665961	15.6513850408691
108	150.2033	61.30902	6	16	107	5.35	-9.90799999999979	2.44199999999992	10.2045003797342	11.621890757394	12.9576306742218	11.3322134980422	14.2534034747918
109	150.037	62.27272	6	16	108	5.4	-3.32600000000014	19.2740000000001	19.5588688834504	13.7219133715399	13.8416236558109	11.5597779509272	13.7090332085615
110	150.358	62.19698	6	16	109	5.45	6.41999999999996	-1.51479999999992	6.59628827750874	13.5259840507846	12.9926332044769	12.1961497338239	13.535790898205
111	151.3274	62.68531	6	16	110	5.5	19.3880000000001	9.76659999999995	21.7090077976863	13.8680613716253	12.331385897384	12.428606240058	13.1572550238927
112	150.9386	62.40714	6	16	111	5.55	-7.77600000000007	-5.56340000000006	9.56125491554334	14.7226326103952	12.0812432322943	13.0105695620072	13.0332857362589
113	150.5228	61.9805	6	16	112	5.6	-8.31600000000037	-8.53279999999998	11.9148869839376	14.3633756515598	13.4110469678526	13.7466688750866	13.0917424584574
114	149.5614	62.68448	6	16	113	5.65	-19.228	14.0796	23.8317250772998	10.9408584232281	12.6230908452638	13.862419922102	13.0530990518649
115	149.3867	62.51992	6	16	114	5.7	-3.49400000000003	-3.29120000000003	4.80000348333211	10.636502413804	13.3775521205828	13.5802200525849	13.2171902686803
116	149.2232	62.68143	6	16	115	5.75	-3.26999999999998	3.2302	4.59642165602764	12.9540325640799	13.0881653839188	13.9354827354491	12.7942762571551
117	149.3205	63.07145	6	16	116	5.8	1.94600000000037	7.8004	8.03947486842277	10.5235490801325	13.7929804692666	13.8501921994711	12.8298735599435
118	148.9417	64.18385	6	16	117	5.85	-7.57600000000025	22.2480000000002	23.5025377353172	12.3917285896057	14.5357070759514	13.5239028909922	12.3429099371638
119	148.4457	64.49207	6	16	118	5.9	-9.92000000000019	6.16439999999983	11.6793076575627	15.2354723446095	13.8832161883931	13.2910815056128	12.7450716476447
120	148.6431	63.81314	6	16	119	5.95	3.94800000000032	-13.5786	14.1409010306983	16.9494585247292	14.1678069006929	13.1862284439737	13.1948670567942
121	148.8346	64.7342	6	16	120	6	3.82999999999981	18.4212000000001	18.8151404310465	16.1173815878229	15.5395795735142	12.8042656219255	13.4126925798505
122	148.3879	64.0341	6	16	121	6.05	-8.93399999999986	-14.0020000000001	16.6094057690214	17.2428832966537	15.6191411666479	12.9089756171031	14.5788561907594
123	147.4732	64.34814	6	16	122	6.1	-18.2940000000002	6.28080000000011	19.3421530507855	15.9438852117801	13.6367588141318	13.2893085302682	15.7290873920787
124	147.1761	65.16088	6	16	123	6.15	-5.94200000000001	16.2548000000001	17.3068162017167	15.843686802419	13.9590721659617	13.3462329611793	16.4558386724109
125	147.1702	64.77863	6	16	124	6.2	-0.117999999999938	-7.64499999999998	7.64591060633066	14.2888238085667	12.9949047673645	13.4656627629468	17.5725481873991
126	146.9417	65.66537	6	16	125	6.25	-4.56999999999994	17.7347999999998	18.3141483842408	11.1561360404408	12.5203658599322	13.6827003911492	17.9076506350948
127	147.2779	65.95193	6	16	126	6.3	6.72399999999982	5.73120000000017	8.83509079975976	10.6752610352697	12.0249707649397	14.126248853291	18.6296953498145
128	147.4139	66.07577	6	16	127	6.35	2.72000000000048	2.47680000000003	3.67871421015587	10.0459243229489	12.042909984585	13.3536063762854	19.1316614065215
129	146.6985	65.86742	6	16	128	6.4	-14.3080000000003	-4.1670000000002	14.9024411758615	9.19704491744532	12.8092497339655	13.9303653443623	19.0418349882095
130	146.475	65.89302	6	16	129	6.45	-4.47000000000003	0.512000000000228	4.49922704472674	9.76111772131269	12.7635186252007	14.1935843797645	19.4543133370315
131	146.7169	66.55361	6	16	130	6.5	4.83800000000031	13.2118	14.0697513567228	12.9296839287293	11.8258212087842	14.396778919643	19.3895299991441
132	146.2632	66.18785	6	16	131	6.55	-9.07399999999996	-7.31520000000017	11.6554548190966	14.9432384326614	12.6333565399341	16.1471428195117	19.5163538736212
133	146.7905	67.00924	6	16	132	6.6	10.5459999999999	16.4278000000002	19.5215452472391	15.4811129274524	13.0704539384389	17.7115059090707	20.1451191928142
134	145.5547	67.18694	6	16	133	6.65	-24.7160000000002	3.55400000000003	24.9702136955215	14.4545975001231	13.9016585227628	19.0492574227199	19.6037143755171
135	145.2022	67.25718	6	16	134	6.7	-7.04999999999984	1.40479999999997	7.18859951868218	15.5055953585555	15.3922639921645	21.5648763222132	20.0955418155197
136	145.6102	67.43944	6	16	135	6.75	8.15999999999974	3.64519999999999	8.93717422007626	13.2112239481484	16.2731919793538	21.8798185347404	20.2116199799576
137	144.7996	67.19895	6	16	136	6.8	-16.2119999999999	-4.80980000000017	16.9104441112585	12.8600786128643	20.2693148740836	23.4091985001579	20.231968331438
138	144.4432	67.01194	6	16	137	6.85	-7.12800000000016	-3.74020000000002	8.04968819520373	15.3034150568765	23.3801018335564	24.7394199220508	20.0990121336254
139	143.6967	67.90077	6	16	138	6.9	-14.9299999999999	17.7766	23.2144870191008	18.0917864585845	25.2892651114743	24.7925884708062	19.9952531936764
140	142.9779	68.55249	6	16	139	6.95	-14.3759999999997	13.0344000000002	19.4052817387432	25.0330343896117	30.3662340192257	25.7223982300893	19.8477662003421
141	142.1462	69.33792	6	16	140	7	-16.6340000000002	15.7085999999998	22.8790312286164	33.5489797189644	31.9338158606966	25.9747943763628	19.4684665833888
142	140.4798	71.30866	6	16	141	7.05	-33.3279999999996	39.4148000000001	51.6166837663946	37.7184516100842	34.1850404603817	26.1237321301393	19.0785334647739
143	138.9639	73.33607	6	16	142	7.1	-30.3180000000003	40.5482000000001	50.6294148419674	45.4290529815749	36.4083859056628	27.0009298553602	18.6488106298104
144	137.087	74.4897	6	16	143	7.15	-37.5380000000001	23.0725999999999	44.0618464746996	45.7758452628087	35.6835184188495	25.861195789855	18.4003965272377
145	135.4372	76.87215	6	16	144	7.2	-32.996	47.6490000000001	57.9582885961966	43.3370465311516	36.0525324680142	26.7254208680926	18.2906748690722
146	134.2162	77.02596	6	16	145	7.25	-24.4200000000001	3.07619999999986	24.6129926347854	39.2677920923611	35.6763967733718	26.740539568766	18.1999930757397
147	133.8602	78.96468	6	16	146	7.3	-7.11999999999989	38.7744000000001	39.4226901081091	33.6485852276148	31.978149386195	26.337687809585	18.2302679311598
148	132.9587	80.18122	6	16	147	7.35	-18.03	24.3307999999999	30.2831426480145	26.6760119544534	30.6217578771639	26.8444178909654	18.5507226171182
149	132.4656	80.80901	6	16	148	7.4	-9.86199999999997	12.5558000000001	15.9658121509681	25.5769482839348	26.4331264682357	26.0601410429906	18.6255078199904
150	131.7552	81.71941	6	16	149	7.45	-14.2079999999999	18.2079999999999	23.09542223039	20.6192522412385	23.0846077169595	25.5019480209196	18.8025095537437
151	131.4247	82.61634	6	16	150	7.5	-6.61000000000001	17.9386	19.1176742821923	21.9757236619667	21.5472632768354	24.5401542471346	18.8107474403659
152	130.7025	82.73393	6	16	151	7.55	-14.4440000000003	2.35180000000014	14.6342098946274	19.2176677088566	18.4903351587884	22.0099241100361	18.8016938680187
153	128.9756	83.40657	6	16	152	7.6	-34.538	13.4528	37.0654997516559	19.4932034794655	17.2804498762681	19.58611535055	19.6107722321777
154	128.9744	83.51534	6	16	153	7.65	-0.0239999999996598	2.17539999999985	2.17553238541727	17.517578269736	16.4367636671316	17.7515356317554	22.3647709161471
155	128.1514	84.42088	6	16	154	7.7	-16.4600000000002	18.1108	24.4731010834346	16.3614180763384	14.9513635738251	15.0164734159312	26.9565809174505
156	128.613	84.43955	6	16	155	7.75	9.23200000000008	0.373400000000004	9.23954823354484	12.5851760905695	13.4039117208974	14.520167616739	34.3375612231994
157	129.0208	84.61176	6	16	156	7.8	8.15600000000018	3.44420000000014	8.85340892763933	13.6558596254067	12.0416988338771	13.0513373621617	45.310384609326
158	128.3643	83.98273	6	16	157	7.85	-13.1300000000005	-12.5806	18.1842898228117	10.4095236681847	8.55047282393606	12.3620253121856	60.7326557924894
159	127.9897	84.01998	6	16	158	7.9	-7.49199999999973	0.745000000000005	7.528950059603	9.29024517205888	9.06994479527524	12.4584271691746	72.2701174243185
160	127.5815	83.96363	6	16	159	7.95	-8.16399999999987	-1.12700000000018	8.24142129732477	7.72197959141592	6.94833911490292	11.882620877398	74.3233559365608
161	127.4755	84.11177	6	16	160	8	-2.12000000000018	2.96280000000024	3.64315575291562	4.51576955730258	7.49307195664269	11.646700504369	74.9101891591868
162	127.4341	84.08267	6	16	161	8.05	-0.827999999999918	-0.582000000000278	1.01208102442452	4.4840299651438	7.612339565535	11.479655605898	75.1752968974308
163	127.4139	84.18842	6	16	162	8.1	-0.404000000000053	2.11500000000001	2.15323965224498	3.48715456162111	7.44360074810296	12.2206146089953	75.3551323690679
164	127.0716	84.32492	6	16	163	8.15	-6.84599999999989	2.73000000000025	7.37025209880909	5.69589874122651	8.48009067121748	18.8683460424392	75.5432385979474
165	127.1691	84.19448	6	16	164	8.2	1.94999999999993	-2.60880000000014	3.25704427971136	7.50269953965409	8.81387818097093	27.1877409668084	74.8030588967776
166	126.4622	84.39336	6	16	165	8.25	-14.1380000000001	3.97760000000005	14.6868766509426	10.3714319389034	9.88948928784064	41.9345828776328	74.7589508681108
167	125.9648	84.46338	6	16	166	8.3	-9.94799999999998	1.40039999999999	10.0460850165624	12.4761513772912	10.9176123779188	64.2830814090669	75.1939719781622
168	125.1619	84.65238	6	16	167	8.35	-16.0579999999999	3.77999999999986	16.4969016484913	14.1406018003207	15.8907563940545	94.6208936940133	76.2001734765068
169	125.164	85.54707	6	16	168	8.4	0.0419999999999732	17.8938000000002	17.8938492907482	14.0830798344548	28.6667472896032	118.480093805646	77.2794483736091
170	125.6842	85.80122	6	16	169	8.45	10.4040000000001	5.08299999999991	11.5792963948592	14.3325252161835	47.4271428187139	123.144763852202	78.6215978284444
171	126.1085	85.21957	6	16	170	8.5	8.48600000000005	-11.6329999999999	14.3992668216128	21.4100808492056	76.3760937986229	125.280224071239	81.7718536980026
172	125.6548	85.55573	6	16	171	8.55	-9.07400000000024	6.72319999999985	11.2933119252061	44.8573432019152	120.953823252599	128.340669684825	83.1719225300426
173	123.3258	86.69845	6	16	172	8.6	-46.5799999999999	22.8543999999999	51.8846798136019	80.713683837107	181.798186639924	131.124149387586	83.1495042959029
174	117.9211	90.75303	6	16	173	8.65	-108.094	81.0916	135.130161054296	138.669107762791	228.480096940075	133.334941564139	84.0752222054601
175	115.888076915917	100.077010911205	6	16	174	8.7	-40.66046168166	186.4796182241	190.860999570818	227.575121289014	237.475649523433	134.589644377624	84.7443404041956
176	113.559911278094	115.106576106092	6	16	175	8.75	-46.5633127564598	300.59130389774	304.176386450033	342.186292430642	240.670958854637	134.997734119483	85.4799842580642
177	104.0075	135.7993	6	16	176	8.8	-191.04822556188	413.85447787816	455.823379556322	412.102850678236	245.763726991732	137.336606594163	87.2232391330287
178	84.2727939729959	160.025691814986	6	16	177	8.85	-394.694120540082	484.52783629972	624.940535521739	394.237615209759	246.357542381117	140.038321640828	87.7080527250735
179	67.28196	177.308	6	16	178	8.9	-339.816679459918	345.64616370028	484.712952292267	342.672809946484	238.003135838675	142.100469578044	89.0703967505284
180	63.69978	180.9054	6	16	179	8.95	-71.6436	71.9479999999999	101.534822228435	263.95233269445	221.752145936534	145.360574779491	90.3840169153586
181	62.30935	182.7596	6	16	180	9	-27.8085999999999	37.0840000000004	46.3523601336547	150.528792331593	193.619374440342	151.897006891636	91.3863689612846
182	59.46772	184.026	6	16	181	9.05	-56.8326	25.3280000000001	62.2209932961537	63.9034209991151	153.719389935727	154.864189454187	91.8857331451825
183	59.19029	186.9038	6	16	182	9.1	-5.54860000000005	57.5559999999996	57.8228337074546	49.2666766633092	98.2784566417326	154.078393982811	93.496184485814
184	60.2073235483088	189.274128229898	6	16	183	9.15	20.340670966176	47.4065645979601	51.5860956298769	44.5659389342008	55.7208422160118	149.282098368481	94.1220529091731
185	61.3447500789908	190.120132451641	6	16	184	9.2	22.74853061364	16.9200844348603	28.3511005494058	43.4864471770035	53.2455000355483	142.300939841583	94.6121404346253
186	61.91396	189.1296	6	16	185	9.25	11.3841984201841	-19.81064903282	22.8486714881127	46.0281209518721	63.123054928635	129.025385638496	95.6545572453295
187	61.3777020828262	186.339490211508	6	16	186	9.3	-10.7251583434761	-55.8021957698401	56.8235345101675	47.5382634329085	63.9646519166425	110.16339685699	97.2865079008423
188	59.804158553103	183.183450429732	6	16	187	9.35	-31.4708705944639	-63.12079563552	70.5312025817977	57.2243234077874	61.7992455845037	80.7952117561338	98.5749784849207
189	57.41287	181.4443	6	16	188	9.4	-47.8257710620601	-34.7830085946401	59.1368080350588	81.6801709230692	60.5610608982864	59.6606996954103	99.1781654422759
190	53.58063	181.2154	6	16	189	9.45	-76.6448	-4.5780000000002	76.7814004238005	84.4428566562816	62.8497337466313	57.6232699785153	99.5945244141787
191	46.85157	178.4997	6	16	190	9.5	-134.5812	-54.314	145.127909064521	77.5703702171354	64.4313968366493	57.4925138513302	100.368122582291
192	43.62394	177.0657	6	16	191	9.55	-64.5526000000001	-28.6799999999999	70.6369631762296	73.5838583636643	66.6074037782542	55.4307966055395	100.469135188105
193	45.29103	177.7666	6	16	192	9.6	33.3418	14.0180000000004	36.1687703860667	68.4751440854751	63.311966870535	55.8682195840422	100.791050922893
194	47.09909	178.5238	6	16	193	9.65	36.1612	15.1439999999997	39.2042487677036	47.1826227502294	63.6005571748089	54.9091642542069	97.6703270835523
195	49.15319	180.0548	6	16	194	9.7	41.0820000000001	30.6200000000001	51.2378290328544	48.7719509002269	62.0010399214823	54.6346364916266	93.8084359327575
196	47.2475683702151	180.380560995273	6	16	195	9.75	-38.1124325956981	6.51521990545973	38.6653023882929	49.0535635239346	51.8619727740255	56.3113803711765	87.0640533460224
197	43.3416217767376	179.953901618272	6	16	196	9.8	-78.11893186955	-8.53318754001975	78.583603926217	53.6172559859534	46.8969412944365	57.2364092075217	76.2524382529092
198	41.47148	180.1345	6	16	197	9.85	-37.4028355347519	3.61196763456007	37.5768335046051	55.5269357574895	49.9371935835806	57.1116353290134	61.5793550477334
199	44.17304	181.6572	6	16	198	9.9	54.0312	30.4539999999997	62.0227110777978	56.5413227978215	49.2572676101274	56.2558613065082	50.4880150630719
200	46.92781	182.9412	6	16	199	9.95	55.0954	25.6800000000004	60.7862278905347	45.021931688646	46.4195392366219	53.8284740488667	49.1757877637651
201	44.74161	182.995	6	16	200	10	-43.724	1.07599999999991	43.737237589953	50.8208236432266	48.1913639057037	48.8392382729461	48.3313259285356
202	45.65195	182.4731	6	16	201	10.05	18.2068	-10.4380000000003	20.9866483803395	44.8972792343014	47.8654146367893	46.0740809220227	47.6798711049807
203	42.40091	181.7589	6	16	202	10.1	-65.0207999999999	-14.2839999999995	66.571293277508	37.3121427157543	50.9113037874919	47.5037078629749	46.4595958504113
204	43.01857	183.2568	6	16	203	10.15	12.3531999999999	29.9579999999997	32.4049890331718	39.8414050135859	48.9111654382075	46.0585557986237	45.9576239513773
205	42.4585970968885	184.253264588464	6	16	204	10.2	-11.19945806223	19.9292917692799	22.8605452977993	50.7088975849325	45.6559081762511	45.3159320239323	46.1188249176777
206	39.6411540661664	184.352139689105	6	16	205	10.25	-56.3488606144419	1.9775020128202	56.3835490791109	51.0017839317571	45.8165037718668	45.1027210535491	46.4227425621624
207	35.878536487	184.187782495514	6	16	206	10.3	-75.252351583328	-3.28714387182004	75.3241112370724	52.9250516421137	45.2512205496089	42.3414796488279	45.384175206684
208	32.4830399385557	184.394550201282	6	16	207	10.35	-67.909930968886	4.13535411535975	68.0357250116311	53.9996736367479	45.0702221423692	42.363498339333	43.9126737923604
209	30.76696	185.6068	6	16	208	10.4	-34.321598771114	24.2449959743601	42.0213275849546	51.7916025301478	42.85984398712	41.3153304307336	43.4103912391674
210	31.27989	186.922	6	16	209	10.45	10.2586	26.3040000000001	28.2336552709706	39.7935435142854	44.2123248112428	40.7283055490148	54.6935507866707
211	32.30671	184.9007	6	16	210	10.5	20.5364	-40.4259999999999	45.34319354611	39.1386603529814	42.0140782013944	39.1701380057411	61.4296613057906
212	32.80428	185.484	6	16	211	10.55	9.95139999999992	11.6660000000002	15.3338161577607	32.7946363321263	36.8175446608666	39.9289456044218	70.0795130375174
213	29.56771	185.5824	6	16	212	10.6	-64.7313999999999	1.96799999999996	64.761309205111	34.4249759857376	33.8156928911741	37.0509721167805	83.1547993726302
214	29.23788	185.1868	6	16	213	10.65	-6.59660000000002	-7.91200000000003	10.3012074806792	32.236553872641	33.7194954232596	37.0060836485476	82.6308416375138
215	29.0089	186.9916	6	16	214	10.7	-4.5796	36.096	36.3853535390272	33.8415458074477	35.8007029217785	37.6030133437288	82.7437222942653
216	30.45874	187.9171	6	16	215	10.75	28.9968	18.51	34.4010829806272	28.4927254293668	32.5237722396153	36.5341047531483	82.3157486415326
217	30.08227	186.8115	6	16	216	10.8	-7.52939999999995	-22.1120000000002	23.3587758317941	34.6443545143929	34.6066706592347	33.5319412058462	81.1048618612917
218	28.6157418167986	185.602134373773	6	16	217	10.85	-29.330563664028	-24.1873125245399	38.0172073147064	37.1764298578194	29.0317220911918	30.7137122557074	80.6454499188025
219	26.56911	185.7633	6	16	218	10.9	-40.932636335972	3.22331252453978	41.0593529058093	32.8109906065895	31.1523233099753	30.5649211718266	79.5481689483058
220	24.64408	187.2825	6	16	219	10.95	-38.5006	30.3840000000002	49.0457302561601	35.3717955110217	30.9937018762148	55.5586275244747	78.5103302013114
221	25.24836	187.109	6	16	220	11	12.0856000000001	-3.4699999999998	12.5738867244778	29.5707187530167	31.0541313049021	74.0200843386351	77.8014106206981
222	27.0493	187.2702	6	16	221	11.05	36.0187999999999	3.22399999999959	36.1628003539548	27.6602921055577	30.2463377508258	94.0849451530121	77.5190012429701
223	27.42939	187.5122	6	16	222	11.1	7.60180000000005	4.84000000000037	9.01182352468158	24.8109738946103	27.6117316202406	118.805890882286	76.3293408539775
224	25.93048	187.0274	6	16	223	11.15	-29.9782	-9.69600000000014	31.5072196685142	29.2972720032147	27.4103469203935	119.203127476404	76.5471665190232
225	25.35121	188.6681	6	16	224	11.2	-11.5854	32.8140000000002	34.799139201423	25.12087999063	75.316552127171	120.171512564598	76.4973642343559
226	26.603	189.8914	6	16	225	11.25	25.0358000000001	24.4659999999999	35.0053772674999	25.6527444874645	115.516396437655	119.528776229516	75.5724332403454
227	25.8432	189.811	6	16	226	11.3	-15.196	-1.60799999999995	15.2808402910312	27.1604017352294	153.56321964679	119.868244073756	75.4490795416743
228	26.02747	190.3647	6	16	227	11.35	3.68540000000003	11.0739999999998	11.6711460088543	125.822130359732	208.580059673379	118.927401498272	74.4531635370229
229	24.30364	189.4483	6	16	228	11.4	-34.4766	-18.3280000000002	39.0455059073385	201.735520872095	207.253931642833	117.781007465878	75.5942542698821
230	50.7088629747123	189.541969810964	6	16	229	11.45	528.104459494246	1.87339621928004	528.107782323934	282.005559302949	209.349323252982	116.292354853608	83.7701059807178
231	71.42838	190.1561	6	16	230	11.5	414.390340505754	12.2826037807204	414.572329829318	391.507374859294	208.00342115413	116.432683235655	95.5432146499842
232	50.5969030292816	190.100330747531	6	16	231	11.55	-416.629539414368	-1.11538504938039	416.6310324453	387.347461550436	209.490150396685	115.109056881518	104.728085702587
233	22.6382	190.2316	6	16	232	11.6	-559.174060585632	2.62538504937993	559.180223790579	292.876516146231	210.243071376304	115.607709591174	107.904527383566
234	22.42361	191.1183	6	16	233	11.65	-4.29180000000002	17.7340000000004	18.2459393630477	214.271321436165	208.151668011362	116.088249389499	107.91524159048
235	25.202647999615	190.899312019234	6	16	234	11.7	55.5807599923	-4.37975961532004	55.7530553029127	136.974741490421	157.268157580045	115.391715124983	111.581853714229
236	24.6079251831961	190.001025626215	6	16	235	11.75	-11.894456328378	-17.9657278603798	21.5463562789841	28.978767893313	117.348970033655	114.610761727543	119.875999644502
237	23.149	189.6218	6	16	236	11.8	-29.178503663922	-7.58451252430007	30.1481327165842	28.955874472289	76.6548941162471	117.366217877502	131.828270062436
238	22.58174	190.3963	6	16	237	11.85	-11.3452	15.4899999999998	19.2003558050364	21.6597990138583	22.6353595089697	118.192614818339	141.085366083846
239	21.9684	191.0639	6	16	238	11.9	-12.2668	13.3519999999999	18.1314722579276	20.4266186311459	24.9225671361648	120.623587367938	141.362999227054
240	21.0249982182036	191.26032650628	6	16	239	11.95	-18.868035635928	3.9285301256001	19.2726780107591	16.3350467420727	21.4341069969842	111.981584436961	152.511366353292
241	20.2801071160979	191.069189939342	6	16	240	12	-14.897822042114	-3.8227313387597	15.3804543654222	16.2919511246264	21.218102300955	117.066344961333	162.970396018071
242	20.38515	190.5962	6	16	241	12.05	2.10085767804202	-9.45979878684	9.69027327121829	20.8892598000406	25.2422853583197	115.371226252161	164.792167603318
243	21.33358	190.5569	6	16	242	12.1	18.9686	-0.785999999999945	18.9848777178048	21.2084149801102	26.1421582603736	97.0031638848463	165.893689684249
244	21.2577	192.6114	6	16	243	12.15	-1.51760000000003	41.0899999999998	41.1180156349985	22.0095859707642	33.095506724513	96.6273557045569	166.915976428352
245	20.89566	193.59	6	16	244	12.2	-7.24080000000001	19.572	20.8684539111071	34.1495239745667	66.6950112938767	102.992194863859	174.909837759659
246	21.78151	193.1965	6	16	245	12.25	17.717	-7.87000000000035	19.3863093186921	35.9923653961208	116.783719889011	120.223223059487	185.334612268113
247	22.68971	196.5968	6	16	246	12.3	18.164	68.0060000000003	70.3899632902308	45.3017536489855	154.087558388076	143.788296051116	185.824133545024
248	21.33686	196.994	6	16	247	12.35	-27.057	7.94399999999996	28.1990848255754	112.181607607643	171.370968260723	163.24333066942	196.985369947791
249	21.31638	192.6108	6	16	248	12.4	-0.409600000000054	-87.6639999999998	87.6649568993219	211.557853807258	168.332144272949	164.944990988229	206.872963750564
250	39.0633455519698	191.8471885396	6	16	249	12.45	354.939311039396	-15.272229208	355.267723704396	274.025592801585	184.550282730734	188.730377852977	194.268156740421
251	64.78687	193.9991	6	16	250	12.5	514.470488960604	43.0382292079997	516.267540316765	306.749571125325	219.22834381802	209.508108800488	184.45406510885
252	83.820283216097	195.982089153431	6	16	251	12.55	380.66826432194	39.6597830686198	382.728658261866	291.362534896913	262.334306743912	214.475278325117	174.365499426725
253	93.3318096855435	197.21382107692	6	16	252	12.6	190.23052938893	24.6346384697802	191.818976444275	256.918957853825	300.344503078466	216.179669777325	161.985797378033
254	93.4483975469416	197.737488423694	6	16	253	12.65	2.33175722796204	10.4733469354801	10.72977575726	226.898833828782	296.794475251945	217.743703467205	162.231507080592
255	84.2969949388931	197.596283846979	6	16	254	12.7	-183.02805216097	-2.82409153430024	183.049838488956	250.643020686239	310.765744412077	234.427960394335	160.924143322313
256	66.00455	196.8334	6	16	255	12.75	-365.848898777862	-15.2576769395796	366.166920191553	293.939435031608	302.232497711964	256.058462808684	160.576030927918
257	40.9526639083532	195.817408897465	6	16	256	12.8	-501.037721832936	-20.3198220507005	501.449592549152	302.226415606978	274.862998262159	254.282049212545	160.430091171678
258	20.54155	196.2184	6	16	257	12.85	-408.222278167064	8.01982205070033	408.301048171117	364.61253097033	260.988371293926	275.778125077243	160.452978245442
259	19.0351	198.3476	6	16	258	12.9	-30.129	42.5839999999999	52.1646786341102	377.566161595146	267.155262661462	293.122340133191	160.617728072394
260	43.7797820856068	197.884202413899	6	16	259	12.95	494.893641712136	-9.26795172201992	494.980415305719	299.082975838078	284.305638057935	276.554729043881	160.651534422728
261	65.31699	197.2429	6	16	260	13	430.744158287864	-12.8260482779802	430.935073315633	228.037307556245	292.888581799348	251.841785256367	161.224035541947
262	60.07387	198.7364	6	16	261	13.05	-104.8624	29.8700000000002	109.033663763812	232.084109715946	246.229791681178	233.359772601289	161.885262289928
263	57.42361	198.6026	6	16	262	13.1	-53.0052000000001	-2.67600000000016	53.0727067619507	203.998745145541	251.211747076021	226.968430871219	162.247242298466
264	60.91478	199.5595	6	16	263	13.15	69.8234000000001	19.1380000000004	72.3986894326135	208.211002003549	289.450205014436	227.835658456627	171.44159731412
265	43.1922821879888	199.130902160749	6	16	264	13.2	-354.449956240224	-8.57195678502023	354.553592453695	193.376607524279	242.343713675685	218.856091780766	182.91811197155
266	20.62496	197.9194	6	16	265	13.25	-451.346443759776	-24.2300432149801	451.996357605674	274.386186595797	201.45107280077	200.928838796348	186.462469168302
267	18.88771	197.7769	6	16	266	13.3	-34.7450000000001	-2.84999999999968	34.8616913674595	346.816300312926	191.856546940418	177.071886292241	186.489541688461
268	41.7335399363994	199.436499268813	6	16	267	13.35	456.916598727988	33.1919853762599	458.120602119541	280.68868220583	192.948490448512	157.662625821463	187.998076518701
269	63.42547	200.6786	6	16	268	13.4	433.838601272012	24.8420146237396	434.549258018262	194.691143597992	188.516054251793	156.290465156559	186.332122707243
270	64.24667	199.8094	6	16	269	13.45	16.4239999999999	-17.3839999999996	23.9155019182116	190.336486356558	153.406545503597	132.57269099248	178.558234667981
271	65.05147	199.0589	6	16	270	13.5	16.096	-15.0100000000003	22.008664566484	111.510794301227	108.969095793349	112.939962283406	166.079056380876
272	64.58868	198.5962	6	16	271	13.55	-9.25579999999997	-9.25399999999968	13.0884051602933	30.2158081906599	107.913980903303	109.29524625474	169.039581087001
273	61.55147	199.6026	6	16	272	13.6	-60.7441999999999	20.1279999999997	63.9921418428855	26.1244088013638	64.1135045669061	108.314814819608	173.978682864019
274	60.1946202151883	199.962291976622	6	16	273	13.65	-27.136995696234	7.19383953244005	28.0743274654251	23.2470479887065	23.1307252986819	125.139491161036	183.198815805646
275	60.2682309127426	199.805816397683	6	16	274	13.7	1.47221395108602	-3.1295115787799	3.45850497173125	25.4914754500486	22.8016683092738	131.408263548765	191.708509266934
276	60.08039	200.1374	6	16	275	13.75	-3.75681825485202	6.63167204634021	7.62186050319734	16.7162148325851	24.4288517660408	116.86647552792	183.067141696131
277	59.28113	201.0532	6	16	276	13.8	-15.9852000000001	18.3159999999998	24.3105424670038	16.0456424067039	26.7339455690605	118.697034164376	172.083276390607
278	60.22974	200.7189	6	16	277	13.85	18.9722	-6.68600000000026	20.1158387555678	19.4789278171837	23.6811391907036	100.218027960158	162.978278014595
279	59.07771	201.1669	6	16	278	13.9	-23.0405999999999	8.96000000000015	24.7214653360192	25.6106555433751	61.7629280702782	79.5419052812946	162.577409934556
280	59.84796	200.4812	6	16	279	13.95	15.4049999999999	-13.7139999999999	20.6249320241303	27.9764156880724	109.409981593934	80.5617402920816	151.305769902816
281	61.56403	201.3289	6	16	280	14	34.3214	16.9540000000001	38.2804991341545	30.646063548822	124.763855262491	80.3163275053843	142.0595303948
282	61.20137	199.5587	6	16	281	14.05	-7.25320000000011	-35.4040000000003	36.1393431904901	107.480213733852	129.480087425448	104.719389572713	140.079336749987
283	59.6124	200.0829	6	16	282	14.1	-31.7793999999999	10.4840000000002	33.4640780593161	199.341035370684	136.322551353409	120.98893485682	140.746844743407
284	39.167897125146	200.149334159267	6	16	283	14.15	-408.89005749708	1.32868318534008	408.892216261171	223.917054981607	135.953085263907	138.561973154664	141.726017208083
285	15.17231	199.9456	6	16	284	14.2	-479.91174250292	-4.07468318533972	479.929040208289	230.983759162824	138.321812274889	164.560926753102	135.511661645198
286	7.15024863140108	200.706110758657	6	16	285	14.25	-160.441227371978	15.2102151731395	161.160597188767	241.999039157997	136.203803244728	165.205444595913	125.835352740529
287	10.6024940400234	201.629651442149	6	16	286	14.3	69.0449081724464	18.4708136698401	71.4728640965752	164.425956793962	182.704833576366	167.094666488973	126.165907316233
288	15.02387	201.4061	6	16	287	14.35	88.427519199532	-4.47102884297976	88.5404780351809	77.3025891790944	218.296730522936	168.293930207726	118.296808157644
289	14.58292	200.4517	6	16	288	14.4	-8.81900000000002	-19.0880000000004	21.026804440999	48.4905515078489	215.36101823905	168.864354712554	112.379630550812
290	15.41999	202.5031	6	16	289	14.45	16.7414	41.028	44.3122021339495	134.425907989909	219.71187191227	170.038848813153	116.469427219552
291	14.94583	201.7916	6	16	290	14.5	-9.48319999999999	-14.23	17.1004088325397	194.594421887874	205.647033929335	171.179098506194	119.334953554715
292	39.9659528181531	200.423800800757	6	16	291	14.55	500.402456363062	-27.3559839848599	501.149646506875	266.296079684138	204.709245552498	170.863427245235	122.278269851767
293	59.42238	199.72	6	16	292	14.6	389.128543636938	-14.0760160151399	389.383047525008	362.121154645446	200.265309062043	173.178874667206	122.370344693382
294	40.4458124932828	199.804282327487	6	16	293	14.65	-379.531350134344	1.68564654973977	379.535093422319	362.803516350822	201.7756241612	158.31254325513	123.4697669076
295	14.27415	199.9107	6	16	294	14.7	-523.433249865656	2.12835345026008	523.43757694049	274.992583115088	201.755885351416	139.615059741631	124.009667052715
296	13.2794	199.661	6	16	295	14.75	-19.895	-4.9939999999998	20.5122173594177	205.936196236211	206.15439376766	134.804229953138	124.975767903033
297	16.31347	200.3197	6	16	296	14.8	60.6814	13.1740000000002	62.0949803282037	137.255168638262	159.022020914103	133.63478046809	124.960407176028
298	14.30969	201.2401	6	16	297	14.85	-40.0756	18.408	44.1011131306229	41.3906160573849	128.061018811477	136.375588355131	125.379282995382
299	13.83752	202.9838	6	16	298	14.9	-9.4434	34.8739999999998	36.1299554325768	49.5052711844978	101.264068271209	145.217355820329	127.364518663701
300	15.52958	204.3988	6	16	299	14.95	33.8412	28.2999999999998	44.1148140361035	43.0514587131182	59.5182475709923	152.377114147023	128.643061885476
301	12.60889	205.2922	6	16	300	15	-58.4138	17.8680000000003	61.0854929949821	50.185841386744	63.9614259769403	158.353579604045	128.641678947805
302	12.4332106479696	206.773111956312	6	16	301	15.05	-3.513587040608	29.6182391262397	29.8259179713055	65.2729679041561	62.560315383681	139.83715013082	128.696318519052
303	15.9447037283398	208.664871914245	6	16	302	15.1	70.229861607404	37.8351991586601	79.773026498752	77.6458790845997	72.4858676482192	123.751754529945	128.740655431566
304	21.2519197224193	210.382620285691	6	16	303	15.15	106.14431988159	34.3549674289198	111.565588019637	78.4175807693827	88.6590874794584	108.377560660536	119.563976949835
305	26.4634091115168	211.341497482538	6	16	304	15.2	104.22978778195	19.17754393694	105.979369938321	82.0691720542439	102.998342942631	83.4584073523272	108.309893164519
306	29.6877223769408	210.956643916678	6	16	305	15.25	64.48626530848	-7.69707131719997	64.9440014188973	94.7858939096945	110.552765440431	84.7460912101532	105.300691758901
307	29.03341	208.6432	6	16	306	15.3	-13.086247538816	-46.2688783335597	48.0838743956112	112.045207054761	120.652279347536	82.826147863083	104.01773198036
308	23.5182278573974	204.064927565287	6	16	307	15.35	-110.303642852052	-91.56544869426	143.356635776005	128.350806800662	119.442490248412	82.4646357830371	102.242718259625
309	15.7967534074133	197.880074128888	6	16	308	15.4	-154.429488999682	-123.69706872798	197.862153744968	142.687950111479	115.491053049864	85.8646826148472	103.269657264129
310	9.43276950372261	190.995508628045	6	16	309	15.45	-127.279678073814	-137.69131001686	187.507368667828	159.235386640829	107.398567133662	87.2472749577998	105.43486011684
311	7.990059	184.3181	6	16	310	15.5	-28.8542100744522	-133.5481725609	136.629717972982	144.09908658713	105.530756443366	86.1042593894156	109.373741984428
312	11.59091	178.8574	6	16	311	15.55	72.01702	-109.213999999999	130.82105704236	118.936899044967	103.091980342485	86.5292097928689	101.462990935054
313	12.16848	175.5233	6	16	312	15.6	11.5514	-66.6820000000001	67.6751355075113	86.446327466662	92.4434039178549	84.302436195925	95.7602296589494
314	15.42378	173.9801	6	16	313	15.65	65.106	-30.8640000000003	72.0512160341518	68.3735627752535	83.0702777502361	80.8154106445405	88.8487574082163
315	16.56412	174.4987	6	16	314	15.7	22.8068	10.3720000000004	25.0545107763055	46.9485740441412	71.4962069729687	77.004726587406	76.0693103673608
316	18.74184	173.7184	6	16	315	15.75	43.5544	-15.6060000000002	46.2658945159392	40.7877212485799	61.6557533384004	75.7971535646649	78.5659602040378
317	17.65655	174.1937	6	16	316	15.8	-21.7058	9.50600000000009	23.6961133867983	47.2036564555057	52.4061402382016	74.4006834926295	83.0825294291575
318	19.11827	175.3171	6	16	317	15.85	29.2344	22.4680000000001	36.8708715297049	56.5460864792753	49.1623821434378	68.1098481641192	86.7093480733298
319	14.32853	177.3583	6	16	318	15.9	-95.7948	40.8240000000001	104.13089206878	54.9379439015473	46.1397682392174	61.3219587079295	86.6320063750371
320	10.75004	177.0927	6	16	319	15.95	-71.5698	-5.31200000000013	71.7666608951538	57.863706432262	46.6108860411501	58.4926060866562	88.0298770553141
321	12.65735	176.9699	6	16	320	16	38.1462	-2.45600000000024	38.225181627299	57.5370430382957	46.0635506859635	60.3939043648102	87.5700360543932
322	11.01155	175.9884	6	16	321	16.05	-32.916	-19.6299999999997	38.324926040372	45.0758800229292	45.7093866427742	63.0888317392893	88.1239448637402
323	11.12533	174.2302	6	16	322	16.1	2.2756	-35.1640000000003	35.237554559873	36.6756856030248	43.7762924103834	67.768704787954	86.2587420067707
324	9.245214	173.3145	6	16	323	16.15	-37.60232	-18.3139999999997	41.8250769919481	37.1891574703797	39.573639665623	69.3199541558961	85.6343311040105
325	8.093478	172.3719	6	16	324	16.2	-23.03472	-18.852	29.7656887956318	33.5550668532863	45.4890052003438	68.6802133823944	83.6628948650068
326	9.404936	170.8098	6	16	325	16.25	26.22916	-31.2420000000003	40.7925409640736	30.0155417824712	59.13205539122	72.3858291979224	84.8552464388887
327	9.993201	171.628	6	16	326	16.3	11.7653	16.3639999999998	20.1544729549049	34.0713993083168	73.771523240377	83.3389109952321	86.050463919547
328	10.74897	171.1831	6	16	327	16.35	15.11538	-8.8979999999998	17.5399292057977	54.3023247976628	86.3750274324703	90.9540603636226	84.661805789767
329	10.43792	174.2727	6	16	328	16.4	-6.221	61.7919999999998	62.104364621176	81.0749533120604	92.5001400725748	87.399330135227	80.3258674500403
330	13.49427	180.0614	6	16	329	16.45	61.127	115.774	130.920316242362	113.987979627468	90.7495407236388	88.8124791528284	77.9517126504302
331	17.0400069676901	188.041955672043	6	16	330	16.5	70.914739353802	159.61111344086	174.655683536061	142.734513082469	98.7081077098813	89.0358127193708	75.147449520982
332	19.839560085099	196.843423338796	6	16	331	16.55	55.991062348178	176.02935333506	184.719604531941	150.928880836833	120.96843534769	89.7186799346115	73.8067445190595
333	21.7495341496305	204.677587302613	6	16	332	16.6	38.19948129063	156.68327927634	161.272596480806	127.196756649615	138.131828316862	88.2150478176164	72.3894654738691
334	22.6265339586885	209.75623186585	6	16	333	16.65	17.53999618116	101.57289126474	103.076203392994	116.341262107702	135.225020604831	90.4532515634805	72.3826203769549
335	22.327164309677	210.29114133086	6	16	334	16.7	-5.98739298023006	10.6981893002001	12.2596953062718	127.948891067913	132.135953105313	90.3210631426076	73.0703133478758
336	20.70803	204.4941	6	16	335	16.75	-32.38268619354	-115.9408266172	120.378210826498	133.529143551254	118.939570047522	93.9133393131125	73.1887031438053
337	18.0134800035282	192.659079405613	6	16	336	16.8	-53.890999929436	-236.70041188774	242.757749332993	119.521160372829	105.665836628846	97.7002443464645	72.8567900571409
338	16.03884	183.4088	6	16	337	16.85	-39.492800070564	-185.00558811226	189.173858897514	137.075149561011	90.0550682027624	101.213763415415	72.4809660961147
339	15.8272	181.7706	6	16	338	16.9	-4.23280000000002	-32.7640000000002	33.0362875008681	121.537877987341	88.4063630543863	99.3297761921511	70.7919679149979
340	14.92371	176.8514	6	16	339	16.95	-18.0698	-98.3839999999998	100.029641247182	83.3827821897794	89.8925855615765	97.4108192142041	69.5459080293626
341	14.40696	174.7803	6	16	340	17	-10.335	-41.422	42.6918529581465	46.5809928542707	89.1185709163437	89.9009946771537	68.93759116249
342	16.34712	173.0508	6	16	341	17.05	38.8032	-34.59	51.982270345186	57.2915657359434	74.4320533452389	84.5246572988296	68.6987066328925
343	16.14846	172.8858	6	16	342	17.1	-3.97320000000001	-3.30000000000041	5.16491221997071	42.7100215621417	64.295698513968	77.0102261597841	68.9679710700685
344	11.85399	172.3365	6	16	343	17.15	-85.8894	-10.9859999999998	86.5891519092317	56.6992638453466	63.4345317794712	75.4452865980137	68.1788411438024
345	13.07564	171.7478	6	16	344	17.2	24.433	-11.7739999999998	27.1219203781737	65.4813245006983	62.6856853230952	77.4604133133571	68.130101119206
346	12.70057	177.3672	6	16	345	17.25	-7.50139999999998	112.388	112.638064374171	82.0104041736652	60.8624193067859	73.9915770896883	69.0342579867319
347	10.90843	181.8143	6	16	346	17.3	-35.8428	88.9420000000001	95.8925736219444	69.5774978229989	63.3834779688133	62.3746691190497	70.3788925403411
348	11.23838	186.1924	6	16	347	17.35	6.599	87.5619999999998	87.8103105848053	82.6613490840486	63.9653841168058	54.0078718286067	70.9792990611903
349	11.46826	187.3918	6	16	348	17.4	4.59760000000003	23.9879999999999	24.4246201559	65.0255747682251	62.4842101416412	54.1846056947689	69.9465894529216
350	7.686869	184.7252	6	16	349	17.45	-75.62782	-53.3319999999998	92.5411766834223	61.2856314369282	65.0282410651378	50.2793369058967	67.4156963395857
351	6.519961	184.3592	6	16	350	17.5	-23.33816	-7.32000000000028	24.4591927950536	45.9203640599463	58.8645832630328	48.8393696056093	64.2882210192508
352	3.437746	182.0361	6	16	351	17.55	-61.6443	-46.4619999999996	77.19285696546	55.3909224602835	50.3172848928606	47.6787333311734	61.3703804761561
353	3.698406	182.5195	6	16	352	17.6	5.21319999999999	9.66799999999978	10.9839736998955	47.3951330462269	43.7200451432455	49.7208943225206	59.421492464566
354	2.825916	179.0383	6	16	353	17.65	-17.4498	-69.624	71.7774121575862	52.7035917578405	44.9346796100666	45.9044307241243	59.2223190727101
355	3.027097	176.4179	6	16	354	17.7	4.02362	-52.4079999999998	52.5622296131393	39.3489383487929	37.8729884886983	45.9391390958044	61.4971909569953
356	2.19501	174.0074	6	16	355	17.75	-16.64174	-48.2100000000003	51.0014863531214	41.5197262265446	36.8163199044326	44.1551766603514	61.1801962773055
357	1.682218	173.9154	6	16	356	17.8	-10.25584	-1.83999999999969	10.4195899202223	34.4784367598497	31.9739886935336	43.0575407342178	57.82159783917
358	2.710981	173.5495	6	16	357	17.85	20.57526	-7.31800000000021	21.8379130886539	28.3508439311697	35.4764045282355	40.7448347069657	55.7269006786123
359	3.844785	172.1149	6	16	358	17.9	22.67608	-28.6919999999998	36.5709648241113	20.9290480510248	29.3246513066074	40.5634027136921	57.366152662695
360	4.640598	171.361	6	16	359	17.95	15.91626	-15.0780000000003	21.9242654697394	24.5990390382742	26.8500371264711	37.4205734649672	57.0671646243149
361	4.432432	172.0237	6	16	360	18	-4.16331999999999	13.254	13.892506952397	29.4330828299264	29.44577005767	38.6754473613478	57.8442488731115
362	4.877171	173.3917	6	16	361	18.05	8.89477999999999	27.3599999999999	28.7695448564692	24.1708658533652	35.7977965755749	38.2161036534825	57.9377894270641
363	4.684217	171.0994	6	16	362	18.1	-3.85907999999999	-45.8459999999997	46.008132046915	25.3492303217724	37.7696242706859	41.8327587693478	58.6570146298229
364	4.458362	171.56	6	16	363	18.15	-4.5171	9.21199999999999	10.2598799413053	37.9624920643151	36.1921258173176	42.9993515474065	56.7093019572082
365	3.635003	170.4391	6	16	364	18.2	-16.46718	-22.4180000000001	27.8160878117755	46.9965541128757	36.9681584412362	45.5339686006335	56.1055790599367
366	1.414482	173.5817	6	16	365	18.25	-44.41042	62.8520000000003	76.9588156651104	46.1061657114454	40.534574818263	48.3688154649228	54.1850033492976
367	-0.668749424377682	176.635861466383	6	16	366	18.3	-41.6646284875536	61.0832293276599	73.9398550992721	48.21338578127	44.4582186134315	53.2685265592902	52.5996430130522
368	-2.20325789797591	178.036781189639	6	16	367	18.35	-30.6901694719646	28.0183944651196	41.5561900397636	48.5870865607	48.1891130104602	57.4459295286179	51.2480606361733
369	-3.24064096347906	177.965940763278	6	16	368	18.4	-20.747661310063	-1.41680852721947	20.7959802904284	43.1066575722108	56.6740517882056	60.5476996306211	56.6662484360753
370	-3.83249616357154	176.604821780809	6	16	369	18.45	-11.8371040018496	-27.2223796493802	29.6845917089252	41.9198831139874	64.2179000747959	63.854992342733	63.3853482587126
371	-4.03042104093771	174.13490583574	6	16	370	18.5	-3.95849754732339	-49.3983189013801	49.5566707226647	50.2720603094749	67.2918608721756	66.8491281406137	71.6219764026763
372	-3.88601313826196	170.737674521581	6	16	371	18.55	2.888158053515	-67.94462628318	68.0059828081551	65.1347177951413	70.7392565430054	68.1968455229548	75.426556873596
373	-3.45086999822869	166.594609431841	6	16	372	18.6	8.7028628006654	-82.8613017947998	83.3170760172013	79.8487135888919	77.1222347865499	67.5931349371251	78.6954253160912
374	-2.77658916352228	161.88719216003	6	16	373	18.65	13.4856166941282	-94.1483454362202	95.1092677187602	91.4770641721403	84.9032734439245	67.514173190292	79.4937282225782
375	-1.9147681768271	156.796904299656	6	16	374	18.7	17.2364197339036	-101.80575720748	103.254570677678	99.5586299720235	90.7418262442298	66.272019024069	81.2655794268701
376	-0.917004580827558	151.505227444229	6	16	375	18.75	19.9552719199908	-105.83353710854	107.698423638907	103.972409263625	93.1636814629644	64.2148300382438	81.3060320907317
377	0.16510408179198	146.193643187258	6	16	376	18.8	21.6421732523908	-106.23168513942	108.413811807571	104.671829092708	91.9354724324782	62.1417452918866	81.5137971452642
378	1.27996026834712	141.043633122252	6	16	377	18.85	22.2971237311028	-103.00020130012	105.385972475208	101.634938899568	86.9971568637901	61.7512865653808	82.0978932149939
379	2.37596643615347	136.23667884272	6	16	378	18.9	21.920123356127	-96.1390855906399	98.6063668641747	94.8502987537885	78.3542945923784	72.7690941584584	81.7275240187682
380	3.40152504252666	131.954261942172	6	16	379	18.95	20.5111721274638	-85.6483380109603	88.0701197119781	84.3123148929328	68.3261379733421	89.3501230524579	83.0389575365861
381	4.30503854478228	128.377864014117	6	16	380	19	18.0702700451124	-71.5279585611	73.7752229100104	70.0219044639553	61.1377992043121	104.568505444005	85.0198578234752
382	5.03490940023597	125.688966652064	6	16	381	19.05	14.5974171090738	-53.77794724106	55.7238925032926	52.036760092049	53.5442340407678	112.63701009371	86.1627350003155
383	5.53954006620334	124.069051449522	6	16	382	19.1	10.0926133193474	-32.3983040508401	33.9339203303206	35.0173370471165	46.3803383442118	115.558091862835	86.6997942584454
384	5.76733299999999	123.6996	6	16	383	19.15	4.555858675933	-7.38902899043978	8.680645004643	27.4252996548358	60.6349148729923	115.98810489775	87.8778508483943
385	5.777531	123.8479	6	16	384	19.2	0.203960000000194	2.96599999999984	2.97300448731567	22.7761531886028	87.958419860686	116.997190253107	88.0575893003818
386	6.524331	122.2203	6	16	385	19.25	14.936	-32.552	35.8150359486069	22.7387722244682	115.973329425045	114.243248716541	88.6990565635656
387	8.010635	121.5661	6	16	386	19.3	29.72608	-13.0839999999998	32.4781601721279	69.2330696539357	133.338547754941	109.759067731238	91.5491712457189
388	6.328346	121.4355	6	16	387	19.35	-33.64578	-2.61200000000002	33.7470155096477	140.899502674256	144.119026861879	106.74985690137	93.1251770787601
389	12.12505	132.0083	6	16	388	19.4	115.93408	211.456	241.152132151981	204.521359195254	153.621915203121	102.907348406915	94.8599467679892
390	8.22282125349827	149.647069082313	6	16	389	19.45	-78.0445749300346	352.77538164626	361.305169588915	243.900942321279	165.668242532871	102.222922730439	98.8345409554211
391	3.019132	166.5609	6	16	390	19.5	-104.073785069965	338.27661835374	353.924318553601	265.49928149929	167.348698228769	103.190587506337	103.989585266337
392	7.512322	177.1129	6	16	391	19.55	89.8638	211.04	229.376075802251	238.010760752307	165.973901421709	104.128624477676	108.751680571776
393	9.945083	183.7692	6	16	392	19.6	48.65522	133.126	141.738711399704	190.436982391487	167.119375458528	105.806453579766	112.210522107093
394	9.380048	188.9238	6	16	393	19.65	-11.3007	103.092	103.709528417065	130.176037262284	145.179781940839	108.241528506497	113.623806956449
395	15.38918	190.3315	6	16	394	19.7	120.18264	28.1540000000001	123.436277784813	88.0468605221382	116.487425600192	109.843159576695	112.865347758837
396	17.55206	191.8295	6	16	395	19.75	43.2576	29.9599999999998	52.6195929075852	68.7394694177658	90.4078455876283	113.183283088887	111.91722431482
397	18.48708	191.7767	6	16	396	19.8	18.7004	-1.05599999999981	18.7301921015242	52.34880312937	74.9187012004115	120.956597199551	111.417569011269
398	16.25527	192.1331	6	16	397	19.85	-44.6362	7.12800000000016	45.2017558778417	42.5378688088977	67.4938802976523	124.499067592139	110.174739317156
399	16.5104595085535	191.07564617984	6	16	398	19.9	5.10379017106999	-21.1490764032004	21.7561969750855	50.639653912973	62.8611418098716	116.95079937752	109.355904170045
400	18.8805866766076	188.209628811966	6	16	399	19.95	47.402543361082	-57.3203473574796	74.381606182452	61.7905418786848	54.0180766205179	108.318958858384	107.875683874356
401	20.64906	183.9021	6	16	400	20	35.369466467848	-86.1505762393205	93.1285184279616	66.2482911775388	59.0178679490057	103.410665088669	107.117253847177
402	19.69744	180.3015	6	16	401	20.05	-19.0324	-72.0119999999997	74.4846319300831	73.3734804903733	75.9392929773935	104.866351049843	106.605949010237
403	17.42513	182.7963	6	16	402	20.1	-45.4462	49.896	67.4905023721116	65.4982844321382	81.8787597257507	108.862952351352	106.864005261777
404	18.14086	185.5747	6	16	403	20.15	14.3146	55.5680000000001	57.382143539258	67.3960819850383	88.7218168142014	111.259509015147	107.558435001757
405	18.97837	187.1116	6	16	404	20.2	16.7502	30.7380000000001	35.0056258912765	90.0880440761022	100.150492116576	108.733505264567	108.458658229371
406	16.5316	182.6017	6	16	405	20.25	-48.9354	-90.1980000000003	102.617506192462	97.5092282739626	116.41348458971	109.5911999131	107.63597064213
407	10.78727	175.1646	6	16	406	20.3	-114.8866	-148.742	187.944442385403	104.070153138029	134.814000899274	113.0760702913	107.15523561528
408	10.75167	169.9349	6	16	407	20.35	-0.711999999999975	-104.594	104.596423361413	134.802699801015	150.232024405051	113.599621732942	107.019365338939
409	10.12799	165.4689	6	16	408	20.4	-12.4736	-89.3200000000002	90.1867678595925	165.430887194382	159.657876220423	115.804459933175	101.329758670626
410	8.71218965184392	156.142331296127	6	16	409	20.45	-28.3160069631216	-186.53137407746	188.668359206203	179.539957722445	163.448933908617	113.528445018274	92.6288754572919
411	7.53508	143.4087	6	16	410	20.5	-23.5421930368784	-254.67262592254	255.758443159297	202.95482053614	160.164531877194	111.043920188017	84.4879899323634
412	7.07058813579496	130.492559607484	6	16	411	20.55	-9.28983728410079	-258.32280785032	258.48979502572	215.245599302816	150.212847605207	109.083273542798	78.9940020188057
413	7.33844888335354	119.412259963445	6	16	412	20.6	5.3572149511716	-221.60599288078	221.670737429886	192.095168016219	145.320483740133	107.921556943789	75.7561348831907
414	8.244849	111.8846	6	16	413	20.65	18.1280023329292	-150.5531992689	151.640661692976	154.898176560006	142.887103052148	106.875341497018	73.2222009840431
415	8.774718	108.2775	6	16	414	20.7	10.59738	-72.1420000000001	72.9162027732136	120.88573748797	126.906397919971	107.074156882047	70.6648494693447
416	7.689219	104.962	6	16	415	20.75	-21.70998	-66.31	69.773485878236	87.6861469441255	105.674355786323	102.088658195372	70.6593520128161
417	10.76168	101.7826	6	16	416	20.8	61.44922	-63.588	88.4275996655366	70.5286068014795	83.3525461863221	93.3538740310081	70.7984490255588
418	10.21008	99.05416	6	16	417	20.85	-11.032	-54.5688000000001	55.6727847106646	61.7176278237232	65.611089482527	89.5396630857389	70.0690533594837
419	13.14801	100.5408	6	16	418	20.9	58.7586	29.7328000000002	65.8529609797465	56.4505350126405	54.092806773612	85.7087179637312	70.1707392235322
420	14.19863	99.55154	6	16	419	20.95	21.0124	-19.7852	28.8613078844324	45.8193548846744	50.6993798554764	76.9387920561994	68.4498223981763
421	15.37434	101.3777	6	16	420	21	23.5142	36.5232	43.4380218228225	43.5360320209285	44.0127845135505	65.5653147760576	66.2568514521214
422	16.25736	102.9043	6	16	421	21.05	17.6604	30.532	35.2716990257062	37.6570067457446	36.4949004568088	53.1216529877688	64.7277454306027
423	17.83798	104.4529	6	16	422	21.1	31.6124000000001	30.9719999999999	44.2561703919351	39.6811318872297	33.7588424313452	42.6493174150296	63.2529395513549
424	18.52148	106.1428	6	16	423	21.15	13.67	33.7979999999999	36.4578346038268	31.5750340144604	28.5303328753144	35.1848929529389	62.8796810265692
425	19.0639	108.0149	6	16	424	21.2	10.8484	37.4420000000001	38.9819335918577	27.1704460289431	26.9711861924279	32.5961936741221	64.4199577474662
426	19.12075	108.1487	6	16	425	21.25	1.13700000000001	2.67600000000016	2.90753245897632	23.9816528417619	25.4562737657918	31.7275041125323	66.6665782787319
427	18.45846	108.1627	6	16	426	21.3	-13.2458	0.279999999999916	13.2487590981194	19.4036590048843	22.8907597892155	28.5208277598172	64.8700723984495
428	17.10223	107.757	6	16	427	21.35	-27.1246	-8.11399999999992	28.3122044560292	14.2612404976261	19.6875453475323	26.5384849860258	64.3741808226498
429	16.42522	107.8003	6	16	428	21.4	-13.5402	0.865999999999758	13.5678654194387	19.3375135171232	16.2769791322657	24.5370185138897	62.9711145822596
430	16.70201	108.4033	6	16	429	21.45	5.53580000000004	12.0600000000002	13.2698410555667	18.6110735494879	14.4930074927678	23.371199778079	60.3475197310985
431	15.99419	107.1787	6	16	430	21.5	-14.1564	-24.4919999999999	28.2888975564619	15.3934378533027	19.442223711514	21.4697827162261	56.9656772541231
432	16.34689	107.5055	6	16	431	21.55	7.05399999999997	6.53599999999983	9.6165592599431	13.1502992596472	20.5467550628257	20.3722173184075	53.0636234515303
433	16.34815	108.1167	6	16	432	21.6	0.0252000000000407	12.2239999999999	12.2240259751032	14.7247744879096	19.3181275407065	18.5843221589208	48.2855383827768
434	16.46506	108.1295	6	16	433	21.65	2.33820000000001	0.255999999999972	2.35217245116085	19.5469339059049	20.543704152465	18.884020556121	47.1248177658709
435	17.42666	108.5686	6	16	434	21.7	19.2319999999999	8.78200000000021	21.1422171968789	22.4824365761635	19.7712133637301	21.7657586128858	49.3511998395106
436	14.88592	107.9291	6	16	435	21.75	-50.8148	-12.79	52.3996946464385	23.2428172281102	17.4832916666604	31.2444983620917	52.7429086169235
437	16.09741	108.0174	6	16	436	21.8	24.2298	1.76599999999979	24.2940726112358	27.9371090452829	17.8536748475995	36.3862707658908	52.8532957891521
438	16.36527	108.7726	6	16	437	21.85	5.35719999999998	15.104	16.0259292348369	24.8176522395506	17.4810989703093	39.2086985595607	52.9807234603414
439	15.80689	107.6084	6	16	438	21.9	-11.1676	-23.2839999999999	25.8236315370243	15.4196494274159	21.4910619799763	40.2335112007881	55.1980286677497
440	15.79303	107.3315	6	16	439	21.95	-0.277199999999986	-5.53799999999995	5.54493316821758	13.2249131190356	29.0385097330037	43.7562474059975	60.2176448219515
441	15.52502	107.295	6	16	440	22	-5.36020000000001	-0.730000000000075	5.40968058576476	11.7193807125083	43.0467730126693	48.3660397321886	66.2691369941893
442	15.40936	107.9509	6	16	441	22.05	-2.3132	13.1180000000001	13.3203910693343	15.0450149146697	52.2257864689559	53.0055939152918	73.4225519109609
443	15.05442	107.7173	6	16	442	22.1	-7.09879999999998	-4.6720000000002	8.49826720220079	33.2593672264568	59.0992695784148	53.9217593505239	80.7458153902424
444	13.90525	109.5019	6	16	443	22.15	-22.9834	35.6920000000002	42.4518025478308	70.6738965979227	59.9233182491112	59.064742578803	88.1533525304457
445	11.34325	113.5974	6	16	444	22.2	-51.24	81.9099999999997	96.6166947271534	91.2266598188763	67.741281448265	66.1062060048991	94.8810983341658
446	8.1221485454198	122.666475000466	6	16	445	22.25	-64.422029091604	181.38150000932	192.482327443094	106.479158444321	79.2487877977168	73.7583131213147	101.387556943774
447	6.118819	128.114	6	16	446	22.3	-40.066590908396	108.95049999068	116.084207174103	104.801621583553	88.1575129829841	77.1857638184869	105.312738197737
448	6.607235	123.9042	6	16	447	22.35	9.76832	-84.196	84.760760329426	102.223195670073	90.3624197307385	79.422961934657	105.85542828061
449	8.03835097409098	122.980718842611	6	16	448	22.4	28.6223194818196	-18.4696231477801	34.0641182439875	87.823678997511	96.6384231776297	85.8590388216097	107.245471844033
450	9.61905827484034	126.857040740665	6	16	449	22.45	31.6141460149872	77.52643796108	83.7245651597554	85.0883661470918	103.173902276794	97.064089865824	109.591900136112
451	10.946032715027	132.733312749798	6	16	450	22.5	26.5394888037332	117.52544018266	120.484744080284	74.2456810171556	104.46985322996	111.068491272152	111.863289342921
452	11.6159501074299	137.809681925642	6	16	451	22.55	13.398347848058	101.52738351688	102.407642922007	88.4752247717067	102.145741168018	126.472886503514	113.009613267815
453	11.2254862648279	139.286295323831	6	16	452	22.6	-7.80927685203999	29.5322679637803	30.5473346797447	104.124608883516	99.7466542908991	142.907308621564	113.184087552927
454	9.371317	134.3633	6	16	453	22.65	-37.083385296558	-98.4599064766201	105.211837016743	121.116027462409	111.794759394108	157.42268450477	114.219461838816
455	8.95565	126.2754	6	16	454	22.7	-8.31333999999998	-161.758	161.971485718801	119.203116188944	126.386898283383	167.996438055446	114.740887631773
456	18.24382	130.6624	6	16	455	22.75	185.7634	87.7399999999997	205.44183697475	125.247627564643	142.888194746588	171.530615525457	113.914346565538
457	22.81857	131.4506	6	16	456	22.8	91.495	15.7640000000004	92.8430865546812	135.11429401651	164.788260024044	174.239205629584	117.37317160722
458	22.38987	134.4587	6	16	457	22.85	-8.57400000000005	60.1619999999997	60.7698915582377	148.64918768325	195.45219751239	172.502158001659	119.49947344681
459	21.846102594636	142.166802255114	6	16	458	22.9	-10.8753481072799	154.16204510228	154.545169276079	164.660362030767	218.206945831911	174.257432487279	121.774026619539
460	22.0770674651423	153.646776809106	6	16	459	22.95	4.61929741012597	229.59949107984	229.645954052504	210.373403859145	232.818973834097	175.427552866226	122.894770127646
461	22.9242398886358	167.89650147609	6	16	460	23	16.94344846987	284.99449333968	285.497708712333	265.656767460136	238.591377820953	175.360538953654	123.740029112186
462	24.2290951422334	183.913854070186	6	16	461	23.05	26.097105071952	320.34705188192	321.40829569657	301.299597647313	246.33267009115	173.013632620338	123.82306139228
463	25.8331085030518	200.696712405507	6	16	462	23.1	32.080267216368	335.65716670642	337.186709563196	316.988759984944	245.257661712419	172.44641575533	123.849542725316
464	27.5777552482078	217.242954296173	6	16	463	23.15	34.89293490312	330.92483781332	332.75932021196	312.52239361114	236.720105580449	169.374181098828	123.763413957645
465	29.3045106548183	232.550457556298	6	16	464	23.2	34.53510813221	306.1500652025	308.091765740661	282.291936323155	224.46820744907	163.375569258648	124.511465997085
466	30.85485	245.6171	6	16	465	23.25	31.006786903634	261.33284887404	263.165876843312	224.858555964701	207.83288316072	154.070380009762	122.988550188439
467	31.31045	254.1177	6	16	466	23.3	9.11200000000001	170.012	170.256009256649	172.140613513586	181.239005216632	157.560579395953	121.714344518715
468	29.17351	255.4171	6	16	467	23.35	-42.7388	25.9879999999998	50.019807770922	131.947654913195	149.44063399827	159.575984958962	120.148260044931
469	28.35612	258.7776	6	16	468	23.4	-16.3478	67.21	69.169607956385	103.143372710301	120.541416365745	157.689014417469	119.823034299797
470	23.3291	256.9284	6	16	469	23.45	-100.5404	-36.9839999999999	107.126972738709	80.1860741101089	93.932164683198	148.725450389469	118.059668830882
471	17.47439	255.828	6	16	470	23.5	-117.0942	-22.0080000000002	119.144465828842	74.0227120318397	69.5493821985703	136.41156695222	116.418124063892
472	18.4361	258.4294	6	16	471	23.55	19.2342	52.0279999999997	55.4695162556874	68.9422192179047	68.7884887007566	121.173236281046	114.641090669405
473	19.29463	257.9995	6	16	472	23.6	17.1706	-8.5979999999995	19.2029973795757	55.9166744532008	73.8943082055062	104.791776829069	114.289875296687
474	17.25853	257.1975	6	16	473	23.65	-40.722	-16.0400000000004	43.7671438867104	35.9553916868393	78.6579232544892	90.1041434105201	112.477592573623
475	16.31409	255.3219	6	16	474	23.7	-18.8888	-37.5119999999998	41.9992489151888	57.3909032914043	72.982693329868	81.0264939387249	109.184953512921
476	15.75083	254.536	6	16	475	23.75	-11.2652	-15.718	19.3380519970342	73.7659043791727	64.9902507437202	74.4464848514206	104.340863211003
477	20.29961	261.2772	6	16	476	23.8	90.9756	134.824	162.647074278512	88.3736272910737	61.1074673454602	69.1894834078461	104.280191768695
478	15.25799	261.6293	6	16	477	23.85	-100.8324	7.04200000000014	101.078002818417	90.0487122065352	60.1429196598677	67.7943620882028	103.021154611637
479	9.431423	261.2292	6	16	478	23.9	-116.53134	-8.00200000000018	116.805758446215	94.0251098006011	59.6668704552948	65.388636112315	99.8137041280731
480	11.52154	262.6347	6	16	479	23.95	41.80234	28.1100000000004	50.3746734924964	64.8240313995161	68.1208231942518	60.6917847955378	94.3504070296953
481	9.562138	262.5555	6	16	480	24	-39.18804	-1.58400000000029	39.2200399673637	46.5199349405626	79.343587504271	57.475709174129	87.6805465107465
482	9.070624	261.8841	6	16	481	24.05	-9.83027999999997	-13.4280000000001	16.6416822730877	30.960113619516	69.5904781149356	56.2685487184707	80.1624608056189
483	8.981544	261.4146	6	16	482	24.1	-1.78160000000002	-9.38999999999965	9.55752052365013	46.1929341819684	61.6944159708995	56.1333348380444	72.3012468229907
484	7.039397	261.2361	6	16	483	24.15	-38.84294	-3.56999999999971	39.0066518409822	64.6620652079409	52.1193489701407	55.581004048418	64.7782882702188
485	9.469355	267.0778	6	16	484	24.2	48.59916	116.834	126.538776304758	74.356924830355	48.4008762612076	54.9943377671948	57.6498950936645
486	8.919926	273.6331	6	16	485	24.25	-10.98858	131.106	131.565695097226	76.8688970012363	49.9611676045378	54.6113464122434	51.6312338002585
487	7.578025	276.5995	6	16	486	24.3	-26.83802	59.3279999999993	65.1159803851583	73.2785843207654	51.4296300914812	50.9998041414373	47.7706012547519
488	6.487859	276.7852	6	16	487	24.35	-21.80332	3.71399999999994	22.1173813780565	50.6088183404469	52.1237500162211	46.466324264312	48.9248855668663
489	5.863195	277.6326	6	16	488	24.4	-12.49328	16.948000000001	21.0550884386277	35.2602700011348	51.4951376415412	41.9383938386769	51.0410298943468
490	5.705231	278.2729	6	16	489	24.45	-3.15928	12.8059999999994	13.1899464031657	28.5023353526074	41.8678523401378	39.9753636699219	52.1238271343175
491	5.216904	280.9702	6	16	490	24.5	-9.76654	53.9459999999997	54.8229534006657	27.3786030312059	29.8791053202158	38.9495260692727	50.9347800355299
492	6.700967	281.4711	6	16	491	24.55	29.68126	10.018	31.3263071425216	29.7116909623171	32.4091301679391	39.1516853301917	53.9992730340337
493	6.60642	282.2906	6	16	492	24.6	-1.89094000000001	16.3900000000001	16.498719771049	33.1268863398288	31.2382325577245	39.8107168169125	57.3109406911335
494	5.53625327534799	281.053132595034	6	16	493	24.65	-21.4033344930402	-24.7493480993194	32.7205280941834	24.4979406392968	31.7574387072131	39.4524331299175	58.1868917337128
495	4.889932	279.6848	6	16	494	24.7	-12.9264255069598	-27.3666519006804	30.2659232907241	36.3159249832707	31.5498510786362	34.2732962486042	58.2060908641997
496	4.868021	279.1013	6	16	495	24.75	-0.438220000000005	-11.6700000000003	11.678224898006	35.097862084243	27.9378845340075	28.8159827490964	59.4334916805205
497	3.516942	274.7871	6	16	496	24.8	-27.02158	-86.2839999999994	90.4162288623912	33.8031864521092	26.8737405689021	26.3517191016577	57.4828337303653
498	3.791505	275.2292	6	16	497	24.85	5.49126	8.84199999999964	10.4084052759101	29.9728158174436	27.4976836176038	30.0554090455298	57.0682170959183
499	5.077014	274.9651	6	16	498	24.9	25.71018	-5.2819999999997	26.2471499335146	31.3778284287181	27.4097286182937	36.6934236763787	54.7263549256961
500	4.934808	274.4279	6	16	499	24.95	-2.84412	-10.7439999999997	11.1140701173959	17.4315561545335	26.6787401570705	43.5558694730972	54.4067533535431
501	4.623989	275.3099	6	16	500	25	-6.21638000000001	17.6400000000001	18.7032879543786	19.8975051509646	27.7528601779771	44.3938508969307	54.4455334447482
502	5.655032	275.2286	6	16	501	25.05	20.62086	-1.62600000000111	20.6848674914683	21.0162707844782	20.2943080353763	51.7299973495966	55.1377813036132
503	4.762868	274.5239	6	16	502	25.1	-17.84328	-14.0939999999989	22.7381502580656	23.3846644966974	28.8725855333351	58.4885465442227	56.0144336037754
504	4.047946	273.1014	6	16	503	25.15	-14.29844	-28.4500000000003	31.8409781010825	24.127891927236	41.6294086455443	60.7927794190077	55.5770093675714
505	3.253985	272.2725	6	16	504	25.2	-15.87922	-16.5780000000007	22.956038678492	23.1570599162192	55.5618878675582	61.4178439612045	52.6564889886086
506	4.220162	272.8409	6	16	505	25.25	19.32354	11.3679999999999	22.4194251070717	37.8476659157056	60.849817259854	64.2556369487977	49.8643184822381
507	4.326941	272.0566	6	16	506	25.3	2.13557999999999	-15.6859999999995	15.830707436384	62.2425465066105	76.586254130291	63.9658633192933	49.0059872965577
508	8.435999	269.5571	6	16	507	25.35	82.18116	-49.9900000000002	96.1911802554976	87.7391112384189	89.4794094708415	67.6701099275245	49.3939104662253
509	9.692697	261.9697	6	16	508	25.4	25.13396	-151.748	153.815381055607	97.5717425924719	94.1758302197216	67.5143160127154	49.5311094733574
510	10.56322	254.4983	6	16	509	25.45	17.41046	-149.428	150.438862337534	130.015448344363	96.1569477653385	68.8381430371642	49.8316303922879
511	8.719978	251.4303	6	16	510	25.5	-36.86484	-61.3600000000002	71.5825818773368	141.111153025977	100.758413719618	69.9415408202237	48.8998675110144
512	13.16368	243.7162	6	16	511	25.55	88.87404	-154.282	178.049236195839	126.109113932833	107.63741860321	71.1238772770347	48.2651385410121
513	16.0740030624801	236.713395762019	6	16	512	25.6	58.206461249602	-140.05608475962	151.66970366357	104.574784292258	106.467634321714	72.2181503906384	48.319797068917
514	15.87629	232.7781	6	16	513	25.65	-3.95426124960199	-78.7059152403799	78.8051855898834	103.945084846765	93.3992233798864	71.7015856052253	47.9848070119964
515	14.6134	231.0525	6	16	514	25.7	-25.2578	-34.5119999999997	42.7672141346614	85.2593888620578	82.1143982067703	71.0396817286131	48.0762682973956
516	14.8181529188117	227.636927413024	6	16	515	25.75	4.09505837623399	-68.31145173952	68.4340846498697	71.8241156174506	79.0332643805935	70.9126542153798	48.6739117716739
517	13.84977	223.5182	6	16	516	25.8	-19.367658376234	-82.3745482604801	84.620756272304	60.6893328269401	65.6615004237783	71.6602554914577	46.5078081121276
518	10.53241	220.9023	6	16	517	25.85	-66.3472	-52.3180000000002	84.4933374405344	59.6540121212825	54.9568913104352	68.7324118869207	46.3532470673059
519	11.18024	219.9442	6	16	518	25.9	12.9566	-19.162	23.1312716373312	54.1214439144222	49.2273409907289	62.368795270336	46.4926916404745
520	11.40536	218.0782	6	16	519	25.95	4.50240000000001	-37.3199999999997	37.5906106063732	46.0636119854989	45.9224156918877	56.1073913114786	46.5005843879679
521	12.52129	216.3722	6	16	520	26	22.3186	-34.1200000000003	40.7712436155684	38.0896670034199	41.0668947111412	53.4058841250982	46.2950896548999
522	14.68712	215.9006	6	16	521	26.05	43.3166	-9.4319999999999	44.3315966276875	37.7653491545177	35.6830923797051	44.8002797324276	46.786498351501
523	12.48021	216.2288	6	16	522	26.1	-44.1382	6.56400000000019	44.6236125301393	32.1908192624929	30.9971894521275	38.1510475936113	46.2616250118097
524	13.31417	216.9079	6	16	523	26.15	16.6792	13.5820000000001	21.5096823928203	28.0123455078603	31.3383671607857	35.1768346049852	NA
525	13.56106	216.4894	6	16	524	26.2	4.93779999999997	-8.37000000000046	9.71796114624912	25.3025727739112	30.100384416187	34.7346926335867	NA
526	14.31951	217.1318	6	16	525	26.25	15.169	12.8480000000002	19.8788748424051	23.904711900835	27.7785038696029	33.09218659455	NA
527	13.47598	215.8444	6	16	526	26.3	-16.8706	-25.7479999999998	30.7827329579424	24.9113851670536	23.9390590410769	29.0497529049619	NA
528	15.34772	216.0379	6	16	527	26.35	37.4348	3.87	37.6343081647584	28.009949569881	21.3452038767874	25.0363842070872	NA
529	14.77205	214.8421	6	16	528	26.4	-11.5134	-23.9160000000004	26.543048723913	27.5446622313454	21.1263282192415	25.4710672682336	NA
530	14.00072	215.8391	6	16	529	26.45	-15.4266	19.9400000000003	25.2107831603862	22.5755453082427	23.5469695752857	24.1630257387715	NA
531	14.46187	215.0924	6	16	530	26.5	9.223	-14.9340000000001	17.5524381497273	18.7856958527397	25.1174784779588	22.648638489576	NA
532	14.17206	215.1567	6	16	531	26.55	-5.79619999999998	1.28600000000006	5.93714834242837	17.3412712714294	22.4164134302186	22.4491194259674	NA
533	14.02559	214.234	6	16	532	26.6	-2.92940000000002	-18.4539999999998	18.6850608872434	19.0839895806904	19.075578962047	20.305099632981	NA
534	13.40578	214.975	6	16	533	26.65	-12.3962	14.8199999999997	19.3209258173616	22.6902947245722	19.6037673756816	NA	NA
535	14.82687	214.0489	6	16	534	26.7	28.4218	-18.5219999999998	33.9243747066912	22.2572815521946	18.225667061356	NA	NA
536	13.21783	214.8082	6	16	535	26.75	-32.1808	15.1859999999999	35.5839638691363	19.3654620713543	17.5187731095492	NA	NA
537	13.03049	214.83	6	16	536	26.8	-3.74679999999998	0.436000000000263	3.77208248054043	21.8662634799338	20.9591798108578	NA	NA
538	13.09377	214.6284	6	16	537	26.85	1.26559999999998	-4.03200000000027	4.22596348304172	17.3673445420216	19.2649953891746	NA	NA
539	14.6821	214.7247	6	16	538	26.9	31.7666	1.92600000000027	31.8249328602591	12.3472514945262	NA	NA	NA
540	14.34069	215.183	6	16	539	26.95	-6.8282	9.1659999999996	11.4297800171304	19.661078069521	NA	NA	NA
541	14.43886	215.6979	6	16	540	27	1.96339999999999	10.2980000000002	10.4834986316594	19.164528706995	NA	NA	NA
542	12.50789	215.1149	6	16	541	27.05	-38.6194	-11.66	40.3412153555145	NA	NA	NA	NA
543	12.55536	215.0418	6	16	542	27.1	0.949400000000011	-1.46200000000022	1.74321667041153	NA	NA	NA	NA
544	NA	NA	6	16	543	27.15	NA	NA	NA	NA	NA	NA	NA
545	NA	NA	6	16	544	27.2	NA	NA	NA	NA	NA	NA	NA
546	NA	NA	6	16	545	27.25	NA	NA	NA	NA	NA	NA	NA
547	NA	NA	6	16	546	27.3	NA	NA	NA	NA	NA	NA	NA
548	NA	NA	6	16	547	27.35	NA	NA	NA	NA	NA	NA	NA
549	NA	NA	6	16	548	27.4	NA	NA	NA	NA	NA	NA	NA
550	NA	NA	6	16	549	27.45	NA	NA	NA	NA	NA	NA	NA
551	NA	NA	6	16	550	27.5	NA	NA	NA	NA	NA	NA	NA
552	NA	NA	6	16	551	27.55	NA	NA	NA	NA	NA	NA	NA
553	NA	NA	6	16	552	27.6	NA	NA	NA	NA	NA	NA	NA
554	NA	NA	6	16	553	27.65	NA	NA	NA	NA	NA	NA	NA
555	NA	NA	6	16	554	27.7	NA	NA	NA	NA	NA	NA	NA
556	NA	NA	6	16	555	27.75	NA	NA	NA	NA	NA	NA	NA
557	NA	NA	6	16	556	27.8	NA	NA	NA	NA	NA	NA	NA
558	NA	NA	6	16	557	27.85	NA	NA	NA	NA	NA	NA	NA
559	NA	NA	6	16	558	27.9	NA	NA	NA	NA	NA	NA	NA
560	NA	NA	6	16	559	27.95	NA	NA	NA	NA	NA	NA	NA
561	NA	NA	6	16	560	28	NA	NA	NA	NA	NA	NA	NA
562	NA	NA	6	16	561	28.05	NA	NA	NA	NA	NA	NA	NA
563	NA	NA	6	16	562	28.1	NA	NA	NA	NA	NA	NA	NA
564	NA	NA	6	16	563	28.15	NA	NA	NA	NA	NA	NA	NA
565	NA	NA	6	16	564	28.2	NA	NA	NA	NA	NA	NA	NA
566	NA	NA	6	16	565	28.25	NA	NA	NA	NA	NA	NA	NA
567	NA	NA	6	16	566	28.3	NA	NA	NA	NA	NA	NA	NA
568	NA	NA	6	16	567	28.35	NA	NA	NA	NA	NA	NA	NA
569	NA	NA	6	16	568	28.4	NA	NA	NA	NA	NA	NA	NA
570	NA	NA	6	16	569	28.45	NA	NA	NA	NA	NA	NA	NA
571	NA	NA	6	16	570	28.5	NA	NA	NA	NA	NA	NA	NA
572	NA	NA	6	16	571	28.55	NA	NA	NA	NA	NA	NA	NA
573	NA	NA	6	16	572	28.6	NA	NA	NA	NA	NA	NA	NA
574	NA	NA	6	16	573	28.65	NA	NA	NA	NA	NA	NA	NA
575	NA	NA	6	16	574	28.7	NA	NA	NA	NA	NA	NA	NA
576	NA	NA	6	16	575	28.75	NA	NA	NA	NA	NA	NA	NA
577	NA	NA	6	16	576	28.8	NA	NA	NA	NA	NA	NA	NA
578	NA	NA	6	16	577	28.85	NA	NA	NA	NA	NA	NA	NA
579	NA	NA	6	16	578	28.9	NA	NA	NA	NA	NA	NA	NA
580	NA	NA	6	16	579	28.95	NA	NA	NA	NA	NA	NA	NA
581	NA	NA	6	16	580	29	NA	NA	NA	NA	NA	NA	NA
582	NA	NA	6	16	581	29.05	NA	NA	NA	NA	NA	NA	NA
583	NA	NA	6	16	582	29.1	NA	NA	NA	NA	NA	NA	NA
584	NA	NA	6	16	583	29.15	NA	NA	NA	NA	NA	NA	NA
585	NA	NA	6	16	584	29.2	NA	NA	NA	NA	NA	NA	NA
586	NA	NA	6	16	585	29.25	NA	NA	NA	NA	NA	NA	NA
587	NA	NA	6	16	586	29.3	NA	NA	NA	NA	NA	NA	NA
588	NA	NA	6	16	587	29.35	NA	NA	NA	NA	NA	NA	NA
589	NA	NA	6	16	588	29.4	NA	NA	NA	NA	NA	NA	NA
590	NA	NA	6	16	589	29.45	NA	NA	NA	NA	NA	NA	NA
591	NA	NA	6	16	590	29.5	NA	NA	NA	NA	NA	NA	NA
592	NA	NA	6	16	591	29.55	NA	NA	NA	NA	NA	NA	NA
593	NA	NA	6	16	592	29.6	NA	NA	NA	NA	NA	NA	NA
594	NA	NA	6	16	593	29.65	NA	NA	NA	NA	NA	NA	NA
595	NA	NA	6	16	594	29.7	NA	NA	NA	NA	NA	NA	NA
596	NA	NA	6	16	595	29.75	NA	NA	NA	NA	NA	NA	NA
597	NA	NA	6	16	596	29.8	NA	NA	NA	NA	NA	NA	NA
598	NA	NA	6	16	597	29.85	NA	NA	NA	NA	NA	NA	NA
599	NA	NA	6	16	598	29.9	NA	NA	NA	NA	NA	NA	NA
600	NA	NA	6	16	599	29.95	NA	NA	NA	NA	NA	NA	NA
601	NA	NA	6	16	600	30	NA	NA	NA	NA	NA	NA	NA
