# Supplementary material for: An automated feeding system for the African killifish reveals the impact of diet on lifespan and allows scalable assessment of associative learning
Source: eLife. 2022 Nov 10;11:e69008. doi: 10.7554/eLife.69008 (PMC9788828; doi:10.7554/eLife.69008)
Supplement: Figure 6—source data 3. [file elife-69008-fig6-data3.zip › Filtered and Interpolated Trajectories with Kinematics/t5_REC0010 DLC_likelihood-euclidean-filtered_splines-interpolated_kinematics_02_resnet50_TrainAllTheThingsJun28shuffle1_1030000.csv]

	x2	y2	fishnum	recording_num	bodyparts_coords	seconds	velocity_x	velocity_y	velocity_xy	velocity_xy_5frame	velocity_xy_10frame	velocity_xy_20frame	velocity_xy_40frame
1	1247.78250642004	975.057576427012	5	10	0	0	0	0	0	NA	NA	NA	NA
2	1109.06344727335	890.251802681914	5	10	1	0.05	-2774.3811829338	-1696.11547490196	3251.76854225805	NA	NA	NA	NA
3	979.694278728797	811.124997347129	5	10	2	0.1	-2587.38337089106	-1582.5361066957	3032.98091602291	2344.39111802438	NA	NA	NA
4	859.381004759035	737.496472832912	5	10	3	0.15	-2406.26547939524	-1472.57049028434	2821.09507216355	2827.99690626832	NA	NA	NA
5	747.829629336714	669.18554154952	5	10	4	0.2	-2231.02750844642	-1366.21862566784	2616.11105967739	2623.01295730628	2196.93203819655	NA	NA
6	644.746156434483	606.01151590721	5	10	5	0.25	-2061.66945804462	-1263.4805128462	2418.02894121971	2424.93092070663	2350.04710088063	NA	NA
7	549.83659002499	547.793708316238	5	10	6	0.3	-1898.19132818986	-1164.35615181944	2226.84879744786	2233.75088328359	2162.31852587843	NA	NA
8	462.806934080886	494.35143118686	5	10	7	0.35	-1740.59311888208	-1068.84554258756	2042.57073302467	2049.47295836871	1981.49227346165	NA	NA
9	383.363192574821	445.503996929332	5	10	8	0.4	-1588.8748301213	-976.94868515056	1865.19488504831	1872.09729549294	1807.56857410301	NA	NA
10	311.211369479444	401.070717953912	5	10	9	0.45	-1443.03646190754	-888.6655795084	1694.72143510302	1701.62409445059	1640.54774835396	1552.97314876796	NA
11	246.057468767403	360.870906670856	5	10	10	0.5	-1303.07801424082	-803.996225661119	1531.15062684085	1538.05362621667	1480.43025310415	1566.7420555046	NA
12	187.60749441135	324.723875490419	5	10	11	0.55	-1168.99948712106	-722.94062360874	1374.48279223608	1381.38626492243	1327.21675983169	1413.55281141132	NA
13	135.567450383934	292.448936822859	5	10	12	0.6	-1040.80088054832	-645.4987733512	1224.71839185507	1231.62253833922	1180.9082948453	1267.29721317969	NA
14	89.6433406578037	263.865403078431	5	10	13	0.65	-918.482194522606	-571.670674888561	1081.85807857713	1088.76321071536	1041.50650998337	1128.10170671113	NA
15	49.5411692056092	238.792586667393	5	10	14	0.7	-802.04342904389	-501.456328220759	945.902802186952	952.809425212791	909.014259339376	999.245974906705	NA
16	14.96694	217.0498	5	10	15	0.75	-691.484584112184	-434.85573334786	816.85398872155	823.762963473936	783.437010128571	883.160477003435	NA
17	-14.3733429863743	198.456355486509	5	10	16	0.8	-586.805659727486	-371.86889026982	694.713864723252	701.62675504431	664.787096944202	779.262166522882	NA
18	-38.7736757808641	182.831565537177	5	10	17	0.85	-488.006655889796	-312.49579898664	579.486083160796	586.405980339536	553.10215289773	686.878626151169	NA
19	-58.5280544108199	169.994742562259	5	10	18	0.9	-395.087572599116	-256.73645949836	471.177036428999	478.110809541786	448.634839319244	605.325956173688	NA
20	-73.9304749035921	159.765198972013	5	10	19	0.95	-308.048409855444	-204.59087180492	369.798928663084	376.764768675613	357.944201459446	533.917075072363	889.619886187853
21	-85.274933286531	151.962247176695	5	10	20	1	-226.889167658778	-156.05903590636	275.378134732799	282.441342321524	285.890700902722	471.963712723614	893.890980696479
22	-92.8554255869873	146.40519958656	5	10	21	1.05	-151.609846009126	-111.1409518027	187.983660392389	195.642923594178	231.307573214076	418.777102948978	815.731527449529
23	-96.9659478323111	142.913368611866	5	10	22	1.1	-82.2104449064761	-69.8366194938802	107.86895139035	129.482422579356	192.848957457037	373.668296138285	741.80005550189
24	-97.9004960498531	141.306066662869	5	10	23	1.15	-18.69096435084	-32.1460389799398	37.1849427922672	93.6705922636569	169.145402364007	335.948344091313	672.072645810937
25	-95.9530662669636	141.402606149825	5	10	24	1.2	38.94859565779	1.93078973912009	38.9964235889743	85.8503777525376	158.819890805351	304.92845159876	607.182238545464
26	-91.4176545109931	143.022299482991	5	10	25	1.25	90.70823511941	32.39386666332	96.3189831543041	103.256572592549	160.490415318657	279.920149634907	548.178336762418
27	-84.5882568092919	145.984459072623	5	10	26	1.3	136.587954034024	59.2431917926399	148.882587836792	142.647881133837	172.767108953753	260.235549380372	493.955758546075
28	-75.7588691892106	150.108397328977	5	10	27	1.35	176.587752401626	82.4787651270799	194.899925590407	188.157359031345	194.234439378841	245.1877816387	443.769485654672
29	-65.2234876780995	155.21342666231	5	10	28	1.4	210.707630222222	102.10058666666	234.141485498706	227.310238373658	223.261848863382	234.091860645788	397.706654488184
30	-53.276108303309	161.118859482879	5	10	29	1.45	238.94758749581	118.10865641138	266.543813076517	259.683840154969	251.912701738074	226.266623607745	356.260741402052
31	-40.2107270921896	167.644008200939	5	10	30	1.5	261.307624222388	130.5029743612	292.083379865868	285.212306165132	273.949598367093	221.039905888357	319.18549786666
32	-26.3213400720918	174.608185226748	5	10	31	1.55	277.787740401956	139.28354051618	310.750596743348	303.875816592928	289.163525546668	217.910243487741	286.067367048621
33	-11.9019432703658	181.830702970561	5	10	32	1.6	288.38793603452	144.45035487626	322.542255641223	315.668044444802	297.526605820363	216.302897824089	256.642352908241
34	2.75346728563763	189.130873842635	5	10	33	1.65	293.108211120069	146.00341744148	327.459037637683	320.588958360528	299.038318927568	216.043584910749	230.646280455617
35	17.3508955685684	196.328010253227	5	10	34	1.7	291.948565658615	143.94272821184	325.504952335891	318.643210938368	293.71335641014	215.118502184223	207.814868020929
36	31.5963455510758	203.241424612592	5	10	35	1.75	284.908999650148	138.2682871873	316.687949444493	309.840905475594	281.589396458057	213.1961965214	187.883756000398
37	45.1958212058097	209.690429330988	5	10	36	1.8	271.989513094678	128.98009436792	301.021859632548	294.200821262208	263.053378021728	208.649350569267	171.004841588763
38	57.8553265054195	215.49433681867	5	10	37	1.85	253.190105992196	116.07814975364	278.530728327357	271.758668375477	238.371356269337	200.660345158174	157.695103364341
39	69.2808654225548	220.472459485895	5	10	38	1.9	228.510778342706	99.5624533444999	249.258616570752	242.589834555587	208.825320958115	190.087352802679	146.552527956089
40	79.178441929865	224.44410974292	5	10	39	1.95	197.951530146204	79.4330051405001	213.294187902236	207.463545105089	178.324302630373	178.60440773174	137.837176032753
41	87.25406	227.2286	5	10	40	2	161.5123614027	55.6898051415999	170.843780345044	166.90180706308	152.442794675708	166.407283009705	132.271233731288
42	93.41367	228.3974	5	10	41	2.05	123.1922	23.3760000000001	125.390412380054	123.449820654022	128.135175591867	153.357631148264	128.908265961542
43	97.17871	227.9986	5	10	42	2.1	75.3008	-7.97599999999989	75.7220381173143	84.8899368852682	103.794084495985	139.616409678196	130.440557450461
44	96.45049	229.4232	5	10	43	2.15	-14.5643999999999	28.492	31.9986845254613	62.2957547958278	81.1363866777896	125.34421681992	134.39194265136
45	97.403651750296	229.799459982821	5	10	44	2.2	19.0632350059201	7.52519965641966	20.4947690584675	48.8068060786446	63.4954590533411	110.701284443098	137.489616701838
46	100.2866	229.5509	5	10	45	2.25	57.65896499408	-4.97119965641957	57.8728698978419	40.6863619288909	51.2251695613533	95.8473623658897	137.968003654823
47	103.1208	230.1522	5	10	46	2.3	56.6839999999999	12.0259999999996	57.9456687941384	38.8229527015574	43.6618842747994	81.774133797154	136.855546661222
48	104.5595	231.159	5	10	47	2.35	28.7739999999999	20.136	35.1198173685456	42.1009812214139	40.8614630870539	70.2024250899827	133.675832513884
49	105.6901	231.0702	5	10	48	2.4	22.612	-1.77599999999984	22.6816383887937	40.1545843268789	41.8631126817252	59.013195266391	130.544689361496
50	106.934	232.4318	5	10	49	2.45	24.8779999999999	27.2320000000002	36.8849116577498	38.5169624709541	43.0782662558242	49.407728457761	125.723348992509
51	108.272088850312	234.432644909649	5	10	50	2.5	26.7617770062401	40.0168981929801	48.140885425167	41.0365642452168	39.2519300560719	43.502561574219	120.418344610679
52	109.62429018558	236.520966812757	5	10	51	2.55	27.0440267053598	41.7664380621596	49.7575595145143	44.9032726618931	35.4130920024414	39.9062884353423	113.692549846271
53	110.901337986993	238.536314491335	5	10	52	2.6	25.5409560282601	40.3069535715599	47.7178262398593	44.0555512902345	36.61076568398	44.5782170768321	108.12045741093
54	112.013966235741	240.318236727394	5	10	53	2.65	22.2525649749599	35.6384447211803	42.0151804721751	38.3492757852649	36.8900038549923	52.7403003919706	100.63981659592
55	112.872908913014	241.706282302945	5	10	54	2.7	17.1788535454601	27.7609115110198	32.6463047994569	32.3092215339288	35.319997862181	59.8607312194537	94.1937548533365
56	113.3889	242.54	5	10	55	2.75	10.3198217397201	16.6743539410999	19.609507900319	32.1849671227432	35.7799535870847	62.7398107882466	87.6832602741101
57	114.123	243.186	5	10	56	2.8	14.682	12.9200000000003	19.5572882578339	28.8767350480915	36.1506925958852	65.0617427531766	81.566716218532
58	115.9405	244.6833	5	10	57	2.85	36.3499999999999	29.9459999999999	47.0965541839314	26.5844444341276	48.2949710666104	66.6913198695933	76.5648949571198
59	114.6941	244.421	5	10	58	2.9	-24.9279999999999	-5.24600000000021	25.4740200989164	33.2106313889044	63.617488102216	71.0020259203137	71.7499154499465
60	115.681833016217	244.038405768873	5	10	59	2.95	19.7546603243399	-7.65188462254002	21.1848517296372	39.9921636578417	76.6431961830833	72.8422902532766	69.7066936016382
61	118.2906	244.4234	5	10	60	3	52.17533967566	7.69988462253991	52.7404426742033	64.4049750104776	86.2276915204213	74.4294062116535	70.3359491154595
62	120.9306	244.0031	5	10	61	3.05	52.8	-8.40599999999995	53.46494960252	98.3582411563405	94.7103935039118	74.027468544278	71.8762007332157
63	126.2871	237.4574	5	10	62	3.1	107.13	-130.914	169.160610947111	126.701947932039	96.7718740552065	76.624505143664	73.952838522804
64	133.392020358284	230.762843018297	5	10	63	3.15	142.09840716568	-133.89113963406	195.240350828231	139.244751651938	105.114047985635	75.9354163719201	77.5541106317503
65	139.9538	225.9372	5	10	64	3.2	131.23559283432	-96.51286036594	162.903385608129	149.428623349982	110.364582644372	77.6862252635747	80.4997634096287
66	144.6739	222.6138	5	10	65	3.25	94.402	-66.4679999999998	115.454461273699	129.138773099935	113.078858836222	79.5191581823305	81.401607164122
67	148.9579	219.6326	5	10	66	3.3	85.6799999999998	-59.624	104.38430809274	111.86985481493	111.904244492671	81.3592986399101	82.9051794854586
68	151.6952	217.6403	5	10	67	3.35	54.7460000000001	-39.846	67.7113596968781	94.0272173567053	104.954039220718	82.9273648242569	83.5617574325142
69	155.3452	213.6001	5	10	68	3.4	73.0000000000001	-80.804	108.895759403202	86.9129660205066	88.2533446416241	84.4866356335019	84.0415628428506
70	157.2406	210.4405	5	10	69	3.45	37.9079999999999	-63.1920000000002	73.6901983170084	74.3798656353594	78.729254344066	90.0056587455154	83.7797797102189
71	160.1119	207.664	5	10	70	3.5	57.4259999999998	-55.53	79.8832045927051	80.7693053414998	72.8106248442397	97.1693366567	83.6495889423416
72	161.8735	206.5469	5	10	71	3.55	35.2320000000003	-22.3419999999999	41.7188061670036	64.6368344683186	68.0082037759083	103.846113031089	82.922058603225
73	165.0606	202.7165	5	10	72	3.6	63.7419999999997	-76.6079999999999	99.65855822758	63.4312913314268	69.0828555933072	103.327459968776	85.7305874879448
74	166.4173	202.3264	5	10	73	3.65	27.1340000000004	-7.80199999999979	28.2334050372961	58.7082836679728	63.8592232813689	102.36792087153	91.252227778281
75	168.924	200.0544	5	10	74	3.7	50.1339999999999	-45.4400000000004	67.6624826325492	61.6365419164572	69.6467348466587	101.138795599804	98.3898980878731
76	170.3393	197.6229	5	10	75	3.75	28.306	-48.63	56.268166275435	57.3964058451147	81.2598144771776	100.063403539997	106.404096727612
77	171.8756	195.2605	5	10	76	3.8	30.7259999999997	-47.2479999999996	56.3600974094256	63.0816120944191	95.7879815695074	100.748616217741	114.120466867302
78	174.6443	192.4814	5	10	77	3.85	55.3739999999999	-55.582	78.4578778708677	75.8621783618905	101.700880716834	100.432194995435	119.994891888573
79	177.1676	191.1935	5	10	78	3.9	50.4660000000001	-25.7580000000002	56.6594362838179	103.811345286383	116.482497101436	97.0810997653876	124.407914304972
80	181.683	186.4097	5	10	79	3.95	90.308	-95.6760000000003	131.565313969906	129.939421222558	123.548336855541	94.7172691671613	126.540391270742
81	187.8054	178.7566	5	10	80	4	122.448	-153.062	196.014000897895	146.005355588554	127.316182235755	92.8697716730296	127.387280683267
82	194.9162	172.6854	5	10	81	4.05	142.216	-121.424	187.000477090301	169.883382108453	133.489028659573	91.8166486621721	129.488336099902
83	199.2728	166.0481	5	10	82	4.1	87.1319999999997	-132.746	158.78754970085	171.234495349192	131.781534397563	94.8366698322255	127.618809993735
84	205.1058	159.4557	5	10	83	4.15	116.66	-131.848	176.049568883312	150.821019185128	130.302976249406	106.569039184642	125.705679680598
85	210.5946	155.248	5	10	84	4.2	109.776000000001	-84.1540000000003	138.320880173603	137.038636096588	119.787803487664	119.093570912172	126.152284251761
86	213.4962	151.554	5	10	85	4.25	58.0319999999995	-73.8799999999998	93.9466200775733	117.557713206572	104.479728868882	133.289035272894	126.965309018536
87	217.3255	147.0597	5	10	86	4.3	76.5860000000004	-89.8860000000002	118.088561647604	90.7225703903599	87.8453157548369	146.881635094694	128.491376047821
88	219.7044	145.1205	5	10	87	4.35	47.5779999999997	-38.784	61.382935250768	68.3411116261357	87.9724589476167	157.062418952888	128.833494697229
89	221.4949	144.0353	5	10	88	4.4	35.8100000000002	-21.7039999999997	41.873854802251	58.1384385526356	96.6555812678481	164.329192976443	128.219266273253
90	222.418	143.0908	5	10	89	4.45	18.4620000000001	-18.8900000000001	26.4135863524817	38.6519954130853	114.638804968802	163.075123795968	130.388428255079
91	224.2051	141.9015	5	10	90	4.5	35.7419999999996	-23.7860000000001	42.9332547100727	58.3872046886614	139.261888310032	157.605224709833	136.056751808674
92	225.2332	141.8029	5	10	91	4.55	20.5620000000005	-1.97200000000009	20.6563459498533	102.588592145336	160.274241529815	155.130559168716	142.727452611
93	231.9258	137.4147	5	10	92	4.6	133.852	-87.7639999999997	160.058981628648	160.936498311468	182.343303508214	151.910160018694	145.731028378697
94	241.923543597379	128.881769666288	5	10	93	4.65	199.95487194758	-170.65860667424	262.880792085626	220.385338067429	198.355409703479	149.043438489666	150.232605211271
95	253.327437269366	117.791020185239	5	10	94	4.7	228.07787343974	-221.81498962098	318.153117183141	281.896487646545	206.362444104272	151.165772903718	152.235848399869
96	265.168225380792	105.580472017468	5	10	95	4.75	236.815762228521	-244.21096335542	340.177453489877	306.299402327766	210.730720550785	153.867214497074	154.062514122339
97	276.476652296485	93.6881456235937	5	10	96	4.8	226.168538313859	-237.846527877486	328.212093845433	294.122227261622	222.415802582594	156.234135877901	155.961439600938
98	286.283462381278	83.5520614642321	5	10	97	4.85	196.136201695861	-202.721683187232	282.073555034753	251.788389897075	215.847861089772	157.234794399022	159.786019550862
99	293.6194	76.61024	5	10	98	4.9	146.718752374439	-138.836429284642	201.994916754906	201.076103034141	201.431295711484	159.357432781117	164.003211666044
100	298.2054	73.90549	5	10	99	4.95	91.7200000000003	-54.0950000000001	106.483930360407	162.935117518644	187.692740838633	166.059587342996	163.177388270767
101	302.4807	73.21437	5	10	100	5	85.5060000000003	-13.8224	86.6160191752083	125.396319851778	168.472540684116	179.243731944319	159.100609700305
102	307.9985	69.11261	5	10	101	5.05	110.355999999999	-82.0352	137.507166267943	108.740364161346	152.194030225987	193.638256559827	155.150593331327
103	312.2383	67.04069	5	10	102	5.1	84.796	-41.4384000000001	94.3795667004252	123.597091780191	132.12628528983	196.625386925168	151.775729723383
104	317.5894	64.47185	5	10	103	5.15	107.022000000001	-51.3767999999999	118.715138302746	135.86897833409	120.359455858756	193.896171237901	147.833654012482
105	325.3881	59.9032	5	10	104	5.2	155.974	-91.3730000000001	180.767568454632	141.452942933331	125.756730581721	185.378125887566	145.566008378077
106	331.0127	55.09636	5	10	105	5.25	112.492	-96.1368	147.975451944706	138.856250727883	147.756743337853	174.835992971784	146.515419995312
107	338.0779	50.79541	5	10	106	5.3	141.304	-86.019	165.426989264146	131.978547556165	164.86071053706	165.041244107181	144.173531310981
108	341.1552	48.13204	5	10	107	5.35	61.5459999999996	-53.2673999999999	81.3961056731828	127.916369383251	177.402912760565	162.509620148836	145.653693097355
109	344.667	45.79865	5	10	108	5.4	70.2359999999999	-46.6678	84.3266224441604	159.644508341616	186.361046764317	163.677230355645	147.739861517816
110	349.6699	39.52674	5	10	109	5.45	100.058	-125.4382	160.456677590059	188.268478140788	183.063510936499	163.279652745567	147.281596800795
111	360.754787798552	28.9362293375055	5	10	110	5.5	221.69775597104	-211.81021324989	306.616146736532	215.949574793247	181.199445259451	160.595994690777	147.165409574801
112	374.0563	21.12133	5	10	111	5.55	266.03024402896	-156.29798675011	308.546838260005	240.743545972469	177.888457988375	155.170627493939	147.575311550251
113	385.0083	20.20725	5	10	112	5.6	219.04	-18.2816	219.801588935476	238.210652489747	192.892955007842	151.641299428072	143.992978326068
114	395.0919	17.60157	5	10	113	5.65	201.672	-52.1136	208.296478340273	202.754382177287	206.995004852533	146.623869535297	138.205515878889
115	402.4083	18.63918	5	10	114	5.7	146.328	20.7522	147.79221017645	167.508437835961	200.802574909413	139.966243852436	132.315906409921
116	408.8708	18.40505	5	10	115	5.75	129.25	-4.68260000000001	129.334795174229	169.836335222438	173.435246043701	139.16362549355	124.295012019691
117	415.4157	19.3714	5	10	116	5.8	130.898000000001	19.327	132.317116553378	173.246463732598	145.480544450818	132.112926744061	117.208564215531
118	426.980892846798	19.7698261707688	5	10	117	5.85	231.303856935959	7.96852341537594	231.441075867859	163.394497329079	125.87968609558	134.072591795688	110.737079642417
119	438.2473	19.6236	5	10	118	5.9	225.32814306404	-2.92452341537597	225.347120891073	144.116109910115	106.886692306277	136.122290254515	106.448294962203
120	443.1653	19.91489	5	10	119	5.95	98.3600000000001	5.8258	98.5323781588571	123.452651065675	96.8689767683723	128.503606258595	105.734142896135
121	444.6852	20.5497	5	10	120	6	30.3980000000001	12.6962	32.9428580794079	81.9230369687226	97.127805727649	115.087087205282	104.337048185379
122	445.8475	19.68279	5	10	121	6.05	23.2460000000003	-17.3382	28.9998223311802	40.5269208799555	86.3373954997469	101.512366540676	101.795456381788
123	446.49	20.68402	5	10	122	6.1	12.8499999999997	20.0246	23.7930053830951	30.3434562076653	75.2522285835341	91.3605697269679	100.419379734484
124	446.3876	21.59662	5	10	123	6.15	-2.04799999999977	18.252	18.3665404472372	50.139501545183	65.2495756564959	82.5148605198783	98.4668349406564
125	446.7547	19.24434	5	10	124	6.2	7.34199999999987	-47.0456	47.6150547974062	49.2221399338185	56.2046376077758	79.2536869322767	95.4446645435428
126	441.9439	23.75715	5	10	125	6.25	-96.2160000000006	90.2562	131.923084766996	68.5814201983456	56.7389283668635	73.7540310675992	93.8033847053397
127	441.7549	24.96308	5	10	126	6.3	-3.77999999999929	24.1186	24.4130142743578	89.9722304330363	57.5441886305331	69.375884323882	90.3887219178292
128	439.4135	30.51937	5	10	127	6.35	-46.8280000000004	111.1258	120.58940670573	82.0658190078863	56.8414533583555	58.9645391359969	90.2472712280174
129	433.2153	31.43885	5	10	128	6.4	-123.964	18.3896	125.320591620691	63.3383551885441	58.1430287334799	49.2193595687612	88.5322156123803
130	432.8159	31.50063	5	10	129	6.45	-7.98800000000028	1.23560000000005	8.08299767165652	65.8662373272476	61.638397096181	48.1886330467038	85.3747914276478
131	431.8414	33.14831	5	10	130	6.5	-19.4899999999996	32.9536	38.2857656702851	45.1014865183655	50.3802564075494	48.0781016799802	78.2034525228283
132	430.1264	33.84901	5	10	131	6.55	-34.3000000000006	14.014	37.0524249678755	26.3138270339235	52.4143731480171	48.4202852696371	71.1172316559967
133	430.9646	33.83724	5	10	132	6.6	16.7640000000006	-0.23539999999997	16.7656526613198	41.2109751844758	42.6768496884598	49.1974600408964	66.6907611831149
134	432.4794	33.42797	5	10	133	6.65	30.2959999999996	-8.18539999999999	31.3822941984804	37.4221576265548	33.1891434810266	50.3098003460158	63.282593810601
135	434.8563	30.05242	5	10	134	6.7	47.5379999999996	-67.511	82.568738424418	38.9625089687866	40.1726284856317	50.9230852346499	60.1698949967356
136	434.6758	29.10233	5	10	135	6.75	-3.6099999999999	-19.0018000000001	19.3416778806804	40.252212858554	39.4172749930969	48.4431439171291	57.6790064407982
137	435.0548	26.89695	5	10	136	6.8	7.58000000000038	-44.1076	44.7541816790342	40.0644599281296	39.296381908741	48.6645170915975	55.8813348578229
138	434.3313	27.80458	5	10	137	6.85	-14.47	18.1526	23.2141721101572	39.1342817867877	41.5534667234373	46.4219506603466	53.3409742586722
139	433.0061	27.05567	5	10	138	6.9	-26.5039999999999	-14.9782	30.4435295463584	41.4123923596389	42.4765719585518	40.9421409702459	51.4892692385499
140	430.0704	24.49449	5	10	139	6.95	-58.7139999999999	-51.2236	77.9178477177084	39.6302548486955	40.2077733731187	42.2459765967011	50.313491633903
141	429.255	23.19207	5	10	140	7	-16.3080000000002	-26.0484	30.7322307449363	42.8547205883205	46.5060314267087	41.3198178403744	51.2134660377119
142	427.6752	24.03831	5	10	141	7.05	-31.5959999999995	16.9248	35.8434941243173	44.8886839889739	44.914661035178	40.7220967713177	54.4256324782457
143	427.7511	22.07295	5	10	142	7.1	1.5179999999998	-39.3072	39.3365008082824	41.2812649594497	50.1670516322334	42.0209526392618	56.3523884645179
144	429.633	21.31002	5	10	143	7.15	37.6379999999995	-15.2585999999999	40.6133465496253	51.5996704937786	48.6951384594652	44.0503271013237	57.7817211018703
145	426.8044	20.32855	5	10	144	7.2	-56.5719999999999	-19.6294	59.8807525700871	50.1990672216604	44.3193247077705	41.0861030611946	58.877897472219
146	426.233	16.25219	5	10	145	7.25	-11.4279999999997	-81.5272	82.3242584165809	57.4793826761462	43.222360687652	41.6039818139972	56.6946197657301
147	427.5423	16.85648	5	10	146	7.3	26.1860000000001	12.0858	28.8404777637266	52.5015929299565	42.1478116338943	42.3867853917637	57.1416037817725
148	431.3094	16.4697	5	10	147	7.35	75.3419999999994	-7.73560000000003	75.7380780807112	47.3573844560913	42.4884385550864	47.7174093813476	57.6057501737149
149	431.464	17.24057	5	10	148	7.4	3.09200000000033	15.4174	15.7243978186767	34.8450508815255	45.6240822440957	53.7591789083385	55.4722512318588
150	431.0778	15.57682	5	10	149	7.45	-7.72399999999948	-33.275	34.1597102007613	34.0965560461281	41.9644327492706	52.4383502211022	57.0802625122126
151	432.065	15.53397	5	10	150	7.5	19.7439999999995	-0.856999999999992	19.7625905437516	27.4974944340266	36.7019322012857	54.3488303954436	57.781906297083
152	433.3152	15.42546	5	10	151	7.55	25.0040000000001	-2.17020000000002	25.0980035867399	38.7465715582349	39.8589097483495	60.4309796868544	57.5900731212975
153	433.8723	17.48871	5	10	152	7.6	11.1419999999998	41.265	42.7427700202034	36.5714810424498	45.2677671304617	63.5073168881394	58.3333456648419
154	432.7393	20.90418	5	10	153	7.65	-22.6599999999996	68.3094	71.9697834397185	38.5588135210459	58.8232193572118	65.2536418577247	58.5503648609857
155	431.6062	20.63683	5	10	154	7.7	-22.6620000000003	-5.34700000000001	23.2842576218357	45.6212634505708	60.5573757344338	66.8327097097882	57.8038830803402
156	431.3712	22.10308	5	10	155	7.75	-4.70000000000027	29.325	29.6992529367323	63.0380398268969	65.4753001032351	64.9460956143311	58.7558045896763
157	431.7152	19.10222	5	10	156	7.8	6.87999999999988	-60.0172	60.4102532343641	78.8998671561887	78.7141477398146	65.6186904719474	58.4965941490005
158	438.2064	19.14371	5	10	157	7.85	129.824	0.829799999999992	129.826651901834	84.5432704264178	84.5261952211925	68.7895496870832	58.6465255365932
159	445.6438	20.52152	5	10	158	7.9	148.748000000001	27.5562	151.278920086178	92.3917866854243	84.8832014713537	70.0023614934718	59.8842713443222
160	448.2148	20.37691	5	10	159	7.95	51.4200000000005	-2.8922	51.501273972981	111.807032029058	91.7009866703058	71.9145484277242	58.4668564089177
161	445.1434	21.94182	5	10	160	8	-61.4280000000008	31.2982	68.9418342317645	106.014350615488	93.1902590273765	74.2439947537915	58.3613276012698
162	440.1525	28.03246	5	10	161	8.05	-99.8180000000002	121.8128	157.486479952534	90.8665357865186	91.3784711955454	74.4580494712774	57.5826625225608
163	435.3791	26.40515	5	10	162	8.1	-95.4679999999996	-32.5462	100.863244833983	98.8587029141939	92.3113322437046	74.645738690422	57.348575052382
164	432.6301	28.99526	5	10	163	8.15	-54.9799999999993	51.8022	75.5398459413304	93.9887313693288	81.1815036297317	73.0504026206477	58.1965910120414
165	436.8487	27.22984	5	10	164	8.2	84.3719999999996	-35.3084	91.4621096113573	70.9499103620325	83.2717211210146	74.5216630994858	57.3025909616764
166	436.0294	29.30345	5	10	165	8.25	-16.386	41.4722	44.5919765074391	78.6083138719211	83.0126894043479	75.9076273653553	57.1886013347881
167	436.5482	27.25346	5	10	166	8.3	10.376	-40.9998	42.2923749160531	71.4964714729448	70.2019512027403	74.6064029062372	58.3814760834112
168	443.4712	26.55881	5	10	167	8.35	138.46	-13.893	139.155262383426	67.6847393278353	64.7652821596516	69.5756416918388	57.5105706500325
169	445.1303	25.44368	5	10	168	8.4	33.1819999999993	-22.3026	39.9806339464491	72.0366474393671	61.2176037699418	66.009363780306	57.3566677343306
170	445.9631	21.9206	5	10	169	8.45	16.6560000000004	-70.4616	72.4034488858094	69.4539920434481	57.3423395286658	64.4953625967332	57.5246059064803
171	443.2614	19.99521	5	10	170	8.5	-54.0340000000003	-38.5078	66.3515170650983	50.9222504473821	58.624995703334	62.3738248070961	58.2309497362501
172	441.9944	19.25188	5	10	171	8.55	-25.3399999999999	-14.8666	29.3790979364581	50.9387360669388	57.8343346169291	54.7343453582671	58.705085313816
173	443.2466	17.2931	5	10	172	8.6	25.0440000000003	-39.1756	46.4965544030955	46.9999397294963	46.8399511399729	51.1898332166247	57.8908065095412
174	441.4525	16.40213	5	10	173	8.65	-35.8820000000003	-17.8194	40.0630620442325	45.213343967301	50.8372239308802	51.1395401663582	57.4397616833688
175	438.8456	16.0151	5	10	174	8.7	-52.1379999999999	-7.74059999999999	52.7094671985972	46.2146771904101	45.7190040724518	47.7724722135646	59.7793483599192
176	436.1405	15.05351	5	10	175	8.75	-54.1020000000003	-19.2318	57.4185382541217	42.7576518325638	41.7349602098442	49.4311070552451	63.1212962558078
177	437.677	15.82495	5	10	176	8.8	30.7300000000009	15.4288	34.3857640520035	50.7357117948217	39.2667395137939	51.1442616948749	66.6345532788391
178	436.3433	15.22954	5	10	177	8.85	-26.6740000000004	-11.9082	29.2114276138641	44.4380684154073	37.6143842735977	46.2315916129819	69.1244105170982
179	439.7176	13.08584	5	10	178	8.9	67.4860000000001	-42.874	79.9533618555218	38.2565764523874	41.0614765627746	44.7109739751895	71.5618285622827
180	439.2594	14.04287	5	10	179	8.95	-9.16399999999953	19.1406	21.2212503015254	32.3188018371777	38.2026048984635	43.1346633852365	76.7490297036667
181	440.5536	13.75627	5	10	180	9	25.8839999999998	-5.732	26.5110784390222	32.4711167146317	40.2372184071562	42.2179047187086	81.5269466655195
182	440.3203	13.72938	5	10	181	9.05	-4.66600000000085	-0.537799999999997	4.69689097595504	31.3872413307275	44.4541887728207	42.9521211563545	83.8894835564656
183	439.4544	12.5062	5	10	182	9.1	-17.3179999999991	-24.4636	29.9730020011338	31.9671413815197	45.6232320859909	41.1358743286603	87.2377083145646
184	435.9458	13.76239	5	10	183	9.15	-70.172	25.1238	74.5339849360009	42.2178603619249	38.5847240194987	41.8291207460899	90.5618142469252
185	434.7608	13.98667	5	10	184	9.2	-23.7	4.48560000000001	24.1207505554865	56.5895757084638	40.5503226980212	45.0370336203526	92.605276076402
186	432.35	10.93603	5	10	185	9.25	-48.2159999999999	-61.0128	77.7646733410486	58.7753474573501	42.7008492275731	50.3349651462602	94.630915012928
187	431.8714	7.138295	5	10	186	9.3	-9.57200000000057	-75.9547	76.5554677086491	45.78220670827	46.6375027989152	58.662703651441	96.2862491743857
188	429.9709	6.382977	5	10	187	9.35	-38.0100000000004	-15.10636	40.9018607455655	49.1335040145227	44.6573643837229	68.6731793423576	94.3217641847541
189	429.5995	6.684543	5	10	188	9.4	-7.42799999999988	6.03131999999999	9.56828119060044	43.1838380932212	42.5967649294051	77.1142933442594	95.334535978124
190	427.6055	6.235839	5	10	189	9.45	-39.8799999999994	-8.97407999999999	40.8772370867498	36.6854298893666	51.8714623422417	89.0026968106001	96.3587465270316
191	425.56	7.492761	5	10	190	9.5	-40.9100000000001	25.13844	48.0163437345411	30.5393813100958	60.4327118853643	100.680068523943	97.6895710995604
192	423.4482	6.864856	5	10	191	9.55	-42.2360000000003	-12.5581	44.0634266893762	39.4113231505403	72.8712185300614	113.044621754664	99.4036187607849
193	423.8803	7.13308	5	10	192	9.6	8.64199999999983	5.36448	10.1716178492114	54.6094206699606	91.7231265987243	123.285583412505	99.9668404865824
194	421.2247	6.665791	5	10	193	9.65	-53.1119999999999	-9.34578	53.9279903928228	77.6815856775074	115.64386266902	129.984088327492	100.281086238113
195	415.418772249439	6.00521122645488	5	10	194	9.7	-116.11855501122	-13.2115954709024	116.867724683852	109.057007170756	137.455070923179	137.438079939239	101.365801019898
196	407.266132842876	5.49070282354235	5	10	195	9.75	-163.052788131259	-10.2901680582506	163.377168772275	152.906871887353	158.659287820313	139.830722970611	101.179243194384
197	397.225811152047	5.12370689504547	5	10	196	9.8	-200.80643381658	-7.33991856993759	200.94053415562	191.8764021875	179.451740710413	141.428236653897	100.84514073329
198	385.756836548685	4.9056645447473	5	10	197	9.85	-229.379492067241	-4.36084700596339	229.420941432195	220.300721176397	201.913802441286	142.411936756526	100.701710376504
199	373.318238404527	4.83801687643087	5	10	198	9.9	-248.77196288316	-1.35295336632861	248.775641893558	239.636989963118	217.371411725579	145.958097981059	99.3349881119087
200	360.369046091307	4.92220499387924	5	10	199	9.95	-258.9838462644	1.68376234896741	258.98931962834	249.84647425007	223.004697536237	149.582829668827	99.6146522713756
201	347.36828898076	5.15967000087548	5	10	200	10	-260.01514221094	4.74930013992481	260.05851270588	250.92073299522	219.228734055857	153.161237480412	101.541223488824
202	334.77499644462	5.55185300120262	5	10	201	10.05	-251.8658507228	7.84366000654279	251.987955590377	242.866421263659	209.985254777732	155.855116365215	103.323350284126
203	323.048197854624	6.10019509864371	5	10	202	10.1	-234.53597179992	10.9668419488218	234.792235157944	225.708673896077	193.100746914328	158.797806644504	103.427545821445
204	312.646922582506	6.80613739698183	5	10	203	10.15	-208.025505442359	14.1188459667624	208.504083235754	198.820478148596	176.272333293097	158.733051730137	104.670109368645
205	304.0302	7.671121	5	10	204	10.2	-172.334451650121	17.2996720603634	173.200582790428	170.124035305394	161.710588414474	157.694568419444	106.788588314981
206	298.058	9.615919	5	10	205	10.25	-119.444	38.89596	125.617533968477	135.280760833437	147.663187140511	152.023521242508	107.680562205129
207	295.6523	14.47867	5	10	206	10.3	-48.1139999999994	97.25502	108.505741374364	109.678245322535	132.258492020017	143.027577815138	107.911310926144
208	293.094511395215	16.1007998769169	5	10	207	10.35	-51.1557720957001	32.442597538338	60.5758627981623	97.7125029328721	115.681810847723	132.730241410651	112.030844318559
209	289.626337807554	14.0589922995642	5	10	208	10.4	-69.36347175322	-40.836151547054	80.4915056812438	96.5058961324266	100.094691734694	121.555682879558	120.310008945672
210	285.614994555611	10.053735995569	5	10	209	10.45	-80.2268650388601	-80.105126079904	113.371870842113	94.3929487346414	92.3844393026504	110.226607732151	129.737112743159
211	281.427696957976	5.78551969255841	5	10	210	10.5	-83.7459519526999	-85.3643260602118	119.58449996625	96.0828608620079	84.8183084291581	102.402378453706	139.319425304512
212	277.431660333242	2.95483211815971	5	10	211	10.55	-79.9207324946804	-56.613751487974	97.9410043854377	90.5111381468524	76.0699008525451	93.6020788135889	147.737515849083
213	273.9941	3.26216199999999	5	10	212	10.6	-68.7512066648401	6.14659763680559	69.0254234349948	87.0563756724287	72.3597359069728	83.5695082303855	154.144854165454
214	272.866	5.639754	5	10	213	10.65	-22.5620000000004	47.5518400000002	52.6328921054661	73.1307207258895	66.8390324660188	79.356130409797	156.679325272323
215	277.278	3.73677	5	10	214	10.7	88.2400000000007	-38.05968	96.0980584699947	57.7468529704487	58.7426270498277	76.1390966907227	158.695404207145
216	279.1569	5.382612	5	10	215	10.75	37.5779999999997	32.91684	49.956225233554	48.6366109519377	57.1415697668997	75.5304014396466	157.260165710096
217	279.2102	4.332881	5	10	216	10.8	1.06599999999958	-20.99462	21.0216656082338	43.1669267851851	54.9456656071603	74.3943851983918	154.495897323448
218	278.043	4.456335	5	10	217	10.85	-23.3439999999996	2.46907999999999	23.4742133424399	30.4288784272266	51.4572056130484	81.649751880591	151.296812252983
219	278.7052	3.379417	5	10	218	10.9	13.2439999999997	-21.53836	25.2844712717033	41.15241880791	58.6175690849002	94.661919910285	146.303691372655
220	279.1783	4.929205	5	10	219	10.95	9.46199999999976	30.99576	32.4078166802022	52.1444782438719	59.8937540787951	109.891395817491	141.394076084461
221	284.3376	5.376999	5	10	220	11	103.186000000001	8.95588	103.573927136971	54.2778002741591	66.2424944501352	125.477613128611	136.46467137226
222	287.6703	3.553196	5	10	221	11.05	66.6539999999998	-36.47606	75.9819627880431	74.0682113846153	72.7188695442386	139.619915332951	131.15546534295
223	289.2487	4.203306	5	10	222	11.1	31.5679999999998	13.0022	34.1408234938758	89.3586297303635	90.9397678542091	149.491901686404	126.641520295807
224	295.3294	2.93371	5	10	223	11.15	121.614000000001	-25.39192	124.236526823984	91.3325700923603	122.484807354551	154.62559881451	124.515207982826
225	300.752	3.404463	5	10	224	11.2	108.452	9.41506	108.859908408943	93.2932608446054	161.040164585155	159.696239994846	124.158958122786
226	306.4187	3.653769	5	10	225	11.25	113.334	4.98612	113.443628946955	127.601735434259	193.813656490322	162.496810177685	124.261270866952
227	310.7064	3.537696	5	10	226	11.3	85.7539999999995	-2.32146	85.7854165492685	170.901403324487	224.294165058741	165.964216831758	125.137700195328
228	320.9889	3.722458	5	10	227	11.35	205.650000000001	3.69524	205.683196442145	232.721699439946	247.526597759759	169.863383095315	124.6292617708
229	338.024264543784	3.93920116415033	5	10	228	11.4	340.70729087568	4.3348632830066	340.734866275125	296.294742888284	250.63362854412	171.051699865751	123.75574937503
230	358.921440617268	4.13243382721186	5	10	229	11.45	417.94352146968	3.8646532612306	417.961388986239	355.295069272876	259.498725910897	172.561544436771	122.921788022257
231	380.48562441886	4.36541230819823	5	10	230	11.5	431.283676031841	4.6595696197274	431.308846188643	367.451460085258	258.751125905235	170.526964290815	121.131154107157
232	399.522012146968	4.70139292612306	5	10	231	11.55	380.727754562159	6.71961235849661	380.78704847223	330.365853763752	259.209564119276	168.70885187231	119.76354025092
233	412.8358	5.203632	5	10	232	11.6	266.27575706064	10.0447814775388	266.465150504055	286.275752381847	248.786998336422	169.713532361228	121.077672707413
234	420.5813	5.758395	5	10	233	11.65	154.91	11.09526	155.306834667595	221.207508922185	219.618592376951	169.674285555855	121.283100605113
235	430.4164	6.651244	5	10	234	11.7	196.702	17.85698	197.510882076711	163.124058965676	184.082924288386	172.17881955485	120.448967185799
236	435.0091	9.293204	5	10	235	11.75	91.8539999999996	52.8392	105.967628890336	130.122536587585	147.240272091308	172.992140294257	120.972748576287
237	439.4867	8.686698	5	10	236	11.8	89.5519999999999	-12.13012	90.3697986896861	108.87133099015	113.12353868588	175.881015192265	122.494834657622
238	443.981	11.03943	5	10	237	11.85	89.8860000000002	47.05464	101.457538613598	81.8900961949259	91.9004669626976	167.608771661009	124.187240146142
239	446.4307	10.92143	5	10	238	11.9	48.9940000000001	-2.35999999999997	49.0508066804208	73.2730352604305	88.7149425675905	152.849578839775	125.974391159977
240	446.684	14.0414	5	10	239	11.95	5.06600000000049	62.3994	62.6047081005894	63.1230184060836	84.8589131988039	135.952180227022	127.611476148925
241	448.7213	11.64664	5	10	240	12	40.7459999999992	-47.8952	62.882324217859	53.6783973378102	87.2331546832797	116.784695085702	127.377208431955
242	450.1716	10.29722	5	10	241	12.05	29.0060000000005	-26.9884	39.6197144179515	68.5585541450308	92.5524662652534	99.9071651688892	127.619191664072
243	451.547	7.96019	5	10	242	12.1	27.5080000000003	-46.7406	54.2344332722304	87.8277302026819	86.4305449855969	92.6634437284219	128.579353677564
244	449.9459	13.9215	5	10	243	12.15	-32.0220000000006	119.2262	123.451590716524	101.193274106129	86.0805653025979	87.9406023957159	126.872219343071
245	447.4373	21.46273	5	10	244	12.2	-50.172	150.8246	158.950588388845	121.981914124423	87.8214361656586	81.2016943767527	125.154331556525
246	446.4131	27.86685	5	10	245	12.25	-20.4840000000002	128.0824	129.710043735094	119.182692633384	86.3291180800968	79.44868697489	123.308386689906
247	443.1999	34.28566	5	10	246	12.3	-64.2639999999994	128.3762	143.562914509423	103.602576460165	86.6907916518984	79.025452483486	123.175186764799
248	441.323898999138	33.5587298753258	5	10	247	12.35	-37.5200200172401	-14.5386024934839	40.2383258170321	87.8151421286352	93.4264204941462	78.5110971969677	123.318417863045
249	439.8881	31.79076	5	10	248	12.4	-28.71597998276	-35.3593975065161	45.5510098504313	71.4649620540647	87.1662622238414	80.897082454202	119.06049125723
250	437.1143	34.67371	5	10	249	12.45	-55.4759999999999	57.659	80.0134167311957	51.3996691793737	77.5444755547016	82.6614078610787	110.747994387545
251	434.7565	34.2367	5	10	250	12.5	-47.1559999999999	-8.74020000000002	47.9591433622411	67.6701483549088	71.6642192665002	84.2274525730939	102.022319854809
252	432.6108	34.50023	5	10	251	12.55	-42.9140000000007	5.27060000000006	43.2364501359681	70.7299479875177	65.4984387017187	86.5295314558329	93.8343863452551
253	426.5437	34.88889	5	10	252	12.6	-121.342	7.77320000000003	121.590721694708	67.2738089807679	70.5916494083385	87.445174993899	88.742347294776
254	424.7077	32.4628	5	10	253	12.65	-36.7200000000003	-48.5218	60.8500080134754	71.8634764789358	75.7135996058061	84.0701531302869	87.1298251305724
255	423.144372026258	29.7435185553093	5	10	254	12.7	-31.2665594748398	-54.385628893814	62.7327216974471	79.5972082240637	77.5013795564988	78.1298435582001	85.2506815391905
256	420.35392230924	27.5564960407661	5	10	255	12.75	-55.8089943403604	-43.740450290864	70.9074808530802	73.5131504617681	82.1257870660911	73.624633085555	84.3404652266345
257	416.617565261406	25.8799659470365	5	10	256	12.8	-74.7271409566792	-33.530601874592	81.9051088616077	80.6972512240945	86.3682712597675	70.4693583373338	83.965667968643
258	412.216515295214	24.6921617647867	5	10	257	12.85	-88.0209993238407	-23.756083644996	91.1704328832303	87.7289501322298	81.4639294936518	79.0280640650816	82.2336986115353
259	407.431986823125	23.9713169846829	5	10	258	12.9	-95.6905694417799	-14.416895602076	96.7705118251074	92.3880976532464	80.9740440367324	85.2714036746856	81.9872377612926
260	402.545194257599	23.6956650973911	5	10	259	12.95	-97.7358513105196	-5.51303774583602	97.8912162381233	93.1393342954712	78.7152115616987	85.5438085480682	82.4028083784095
261	397.837352011095	23.8434395935776	5	10	260	13	-94.1568449300803	2.95548992373	94.2032184581634	89.4147085255355	75.5850469046098	87.2599446239165	81.6893171818437
262	393.589674496073	24.3928739639086	5	10	261	13.05	-84.9535503004404	10.98868740662	85.6612920727318	81.2508368493703	75.4402779729489	87.761607521621	82.2589576064142
263	390.083376124993	25.3222016990501	5	10	262	13.1	-70.1259674215999	18.58655470283	72.5473040335516	69.7014729911676	87.4644787218248	84.8212508611301	81.5937944588561
264	387.599671310314	26.6096562896685	5	10	263	13.15	-49.6740962935792	25.749091812368	55.9511534442815	58.7819961559731	94.829207743565	86.3190478654288	78.9404008754953
265	386.419774464497	28.2334712264297	5	10	264	13.2	-23.5979369163408	32.476298735224	40.1443969471097	57.7412216504266	93.5862375396376	89.2996687016281	75.1740791531828
266	386.8249	30.17188	5	10	265	13.25	8.10251071006064	38.768175471406	39.605834282191	85.5142489181141	92.3941021817418	89.2322434783791	72.8251254330395
267	390.5452	31.70252	5	10	266	13.3	74.4060000000002	30.6128	80.4574195449992	108.40757863776	89.1549437834745	88.9058834538	74.1197598775143
268	401.0446	30.47751	5	10	267	13.35	209.988	-24.5002	211.412440371989	117.471002088107	88.1785722286084	85.956300026103	78.3392874190844
269	409.3895	28.75466	5	10	268	13.4	166.898	-34.457	170.41780204251	126.006208207511	91.6640516941252	83.0773930683832	80.2977437331102
270	413.5754	29.61339	5	10	269	13.45	83.7180000000001	17.1746	85.4615141988486	120.568665916522	99.8841258415576	82.1442088957403	82.5651414530589
271	417.5503	28.55229	5	10	270	13.5	79.4979999999998	-21.222	82.2818648792064	90.8428955391026	102.879440052148	79.1511817905935	87.2878615950527
272	420.2114	28.66499	5	10	271	13.55	53.2220000000007	2.254	53.2697080900587	74.9205247504907	102.371488934651	77.9883837569955	107.4691533012
273	423.1172	29.85275	5	10	272	13.6	58.116	23.7552	62.7835884848899	82.2972495950078	84.4481213303812	75.7424139238131	122.15288191495
274	425.7825	26.17709	5	10	273	13.65	53.306	-73.5132	90.80594809945	79.7526718967862	71.3255783932015	73.8106486207038	123.213933424328
275	431.0157	23.00937	5	10	274	13.7	104.663999999999	-63.3544	122.345138421434	84.1743119527796	70.702180251843	72.2183147481655	123.229753451159
276	432.5059	19.86685	5	10	275	13.75	29.8040000000003	-62.8504	69.5589763880983	78.0533471216598	65.9082613994452	72.0256177805239	123.410830352367
277	435.3523	17.39651	5	10	276	13.8	56.9280000000003	-49.4068	75.377908370026	67.7306320359122	66.8218237305164	77.7701614176947	122.730670020749
278	433.8513	17.97589	5	10	277	13.85	-30.0200000000007	11.5876	32.1787643292908	59.1071109086782	63.3062556190178	77.6505107730872	121.647796627556
279	432.0113	17.30172	5	10	278	13.9	-36.7999999999995	-13.4834	39.1923726707119	52.0638509021042	55.9572455472823	75.3240837915349	120.192521550989
280	428.0562	17.52463	5	10	279	13.95	-79.1020000000003	4.45819999999998	79.2275327852638	49.4693355082532	44.5525036547733	79.5864743580496	118.476375732509
281	427.2914	15.98722	5	10	280	14	-15.2959999999996	-30.7482	34.3426763552287	48.5591641163759	41.1717955088995	87.3157785661889	116.338856388905
282	424.1814	16.24013	5	10	281	14.05	-62.2000000000003	5.0582	62.4053314007708	44.1838590586525	53.1688339007384	127.17669908078	114.359222280406
283	423.6246	14.97592	5	10	282	14.1	-11.1360000000002	-25.2842	27.6279073699042	29.9978964008684	70.8529002157933	159.484512968769	113.18430016089
284	422.8187	14.6595	5	10	283	14.15	-16.1180000000002	-6.32840000000002	17.315847382095	30.2797401156947	79.3225891898683	160.108818983228	112.66252002062
285	422.4953	14.39961	5	10	284	14.2	-6.46799999999985	-5.19780000000001	8.29771949634344	56.8683322932236	88.4707684642563	157.15983820069	112.791749037392
286	420.7449	14.76237	5	10	285	14.25	-35.0080000000003	7.25520000000003	35.7518949293603	93.1466363152107	108.723295732933	157.589417226355	113.416293189286
287	416.0884	23.34837	5	10	286	14.3	-93.1299999999999	171.72	195.348292288415	114.461319321084	187.531574431043	156.555456587698	112.19211379146
288	413.0763	33.35587	5	10	287	14.35	-60.2419999999995	200.15	209.01942747984	146.943640527644	255.662770318521	157.339293229008	109.648309083448
289	416.804616541308	28.4090498981619	5	10	288	14.4	74.5663308261601	-98.9364020367621	123.889262411462	187.16685135017	264.260392419174	157.307650033594	109.30493665266
290	421.344496169864	21.1810710994409	5	10	289	14.45	90.7975925711196	-144.55957597442	170.709325529144	318.194816568862	269.767172746606	154.808542569278	108.794317401125
291	417.8815	32.50687	5	10	290	14.5	-69.2599233972794	226.515978011182	236.867949041991	418.178904321831	274.007038943811	153.526530987216	108.584430994854
292	402.600023555756	72.1906396855511	5	10	291	14.55	-305.62952888488	793.675393711022	850.488118381874	414.059465517264	259.942079274657	150.730060803816	108.217479369727
293	391.6798	105.9136	5	10	292	14.6	-218.40447111512	674.459206288978	708.939866244686	392.590704965568	243.825686242223	150.626186397966	107.209220507016
294	396.767	106.8044	5	10	293	14.65	101.744	17.816	103.292068388623	360.847226537451	235.29271087732	151.514391420536	106.383613542417
295	399.269	108.7481	5	10	294	14.7	50.0400000000002	38.8739999999999	63.3655227706677	201.689341980452	221.1463166743	153.365183326619	104.837085625
296	400.9275	112.2862	5	10	295	14.75	33.1700000000001	70.762	78.1505569014067	69.4724681626151	198.329766241499	154.806968598049	105.499534834737
297	403.6184	111.7974	5	10	296	14.8	53.818	-9.77599999999995	54.6986955968787	56.5259562373766	113.928547176588	146.614066165226	104.992201424483
298	405	113.751	5	10	297	14.85	27.6319999999998	39.0720000000002	47.8554971554993	49.7019283830309	45.5896024774117	141.646107393809	106.095160564573
299	406.3823	115.095	5	10	298	14.9	27.6459999999997	26.8799999999999	38.5595087624308	35.8123059455469	38.7683904218979	143.285789513784	106.724072590984
300	407.2638	116.2617	5	10	299	14.95	17.6300000000003	23.3340000000001	29.2453834989391	26.1677523727242	36.9631939066313	138.002160444199	106.162473659834
301	407.1678	116.6861	5	10	300	15	-1.92000000000007	8.48799999999983	8.70244471398683	21.7067367922084	35.606898252287	129.853083423519	107.036214853601
302	406.8441	116.6782	5	10	301	15.05	-6.47399999999948	-0.157999999999845	6.47592773276487	21.0108246064192	33.2860530557948	89.2582596586753	111.311930749721
303	406.8926	117.9548	5	10	302	15.1	0.9699999999998	25.532	25.5504192529203	24.2244594302317	39.4665285453956	54.9339280452621	112.760711460433
304	408.1865	116.7706	5	10	303	15.15	25.8780000000002	-23.6840000000001	35.0799478334848	35.4014905590271	51.2788681502484	52.6584081016066	113.939412503789
305	408.6416	118.9901	5	10	304	15.2	9.10199999999918	44.3899999999999	45.3135576180019	40.4043537388654	54.8580042140994	52.5143330493107	115.192072822657
306	411.7419	118.0862	5	10	305	15.25	62.0060000000001	-18.0779999999999	64.5876003579635	57.2263202985828	61.3764006055387	53.4096524431186	115.36074286657
307	412.7349	119.3081	5	10	306	15.3	19.8599999999999	24.4379999999998	31.4902436319567	81.5469116940776	64.5879721407622	53.4289462612672	111.845990710196
308	416.2653	123.5033	5	10	307	15.35	70.6080000000009	83.904	109.660252051507	85.491548997967	64.2782536131125	54.851027900138	107.153588750207
309	421.4264	129.3971	5	10	308	15.4	103.222	117.876	156.682904810959	87.3513106520503	66.5484257813154	56.1404951483746	104.999752278152
310	423.9683	131.4252	5	10	309	15.45	50.838	40.5619999999999	65.0367441374489	88.771590542659	68.0654721919901	57.5164047503901	102.54444586258
311	427.3239	132.9705	5	10	310	15.5	67.1119999999996	30.9059999999999	73.88640862838	71.3301869276421	71.2124066339502	60.5458987199868	97.8285008479078
312	428.3791	134.586	5	10	311	15.55	21.1040000000003	32.3100000000005	38.5916430850002	51.5499398685531	73.5718394667396	71.8938006956265	77.5457575480713
313	429.4896	134.7508	5	10	312	15.6	22.21	3.29599999999971	22.4532339764231	50.6393953860133	70.2355272548803	74.8952365229001	60.5973951545177
314	431.9683	136.235	5	10	313	15.65	49.5740000000001	29.6840000000003	57.7816695155135	55.07350261585	61.0021221465009	76.3644335870414	59.4549610229148
315	434.0444	138.434	5	10	314	15.7	41.5219999999999	43.9799999999997	60.4840217247495	58.3720883908202	60.1748052866809	77.0189623186946	58.843390248235
316	437.8656	141.3436	5	10	315	15.75	76.4239999999995	58.1920000000002	96.0569447775639	69.1408675821185	59.715396834435	75.9145171350914	57.6305349874119
317	439.8397	143.2642	5	10	316	15.8	39.4820000000004	38.4119999999996	55.084571959851	70.4543044244487	79.1996292504907	77.0779152551652	56.5670681402526
318	441.455	146.7202	5	10	317	15.85	32.3059999999998	69.1200000000003	76.2971299329145	69.7102151873485	85.5122194326878	72.6610701066045	55.8317524330094
319	442.5538	149.7442	5	10	318	15.9	21.9760000000008	60.48	64.3488537271647	64.35729105302	86.1804413927675	66.7137150425202	56.3672469079076
320	444.7067	151.5936	5	10	319	15.95	43.0579999999998	36.9880000000001	56.7635755392486	100.027170110161	85.9724524453991	67.0867312809611	56.8587170449874
321	447.4483	153.7119	5	10	320	16	54.8320000000001	42.3660000000001	69.2923241059211	101.883571283257	80.6166276362326	65.8039182722966	57.2085186880764
322	452.9608	163.9998	5	10	321	16.05	110.25	205.758	233.433967245557	101.906578361086	80.5839910435909	65.8332554374674	57.6405794095822
323	449.2348	161.8959	5	10	322	16.1	-74.52	-42.0779999999996	85.579135798394	102.23468970345	75.0866129583286	66.2608622637734	57.5756944047347
324	449.1303	158.6744	5	10	323	16.15	-2.0900000000006	-64.4300000000004	64.4638891163111	96.8759642194451	72.4253079385395	66.251513944223	56.7222853782467
325	446.2574	159.1979	5	10	324	16.2	-57.4579999999992	10.4700000000003	58.4041322510652	61.1408119770206	73.9986572752414	65.1724474471593	56.0852673379209
326	446.0215	161.3097	5	10	325	16.25	-4.7180000000003	42.2359999999998	42.4986966858983	48.2896546334001	71.8924397101582	61.8514175317053	54.5829548734369
327	443.6244	162.6326	5	10	326	16.3	-47.9420000000005	26.4580000000001	54.7582060334344	42.9440375159927	52.4668816244441	59.705190019238	54.4244598998359
328	442.6942	163.1536	5	10	327	16.35	-18.6039999999991	10.4200000000003	21.3233490802916	45.7626248470331	47.009505094859	56.8124769658808	53.0227363141406
329	444.4896	162.5735	5	10	328	16.4	35.9079999999994	-11.6020000000003	37.735803529274	46.9089152008714	46.3225864956785	56.5939986674405	49.8787672703685
330	442.9561	165.858	5	10	329	16.45	-30.6700000000001	65.6900000000002	72.497068906267	43.7929512718676	44.3724424489194	56.2010293395847	48.804791281703
331	441.8007	167.9747	5	10	330	16.5	-23.1079999999997	42.3340000000002	48.2301484550898	45.7293555563179	43.0862074271779	53.871138656166	47.0777680399025
332	442.3978	169.8404	5	10	331	16.55	11.9420000000002	37.3139999999995	39.1783863884153	49.7011354753644	38.8263889948852	43.387358123538	46.9516864059102
333	443.2279	171.1497	5	10	332	16.6	16.6019999999992	26.1860000000001	31.0053705025433	42.9822600508058	38.5383409734331	40.2561522865693	47.9365938628418
334	443.2	174.0293	5	10	333	16.65	-0.557999999999765	57.5920000000002	57.5947031245064	39.2634996534845	40.7626893963415	37.080137169452	47.692285407487
335	443.1884	175.9744	5	10	334	16.7	-0.231999999999744	38.9019999999999	38.9026917834742	33.8598267179028	38.4034014039279	35.1515723571472	47.240095140052
336	443.5591	177.4091	5	10	335	16.75	7.41399999999999	28.6939999999998	29.6363464684834	31.3473263905482	35.8498376021738	33.2513926117824	45.299940826442
337	444.1375	177.5965	5	10	336	16.8	11.5679999999998	3.74799999999993	12.1600217105067	31.8242433173187	34.3078346226319	31.7710045445066	44.4678954496931
338	444.7873	176.9422	5	10	337	16.85	12.9960000000005	-13.0859999999996	18.4428688657704	33.82454275705	33.5027994782796	33.3844025216767	43.9471154264079
339	444.4669	179.924	5	10	338	16.9	-6.40800000000013	59.6359999999999	59.9792877583586	32.436175550863	27.8376878432254	33.0438194982168	43.1280144429587
340	443.1368	181.9758	5	10	339	16.95	-26.6020000000003	41.0359999999997	48.9041889821311	34.755842527361	25.9307022653749	30.522851282445	45.2704605495274
341	444.0467	182.6538	5	10	340	17	18.1979999999999	13.5599999999999	22.6945104375484	35.658272566011	23.4165777963869	28.3516178075084	43.8250742567858
342	442.8761	182.8559	5	10	341	17.05	-23.4119999999996	4.04200000000003	23.7583565929965	23.8511323691321	24.715620094128	28.0701173743531	38.1260588890849
343	444.0236	182.8799	5	10	342	17.1	22.9499999999996	0.480000000000018	22.9550190590202	18.0368617736998	28.2304640699204	29.6123254619103	36.3557012331794
344	444.0561	182.9141	5	10	343	17.15	0.650000000000546	0.683999999999969	0.943586773964465	14.3969800419107	25.324949600092	29.133056870751	35.8471593857943
345	443.8622	183.8866	5	10	344	17.2	-3.87800000000084	19.4499999999999	19.8328360049692	14.675397660895	22.642301160962	29.3077428329448	36.5878047544008
346	443.8148	184.1063	5	10	345	17.25	-0.947999999999638	4.39400000000035	4.49510177860328	20.8026555738298	20.853398012843	28.7484641211787	38.3528976040735
347	444.1604	185.3154	5	10	346	17.3	6.91199999999981	24.1820000000001	25.1504446879176	26.7987668310519	21.8324001260742	29.2306008801482	38.4593361168068
348	446.6275	184.2697	5	10	347	17.35	49.3420000000003	-20.9140000000002	53.5913086236942	27.2477405482242	25.721851445541	31.081753886935	39.6522292443662
349	447.5109	185.5387	5	10	348	17.4	17.6679999999999	25.3800000000001	30.9241430600753	27.3098159837752	30.4284258982766	29.6620302184769	40.6165582412682
350	446.5077	185.9993	5	10	349	17.45	-20.0639999999999	9.21199999999999	22.0777045908309	28.9894025912535	32.6847834005147	34.3398917594701	39.7606808273249
351	446.5876	186.2259	5	10	350	17.5	1.59800000000018	4.53199999999981	4.80547895635793	30.6410473172522	34.0803504459704	33.7790098574056	39.3345471323659
352	446.8972	187.8745	5	10	351	17.55	6.19199999999978	32.9720000000003	33.5483777253091	34.0580849655013	33.7455816661685	32.8647596546319	39.460876069088
353	448.115	190.7171	5	10	352	17.6	24.3560000000002	56.8519999999995	61.8495322536877	38.1218262528051	33.9330437039496	32.4552501797895	41.4485244273616
354	447.0448	188.5684	5	10	353	17.65	-21.404	-42.9739999999998	48.0093313013208	40.8508849081657	33.9991108368618	34.6141816021366	43.2882243333084
355	445.9282	186.7665	5	10	354	17.7	-22.3320000000001	-36.0379999999998	42.3964110273498	38.5017607410835	46.0374823579781	38.0240371516544	44.4800317382595
356	446.6627	187.3247	5	10	355	17.75	14.6899999999994	11.164	18.4507722331609	37.2250400906471	46.7046217019682	43.4544025963646	47.6284096184468
357	446.2743	186.3061	5	10	356	17.8	-7.7679999999998	-20.3720000000004	21.8027568898984	33.9401367082223	43.8971191831895	45.147667689107	49.3629840050159
358	447.4017	188.8399	5	10	357	17.85	22.5480000000005	50.6760000000003	55.4659290015055	53.9531384631512	39.1886489140379	45.9200559670557	49.4040691164428
359	446.8812	190.3309	5	10	358	17.9	-10.4100000000005	29.8200000000003	31.584814389197	52.5583584957707	38.7999373059966	48.1892969843197	49.745039324748
360	448.31	197.3092	5	10	359	17.95	28.5760000000005	139.566	142.461419801994	49.2924776252955	43.3632909027942	48.9985103722049	49.8273533811922
361	448.4075	197.8747	5	10	360	18	1.9500000000005	11.3099999999997	11.4768723962583	41.1522577374288	52.8284547467587	50.3174764572235	50.5616877787738
362	448.3701	198.1458	5	10	361	18.05	-0.748000000000957	5.42200000000037	5.47335253752263	43.6597379037708	56.5497537120455	50.8516347638229	50.5140130253521
363	448.2989	198.8806	5	10	362	18.1	-1.42399999999952	14.6959999999996	14.7648295621719	32.7734433424372	57.9070682301617	53.2847233928129	51.0358429894491
364	449.1044	200.9344	5	10	363	18.15	16.1099999999999	41.0760000000005	44.122215220907	53.0985509977467	62.3794831317776	57.4433917958657	52.2306498421731
365	450.1078	205.22	5	10	364	18.2	20.068	85.7119999999998	88.0299469953263	63.8070297987955	51.9595383864317	59.6523206435741	52.5044112475887
366	451.0938	210.7885	5	10	365	18.25	19.7199999999998	111.37	113.102410672806	74.6618787228946	53.9303312124788	66.508355115715	53.222956137831
367	448.1661	210.4201	5	10	366	18.3	-58.5540000000003	-7.36800000000017	59.0157465427664	81.0992283597845	57.8061503444563	69.4953671298836	54.4152631055766
368	445.3666	208.4005	5	10	367	18.35	-55.9899999999993	-40.3919999999999	69.0390741826679	71.1456334304261	67.3807978715878	67.7263843459505	54.1051381122396
369	443.4441	205.1048	5	10	368	18.4	-38.4500000000003	-65.9139999999996	76.3089634053561	54.7621114272109	76.0868462857349	69.828048431019	56.4983668698429
370	441.8807	204.0022	5	10	369	18.45	-31.268	-22.0520000000005	38.2619723485346	51.8052708901171	75.9413503843541	65.3148150029143	56.6191071019621
371	440.9449	202.755	5	10	370	18.5	-18.7159999999994	-24.9439999999998	31.1848006567297	60.099717020281	80.1882554846713	67.3443657001421	57.6294412798302
372	439.8067	204.6512	5	10	371	18.55	-22.7640000000008	37.9239999999999	44.2315438572974	71.0744642116854	82.4409805477217	68.1632663960724	58.9212782601532
373	439.3517	210.158	5	10	372	18.6	-9.09999999999968	110.136	110.511304833487	80.7370673382821	77.5457004617393	69.6164357991087	59.5583195150445
374	436.4825	216.0563	5	10	373	18.65	-57.3839999999996	117.966	131.182699362378	105.614399542132	77.2766137302604	69.8471180822096	59.9576269423716
375	436.2885	220.3807	5	10	374	18.7	-3.88000000000034	86.4879999999999	86.574987981518	113.076690205326	78.6700916193969	66.984785343523	60.8430059742203
376	434.8644	228.0278	5	10	375	18.75	-28.4820000000002	152.942	155.571461675978	94.9916839031976	80.7584001878054	62.9915096792974	61.7153543891044
377	435.0345	232.1014	5	10	376	18.8	3.40199999999982	81.472	81.5429971732705	83.4787632488354	78.5203824476885	63.6828585220462	63.4867496452978
378	434.5682	232.9909	5	10	377	18.85	-9.32599999999979	17.79	20.086273322844	76.6031159005118	71.8520737266295	62.2902202574235	63.42349575775
379	433.6375	236.5522	5	10	378	18.9	-18.614	71.2259999999998	73.6180960905671	55.9024008334792	63.6073898786844	64.8074367553661	64.6257697727297
380	432.1916	238.7249	5	10	379	18.95	-28.9179999999999	43.4539999999998	52.1967512398998	43.9640746900507	58.0282203026919	64.2397038317193	63.1788734253833
381	431.9637	241.3183	5	10	380	19	-4.55799999999954	51.8680000000001	52.0678863408147	48.7124635500614	45.7947638739236	64.9414061024368	65.1060124688637
382	431.731	242.3858	5	10	381	19.05	-4.65400000000045	21.3499999999999	21.8513664561281	43.7360165085333	44.9247364963708	66.9909217564834	65.5521132936999
383	431.1952	244.5107	5	10	382	19.1	-10.7159999999999	42.4980000000005	43.8282176228972	39.453324704872	47.0347400531076	65.831915637276	66.3793448741987
384	430.7649	246.9092	5	10	383	19.15	-8.60599999999977	47.9699999999997	48.7358608829265	35.6871269143679	52.3382597804717	62.4718620888775	65.77228699871
385	430.3116	248.3801	5	10	384	19.2	-9.06600000000026	29.418	30.7832922215933	45.8853983026908	49.8093160440417	62.0336913048664	64.7365280201333
386	431.1942	249.7882	5	10	385	19.25	17.6520000000005	28.1619999999998	33.2368973882943	45.3570165561538	49.1244120170682	56.9223536624937	62.7030085740522
387	431.8244	253.3754	5	10	386	19.3	12.604	71.7440000000005	72.8427233977428	60.9405030524102	55.4614610652783	57.4781321607121	62.5718442082593
388	431.3823	255.3867	5	10	387	19.35	-8.84200000000078	40.2259999999995	41.1863088902123	60.1653073832113	59.8117575479226	59.1206071695494	62.2184621682683
389	432.2171	261.6641	5	10	388	19.4	16.6960000000006	125.548000000001	126.653293364208	62.5616971197685	61.3363342990706	59.4234911144404	61.9600849978252
390	431.3529	262.6952	5	10	389	19.45	-17.2840000000008	20.6219999999996	26.9073138755992	65.0375238278658	66.039162307041	61.0429318478523	62.1718148509563
391	431.6858	264.9315	5	10	390	19.5	6.6579999999999	44.7260000000006	45.2188460710802	74.2664985396913	68.0499434510639	62.8676592375852	62.871462870595
392	431.9594	269.1838	5	10	391	19.55	5.47200000000089	85.0459999999998	85.2218569382291	61.7321655457311	70.0315278250534	62.9409601913274	62.9215762509755
393	433.171	273.3789	5	10	392	19.6	24.2319999999995	83.9019999999994	87.3311824493398	71.9130172308706	71.2064742859912	63.1422539492887	60.3195631623887
394	436.3682	273.4886	5	10	393	19.65	63.9440000000002	2.19400000000064	63.9816283944073	73.5381897823594	66.5087224484091	61.6974559152104	57.9995768812507
395	434.1496	276.6846	5	10	394	19.7	-44.3719999999996	63.9199999999994	77.8115723012965	75.0255318222411	72.276547651663	62.4882706967436	56.1686369916831
396	434.7025	279.2939	5	10	395	19.75	11.0579999999993	52.1860000000004	53.3447088285242	68.1464500322912	76.6109064581022	62.414507468807	52.5796107535203
397	437.7375	282.7943	5	10	396	19.8	60.7000000000005	70.0080000000003	92.6585671376376	71.2852793510871	70.4204593173766	61.4608298944724	51.2995656274923
398	439.2798	284.9453	5	10	397	19.85	30.8460000000002	43.0199999999991	52.9357734995904	72.6400780724553	66.4727503506548	62.1467040791131	51.4090790078532
399	441.0694	288.5045	5	10	398	19.9	35.791999999999	71.1840000000007	79.6757749883867	79.6836231338451	62.0585775313502	59.1127332402843	50.2583472193161
400	438.9761	292.1794	5	10	399	19.95	-41.866	73.4979999999996	84.5855659081379	65.8153868125121	58.9373790864462	60.1039258701933	49.7162720936635
401	441.0372	296.0986	5	10	400	20	41.2220000000002	78.3839999999998	88.562434135473	64.7990506690184	56.7790714865501	60.8015196387533	49.1544473312359
402	442.0078	296.7445	5	10	401	20.05	19.4119999999998	12.9180000000008	23.3173855309727	52.8318757116133	52.8901319638914	58.8522307454677	49.8897813071887
403	441.4185	299.0635	5	10	402	20.1	-11.7859999999996	46.3799999999992	47.8540927821217	45.234680100437	53.086933872235	54.8072106875014	51.2596352443235
404	440.8878	299.9016	5	10	403	20.15	-10.6139999999994	16.7619999999999	19.8399002013615	33.8745198392552	51.7167440321595	53.5272916736238	50.9909368558697
405	439.1244	301.4245	5	10	404	20.2	-35.2680000000009	30.458000000001	46.599587852256	39.9648771152707	47.9313040887236	50.3035826784998	52.0107251247219
406	440.6791	301.1006	5	10	405	20.25	31.0940000000005	-6.47800000000075	31.7616328295641	41.3748170754517	44.9921328194043	48.2368678445468	52.6909453843025
407	441.2502	303.7277	5	10	406	20.3	11.422	52.5420000000008	53.7691719110504	50.6016123527057	47.2840021735588	45.1209990942724	51.6077600627434
408	443.9703	304.098	5	10	407	20.35	54.402	7.40599999999972	54.9037925830265	50.6279280770101	43.1416710243481	43.697550846157	51.3837147736717
409	440.9346	305.3887	5	10	408	20.4	-60.7140000000004	25.8139999999992	65.9738765876313	56.1097457995535	44.9960058158974	41.0932033241917	49.0269155164078
410	443.143	306.1519	5	10	409	20.45	44.1679999999997	15.2640000000008	46.7311664737785	54.6031272318469	41.6697862705535	38.3896123394747	49.0908497511823
411	440.275	306.8782	5	10	410	20.5	-57.3599999999999	14.5259999999996	59.1707214422807	44.9085249732444	39.6946642025435	35.4412354248865	48.209266470745
412	442.5844	306.9836	5	10	411	20.55	46.1880000000008	2.10800000000063	46.2360790725173	39.3903992790892	37.3518662246534	36.83860242305	46.5755491174935
413	442.8045	307.218	5	10	412	20.6	4.40200000000004	4.68799999999987	6.4307812900144	32.7116444640969	34.3081678200789	39.3770165393584	45.3248387239361
414	441.1842	308.2465	5	10	413	20.65	-32.4060000000009	20.5700000000002	38.3832481168551	23.2795826055336	30.469662616224	40.2844177965289	44.1883215906894
415	441.162	307.58	5	10	414	20.7	-0.44399999999996	-13.3300000000008	13.337392398817	20.1006052174599	28.8479205902258	41.5331795527001	43.1593830306877
416	440.9274	308.1328	5	10	415	20.75	-4.69200000000001	11.0559999999998	12.0104121494641	23.7078106669133	25.8903380303686	42.9673832997979	42.3001578320488
417	439.6711	308.9832	5	10	416	20.8	-25.1259999999991	17.0080000000007	30.341192132149	21.5489259533587	26.3932026725412	41.7546902310145	41.5958696365576
418	439.7587	310.2034	5	10	417	20.85	1.75199999999904	24.4039999999995	24.4668085372812	24.9841967163546	35.6123620543686	40.6207254682304	40.9532547145176
419	441.1084	310.4883	5	10	418	20.9	26.9940000000008	5.69799999999987	27.5888245490822	28.5010934552037	35.5728297771604	38.9410977925313	39.3763870046139
420	441.7365	311.8787	5	10	419	20.95	12.5619999999992	27.808	30.5137462137965	32.6858001276224	41.3965728348468	38.0777736321714	37.6437411683702
421	442.2918	313.2503	5	10	420	21	11.1060000000009	27.432	29.5948958437096	47.516913441824	46.2401023970523	35.6170133027368	36.0912296574364
422	440.2604	314.8135	5	10	421	21.05	-40.6280000000004	31.2639999999999	51.2647254942424	49.596733600962	46.1575142373755	34.2988674895194	37.6833094196891
423	435.4747	316.0022	5	10	422	21.1	-95.7140000000004	23.7740000000008	98.6223751082893	57.8089489533389	46.9332831163819	35.8424667603707	37.7735038754225
424	433.6934	315.3429	5	10	423	21.15	-35.6259999999997	-13.1860000000006	37.9879253447724	63.9791113389009	47.4125329688385	34.849351507755	39.5141681178371
425	430.3024	316.4868	5	10	424	21.2	-67.8200000000004	22.8780000000006	71.5748229756811	59.6292283471287	47.3076266741171	36.0151833828755	40.0111879378994
426	427.3985	315.6492	5	10	425	21.25	-58.0779999999993	-16.7520000000002	60.4457077715194	46.3496527909398	45.3436885751049	36.3634478195508	40.7084836620086
427	428.3127	316.8077	5	10	426	21.3	18.2839999999999	23.1700000000001	29.5153105353814	45.2283323367151	42.2045323064976	38.0707401788429	40.9190044615148
428	426.9876	315.8911	5	10	427	21.35	-26.5020000000004	-18.3320000000003	32.2244973273445	36.8063043948953	36.0725714663728	38.2089585828782	40.9431287310789
429	426.8365	317.5031	5	10	428	21.4	-3.02199999999971	32.2400000000005	32.3813230736489	26.708265811309	34.1258732383496	37.6595706850361	40.2858563007389
430	427.0682	316.0482	5	10	429	21.45	4.63399999999979	-29.0980000000002	29.4646832665822	24.7798362658665	30.6337939309042	36.8978699972658	41.2066789488836
431	427.262	315.5897	5	10	430	21.5	3.8760000000002	-9.1700000000003	9.95551485358779	25.7954901418058	26.4867932420493	36.7412238899863	41.8047906494179
432	426.2787	315.4466	5	10	431	21.55	-19.6659999999997	-2.86200000000008	19.8731628081689	23.0234141399842	29.9839661203102	38.5280164163283	43.1641533669264
433	427.3237	316.9915	5	10	432	21.6	20.8999999999992	30.8979999999997	37.3027667070413	24.461283466913	29.4846340493744	36.1699912114867	46.4099754689199
434	427.2034	316.0733	5	10	433	21.65	-2.40599999999972	-18.3639999999991	18.5209430645409	26.2653206727897	27.9066084012336	38.7439184391454	48.9533032178555
435	427.1268	314.2422	5	10	434	21.7	-1.5319999999997	-36.6219999999998	36.6540299012262	35.1880959747538	26.4881133204144	38.4891963230987	49.6183938469702
436	426.3277	314.7537	5	10	435	21.75	-15.9820000000002	10.2299999999991	18.975700882971	33.1737779569431	28.1387592048677	38.4495840242193	50.4035426654083
437	427.4669	311.7373	5	10	436	21.8	22.7840000000003	-60.3279999999995	64.4870393179898	32.789802662483	34.851500526159	40.0833186920152	50.0168438990017
438	426.4551	310.8262	5	10	437	21.85	-20.2359999999999	-18.2220000000007	27.2311766179873	28.5149431739158	36.2674109566006	41.2655319939273	51.038350344722
439	427.2454	311.08	5	10	438	21.9	15.806	5.07600000000025	16.6010665922405	30.0121977369457	43.3619636399411	41.6306148089466	51.2356664058286
440	427.9384	310.7584	5	10	439	21.95	13.8599999999997	-6.43199999999979	15.2797324583904	34.5149050775641	46.3445987152932	44.3355842655958	53.0655104727133
441	427.5111	312.0106	5	10	440	22	-8.54600000000005	25.0440000000003	26.4619736981204	39.3610439562582	50.4123748063892	47.992567996099	52.8162092157023
442	427.3515	316.3577	5	10	441	22.05	-3.19200000000023	86.9420000000002	87.0005760210819	53.9341246173993	50.1826712637203	52.0294392443335	52.6163591542295
443	427.7246	318.9036	5	10	442	22.1	7.46200000000044	50.9179999999992	51.4618710114579	64.1742542566706	53.0464299384803	56.9774841774691	50.7427384557788
444	430.0824	322.7051	5	10	443	22.15	47.1559999999999	76.0300000000007	89.4664698979461	70.8125518758328	55.3546212166596	63.0572549279561	50.384928666782
445	429.3742	325.9528	5	10	444	22.2	-14.1640000000007	64.9540000000002	66.4803806547469	65.8504374498764	62.1830552107773	63.2216043110649	50.8050893662126
446	430.4482	328.7354	5	10	445	22.25	21.4800000000002	55.652	59.6534617939312	66.7318159207023	67.8463767873303	64.4436375112657	50.4271975366937
447	430.4471	331.8449	5	10	446	22.3	-0.0220000000001619	62.1899999999994	62.1900038913001	56.7751178159198	69.207377962508	61.9629476191605	51.3417692507456
448	431.1887	334.5381	5	10	447	22.35	14.8320000000001	53.8639999999998	55.8687633655872	60.1918561648839	77.6875573983375	63.8677421065658	51.3688656622371
449	431.517	336.4949	5	10	448	22.4	6.56600000000026	39.1359999999997	39.6829793740337	64.8802016988277	82.752546215971	64.8117621266211	50.7963031320889
450	432.0427	340.6399	5	10	449	22.45	10.5140000000006	82.9000000000008	83.5640723995674	72.5643184751395	80.0986099068365	69.2331509481608	51.0723939611765
451	432.8179	344.7217	5	10	450	22.5	15.5039999999997	81.6359999999997	83.0951894636503	88.6432988759727	78.4749002161422	68.8911945414184	52.6942164876536
452	435.0631	349.2234	5	10	451	22.55	44.9040000000002	90.0340000000006	100.610587772859	108.729974616022	73.7432239746007	66.7047018921306	52.7868774026907
453	428.2536	349.4474	5	10	452	22.6	-136.19	4.47999999999979	136.263665369753	100.005363648789	74.6890542746514	65.3154857000709	53.9410796914712
454	421.2645	348.9637	5	10	453	22.65	-139.782	-9.67399999999998	140.116358074281	92.0695987334567	74.2689030365827	62.0259388944186	55.4623118815379
455	420.2775	347.2276	5	10	454	22.7	-19.7400000000005	-34.7220000000004	39.9410175634028	74.9221294740618	76.2832466855443	63.1209824093264	55.8193968106317
456	422.2943	348.0307	5	10	455	22.75	40.3360000000009	16.0620000000006	43.4163648869881	60.7348096733301	69.9360122955065	62.4048110491681	58.0715596359693
457	422.5795	348.7175	5	10	456	22.8	5.7039999999995	13.735999999999	14.8732414758843	39.8078314571433	64.2020258217533	62.6002198094761	56.8441870963513
458	420.9695	351.5595	5	10	457	22.85	-32.2000000000003	56.8400000000008	65.3270663660945	52.5611297222995	52.9434140018043	61.4721993305468	57.100604982701
459	421.5707	353.2286	5	10	458	22.9	12.0240000000001	33.3819999999992	35.4814669933466	47.8024258575563	41.2993315728663	59.9619914552312	57.4602080762312
460	420.2242	358.2361	5	10	459	22.95	-26.9299999999998	100.150000000001	103.707508889184	53.4819221694448	46.1433549118163	57.8092036567571	57.7581353869767
461	420.8793	357.5057	5	10	460	23	13.1020000000001	-14.6080000000006	19.6228455632719	45.1520183302785	46.3347218821939	57.3958649792082	57.9726201591562
462	419.2385	356.0955	5	10	461	23.05	-32.8160000000003	-28.2039999999995	43.2707230353271	42.7908316885893	51.4572156443515	53.544315561048	57.0345632194983
463	418.7841	355.0023	5	10	462	23.1	-9.08799999999928	-21.8640000000005	23.6775471702626	39.7255801013331	48.2553443864422	50.9046752054734	58.4459877311236
464	419.8888	355.4277	5	10	463	23.15	22.0939999999996	8.50800000000049	23.675533784901	44.8670179068316	45.6550798738797	47.8673688351198	56.993004337657
465	418.3902	351.2705	5	10	464	23.2	-29.9720000000002	-83.1439999999998	88.3812509529027	49.4325091192582	39.3351606279699	48.4171893101986	56.2996886480468
466	418.393	353.537	5	10	465	23.25	0.0559999999995853	45.329999999999	45.3300345907646	51.3586704426059	44.85571766291	51.6994817606729	55.6137904465868
467	416.2342	351.0346	5	10	466	23.3	-43.1759999999997	-50.0479999999993	66.0981790974601	48.5193280591701	42.8866053003427	51.7254265735422	56.0205862766279
468	416.796	349.4668	5	10	467	23.35	11.2360000000001	-31.3560000000007	33.3083537870013	38.9447411546067	48.8659364091426	50.3334678588362	56.0532262953732
469	416.476	349.8164	5	10	468	23.4	-6.39999999999986	6.99200000000019	9.47882186772179	44.8444174189884	54.4354060973733	50.1086540258413	55.7999674730788
470	415.983	347.8519	5	10	469	23.45	-9.8599999999999	-39.2899999999997	40.508316430086	36.3407014814271	50.6910237085809	46.2831198257926	54.2945782807364
471	416.9016	351.4788	5	10	470	23.5	18.3719999999994	72.5379999999996	74.8284159126726	46.3732023756792	57.0642416391518	47.054045776894	53.6042468417902
472	418.059135639304	351.254958505767	5	10	471	23.55	23.15071278608	-4.47682988465999	23.579599409654	60.3514841355766	51.9936375027329	47.3644245468661	51.8047106452246
473	418.882187771047	347.163376215948	5	10	472	23.6	16.46104263486	-81.8316457963795	83.4708582582615	62.437306262555	52.4115913312301	51.5764897621764	48.9846145778865
474	419.1346	343.2029	5	10	473	23.65	5.04824457906011	-79.2095243189601	79.3702306672089	69.2840658593152	54.5622281778028	51.9600697808954	45.8714497632528
475	418.7746	340.6816	5	10	474	23.7	-7.19999999999914	-50.4259999999999	50.9374270649783	67.6465735240386	53.2310790236152	49.4783948867672	45.3894607725429
476	418.3102	335.2483	5	10	475	23.75	-9.28800000000024	-108.666000000001	109.062213896474	58.4499802867811	49.2523738908781	48.8227698440054	44.7125390583749
477	417.8792	334.6107	5	10	476	23.8	-8.61999999999966	-12.7519999999993	15.3921377332707	48.772972220029	51.8422437933894	49.4409527437798	44.7603386030611
478	417.8019	332.7379	5	10	477	23.85	-1.54600000000073	-37.4559999999997	37.4878920719741	44.0248517846754	54.2870431152102	50.6342532601995	43.4534046296505
479	416.8335	331.5286	5	10	478	23.9	-19.3679999999995	-24.1860000000008	30.9851903334483	29.2206819224409	49.4847334644175	51.6379434909265	43.0073023320206
480	417.5974	330.4036	5	10	479	23.95	15.2779999999996	-22.5	27.1968248882105	36.0379140627403	48.2657660649535	50.7799529047156	40.738033664579
481	416.3052	329.2204	5	10	480	24	-25.8439999999996	-23.664	35.0413645853009	50.1241059436392	40.5812980488591	49.8126287043721	42.3861826129561
482	418.1304	327.5504	5	10	481	24.05	36.5039999999999	-33.3999999999992	49.4782984347677	50.1964947088059	46.8882679848267	50.0651057294013	43.2002666884813
483	418.6599	322.1805	5	10	482	24.1	10.5899999999997	-107.398000000001	107.918851476469	52.5066803452316	48.856915189169	47.0645539502995	44.4465949437313
484	420.1823	322.5532	5	10	483	24.15	30.4480000000001	7.45400000000018	31.3471341592817	51.9419141752773	48.7136588040502	43.8755306913859	44.4148839995812
485	421.6747	323.7886	5	10	484	24.2	29.8479999999995	24.7079999999994	38.7477530703387	57.7386219069131	48.328826785816	42.3617322348872	43.6205337212499
486	420.0696	323.9249	5	10	485	24.25	-32.1019999999999	2.72600000000011	32.2175337355297	47.5897244346987	50.3728835178661	37.7255963560769	43.2117638379427
487	420.2327	327.8446	5	10	486	24.3	3.26200000000085	78.3940000000007	78.4618370929468	47.2308228992944	48.2879676654132	37.7952506325801	42.6686689956111
488	421.873	330.1859	5	10	487	24.35	32.8059999999994	46.8259999999998	57.1743641153965	44.1509732264005	39.8420647853889	36.5733414004649	42.2831494201499
489	420.5143	329.6051	5	10	488	24.4	-27.174	-11.6160000000002	29.5526264822605	48.8038528604549	38.2663279183543	35.9059506381999	42.2328830579306
490	420.2281	330.7369	5	10	489	24.45	-5.72400000000016	22.636	23.3485047058693	38.8373134239132	36.4576984048209	35.1929475033655	43.6422096148316
491	421.9067	332.9455	5	10	490	24.5	33.5720000000003	44.1719999999998	55.4819319058016	32.0944051360792	34.8698946632946	37.7183194490182	43.3341148071393
492	421.8179	331.5168	5	10	491	24.55	-1.77599999999984	-28.5739999999998	28.6291399102381	29.3018329374141	28.7022332803335	39.0361088300966	43.7206760154836
493	420.7003	331.1606	5	10	492	24.6	-22.3519999999996	-7.12400000000002	23.4598226762263	28.7644235832413	24.2897676117609	37.3167001252863	44.055736710519
494	421.0669	331.8485	5	10	493	24.65	7.33199999999897	13.7580000000003	15.5897654889351	20.9359364661343	23.0982424723496	36.8696982182669	44.1687077228257
495	420.0689	332.1154	5	10	494	24.7	-19.9599999999998	5.33800000000042	20.6614579350054	18.5671531367537	22.0570682209149	37.7626725557327	45.0678698466466
496	420.8442	332.373	5	10	495	24.75	15.5060000000003	5.15199999999936	16.3394963202665	16.4851300874425	25.0637553801702	37.60075783188	45.7080233465365
497	420.0209	332.2101	5	10	496	24.8	-16.4660000000003	-3.25799999999958	16.7852232633352	16.8946520072852	29.7842499947801	35.8963852474424	47.8853309824712
498	419.5219	331.7897	5	10	497	24.85	-9.97999999999934	-8.40800000000058	13.0497074296705	15.3497128585885	34.7913354651836	33.9320455801002	49.4129108409847
499	419.4496	332.6686	5	10	498	24.9	-1.44600000000082	17.5780000000009	17.6373750881483	29.1915742942061	35.4730685181796	32.8278226249347	49.0311484680345
500	419.9819	333.0361	5	10	499	24.95	10.6460000000004	7.349999999999	12.936762191522	41.0013468528065	39.0676467066445	36.5044663249476	50.0813589001139
501	419.2973	337.2584	5	10	500	25	-13.6919999999998	84.4460000000004	85.5488034983544	53.0975408429247	40.3316210004654	36.8556009099064	50.2715218181634
502	419.0347	341.041	5	10	501	25.05	-5.25200000000041	75.652	75.8340860563376	54.051485029074	43.0905372145513	37.3762463015658	49.7650517374042
503	419.3282	344.7058	5	10	502	25.1	5.86999999999989	73.2960000000003	73.5306773802611	62.7855805547005	43.5743235484396	41.0469194707384	48.0669851021968
504	418.497	343.9546	5	10	503	25.15	-16.6239999999993	-15.0239999999997	22.4070960188947	51.4716677067247	42.5574027775197	44.4618847542655	49.2929585812446
505	419.1732	346.703	5	10	504	25.2	13.5239999999999	54.9679999999989	56.6072398196545	45.179727576296	50.9518644289803	47.774007458406	48.9726718064219
506	420.6173	346.5844	5	10	505	25.25	28.8819999999998	-2.37199999999916	28.9792392584758	34.0511062539546	48.6474464396427	53.6904503369962	48.2943911702322
507	420.7737	348.7976	5	10	506	25.3	3.12800000000038	44.2639999999994	44.3743854041941	31.0633205259655	44.9682426083516	57.9754113323624	46.788351074375
508	420.2066	348.106	5	10	507	25.35	-11.3420000000008	-13.8319999999999	17.8875707685536	39.11814830326	47.3025034762931	62.2524802815046	48.3483136152748
509	420.58	348.1035	5	10	508	25.4	7.46800000000007	-0.0499999999999545	7.46816737894921	45.8232251725606	53.4507009903515	62.1563462978691	49.9648140041975
510	424.2559	351.2583	5	10	509	25.45	73.5180000000003	63.0960000000005	96.8813787061275	44.7567576404071	56.4803682101675	64.9697702968623	50.0629526973217
511	421.1627	350.812	5	10	510	25.5	-61.8640000000005	-8.92600000000016	62.5046236049787	60.5539006986317	67.049279673527	62.8247241873086	49.1302009025247
512	419.8825	349.3383	5	10	511	25.55	-25.6039999999996	-29.4740000000002	39.0420477434264	75.8380814547376	72.8602854501734	60.4939946447118	49.9360410895478
513	421.9907	353.6991	5	10	512	25.6	42.1640000000002	87.2159999999997	96.8732860596768	73.842588117075	80.9306370145695	58.8172700791074	50.0541519943694
514	417.8884	352.8247	5	10	513	25.65	-82.0460000000003	-17.4879999999996	83.8890711594784	88.2753341744934	81.7552898182185	61.7162189442223	50.1530807794571
515	421.2104	355.6256	5	10	514	25.7	66.4400000000001	56.0180000000003	86.9039120178144	100.96381325994	78.9876761647443	60.182671057111	49.8782448528007
516	419.7716	349.0477	5	10	515	25.75	-28.7760000000003	-131.558	134.668353892071	101.307373330507	77.0020019349746	58.9880245085844	49.8033452486761
517	422.7908	353.188	5	10	516	25.8	60.3840000000002	82.8059999999994	102.484443170658	87.6724981816995	76.019746681072	57.6803169013076	49.4627603953395
518	419.4374	349.5748	5	10	517	25.85	-67.0679999999993	-72.2640000000001	98.5910864125146	84.1327642124136	70.3320366819217	62.7645816504495	49.537721139917
519	419.0001	350.2276	5	10	518	25.9	-8.746000000001	13.0560000000003	15.7146954154392	65.7286696954558	69.981736898093	67.1018053834603	49.7000251505004
520	421.3982	352.7221	5	10	519	25.95	47.962	49.8900000000003	69.2052421713849	51.0756801022043	63.8849739040545	63.6214390696958	50.4746722526447
521	419.9793	351.1303	5	10	520	26	-28.377999999999	-31.8360000000007	42.6478813072817	39.3567000333361	50.9267693436418	61.404800895143	50.8809744204912
522	418.6003	350.6478	5	10	521	26.05	-27.5800000000004	-9.64999999999918	29.2194952044009	52.2909756144866	42.5003483524418	62.4958358775297	52.5288148336967
523	420.5913	350.8353	5	10	522	26.1	39.8199999999997	3.75	39.9961860681738	43.6371835956954	44.5985262863294	59.0613845180004	52.2177278574793
524	421.4273	354.7667	5	10	523	26.15	16.7200000000003	78.6279999999999	80.3860733211916	36.1248689918278	52.4483209487021	55.8442768046486	57.9376029815161
525	422.6602	354.3646	5	10	524	26.2	24.6579999999994	-8.04200000000037	25.9362820774293	33.9250166026794	48.2552019746473	51.9824822471954	73.0713216509742
526	422.4059	354.3618	5	10	525	26.25	-5.08600000000001	-0.0559999999995853	5.08630828794324	49.8403525393227	45.8075998553115	45.916240160356	102.967437206147
527	421.5948	354.7766	5	10	526	26.3	-16.2219999999991	8.29599999999914	18.2202332586593	52.6056662829176	48.9719250739874	40.9501094583166	150.293207274195
528	427.4698	353.6682	5	10	527	26.35	117.5	-22.1679999999992	119.57286575139	52.8732203535991	47.7907323540792	36.8229619983295	219.82742557507
529	423.0532	355.3064	5	10	528	26.4	-88.3320000000003	32.7639999999997	94.2126420391661	55.4903307187953	41.7068167112041	37.2437040031318	NA
530	421.9772	354.4686	5	10	529	26.45	-21.5200000000004	-16.7560000000003	27.2740524308367	64.0188335452954	40.0799905903364	35.979574208427	NA
531	422.8638	354.6673	5	10	530	26.5	17.7320000000009	3.97400000000061	18.1718601139244	45.7411121688356	40.9057109770702	38.9372246536739	NA
532	421.3979	352.0005	5	10	531	26.55	-29.3180000000007	-53.3360000000005	60.8627473911595	30.8079671394907	39.3998705641913	44.5636350226816	NA
533	421.2083	350.6041	5	10	532	26.6	-3.79199999999969	-27.9279999999994	28.1842588690916	27.2867608270737	29.0473977103296	45.6181856358512	NA
534	421.3734	351.5674	5	10	533	26.65	3.30199999999991	19.2660000000001	19.5469168924412	26.3210912353452	22.0390870575614	54.1589870188099	NA
535	421.822082816642	351.747289685215	5	10	534	26.7	8.97365633284039	3.59779370429919	9.66802086875185	14.7809075830873	23.7039464422068	85.9599722448374	NA
536	422.24911615696	351.234682800895	5	10	535	26.75	8.54066680635924	-10.2521376864001	13.3435121552818	12.3536832518235	32.0668494520362	146.946849903709	NA
537	422.1022	351.1763	5	10	536	26.8	-2.93832313920007	-1.16765601789893	3.16182912986994	13.2702069756322	40.1553449713759	242.906097647083	NA
538	421.6721	351.8537	5	10	537	26.85	-8.60199999999963	13.5479999999995	16.0481372127727	20.1211320573399	43.4456389176232	376.89026949969	NA
539	422.6316	351.1223	5	10	538	26.9	19.1899999999998	-14.6280000000002	24.1295355114846	37.8126076687272	66.6111573264157	NA	NA
540	421.0783	349.5698	5	10	539	26.95	-31.0659999999996	-31.0500000000002	43.9226462772905	65.5297823596645	131.839953899338	NA	NA
541	416.7487	346.8934	5	10	540	27	-86.5920000000006	-53.528	101.800890212218	74.537594583423	252.987988830348	NA	NA
542	410.5801	343.4035	5	10	541	27.05	-123.371999999999	-69.7979999999995	141.747702584556	119.952107677199	446.412324729974	NA	NA
543	409.9036	340.425	5	10	542	27.1	-13.5300000000007	-59.5699999999999	61.0871983315654	243.558775741337	724.73314128905	NA	NA
544	422.41532997929	339.323704504817	5	10	543	27.15	250.2345995858	-22.0259099036605	251.202100980366	468.163369991969	NA	NA	NA
545	455.44638993787	341.42451351445	5	10	544	27.2	660.6211991716	42.0161801926599	661.95598659798	827.294867100283	NA	NA	NA
546	516.327879875741	348.052327028899	5	10	545	27.25	1217.62979875742	132.556270288981	1224.82386146538	1374.92868799468	NA	NA	NA
547	612.390899792901	360.532045048165	5	10	546	27.3	1921.2603983432	249.59436038532	1937.40518812613	NA	NA	NA	NA
548	750.966549689351	380.188567572247	5	10	547	27.35	2771.512997929	393.13045048164	2799.25630280353	NA	NA	NA	NA
549	NA	NA	5	10	548	27.4	NA	NA	NA	NA	NA	NA	NA
550	NA	NA	5	10	549	27.45	NA	NA	NA	NA	NA	NA	NA
551	NA	NA	5	10	550	27.5	NA	NA	NA	NA	NA	NA	NA
552	NA	NA	5	10	551	27.55	NA	NA	NA	NA	NA	NA	NA
553	NA	NA	5	10	552	27.6	NA	NA	NA	NA	NA	NA	NA
554	NA	NA	5	10	553	27.65	NA	NA	NA	NA	NA	NA	NA
555	NA	NA	5	10	554	27.7	NA	NA	NA	NA	NA	NA	NA
556	NA	NA	5	10	555	27.75	NA	NA	NA	NA	NA	NA	NA
557	NA	NA	5	10	556	27.8	NA	NA	NA	NA	NA	NA	NA
558	NA	NA	5	10	557	27.85	NA	NA	NA	NA	NA	NA	NA
559	NA	NA	5	10	558	27.9	NA	NA	NA	NA	NA	NA	NA
560	NA	NA	5	10	559	27.95	NA	NA	NA	NA	NA	NA	NA
561	NA	NA	5	10	560	28	NA	NA	NA	NA	NA	NA	NA
562	NA	NA	5	10	561	28.05	NA	NA	NA	NA	NA	NA	NA
563	NA	NA	5	10	562	28.1	NA	NA	NA	NA	NA	NA	NA
564	NA	NA	5	10	563	28.15	NA	NA	NA	NA	NA	NA	NA
565	NA	NA	5	10	564	28.2	NA	NA	NA	NA	NA	NA	NA
566	NA	NA	5	10	565	28.25	NA	NA	NA	NA	NA	NA	NA
567	NA	NA	5	10	566	28.3	NA	NA	NA	NA	NA	NA	NA
568	NA	NA	5	10	567	28.35	NA	NA	NA	NA	NA	NA	NA
569	NA	NA	5	10	568	28.4	NA	NA	NA	NA	NA	NA	NA
570	NA	NA	5	10	569	28.45	NA	NA	NA	NA	NA	NA	NA
571	NA	NA	5	10	570	28.5	NA	NA	NA	NA	NA	NA	NA
572	NA	NA	5	10	571	28.55	NA	NA	NA	NA	NA	NA	NA
573	NA	NA	5	10	572	28.6	NA	NA	NA	NA	NA	NA	NA
574	NA	NA	5	10	573	28.65	NA	NA	NA	NA	NA	NA	NA
575	NA	NA	5	10	574	28.7	NA	NA	NA	NA	NA	NA	NA
576	NA	NA	5	10	575	28.75	NA	NA	NA	NA	NA	NA	NA
577	NA	NA	5	10	576	28.8	NA	NA	NA	NA	NA	NA	NA
578	NA	NA	5	10	577	28.85	NA	NA	NA	NA	NA	NA	NA
579	NA	NA	5	10	578	28.9	NA	NA	NA	NA	NA	NA	NA
580	NA	NA	5	10	579	28.95	NA	NA	NA	NA	NA	NA	NA
581	NA	NA	5	10	580	29	NA	NA	NA	NA	NA	NA	NA
582	NA	NA	5	10	581	29.05	NA	NA	NA	NA	NA	NA	NA
583	NA	NA	5	10	582	29.1	NA	NA	NA	NA	NA	NA	NA
584	NA	NA	5	10	583	29.15	NA	NA	NA	NA	NA	NA	NA
585	NA	NA	5	10	584	29.2	NA	NA	NA	NA	NA	NA	NA
586	NA	NA	5	10	585	29.25	NA	NA	NA	NA	NA	NA	NA
587	NA	NA	5	10	586	29.3	NA	NA	NA	NA	NA	NA	NA
588	NA	NA	5	10	587	29.35	NA	NA	NA	NA	NA	NA	NA
589	NA	NA	5	10	588	29.4	NA	NA	NA	NA	NA	NA	NA
590	NA	NA	5	10	589	29.45	NA	NA	NA	NA	NA	NA	NA
591	NA	NA	5	10	590	29.5	NA	NA	NA	NA	NA	NA	NA
592	NA	NA	5	10	591	29.55	NA	NA	NA	NA	NA	NA	NA
593	NA	NA	5	10	592	29.6	NA	NA	NA	NA	NA	NA	NA
594	NA	NA	5	10	593	29.65	NA	NA	NA	NA	NA	NA	NA
595	NA	NA	5	10	594	29.7	NA	NA	NA	NA	NA	NA	NA
596	NA	NA	5	10	595	29.75	NA	NA	NA	NA	NA	NA	NA
597	NA	NA	5	10	596	29.8	NA	NA	NA	NA	NA	NA	NA
598	NA	NA	5	10	597	29.85	NA	NA	NA	NA	NA	NA	NA
599	NA	NA	5	10	598	29.9	NA	NA	NA	NA	NA	NA	NA
600	NA	NA	5	10	599	29.95	NA	NA	NA	NA	NA	NA	NA
601	NA	NA	5	10	600	30	NA	NA	NA	NA	NA	NA	NA
