# Supplementary material for: An automated feeding system for the African killifish reveals the impact of diet on lifespan and allows scalable assessment of associative learning
Source: eLife. 2022 Nov 10;11:e69008. doi: 10.7554/eLife.69008 (PMC9788828; doi:10.7554/eLife.69008)
Supplement: Figure 6—source data 3. [file elife-69008-fig6-data3.zip › Filtered and Interpolated Trajectories with Kinematics/t9_REC0011 DLC_likelihood-euclidean-filtered_splines-interpolated_kinematics_02_resnet50_TrainAllTheThingsJun28shuffle1_1030000.csv]

	x2	y2	fishnum	recording_num	bodyparts_coords	seconds	velocity_x	velocity_y	velocity_xy	velocity_xy_5frame	velocity_xy_10frame	velocity_xy_20frame	velocity_xy_40frame
1	-325.288417125213	114.045289885371	9	11	0	0	0	0	0	NA	NA	NA	NA
2	-249.043778130455	109.291068793456	9	11	1	0.05	1524.89277989516	-95.0844218383	1527.85439013432	NA	NA	NA	NA
3	-179.706659955222	104.732339460962	9	11	2	0.1	1386.74236350466	-91.1745866498802	1389.73637355769	1061.7224763861	NA	NA	NA
4	-116.953679177054	100.366218358477	9	11	3	0.15	1255.05961556336	-87.3224220496999	1258.09373419101	1264.57059854808	NA	NA	NA
5	-60.4614523734919	96.1898219565893	9	11	4	0.2	1129.84453607124	-83.527928037754	1132.92788404749	1139.40656253894	932.261142167592	NA	NA
6	-9.90659612207554	92.200266725888	9	11	5	0.25	1011.09712502833	-79.791104614026	1014.24061080992	1020.72162325535	984.07062725262	NA	NA
7	35.0342729996551	88.3946691369607	9	11	6	0.3	898.817382434613	-76.111951778546	902.034210088591	908.518274699271	875.121748189775	NA	NA
8	74.6845384141599	84.7701456603959	9	11	7	0.35	793.005308290096	-72.4904695312961	796.31167713976	802.799807949084	772.664470219433	NA	NA
9	109.367583543899	81.3238127667816	9	11	8	0.4	693.660902594782	-68.9266578722859	697.076991410598	703.570655957156	676.706403815232	NA	NA
10	139.406791811331	78.0527869267062	9	11	9	0.45	600.78416534864	-65.4205168015079	604.335550296554	610.836933840611	587.25891594312	585.689334243852	NA
11	165.125546638918	74.9541846107579	9	11	10	0.5	514.37509655174	-61.972046318966	518.094850850278	524.607317183512	504.339835635012	587.144124827545	NA
12	186.847231449118	72.0251222895249	9	11	11	0.55	434.433696204	-58.5812464246601	438.365599505865	444.894532931193	427.978913373068	511.622004742904	NA
13	204.895229664392	69.2627164335954	9	11	12	0.6	360.95996430548	-55.24811711859	365.163593854265	371.718023937156	358.229858233732	442.988504306581	NA
14	219.592924707199	66.6640835135577	9	11	13	0.65	293.95390085614	-51.972658400754	298.513070149002	305.109015312868	295.199352080191	381.073020573086	NA
15	231.2637	64.22634	9	11	14	0.7	233.41550585602	-48.7548702711541	238.453005326372	245.120892905526	239.117526320112	325.341895153035	NA
16	240.230938965254	61.9466023635106	9	11	15	0.75	179.34477930508	-45.5947527297879	185.049807728834	191.852399283952	190.217622402469	275.283992398707	NA
17	246.818025025421	59.8219870746776	9	11	16	0.8	131.74172120334	-42.49230577666	138.424987469155	145.504171229188	148.122261296033	230.997545587474	NA
18	251.348341602961	57.8496106040894	9	11	17	0.85	90.6063315507998	-39.447529411764	98.8211257463983	106.517028703068	113.312538393729	192.986719792384	NA
19	254.145272120334	56.0265894223341	9	11	18	0.9	55.93861034746	-36.460423635106	66.771929875183	75.326229492071	85.439637330941	161.405175041122	NA
20	255.5322	54.35004	9	11	19	0.95	27.7385575933198	-33.530988446682	43.5172926957714	51.1236296865396	63.4248743629496	136.318039576804	376.02500212334
21	255.8385	52.92786	9	11	20	1	6.12600000000043	-28.4435999999999	29.0958116738475	34.7726775035051	46.2281491624017	117.772812973737	379.830702415747
22	255.409886884507	52.1700776097688	9	11	21	1.05	-8.57226230986043	-15.155647804624	17.4119884414979	25.3751034326934	34.0161778018795	105.811379061973	346.060675515048
23	254.567565408496	52.0335252299584	9	11	22	1.1	-16.8464295202199	-2.73104759620807	17.0663648312255	20.3327200228309	27.7435813510355	100.398651246704	315.763665095917
24	253.625114990749	52.334041016444	9	11	23	1.15	-18.8490083549397	6.01031572971195	19.7840595211248	17.1300688327325	27.6109980020539	101.201162578161	288.491243253626
25	252.896115050046	52.8874631251006	9	11	24	1.2	-14.5799988140601	11.0684421731321	18.3053756464587	16.9087259172195	33.5185528334966	107.625196363755	264.054042300981
26	252.69414500517	53.5096297118035	9	11	25	1.25	-4.03940089752041	12.4433317340579	13.0825557233555	20.7144851985659	45.3280035450046	118.183296257119	242.228410726445
27	253.3327842749	54.0163789324278	9	11	26	1.3	12.7727853946004	10.134984412486	16.3052738639329	29.8468925714144	63.5004968279138	131.127657147572	222.871545728479
28	255.125612278019	54.2235489428486	9	11	27	1.35	35.8565600623797	4.14340020841607	36.0951612379574	46.7043856441623	87.4847640996786	144.685165393026	205.840665977963
29	258.386208433307	53.946977898941	9	11	28	1.4	65.21192310576	-5.53142087815203	65.4460963853675	73.5259382572767	116.962687825382	157.051069613672	190.993008458282
30	263.428152159546	53.0025039565803	9	11	29	1.45	100.838874524781	-18.889478847214	102.592841010198	110.092267738608	151.82551836456	166.360670002828	178.185819312533
31	270.565022875517	51.2059652716416	9	11	30	1.5	142.73741431942	-35.9307736987739	147.190318788928	154.255043000791	190.138443351837	172.517280003949	167.276333037111
32	280.1104	48.3732	9	11	31	1.55	190.90754248966	-56.6553054328321	199.13692127059	204.078483079349	228.239136493264	180.499346287192	158.121729173288
33	292.349089058074	44.4719022575171	9	11	32	1.6	244.77378116148	-78.0259548496579	256.909037548874	256.946651084958	261.626749435017	188.538825885253	150.579045365537
34	307.4508	40.07719	9	11	33	1.65	302.03421883852	-87.894245150342	314.563296778158	306.750948446398	286.491141225291	195.909465934165	144.505004700652
35	325.292972380579	35.8042869537812	9	11	34	1.7	356.843447611579	-85.458060924376	366.933681038239	346.38600524792	299.20278717216	202.766189448928	139.755670967225
36	344.69905974758	31.8214160873482	9	11	35	1.75	388.12174734002	-79.65741732866	396.211805596127	368.998455869243	299.706556462894	209.172829054183	136.185747196749
37	364.229019147012	28.1850501797273	9	11	36	1.8	390.59918798864	-72.7273181524181	397.312205278202	368.903799371232	297.49819574647	214.745545869484	133.647099321865
38	382.442807624886	24.9516620099448	9	11	37	1.85	364.275769557479	-64.6677633956499	369.97129065549	341.458923259362	289.592887670828	218.694612163542	131.985483023348
39	397.900382227212	22.1777243570269	9	11	38	1.9	309.15149204652	-55.478753058358	314.090014288102	292.662164479391	274.856244042947	220.580841875442	131.03280180613
40	409.1617	19.91971	9	11	39	1.95	225.22635545576	-45.160287140538	229.709300478888	248.610386245019	253.706860533295	220.053599048261	130.588745976833
41	416.5585	18.12506	9	11	40	2	147.936	-35.8929999999999	152.228011696271	210.187319472412	228.20721475653	216.779853100484	130.449974045065
42	425.3122	16.80505	9	11	41	2.05	175.074000000001	-26.4002	177.053314106346	180.808688714663	201.251955245704	210.432079284602	130.562731838666
43	434.1983	16.45997	9	11	42	2.1	177.722	-6.90160000000006	177.855956792456	165.954797807229	175.762474892067	200.759439484371	130.655176173991
44	442.2324	14.14908	9	11	43	2.15	160.681999999999	-46.2178	167.196860499352	163.752265033669	154.670542525593	187.808846823142	130.659675492064
45	449.548655142533	11.5268147664047	9	11	44	2.2	146.32510285066	-52.445304671906	155.439845941719	153.893524246389	140.904410924363	171.886145570695	130.687382190878
46	456.229662589406	9.24239456630612	9	11	45	2.25	133.62014893746	-45.6884040019716	141.215347828473	141.337630311721	133.853149738074	154.188198136378	130.833193473011
47	462.307840199676	7.27718416664062	9	11	46	2.3	121.563552205399	-39.30420799331	127.759610169945	128.532396336524	123.365962822734	136.166541496157	130.886106831739
48	467.815605832401	5.61254833434467	9	11	47	2.35	110.1553126545	-33.292716645919	115.076487119116	115.854024041497	111.925991297915	119.28580065367	130.432078975833
49	472.785377346636	4.22985183635471	9	11	48	2.4	99.3954302846998	-27.6539299597992	103.170690623365	103.95403444248	100.761449603337	105.014533998587	129.232219645193
50	477.249572601439	3.11045943960716	9	11	49	2.45	89.2839050960606	-22.387847934951	92.0479844665859	92.8384013990797	90.0654306080944	94.8168219508384	127.091769531653
51	481.240609455866	2.23573591103847	9	11	50	2.5	79.8207370885393	-17.4944705713738	81.7153998333875	82.5143522841085	80.1691815162264	88.38266808618	123.824596229556
52	484.790905768974	1.58704601758507	9	11	51	2.55	71.005926262161	-12.973797869068	72.1814449529439	72.9905028701499	71.0811277466109	80.6261173901408	119.247107538856
53	487.932879399819	1.1457545261834	9	11	52	2.6	62.8394726168995	-8.8258298280334	63.4562415442599	64.2768371746919	62.8091264152739	72.7715264627288	113.213801526399
54	490.698948207458	0.893226203769897	9	11	53	2.65	55.3213761527797	-5.05056644827006	55.5514435535724	56.3843285899728	55.358525471581	65.4098850499643	105.727760524329
55	493.121530050948	0.810825817280996	9	11	54	2.7	48.4516368698007	-1.64800772977802	48.4796559892956	49.323854094142	48.729232977314	58.6085749328293	96.9212173068713
56	495.233042789346	0.879918133653133	9	11	55	2.75	42.230254767959	1.38184632744274	42.2528569097924	43.1039005464393	42.9121864342855	52.4935578918389	87.3716142605878
57	497.065904281708	1.08186791982274	9	11	56	2.8	36.6572298472408	4.03899572339214	36.8790724737896	37.7265480730122	37.8862719575473	47.0266677939945	77.7835303953378
58	498.65253238709	1.39803994272627	9	11	57	2.85	31.7325621076395	6.3234404580706	32.3564738057466	33.1816287799361	33.6170616275429	42.1695457881231	68.8681344506244
59	500.025344964551	1.80979896930014	9	11	58	2.9	27.4562515492198	8.2351805314774	28.6646811864367	29.4400442785982	30.0583204965919	37.8835974149447	61.3390713458503
60	501.216759873145	2.29850976648079	9	11	59	2.95	23.8282981718805	9.774215943613	25.7550595239154	26.4486898209525	27.1517192575643	34.129940015044	55.9089628867509
61	502.259194971931	2.84553710120468	9	11	60	3	20.8487019757195	10.9405466944778	23.5449344031029	24.1302227086465	24.8179342674515	30.8693393586279	52.40545931129
62	503.185068119964	3.43224574040821	9	11	61	3.05	18.5174629606604	11.7341727840706	21.9223001855611	22.3900929201716	22.9722078413781	28.0621357931095	48.2710316972838
63	504.026797176301	4.04000045102785	9	11	62	3.1	16.8345811267397	12.1550942123928	20.7641382442163	21.1218097351925	21.5299651609723	25.6681635684262	44.1063823895785
64	504.8168	4.65016600000001	9	11	63	3.15	15.8000564739802	12.2033109794432	19.9640322440624	20.1958242563049	20.4086693583083	23.6466742255163	40.198190708672
65	505.582124330429	5.24724435643892	9	11	64	3.2	15.3064866085799	11.9415671287782	19.4136435990195	19.4957258618036	19.5306470527741	21.9562890430478	36.5740404516854
66	506.328337428206	5.82828629817003	9	11	65	3.25	14.92426195554	11.6208388346222	18.9150070086649	18.9297076132981	18.8264922829702	20.5550303847975	33.2957545427977
67	507.055636434263	6.39347980519651	9	11	66	3.3	14.5459801211405	11.3038701405296	18.4218082130547	18.4272457964449	18.2379996286718	19.4005192945182	30.3442498010908
68	507.764218489532	6.9430128575216	9	11	67	3.35	14.1716411053801	10.9906610465018	17.934047001689	17.9394843703557	17.7192655093096	18.4504682475785	27.7003466874712
69	508.454280734942	7.47707343514849	9	11	68	3.4	13.8012449081998	10.6812115525378	17.4517231597965	17.4571603096355	17.2350279544407	17.6636086931135	25.3447478604287
70	509.126020311426	7.9958495180804	9	11	69	3.45	13.4347915296792	10.3755216586382	16.9748364685734	16.98027339554	16.7608588285313	17.0011038226635	23.2580118809047
71	509.779634359913	8.49952908632053	9	11	70	3.5	13.0722809697409	10.0735913648026	16.5033867050637	16.508823405321	16.2921265021435	16.4282505364001	21.4205215282483
72	510.415320021337	8.98830011987209	9	11	71	3.55	12.7137132284793	9.77542067103119	16.0373736425773	16.0428101124365	15.8288307476582	15.9159460044268	19.8124468753224
73	511.033274436626	9.4623505987383	9	11	72	3.6	12.3590883057807	9.48100957732422	15.5767970505941	15.5822332867068	15.3709713341848	15.4412383164281	18.4137049527766
74	511.633694746714	9.92186850292236	9	11	73	3.65	12.00840620176	9.19035808368118	15.1216566953741	15.1270926946515	14.9185480279187	14.9864963673796	17.203921445257
75	512.216778092529	10.3670418124275	9	11	74	3.7	11.6616669163	8.9034661901028	14.6719523399249	14.6773880997765	14.4715605925529	14.5395059705414	16.162406917212
76	512.782721615005	10.7980585072569	9	11	75	3.75	11.3188704495201	8.62033389658801	14.2276837447873	14.2331192630486	14.0300087898299	14.0979511937565	15.2681724895899
77	513.331722455072	11.2151065674138	9	11	76	3.8	10.9800168013408	8.34096120313799	13.7888506682021	13.7942859434008	13.5938923801818	13.6618318081872	14.5000286410223
78	513.86397775366	11.6183739729013	9	11	77	3.85	10.6451059717597	8.06534810974998	13.3554528669544	13.360887898399	13.1632111235467	13.2311475868193	13.8368315883317
79	514.379684651702	12.0080487037228	9	11	78	3.9	10.3141379608383	7.79349461643001	12.9274900971352	12.9329248850083	12.7379647803185	12.8058983059127	13.2579470634996
80	514.879040290128	12.3843187398814	9	11	79	3.95	9.98711276852191	7.52540072317199	12.5049621149163	12.510396660587	12.3181531125515	12.3860837467653	12.7439567054742
81	515.362241809869	12.7473720613803	9	11	80	4	9.66403039481975	7.26106642997802	12.0878686778337	12.0933029840448	11.9037758853695	11.9717036978687	12.2775090528464
82	515.829486351856	13.0973966482228	9	11	81	4.05	9.34489083973858	7.00049173684999	11.6762095460956	11.6816436172362	11.4948328687162	11.5627579575353	11.8440528368573
83	516.280971057021	13.4345804804119	9	11	82	4.1	9.02969410330115	6.74367664378199	11.2699844842432	11.2754183267039	11.0913238394538	11.159246337127	11.4321123223482
84	516.716893066294	13.7591115379511	9	11	83	4.15	8.71844018545971	6.49062115078401	10.869193263092	10.8746268857306	10.6932485839068	10.7611686649977	11.0328722719263
85	517.137449520607	14.0711778008433	9	11	84	4.2	8.41112908625973	6.241325257844	10.4738356622551	10.4792690768454	10.3006069009776	10.3685247913763	10.6402260310067
86	517.542837560891	14.370967249092	9	11	85	4.25	8.10776080568075	5.99578896497402	10.0839114729671	10.0893446948628	9.91339860590745	9.98131459438221	10.2530162348187
87	517.933254328077	14.6586678627002	9	11	86	4.3	7.8083353437205	5.754012272164	9.6994205016696	9.70485355057741	9.53162353488886	9.59953798752649	9.87124358662679
88	518.308896963096	14.9344676216712	9	11	87	4.35	7.51285270037897	5.51599517941998	9.32036257433025	9.32579547525135	9.15528155070741	9.2231949290848	9.4949090831788
89	518.669962606878	15.1985545060083	9	11	88	4.4	7.22131287564025	5.28173768674201	8.94673754166503	8.95217032608431	8.78437254967691	8.85228543388575	9.1240141258826
90	519.016648400356	15.4511164957145	9	11	89	4.45	6.93371586955891	5.05123979412399	8.57854528562476	8.58397799293234	8.41889647020108	8.48680958828497	8.758560686358
91	519.34915148446	15.6923415707931	9	11	90	4.5	6.65006168208038	4.82450150157202	8.21578572713191	8.22121840655203	8.05885330339494	8.12676756929275	8.39855156134084
92	519.667669000121	15.9224177112474	9	11	91	4.55	6.37035031322057	4.60152280908598	7.85845883590975	7.86389154877641	7.70424310633676	7.77215966928773	8.04399078115194
93	519.972398088271	16.1415328970805	9	11	92	4.6	6.09458176299995	4.38230371666197	7.50656464242871	7.51199746515082	7.3550660187158	7.42298632826835	7.69488429688445
94	520.26353588984	16.3498751082956	9	11	93	4.65	5.82275603137987	4.16684422430201	7.16010325278691	7.16553628070557	7.01132228386471	7.07924817647309	7.35124120835762
95	520.54127954576	16.547632324896	9	11	94	4.7	5.55487311839897	3.95514433200802	6.81907486749681	6.82450821974118	6.67301227559231	6.74094609147197	7.01307613333313
96	520.805826196962	16.7349925268849	9	11	95	4.75	5.29093302404135	3.74720403977797	6.48347980490567	6.48891363087957	6.34013653267804	6.40808127588098	6.68041426284204
97	521.057372984376	16.9121436942654	9	11	96	4.8	5.03093574827972	3.54302334761002	6.1533185310878	6.15875301895301	6.01269580368659	6.08065536506635	6.35330374178294
98	521.296117048935	17.0792738070409	9	11	97	4.85	4.77488129118001	3.34260225550999	5.82859169812068	5.8340270860338	5.69069110582929	5.75867057953831	6.03185266955096
99	521.522255531568	17.2365708452144	9	11	98	4.9	4.52276965266037	3.14594076346999	5.5093001931541	5.51473678465051	5.37412380326927	5.44212994585248	5.71637883787506
100	521.735985573208	17.3842227887892	9	11	99	4.95	4.27460083280039	2.95303887149601	5.19544520290073	5.200883387632	5.06299571274285	5.13103762595071	5.40827678011835
101	521.937504314785	17.5224176177685	9	11	100	5	4.03037483153867	2.76389657958603	4.88702829798925	4.89246858077902	4.75730924836702	4.82539942481298	5.11185303945101
102	522.12700889723	17.6513433121556	9	11	101	5.05	3.79009164890022	2.57851388774199	4.58405154599525	4.58949458758552	4.45706762379594	4.52522360476856	4.82964737260115
103	522.304696461474	17.7711878519536	9	11	102	5.1	3.55375128488049	2.39689079595998	4.28651766385575	4.29196433945191	4.16227514036081	4.23052225664186	4.56199639316294
104	522.470764148449	17.8821392171657	9	11	103	5.15	3.32135373949995	2.21902730424205	3.99443022718661	3.99988171208354	3.87293760784025	3.94131375171756	4.30880213537378
105	522.625409099086	17.9843853877952	9	11	104	5.2	3.09289901274042	2.04492341258998	3.70779396223271	3.71325185995988	3.58906297630911	3.65762747528997	4.0698637129711
106	522.768828454315	18.0781143438452	9	11	105	5.25	2.86838710457914	1.87457912100001	3.42661516114738	3.43208169994261	3.31066231694793	3.37951393130188	3.84494531133139
107	522.901219355068	18.163514065319	9	11	106	5.3	2.64781801505933	1.70799442947597	3.15090228537695	3.15638062809499	3.03775140585053	3.10706949603939	3.63379624560329
108	523.022778942276	18.2407725322198	9	11	107	5.35	2.43119174416051	1.54516933801602	2.88066686376942	2.8861616131663	2.77035340745443	2.84051041001712	3.43615849871572
109	523.13370435687	18.3100777245507	9	11	108	5.4	2.21850829188043	1.38610384661796	2.61592486794849	2.62144292181231	2.50850370016585	2.58047224186436	3.25177005609388
110	523.234192739781	18.3716176223151	9	11	109	5.45	2.00976765821906	1.23079795528803	2.35669888758927	2.36225095174117	2.25225923783709	2.32974397195173	3.08036656374056
111	523.32444123194	18.4255802055161	9	11	110	5.5	1.80496984318097	1.07925166401998	2.10302170437745	2.10862511496624	2.00171861423674	2.09693850960928	2.9216822286119
112	523.404646974279	18.4721534541569	9	11	111	5.55	1.60411484677979	0.931464972816016	1.85494243502123	1.8606267722367	1.75707136828285	1.88713507591458	2.77545034263551
113	523.475007107728	18.5115253482407	9	11	112	5.6	1.40720266897915	0.787437881675999	1.61253767989478	1.61835686250788	1.51874567967342	1.70100645805752	2.64140360540741
114	523.535718773218	18.5438838677708	9	11	113	5.65	1.21423330980178	0.647170390601985	1.37593315430079	1.38199430666116	1.28800687588848	1.53835609427447	2.51927433257896
115	523.586979111681	18.5694169927503	9	11	114	5.7	1.02520676925906	0.510662499589998	1.14534933894515	1.15189178482452	1.07042496759436	1.39878133447023	2.4087945960438
116	523.628985264048	18.5883127031824	9	11	115	5.75	0.840123047339603	0.377914208642025	0.921208925143861	0.928866244380595	0.883214702270636	1.2818093467818	2.30969632170183
117	523.661934371249	18.6007589790704	9	11	116	5.8	0.658982144020683	0.248925517759986	0.704429825838013	0.715386979540245	0.736518745978633	1.18693712614022	2.2217113598101
118	523.686023574217	18.6069438004175	9	11	117	5.85	0.481784059359143	0.123696426942033	0.497409977675156	0.522493072680841	0.631659508660608	1.11364641789313	2.14457153700113
119	523.701450013881	18.6070551472269	9	11	118	5.9	0.308528793279947	0.00222693618802339	0.308536830099044	0.384435097880108	0.56820848838309	1.06141016633528	2.07800869554678
120	523.708410831173	18.6012809995018	9	11	119	5.95	0.139216345839941	-0.115482954502042	0.180879804648133	0.321145707132748	0.545303431103376	1.02969550153042	2.02175472333706
121	523.707103167025	18.5898093372454	9	11	120	6	-0.0261532829586031	-0.229433245128021	0.230919051140194	0.334452772940622	0.561900079326859	1.01796503241081	1.97554157665586
122	523.697724162367	18.5728281404609	9	11	121	6.05	-0.187580093161159	-0.339623935689986	0.387982872101211	0.421029997225934	0.616802883997597	1.02567708050247	1.93910129685443
123	523.68047095813	18.5505253891515	9	11	122	6.1	-0.345064084740443	-0.446055026188006	0.563945306714527	0.56811378952591	0.708547156112833	1.05228495417296	1.91216602123905
124	523.655540695245	18.5230890633204	9	11	123	6.15	-0.498605257698728	-0.548726516622011	0.741422951525606	0.73936506077361	0.834813456782076	1.09723491344036	1.89446798772488
125	523.623130514644	18.4907071429709	9	11	124	6.2	-0.648203612020097	-0.647638406989941	0.916298766148012	0.912460060862446	0.988966035466479	1.15996171679763	1.88573953195753
126	523.583437557258	18.4535676081061	9	11	125	6.25	-0.793859147720468	-0.742790697296059	1.0871754073787	1.08264153928504	1.15271536255099	1.23987871210179	1.8857130744435
127	523.536658964018	18.4118584387293	9	11	126	6.3	-0.93557186479984	-0.834183387535958	1.25345787254539	1.24859691633822	1.31483541502631	1.3363532235808	1.89412109352067
128	523.482991875854	18.3657676148437	9	11	127	6.35	-1.07334176327868	-0.921816477711985	1.41485269882752	1.40981828140705	1.47291039968532	1.44863266398515	1.91069607729552
129	523.422633433699	18.3154831164525	9	11	128	6.4	-1.20716884310013	-1.005689967824	1.57119983679147	1.56606566432837	1.62626133849764	1.57554514922919	1.93517044306971
130	523.355780778482	18.2611929235588	9	11	129	6.45	-1.33705310434152	-1.08580385787405	1.72240559149217	1.71721076919017	1.77462000249189	1.71376547472239	1.96727640473121
131	523.282631051136	18.2030850161659	9	11	130	6.5	-1.46299454691871	-1.16215814785797	1.86841232198531	1.86317926008559	1.91785734487672	1.85414464370244	2.0067457536143
132	523.203381392591	18.1413473742771	9	11	131	6.55	-1.58499317089991	-1.23475283777601	2.00918339685437	2.00392576065706	2.055903563164	1.99106751779428	2.05330948911555
133	523.118228943778	18.0761679778955	9	11	132	6.6	-1.70304897626011	-1.30358792763197	2.14469515330464	2.13942172357672	2.18871817185747	2.12332558442058	2.1066971744828
134	523.027370845628	18.0077348070242	9	11	133	6.65	-1.81716196300158	-1.36866341742603	2.27493233964882	2.26964902542506	2.31627684167631	2.25057988117529	2.16663575633079
135	522.931004239074	17.9362358416667	9	11	134	6.7	-1.92733213107886	-1.42997930714998	2.39988540609049	2.39459635713783	2.43856491397831	2.37269772944482	2.2328472481064
136	522.829326265044	17.8618590618259	9	11	135	6.75	-2.03355948060107	-1.48753559681602	2.51954883122699	2.51425708362934	2.55557392485388	2.4896168021052	2.30504373343181
137	522.722534064472	17.7847924475053	9	11	136	6.8	-2.13584401143862	-1.541332286412	2.63392005541821	2.62862792269556	2.66729962056226	2.60130506090113	2.38291505109543
138	522.610824778287	17.7052239787079	9	11	137	6.85	-2.23418572370065	-1.59136937594802	2.74299878576221	2.73770810437989	2.77374076915584	2.70774573669791	2.46609186798756
139	522.494395547422	17.623341635437	9	11	138	6.9	-2.32858461730075	-1.63764686541796	2.84678653497992	2.8414988242827	2.87489842385294	2.80893071980414	2.55399602402968
140	522.373443512806	17.5393333976957	9	11	139	6.95	-2.4190406923185	-1.68016475482602	2.94528631451212	2.94000288398669	2.97077545639775	2.904857307932	2.6449735762953
141	522.248165815371	17.4533872454874	9	11	140	7	-2.50555394870162	-1.71892304416602	3.03850243074105	3.03322445468234	3.06137625933368	2.99552647481778	2.73445963659926
142	522.118759596049	17.3656911588151	9	11	141	7.05	-2.58812438643872	-1.75392173344598	3.12644035393816	3.12116892501031	3.14670655863826	3.08094189772863	2.81965728784931
143	521.98542199577	17.2764331176822	9	11	142	7.1	-2.66675200557984	-1.78516082265801	3.20910663924045	3.20384280841561	3.22677330153836	3.16110939479263	2.89997407753417
144	521.848350155465	17.1858011020918	9	11	143	7.15	-2.74143680609995	-1.81264031180795	3.28650888661978	3.28125369438466	3.30158459793198	3.23603659922122	2.97525361024883
145	521.707741216066	17.0939830920471	9	11	144	7.2	-2.81217878798088	-1.83636020089402	3.35865573153861	3.35341023328983	3.37114970188569	3.30573277941516	3.04544406796307
146	521.563792318503	17.0011670675514	9	11	145	7.25	-2.878977951259	-1.85632048991401	3.42555686058633	3.42032214839438	3.43547902478167	3.37020875476184	3.11053042382381
147	521.416700603709	16.9075410086078	9	11	146	7.3	-2.94183429587974	-1.87252117887198	3.48722304846397	3.48200027085364	3.494584174895	3.42947687861006	3.17051462153007
148	521.266663212613	16.8132928952196	9	11	147	7.35	-3.00074782192041	-1.88496226776401	3.5436662147632	3.53845659535577	3.54847802042942	3.48355107198997	3.22540831212148
149	521.113877286147	16.71861070739	9	11	148	7.4	-3.05571852931962	-1.89364375659203	3.5948994989161	3.58970435517868	3.59717477458951	3.53244689883016	3.27522983821781
150	520.958539965242	16.6236824251221	9	11	149	7.45	-3.1067464181001	-1.89856564535795	3.64093735404926	3.63575811650016	3.64069010243258	3.5761816778682	3.32000294733057
151	520.800848390829	16.5286960284192	9	11	150	7.5	-3.15383148826186	-1.89972793405801	3.68179565970089	3.67663389246446	3.67904125019	3.61477462949608	3.35975632532432
152	520.640999703839	16.4338394972845	9	11	151	7.55	-3.19697373979807	-1.89713062269405	3.71749185507137	3.71234927832537	3.71224719858185	3.64824705790434	3.39452358073024
153	520.479191045203	16.3393008117213	9	11	152	7.6	-3.2361731727201	-1.89077371126395	3.74804509458466	3.74292360950938	3.74032884244158	3.67662257064776	3.42434351946633
154	520.315619555853	16.2452679517326	9	11	153	7.65	-3.27142978700067	-1.88065719977402	3.77347642822068	3.76837814520131	3.76330919972834	3.69992733932237	3.4492606405147
155	520.15048237672	16.1519288973218	9	11	154	7.7	-3.30274358266024	-1.86678108821603	3.79380900996932	3.78873628066354	3.78121365385071	3.71819040648132	3.46932582757803
156	519.983976648733	16.059471628492	9	11	155	7.75	-3.33011455973974	-1.84914537659601	3.80906833816053	3.80402379241871	3.79407023421049	3.73144404554242	3.48459723621799
157	519.816299512826	15.9680841252465	9	11	156	7.8	-3.35354271813912	-1.82775006490996	3.81928253238253	3.81426912113131	3.80190994091369	3.73972418215901	3.49514139144373
158	519.647648109929	15.8779543675884	9	11	157	7.85	-3.37302805794025	-1.80259515316202	3.8244826533605	3.81950369819203	3.80476712086611	3.74307088754504	3.50103452179568
159	519.478219580972	15.789270335521	9	11	158	7.9	-3.38857057914083	-1.773680641348	3.82470307178368	3.81976232321967	3.80267990405524	3.74152895663149	3.50236416468107
160	519.308211066887	15.7022200090475	9	11	159	7.95	-3.40017028169996	-1.74100652947001	3.8199818952729	3.81508360116383	3.79569071053007	3.73514858672914	3.49923108441864
161	519.137819708606	15.6169913681711	9	11	160	8	-3.40782716561989	-1.704572817528	3.81036146329876	3.80551044931351	3.78384684089484	3.72398617583086	3.49175154854218
162	518.967242647058	15.5337723928949	9	11	161	8.05	-3.41154123095976	-1.664379505524	3.79588892210332	3.79109068697916	3.76720116573616	3.70810526373184	3.48006000754318
163	518.796677023176	15.4527510632223	9	11	162	8.1	-3.41131247763997	-1.620426593452	3.77661689410888	3.77187772286811	3.74581293264849	3.68757764414003	3.46431221514595
164	518.62631997789	15.3741153591563	9	11	163	8.15	-3.40714090571964	-1.57271408132001	3.75260426011194	3.74793135857001	3.71974871353463	3.66248468180819	3.4446888054599
165	518.456368652132	15.2980532607003	9	11	164	8.2	-3.39902651516013	-1.52124196911998	3.72391707471765	3.71931873030849	3.68908351960757	3.63291887574089	3.42139930287036
166	518.287020186832	15.2247527478575	9	11	165	8.25	-3.38696930600008	-1.46601025685598	3.69062964180824	3.68611541598348	3.65390211745122	3.59898571767414	3.39468647203117
167	518.118471722922	15.1544018006309	9	11	166	8.3	-3.37096927820085	-1.40701894453201	3.65282578079573	3.6484067400901	3.61430058655	3.56080590427741	3.36483081086899
168	517.950920401333	15.087188399024	9	11	167	8.35	-3.35102643178061	-1.34426803213799	3.61060032248384	3.60628931634703	3.57038816741395	3.51851797160138	3.3321548467106
169	517.784563362995	15.0233005230398	9	11	168	8.4	-3.32714076675984	-1.277757519684	3.56406088064504	3.55987287633244	3.52228945956114	3.47228143053199	3.29702672577811
170	517.619597748841	14.9629261526815	9	11	169	8.45	-3.29931228307942	-1.207487407166	3.51332995600231	3.50928244279151	3.47014704095171	3.42228049096909	3.25986242495718
171	517.4562206998	14.9062532679525	9	11	170	8.5	-3.26754098081892	-1.13345769458	3.45854744173529	3.45466091884441	3.41412459445345	3.36872846758827	3.22112582875025
172	517.294629356805	14.8534698488558	9	11	171	8.55	-3.23182685990105	-1.05566838193401	3.39987361309108	3.39617217903218	3.35441064281865	3.31187295718203	3.1813259915706
173	517.135020860786	14.8047638753947	9	11	172	8.6	-3.19216992038037	-0.974119469222003	3.33749270274836	3.33400476555639	3.29122301055427	3.25200185964415	3.14101121713314
174	516.977592352674	14.7603233275725	9	11	173	8.65	-3.14857016223868	-0.888810956443997	3.27161718158385	3.26837631257445	3.22481414752934	3.18945027159744	3.10076012501127
175	516.822540973401	14.7203361853922	9	11	174	8.7	-3.10102758546009	-0.799742843605991	3.2024928886234	3.1995388428458	3.15547746233061	3.12460819925941	3.06117050806503
176	516.670063863897	14.6849904288572	9	11	175	8.75	-3.04954219008096	-0.706915130700025	3.13040517682558	3.12778510226413	3.08355481772532	3.05792889851993	3.02284728642893
177	516.520358165094	14.6544740379707	9	11	176	8.8	-2.99411397606036	-0.610327817729974	3.05568626444781	3.05345611602651	3.00944532781405	2.98993743957898	2.98639102649629
178	516.373621017922	14.6289749927358	9	11	177	8.85	-2.93474294343923	-0.509980904698004	2.97872399984003	2.97695015910483	2.93361555187434	2.92123880587616	2.95238825743639
179	516.230049563314	14.6086812731557	9	11	178	8.9	-2.87142909216072	-0.405874391602019	2.89997225039573	2.89873332287619	2.85661108363373	2.85252449492473	2.9214043062353
180	516.089840942199	14.5937808592337	9	11	179	8.95	-2.80417242229987	-0.298008278439994	2.819963104015	2.81935181278231	2.7790693575671	2.78457626318521	2.89397880319091
181	515.95319229551	14.584461730973	9	11	180	9	-2.73297293377937	-0.186382565213989	2.73932099568239	2.73944600148455	2.70173320258641	2.71826548166965	2.87062356751901
182	515.820300764176	14.5809118683768	9	11	181	9.05	-2.65783062668106	-0.0709972519240054	2.65877871397839	2.65976605124096	2.6254642363393	2.65454671940935	2.85182234493355
183	515.69136348913	14.5833192514482	9	11	182	9.1	-2.57874550091856	0.0481476614280041	2.57919494335126	2.58118855602937	2.55125460119805	2.59444479012624	2.83803181594619
184	515.566577611302	14.5918718601906	9	11	183	9.15	-2.49571755656007	0.171052174848008	2.50157249917774	2.50473308229663	2.48023484232012	2.53903556821435	2.82968335866228
185	515.446140271624	14.6067576746071	9	11	184	9.2	-2.40874679356011	0.297716288330001	2.42707562795705	2.4315766598963	2.41367506403981	2.48942214038918	2.82718516578019
186	515.330248611026	14.6281646747009	9	11	185	9.25	-2.31783321195962	0.428140001875974	2.35704362701869	2.36306320091154	2.35297614561397	2.44670885518371	2.83092443583427
187	515.219099770439	14.6562808404753	9	11	186	9.3	-2.22297681174041	0.562323315488023	2.29299660197677	2.30070363339928	2.29964811100465	2.41197614871518	2.8412694601559
188	515.112890890796	14.6912941519334	9	11	187	9.35	-2.12417759285927	0.70026622916199	2.23662764842746	2.24616157205026	2.25527402837814	2.3862585432714	2.8585715024068
189	515.011819113026	14.7333925890784	9	11	188	9.4	-2.02143555540033	0.841968742900008	2.18977466161641	2.20121920893131	2.22146005279497	2.37052718193861	2.8831664185676
190	514.916081578061	14.7827641319136	9	11	189	9.45	-1.91475069929993	0.987430856703995	2.15436532121197	2.167719562113	2.19977492321126	2.36567711541272	2.91537599689006
191	514.825875426832	14.8395967604422	9	11	190	9.5	-1.8041230245808	1.136652570572	2.13233181142394	2.14748485584474	2.19168450778102	2.37251866744974	2.95550901490432
192	514.74139780027	14.9040784546674	9	11	191	9.55	-1.68955253124068	1.28963388450401	2.12549836788521	2.14221647219066	2.19848806109105	2.39177173268507	3.00386201864396
193	514.662845839307	14.9763971945923	9	11	192	9.6	-1.57103921925909	1.44637479849798	2.13545411708618	2.15338827437226	2.22126248534475	2.42406177224824	3.06071983106455
194	514.590416684872	15.0567409602203	9	11	193	9.65	-1.44858308869971	1.60687531255999	2.16343274334598	2.18214980663073	2.2608195215571	2.46991644572712	3.1263557945688
195	514.524307477899	15.1452977315545	9	11	194	9.7	-1.32218413946021	1.77113542668401	2.21022433212	2.22925656006911	2.31767916678563	2.52976213230098	3.20103174798467
196	514.464715359316	15.2422554885981	9	11	195	9.75	-1.1918423716611	1.93915514087202	2.27613947271627	2.29504011484476	2.39206118928552	2.60391997314862	3.28499773227464
197	514.411837470056	15.3478022113543	9	11	196	9.8	-1.05755778520006	2.11093445512397	2.36103213507711	2.37942257092353	2.48389535436549	2.69260148073281	3.37849141225052
198	514.36587095105	15.4621258798264	9	11	197	9.85	-0.919330380118026	2.28647336944203	2.46437189096442	2.48197005919901	2.59284951611833	2.79590419893744	3.48173719407231
199	514.327012943229	15.5854144740175	9	11	198	9.9	-0.777160156421814	2.46577188382197	2.58534502373988	2.60197257194031	2.71837283865928	2.91380834221047	3.59494501088663
200	514.295460587524	15.7178559739308	9	11	199	9.95	-0.631047114100056	2.648829998266	2.72296177349736	2.73853414866187	2.8597493413907	3.04617573059491	3.7183087423057
201	514.271411024865	15.8596383595697	9	11	200	10	-0.480991253180036	2.83564771277803	2.87615203642279	2.8906589173919	3.01615543851622	3.192752548139	3.85200422891346
202	514.255061396185	16.0109496109372	9	11	201	10.05	-0.326992573598091	3.02622502734998	3.0438400186849	3.05732310639503	3.18671490037457	3.35317731787856	3.99618684264959
203	514.246608842414	16.1719777080366	9	11	202	10.1	-0.169051075420157	3.22056194198801	3.22499573461459	3.23752862358239	3.37054591253013	3.52699487200286	4.15098858128342
204	514.246250504483	16.3429106308711	9	11	203	10.15	-0.00716675862122429	3.41865845668998	3.41866596875551	3.43033830509214	3.56679716286384	3.71367602092325	4.31651467520827
205	514.254183523323	16.5239363594439	9	11	204	10.2	0.158660376800981	3.62051457145604	3.62398935943418	3.63489565208727	3.77467229440419	3.91264135558016	4.49283973460118
206	514.270605039866	16.7152428737583	9	11	205	10.25	0.328430330860101	3.82613028628796	3.8402004439715	3.85043290766837	3.99344390699249	4.12328660936557	4.68000353289344
207	514.295712195043	16.9170181538173	9	11	206	10.3	0.50214310354022	4.03550560117999	4.06662675366059	4.07627121933266	4.22245928139164	4.34500667578587	4.87800662641743
208	514.329702129784	17.1294501796243	9	11	207	10.35	0.679798694818601	4.24864051614001	4.30268201252005	4.31181596522598	4.4611402278874	4.57721584487323	5.08680615242804
209	514.372771985021	17.3527269311824	9	11	208	10.4	0.861397104740718	4.46553503116199	4.54785752707697	4.55654950889284	4.70897920318723	4.81936283983466	5.30631231716074
210	514.425118901685	17.5870363884949	9	11	209	10.45	1.04693833327929	4.68618914625004	4.80171308890081	4.810022910696	4.96553336976963	5.07094036919868	5.53638624656268
211	514.486940020706	17.832566531565	9	11	210	10.5	1.23642238042066	4.91060286140197	5.0638681623058	5.07184754810643	5.23041778021491	5.33148979037718	5.77683995800952
212	514.558432483017	18.0895053403958	9	11	211	10.55	1.42984924621942	5.13877617661599	5.33399376267636	5.34168718704179	5.50329845119717	5.60060195261411	6.02743913379874
213	514.639793429548	18.3580407949906	9	11	212	10.6	1.62721893062098	5.37070909189602	5.61180519957222	5.61925077431327	5.78388577721633	5.87791539031861	6.2879090653418
214	514.73122000123	18.6383608753526	9	11	213	10.65	1.828531433639	5.60640160723999	5.89705572175378	5.90428605153699	6.07192851680548	6.16311290468941	6.55794359842601
215	514.832909338995	18.930653561485	9	11	214	10.7	2.03378675530075	5.84585372264797	6.18953102525821	6.19657399169834	6.36720844399317	6.45591733690138	6.83721627605162
216	514.945058583773	19.2351068333911	9	11	215	10.75	2.24298489555849	6.08906543812203	6.48904454842435	6.49592400632623	6.66953567376187	6.75608709263826	7.12539237313877
217	515.067864876496	19.5519086710739	9	11	216	10.8	2.45612585445997	6.33603675365599	6.79543346348312	6.80216984656916	6.97874462383659	7.06341177210205	7.42214035442831
218	515.201525358094	19.8812470545368	9	11	217	10.85	2.67320963196198	6.58676766925801	7.10855527271167	7.11516611367306	7.29469055274981	7.37770810591865	7.72714152254676
219	515.346237169499	20.2233099637829	9	11	218	10.9	2.89423622809863	6.84125818492198	7.42828492296847	7.43478529598675	7.6172466061916	7.69881629211102	8.04009713453259
220	515.502197451642	20.5782853788154	9	11	219	10.95	3.11920564286083	7.09950830065004	7.75451236077767	7.76091525597484	7.94630130403314	8.02659676253046	8.36073283386717
221	515.669603345454	20.9463612796377	9	11	220	11	3.34811787623948	7.36151801644596	8.08714045999282	8.0934570991734	8.2817564050616	8.36092736788005	8.68880068704807
222	515.848651991865	21.3277256462528	9	11	221	11.05	3.58097292822094	7.62728733230205	8.42608326342356	8.43232336581403	8.62352509300694	8.70170094971892	9.02407935116488
223	516.039540531808	21.7225664586639	9	11	222	11.1	3.81777079885978	7.89681624822194	8.77126448870449	8.77743649439322	8.97153043462096	9.04882325868074	9.52462656701072
224	516.242466106214	22.1310716968744	9	11	223	11.15	4.05851148811962	8.17010476421004	9.12261625617161	9.12872751413645	9.32570406741655	9.40221117592876	11.249486142682
225	516.457625856012	22.5534293408874	9	11	224	11.2	4.30319499595953	8.44715288026002	9.48007800367361	9.48613493003904	9.68598508106775	9.76179119652308	13.0558574938013
226	516.685216922135	22.989827370706	9	11	225	11.25	4.55182132246136	8.72796059637196	9.84359555870899	9.84960377006852	10.0523190619982	10.127498136912	14.233558198998
227	516.925436445513	23.4404537663336	9	11	226	11.3	4.80439046755919	9.01252791255203	10.2131203429365	10.2190847690191	10.4246572756012	10.4992740330707	17.9997519000922
228	517.178481567079	23.9054965077733	9	11	227	11.35	5.06090243131894	9.30085482879399	10.5886086888519	10.5945336677423	10.8029559646117	10.8770672002203	21.1369788594199
229	517.444549427761	24.3851435750284	9	11	228	11.4	5.32135721364057	9.59294134510202	10.9700212509244	10.97591060986	11.1871757456659	11.2608314292305	21.5236124010813
230	517.723837168493	24.879582948102	9	11	229	11.45	5.58575481464004	9.88878746147201	11.3573224972896	11.3631796211635	11.577281089013	11.6505252985357	22.6131858974197
231	518.016541930205	25.3890026069973	9	11	230	11.5	5.85409523424005	10.1883931779059	11.7504802692976	11.7563081591548	11.9732398687623	12.046111583719	23.0353090435816
232	518.322860853827	25.9135905317176	9	11	231	11.55	6.12637847244059	10.491758494406	12.1494653994538	12.1552667223128	12.3750229731346	12.4475567497157	23.06565584609
233	518.642991080292	26.4535347022661	9	11	232	11.6	6.40260452929851	10.79888341097	12.5542513788086	12.5600285102838	12.7826039658196	13.1713377437028	23.4108109692905
234	518.97712975053	27.009023098646	9	11	233	11.65	6.68277340476152	11.109767927598	12.9648140667143	12.9705691276647	13.1959587910445	16.3358593806745	23.9412273286633
235	519.325474005472	27.5802437008605	9	11	234	11.7	6.9668850988387	11.42441204429	13.3811314371446	13.3868663251057	13.6150655160036	19.6557976507011	24.367318917914
236	519.688220986049	28.1673844889127	9	11	235	11.75	7.25493961154143	11.742815761044	13.8031833562021	13.8088997724844	14.0399041054397	21.7110293053576	24.3944362673996
237	520.065567833194	28.770633442806	9	11	236	11.8	7.54693694289926	12.0649790778661	14.2309513866587	14.2366508597762	14.4704562238301	28.9360920280824	24.5289866442054
238	520.457711687835	29.3901785425435	9	11	237	11.85	7.84287709281898	12.3909019947499	14.6644186157025	14.6701025217234	15.539719522794	34.8962496129212	24.5569171258932
239	520.864849690906	30.0262077681285	9	11	238	11.9	8.14276006142109	12.7205845117	15.103569503173	15.1092390832147	21.4845430156831	35.3484085100516	24.4719704267716
240	521.287178983336	30.6789090995641	9	11	239	11.95	8.44658584860099	13.054026628712	15.5483897468808	15.5540461225545	27.7343142123893	37.1997750323089	24.6246498085458
241	521.724896706057	31.3484705168535	9	11	240	12	8.75435445442008	13.391228345788	15.9988661636586	17.2705392731036	31.448818741953	37.7096907192832	24.7945883796512
242	522.1782	32.03508	9	11	241	12.05	9.0660658788579	13.73218966293	16.4549865833574	28.7324351715901	45.4971610830303	37.4296107424611	24.9430953384654
243	522.0607	33.19147	9	11	242	12.1	-2.349999999999	23.1278	23.2468843684481	40.7985259030551	57.0098952600227	37.7727986799003	25.0833193635351
244	520.1974	36.29586	9	11	243	12.15	-37.2659999999996	62.0877999999999	72.4130489956055	47.7883984006912	57.5008582290587	38.4802434813979	25.2936813446812
245	519.0715	39.91889	9	11	244	12.2	-22.518	72.4606	75.8788434042059	75.4402760435061	60.7844845486141	38.9728466393049	25.7276573485023
246	517.2252	41.67402	9	11	245	12.25	-36.9260000000008	35.1026	50.948228651839	96.7492512469419	61.3794773331267	38.6613743978872	26.5374128107671
247	524.9528	42.02834	9	11	246	12.3	154.552000000001	7.08640000000003	154.714374797432	86.2692812865272	60.3887652610922	38.55869925534	27.5796013292624
248	531.4003	42.76624	9	11	247	12.35	128.95	14.7580000000001	129.791760385627	80.7704431941732	60.0058778370065	38.236767051566	28.4500327113654
249	531.6648	43.73131	9	11	248	12.4	5.28999999999996	19.3013999999999	20.0131991935322	74.9705562655622	55.4759439471127	37.6831094243128	28.6451806313306
250	533.6296	42.31984	9	11	249	12.45	39.2959999999994	-28.2294	48.3846529424357	45.3372544786782	50.2113790662205	37.5987743185559	41.6771631682922
251	534.2616	41.42265	9	11	250	12.5	12.6400000000012	-17.9438	21.948794008784	23.2625044270711	45.8739300538214	37.5430651755835	53.7415617233129
252	534.5872	41.45687	9	11	251	12.55	6.51200000000017	0.684400000000096	6.54786586301234	24.6826066076982	31.6202374276497	37.4386339272152	55.1715801892851
253	535.519892865367	41.1871816387721	9	11	252	12.6	18.6538573073381	-5.39376722455799	19.4180101275915	19.6523149382678	19.4636388431093	36.9953009833674	55.2404184254185
254	536.734609421635	40.5852290858715	9	11	253	12.65	24.2943311253612	-12.0390510580121	27.1137100966672	16.7773038420806	17.8653606195669	34.2515033086879	55.7365306819783
255	537.729896267085	39.9861819900351	9	11	254	12.7	19.9057369089996	-11.9809419167279	23.2331945952837	17.9032203766213	14.4130640884976	31.7995170463034	56.247430869207
256	538.0043	39.72521	9	11	255	12.75	5.48807465829896	-5.21943980070205	7.57373852784844	15.6647732591475	13.7066530180402	31.3637963161765	56.660383347767
257	537.4223	39.9041	9	11	256	12.8	-11.6399999999999	3.57780000000005	12.1774485357154	11.0481146314357	14.4885025933383	26.2231106304423	56.9923934317686
258	537.014586321745	39.958210752446	9	11	257	12.85	-8.15427356509872	1.08221504892001	8.22577454022275	9.17381323872739	13.9847241297282	22.0038158098096	57.0448795768435
259	536.9877	40.15793	9	11	258	12.9	-0.537726434899923	3.99438495108001	4.03041695810801	10.6360021939998	13.0270626702631	21.9419527526097	56.8351865934722
260	537.2513	40.79893	9	11	259	12.95	5.27199999999993	12.82	13.8616876317423	11.0737848100553	13.3876550263863	46.1545513042755	57.1392151158321
261	537.704980497909	41.3888948281751	9	11	260	13	9.07360995817953	11.799296563502	14.8846833042105	12.3046750003089	16.8536625785316	69.7734327273426	57.2667579483664
262	538.198500801943	41.9108321565104	9	11	261	13.05	9.87040608068128	10.4387465667061	14.3663616159927	15.0060107090905	20.8259838332348	72.9135496361092	59.4485341679579
263	538.569001908135	42.5270351614332	9	11	262	13.1	7.41002212383819	12.3240600984559	14.3802254914909	17.6014968140453	24.5439927765098	72.7080381709367	61.2595001996156
264	538.653624812519	43.3997970193708	9	11	263	13.15	1.69245808767982	17.4552371587521	17.5370955020161	23.0713229630634	26.0185448856525	72.9928178825588	61.4904133379801
265	538.28951051113	44.6914109067507	9	11	264	13.2	-7.28228602778017	25.8322777475979	26.8391181565163	30.5781828564144	77.8960385200534	73.5220150991091	60.3420663895584
266	537.3138	46.56417	9	11	265	13.25	-19.5142102225986	37.455181864986	42.2338140493012	36.7833105527107	125.840212436645	74.6593922976468	59.2646069562845
267	536.183277483582	48.9000029118191	9	11	266	13.3	-22.6104503283614	46.7166582363821	51.9006610827475	37.0310790622145	131.33859667888	75.4260876081971	56.2050710988733
268	537.8333	50.45938	9	11	267	13.35	33.0004503283612	31.187541763618	45.4058639729722	138.190580226061	131.431352212145	75.852992102121	54.1496860773544
269	537.3635	51.27217	9	11	268	13.4	-9.39599999999928	16.2558	18.7759380495353	228.609101910226	132.958573094854	75.9872637626315	54.2568570101903
270	511.057100035496	55.4228029527259	9	11	269	13.45	-526.127999290081	83.012659054518	532.636623975751	232.099010501346	133.656375171832	76.6796559131084	54.4960373349293
271	486.7622	59.96751	9	11	270	13.5	-485.898000709919	90.8941409454819	494.326422470126	226.07939387158	132.465122016762	76.9904507211493	55.1494850991151
272	489.9917	61.23003	9	11	271	13.55	64.5899999999995	25.2504	69.3502040383439	228.886067127494	130.026191383159	81.4584344087006	56.0136818552815
273	490.7562	61.19315	9	11	272	13.6	15.29	-0.737599999999929	15.307780824143	129.122170117602	127.161991427732	85.5236994158639	56.7148606126611
274	492.3024	61.74123	9	11	273	13.65	30.924	10.9616	32.8093043291076	36.3211421232974	125.955982639611	88.7293233672723	56.3339170803512
275	493.189	60.30146	9	11	274	13.7	17.7320000000009	-28.7954000000001	33.8171389262905	27.9533722649731	75.4632733061634	88.8846157328134	56.4147844983901
276	491.9289	59.45849	9	11	275	13.75	-25.2020000000005	-16.8594	30.3212824986019	28.2445889838844	28.1406890056536	87.1654175963926	56.9125611164752
277	491.8121	60.82909	9	11	276	13.8	-2.33600000000024	27.4120000000001	27.5113547467224	23.0258981517268	31.5782721385211	86.1870315673042	58.5141811740315
278	492.641342299278	60.9512582639211	9	11	277	13.85	16.5848459855602	2.44336527842194	16.7638644186998	21.8043764947245	39.6160466195826	86.2955563448993	59.8674813955658
279	492.5985	60.61821	9	11	278	13.9	-0.856845985559858	-6.660965278422	6.71585016831923	19.9602358880098	44.5000736396902	86.5717612677709	60.8563188605267
280	491.2771	61.03468	9	11	279	13.95	-26.4279999999997	8.32940000000008	27.7095306412791	35.203172012069	44.1128562937949	62.8375233655832	61.2121164828756
281	492.1545	61.62056	9	11	280	14	17.5479999999993	11.7175999999999	21.1005794650283	50.9875042552807	41.8657131760232	40.5255374708875	61.7303765520437
282	492.6877	66.77938	9	11	281	14.05	10.6640000000004	103.1764	103.726035367019	65.9742491276537	42.347871751449	39.1138140744538	62.1254258566819
283	492.5502	71.56168	9	11	282	14.1	-2.74999999999977	95.6459999999998	95.6855256347582	66.4213360928654	45.4291212620664	40.7216830543855	62.9263249840027
284	491.0868	75.37286	9	11	283	14.15	-29.2680000000007	76.2236000000001	81.649574530184	63.7711904640367	47.1875398959313	39.6750162781436	63.3705976882728
285	492.439	76.01575	9	11	284	14.2	27.0440000000008	12.8577999999999	29.9449654673376	49.4925714908291	50.211773425003	39.3075538976711	63.2431239154846
286	492.6144	76.36687	9	11	285	14.25	3.50799999999936	7.02240000000018	7.84985132088487	39.8707382688521	52.9103859361215	39.1657299353035	62.9396576416459
287	491.5572	77.58993	9	11	286	14.3	-21.1439999999993	24.4611999999998	32.3329405009807	28.400830664209	46.6493560103866	41.6022747398659	61.9574463321442
288	489.92	75.86414	9	11	287	14.35	-32.7440000000001	-34.5157999999998	47.5763595248732	34.0022107571406	41.8273194891885	43.8819706890106	61.3380654137255
289	489.8446	74.65148	9	11	288	14.4	-1.50800000000004	-24.2532	24.3000365069685	42.0495814082062	34.8499589165971	45.7253739584219	62.2554992985682
290	489.9995	71.75803	9	11	289	14.45	3.09799999999996	-57.869	57.9518659319957	43.8061405299441	34.5022515015472	45.7445770526429	49.7610489068369
291	490.3952	69.38648	9	11	290	14.5	7.91399999999953	-47.431	48.0867045762131	43.7839007095249	36.4657466945839	46.4703023829381	37.9628216996225
292	489.6627	67.46562	9	11	291	14.55	-14.6500000000003	-38.4172000000001	41.1157361096699	41.2990871689852	40.8566777282828	42.7924173046632	36.7582429227989
293	489.0734	65.16669	9	11	292	14.6	-11.7859999999996	-45.9786	47.4651604227773	35.0022922459538	42.3348201159548	40.3289505521414	37.3110786022557
294	488.6136	65.54243	9	11	293	14.65	-9.19599999999946	7.51479999999987	11.8759688042697	30.8819119809615	44.2632080209124	38.0118720092733	38.1043422978973
295	488.3198	64.25206	9	11	294	14.7	-5.87600000000066	-25.8073999999999	26.467891316839	37.9072149266215	41.2773806802828	37.6016320981557	38.5992299108649
296	489.1103	65.37618	9	11	295	14.75	15.8100000000002	22.4824000000001	27.4848032512516	40.8857395223847	40.0302188297548	38.7138976868992	48.8078271836889
297	487.2173	68.68507	9	11	296	14.8	-37.8599999999994	66.1777999999998	76.24225083797	47.2273288728397	38.9354785989399	37.7278610969843	60.0277085033373
298	487.1485	71.8022	9	11	297	14.85	-1.3760000000002	62.3426000000001	62.3577834015932	47.5524691146118	38.8305816150943	36.3805744825518	60.0514064352085
299	486.8122	73.95529	9	11	298	14.9	-6.72599999999989	43.0618000000001	43.5839155565446	49.178525678548	41.1737851019495	37.9392373293655	71.1699781299907
300	485.6595	73.15254	9	11	299	14.95	-23.0540000000008	-16.0550000000001	28.0935925256995	39.9637422712582	40.7010126947643	36.6845744480907	80.3282597957087
301	483.9205	72.76918	9	11	300	15	-34.7799999999995	-7.66719999999992	35.615086070933	36.7754237078038	40.9620486792145	35.4001059283575	82.0942636035871
302	482.8852	73.86621	9	11	301	15.05	-20.7060000000001	21.9405999999998	30.168333801521	35.1202413310593	34.5990444656857	34.402671771144	81.8643243646097
303	483.9085	75.94924	9	11	302	15.1	20.4660000000001	41.6606000000002	46.4161905843211	33.8495562749168	30.4263288491487	33.9004741501258	80.6814032237557
304	484.8276	77.45652	9	11	303	15.15	18.3820000000003	30.1455999999999	35.3080036728219	32.7455716798809	31.6152666378185	36.533668317651	80.6439588236959
305	484.0602	78.22638	9	11	304	15.2	-15.3480000000002	15.3972000000002	21.7401672449871	29.2343466601132	32.0917682158986	37.8909059240587	80.7361906140297
306	484.8242	79.52276	9	11	305	15.25	15.2800000000002	25.9276	30.0951630957535	24.0772339904936	30.7699930269602	58.4499244320743	81.0299076868822
307	484.4106	79.04673	9	11	306	15.3	-8.27200000000062	-9.52060000000017	12.6122087026822	28.1102919445777	29.869864943348	78.4531422668086	80.9705581295958
308	484.1296	80.03925	9	11	307	15.35	-5.62000000000012	19.8504	20.6306272362233	30.3339801568803	28.9703666851574	76.2208421814064	81.792734373101
309	486.6188	81.26281	9	11	308	15.4	49.7840000000008	24.4712000000001	55.4732934432424	28.7944143740395	31.8935515333526	96.6145823015596	81.7373361532295
310	488.1951	80.79967	9	11	309	15.45	31.5260000000001	-9.26279999999991	32.8586083065002	30.5053832265829	35.0807991533532	114.911942538774	85.9148586899627
311	487.939	79.70948	9	11	310	15.5	-5.12200000000007	-21.8038000000001	22.3973341815495	33.8634993798212	75.9378001849341	117.718224824236	90.961671310577
312	488.3922	80.66589	9	11	311	15.55	9.06399999999962	19.1282000000001	21.1670529653988	35.6768111221274	122.307240067932	120.936231424556	92.0006843135779
313	488.3452	82.53636	9	11	312	15.6	-0.940000000000509	37.4093999999999	37.4212080024149	39.827618149826	122.015355513664	121.03385589537	91.7477591811332
314	490.2207	85.16238	9	11	313	15.65	37.5100000000009	52.5203999999999	64.5398521547738	123.081185995829	161.613897965301	123.276045638119	104.469991545403
315	492.3134	86.83761	9	11	314	15.7	41.8539999999996	33.5046	53.6126434449931	214.10909690928	197.73211686165	123.870749129904	117.321612174346
316	514.217826469063	87.9618595149674	9	11	315	15.75	438.088529381259	22.4849902993481	438.665173411563	210.167211647507	204.666456621512	123.345917686865	117.733256043784
317	538.024	88.62221	9	11	316	15.8	476.123470618741	13.2070097006519	476.306607532656	287.550984808474	212.002597905764	124.213255162207	117.50844043559
318	538.8793	88.39258	9	11	317	15.85	17.1059999999989	-4.5926	17.7117816935497	355.636615573475	213.097345105582	127.20489426365	117.404907097492
319	516.360291548137	86.8331912097187	9	11	318	15.9	-450.38016903726	-31.1877758056258	451.458717959608	286.251727247195	214.658539742884	125.535434977094	117.258534267883
320	496.6591	87.01602	9	11	319	15.95	-394.023830962739	3.65657580562583	394.040797269997	209.896098902249	212.660699106454	135.145142931835	117.55256937539
321	499.4893	90.62585	9	11	320	16	56.6039999999998	72.1966	91.740731780164	216.027478563658	170.754035188797	146.523236692797	117.250121592249
322	503.9197	92.27225	9	11	321	16.05	88.6079999999993	32.928	94.5284658079241	141.766094677295	126.119270256483	149.598696856012	117.282747907416
323	506.2128	93.0407	9	11	322	16.1	45.8620000000008	15.369	48.3686800005962	69.6847826394332	132.394433013636	149.59504421214	116.841220572815
324	509.8559	94.71061	9	11	323	16.15	72.8620000000001	33.3982	80.1517985277936	55.256343130398	89.4569719888864	172.406314773156	116.919654592843
325	511.5035	95.04761	9	11	324	16.2	32.9519999999991	6.74000000000007	33.6342370806882	42.3424416107179	72.5581690020189	196.752318424634	117.445832316099
326	511.0005	94.20663	9	11	325	16.25	-10.0599999999997	-16.8196	19.598534234988	48.761387463615	88.3800167640813	177.016587655494	117.523204144098
327	509.5027	94.22768	9	11	326	16.3	-29.9559999999997	0.421000000000049	29.9589582095236	37.1478493004778	87.1947958062595	156.563738604371	117.801846352655
328	505.5648	93.40376	9	11	327	16.35	-78.7580000000003	-16.4784	80.4634092650817	75.4315553646047	86.0927433186985	158.588972013577	117.96279645404
329	504.4657	93.2977	9	11	328	16.4	-21.9819999999993	-2.12119999999999	22.0841077121076	121.503690397765	130.154089803427	137.902486234206	117.21185318061
330	515.70035380393	93.9336435457058	9	11	329	16.45	224.693076078601	12.718870914116	225.052767401322	132.047150001801	180.843937742814	120.193196212006	116.612827431003
331	528.1614	94.89351	9	11	330	16.5	249.220923921398	19.197329085884	249.959209400788	123.424099173782	183.279140122192	116.782018360261	116.627093101194
332	532.2692	95.35653	9	11	331	16.55	82.1559999999999	9.2604	82.676256229706	223.160330306376	187.008206952259	113.629264390275	116.586385087187
333	533.7556	94.22612	9	11	332	16.6	29.7280000000001	-22.6082000000002	37.348155124986	286.256320121023	184.783511013518	112.648585250261	115.848751608929
334	507.730077006974	95.0405534133374	9	11	333	16.65	-520.510459860519	16.2886682667482	520.765263375077	245.054589846619	186.348000479525	110.563263547567	114.409456517742
335	480.7925	97.23281	9	11	334	16.7	-538.75154013948	43.8451317332519	540.53271647456	241.969263902716	167.828223421992	111.020915502295	113.545349109615
336	479.2848	98.83155	9	11	335	16.75	-30.154	31.9747999999998	43.9505580287667	246.142922853254	145.184019956442	111.700490601331	102.706475645032
337	475.9361	99.13567	9	11	336	16.8	-66.9740000000002	6.08240000000023	67.2496265101898	149.535670652675	140.063732974291	111.390437543104	90.9079248576901
338	473.4834	100.7032	9	11	337	16.85	-49.0539999999999	31.3505999999998	58.2164498776761	49.4001267229615	139.204427181823	108.720698644429	90.7847661393762
339	473.7015	102.577	9	11	338	16.9	4.36199999999985	37.4760000000001	37.7290023721805	45.3134500662641	90.9724372917071	108.888271384127	80.0505859980551
340	473.5282	104.5622	9	11	339	16.95	-3.46599999999967	39.7040000000001	39.8549968259942	38.1582020458666	41.1978932617752	98.0805119301717	70.8112264459277
341	472.5351	105.1918	9	11	340	17	-19.8620000000005	12.5919999999999	23.5171747452797	32.2659315103923	40.1218410804693	86.7309495095907	68.5410806245491
342	471.8819	106.6235	9	11	341	17.05	-13.0640000000005	28.6340000000001	31.4733864082024	32.4092039307396	35.7726681339486	83.5740733183629	66.4503521531434
343	470.59402082619	107.262644953171	9	11	342	17.1	-25.7575834761997	12.78289906342	28.7550972003048	32.9956598005889	32.6578862753399	82.1024590057177	65.6019059148318
344	468.671970913866	107.233674996904	9	11	343	17.15	-38.4409982464797	-0.579399125340103	38.4453644739167	34.9302320946746	31.4285422887285	56.4125982623285	64.8233027782798
345	466.5457	107.47	9	11	344	17.2	-42.5254182773199	4.72650006191998	42.7872761752409	33.3871342220306	28.3328004383509	30.3383797945952	66.0017598156199
346	464.9402	107.8899	9	11	345	17.25	-32.1100000000001	8.39799999999997	33.190036215708	33.0498410402875	28.2778790627399	28.3963636345701	67.775110798106
347	464.7775	106.7132	9	11	346	17.3	-3.25400000000059	-23.5339999999999	23.7578970449828	30.4478806467174	27.0844136624345	25.2521111110094	68.9316506508735
348	464.5215	108.0422	9	11	347	17.35	-5.11999999999944	26.5799999999999	27.0686312915889	23.6699410761128	25.0004908296122	22.9805602651751	68.5097231072409
349	465.3433	109.0128	9	11	348	17.4	16.4359999999999	19.4120000000001	25.4355625060662	21.6255260308052	21.8527592329499	22.1986857619044	71.0237139681316
350	465.7191	108.7747	9	11	349	17.45	7.51600000000053	-4.76200000000006	8.89757832221827	20.7816931028383	19.4788663274152	21.4292566798497	68.5563369201121
351	464.8399	109.5135	9	11	350	17.5	-17.5840000000005	14.776	22.9679609891696	16.951140618937	16.6708861886708	20.3001428888366	64.3973288679217
352	464.5703	108.5745	9	11	351	17.55	-5.39200000000051	-18.7799999999999	19.5387324051485	13.2576378191825	14.7315540880702	19.2714399160114	64.3488321579544
353	464.5789	108.9702	9	11	352	17.6	0.172000000000025	7.9140000000001	7.91586887208231	15.2877915787177	13.3032342550104	18.5552265794028	65.0845273393718
354	464.2994	108.7622	9	11	353	17.65	-5.58999999999969	-4.15999999999997	6.96804850729358	11.7162463465365	12.9688292350803	19.0833420089926	53.034566437847
355	463.7513	109.5411	9	11	354	17.7	-10.9619999999995	15.5779999999999	19.0483471198943	8.68141507330203	14.5257129213486	20.9826041289452	40.6996977102926
356	463.7409	109.2858	9	11	355	17.75	-0.208000000000084	-5.10600000000011	5.11023482826388	9.65532789108381	12.3224067149334	23.8497309948813	40.0553874810897
357	463.5519	109.3949	9	11	356	17.8	-3.78000000000043	2.18200000000024	4.3645760389761	12.6800206509781	11.4584661695884	26.4728637586434	38.9545129893856
358	463.5889	110.0331	9	11	357	17.85	0.740000000000691	12.764	12.7854329609912	13.7636342639796	12.1099623291934	28.2987475700529	38.6695869409832
359	464.6894	110.1279	9	11	358	17.9	22.0099999999991	1.89599999999984	22.0915123067652	12.9285670833303	16.3139247850353	33.1591565521363	37.9700803463054
360	463.7552	110.9177	9	11	359	17.95	-18.6839999999995	15.796	24.4664151849016	14.2355172658747	22.4863419304751	39.0321619100526	37.3403092751989
361	463.7827	110.8799	9	11	360	18	0.5499999999995	-0.755999999999801	0.934898925017645	14.564596767303	31.0285758010918	42.0637082262526	38.1853077493071
362	464.0711	110.4175	9	11	361	18.05	5.76800000000048	-9.24800000000005	10.8993269516978	19.9478289190925	38.2141734292165	45.1235909975459	38.1759731662724
363	463.3532	110.4899	9	11	362	18.1	-14.3579999999997	1.44800000000004	14.4308304681329	31.2090495969706	43.2942608850954	48.0665956730259	38.9349142814523
364	462.442728881539	112.764855470056	9	11	363	18.15	-18.2094223692206	45.49910940112	49.0076730657125	49.1285845188532	53.3494838691923	49.6565346133654	39.4474070838876
365	461.621164031807	116.719034346861	9	11	364	18.2	-16.43129699464	79.0835775360998	80.7725185742921	62.1928295925584	63.5386108987566	51.06101562599	38.7230818972637
366	460.896	121.1872	9	11	365	18.25	-14.5032806361394	89.3633130627802	90.5325735344306	72.0239250028877	71.8050097375717	51.7144113276094	38.2851420815558
367	460.4795	124.9754	9	11	366	18.3	-8.33000000000084	75.7639999999998	76.2205523202238	86.7511388192922	78.7887158255034	52.6569148677619	38.8857338270368
368	460.647	128.1503	9	11	367	18.35	3.35000000000036	63.4979999999999	63.5863075197797	95.8681722005425	84.0232290168585	54.3586136167913	40.253021861402
369	460.1074	134.2587	9	11	368	18.4	-10.7920000000001	122.168	122.643742147735	94.4814349562903	82.9991444416956	53.7414749307064	41.1502467149353
370	460.6907	140.5496	9	11	369	18.45	11.6660000000002	125.818	126.357685480544	95.3846020584484	79.6356893215048	53.251361870548	42.8716071726376
371	461.1758	144.7013	9	11	370	18.5	9.70199999999977	83.0340000000001	83.5988873131695	96.0225330308292	72.4002468541269	56.0704726097774	43.3606766569939
372	460.7844	148.7191	9	11	371	18.55	-7.82799999999952	80.3559999999999	80.7363878310144	79.2471500640989	67.0996563063072	57.0805064165334	43.0460524744043
373	460.5746	152.0513	9	11	372	18.6	-4.19600000000059	66.644	66.7759623816835	63.4032064424671	65.4229663484871	59.3146019835017	43.0411456108339
374	459.5545	153.6995	9	11	373	18.65	-20.4019999999991	32.9640000000001	38.7668273140835	50.3190587519636	54.1334659922204	59.8114721587826	42.9824348781634
375	459.2101	156.0311	9	11	374	18.7	-6.88800000000015	46.6320000000002	47.1379673723848	38.814710554166	42.9641128423395	56.4635596655823	43.2826949503421
376	458.3936	155.6318	9	11	375	18.75	-16.3300000000004	-7.98600000000022	18.1781488606518	34.8233996661451	40.3359354819832	52.7205531682304	44.4053147503605
377	459.5247	155.8924	9	11	376	18.8	22.6220000000001	5.21200000000022	23.2146468420264	29.019781920342	35.3722970075635	51.2986038954302	44.9651623976041
378	457.8499	157.528	9	11	377	18.85	-33.4960000000001	32.7119999999996	46.8194079415789	22.5250192422118	34.6059749501449	52.2072961527511	45.0948391735585
379	457.3625	157.534	9	11	378	18.9	-9.74799999999959	0.120000000000005	9.74873858506792	30.3528122120027	36.6237998758696	49.1413368777343	44.8138565676456
380	456.8177	157.0433	9	11	379	18.95	-10.8960000000002	-9.81400000000008	14.664153981734	31.9298834609609	33.2914300096598	46.7110524352227	45.8479360254518
381	454.7832	155.0249	9	11	380	19	-40.6899999999996	-40.3679999999997	57.3171137096064	34.3885502341448	33.0408594823338	44.6576450877352	46.921595112948
382	453.5934	154.0237	9	11	381	19.05	-23.796000000001	-20.0240000000002	31.1000030868174	44.2278178313972	35.4975514845532	40.9685139512627	46.8880923776856
383	451.994	151.5382	9	11	382	19.1	-31.9879999999989	-49.71	59.1127418074981	44.0578407771077	38.9916259570151	38.0156955486419	47.3912797992875
384	451.3948	148.6525	9	11	383	19.15	-11.9840000000011	-57.7139999999997	58.9450765713303	35.7289067526649	44.1492077632481	36.3083351429613	47.4562107730013
385	451.2676	147.9736	9	11	384	19.2	-2.54399999999919	-13.578	13.8142687102863	39.0652195081455	50.4579920281059	35.5043742746943	46.3081398329977
386	450.5162	147.7512	9	11	385	19.25	-15.0279999999998	-4.44799999999987	15.6724435873923	43.5947016798854	48.9793546934872	37.0962181731117	45.3973600413307
387	451.8884	145.7955	9	11	386	19.3	27.4439999999993	-39.1140000000001	47.7815668642205	44.070597695099	46.5647308949619	37.2734099274464	45.8087585967951
388	454.018	142.306	9	11	387	19.35	42.5919999999996	-69.7899999999998	81.7601526661977	56.8581432791042	41.4254161471388	35.8310647303257	45.8209124535835
389	453.8496	139.2444	9	11	388	19.4	-3.36799999999926	-61.232	61.3245566473985	62.2298026343095	35.992870410053	35.8862382045848	44.5941258977837
390	454.9715	135.5222	9	11	389	19.45	22.4379999999996	-74.4440000000003	77.7519966303119	54.0642422817784	37.7173185397288	38.4445101803556	44.1954486343827
391	455.657624283759	133.5093927174	9	11	390	19.5	13.72248567518	-40.2561456519999	42.5307403634189	39.2561306143923	41.1515768638897	37.7727176161186	43.9662863054881
392	455.603983470738	133.165867193024	9	11	391	19.55	-1.07281626041981	-6.87051048751982	6.95376510156484	27.915143125007	39.0492683703396	36.6956783388378	43.1661751743101
393	455.398625922348	133.492683072137	9	11	392	19.6	-4.10715096779995	6.5363175822597	7.7195943292674	18.5764938003534	32.6705035036363	35.4679576150733	42.0204313567928
394	455.6296	133.4909	9	11	393	19.65	4.61948155303958	-0.0356614427397517	4.61961920047218	20.0733510934698	27.6232686459215	35.10094938722	41.8094424628278
395	456.6264	132.3001	9	11	394	19.7	19.9360000000001	-23.8160000000005	31.0587500070436	24.0342944589008	26.4310283326053	36.1527200004132	40.9325911772177
396	457.758636977553	130.070347390757	9	11	395	19.75	22.6447395510604	-44.5950521848596	50.0150268290012	26.0848763928803	26.5660805387501	38.074166914431	40.9873892450944
397	458.4347	128.9158	9	11	396	19.8	13.5212604489402	-23.0909478151403	26.7584819287195	27.3313941668361	26.8266257827137	40.3189132981599	40.6690744287436
398	458.4197	129.8143	9	11	397	19.85	-0.300000000000864	17.9700000000003	17.9725039991652	34.2855628648572	29.5104990830077	39.434528754416	40.1494830157022
399	458.9619	129.8354	9	11	398	19.9	10.8440000000007	0.421999999999798	10.8522080702508	33.0588099840304	34.209028364387	40.046914917833	60.2852146687618
400	461.7172	131.636	9	11	399	19.95	55.1059999999995	36.0120000000001	65.8295934971495	29.6189571065266	34.5881214610976	41.6798448335428	75.2554739296947
401	463.9069	131.7743	9	11	400	20	43.7940000000003	2.7660000000003	43.8812624248668	32.9361217731351	34.9967569649723	43.274927523241	90.2442491727864
402	464.3847	131.7867	9	11	401	20.05	9.55600000000004	0.247999999999706	9.55921754120078	41.0866625619379	41.5885582259803	45.3638363973575	110.913792001766
403	465.8978	132.6211	9	11	402	20.1	30.2620000000002	16.6880000000003	34.5583273322078	34.8906800573379	46.1985540051956	46.0251671649436	109.779818254416
404	465.9334	135.2011	9	11	403	20.15	0.711999999999762	51.5999999999997	51.6049120142644	36.9347039459143	52.4705611897446	47.3105497826942	108.75159229433
405	466.9669	136.604	9	11	404	20.2	20.6700000000001	28.0580000000003	34.8496809741498	53.5581593454339	56.9286613344803	46.3608080797412	109.796811493235
406	467.4971	139.2566	9	11	405	20.25	10.6039999999996	53.0519999999996	54.1013818677485	59.4609862372561	59.9837745077319	44.8785603170772	110.591199383486
407	470.5525	142.7404	9	11	406	20.3	61.1080000000004	69.676	92.6764945387991	63.8544598175512	63.9010470120013	44.0647389300408	109.976433195469
408	472.2222	145.4745	9	11	407	20.35	33.3939999999996	54.6820000000002	64.0724617913187	78.9666426116227	62.5398352468795	44.4679013010787	109.584855791699
409	474.0889	148.6443	9	11	408	20.4	37.3340000000007	63.3959999999996	73.5722799157401	83.0328450695496	60.4120712010014	84.6841911329388	108.937043413127
410	475.5219	153.9756	9	11	409	20.45	28.6599999999999	106.626	110.410594944507	74.2439346785687	58.1334946983848	112.066437679034	107.640840632941
411	477.0609	157.3641	9	11	410	20.5	30.7799999999997	67.7700000000004	74.4323941573831	65.618684256503	54.760363669182	142.715780729454	107.201584960262
412	478.6318	155.5015	9	11	411	20.55	31.4179999999999	-37.2520000000003	48.7319425838948	56.9696825844516	46.5409196341014	185.131905664694	107.305188417863
413	477.8095	156.1501	9	11	412	20.6	-16.4459999999997	12.9720000000003	20.94620968099	37.3003467851468	42.7372485969617	184.091678893759	107.520973353986
414	478.1898	154.6822	9	11	413	20.65	7.60599999999954	-29.3580000000003	30.327271555483	26.4878822688145	116.897821076133	182.40223520144	107.541902887169
415	478.0104	155.2581	9	11	414	20.7	-3.58799999999974	11.5180000000004	12.0639159479833	18.837904589634	167.204214023587	183.440902986056	107.211806450762
416	477.9609	154.2408	9	11	415	20.75	-0.990000000000464	-20.3460000000001	20.3700715757212	19.8558129374204	225.447786951176	183.10823185254	106.31960162462
417	478.2556	154.6742	9	11	416	20.8	5.89400000000069	8.66800000000012	10.4820541879925	176.825959567814	306.362764317386	179.633953092779	105.794068717173
418	479.3148	155.431	9	11	417	20.85	21.1839999999995	15.136	26.0357514199222	297.108081262028	305.643522540638	179.735182828983	105.504516512317
419	462.869473206487	118.137043719503	9	11	418	20.9	-328.90653587026	-745.87912560994	815.178004707453	424.407691633538	304.392399201879	177.827171908422	105.300265355927
420	450.4089	90.10828	9	11	419	20.95	-249.211464129739	-560.57527439006	613.47452441905	593.887624045138	308.748311273728	173.601836432339	104.614005421884
421	464.293930290502	119.872272722562	9	11	420	21	277.700605810039	595.27985445124	656.868123433275	591.431232143855	311.456100035898	171.128242397282	104.437269229608
422	482.3418	158.7847	9	11	421	21.05	360.95739418996	778.24854554876	857.88171624599	431.958838835944	312.726986551456	169.246540438368	105.3694554498
423	482.9091	159.1734	9	11	422	21.1	11.3460000000009	7.774	13.7537919135059	320.388541285429	316.733117061004	169.016779543028	105.699373257751
424	483.6989	158.7614	9	11	423	21.15	15.7959999999991	-8.23999999999955	17.8160381678971	198.504508438258	238.756522740711	167.773255991643	106.039880196177
425	485.7123	160.68	9	11	424	21.2	40.2680000000009	38.372	55.6230366664754	31.5663490577737	179.99945884109	168.062804821783	106.126890446801
426	486.7401	162.8182	9	11	425	21.25	20.5559999999991	42.7639999999997	47.447959197419	42.0350019781526	116.808697843388	167.760642932163	106.577821975474
427	486.9779	163.9531	9	11	426	21.3	4.75599999999986	22.6980000000003	23.190919343571	45.5542066454774	32.1303165593493	167.523398504306	106.17172977361
428	489.7387	165.7697	9	11	427	21.35	55.2160000000003	36.3319999999999	66.0970565154004	39.6103763967517	32.3900365454189	166.541131723556	107.284582728356
429	491.2117	166.7522	9	11	428	21.4	29.4600000000003	19.6499999999997	35.4120615045214	35.1128872485194	31.1541127814073	125.916339578916	107.819037258607
430	492.3083	167.4414	9	11	429	21.45	21.9319999999993	13.784	25.9038854228467	32.6942840609249	27.377298369838	97.1615731647336	105.916512212972
431	493.4285	167.9916	9	11	430	21.5	22.4040000000002	11.0040000000004	24.9605134562576	22.7450711126852	24.0651858284283	66.1587577297628	105.142921431948
432	493.6497	168.5005	9	11	431	21.55	4.42400000000021	10.1779999999997	11.0979034055985	16.7540189173372	22.3198104571563	25.6070052349055	105.128101508624
433	494.1055	169.1792	9	11	432	21.6	9.11600000000021	13.5740000000004	16.3509917742018	15.1442203429243	16.3491463861074	27.3070676217443	105.888131793704
434	493.9057	169.365	9	11	433	21.65	-3.99599999999964	3.71600000000001	5.45680052778157	13.0174844083371	13.076156417121	29.6775251909133	105.455140276043
435	494.7433	169.6739	9	11	434	21.7	16.751999999999	6.17799999999988	17.8548925507819	11.9453368533877	14.3236874883769	28.812877907545	107.178908288111
436	495.44712060575	169.807249055336	9	11	435	21.75	14.0764121150005	2.66698110671996	14.3268337833219	9.95322165952969	15.5088176161371	30.0474120984082	109.107202364953
437	495.704411146847	169.6804056434	9	11	436	21.8	5.14581082194013	-2.53686823871988	5.73716563085134	9.39829391690473	19.0836939104618	32.7095064544417	109.690756781284
438	495.7013	169.3609	9	11	437	21.85	-0.0622229369400884	-6.39011286800041	6.39041580491175	13.5031546338296	22.2240986980697	34.8339826277285	110.92935023443
439	495.833	169.3862	9	11	438	21.9	2.63400000000047	0.506000000000313	2.68216181465675	18.000150823937	28.2009376004193	37.8109026087919	92.0182919241306
440	496.7945	171.0469	9	11	439	21.95	19.23	33.2139999999998	38.3791961354063	26.2220509675358	30.248457445252	38.2311879936059	77.1253478378018
441	498.0096	172.4294	9	11	440	22	24.301999999999	27.6499999999999	36.8118147338588	34.4949757366098	36.0296383683881	39.1576004666137	61.7073568272186
442	499.8972	173.8163	9	11	441	22.05	37.7520000000004	27.7380000000005	46.8466663488456	47.0035812839339	43.099202451727	41.0096625788795	41.7049850159897
443	500.8829	175.9911	9	11	442	22.1	19.7140000000002	43.4959999999995	47.7550396502816	46.9937602566744	53.3188188693496	42.7594840443803	42.0435465945144
444	503.0086	178.4644	9	11	443	22.15	42.5139999999999	49.4660000000005	65.2251895512772	54.0591259128393	62.5456488004628	43.137024560443	42.1790541206304
445	503.0366	180.3807	9	11	444	22.2	0.5600000000004	38.3259999999996	38.3300909991089	59.9763539359182	62.1386884988348	46.2950117544394	42.0765102881962
446	506.4971	181.398	9	11	445	22.25	69.2099999999994	20.3460000000001	72.1386430146833	72.1426620020895	62.8063833170904	50.4537617977436	41.9157990665982
447	510.1681	182.4604	9	11	446	22.3	73.4199999999998	21.2479999999999	76.43280646424	78.0877163169918	62.9356312472972	51.8581150582619	42.5402992756442
448	513.8574	186.4437	9	11	447	22.35	73.7860000000001	79.6660000000003	108.586579981138	77.2836167409953	63.2948693906908	55.3175687453051	41.5861466342844
449	516.41	190.4466	9	11	448	22.4	51.0519999999997	80.0579999999997	94.9504611257887	71.5536407213414	58.0731115204668	58.1202442693454	41.0304167125608
450	516.2437	192.154	9	11	449	22.45	-3.32599999999957	34.1480000000001	34.3095931191264	65.8949085586761	62.3415660636268	57.0891225108699	40.5115234327982
451	514.1714	191.4954	9	11	450	22.5	-41.4460000000008	-13.1720000000001	43.4887629164141	54.4470767792921	64.877885227099	57.2559559246744	40.2909196598745
452	511.7694	191.341	9	11	451	22.55	-48.0399999999986	-3.08799999999962	48.1391456509135	38.0585067239418	60.6170276647968	57.8029647970739	40.8505148409658
453	509.3072	192.0683	9	11	452	22.6	-49.2439999999999	14.5459999999997	51.3474210842179	47.3995153862584	57.3163186212606	56.7800255672846	41.0040721926774
454	509.9269	192.2657	9	11	453	22.65	12.3939999999993	3.94800000000032	13.007610849037	58.2021297328566	53.694839738228	54.6805830503474	41.5124931870188
455	506.2467	190.5732	9	11	454	22.7	-73.6040000000003	-33.8499999999999	81.0146364307094	55.3391467709176	52.0395565229051	55.3401426688474	41.7330857617554
456	501.9101	188.346	9	11	455	22.75	-86.7319999999995	-44.5440000000002	97.5018346494051	60.185560463229	51.7055285322583	53.7841860347882	41.7921445002559
457	500.6493	187.2188	9	11	456	22.8	-25.2160000000003	-22.5440000000003	33.8242308412184	69.3311727525142	52.6702983468507	52.3710920968468	43.2608621052866
458	497.2792	185.5091	9	11	457	22.85	-67.4019999999996	-34.194	75.5794895457752	56.6795976595517	50.2651817438783	48.3383106408402	43.9375364311672
459	494.3578	185.8093	9	11	458	22.9	-58.4280000000001	6.00400000000036	58.735672295463	45.2089273316601	51.2880545802281	44.2499308163297	44.4726954544069
460	493.4932	185.6075	9	11	459	22.95	-17.2919999999999	-4.0360000000004	17.7567609658969	50.0014499227838	48.3387192740681	42.7918588719906	44.8502251854298
461	491.5446	186.0899	9	11	460	23	-38.972	9.64800000000025	40.148483009947	40.3448030245276	42.6904868424773	41.4242388531353	44.4719399299963
462	488.7136	186.6676	9	11	461	23.05	-56.6200000000003	11.5539999999999	57.786843796837	33.2449364079419	44.1251565288967	40.6913671030521	44.9065081248547
463	487.3488	186.6735	9	11	462	23.1	-27.296	0.117999999999938	27.2962550544942	39.9978408885844	39.3603026604199	39.2486603409746	44.3678913380351
464	486.348	186.0834	9	11	463	23.15	-20.0159999999994	-11.8019999999996	23.2363392125344	40.1720463532945	34.8050218944315	39.8879618135947	43.7915229532352
465	484.3864	184.4136	9	11	464	23.2	-39.2320000000007	-33.3960000000002	51.5212833691093	38.2488631350096	33.5441612210761	37.1711597690714	43.311975733589
466	482.3355	184.4312	9	11	465	23.25	-41.0179999999991	0.351999999999748	41.0195103334977	38.3758022963121	31.1429491740123	33.1305272027681	42.9774878958075
467	480.6035	182.7575	9	11	466	23.3	-34.6400000000006	-33.4739999999999	48.170927705412	36.365107380921	28.7124358592534	34.6636091523112	42.2443483870103
468	479.2133	182.8905	9	11	467	23.35	-27.8039999999999	2.6600000000002	27.9309508610071	27.0904815535678	28.2321389380708	32.5575041170292	40.4189949480787
469	479.5501	182.3239	9	11	468	23.4	6.73599999999965	-11.3319999999999	13.1828646355787	22.11385199473	28.4878690469612	30.8251466394683	38.4479452058306
470	479.3038	182.2491	9	11	469	23.45	-4.92599999999925	-1.49600000000021	5.1481542323432	19.1760085834973	26.0036002640748	32.6113278599896	40.5300083814566
471	478.582	181.8886	9	11	470	23.5	-14.4360000000006	-7.21000000000004	16.1363625393091	18.0884755798295	23.5705675630589	31.6879239353183	42.0438612125889
472	478.0479	183.4752	9	11	471	23.55	-10.6819999999993	31.7320000000001	33.4817106492484	20.6106307130015	25.2020617757257	32.0100514526355	42.5895287130092
473	478.736	182.5856	9	11	472	23.6	13.7619999999993	-17.792	22.4932858426683	24.9167189745819	25.7547055736385	31.9557571087857	42.6500493875335
474	480.0037	182.8227	9	11	473	23.65	25.3539999999998	4.74199999999996	25.7936403014385	25.0272831313878	26.8452713845052	32.902462856123	43.1190388503729
475	479.286	183.9471	9	11	474	23.7	-14.3539999999996	22.4880000000002	26.6785955402453	31.2281149679542	31.6784944989031	31.2838087983306	42.564748780614
476	479.7197	183.2342	9	11	475	23.75	8.67399999999975	-14.2580000000004	16.6891833233387	33.4209355674476	32.2328986966243	32.1707897568269	42.6960466489217
477	477.4493	180.9448	9	11	476	23.8	-45.4079999999999	-45.788	64.4858698320802	33.0799120560089	35.3076670460175	32.1176046771737	42.4038549407773
478	475.8524	180.4464	9	11	477	23.85	-31.9380000000001	-9.96799999999951	33.4573888401351	38.4402700232244	35.6793752795005	32.4996792553172	42.1607460562787
479	476.015	179.253	9	11	478	23.9	3.25199999999995	-23.8680000000005	24.0885227442453	39.4385142618609	37.3170566652847	32.6459595953315	41.903720157691
480	474.5589	177.0102	9	11	479	23.95	-29.1219999999998	-44.8559999999998	53.4803853763225	39.3872191240809	36.5640173325864	38.2681578909226	41.8046822906107
481	473.4828	176.8794	9	11	480	24	-21.5219999999999	-2.61599999999987	21.6804045165213	37.9378149915535	40.7710119505948	42.6634835720424	42.045350080998
482	475.815	179.0872	9	11	481	24.05	46.644	44.1559999999998	64.2293941431802	41.5542012745605	39.0331475786217	44.4876903229663	42.0037070560029
483	476.2423	177.8483	9	11	482	24.1	8.54600000000005	-24.778	26.210368177498	34.6877646419485	39.2446529369959	46.0514384340925	43.4302017827035
484	474.7499	176.3588	9	11	483	24.15	-29.8479999999995	-29.7899999999998	42.1704541592803	42.1035096393288	38.4466478061577	46.3501158871511	43.8834281678695
485	474.7455	177.3162	9	11	484	24.2	-0.0880000000006476	19.1480000000001	19.1482022132629	38.6790760331626	44.8578212829421	47.9583377921566	42.8576003265517
486	475.2012	174.4138	9	11	485	24.25	9.11399999999958	-58.048	58.7591295034226	40.5514908824384	53.0940684474605	52.2615660950753	43.7205420380383
487	475.424	176.7586	9	11	486	24.3	4.45600000000013	46.8959999999998	47.1072261123491	35.339094337755	53.6677135999151	50.1441007292433	44.6712837531241
488	476.6897	175.509	9	11	487	24.35	25.3140000000008	-24.9920000000003	35.5724424238771	55.0278779239356	56.4235015886844	51.7639879955283	46.5068445386488
489	476.1029	176.0607	9	11	488	24.4	-11.7360000000008	11.0340000000002	16.1084714358633	64.0846272555922	55.3831751090175	52.9822936759137	46.5194292503349
490	474.8087	170.3253	9	11	489	24.45	-25.8839999999998	-114.708	117.592120144166	68.6563511666675	59.3526582517267	50.9980367212319	47.5709683229101
491	471.9429	165.9837	9	11	490	24.5	-57.3159999999996	-86.832	104.042876161705	72.2955122949304	63.7521202395558	52.4027762266776	47.8304840817111
492	471.042	162.6034	9	11	491	24.55	-18.0180000000007	-67.6060000000001	69.9658456677259	75.4272558802799	61.2550538798649	51.9973626593704	48.7350499260753
493	469.9878	160.1303	9	11	492	24.6	-21.0839999999996	-49.4619999999998	53.7682480651914	63.6774385795177	64.2833230540606	54.9046464566213	48.8894556417824
494	470.9844	161.3671	9	11	493	24.65	19.932	24.7359999999998	31.7671893626111	63.4196132235194	67.5179395456696	54.864393479616	49.0523903843776
495	468.7968	159.3997	9	11	494	24.7	-43.7519999999995	-39.348	58.843033640355	53.8537565930623	57.1382521595217	54.4313918547728	49.2243327508764
496	469.8345	154.3679	9	11	495	24.75	20.7539999999995	-100.636	102.753749381714	56.2711338131908	51.7114840058947	55.2702943192498	50.7712670115188
497	470.8492	153.9258	9	11	496	24.8	20.2940000000001	-8.84199999999964	22.1365625154403	59.6086232110592	50.3270117188257	57.2249628290745	49.5340488255786
498	471.8427	150.7865	9	11	497	24.85	19.8699999999997	-62.7860000000004	65.8551341658343	50.5990657395257	53.3857913245582	60.5140098219803	49.0984111916405
499	469.6072	149.8526	9	11	498	24.9	-44.71	-18.6779999999999	48.4546363519529	40.00335478827	54.3456118502145	60.3928989053382	49.2089355659262
500	470.1518	149.4293	9	11	499	24.95	10.8920000000001	-8.46599999999967	13.7952462826872	46.8002668445891	49.5101254578189	56.8737787548976	48.0492868981934
501	468.4258	151.2223	9	11	500	25	-34.52	35.8599999999996	49.7751946254353	50.5004488359256	46.7884683989438	52.9974845913798	47.9992286375993
502	470.3083	149.1414	9	11	501	25.05	37.6499999999999	-41.6179999999997	56.1211227970357	49.0826004893698	53.194871778284	52.9824095291843	47.4449667556172
503	471.5807	145.1201	9	11	502	25.1	25.4480000000001	-80.4259999999999	84.3560441225168	48.4211851761122	56.7446965899	51.7274728494723	47.2388519154993
504	470.0059	143.7793	9	11	503	25.15	-31.4959999999996	-26.816	41.3653946191739	53.5735820096176	53.2678582650069	51.7546648816041	46.8540445349165
505	470.1284	144.2892	9	11	504	25.2	2.45000000000005	10.1979999999998	10.4881697163993	59.5894767119789	56.6093053502734	50.4903277095963	46.8119018491268
506	471.7471	140.8768	9	11	505	25.25	32.3739999999998	-68.2479999999998	75.5371787929624	62.9889443438744	54.283485176865	49.2809679279624	47.2553310949244
507	468.3445	143.5223	9	11	506	25.3	-68.0520000000001	52.91	86.2005963088424	57.453116040644	55.637807339543	48.9239969219138	51.1769944072238
508	468.6638	148.5799	9	11	507	25.35	6.38599999999997	101.152	101.353382281994	64.7974255244346	50.0691543743863	46.4328343877527	55.509721110467
509	467.9913	148.7065	9	11	508	25.4	-13.4499999999991	2.53199999999993	13.6862531030219	54.9933883441124	49.1637179129937	45.4355774559387	57.2223633493142
510	470.2015	147.8777	9	11	509	25.45	44.2039999999997	-16.576	47.2097171353523	51.686137967107	51.4705299613737	45.100537075155	56.2445147826173
511	471.5123	147.6785	9	11	510	25.5	26.2159999999994	-3.98399999999981	26.5169928913512	37.1493644048982	51.7734674569809	43.595681048521	55.9295730985097
512	474.9953	147.6396	9	11	511	25.55	69.6600000000001	-0.778000000000247	69.6643444238156	40.8743197853434	44.6531220655437	42.8925708518641	56.8142588122128
513	476.3621	147.2075	9	11	512	25.6	27.3360000000002	-8.64199999999983	28.66951447095	38.1436343983128	36.1209721856054	39.5730573743773	58.5543566151357
514	476.7393	145.6366	9	11	513	25.65	7.54400000000032	-31.4180000000005	32.311030005248	48.5535465698495	37.6032966468705	38.8436955902171	60.5475280555728
515	478.2385	146.3899	9	11	514	25.7	29.9839999999995	15.0660000000005	33.5562902001992	37.6201061639803	33.5917688000365	39.1924118434808	62.3832105501549
516	482.1654	146.4958	9	11	515	25.75	78.5379999999998	2.11799999999982	78.5665537490347	35.0925799663126	32.9078769201769	39.2403678705991	62.7682567496651
517	482.9147	146.5247	9	11	516	25.8	14.9860000000001	0.577999999999861	14.9971423944698	34.3322735083976	30.1473343641852	45.1290259853732	64.5210333814095
518	483.3738	147.1818	9	11	517	25.85	9.1820000000007	13.1420000000003	16.0318834826111	29.0399032017602	29.0769603743684	50.5054323989536	65.7889048423962
519	484.7786	147.4237	9	11	518	25.9	28.0959999999993	4.83799999999974	28.5094977156729	17.2622072705044	28.5236732674404	54.0518277932902	67.4472914599487
520	485.1332	147.4144	9	11	519	25.95	7.0920000000001	-0.185999999999922	7.09443866701245	22.6745625643901	26.914293725588	55.6152508103371	69.8310506465326
521	484.1879	147.1415	9	11	520	26	-18.9059999999995	-5.45799999999986	19.6780740927556	23.0613407824242	26.7072682842172	58.8616616056395	70.0847299995193
522	485.0249	145.2123	9	11	521	26.05	16.7399999999998	-38.5840000000002	42.0589188638986	22.7150730264833	45.6049299052027	60.6461080952412	70.1229519720912
523	485.3319	144.3681	9	11	522	26.1	6.14000000000033	-16.884	17.9657745727816	24.7886842494157	64.8898926123019	65.3812403807992	68.1472246746359
524	485.8051	145.6206	9	11	523	26.15	9.46399999999926	25.05	26.7781589359684	36.15232929793	70.50035893971	69.3403912295416	67.9154103342585
525	485.996	146.4726	9	11	524	26.2	3.81799999999998	17.0400000000001	17.4624947816743	68.5352972460153	77.6387328206377	74.2760933907134	68.4801451005869
526	489.3828	148.2499	9	11	525	26.25	67.7359999999999	35.5459999999999	76.4962993353272	106.71844444218	84.8154462911021	76.2555455713678	67.7686000314157
527	493.876535085796	157.405203407131	9	11	526	26.3	89.8747017159201	183.10606814262	203.973758604325	118.285644852937	91.1448818262972	80.1180698409052	66.4148683726147
528	496.6803	167.4659	9	11	527	26.35	56.0752982840802	201.21393185738	208.881510553603	130.48878139186	101.68552038723	85.1449752970397	64.9699378345215
529	496.9547	171.6877	9	11	528	26.4	5.48800000000028	84.436	84.614160989754	133.478563284274	110.157109191643	89.4590054639588	65.2005694105368
530	499.1626	174.9315	9	11	529	26.45	44.1579999999999	64.8759999999999	78.4781774762894	113.754466406579	121.637893055839	94.5615642179102	64.8132930593176
531	502.6654	177.8702	9	11	530	26.5	70.0559999999996	58.7740000000002	91.4452087973994	96.6525963322803	125.803822858518	96.5737789505175	65.8930904646134
532	503.3098	183.0983	9	11	531	26.55	12.8880000000004	104.562	105.353274215849	102.028573530349	114.631209776608	97.3533330923183	NA
533	506.0117	188.6437	9	11	532	26.6	54.0380000000005	110.908	123.372160182109	112.787004719818	105.400057981777	96.7213919748944	NA
534	508.1789	193.7799	9	11	533	26.65	43.3439999999996	102.724	111.494046980097	118.129082432763	108.417651988208	96.9871250783	NA
535	512.3249	198.9325	9	11	534	26.7	82.9199999999992	103.052	132.270333423636	115.507953146636	111.484395615183	97.7678783576929	NA
536	514.5545	204.4034	9	11	535	26.75	44.5920000000001	109.418	118.155597362123	114.147519631275	108.332111609933	96.2968321922322	NA
537	515.5153	208.9146	9	11	536	26.8	19.2160000000013	90.224	92.2476277852176	114.806730446066	103.561784358339	87.7007107598562	NA
538	517.2438	214.4809	9	11	537	26.85	34.5699999999988	111.326	116.569992605301	110.181786510547	91.7572635625588	79.4344432700895	NA
539	520.3646	219.2978	9	11	538	26.9	62.4160000000006	96.3380000000001	114.790101054055	98.5351407871032	83.8171409649572	76.3493110277835	NA
540	522.7681	224.1973	9	11	539	26.95	48.0700000000002	97.9900000000004	109.145613746042	91.6156155700424	73.8978636595468	74.011335308298	NA
541	523.9244	226.9613	9	11	540	27	23.1259999999997	55.2799999999996	59.9223687449015	69.3670074938428	66.789841525946	72.9245193235872	NA
542	525.2409	229.5256	9	11	541	27.05	26.3300000000004	51.2860000000001	57.6500016999135	52.8275514838481	60.7702117431048	NA	NA
543	524.9942	229.626	9	11	542	27.1	-4.93400000000065	2.00800000000015	5.32695222430303	37.6139408085462	53.4688285584014	NA	NA
544	525.2955	231.2021	9	11	543	27.15	6.02599999999939	31.5219999999999	32.0928210040811	35.0445422647888	44.2809700673593	NA	NA
545	526.866	231.7206	9	11	544	27.2	31.4100000000008	10.3699999999998	33.0775603695321	29.9248079161672	36.5382750014132	NA	NA
546	528.9854	230.6967	9	11	545	27.25	42.3880000000008	-20.478	47.0753760261144	37.57064962296	37.5169270372415	NA	NA
547	529.0491	232.298	9	11	546	27.3	1.27399999999852	32.0260000000002	32.0513299568053	35.7343886508706	NA	NA	NA
548	530.4884	233.9324	9	11	547	27.35	28.7860000000001	32.688	43.556160758267	35.4626091942802	NA	NA	NA
549	530.5681	235.0752	9	11	548	27.4	1.59400000000005	22.8559999999999	22.9115161436339	39.9893118096941	NA	NA	NA
550	531.8235	236.0443	9	11	549	27.45	25.1080000000002	19.3819999999999	31.7186630865805	NA	NA	NA	NA
551	534.5527	238.2122	9	11	550	27.5	54.5839999999998	43.3580000000001	69.7088891031839	NA	NA	NA	NA
552	NA	NA	9	11	551	27.55	NA	NA	NA	NA	NA	NA	NA
553	NA	NA	9	11	552	27.6	NA	NA	NA	NA	NA	NA	NA
554	NA	NA	9	11	553	27.65	NA	NA	NA	NA	NA	NA	NA
555	NA	NA	9	11	554	27.7	NA	NA	NA	NA	NA	NA	NA
556	NA	NA	9	11	555	27.75	NA	NA	NA	NA	NA	NA	NA
557	NA	NA	9	11	556	27.8	NA	NA	NA	NA	NA	NA	NA
558	NA	NA	9	11	557	27.85	NA	NA	NA	NA	NA	NA	NA
559	NA	NA	9	11	558	27.9	NA	NA	NA	NA	NA	NA	NA
560	NA	NA	9	11	559	27.95	NA	NA	NA	NA	NA	NA	NA
561	NA	NA	9	11	560	28	NA	NA	NA	NA	NA	NA	NA
562	NA	NA	9	11	561	28.05	NA	NA	NA	NA	NA	NA	NA
563	NA	NA	9	11	562	28.1	NA	NA	NA	NA	NA	NA	NA
564	NA	NA	9	11	563	28.15	NA	NA	NA	NA	NA	NA	NA
565	NA	NA	9	11	564	28.2	NA	NA	NA	NA	NA	NA	NA
566	NA	NA	9	11	565	28.25	NA	NA	NA	NA	NA	NA	NA
567	NA	NA	9	11	566	28.3	NA	NA	NA	NA	NA	NA	NA
568	NA	NA	9	11	567	28.35	NA	NA	NA	NA	NA	NA	NA
569	NA	NA	9	11	568	28.4	NA	NA	NA	NA	NA	NA	NA
570	NA	NA	9	11	569	28.45	NA	NA	NA	NA	NA	NA	NA
571	NA	NA	9	11	570	28.5	NA	NA	NA	NA	NA	NA	NA
572	NA	NA	9	11	571	28.55	NA	NA	NA	NA	NA	NA	NA
573	NA	NA	9	11	572	28.6	NA	NA	NA	NA	NA	NA	NA
574	NA	NA	9	11	573	28.65	NA	NA	NA	NA	NA	NA	NA
575	NA	NA	9	11	574	28.7	NA	NA	NA	NA	NA	NA	NA
576	NA	NA	9	11	575	28.75	NA	NA	NA	NA	NA	NA	NA
577	NA	NA	9	11	576	28.8	NA	NA	NA	NA	NA	NA	NA
578	NA	NA	9	11	577	28.85	NA	NA	NA	NA	NA	NA	NA
579	NA	NA	9	11	578	28.9	NA	NA	NA	NA	NA	NA	NA
580	NA	NA	9	11	579	28.95	NA	NA	NA	NA	NA	NA	NA
581	NA	NA	9	11	580	29	NA	NA	NA	NA	NA	NA	NA
582	NA	NA	9	11	581	29.05	NA	NA	NA	NA	NA	NA	NA
583	NA	NA	9	11	582	29.1	NA	NA	NA	NA	NA	NA	NA
584	NA	NA	9	11	583	29.15	NA	NA	NA	NA	NA	NA	NA
585	NA	NA	9	11	584	29.2	NA	NA	NA	NA	NA	NA	NA
586	NA	NA	9	11	585	29.25	NA	NA	NA	NA	NA	NA	NA
587	NA	NA	9	11	586	29.3	NA	NA	NA	NA	NA	NA	NA
588	NA	NA	9	11	587	29.35	NA	NA	NA	NA	NA	NA	NA
589	NA	NA	9	11	588	29.4	NA	NA	NA	NA	NA	NA	NA
590	NA	NA	9	11	589	29.45	NA	NA	NA	NA	NA	NA	NA
591	NA	NA	9	11	590	29.5	NA	NA	NA	NA	NA	NA	NA
592	NA	NA	9	11	591	29.55	NA	NA	NA	NA	NA	NA	NA
593	NA	NA	9	11	592	29.6	NA	NA	NA	NA	NA	NA	NA
594	NA	NA	9	11	593	29.65	NA	NA	NA	NA	NA	NA	NA
595	NA	NA	9	11	594	29.7	NA	NA	NA	NA	NA	NA	NA
596	NA	NA	9	11	595	29.75	NA	NA	NA	NA	NA	NA	NA
597	NA	NA	9	11	596	29.8	NA	NA	NA	NA	NA	NA	NA
598	NA	NA	9	11	597	29.85	NA	NA	NA	NA	NA	NA	NA
599	NA	NA	9	11	598	29.9	NA	NA	NA	NA	NA	NA	NA
600	NA	NA	9	11	599	29.95	NA	NA	NA	NA	NA	NA	NA
601	NA	NA	9	11	600	30	NA	NA	NA	NA	NA	NA	NA
