# Supplementary material for: An automated feeding system for the African killifish reveals the impact of diet on lifespan and allows scalable assessment of associative learning
Source: eLife. 2022 Nov 10;11:e69008. doi: 10.7554/eLife.69008 (PMC9788828; doi:10.7554/eLife.69008)
Supplement: Figure 6—source data 3. [file elife-69008-fig6-data3.zip › Filtered and Interpolated Trajectories with Kinematics/t9_REC008 DLC_likelihood-euclidean-filtered_splines-interpolated_kinematics_02_resnet50_TrainAllTheThingsJun28shuffle1_1030000.csv]

	x2	y2	fishnum	recording_num	bodyparts_coords	seconds	velocity_x	velocity_y	velocity_xy	velocity_xy_5frame	velocity_xy_10frame	velocity_xy_20frame	velocity_xy_40frame
1	97.00542	133.979	9	8	0	0	0	0	0	NA	NA	NA	NA
2	91.25824	141.8351	9	8	1	0.05	-114.9436	157.122	194.677564359533	NA	NA	NA	NA
3	82.05866	146.9975	9	8	2	0.1	-183.9916	103.248	210.981180143064	134.415801934247	NA	NA	NA
4	78.33936	152.0449	9	8	3	0.15	-74.3860000000001	100.948	125.394480341042	165.793927127547	NA	NA	NA
5	75.0117	158.2616	9	8	4	0.2	-66.5531999999999	124.333999999999	141.025784827598	152.007371132617	124.514951516677	NA	NA
6	68.12968	162.0265	9	8	5	0.25	-137.6404	75.2980000000002	156.8906259665	142.120077048153	132.457194805345	NA	NA
7	67.39528	168.2707	9	8	6	0.3	-14.6879999999999	124.884	125.74478438488	131.194540452296	119.239666835904	NA	NA
8	68.05315	176.3211	9	8	7	0.35	13.1574000000001	161.008	161.544709720746	114.614101099106	102.577167009359	NA	NA
9	67.02576	179.707	9	8	8	0.4	-20.5477999999999	67.7179999999998	70.766797361757	99.1204624831429	94.3745162418948	NA	NA
10	66.56549	182.5765	9	8	9	0.45	-9.20540000000017	57.3900000000003	58.1235880616471	86.4719625391914	83.8840486427886	131.8358172298	NA
11	64.67878	186.0708	9	8	10	0.5	-37.7341999999999	69.8859999999996	79.4224328866847	63.0342569705651	74.6879277214042	157.429418473372	NA
12	62.66681	188.4621	9	8	11	0.55	-40.2394000000001	47.826	62.5022846651225	57.5544920314937	79.1271714751371	149.867465201152	NA
13	61.47694	190.3337	9	8	12	0.6	-23.7974	37.432	44.3561818776143	53.1539961864713	75.1948768436963	143.483015502205	NA
14	59.8964484716911	191.818287202534	9	8	13	0.65	-31.6098305661779	29.6917440506803	43.3679726663997	50.2553929596655	86.2857642425166	141.340128923118	NA
15	58.09144	191.7568	9	8	14	0.7	-36.1001694338221	-1.22974405068021	36.1211088365355	71.7823804110829	139.156682942923	138.758035504841	NA
16	55.1083	190.476	9	8	15	0.75	-59.6628	-25.616	64.9294167526553	87.3554967168274	182.401642141398	135.86798479321	NA
17	46.9429314942409	192.862093643107	9	8	16	0.8	-163.307370115182	47.7218728621398	170.13722192221	115.01703645354	180.495263566399	134.986386713428	NA
18	41.5883930017225	195.807312846753	9	8	17	0.85	-107.090769850368	58.9043840729204	122.221763406337	225.159369699375	184.388863995051	132.639392558335	NA
19	50.44035	193.7682	9	8	18	0.9	177.03913996555	-40.78225693506	181.675671349961	314.547891323131	188.305741604341	134.9832101873	NA
20	78.1402789192329	184.091129027967	9	8	19	0.95	553.998578384658	-193.54141944066	586.832775065714	289.208146721716	193.632022366894	137.915790084297	135.736822531939
21	102.3129	175.6818	9	8	20	1	483.452421615342	-168.18658055934	511.872024871434	281.422231273274	197.048041865015	139.535423037437	137.147914130924
22	104.38	176.3484	9	8	21	1.05	41.3419999999999	13.3319999999998	43.4384989151327	261.594446755142	190.845601951719	141.54956740626	132.544033715196
23	101.8315	179.6422	9	8	22	1.1	-50.9699999999998	65.8760000000001	83.2921861641294	162.104675034412	190.083908272974	143.830914728436	127.609967583218
24	98.6341528187429	182.251368113	9	8	23	1.15	-63.946943625142	52.1833622600002	82.5367487592981	79.5481924068985	183.680656132084	145.377599967789	125.804681108847
25	94.5103349937124	183.974109489761	9	8	24	1.2	-82.47635650061	34.4548275352196	89.3839164620651	92.4830571817232	136.674897225671	145.941560109566	125.785773375853
26	89.655550975826	184.963023046952	9	8	25	1.25	-97.095680357728	19.7782711438202	99.0896117338673	98.7455852726741	96.6692039334764	144.464933115664	123.895146363512
27	84.2653052160009	185.370707701238	9	8	26	1.3	-107.804915196502	8.15369308571974	108.112822789256	105.766865509026	102.603871246121	145.375904486664	122.188667366887
28	78.5351021651544	185.349762369289	9	8	27	1.35	-114.60406101693	-0.418906638979593	114.604826618884	111.245119416929	103.272965461822	157.120672629319	119.019861708459
29	72.6604462742041	185.05278596777	9	8	28	1.4	-117.493117819006	-5.93952803038007	117.643149941059	113.790215460054	102.449458331238	163.97176829824	118.069583001929
30	66.8368419940671	184.63237741335	9	8	29	1.45	-116.47208560274	-8.40817108839985	116.775186001581	112.724685310518	98.2510978522381	139.637827834078	117.045577913256
31	61.2597937756608	184.241135622696	9	8	30	1.5	-111.540964368126	-7.82483581308043	111.815091949491	107.80034565097	91.881824366313	116.866409788476	115.897572254944
32	56.1248060699027	184.031659512474	9	8	31	1.55	-102.699754115162	-4.18952220443998	102.785172041575	99.1320511534497	99.9062070216091	115.220602229241	116.665669090536
33	51.6273833277099	184.156547999353	9	8	32	1.6	-89.9484548438559	2.49776973758003	89.9831283211423	85.2570762875467	124.157436985664	111.73691966423	120.932293455479
34	47.96303	184.7684	9	8	33	1.65	-73.2870665541979	12.2370400129404	74.3016774534582	69.9734332725717	144.262880464395	110.269233294577	125.970996196688
35	45.7388753149887	185.587002347703	9	8	34	1.7	-44.4830937002261	16.3720469540596	47.4003116720663	87.0877287327001	142.600758442486	112.813511246865	130.513822076342
36	47.2085476100859	184.600893542238	9	8	35	1.75	29.3934459019441	-19.7221761092999	35.3968768746164	140.514528320358	137.063615643475	111.922307933814	132.10739720992
37	55.0373	179.3658	9	8	36	1.8	156.575047798282	-104.70187084476	188.356649342217	189.393709775341	127.837333212361	109.390948020345	130.477910903365
38	69.7268634090504	169.214527591037	9	8	37	1.85	293.791268181008	-203.02544817926	357.117126259431	199.944440597425	120.200873866639	105.400330858582	129.126154083389
39	83.12488	160.5882	9	8	38	1.9	267.960331818992	-172.52655182074	318.697584728374	204.153798014379	118.089008257915	101.155955816558	126.089787909685
40	87.44395	158.0539	9	8	39	1.95	86.3813999999999	-50.686	100.153965782489	168.586937692021	127.375924641491	96.1753657422145	113.10845063712
41	86.14272	155.5496	9	8	40	2	-26.0246000000001	-50.086	56.4436639593853	99.8872194129202	131.962791501315	92.2597214724497	101.103038188104
42	86.39734	156.01	9	8	41	2.05	5.09240000000005	9.20799999999986	10.5223477304258	46.7843067404898	118.87568901908	91.7817707748115	100.943369343078
43	85.71748	156.0481	9	8	42	2.1	-13.5972000000001	0.762000000000285	13.6185348639273	54.8074086855568	86.6432247315	98.0336721825222	99.4681864971816
44	88.04377	157.3363	9	8	43	2.15	46.5258	25.7639999999998	53.1830213662217	59.77178498825	58.0490311687201	106.564392425586	98.30428855339
45	95.00636	156.493	9	8	44	2.2	139.2518	-16.866	140.269475507824	69.1644403461397	49.7499730419428	115.086084043117	96.8319858766392
46	99.06431	156.285	9	8	45	2.25	81.1590000000001	-4.15999999999997	81.265545472851	73.3992300500797	47.4558273014239	119.749861304177	94.7702170775012
47	101.725	157.3723	9	8	46	2.3	53.2137999999998	21.746	57.4856245198743	69.3137555969503	55.7262083372624	115.579917320065	92.3542924688776
48	103.2637	158.1839	9	8	47	2.35	30.7740000000001	16.232	34.7924833836276	44.6925373983288	75.8664704984054	101.13163553746	90.2997868862284
49	103.6548	156.5935	9	8	48	2.4	7.82199999999989	-31.8079999999998	32.7556491005748	35.1398696145978	95.0397765932562	88.2078075211302	87.9889318380656
50	103.9949	157.3814	9	8	49	2.45	6.80200000000013	15.7580000000002	17.1633845147164	42.2879763283852	102.796243444743	86.5790734401619	85.4443727117437
51	105.4974	158.122	9	8	50	2.5	30.05	14.812	33.5022065541958	78.333710946731	107.536931107038	85.3396665877323	83.0997298581069
52	110.1281	157.5887	9	8	51	2.55	92.6140000000001	-10.6660000000005	93.2261580888112	120.765797589562	112.28414562105	86.6661364569159	81.4733714301469
53	120.8544	156.8595	9	8	52	2.6	214.526	-14.5839999999998	215.021156475357	160.899949491158	115.62004634342	87.1994533301326	79.7273752114706
54	131.361784220335	150.570255586937	9	8	53	2.65	210.1476844067	-125.78488826126	244.91608231473	179.933992599479	118.36658387354	86.3393438122033	78.6694294888571
55	139.0948	142.9002	9	8	54	2.7	154.6603155933	-153.40111173874	217.834144022695	182.280314913715	123.408173838381	80.8504605064137	80.2462254577343
56	143.9234	138.6486	9	8	55	2.75	96.5719999999999	-85.0320000000005	128.672422095801	152.906381740108	123.223505874041	77.6181262211885	84.628259412424
57	147.9582	135.2929	9	8	56	2.8	80.6960000000004	-67.1139999999997	104.957769659992	115.967370157519	117.606064576569	75.3176369174105	86.8425673208462
58	151.3489	134.9542	9	8	57	2.85	67.8139999999996	-6.77400000000034	68.1514906073224	85.916398185604	98.5324361618599	75.199242913875	85.1211009508574
59	154.3405	134.6125	9	8	58	2.9	59.8320000000001	-6.83399999999949	60.2210244017819	66.5130191486025	77.6389110311504	74.8219078595735	83.2476356313685
60	157.4091	136.0271	9	8	59	2.95	61.3720000000001	28.2919999999996	67.5792841631219	52.9318142394234	58.904677568084	74.713379681273	85.2553842284606
61	158.5827	137.0891	9	8	60	3	23.4719999999999	21.2400000000002	31.655526910794	44.1584905836114	47.6993213353386	73.9397382437641	89.0276137866613
62	160.0854	138.1726	9	8	61	3.05	30.0540000000001	21.6699999999997	37.0517451140968	39.3104519047821	38.3511282137708	71.1649720854823	93.3055459465212
63	161.262	138.4726	9	8	62	3.1	23.5320000000002	6.00000000000023	24.2848723282625	31.8929569505641	34.7784394843303	61.421078240419	96.5857602963586
64	162.9065	139.2021	9	8	63	3.15	32.8899999999999	14.59	35.9808310076351	28.8856235220748	31.2772318456065	50.7744665521283	99.2456765838014
65	163.8624	140.3898	9	8	64	3.2	19.1180000000003	23.7540000000001	30.4918093920321	23.7704421881183	26.018585524165	45.4063668723513	99.5008149424059
66	164.6833	140.5186	9	8	65	3.25	16.4179999999999	2.57599999999968	16.6188597683474	25.3983883850491	24.6559706134874	49.5066575206714	103.4801761485
67	165.1927	140.7827	9	8	66	3.3	10.188	5.28200000000027	11.4758384443143	23.244011786431	24.7238795943954	58.1052173216271	110.060916156562
68	166.5814	139.9461	9	8	67	3.35	27.774	-16.7320000000001	32.4246033129166	20.144214097766	24.3097203189782	69.110566364255	117.472429127777
69	167.532	140.7738	9	8	68	3.4	19.0120000000002	16.5539999999999	25.2089480145444	20.4263177049	23.9100220731063	78.2874637416068	123.375848218278
70	168.2069	141.1001	9	8	69	3.45	13.4979999999996	6.52600000000007	14.9928209487071	25.6773170006724	31.9080561766186	83.9316950167593	127.379947037539
71	169.0479	141.4247	9	8	70	3.5	16.8200000000002	6.49200000000008	18.0293778040177	23.2210522529073	51.3139937060042	92.7155609855902	130.837495139509
72	170.8705	141.9117	9	8	71	3.55	36.4519999999999	9.7399999999999	37.7308349231764	24.5760323597816	77.8593064294834	99.9449554361266	130.996697026735
73	169.8923	141.6719	9	8	72	3.6	-19.5639999999997	-4.79600000000005	20.143279574091	43.6718982554712	103.44269324418	105.972067262585	127.39463352281
74	171.4904	141.731	9	8	73	3.65	31.9619999999998	1.18200000000002	31.9838485489158	82.2016697071084	125.297695637607	112.1520093554	122.833723011813
75	176.6551	139.7724	9	8	74	3.7	103.294	-39.1719999999998	110.472150427155	130.041295858294	141.844804509354	118.151169378398	121.778975380407
76	185.233437331871	133.658855574469	9	8	75	3.75	171.56674663742	-122.27088851062	210.678235062204	183.664334235452	160.775151357693	129.342226075811	125.404198239182
77	195.821201829591	124.735662590953	9	8	76	3.8	211.7552899544	-178.46385967032	276.928965679106	226.019358915433	175.166031277858	144.804195395713	131.247879397335
78	206.622865412516	115.193313311961	9	8	77	3.85	216.0332716585	-190.84698557984	288.258471459881	240.017710763236	187.634414206191	159.745615341679	138.968853091181
79	215.8429	107.2223	9	8	78	3.9	184.40069174968	-159.42026623922	243.758971948817	239.348633008278	200.393996637693	171.929788576983	147.165944086358
80	223.3386	102.1991	9	8	79	3.95	149.914000000001	-100.464	180.463909666172	220.290766697421	204.394282580178	180.046514393805	154.773826645087
81	232.9729	98.37189	9	8	80	4	192.686	-76.5442000000002	207.332846287413	191.60449417693	207.370458445618	187.735252035254	162.190268361545
82	241.0626	94.24404	9	8	81	4.05	161.794	-82.5569999999999	181.639634124824	174.768634359953	211.749084361943	190.828421967988	167.699053197412
83	247.2859	90.54164	9	8	82	4.1	124.466	-74.0479999999999	144.827108857423	168.770854397119	216.048537439177	193.3681888052	172.295920761072
84	254.6884	87.56386	9	8	83	4.15	148.05	-59.5555999999999	159.579672863933	175.392283882958	218.561881516359	194.892979471498	179.404255544906
85	261.6843	84.79543	9	8	84	4.2	139.918	-55.3686000000002	150.475009852002	203.207402026465	218.248224278256	198.151583888462	188.215584774844
86	273.7044103903	84.582304095641	9	8	85	4.25	240.402207806	-4.26251808717979	240.439993716608	240.492580701425	214.695352712815	201.301738957692	195.907774084782
87	289.618758425448	86.5518637495715	9	8	86	4.3	318.28696070296	39.3911930786098	320.715224842358	262.355128672765	206.490812658118	204.390541473044	200.046050682908
88	305.936977247872	89.3868440287164	9	8	87	4.35	326.36437644848	56.699605582898	331.253002232223	267.725594159394	199.101963404209	208.827139818107	200.86049297996
89	319.1687	91.76998	9	8	88	4.4	264.63445504256	47.6627194256722	268.892412720633	253.998421542671	189.391962305304	216.044424431109	201.008164011982
90	327.918	93.20602	9	8	89	4.45	174.986	28.7207999999998	177.327337285146	209.774223289771	191.908885196747	225.615958273415	204.507425669246
91	336.238	95.3436	9	8	90	4.5	166.4	42.7516	171.804130632997	157.711346106993	195.233019469765	231.6649757375	219.271408203407
92	341.0084	96.77217	9	8	91	4.55	95.4079999999999	28.5714000000002	99.5942335778532	116.428795937843	197.031998584144	235.453150958696	235.085459285318
93	344.492	97.43944	9	8	92	4.6	69.6720000000005	13.3454	70.9386163183359	116.092176234101	201.605742197038	238.619774259558	240.664725757338
94	347.5986	97.76854	9	8	93	4.65	62.1319999999992	6.58199999999994	62.4796618748845	136.467617396859	213.52696734586	246.656501734413	246.307555895553
95	356.0624	100.1119	9	8	94	4.7	169.276000000001	46.8672000000001	175.644238766435	184.289773878518	232.983692268574	258.280000171291	259.214494440298
96	369.481027802819	102.794084312769	9	8	95	4.75	268.37255605638	53.6436862553799	273.681336446789	245.500138287082	248.634598762186	262.473322093753	266.027320394559
97	386.249342733158	105.166073779948	9	8	96	4.8	335.36629860678	47.4397893435798	338.705015986145	310.625138753876	264.415489259275	255.287905970104	259.639845456967
98	404.990869811085	107.180928446338	9	8	97	4.85	374.83054155854	40.2970933278002	376.990438361158	349.875208303047	278.137585114908	241.975370618241	253.417263039346
99	424.329134056666	108.791708356739	9	8	98	4.9	386.76528491162	32.2155982080199	388.104664208854	360.801580127512	303.921041163522	230.086539446981	247.622022823884
100	442.887660489968	109.951473555949	9	8	99	4.95	371.17052866604	23.1953039842	371.89458651229	344.541204640033	324.651115145834	228.968336944687	243.456490195322
101	459.289974131057	110.61328408877	9	8	100	5	328.04627282178	13.2362106564202	328.313195569113	310.775031942733	329.713624717741	250.807564371559	238.786487657515
102	472.1596	110.7302	9	8	101	5.05	257.39251737886	2.3383182245999	257.403138548748	297.216943573169	313.543813356063	279.342496602648	234.635791158056
103	482.5609	111.103	9	8	102	5.1	208.026	7.45599999999996	208.159574874662	299.427021988621	282.344999039444	287.961262709477	231.167028552721
104	498.188732208419	114.606407353189	9	8	103	5.15	312.55664416838	70.0681470637801	320.31422236103	298.625669307969	246.646111548103	297.722132319608	227.75545774865
105	516.647386152224	119.695143556829	9	8	104	5.2	369.1730788761	101.7747240728	382.944978589554	282.546422072094	224.952981620801	320.277404992134	226.936787077724
106	532.4083	123.507	9	8	105	5.25	315.21827695552	76.2371288634202	324.306432165853	253.914966136154	252.980529980933	330.752901831426	221.672670598563
107	541.244123673925	124.013782714097	9	8	106	5.3	176.716473478498	10.13565428194	177.00690236937	196.075279523037	294.269503946021	314.889149440891	215.092207654377
108	544.132354110546	122.523356299775	9	8	107	5.35	57.7646087324206	-29.80852828644	65.0022951949632	150.47894125298	297.784940304045	298.007386260585	208.613960788778
109	543.3517	121.1776	9	8	108	5.4	-15.6130822109185	-26.9151259955001	31.1157892954452	207.335390653897	291.523223475694	279.199621216658	202.687333034666
110	535.835	123.0573	9	8	109	5.45	-150.334	37.594	154.963287239269	305.992585819949	315.903694838433	261.297022117229	198.867675608506
111	506.822759337148	132.235553796709	9	8	110	5.5	-580.244813257041	183.56507593418	608.588679170439	341.654914471937	331.792178945112	245.90799957753	195.988981167844
112	474.9742	142.6711	9	8	111	5.55	-636.97118674296	208.71092406582	670.29287819963	386.971167428351	316.234485525718	233.818431357415	194.064909353004
113	463.65744066928	147.135978482854	9	8	112	5.6	-226.3351866144	89.2975696570801	243.313938454903	481.328448423887	313.669773481726	223.714282845884	192.949024392596
114	476.3116	144.7087	9	8	113	5.65	253.0831866144	-48.5455696570801	257.697054077515	456.248967236327	311.753130885214	208.854413762888	191.695792610752
115	506.751640485732	137.262769771876	9	8	114	5.7	608.800809714641	-148.91860456248	626.749692216947	326.476385231487	297.641062613658	195.593573984157	187.915382476274
116	530.2249	131.5452	9	8	115	5.75	469.46519028536	-114.35139543752	483.191273232638	285.684632491515	238.835469174126	180.872019103372	181.627155576894
117	529.6889	132.473	9	8	116	5.8	-10.7200000000012	18.5560000000004	21.4299681754322	236.535094342076	173.367358768809	174.89650933865	173.425268003866
118	528.5447	134.0739	9	8	117	5.85	-22.8839999999991	32.0179999999999	39.3551747550427	113.95367680343	149.643625387723	175.252550959316	164.532132131247
119	528.4577	133.4828	9	8	118	5.9	-1.73999999999978	-11.8220000000002	11.9493633303204	21.4219711119255	126.185604050081	175.288126622351	156.512877669178
120	528.4333	132.7911	9	8	119	5.95	-0.488000000000284	-13.8339999999999	13.8426045237159	20.2583323061305	75.2834531298808	168.767014272325	147.724517291717
121	527.5464	133.3082	9	8	120	6	-17.7380000000016	10.342	20.5327447751161	13.6026182839305	29.9518592616322	141.170397964129	140.661670601055
122	528.1016	132.7595	9	8	121	6.05	11.1040000000003	-10.9739999999999	15.6117741464577	15.8361137580863	33.5585331515824	108.787322103361	134.279468691687
123	528.0732	133.062	9	8	122	6.1	-0.567999999998392	6.05000000000018	6.07660464404262	36.6132294563318	36.8353284369059	97.9367860757154	130.636688169559
124	529.0497	132.4436	9	8	123	6.15	19.5299999999997	-12.3680000000002	23.1168407010992	38.4817474113388	38.8231223594877	85.6694529018951	122.971173117193
125	534.7512	130.9798	9	8	124	6.2	114.03	-29.2759999999998	117.728183014944	46.8587339970342	39.8929659309913	55.5533599604152	114.270491166311
126	536.024998856099	130.19955932533	9	8	125	6.25	25.4759771219801	-15.6048134934002	29.8753345501512	60.0680385898813	43.505326754132	32.5014093223614	107.193804082732
127	533.2471	130.9398	9	8	126	6.3	-55.55797712198	14.8048134933998	57.4967070749344	61.8101309608892	44.2072854379124	31.9613865668421	103.641763638358
128	530.0243	132.5578	9	8	127	6.35	-64.4560000000001	32.3599999999999	72.1231276082784	43.1727024056507	46.2299467637079	31.0568780019091	102.181325880644
129	528.6207	131.8079	9	8	128	6.4	-28.0719999999997	-14.9979999999999	31.8273025561385	48.5289060969251	45.153301753709	33.8261341216987	101.545591102183
130	529.8467	131.7571	9	8	129	6.45	24.52	-1.01599999999962	24.5410402387511	41.5558368787906	35.8232667909495	34.1520124662037	98.2935767511038
131	532.6587	131.4143	9	8	130	6.5	56.239999999998	-6.85600000000022	56.6563530065232	32.3918549375345	35.0509593830907	35.4153416245813	84.3086783611071
132	532.2667	132.4758	9	8	131	6.55	-7.83999999999878	21.2299999999999	22.631360984262	28.4964725465288	30.3642399821018	34.7405060259597	69.509872549144
133	531.095	131.8785	9	8	132	6.6	-23.4339999999997	-11.9459999999998	26.3032179019979	28.4738311762484	25.2784275669123	37.5590934932334	64.8052173552416
134	530.5016	131.7076	9	8	133	6.65	-11.8679999999995	-3.41799999999978	12.35039060111	21.5730126692563	28.8291458839097	37.0879324714978	60.792246585322
135	529.2872	131.5771	9	8	134	6.7	-24.2880000000014	-2.61000000000024	24.4278333873487	19.172643085413	28.4110590014162	32.9474083484658	46.2654335968878
136	528.2703	132.0161	9	8	135	6.75	-20.3379999999993	8.77999999999986	22.1522604715629	18.1650001962901	27.3253564950305	33.5155890620925	35.0883683841198
137	528.7964	132.0915	9	8	136	6.8	10.5219999999986	1.50800000000004	10.6295130650454	29.1618192212905	25.273726614007	32.3870179380659	36.2231715329992
138	528.8306	133.1542	9	8	137	6.85	0.684000000001106	21.2540000000001	21.2650034563836	28.348286826584	28.8882402227589	29.1101008019713	35.8842861272732
139	530.1077	136.2693	9	8	138	6.9	25.5420000000004	62.3019999999997	67.334485726112	33.0777003208048	29.0225631892867	27.8030555820147	36.103482312005
140	530.8901	136.9206	9	8	139	6.95	15.6479999999988	13.0260000000004	20.360171413816	31.374810142601	30.0715499059821	27.8201392298828	36.5560555040916
141	530.284	139.1289	9	8	140	7	-12.1219999999994	44.1659999999996	45.7993279426669	39.6114802492278	31.9802187410943	27.4469587580852	36.7964732112895
142	530.1906	139.0793	9	8	141	7.05	-1.86799999999948	-0.991999999999962	2.11506217402657	28.8833071572828	34.40979589403	30.2324229949274	36.7901239383363
143	527.2808	140.2118	9	8	142	7.1	-58.1960000000004	22.6500000000004	62.4483539895173	31.7948129853803	32.9417740370303	31.6736486347677	37.6601687688574
144	527.6008	140.8171	9	8	143	7.15	6.400000000001	12.106	13.6936202663873	30.8827371613838	26.7769652801197	35.9150402687489	37.7259914988724
145	527.6861	142.5609	9	8	144	7.2	1.70599999999922	34.8759999999999	34.9177005543032	37.444781645459	27.2292194583494	36.9775072333603	35.7024061721555
146	526.4995	144.2472	9	8	145	7.25	-23.732	33.7259999999998	41.2389488226844	26.2720678248329	27.5685610211398	37.6753274458782	36.1064981658285
147	527.4225	145.7296	9	8	146	7.3	18.46	29.6480000000003	34.9252845944026	24.6706234029566	35.1911193758477	40.4849564991564	35.5948648633662
148	527.2747	146.0238	9	8	147	7.35	-2.95599999999922	5.88399999999979	6.58478488638717	22.6636259313185	34.4590570467765	40.7116942526372	34.3443576874778
149	527.4537	145.8029	9	8	148	7.4	3.57999999999947	-4.41800000000001	5.68639815700556	24.2543848808958	42.8075173482111	38.3808305023113	34.8590968877403
150	528.5914	146.3064	9	8	149	7.45	22.7539999999999	10.0700000000001	24.8827131961126	32.9374571062365	43.8834645607386	38.9600985419795	34.8620015631948
151	529.7561	148.4728	9	8	150	7.5	23.2939999999985	43.3280000000002	49.1927435705709	42.6460462687201	43.3704361506621	38.1776047979978	33.8534736696801
152	527.3274	151.546	9	8	151	7.55	-48.5739999999987	61.4639999999997	78.340645721106	60.9444112934655	46.5601171042827	38.8397418507128	33.856572993391
153	526.8386	154.2587	9	8	152	7.6	-9.77599999999939	54.2540000000002	55.1277306988054	65.1033031901587	48.4816144682441	37.7612440444814	33.7735018970971
154	523.4713	157.7616	9	8	153	7.65	-67.346	70.0579999999997	97.1782232807328	62.4864874204285	49.9846957245028	38.3640505262469	33.9578551528008
155	522.8948	159.9715	9	8	154	7.7	-11.5300000000002	44.1980000000001	45.6771726795783	60.182777102329	50.6909776256096	38.4574039958452	33.8916756929856
156	522.6867	161.7649	9	8	155	7.75	-4.16200000000117	35.8680000000004	36.1086647219201	54.3171826677681	48.7866485748559	38.6974072695646	34.9030544234283
157	520.5972	164.372	9	8	156	7.8	-41.7899999999986	52.1420000000001	66.8220941306084	39.0249801555401	42.4883643255779	38.8027117886666	35.5990783890356
158	521.6725	165.0846	9	8	157	7.85	21.5059999999994	14.2519999999996	25.799758526001	36.2786520610606	41.0634310421862	39.5786145729842	39.5941102876427
159	521.4942	166.105	9	8	158	7.9	-3.56600000000071	20.4079999999999	20.7172107195926	35.0868097292832	33.9205837042826	41.9151381934659	38.7614548418892
160	521.1646	167.6679	9	8	159	7.95	-6.59200000000055	31.2580000000003	31.9455322071808	24.7939515488268	33.0313434309518	41.9038638965069	38.8909600494254
161	521.9714	168.9413	9	8	160	8	16.1360000000013	25.4680000000002	30.1494530630334	27.8096794166044	34.0243783884669	40.2599885812751	37.9130804265237
162	521.9413	169.7086	9	8	161	8.05	-0.602000000001226	15.3459999999995	15.3578032283262	28.8161872530252	31.0453064730504	37.4807229918546	38.1537061251456
163	523.95	170.0864	9	8	162	8.1	40.1740000000018	7.55600000000015	40.8783978648888	29.784034800843	30.6756146777242	35.8733551594265	37.726091764191
164	525.2034	170.3807	9	8	163	8.15	25.0679999999988	5.88599999999985	25.7497499016969	32.9619470476507	33.845580662429	32.0006700368526	38.0151279834249
165	526.7819	171.3247	9	8	164	8.2	31.5699999999993	18.8800000000003	36.7847699462694	37.2966613972741	33.1167501674042	30.8058441526109	38.5006568917915
166	529.016317391426	171.878194367187	9	8	165	8.25	44.6883478285213	11.06988734374	46.039014297072	33.5415499388441	31.7333285876943	32.1307814009784	37.7087214726903
167	530.813893160238	172.322072939541	9	8	166	8.3	35.9515153762391	8.87757144707962	37.0313749764434	38.8749740718328	32.4730816581313	30.7132002789148	38.0810095436777
168	530.8657	173.426	9	8	167	8.35	1.0361367952396	22.07854120918	22.1028405727388	36.4494655339655	30.6832792766667	38.4765263226481	38.6691143761477
169	528.8605	175.1136	9	8	168	8.4	-40.1039999999989	33.7520000000001	52.4168705666402	30.504710127738	30.0807563694227	39.1420791814671	38.8235093623264
170	527.6288	175.0601	9	8	169	8.45	-24.6340000000009	-1.06999999999971	24.6572272569331	27.6495019189885	28.58034487427	38.8218215568713	38.8992397016674
171	527.565809440327	174.246773738896	9	8	170	8.5	-1.25981119345852	-16.2665252220802	16.3152372659344	27.8250086144894	30.2371844134899	37.6485560550495	38.0261167985278
172	528.069983066857	173.226811969866	9	8	171	8.55	10.0834725306004	-20.3992353806001	22.7553339326958	21.2865386670125	30.3810940847792	37.4676703995784	36.3958497567937
173	528.502840159959	172.162444215904	9	8	172	8.6	8.65714186203832	-21.2873550792398	22.9803740502432	20.7112242145746	46.2774379675719	37.6909394839006	35.3660666821997
174	528.2259	171.2159	9	8	173	8.65	-5.5388031991788	-18.93088431808	19.7245208292561	29.9696586992418	44.4385777005052	37.6662054406029	33.6546513218961
175	527.7452	170.2387	9	8	174	8.7	-9.6140000000014	-19.5440000000002	21.7806549947433	33.1126862505699	44.5268929463384	38.5439097877378	34.8420227825006
176	530.2861	168.4103	9	8	175	8.75	50.8180000000016	-36.5679999999998	62.6074096892703	64.7298673206545	43.5637835224046	36.7200356758161	34.4761137486948
177	530.6144	166.515	9	8	176	8.8	6.56600000000026	-37.9060000000004	38.4704716893364	67.5906167339978	42.4622591410255	37.3593072986888	32.8492883322077
178	521.7314	164.7672	9	8	177	8.85	-177.660000000001	-34.9559999999997	181.066279400667	68.3425616781023	44.6985996911345	37.7596141793112	33.5952017006222
179	520.3639	163.7549	9	8	178	8.9	-27.3500000000013	-20.2460000000002	34.0282678959726	57.1579083455675	45.2516545117831	35.7318805311869	34.6924380409116
180	519.6309	162.7092	9	8	179	8.95	-14.6599999999989	-20.9139999999996	25.5403797152657	51.8118320314811	48.5074747012057	35.8946155068278	35.342608477423
181	519.4338	162.4393	9	8	180	9	-3.94199999999955	-5.39800000000014	6.68414302659645	24.6673320616146	43.2028869381424	35.7922450157806	35.222999117629
182	519.4315	163.0263	9	8	181	9.05	-0.0459999999998217	11.7399999999998	11.7400901189043	22.9126922895683	44.3375205125985	35.3109765217328	35.2792687856515
183	521.4484	164.0618	9	8	182	9.1	40.3379999999993	20.7100000000003	45.3437795513338	28.672387724309	29.2417903910504	34.858778204973	34.4194442299839
184	522.5786	164.625	9	8	183	9.15	22.6040000000012	11.2639999999999	25.2550690357411	29.2478655307173	27.0251833618686	35.3086326069395	35.259889894208
185	525.0177	163.4281	9	8	184	9.2	48.7819999999988	-23.938	54.3388568889693	36.8632089937159	27.2623380673172	38.8782014123903	36.035192405545
186	524.948661836796	163.901165503173	9	8	185	9.25	-1.38076326408054	9.46131006345979	9.56153205863788	33.8162487204862	28.0207065091565	36.8214460964113	36.3456264577293
187	523.100335487875	165.570888673387	9	8	186	9.3	-36.9665269784196	33.3944634042803	49.8168074338976	31.137674434169	28.1596939024401	34.9853763855007	37.932531038402
188	521.9784	166.5747	9	8	187	9.35	-22.4387097575004	20.0762265322601	30.1089781851854	25.8522884103255	25.0189567188114	28.7138770785963	39.5387168150398
189	522.4166	166.175	9	8	188	9.4	8.76400000000103	-7.99399999999991	11.8621976041548	26.7935474875958	25.3656107020959	30.2427969003561	44.949896309042
190	521.0533	166.4735	9	8	189	9.45	-27.2659999999996	5.9699999999998	27.9119267697516	19.4561788111643	29.248928123575	31.8633953979746	53.2988642206896
191	520.9083	165.775	9	8	190	9.5	-2.89999999999964	-13.9699999999999	14.2678274449895	16.2216647171365	30.4400052546802	32.7974421802086	59.1339166265934
192	520.7953	166.4217	9	8	191	9.55	-2.26000000000113	12.9339999999996	13.1299640517404	19.5935469700228	25.6332322584028	33.0908671717247	58.9722105891615
193	521.2596	166.9413	9	8	192	9.6	9.2859999999996	10.3920000000005	13.9364077150463	32.6455678368245	28.1859637661423	31.1479489760672	65.327954745821
194	521.7548	165.5933	9	8	193	9.65	9.90400000000136	-26.9600000000003	28.7216088685861	34.0864630217645	33.4604104388435	32.8535743478132	71.8842164029035
195	519.8646	169.8512	9	8	194	9.7	-37.804000000001	85.1580000000001	93.1720311037604	31.8102857056413	36.4644527286319	33.5264750233521	72.9789555984083
196	520.6818	170.5475	9	8	195	9.75	16.3439999999991	13.9260000000002	21.4723033696894	40.150262815148	37.5741778512606	35.9712172396425	72.6219817666921
197	520.6085	170.5952	9	8	196	9.8	-1.46599999999808	0.953999999999837	1.74907747112415	47.3272739076642	38.0220404410092	38.5057547781151	72.8948234955513
198	523.2234	171.5443	9	8	197	9.85	52.2979999999984	18.9819999999997	55.6362932625802	40.2833376204393	37.2769412333229	41.3178194507685	71.5575822343947
199	526.0784	173.0556	9	8	198	9.9	57.1000000000004	30.2260000000001	64.6066643311667	41.0618926807567	40.3415379935306	54.1679120868971	74.6164904375538
200	528.3556	171.2638	9	8	199	9.95	45.5439999999999	-35.8359999999999	57.9523496676363	44.2337951763771	37.8040219231292	70.7031129345514	77.3095905755703
201	529.4166	170.569	9	8	200	10	21.2200000000007	-13.8960000000003	25.3650786712764	34.4036196514978	41.5024292246048	82.4755882374062	78.5933359087384
202	530.1649	171.0329	9	8	201	10.05	14.9659999999994	9.27800000000047	17.6085899492263	33.355802079397	51.3782772978275	82.6334446565902	78.8645220477131
203	530.1226	171.3544	9	8	202	10.1	-0.845999999999094	6.42999999999972	6.48541563818348	35.3247062258191	54.4496751353947	95.797131286669	81.5222115172346
204	531.3798	174.0434	9	8	203	10.15	25.1440000000002	53.7799999999999	59.3675764706628	41.9429657684529	74.8754137349508	108.459800198868	81.3235357331011
205	531.1351	177.4244	9	8	204	10.2	-4.8940000000016	67.62	67.7968703997465	58.5227594192778	104.941773140471	107.079709784426	80.4334774965367
206	529.5547	179.8831	9	8	205	10.25	-31.6079999999988	49.1740000000004	58.4563763844456	74.4957306192916	127.376998623552	108.422517436973	83.4279042393383
207	529.6992	184.9064	9	8	206	10.3	2.88999999999987	100.466	100.507558203351	116.395025390504	127.244848872171	110.804270605602	85.5514059975257
208	528.2009	188.9556	9	8	207	10.35	-29.9659999999994	80.9840000000003	86.3502716382526	174.558840055123	154.317321340015	114.401287390193	88.948114410771
209	517.131746704805	196.584068995985	9	8	208	10.4	-221.383065903901	152.5693799197	268.864050326727	212.811031478651	176.578062404205	118.990183974752	90.3049952760433
210	501.562339203528	205.478282721196	9	8	209	10.45	-311.38815002554	177.88427450422	358.615943722837	195.966938325065	176.355397645723	122.755785753166	90.1842920599917
211	490.2413	210.7443	9	8	210	10.5	-226.420784070559	105.32034557608	249.717333502085	234.138912060739	175.342605649341	124.389229637268	93.2645309531833
212	490.7589	211.373	9	8	211	10.55	10.3519999999992	12.5739999999996	16.2870924354218	236.761099417905	170.230263913376	124.638176923701	94.324742864126
213	503.286438208737	217.303804428114	9	8	212	10.6	250.550764174741	118.61608856228	277.210140316622	178.151955236324	174.352899644991	131.896474058402	113.671615851037
214	515.6946	223.998	9	8	213	10.65	248.16323582526	133.88391143772	281.974987112557	137.874179820031	163.104954214552	129.793497118389	130.283342286034
215	518.3549	225.9141	9	8	214	10.7	53.2060000000001	38.322	65.5702228149334	144.493589501688	140.569798365861	127.340479969721	139.797933031605
216	519.5463	228.0164	9	8	215	10.75	23.8279999999986	42.0460000000003	48.328456420622	114.566887229244	121.401460650985	130.884591239034	155.670230982235
217	520.362714809332	225.686067346433	9	8	216	10.8	16.3282961866412	-46.6066530713402	49.3841408437056	89.4488090111999	122.031504975232	132.597057216936	161.544931162825
218	520.584270436368	219.311084699982	9	8	217	10.85	4.43111254071937	-127.49965292902	127.576628954402	102.987641495398	109.475626776789	136.578409370773	178.87928522195
219	520.472178658738	211.492658380315	9	8	218	10.9	-2.2418355525997	-156.36852639334	156.384596022337	104.928741481938	83.0089318325733	126.442078465189	190.298709864823
220	520.287651254072	204.831994707099	9	8	219	10.95	-3.69054809332056	-133.21327346432	133.264385235924	99.5694204487751	78.3255622937193	109.665471185432	194.982667548797
221	520.2919	201.9303	9	8	220	11	0.0849749185613291	-58.0338941419802	58.0339563533226	104.384366324334	86.4265768287272	104.05347366896	210.428646173278
222	521.2173	201.2829	9	8	221	11.05	18.5079999999994	-12.9479999999995	22.5875356778902	76.5690546539467	94.9638505204962	106.016041071662	221.962304533127
223	523.4787	194.0454	9	8	222	11.1	45.2279999999996	-144.75	151.651358332196	53.6634830920406	98.8039190965555	131.546100415406	222.210459310834
224	522.8928	194.6823	9	8	223	11.15	-11.7180000000008	12.7379999999999	17.3080376704009	67.9244121755163	89.7792027158265	152.106884373199	221.659489514163
225	523.2819	195.5345	9	8	224	11.2	7.7819999999997	17.0440000000002	18.7365274263937	90.3582805922174	78.7611440050031	172.516156278785	220.267108759655
226	517.112	197.4719	9	8	225	11.25	-123.398	38.7479999999999	129.338601770701	93.223471868777	86.705486686936	202.917944527496	219.150059731766
227	511.2545	200.8018	9	8	226	11.3	-117.149999999999	66.5979999999996	134.756877761396	102.989350777706	90.0005771680917	212.285591720048	217.139243133463
228	519.3056	198.7891	9	8	227	11.35	161.022	-40.2539999999999	165.977314714994	103.858804917966	153.616574054022	243.357283053706	216.311126125656
229	522.3265	200.1343	9	8	228	11.4	60.4179999999997	26.9040000000001	66.1374322150472	105.486561198356	221.204836913826	261.607235754895	210.099725911195
230	523.4562	200.3708	9	8	229	11.45	22.5939999999991	4.73000000000013	23.0837981276904	89.6428737439661	266.70675026385	267.209549344427	201.498440624665
231	520.6247	206.6344	9	8	230	11.5	-56.6300000000001	125.272	137.477383172651	214.009676239268	319.409312226265	296.468062709288	195.845594420509
232	518.466	204.8876	9	8	231	11.55	-43.1739999999991	-34.9360000000001	55.5384404894478	339.420323049945	329.607332919599	319.286432142553	196.646806315343
233	541.001532397464	237.194975283222	9	8	232	11.6	450.710647949279	646.14750566444	787.811327191502	429.554695609734	387.910647010857	312.524444563266	190.220702103272
234	557.9818	267.4101	9	8	233	11.65	339.605352050721	604.30249433556	693.190666268433	533.332063254174	433.435268793964	313.525481909938	183.393950425168
235	538.932517242804	253.330473155283	9	8	234	11.7	-380.98565514392	-281.59253689434	473.755660926635	569.571792095231	455.657954683851	313.193737549589	182.461171025659
236	515.4213	230.4338	9	8	235	11.75	-470.224344856081	-457.93346310566	656.364221394854	561.811617782446	506.230638731641	307.415528224498	181.959546554239
237	522.427807887055	239.97423842824	9	8	236	11.8	140.1301577411	190.8087685648	236.737084694733	527.450214537983	548.572287117015	301.681429049989	181.320876217321
238	546.537974045881	268.631550660764	9	8	237	11.85	482.20332317652	573.14624465048	749.010455627575	481.761213757969	471.432315072509	296.043842880538	178.869545612197
239	562.2393	289.4419	9	8	238	11.9	314.026519082379	416.20698678472	521.383650046117	479.129214209107	405.84612690605	293.7573733572	175.432863317831
240	551.659644611106	283.235919982367	9	8	239	11.95	-211.593107777878	-124.119600352659	245.310657026564	527.572782138799	359.680724835328	293.331410063897	172.386330365214
241	527.488296093587	262.022125080243	9	8	240	12	-483.426970350381	-424.275898042481	643.204223650546	381.053012362573	295.421744222732	287.637715172057	171.658612858687
242	510.0549	245.6035	9	8	241	12.05	-348.66792187174	-328.37250160486	478.954924343191	284.242039274118	273.755525180379	287.277571559024	171.564828578529
243	510.8746	245.5655	9	8	242	12.1	16.3940000000002	-0.760000000000218	16.4116067464465	237.600235912687	204.177038750219	248.895303791137	169.123607660418
244	512.5718	246.3421	9	8	243	12.15	33.9440000000013	15.532	37.3287846038428	111.714274236356	154.079477920437	214.681016477136	169.445576924775
245	513.17	246.2511	9	8	244	12.2	11.9639999999981	-1.8199999999996	12.1016402194064	19.9382682219589	131.004865443943	192.406185772534	169.752322595415
246	512.5177	246.0301	9	8	245	12.25	-13.0459999999994	-4.42000000000007	13.7744152688956	27.3010651378652	69.0447916124739	161.001148580982	166.930295626682
247	512.043	245.1457	9	8	246	12.3	-9.49399999999969	-17.688	20.0748942712034	23.9169165667549	25.9828560010339	150.356160714594	163.91287947563
248	514.4243	243.9575	9	8	247	12.35	47.6260000000002	-23.7639999999999	53.2255913259779	24.4094949751991	26.3582925097652	114.381808170688	160.512796742872
249	514.5542	242.9454	9	8	248	12.4	2.59800000000041	-20.2420000000001	20.4080417482914	26.3753089885914	23.5159060482221	89.2584908807669	159.671740208526
250	515.0372	243.4904	9	8	249	12.45	9.65999999999894	10.8999999999997	14.564532261627	32.0274437801088	25.1316467097412	77.5631113860017	159.474498753409
251	516.1929	243.7295	9	8	250	12.5	23.1140000000005	4.78200000000015	23.6034853358572	25.4155198816653	26.5805529392326	46.8491630080849	156.677577894649
252	514.4404	245.3937	9	8	251	12.55	-35.0500000000011	33.2839999999999	48.3355682287906	23.1148955296892	26.9567962488091	23.8432250145038	155.644394942529
253	514.309	246.3934	9	8	252	12.6	-2.6279999999997	19.9940000000004	20.1659718337603	25.8537984442834	24.5865775911566	25.722770757571	137.183157236985
254	513.949	246.1314	9	8	253	12.65	-7.20000000000027	-5.24000000000001	8.90491998841113	26.7857968898739	24.4375038410973	25.3656719396119	121.125381092227
255	513.0396	245.05	9	8	254	12.7	-18.1880000000001	-21.628	28.259046834598	21.8861487175094	24.1213573280605	26.3109076412411	110.060856456349
256	511.9017	244.212	9	8	255	12.75	-22.7579999999989	-16.7600000000004	28.2634775638095	23.7576353006479	24.6535344036959	26.4450630288665	94.1238216921253
257	511.7257	243.0332	9	8	256	12.8	-3.51999999999975	-23.5759999999999	23.8373273669678	25.7601121525054	21.7035940279737	26.1443299012706	88.5452010638063
258	511.0346	244.3376	9	8	257	12.85	-13.8220000000001	26.0880000000003	29.5234047494529	22.3889162118376	25.0872490053768	24.9817506052059	70.1221371788975
259	511.8406	243.8426	9	8	258	12.9	16.1199999999997	-9.90000000000009	18.9173042476985	22.5212719175179	27.2154378310018	25.5861070598522	57.6170619945452
260	511.8484	244.4127	9	8	259	12.95	0.156000000000631	11.4019999999999	11.403067131259	21.521039338438	27.490168572741	25.6175874429214	52.3094145451506
261	511.6841	242.9758	9	8	260	13	-3.28600000000051	-28.7380000000002	28.9252560922114	26.4168627101057	26.3095731185004	25.7174406172406	36.8941777398139
262	512.0953	242.1285	9	8	261	13.05	8.22399999999902	-16.9459999999998	18.8361644715684	28.6707635094982	25.3318635537321	24.0112183260336	25.3832820091912
263	511.0786	239.6271	9	8	262	13.1	-20.3339999999992	-50.0279999999998	54.0025216077911	32.5914209336445	25.3769236192552	25.471010682832	25.0749763981846
264	512.4214	238.9379	9	8	263	13.15	26.8559999999991	-13.784	30.1868082446613	30.0978743194828	26.7347102786072	27.5697457073186	24.7720589427707
265	510.8788	238.7834	9	8	264	13.2	-30.8519999999987	-3.09000000000026	31.0063542519904	29.1426877690262	27.1138175577823	27.7155271401634	25.0571261911418
266	510.4998	238.053	9	8	265	13.25	-7.58000000000038	-14.6080000000001	16.4575230214029	24.3369845284047	26.7813468307852	27.2464948032685	25.1619043988325
267	510.8046	238.6865	9	8	266	13.3	6.096	12.67	14.0602317192854	24.7986570477162	26.3188426240936	26.7342414130186	25.4149625289186
268	510.8055	237.1878	9	8	267	13.35	0.0180000000000291	-29.9739999999997	29.9740054046833	21.63621418192	25.8547723602872	25.8624661871072	24.2007109002352
269	512.4099	237.4442	9	8	268	13.4	32.088	5.1279999999997	32.4951708412188	23.4648193420877	27.9240535836355	25.9756331083235	24.0636154883535
270	512.0563	236.7718	9	8	269	13.45	-7.07200000000057	-13.4479999999996	15.1941399230097	23.494997479161	27.9408857075858	27.0557177042995	24.231045030509
271	511.3636	237.8482	9	8	270	13.5	-13.8539999999989	21.5279999999996	25.6005488222411	27.3725601921697	28.1834164880366	26.9391924715429	24.4139361794724
272	511.4106	237.1392	9	8	271	13.55	0.939999999999372	-14.1800000000001	14.211122404652	31.0494501195548	28.1366192723051	26.9233390038787	24.3647762446478
273	513.6928	236.1995	9	8	272	13.6	45.6440000000009	-18.7939999999998	49.3618189697267	34.2455572332516	26.3480087549592	24.4271820387983	24.3221303399072
274	511.3475	237.1851	9	8	273	13.65	-46.9060000000002	19.7120000000001	50.8796204781445	32.9020136339855	25.2165559380398	24.1784459459295	26.8657095499061
275	512.3168	235.9644	9	8	274	13.7	19.3859999999984	-24.4139999999999	31.1746754914936	32.7782410654493	26.9976178508168	23.8033447410425	28.9869741884154
276	511.4367	236.3062	9	8	275	13.75	-17.6019999999994	6.83599999999956	18.882830825911	25.3234573177487	27.0970381123007	23.8787457687986	30.2743334835501
277	512.0115	235.9436	9	8	276	13.8	11.4959999999996	-7.25199999999973	13.5922595619708	19.3836617565248	27.5278353836637	24.6855951565667	32.266210294333
278	512.2572	235.3914	9	8	277	13.85	4.91400000000112	-11.044	12.0879002312234	19.7496784683819	22.9995917173094	23.4196711952645	32.7504896108205
279	511.7057	234.4873	9	8	278	13.9	-11.0300000000007	-18.082	21.1806426720252	21.2920625906158	20.4328383082235	22.5411239168548	42.0903249439884
280	511.162	232.9292	9	8	279	13.95	-10.874	-31.1619999999999	33.0047590507793	22.2774297018781	19.6658037744993	22.8445026180966	52.2077512982552
281	512.4844	232.7897	9	8	280	14	26.4480000000015	-2.78999999999996	26.5947514370802	20.6757261168701	19.5740750495605	23.1104317417042	52.4172067886843
282	512.8549	231.9411	9	8	281	14.05	7.40999999999985	-16.9720000000001	18.5190951182827	21.4820148599222	21.2345710408282	24.7183341632619	52.682664137049
283	512.6611	231.8775	9	8	282	14.1	-3.8760000000002	-1.27200000000016	4.07938230618338	19.5819290806166	20.4913336355698	23.1732499969825	51.7358175709721
284	513.6676	231.1185	9	8	283	14.15	20.1299999999992	-15.1799999999997	25.2120863872858	17.8560875085053	19.8656918956698	26.1616733924937	52.3244203499557
285	513.3186	229.9963	9	8	284	14.2	-6.98000000000093	-22.4440000000004	23.504330154251	20.1917123797782	18.6913873853764	30.2584212366673	53.9976664075744
286	512.8319	229.2413	9	8	285	14.25	-9.73399999999856	-15.0999999999999	17.9655435765236	20.3069411542695	19.1238253711078	33.3021721638317	55.9347853597694
287	512.3199	227.8209	9	8	286	14.3	-10.2400000000011	-28.408	30.1972194746474	18.2493689314173	21.90883294286	37.7981791756475	58.5362023942583
288	512.2515	228.0434	9	8	287	14.35	-1.36799999999994	4.44999999999993	4.65552617863966	17.8008456901361	23.3469082766556	39.6385130345339	60.3161130132945
289	511.894	227.3884	9	8	288	14.4	-7.14999999999918	-13.1	14.9242252730247	20.3915632337104	31.8905084767638	58.2050167796534	61.8195652441225
290	512.8052	226.8408	9	8	289	14.45	18.2240000000002	-10.9519999999998	21.2617139478453	23.6259535059418	40.8510386988354	77.3597848922109	62.2702551013274
291	511.3861	227.4541	9	8	290	14.5	-28.3820000000003	12.2660000000002	30.9191312943948	26.3868753990417	47.0302692781029	77.8952211058257	62.6132748746057
292	509.0737	227.2866	9	8	291	14.55	-46.2480000000005	-3.35000000000036	46.3691708358048	45.5316480221103	54.3617873104667	78.4419892702194	63.7771221327235
293	509.1011	228.2092	9	8	292	14.6	0.548000000000002	18.4520000000003	18.460135644139	63.9012317075346	58.7856924334979	79.0444531031458	63.0363300137654
294	514.6106	228.7121	9	8	293	14.65	110.19	10.0579999999997	110.648088388368	73.6689753224955	96.544341663637	80.470394753982	62.1557125208103
295	520.2359	228.1286	9	8	294	14.7	112.506000000001	-11.6699999999997	113.109632374967	85.0976211149916	136.028182399045	84.1919880741063	61.7801463300306
296	524.1256	227.2491	9	8	295	14.75	77.793999999999	-17.5900000000001	79.757849369199	91.1845094679541	136.666616840544	87.9908249507402	61.7274840774174
297	529.2958	227.4859	9	8	296	14.8	103.404	4.73599999999976	103.512399798285	147.557035305164	134.975145597579	92.38680963195	61.6294732872546
298	531.7076	227.086	9	8	297	14.85	48.2359999999994	-7.99799999999948	48.8945774089513	208.155133090556	134.741997929636	97.2125548313246	61.9406565380192
299	512.082174779421	227.020095232176	9	8	298	14.9	-392.508504411578	-1.31809535648017	392.510717574415	199.664258358592	129.0502810312	101.09800657139	62.561097710641
300	491.2805	226.6478	9	8	299	14.95	-416.033495588421	-7.44590464352029	416.10012130193	184.852670080166	127.532937449377	101.696007584558	62.425725211347
301	489.7423	225.5929	9	8	300	15	-30.7640000000004	-21.0980000000001	37.3034757093763	178.299486391318	128.951380623377	102.116118007507	62.2583782088627
302	488.3087	225.9301	9	8	301	15.05	-28.6720000000003	6.74400000000048	29.4544584061568	110.543526757237	130.411831953433	102.835910102185	63.5130145258324
303	487.5466	226.1938	9	8	302	15.1	-15.2419999999995	5.274	16.128658964712	46.9107418081984	135.639417229151	102.899410030548	64.0640424814576
304	484.8959	225.7564	9	8	303	15.15	-53.0140000000006	-8.74799999999993	53.7309194040085	58.2385028881632	105.651671479144	98.149751649127	64.7186171728783
305	483.1194	221.1932	9	8	304	15.2	-35.53	-91.2640000000005	97.9361965567383	75.9709938267007	67.3638327700712	93.3018714233938	64.5487037837259
306	481.7088	216.7129	9	8	305	15.25	-28.2119999999998	-89.606	93.9422811092002	92.9793480669846	67.5656191744706	90.1527959910031	64.3886214042444
307	479.5601	211.2118	9	8	306	15.3	-42.9740000000004	-110.022	118.116913098844	100.75981620105	70.6966746067915	85.4607673988618	64.5543702888209
308	478.96	206.189	9	8	307	15.35	-12.002	-100.456	101.170430166131	87.816923731944	71.0568221314606	84.2428000415047	64.5444523297149
309	477.2967	201.8663	9	8	308	15.4	-33.2659999999998	-86.454	92.6332600743382	76.8927354607781	67.2492222670538	66.9171786416287	64.3314874562864
310	477.1876	200.2088	9	8	309	15.45	-2.18200000000024	-33.15	33.2217342112058	65.4223553868824	59.0708053974103	47.491665530483	63.9123675812211
311	475.9822	198.6556	9	8	310	15.5	-24.1079999999999	-31.0640000000001	39.3213397533706	49.1342961959366	51.3542113586287	46.6215353118996	63.4546120970532
312	475.506	195.6549	9	8	311	15.55	-9.52400000000011	-60.0139999999999	60.7650127293658	33.738628333057	40.5097028442902	48.5840397814453	62.9615579701705
313	474.5903	195.2879	9	8	312	15.6	-18.3139999999992	-7.3399999999998	19.7301342114028	30.3246870628765	32.846182853858	49.0836318597693	62.7683514389071
314	473.8159	195.1739	9	8	313	15.65	-15.4880000000003	-2.28000000000009	15.6549207599403	25.8156872564794	28.1826858041138	48.9668395917746	60.4491215689461
315	473.2483	195.7484	9	8	314	15.7	-11.3520000000005	11.49	16.1520278603033	15.597050301698	27.6194982908949	44.9054194933455	58.8459860429184
316	472.7292	195.0895	9	8	315	15.75	-10.3819999999996	-13.1780000000003	16.776340721385	16.5580695117793	25.6774514493287	40.7864178577486	56.9570961031214
317	472.4072	194.7287	9	8	316	15.8	-6.44000000000005	-7.21599999999967	9.67182795545888	22.6267432751705	26.4714049560991	36.7219309456917	54.674622664279
318	471.7638	195.7732	9	8	317	15.85	-12.8679999999997	20.89	24.5352302618091	24.9143095189132	27.1104415880781	31.8763498281051	54.6013730242345
319	472.0703	198.0526	9	8	318	15.9	6.12999999999943	45.5880000000002	45.9982895768963	25.5392156421779	30.6844569164955	27.5649683411824	45.1259005969997
320	472.6663	196.8085	9	8	319	15.95	11.9200000000001	-24.8820000000001	27.5898590790168	37.3457596105002	30.7400335892808	26.1287275778838	36.1894902840636
321	473.651	196.9516	9	8	320	16	19.6940000000006	2.86200000000008	19.9008713377085	37.6628136643768	30.2186243568685	24.7931061865994	35.9167274834174
322	475.5791	199.7947	9	8	321	16.05	38.5619999999994	56.8619999999999	68.7045477970705	38.7421705578205	32.9341590470932	23.0872058381559	35.7339013247575
323	476.8402	199.4551	9	8	322	16.1	25.222	-6.79200000000037	26.120500531192	36.5657576596483	30.9065168023523	22.6372928472658	35.6084866684883
324	479.3297	198.8179	9	8	323	16.15	49.7900000000004	-12.7439999999996	51.3950740441147	34.8980330715591	26.9472508782511	22.7484914887652	34.6984592286624
325	479.6537	198.0479	9	8	324	16.2	6.48000000000025	-15.4000000000002	16.7077945881558	28.5225584836861	24.6379568648728	24.390100662443	32.8799755975246
326	480.2176	197.9205	9	8	325	16.25	11.2779999999998	-2.54799999999989	11.5622483972623	24.1502199403278	23.9087609238701	23.7613962152398	31.5807105036719
327	481.4467	196.5494	9	8	326	16.3	24.5820000000003	-27.4220000000003	36.8271748577057	15.1523311986817	19.7030067202127	23.8884779296963	30.2479840477866
328	481.5911	196.7059	9	8	327	16.35	2.88799999999924	3.13000000000045	4.25880781440046	12.7101560700973	18.1641441064535	24.9599460069645	29.6593332248147
329	481.9084	196.6623	9	8	328	16.4	6.34599999999978	-0.872000000000526	6.40563033588406	12.9194887761811	14.812526061035	23.3346225523706	28.5813030448573
330	482.1211	196.5894	9	8	329	16.45	4.25400000000081	-1.45799999999952	4.49691894523412	10.8834549567393	18.0401677356052	24.8873150376443	28.531692570816
331	481.5053	196.4543	9	8	330	16.5	-12.3160000000007	-2.70200000000045	12.6089119276812	12.1780682725793	17.304168073611	25.2119196549352	29.0856817288968
332	480.7918	195.3291	9	8	331	16.55	-14.2699999999991	-22.5039999999996	26.6470057604969	14.4727209233883	14.8427968122994	22.8837628680696	32.5061336114461
333	480.3207	195.586	9	8	332	16.6	-9.42200000000071	5.13800000000003	10.7318743936003	23.370179401113	19.0133752115766	22.1333414772073	32.1400728758369
334	481.1685	195.8695	9	8	333	16.65	16.9560000000001	5.6699999999995	17.8788935899288	21.688847371041	19.7219942264902	20.4300788655501	34.2855746911572
335	480.5303	198.2341	9	8	334	16.7	-12.7639999999997	47.2920000000005	48.9842113338577	18.8021386678595	25.1366732104157	20.8545317017036	36.7595439593966
336	480.4294	198.4184	9	8	335	16.75	-2.01800000000048	3.68599999999958	4.20225177732116	25.8486821505739	26.5150783860004	22.3750031495951	40.0978666484868
337	480.7317	198.949	9	8	336	16.8	6.04600000000005	10.6120000000004	12.2134622445894	24.9712675295921	26.0645190159265	23.7740371498815	60.7222887162499
338	478.6422	199.906	9	8	337	16.85	-41.7899999999997	19.1399999999999	45.9645918071723	26.9031670197184	26.102538847961	27.4423166215243	83.4815270204516
339	478.3195	200.4984	9	8	338	16.9	-6.45399999999995	11.848	13.4918204850197	31.3413094009598	26.0476316700653	29.5976377485322	84.5871733122377
340	480.1872	198.238	9	8	339	16.95	37.3540000000003	-45.2080000000001	58.6437087844896	33.3268993639936	23.668895667802	30.9346575637482	85.1982517446947
341	479.3694	199.2737	9	8	340	17	-16.3560000000007	20.7139999999998	26.3929636835278	26.3563955453481	27.4458382255792	33.3782572711942	85.1655047508007
342	480.23	198.5773	9	8	341	17.05	17.2120000000007	-13.9279999999997	22.1414120597584	27.1239958105384	32.7052774874636	41.9250613847364	84.4616429609276
343	479.8036	198.2211	9	8	342	17.1	-8.52800000000002	-7.12400000000002	11.112072713945	20.4346243158856	35.871258031472	41.642852904408	84.5996016260102
344	479.1545	197.6471	9	8	343	17.15	-12.9820000000007	-11.4800000000002	17.3298218109715	23.5503670501986	39.4732812705743	45.8226578935491	85.7530894917822
345	479.0745	198.9044	9	8	344	17.2	-1.59999999999968	25.1460000000003	25.1968513112257	32.0836556109337	36.7326419170807	49.1289872563503	89.3162371500249
346	477.2778	199.9888	9	8	345	17.25	-35.9339999999997	21.6879999999998	41.9716773550923	45.386120517596	40.2414361563881	56.4343370817339	95.0993845147851
347	479.489	197.6201	9	8	346	17.3	44.2239999999993	-47.3739999999998	64.8078548634339	51.8225667306101	57.7856037535462	97.5560995028036	98.7657259523753
348	476.7019	200.3212	9	8	347	17.35	-55.7419999999991	54.0219999999999	77.6243972472565	53.0306595182757	57.1831669608549	142.003108033939	100.444494391624
349	478.1128	198.287	9	8	348	17.4	28.2179999999994	-40.684	49.5120528760418	56.9325052625777	65.597684117033	145.839724072105	104.419786671314
350	476.8753	199.2399	9	8	349	17.45	-24.7500000000002	19.058	31.2373152495539	83.4875518961587	74.5890788448985	145.509188451745	108.755182238271
351	474.8886	201.5857	9	8	350	17.5	-39.7339999999997	46.9159999999999	61.4809060766021	68.9802134041139	85.4228359378887	145.119089846666	115.43440589541
352	465.9626	205.8194	9	8	351	17.55	-178.52	84.674	197.583088031339	79.3728015034559	162.406921518144	146.039523053786	121.434807342214
353	466.2118	205.7683	9	8	352	17.6	4.98399999999947	-1.02199999999982	5.08770478703259	96.1474981715212	248.134958036406	147.065861774813	121.638849941873
354	467.0685	200.7674	9	8	353	17.65	17.1339999999998	-100.018	101.474993372752	113.9131666132	252.206166873635	151.076100118014	122.262091936967
355	472.3017	198.3716	9	8	354	17.7	104.664	-47.9160000000002	115.110798589881	241.326291140128	254.28573498641	157.777942598346	122.07826367705
356	476.4418	192.0993	9	8	355	17.75	82.8020000000004	-125.446	150.309248284994	427.289702668697	249.996743536944	167.823765879975	124.525087788318
357	471.481281924799	233.535871238057	9	8	356	17.8	-99.2103615040196	828.73142476114	834.648710665983	425.039532243814	234.293442354025	173.757414754869	125.20716378023
358	465.1899	279.8558	9	8	357	17.85	-125.82763849598	926.39857523886	934.904762429877	412.423971801298	236.948556588771	173.446672161724	125.750233256167
359	465.6309	284.3454	9	8	358	17.9	8.81999999999948	89.7919999999999	90.2241412483376	386.080320460688	236.554516118995	179.241935594095	127.947809121759
360	467.1766	286.4381	9	8	359	17.95	30.9140000000002	41.8540000000007	52.0329963772996	227.260593567921	240.966806351794	186.575706912794	128.901726710286
361	467.9525	286.95	9	8	360	18	15.5179999999996	10.2379999999994	18.5909915819456	46.6074105088453	250.224695822062	197.490554519626	129.849969970654
362	469.8866	287.5583	9	8	361	18.05	38.682	12.1659999999997	40.5500762021478	48.0694999941765	185.107907991595	200.944553299692	130.366975035653
363	470.0555	289.1312	9	8	362	18.1	3.37800000000016	31.4580000000001	31.638847134496	69.5096409022893	98.7583862870422	201.634846979339	131.047949228086
364	470.1996	294.0058	9	8	363	18.15	2.88199999999961	97.4920000000009	97.5345886749935	114.369071183435	106.277704314556	198.701525980384	132.636952787769
365	468.757	301.8357	9	8	364	18.2	-28.8519999999994	156.597999999999	159.233700917864	142.955222415268	118.865678839178	195.02754009775	136.708862427619
366	468.9665	313.9783	9	8	365	18.25	4.18999999999983	242.852	242.888142987673	150.909362065239	144.984365502308	192.615838494902	137.799395015168
367	466.423	322.7927	9	8	366	18.3	-50.8699999999999	176.288000000001	183.480832361313	164.485908634935	167.595664245359	152.858228057656	136.899470397853
368	466.1603	326.3535	9	8	367	18.35	-5.25399999999991	71.2159999999994	71.4095453843526	168.221716776068	166.321137369906	109.497358478396	136.653830962728
369	467.7569	318.2382	9	8	368	18.4	31.9319999999993	-162.306	165.417321523473	175.599659821182	160.848535841773	110.055894171413	135.865191488049
370	462.4561	311.0944	9	8	369	18.45	-106.016	-142.876	177.912741623527	192.236106075451	149.088273843707	112.294264968827	135.512160000241
371	468.055365662428	298.274987029527	9	8	370	18.5	111.98531324856	-256.38825940946	279.777858213246	181.732912674574	135.006981167743	114.580850094642	134.733085961359
372	476.618	288.0547	9	8	371	18.55	171.25268675144	-204.405740590539	266.663063632655	157.21116304861	120.608548123717	114.69442701752	130.120275975119
373	477.4831	288.4342	9	8	372	18.6	17.3019999999997	7.58999999999901	18.8935783799675	129.954830911346	120.236330669749	115.03003668136	131.002368983994
374	479.5651	287.9375	9	8	373	18.65	41.6399999999999	-9.93399999999951	42.8085733936554	94.4143025143032	113.83408402827	114.197805457524	129.353980643664
375	480.826	286.2813	9	8	374	18.7	25.218000000001	-33.1240000000003	41.6310809372044	48.9809901719835	105.722851098476	115.639782256891	128.343344037839
376	484.7849	283.0602	9	8	375	18.75	79.1779999999994	-64.4219999999996	102.075216228034	58.7397486649251	84.1773346869765	107.775024150362	125.535002841458
377	486.6259	282.3456	9	8	376	18.8	36.8200000000002	-14.2920000000004	39.4965019210565	70.4570050079308	61.7931897896806	100.041526040837	105.945945225298
378	489.58273855301	280.699071469699	9	8	377	18.85	59.1367710602003	-32.93057060602	67.6873708446754	81.4908712856055	63.7389359928133	99.8609897637312	82.9357442552974
379	493.845655979117	277.955018513856	9	8	378	18.9	85.2583485221396	-54.8810591168603	101.394855108684	73.9403668596497	67.5470750732764	92.4884473820019	81.1209624709437
380	498.0007	275.4728	9	8	379	18.95	83.1008804176599	-49.6443702771194	96.8004123255782	74.6053894073776	82.1912906700761	84.4486130876871	80.3548774842774
381	500.978834305928	274.258617766561	9	8	380	19	59.5626861185599	-24.2836446687807	64.322694098255	68.7381233207016	80.5430671329804	71.9756174030926	80.1410393600449
382	503.090686461525	273.90604553558	9	8	381	19.05	42.2370431119407	-7.05144461961936	42.8216146596961	64.637145138622	79.474503957957	59.2959986505452	79.4279886355676
383	504.9918	273.6555	9	8	382	19.1	38.0222707694998	-5.01091071159976	38.351040411295	82.8917100545466	79.4856488577131	60.3698909886492	79.269129353945
384	508.8757	272.5271	9	8	383	19.15	77.6779999999997	-22.568	80.8899641982857	87.1457674063111	71.1428107357334	60.0064353069434	77.4472761170931
385	517.7618	269.4504	9	8	384	19.2	177.722	-61.5340000000003	188.073236905201	84.3436185085364	63.1743750768986	61.6591479779275	73.9645992919821
386	520.9135	266.5552	9	8	385	19.25	63.0340000000001	-57.9039999999998	85.5929808570772	90.2331743947247	59.7739001192086	58.4541671880133	68.6084770883648
387	522.3279	266.8284	9	8	386	19.3	28.288	5.46399999999949	28.8108701708226	77.6484763328448	56.7988075114098	59.0336623929408	64.2207350350988
388	519.7292	269.0052	9	8	387	19.35	-51.9740000000002	43.5360000000003	67.7988198422365	43.4570400992506	57.000845984485	56.3741300321991	62.9821854391582
389	519.0903	269.6367	9	8	388	19.4	-12.7780000000007	12.6300000000003	17.9664738888861	32.4020328321062	52.4657955406105	52.1860307704742	59.5240094017735
390	519.8824	269.9607	9	8	389	19.45	15.8420000000001	6.47999999999911	17.1160557372308	29.2539965142832	41.127005285779	48.4154899997278	58.0903774981572
391	518.7426	270.9601	9	8	390	19.5	-22.7959999999985	19.9880000000007	30.317944521355	23.7685175742453	36.3652672430462	45.7012286254473	53.3274345387902
392	519.3936	271.0176	9	8	391	19.55	13.0199999999991	1.15000000000009	13.0706885817074	27.2831147483761	38.5928208279246	44.1615502536152	46.8980211934399
393	517.998	272.476	9	8	392	19.6	-27.9119999999989	29.1679999999997	40.3714251420472	38.7969704723074	33.262611206685	43.5082220265301	46.5577424018172
394	516.7874	273.7768	9	8	393	19.65	-24.212	26.0159999999996	35.5394597595402	40.3285016539862	33.2292508052151	40.6967467766617	46.0106512001864
395	519.288	276.5502	9	8	394	19.7	50.0119999999993	55.4680000000008	74.685334356887	47.931645141566	33.6566049225569	32.2894163270728	45.5952762274405
396	517.7526	277.6673	9	8	395	19.75	-30.7079999999996	22.3419999999999	37.9756004297492	42.7567048391247	31.628557131686	29.441930026368	43.1355871987768
397	515.9298	279.4567	9	8	396	19.8	-36.4560000000006	35.788	51.0864060196061	39.1753868620541	31.5242929958206	28.3999440293606	43.4295836408858
398	515.5991	280.1017	9	8	397	19.85	-6.61399999999958	12.8999999999996	14.4967236298408	28.5162393728064	30.0155980685753	26.1033811145852	42.2023860174267
399	515.9817	280.896	9	8	398	19.9	7.6520000000005	15.8860000000004	17.6328698741873	22.9286126093859	28.9276980127129	26.5595714215451	41.7616011404301
400	514.9542	281.1927	9	8	399	19.95	-20.5500000000006	5.93399999999974	21.3895969106485	15.1169408500753	23.4518273683665	31.7321419086274	40.4140196854087
401	514.4614	281.0977	9	8	400	20	-9.85599999999977	-1.90000000000055	10.0374666126467	17.2744912980259	22.5185928096897	34.6792516744878	39.189928338062
402	514.477	281.6989	9	8	401	20.05	0.311999999998989	12.0240000000001	12.0280472230534	18.6800091633718	18.2070672307966	34.5000437363346	38.7968301167009
403	515.6778	282.0943	9	8	402	20.1	24.0160000000014	7.9079999999999	25.2844758695937	18.3874153639266	18.9441510224854	32.7455938149853	38.830056406063
404	515.1309	283.1994	9	8	403	20.15	-10.938000000001	22.102000000001	24.6604592009165	22.1085730099935	19.8898920378751	32.0148670934293	38.3286114017381
405	514.7592	284.1238	9	8	404	20.2	-7.43400000000065	18.4879999999998	19.9266279134229	21.2971936115179	29.8076788946979	29.5314044769534	33.9127482613844
406	513.3556	284.4084	9	8	405	20.25	-28.0719999999997	5.6919999999991	28.6432548429813	20.6138107469449	37.7299462172896	27.8170072095402	33.0782666872322
407	513.6791	284.1756	9	8	406	20.3	6.46999999999935	-4.65599999999995	7.97115023067506	21.0997749123785	37.4757944768486	27.8255048888308	33.6207420731287
408	512.7812	284.7995	9	8	407	20.35	-17.9579999999987	12.478000000001	21.8675615467289	41.2279424254691	35.4755895613953	28.0306420026543	32.8790300336311
409	513.9505	285.4832	9	8	408	20.4	23.3860000000004	13.6739999999998	27.0902800280841	53.3513194245857	35.1020361741457	31.337171510386	36.0335603323199
410	512.5898	291.356	9	8	409	20.45	-27.2140000000013	117.456	120.567465478876	53.6543953421793	35.6109815855403	32.4125493710897	36.3899452386547
411	512.5819	295.819	9	8	410	20.5	-0.157999999998992	89.2600000000004	89.2601398385644	50.3373683758457	33.1154216093907	32.6786280506767	36.086622694495
412	512.675	296.2841	9	8	411	20.55	1.86199999999872	9.30200000000013	9.48652981864273	49.1042974359129	37.443942546865	33.4321099797865	36.7983289774476
413	512.6432	296.5463	9	8	412	20.6	-0.635999999999513	5.24399999999901	5.28242671506089	29.9940207456116	37.1171329828232	34.1518907855958	36.2353716317762
414	512.7782	295.5088	9	8	413	20.65	2.69999999999982	-20.7499999999993	20.9249253284204	12.8795237941956	42.7844509828969	35.9604760268146	35.8205632658599
415	513.6461	294.6081	9	8	414	20.7	17.3580000000015	-18.0140000000006	25.0160820273694	21.2334897515507	35.0174198474814	35.536080195696	34.1502036412113
416	513.8201	294.6691	9	8	415	20.75	3.47999999999956	1.22000000000071	3.68765508148453	23.8968975898007	27.6273098840637	36.7146033480965	34.3871869949697
417	513.8297	297.2319	9	8	416	20.8	0.191999999999553	51.2559999999996	51.2563596054184	36.4646045298809	29.3884254827244	38.8415401168968	33.7777229767134
418	514.7585	297.1852	9	8	417	20.85	18.5760000000005	-0.933999999999742	18.5994659063108	40.0408189493513	32.8281920097963	39.654678952677	33.9660502763248
419	511.7363	294.2857	9	8	418	20.9	-60.444	-57.9899999999998	83.7634600288215	42.3750959739318	36.8189158794834	45.5075492430946	34.4573069824449
420	512.565	292.3074	9	8	419	20.95	16.5740000000005	-39.5660000000009	42.8971541247213	37.5433612138981	35.4611788058516	41.047748568682	34.8018037996981
421	512.658	291.5451	9	8	420	21	1.85999999999922	-15.2459999999996	15.3590402043873	41.7594864297918	40.3137850868023	37.4939937145022	35.3186330898533
422	513.113	290.2689	9	8	421	21.05	9.10000000000082	-25.5240000000003	27.0976858052497	37.173227229086	40.2391376869286	39.0966142185605	35.6947742042316
423	515.0422	290.732	9	8	422	21.1	38.5839999999985	9.26200000000108	39.6800919857792	30.8815386623519	42.1922249225309	39.7251494485672	36.0091373747686
424	512.0219	290.3726	9	8	423	21.15	-60.4060000000004	-7.18800000000101	60.8321640252923	38.2524741996728	48.2306475032924	39.6262594382904	36.7160477867466
425	512.0546	290.9436	9	8	424	21.2	0.654000000001815	11.4200000000005	11.4387112910509	42.9349141599591	47.0780772898826	38.7690028054693	37.9173468030854
426	509.9568	292.4976	9	8	425	21.25	-41.9560000000013	31.0799999999995	52.2137178909918	42.62496341527	47.3606775449406	40.9573667803992	39.2466221642935
427	509.8062	295.0186	9	8	426	21.3	-3.01199999999994	50.4200000000003	50.5098856066813	59.2880677774988	48.8048029543966	39.729941064596	41.3987499947792
428	509.0555	293.2661	9	8	427	21.35	-15.0139999999999	-35.05	38.1303382623338	63.2746159174133	46.6221068873381	39.9014585499953	43.4657008941063
429	512.2143	286.7878	9	8	428	21.4	63.1759999999997	-129.566	144.147685836436	56.4688808902085	42.4336029970974	37.5774424545039	45.6186072883798
430	513.2523	285.6118	9	8	429	21.45	20.7600000000002	-23.5199999999998	31.3714519906235	54.6746917488341	42.076826805087	37.1910582283066	45.6043999510744
431	513.2939	286.5201	9	8	430	21.5	0.832000000000335	18.1659999999999	18.1850427549676	50.6192503594062	41.6009484739961	37.9586381290299	46.49542544894
432	514.091	288.438	9	8	431	21.55	15.942	38.3579999999995	41.5389398998092	25.579138216696	39.2207444422633	37.9574384286767	49.4557567431624
433	513.888065939255	289.307283332052	9	8	432	21.6	-4.0586812149013	17.3856666410404	17.8531313151945	20.8790376927606	37.6106921774597	37.8663839639414	52.548402415719
434	512.9426	289.3671	9	8	433	21.65	-18.9093187850995	1.19633335895969	18.9471251228854	26.7330160577837	26.9242374057154	37.4716195466786	55.2293798770616
435	512.7351	289.0327	9	8	434	21.7	-4.14999999999964	-6.68800000000033	7.87094937094639	23.7667971356926	27.3040391667307	40.2986134104749	57.7396828196793
436	514.7551	287.7879	9	8	435	21.75	40.3999999999996	-24.896	47.4549345800831	24.6021339955132	28.5565987131191	41.7786409804906	60.6671376646119
437	515.4438	288.932	9	8	436	21.8	13.7740000000008	22.8820000000007	26.7078452893538	28.2693365947347	27.1100739029568	43.9559598726617	62.2419116343811
438	516.2493	289.6833	9	8	437	21.85	16.1099999999988	15.0259999999992	22.0298156142972	33.7290406407008	29.1106610405446	47.2767228355355	64.422706227837
439	515.9977	287.8362	9	8	438	21.9	-5.03199999999879	-36.9419999999991	37.2831381189932	30.3801813684544	32.5096360962598	45.7296653336649	64.7178969249523
440	514.2394	287.8609	9	8	439	21.95	-35.1659999999993	0.493999999999915	35.1694696007766	30.453350670221	38.5204000158628	50.1610513334667	65.7337171380353
441	512.706562863596	287.769968362032	9	8	440	22	-30.6567427280811	-1.81863275936053	30.7106382188513	33.6191880855761	41.9563334869851	55.4968571833779	67.0957099451646
442	511.816544846327	286.750002726388	9	8	441	22.05	-17.8003603453794	-20.3993127128797	27.0736917981869	36.7499355977848	48.69117530306	59.8148992677643	67.7885372421462
443	511.513979403922	284.881389774231	9	8	442	22.1	-6.05130884810023	-37.3722590431396	37.8590026910724	43.3117593910247	56.9427534936114	65.3716553828708	67.7808586428309
444	511.743499992108	282.244516186721	9	8	443	22.15	4.59041176372011	-52.7374717502005	52.936875680037	53.5324856055158	64.5350932616145	70.8325003158327	66.9359820117205
445	512.449740066612	278.919768645018	9	8	444	22.2	14.1248014900793	-66.4949508340601	67.9785885669761	66.928999935899	73.0180635002027	76.7103628338894	67.3400698491485
446	513.577333083161	274.987533830284	9	8	445	22.25	22.5518603309797	-78.6446962946798	81.8142692913066	80.2663189016467	82.4371156536367	80.3769085488245	67.0197683849658
447	515.070912497483	270.528198423679	9	8	446	22.3	29.8715882864417	-89.1867081321004	94.0562634501028	92.3202509254442	92.5197246325718	84.7538822041662	67.0690109735545
448	516.875111765305	265.622149106364	9	8	447	22.35	36.083985356438	-98.1209863462993	104.545597519811	102.724367609381	101.632649725197	88.9439539056787	67.7094919394479
449	518.934564342355	260.3497725595	9	8	448	22.4	41.1890515410005	-105.44753093728	113.206535799024	111.341745701758	109.155364535406	91.8583513954008	65.9155861232072
450	521.193903684359	254.791455464247	9	8	449	22.45	45.1867868400814	-111.16634190506	119.999171986659	118.110449329245	114.900325651916	94.2763760477639	67.0843469179541
451	523.597763247046	249.027584501768	9	8	450	22.5	48.0771912537398	-115.27741924958	124.901159753191	122.998980548747	118.797483610664	96.2327817612993	68.6502341810498
452	526.090776486142	243.138546353221	9	8	451	22.55	49.8602647819189	-117.78076297094	127.899781587538	125.990478145367	120.816589105272	97.6196360556157	69.622481199961
453	528.617576857375	237.204727699769	9	8	452	22.6	50.5360074246596	-118.67637306904	128.988253617324	127.076283694451	120.945154317746	97.6953333217204	71.099053282162
454	531.122797816472	231.306515222572	9	8	453	22.65	50.1044191819415	-117.96424954394	128.164023782123	126.25322151957	119.181609529187	96.4003444767624	72.3820373748824
455	533.551072819161	225.52429560279	9	8	454	22.7	48.5655000537804	-115.64439239564	125.428199732079	123.5227288813	115.534688595325	94.3815262878222	73.6971647387522
456	535.847035321169	219.938455521585	9	8	455	22.75	45.9192500401582	-111.7168016241	120.785848878786	118.891328086745	110.028447868962	92.260895789441	73.6997196154301
457	537.955318778223	214.629381660118	9	8	456	22.8	42.1656691410817	-106.18147722934	114.247318396188	112.372740913007	102.71954747866	90.1820620744473	73.8214485982507
458	539.820556646052	209.677460699548	9	8	457	22.85	37.3047573565782	-99.0384192114004	105.831249644546	103.993093496199	93.7580169182439	88.1422610433604	73.5980268467052
459	541.387382380381	205.163079321038	9	8	458	22.9	31.3365146865817	-90.2876275701999	95.5710879134348	93.8036742183537	83.6453244181193	86.1015069127495	73.0906048578281
460	542.600429436938	201.166624205747	9	8	459	22.95	24.26094113114	-79.9291023058197	83.5299626480393	81.9163660760189	73.8627269237285	84.0076425024414	73.09261070643
461	543.404331271452	197.768482034838	9	8	460	23	16.0780366902782	-67.9628434181802	69.8387524895599	68.624705749743	65.7243079682181	81.8036111787217	74.130951841499
462	543.743721339648	195.049039489469	9	8	461	23.05	6.78780136392106	-54.3888509073798	54.8107776845142	54.9179079232315	59.5475350436221	79.4300631321578	74.029555412808
463	543.563233097255	193.088683250803	9	8	462	23.1	-3.60976484786079	-39.2071247733202	39.372948013167	43.7323603512579	55.3393677689747	76.8264511814532	73.5374237619026
464	542.8075	191.9678	9	8	463	23.15	-15.1146619450992	-22.4176650160598	27.037098780877	37.6449417180825	53.0214042963119	73.931574433932	73.1779011806674
465	541.447501581567	191.73304196499	9	8	464	23.2	-27.199968368659	-4.69516070020006	27.6022247881716	37.1787040112254	52.4805964095577	70.6839666436151	72.4795004639498
466	539.559601687471	192.296123560783	9	8	465	23.25	-37.7579978819222	11.2616319158599	39.4016593236827	42.0540297882064	53.5787744884815	67.0225306820357	70.6100593173618
467	537.246510241182	193.535024749154	9	8	466	23.3	-46.2618289257784	24.7780237674198	52.4795891502288	51.1249006693923	56.1405787856559	62.8890149923352	68.9227616528984
468	534.610937166171	195.327725491884	9	8	467	23.35	-52.711461500221	35.8540148546001	63.7495768980718	61.2288324678575	59.8948854446625	58.2520997877316	66.8038213030372
469	531.75559238591	197.552205750749	9	8	468	23.4	-57.1068956052204	44.4896051773003	72.3914531868066	69.5126072588804	64.2178244497448	54.3228583202554	66.0152769010424
470	528.783185823869	200.086445487528	9	8	469	23.45	-59.4481312408197	50.68479473558	78.1218837804978	75.1024535600864	67.5052063635018	51.908845365096	65.2284051473394
471	525.796427403519	202.808424663999	9	8	470	23.5	-59.7351684069986	54.4395835294199	80.8205332787972	77.7357411011186	68.3207533958534	52.0291219216986	63.1599103678499
472	522.898027048332	205.596123241938	9	8	471	23.55	-57.968007103741	55.7539715587797	80.4288206562584	77.3107482300973	66.2304949410483	50.4394747700004	61.4320108097805
473	520.190694681779	208.327521183126	9	8	472	23.6	-54.1466473310606	54.6279588237604	76.9160146032328	73.781580259146	61.1648318064886	49.3795142020847	58.6361110457895
474	517.77714022733	210.880598449338	9	8	473	23.65	-48.271089088978	51.06154532424	70.2664888317003	67.1288995328263	55.6243123441989	49.9554578845723	55.6452746066869
475	515.760073608456	213.133335002354	9	8	474	23.7	-40.3413323774816	45.0547310603196	60.4760439257412	57.3585363220102	51.3370943206343	50.5774746400774	52.9971230207159
476	514.24220474863	214.963710803951	9	8	475	23.75	-30.3573771965193	36.60751603194	47.557129647199	44.5939225118586	50.4794693549158	48.9592228452827	50.8881149541076
477	513.32624357132	216.249705815907	9	8	476	23.8	-18.3192235462002	25.7199002391201	31.5770046021776	33.9378764583005	44.7383707543449	47.6634612313496	48.7219829850725
478	513.1149	216.8693	9	8	477	23.85	-4.22687142639916	12.3918836818603	13.0929455524747	28.8926083821227	38.864142959507	45.4653815627141	47.4439336155257
479	513.7371	217.4474	9	8	478	23.9	12.4440000000004	11.5619999999996	16.9862585639098	33.8300391770053	35.6930913193999	45.9290468893354	45.5214645179837
480	514.0449	219.1828	9	8	479	23.95	6.15599999999858	34.708	35.2497035448524	32.1182051866795	33.649742916653	46.4491677922373	43.5621817749063
481	510.8201	217.5553	9	8	480	24	-64.4959999999992	-32.55	72.2442836216118	33.1343634071554	29.5976922947119	44.516209556978	42.4708043714866
482	510.2534	216.5536	9	8	481	24.05	-11.3340000000005	-20.034	23.0178346505489	37.4483061804993	29.0964275216509	43.4339584874033	41.4513513486018
483	510.926	215.9426	9	8	482	24.1	13.4519999999998	-12.2199999999998	18.1737366548541	38.4068774511833	29.7659313189397	40.4457709101259	41.5464892038641
484	511.385353970762	214.070328263653	9	8	483	24.15	9.18707941524076	-37.4454347269398	38.5559724306293	25.3653454124186	36.2337814344719	37.3589747794419	41.4833441182274
485	511.495288914857	212.071220758769	9	8	484	24.2	2.19869888189919	-39.9821500976805	40.0425598982722	26.0746498566223	41.5612412638403	35.3102793978167	41.4507052708221
486	511.2775	211.7949	9	8	485	24.25	-4.3557782971402	-5.5264151753795	7.03662342778853	26.3974992307239	38.5529497590403	34.7536992261795	40.6245504139766
487	511.0345	213.1007	9	8	486	24.3	-4.8599999999999	26.1159999999995	26.5643568715671	35.0192566884446	42.1295462204618	34.5549509778097	40.0234089267605
488	511.5042	212.2299	9	8	487	24.35	9.39400000000091	-17.4160000000001	19.7879835253625	44.7156050764972	42.0273988607448	36.6357674433198	39.4457671570961
489	512.0948	216.2702	9	8	488	24.4	11.8119999999988	80.806	81.6647597192325	51.7405541056619	39.0248582394838	36.7200707157121	39.2616640999301
490	514.1218	220.205	9	8	489	24.45	40.5400000000009	78.6960000000005	88.5243018385355	58.1844425843013	36.9708158789803	35.2155181847165	39.6521151620203
491	514.7695	222.2111	9	8	490	24.5	12.9539999999997	40.1219999999995	42.1613685736119	57.6572984907657	39.9097061576471	32.9124868212745	37.913840084899
492	516.6675	224.4553	9	8	491	24.55	37.9600000000005	44.8840000000001	58.7837992647638	43.030459790523	40.0134744339685	32.4632279272031	38.5964267014612
493	516.1631	225.1489	9	8	492	24.6	-10.0880000000006	13.8720000000001	17.1522630576847	29.2260266814634	43.5056035676999	33.7134642056435	38.0371536480019
494	516.4655	225.4497	9	8	493	24.65	6.04800000000068	6.01600000000019	8.53056621801921	28.0788582096323	37.2063599969522	33.0112303518824	37.3970637378996
495	516.1052	226.3558	9	8	494	24.7	-7.20600000000104	18.1219999999996	19.5021362932372	21.8425062836357	28.8697951055928	32.3239359015668	38.0575665507495
496	517.3378	225.015	9	8	495	24.75	24.652000000001	-26.816	36.4255262144564	29.3539086446342	27.2720238835087	32.2898779826705	40.0167706515304
497	516.308	225.9338	9	8	496	24.8	-20.5960000000005	18.3760000000001	27.602039634781	31.3822602033813	22.7969096339445	32.3833566221715	41.4164059799083
498	518.689	227.2805	9	8	497	24.85	47.6199999999994	26.934	54.709274862677	28.5135635297222	25.3995295505421	33.426152751478	43.0460841870332
499	517.8251	227.6345	9	8	498	24.9	-17.2779999999989	7.08000000000027	18.6723240117551	26.4651895573851	26.997602464281	32.5942813105248	42.6978779845439
500	517.6981	227.859	9	8	499	24.95	-2.54000000000133	4.49000000000012	5.15865292494153	23.7513129842533	27.6770559241533	32.8550625318033	42.0706987000419
501	516.7955	228.8073	9	8	500	25	-18.0520000000001	18.9659999999998	26.1836563527708	21.44515045645	24.6700498076938	31.31147061282	40.9195003485893
502	516.4747	228.1833	9	8	501	25.05	-6.41599999999926	-12.4799999999999	14.0326567691221	22.6129447251807	24.7532388103744	33.7588949155191	41.2355660642647
503	518.4369	229.0837	9	8	502	25.1	39.2440000000011	18.0079999999998	43.1784622236605	26.8405483185845	23.3467019352561	35.6285363858779	41.6617517759766
504	517.3177	228.5843	9	8	503	25.15	-22.3840000000018	-9.9879999999996	24.5112953554086	22.8749100580026	27.9822026240975	37.4351526963573	41.3511823608226
505	518.3115	227.7234	9	8	504	25.2	19.8760000000016	-17.2180000000003	26.2966708919603	25.7551646364955	36.8403299580139	40.8048537036824	40.860161452683
506	517.9987	227.7794	9	8	505	25.25	-6.25600000000077	1.12000000000023	6.35546504986143	25.2482534140621	35.3509173421312	45.2798420768813	41.6213057436327
507	518.892	226.6734	9	8	506	25.3	17.8660000000013	-22.1200000000005	28.4339296615869	33.3514605230142	44.7208801970937	48.2778609820069	41.5425172325897
508	520.386	228.051	9	8	507	25.35	29.8799999999983	27.552	40.6439061114935	46.8401115974433	45.8575432212136	49.4564009307466	41.2828197721056
509	521.308	231.1689	9	8	508	25.4	18.4400000000005	62.3580000000004	65.027330900169	47.8269246262599	47.8727029284335	48.6756852533758	39.8331713041512
510	525.4942	233.2769	9	8	509	25.45	83.7239999999997	42.1600000000001	93.7399262641056	63.6865957576918	53.9326514832115	48.9258792153672	39.1479253855939
511	524.9329	233.3367	9	8	510	25.5	-11.2259999999992	1.19599999999991	11.2895301939444	66.4668330283651	65.8896343460688	48.9265138759041	38.4636997501157
512	519.6719	232.1802	9	8	511	25.55	-105.219999999999	-23.1299999999999	107.732285318747	62.3939453338528	71.8024831536393	50.0079042013263	37.2450162319653
513	517.2106	231.0055	9	8	512	25.6	-49.226000000001	-23.494	54.5450924648598	61.0251913689798	75.5660999262371	49.6100393463098	37.3434985919707
514	516.7039	228.8306	9	8	513	25.65	-10.1340000000005	-43.4980000000002	44.6628924276073	83.9523440658778	69.3691678826541	49.6911343697628	37.6401583744757
515	520.7149	227.1605	9	8	514	25.7	80.2199999999993	-33.4019999999998	86.8961564397407	79.9183705495867	61.0114284727206	49.3963870037991	37.633278999104
516	515.7628	223.2721	9	8	515	25.75	-99.0419999999995	-77.7680000000004	125.925293678434	84.6653668241091	62.502110409677	50.9527335045949	37.4938353749732
517	512.5295	220.3202	9	8	516	25.8	-64.6659999999997	-59.0379999999999	87.5624177372916	76.3443904314554	55.294928205559	50.701677843008	36.8574537887958
518	509.0472	218.5333	9	8	517	25.85	-69.6460000000002	-35.7380000000001	78.2800738374718	60.9976655764614	53.362535471406	49.1394867927332	36.0494317081027
519	509.1716	218.4444	9	8	518	25.9	2.48800000000074	-1.77799999999991	3.05801046433843	41.0518767534762	51.5095658110921	47.0720612977776	35.6738678542028
520	508.762	218.7451	9	8	519	25.95	-8.19200000000023	6.01400000000012	10.162532164771	30.6714858615312	44.8601225243867	45.4407882393844	35.7002693044429
521	507.55123632456	218.245426958533	9	8	520	26	-24.2152735087996	-9.99346082934039	26.1963495635085	22.0597041187028	36.0158326631211	45.6159288874114	35.143708936626
522	506.016263959965	217.338216154554	9	8	521	26.05	-30.6994472919007	-18.1442160795797	35.6604632775665	26.6747411907288	29.6008725323768	40.7311375484114	36.219067629367
523	504.3433	216.7882	9	8	522	26.1	-33.4592791992998	-11.0003230910803	35.2211651233296	28.722579472312	22.7128736592294	39.0584607980635	36.6703904323643
524	503.0367	216.7757	9	8	523	26.15	-26.1320000000001	-0.249999999999773	26.1331958244682	30.9797885727659	24.774954712901	37.8451640525941	37.8523021352248
525	503.32282404219	215.796563214703	9	8	524	26.2	5.72248084380021	-19.5827357059397	20.4017235726874	28.5302592032223	29.8701480060483	34.4617042945256	38.6880285476204
526	504.543973393112	214.37490252649	9	8	525	26.25	24.4229870184404	-28.4332137642605	37.4823950657777	23.3660431997559	28.7297473651458	29.7078286730651	39.6709221541682
527	505.4919	213.688	9	8	526	26.3	18.9585321377592	-13.7380505298	23.4128164298486	22.8751682350733	26.1673468912638	25.4370465955847	39.6747591877672
528	505.8667	213.9716	9	8	527	26.35	7.49599999999987	5.67200000000014	9.40008510599769	31.0177165397845	24.7543861247211	22.6424624854588	39.3118807267524
529	506.5827	213.0287	9	8	528	26.4	14.3200000000002	-18.8580000000002	23.6788210010552	26.4797061575257	24.1807622940961	22.6720504550297	NA
530	503.5808	212.4577	9	8	529	26.45	-60.0379999999996	-11.42	61.1144650962434	23.8044345793053	24.0632860646645	22.4746593935186	NA
531	502.8593	212.6204	9	8	530	26.5	-14.4299999999998	3.25400000000002	14.7923431544835	26.1427290496862	23.3998246830092	21.3609039973479	NA
532	503.3608	212.6024	9	8	531	26.55	10.0299999999993	-0.360000000000014	10.0364585387469	25.4863563531188	21.2732206587927	22.4302310574077	NA
533	502.4253	212.1156	9	8	532	26.6	-18.7099999999998	-9.73599999999976	21.0915574579022	17.1088555895446	22.5720513116882	23.7307415184187	NA
534	501.6341	212.7591	9	8	533	26.65	-15.8240000000001	12.8699999999998	20.3969575182182	20.3199432084928	20.5691461971585	26.0134699006867	NA
535	501.1944	213.614	9	8	534	26.7	-8.79400000000032	17.0980000000003	19.226961278372	18.7420067382801	15.079170780989	27.9796700914416	NA
536	501.4843	212.0991	9	8	535	26.75	5.79800000000091	-30.2980000000002	30.8477812492248	19.0013735736901	13.9920606295499	28.3891108037415	NA
537	501.4084	212.175	9	8	536	26.8	-1.51800000000094	1.51800000000037	2.14677618768328	15.6519360411981	18.6931152235516	28.6478405325264	NA
538	501.3446	211.0574	9	8	537	26.85	-1.27599999999916	-22.3520000000002	22.3883916349524	13.0494859724334	22.7070969121164	29.4842746607716	NA
539	501.1777	210.9836	9	8	538	26.9	-3.33799999999997	-1.47600000000011	3.64976985575805	7.66417805060706	27.8461775072774	NA	NA
540	500.867	210.9883	9	8	539	26.95	-6.21399999999994	0.0940000000002783	6.21471093454871	18.6442237088232	31.8960541182187	NA	NA
541	501.0135	211.1186	9	8	540	27	2.93000000000006	2.60599999999954	3.92124164009284	26.4128202505427	33.3783969244738	NA	NA
542	498.4573	212.3842	9	8	541	27.05	-51.1240000000009	25.3120000000001	57.0470044787638	40.0404189733567	36.02246040626	NA	NA
543	495.5963	213.4741	9	8	542	27.1	-57.2199999999998	21.798	61.2313743435502	50.742622264004	36.3964980098551	NA	NA
544	492.2068	212.293	9	8	543	27.15	-67.79	-23.6219999999997	71.7877634698281	59.0926157983405	NA	NA	NA
545	490.9326	209.5922	9	8	544	27.2	-25.4840000000002	-54.0160000000003	59.7257273877852	53.4006971036969	NA	NA	NA
546	488.666	209.3144	9	8	545	27.25	-45.3319999999997	-5.5559999999997	45.671209311775	46.3801757691674	NA	NA	NA
547	487.7699	208.2008	9	8	546	27.3	-17.9219999999998	-22.2720000000004	28.587411005546	NA	NA	NA	NA
548	486.575	207.6726	9	8	547	27.35	-23.8980000000004	-10.564	26.1287676709028	NA	NA	NA	NA
549	NA	NA	9	8	548	27.4	NA	NA	NA	NA	NA	NA	NA
550	NA	NA	9	8	549	27.45	NA	NA	NA	NA	NA	NA	NA
551	NA	NA	9	8	550	27.5	NA	NA	NA	NA	NA	NA	NA
552	NA	NA	9	8	551	27.55	NA	NA	NA	NA	NA	NA	NA
553	NA	NA	9	8	552	27.6	NA	NA	NA	NA	NA	NA	NA
554	NA	NA	9	8	553	27.65	NA	NA	NA	NA	NA	NA	NA
555	NA	NA	9	8	554	27.7	NA	NA	NA	NA	NA	NA	NA
556	NA	NA	9	8	555	27.75	NA	NA	NA	NA	NA	NA	NA
557	NA	NA	9	8	556	27.8	NA	NA	NA	NA	NA	NA	NA
558	NA	NA	9	8	557	27.85	NA	NA	NA	NA	NA	NA	NA
559	NA	NA	9	8	558	27.9	NA	NA	NA	NA	NA	NA	NA
560	NA	NA	9	8	559	27.95	NA	NA	NA	NA	NA	NA	NA
561	NA	NA	9	8	560	28	NA	NA	NA	NA	NA	NA	NA
562	NA	NA	9	8	561	28.05	NA	NA	NA	NA	NA	NA	NA
563	NA	NA	9	8	562	28.1	NA	NA	NA	NA	NA	NA	NA
564	NA	NA	9	8	563	28.15	NA	NA	NA	NA	NA	NA	NA
565	NA	NA	9	8	564	28.2	NA	NA	NA	NA	NA	NA	NA
566	NA	NA	9	8	565	28.25	NA	NA	NA	NA	NA	NA	NA
567	NA	NA	9	8	566	28.3	NA	NA	NA	NA	NA	NA	NA
568	NA	NA	9	8	567	28.35	NA	NA	NA	NA	NA	NA	NA
569	NA	NA	9	8	568	28.4	NA	NA	NA	NA	NA	NA	NA
570	NA	NA	9	8	569	28.45	NA	NA	NA	NA	NA	NA	NA
571	NA	NA	9	8	570	28.5	NA	NA	NA	NA	NA	NA	NA
572	NA	NA	9	8	571	28.55	NA	NA	NA	NA	NA	NA	NA
573	NA	NA	9	8	572	28.6	NA	NA	NA	NA	NA	NA	NA
574	NA	NA	9	8	573	28.65	NA	NA	NA	NA	NA	NA	NA
575	NA	NA	9	8	574	28.7	NA	NA	NA	NA	NA	NA	NA
576	NA	NA	9	8	575	28.75	NA	NA	NA	NA	NA	NA	NA
577	NA	NA	9	8	576	28.8	NA	NA	NA	NA	NA	NA	NA
578	NA	NA	9	8	577	28.85	NA	NA	NA	NA	NA	NA	NA
579	NA	NA	9	8	578	28.9	NA	NA	NA	NA	NA	NA	NA
580	NA	NA	9	8	579	28.95	NA	NA	NA	NA	NA	NA	NA
581	NA	NA	9	8	580	29	NA	NA	NA	NA	NA	NA	NA
582	NA	NA	9	8	581	29.05	NA	NA	NA	NA	NA	NA	NA
583	NA	NA	9	8	582	29.1	NA	NA	NA	NA	NA	NA	NA
584	NA	NA	9	8	583	29.15	NA	NA	NA	NA	NA	NA	NA
585	NA	NA	9	8	584	29.2	NA	NA	NA	NA	NA	NA	NA
586	NA	NA	9	8	585	29.25	NA	NA	NA	NA	NA	NA	NA
587	NA	NA	9	8	586	29.3	NA	NA	NA	NA	NA	NA	NA
588	NA	NA	9	8	587	29.35	NA	NA	NA	NA	NA	NA	NA
589	NA	NA	9	8	588	29.4	NA	NA	NA	NA	NA	NA	NA
590	NA	NA	9	8	589	29.45	NA	NA	NA	NA	NA	NA	NA
591	NA	NA	9	8	590	29.5	NA	NA	NA	NA	NA	NA	NA
592	NA	NA	9	8	591	29.55	NA	NA	NA	NA	NA	NA	NA
593	NA	NA	9	8	592	29.6	NA	NA	NA	NA	NA	NA	NA
594	NA	NA	9	8	593	29.65	NA	NA	NA	NA	NA	NA	NA
595	NA	NA	9	8	594	29.7	NA	NA	NA	NA	NA	NA	NA
596	NA	NA	9	8	595	29.75	NA	NA	NA	NA	NA	NA	NA
597	NA	NA	9	8	596	29.8	NA	NA	NA	NA	NA	NA	NA
598	NA	NA	9	8	597	29.85	NA	NA	NA	NA	NA	NA	NA
599	NA	NA	9	8	598	29.9	NA	NA	NA	NA	NA	NA	NA
600	NA	NA	9	8	599	29.95	NA	NA	NA	NA	NA	NA	NA
601	NA	NA	9	8	600	30	NA	NA	NA	NA	NA	NA	NA
