# Supplementary material for: An automated feeding system for the African killifish reveals the impact of diet on lifespan and allows scalable assessment of associative learning
Source: eLife. 2022 Nov 10;11:e69008. doi: 10.7554/eLife.69008 (PMC9788828; doi:10.7554/eLife.69008)
Supplement: Figure 6—source data 3. [file elife-69008-fig6-data3.zip › Filtered and Interpolated Trajectories with Kinematics/t25_REC002 DLC_likelihood-euclidean-filtered_splines-interpolated_kinematics_02_resnet50_TrainAllTheThingsJun28shuffle1_1030000.csv]

	x2	y2	fishnum	recording_num	bodyparts_coords	seconds	velocity_x	velocity_y	velocity_xy	velocity_xy_5frame	velocity_xy_10frame	velocity_xy_20frame	velocity_xy_40frame
1	385.5997	287.3872	25	2	0	0	0	0	0	NA	NA	NA	NA
2	384.0045	287.849	25	2	1	0.05	-31.9039999999995	9.23599999999965	33.2139866923554	NA	NA	NA	NA
3	383.0862	288.4583	25	2	2	0.1	-18.3659999999998	12.1860000000004	22.0410651285277	23.4268056216876	NA	NA	NA
4	384.4924	288.2724	25	2	3	0.15	28.1239999999991	-3.71800000000007	28.3686957754485	29.5814541023077	NA	NA	NA
5	385.8573	287.3006	25	2	4	0.2	27.2980000000007	-19.4360000000006	33.5102805121064	26.4996707767267	25.0332055215481	NA	NA
6	385.8289	285.7622	25	2	5	0.25	-0.568000000000666	-30.7679999999993	30.7732424031001	32.5011916573226	25.3129197328425	NA	NA
7	386.1438	286.5949	25	2	6	0.3	6.29800000000046	16.6539999999998	17.8050700644507	30.1445747248831	24.6354211222324	NA	NA
8	384.5718	288.6689	25	2	7	0.35	-31.4400000000001	41.4800000000002	52.048669531507	26.6396054214086	25.6319605566846	NA	NA
9	383.9078	289.1657	25	2	8	0.4	-13.2799999999997	9.93600000000015	16.585611113251	21.0443853633773	26.2003848460476	NA	NA
10	383.7221	288.3883	25	2	9	0.45	-3.71399999999994	-15.548	15.9854339947341	22.7711714677381	25.8624778080059	24.2258521710728	NA
11	383.7941	288.2684	25	2	10	0.5	1.44000000000005	-2.39800000000059	2.79714211294367	18.7627294560467	23.5928997159381	25.697801548599	NA
12	382.9049	287.2902	25	2	11	0.55	-17.7840000000003	-19.5639999999992	26.4390005862548	22.2561949672121	22.9112218317864	24.8511255858816	NA
13	384.4088	287.8373	25	2	12	0.6	30.0779999999997	10.942	32.0064594730499	25.0853501946032	20.9458453694382	25.0646682020544	NA
14	382.7401	288.1756	25	2	13	0.65	-33.374	6.76599999999894	34.052938669078	26.1414140684988	20.6799521725851	24.74099548789	NA
15	383.7211	289.319	25	2	14	0.7	19.6199999999999	22.8680000000008	30.1312101316896	23.0512721958346	23.4184988205974	24.1905967141589	NA
16	384.0726	289.5179	25	2	15	0.75	7.03000000000088	3.97799999999961	8.07746148242189	23.1289612828297	26.0826833643556	23.2342096922178	NA
17	383.5516	289.6923	25	2	16	0.8	-10.4200000000003	3.48799999999983	10.9882912229338	19.1037093779582	25.0668300495309	22.4600818106298	NA
18	383.4095	288.0788	25	2	17	0.85	-2.84200000000055	-32.2699999999998	32.3949049080251	21.7516474465917	24.4973758474242	21.0294148039622	NA
19	383.6118	288.7451	25	2	18	0.9	4.04600000000073	13.3259999999996	13.9266791447206	26.0239526602124	23.2816061297324	20.9632350411179	NA
20	385.5822	287.8395	25	2	19	0.95	39.4079999999997	-18.1119999999999	43.3709004748572	27.0823879032271	22.518715620312	21.3202182094791	23.0249994814566
21	385.2638	286.4024	25	2	20	1	-6.36799999999994	-28.7419999999997	29.4389875505253	25.8657904120188	22.8755196684976	21.3583677610108	23.3214216887893
22	384.8769	287.1186	25	2	21	1.05	-7.73800000000051	14.3240000000003	16.2804674380073	27.4595028815067	22.0089417894733	21.9579685767188	23.8335732030441
23	384.0654	288.1541	25	2	22	1.1	-16.2299999999993	20.7100000000003	26.3119174519834	23.2857837940322	21.1129842384861	21.2645042083627	23.8164764695737
24	385.0634	287.7041	25	2	23	1.15	19.9599999999998	-9.00000000000091	21.8952414921601	19.7270866767829	21.2465179096507	21.6828015976104	23.8841787171067
25	384.4001	288.6129	25	2	24	1.2	-13.2659999999998	18.1760000000008	22.5023050374851	16.9354956757195	19.2219375983608	21.7399412477055	23.6787745033807
26	384.1891	288.0702	25	2	25	1.25	-4.22000000000025	-10.8540000000005	11.6455019642784	16.3601780649535	16.634052157666	22.2918255695799	23.4016385392763
27	384.0841	288.1198	25	2	26	1.3	-2.10000000000036	0.991999999999962	2.32251243269039	15.0335329377947	18.8491071039068	22.9063267442148	23.9007258325193
28	383.4936	287.1077	25	2	27	1.35	-11.8099999999993	-20.2419999999995	23.4353293981536	15.1580914026894	18.0316325693012	23.3044295827882	24.008186176639
29	383.4947	287.8708	25	2	28	1.4	0.0220000000001619	15.261999999999	15.2620158563661	13.5410176385491	20.0839970654883	23.3863784147747	25.295442244065
30	382.7693	288.7712	25	2	29	1.45	-14.5080000000007	18.0080000000009	23.1250973619584	20.7627185320941	20.9611668750991	21.8241467918404	25.683678084258
31	382.8264	288.9398	25	2	30	1.5	1.14199999999983	3.37199999999939	3.560133143577	19.7030870736488	21.7081314706622	20.9450418289796	26.9167496321634
32	384.1567	287.5532	25	2	31	1.55	26.6060000000004	-27.7319999999997	38.4310169004153	25.1344611931819	23.8037116989564	22.8160208202066	27.4927840374389
33	384.9734	287.159	25	2	32	1.6	16.3340000000005	-7.88400000000024	18.1371721059271	26.7642423475088	25.4958749270902	22.5682847370929	27.2417809453404
34	382.9245	287.7071	25	2	33	1.65	-40.9780000000001	10.9620000000007	42.4188864540315	29.8752453027753	25.5262389198987	23.0273619463235	26.6767034261831
35	382.9238	289.2708	25	2	34	1.7	-0.0139999999998963	31.2739999999997	31.2740031335929	26.8447048658186	24.42635598532	23.1669522926024	26.5998541911772
36	383.1986	288.3554	25	2	35	1.75	5.49599999999941	-18.3080000000007	19.1151479199094	31.2886627805317	25.2560315002931	23.5690673863347	27.5240257306351
37	384.3566	288.4726	25	2	36	1.8	23.1600000000003	2.34400000000051	23.2783147156322	25.9180166466156	26.7829345365064	25.3413698544087	28.3001382597817
38	382.7183	289.6506	25	2	37	1.85	-32.7660000000003	23.5599999999999	40.3569616794924	22.0884696231312	27.1049369048847	26.9869575493159	28.0117667516533
39	382.6792	288.8733	25	2	38	1.9	-0.78200000000038	-15.5460000000005	15.5656557844511	20.636817697811	25.9707268271586	29.6276494470122	29.7546926033515
40	383.1527	289.252	25	2	39	1.95	9.47000000000003	7.57400000000075	12.126268016171	26.7211642071943	25.3727377101057	30.0471379590368	30.5815204793457
41	382.7316	289.6693	25	2	40	2	-8.42199999999934	8.34600000000023	11.8568882933084	22.9212110292377	25.4300033020073	32.4751315033161	30.8816284948103
42	385.4079	289.4533	25	2	41	2.05	53.5259999999994	-4.32000000000016	53.7000472625484	26.0234370077017	26.879028009861	33.0275994981589	31.4467589023835
43	385.4192	290.5211	25	2	42	2.1	0.226000000000113	21.3559999999995	21.3571957897094	28.6570057970801	28.4780401715416	33.2190576823182	31.5433394287935
44	384.0916	291.3285	25	2	43	2.15	-26.5519999999992	16.1480000000006	31.0767856767713	30.2231889062035	33.7290599741256	31.6706052547557	32.6852626402854
45	384.1857	292.5897	25	2	44	2.2	1.88199999999938	25.2239999999995	25.2941119630631	27.0368918125278	35.6679199327535	31.4597671346489	34.2791065040992
46	385.1186	292.2755	25	2	45	2.25	18.6580000000004	-6.28399999999942	19.6878038389254	34.0348693138456	39.694231506339	32.7562258916903	35.1400769371276
47	383.6017	293.4003	25	2	46	2.3	-30.3380000000004	22.4959999999999	37.7685617941698	41.4346829405494	39.2722644598114	33.6939497753487	35.8187180356253
48	385.9432	291.8335	25	2	47	2.35	46.8299999999999	-31.336	56.3470832962984	42.678834068427	39.3331784597517	32.7191039205184	36.0704481674805
49	386.0254	295.2363	25	2	48	2.4	1.64400000000001	68.0560000000003	68.0758538102905	49.1652741064746	37.3704836823528	36.1230067919283	36.8671785984754
50	384.6338	294.4971	25	2	49	2.45	-27.8319999999997	-14.7840000000008	31.5148676024508	51.5076371070951	37.5467965591921	39.3388941668509	38.0013317911463
51	385.7802	296.8374	25	2	50	2.5	22.9279999999994	46.8060000000003	52.1200040291633	44.6314876056578	40.0824484813733	40.8182151606411	40.1197325418982
52	388.2133	296.3893	25	2	51	2.55	48.6620000000005	-8.96200000000022	49.4803767972724	33.3062844241563	40.5088715408363	40.0774969845604	41.772421623322
53	387.8224	297.4157	25	2	52	2.6	-7.81799999999976	20.5280000000005	21.9663357891118	32.4147590499573	36.9601676694951	40.518394120494	44.2350809560208
54	387.3163	297.1481	25	2	53	2.65	-10.1220000000001	-5.35200000000032	11.4498379027829	30.9996228562721	38.516953609731	42.3431633342473	46.2844393676664
55	387.8058	298.4093	25	2	54	2.7	9.78999999999928	25.2239999999995	27.057240731456	29.5101059745775	43.0098684009483	45.391260715596	48.6948001066267
56	390.0074	297.9345	25	2	55	2.75	44.0320000000008	-9.49599999999919	45.0443230607372	29.2888477333324	41.9421988149431	46.7110864879204	51.3788774611272
57	391.0269	299.7723	25	2	56	2.8	20.3899999999999	36.7559999999992	42.0327923887997	43.7276227953058	40.8827295093094	46.2960662168419	53.8152842768842
58	391.9732	300.2109	25	2	57	2.85	18.9260000000002	8.77200000000016	20.8600445828864	53.6049777519393	41.7036097812363	45.153938785645	55.5674120316839
59	395.3383	302.6942	25	2	58	2.9	67.3019999999997	49.6660000000008	83.64371321265	52.8847747736142	47.3158429861417	44.1067077499386	57.5681323379592
60	398.7577	304.4021	25	2	59	2.95	68.3879999999999	34.1579999999999	76.4440155146234	52.2553530440413	53.2357248719999	45.9555256232559	59.1699054653469
61	400.4715	305.5669	25	2	60	3	34.2759999999998	23.2959999999991	41.4433081691116	54.1183718291402	53.3397244944676	47.7643335804804	60.1806971870448
62	402.2737	306.2965	25	2	61	3.05	36.0440000000006	14.5920000000001	38.8856837409353	50.9040631769776	52.0832608928475	50.5172437484851	59.4729127735159
63	403.7426	306.641	25	2	62	3.1	29.3779999999992	6.89000000000078	30.1751385083808	52.8664719920604	53.3477099017949	55.2511042297235	59.0737227101265
64	405.8993	309.2417	25	2	63	3.15	43.134	52.0139999999992	67.5721699518368	53.7946742153209	49.6964618901462	60.898273480577	58.8671273278789
65	410.0278	310.489	25	2	64	3.2	82.5700000000006	24.9459999999999	86.2560595900375	51.9111687416537	48.9011828455635	65.9298330786045	59.2630343822853
66	412.1967	309.711	25	2	65	3.25	43.3780000000002	-15.5599999999993	46.0843192854141	52.5770479744496	53.5864683460176	70.0015290305641	60.1836409655122
67	412.6461	311.1142	25	2	66	3.3	8.98799999999937	28.0639999999994	29.4681563725991	48.4888606033148	60.1517579876607	73.9366187784197	60.9632739374966
68	411.650125022345	312.461203508872	25	2	67	3.35	-19.9194995531002	26.9400701774407	33.5045346723602	44.9358936990667	68.7985986782106	78.4157201428494	61.5200856286423
69	409.343990562564	312.946102143973	25	2	68	3.4	-46.1226891956198	9.6979727020198	47.1312330961632	53.3782624767142	74.4807039750122	79.01325788399	61.9624861838713
70	405.929912177143	312.678354955822	25	2	69	3.45	-68.2815677084193	-5.3549437630204	68.4912250687967	68.3923472336678	78.6239412852092	79.0009167638429	63.4444923704145
71	401.610105422567	311.767420994939	25	2	70	3.5	-86.3961350915201	-18.2186792176594	88.2961631736519	85.0201493819716	86.6633335666606	79.5431792134485	64.4975192190705
72	396.58678585532	310.322759311842	25	2	71	3.55	-100.466391344941	-28.8932336619405	104.538580157367	100.47254734671	95.7899766639918	78.8683285624713	65.6826718707475
73	391.062169031889	308.45382895705	25	2	72	3.6	-110.492336468619	-37.3786070958397	116.643545413879	112.311988871352	103.483730383904	77.6290512997591	67.6279616158261
74	385.238470508757	306.270088981082	25	2	73	3.65	-116.47397046264	-43.6747995193605	124.393222919853	119.948404656607	108.330053877834	75.3910913215106	69.9470136907024
75	379.317905842411	303.880998434458	25	2	74	3.7	-118.41129332692	-47.7818109324801	127.688432692007	123.187606094316	109.100650682122	73.1348080489746	72.0601875480058
76	373.502690589336	301.396016367697	25	2	75	3.75	-116.3043050615	-49.6996413352201	126.478242099928	121.947311385836	105.499890080879	73.656195443104	74.0118922751409
77	367.995040306017	298.924601831318	25	2	76	3.8	-110.15300566638	-49.4282907275795	120.734587345912	116.187560408958	97.5848991372818	75.6304816581513	76.4506274514244
78	362.997170548938	296.576213875839	25	2	77	3.85	-99.95739514158	-46.9677591095797	110.442071871481	105.889312492893	86.4595039213076	77.8862324716397	79.9613700882784
79	358.711296874586	294.460311551781	25	2	78	3.9	-85.7174734870398	-42.3180464811605	95.5944680354624	91.0513755051518	76.3014786680089	79.818264617804	82.574788483443
80	355.339634839445	292.686353909661	25	2	79	3.95	-67.4332407028203	-35.4791528423993	76.1971931116812	71.9821921802478	67.64567481274	80.9334591175731	86.1645434597788
81	353.0844	291.3638	25	2	80	4	-45.1046967888999	-26.4510781932199	52.2885571612225	50.9716964567789	60.6490573195474	81.2307048576607	90.3083801044677
82	352.084154188381	290.582154416096	25	2	81	4.05	-20.0049162323808	-15.6329116780807	25.3886707213916	36.4153969270597	55.4709866523107	80.8480999930099	90.5678014636195
83	352.222844339292	290.351103922366	25	2	82	4.1	2.77380301822063	-4.62100987459962	5.38959325413682	29.4020371325871	52.2887345593754	80.0048190019288	101.98991902572
84	353.320763663083	290.660380826008	25	2	83	4.15	21.9583864758204	6.18553807284002	22.8129703868664	30.2467391339431	51.306475357774	78.9957539008278	116.748640390914
85	355.198205370102	291.49971743422	25	2	84	4.2	37.5488341403798	16.7867321642393	41.1303941393181	38.9597811243735	52.7662675530239	78.1905420174071	125.833664542756
86	357.675462670698	292.858846054199	25	2	85	4.25	49.5451460119193	27.1825723995801	56.5120671680024	53.6057726619719	56.961519634442	78.0222555197177	125.539244897081
87	360.57282877522	294.727498993142	25	2	86	4.3	57.9473220904401	37.37305877886	68.9538806735439	66.1975537884884	64.111300848738	78.9646361244291	126.491539147919
88	363.710596894017	297.095408558247	25	2	87	4.35	62.75536237594	47.3581913021007	78.6195509421283	76.1304979734608	73.5501340825499	81.5070200337074	127.075310784324
89	366.909060237438	299.952307056712	25	2	88	4.4	63.9692668684199	57.1379699693	85.7718760194492	83.676300134941	81.6900291336466	86.136319082896	127.076185973046
90	369.988512015831	303.287926795733	25	2	89	4.45	61.5890355678607	66.7123947804191	90.7951150641801	89.2628205731024	88.7354092220742	93.3281701557146	126.326902081406
91	372.769245439545	307.092000082508	25	2	90	4.5	55.6146684742794	76.0814657355002	94.2410779754035	93.494495503128	95.3954537198879	101.073580995487	124.890569965811
92	375.07155371893	311.354259224235	25	2	91	4.55	46.0461655876998	85.2451828345409	96.8864828643509	97.1825044788048	102.458285596547	102.267274364768	122.878307146579
93	376.715730064334	316.064436528111	25	2	92	4.6	32.883526908081	94.2035460775196	99.7779255922563	101.340320470688	110.725305508039	126.350786751681	120.413456241215
94	377.522067686106	321.212264301333	25	2	93	4.65	16.12675243544	102.95655546444	104.211920897833	107.114607304835	120.966162808018	158.106189460318	117.624184355772
95	377.310859794594	326.787474851099	25	2	94	4.7	-4.22415783024007	111.50421099532	111.584195023594	115.653750619993	133.890072758405	178.532521036537	114.648010511025
96	375.902399600149	332.779800484607	25	2	95	4.75	-28.1692038889003	119.84651267016	123.112512146139	127.956115512951	145.185642356532	177.422294351058	111.65714122109
97	373.116980313117	339.178973509053	25	2	96	4.8	-55.7083857406406	127.98346048892	139.58219944014	144.749821137231	140.423247880797	177.352596637687	108.840216352739
98	368.77489514385	345.974726231636	25	2	97	4.85	-86.8417033853393	135.91505445166	161.289750057048	166.439825046123	179.151439420813	176.264389097009	106.230819789487
99	362.696437302694	353.156790959553	25	2	98	4.9	-121.56915682312	143.64129455834	188.180449019233	183.256677408229	234.52234978699	174.334107328288	103.945811664576
100	354.7019	360.7149	25	2	99	4.95	-159.890746053879	151.16218080894	220.034214568055	165.192745141602	268.329632851001	171.720345045239	102.506971263108
101	346.638381464692	367.219200629266	25	2	100	5	-161.270370706161	130.086012585321	207.196773956668	230.346763328674	259.449134982228	168.550435073962	102.145892313903
102	348.4602	365.5615	25	2	101	5.05	36.4363707061602	-33.1540125853201	49.2625381070068	324.294878436749	252.246907678826	164.908514300148	102.76102280797
103	367.665345177816	350.587167945852	25	2	102	5.1	384.10290355632	-299.48664108296	487.059840992408	370.219440655878	241.803472685978	160.822093480502	103.930716966329
104	393.819271570376	330.634165148116	25	2	103	5.15	523.0785278512	-399.06005595472	657.921024559607	335.641592556227	227.702051848559	156.252614810716	104.469902034496
105	412.0043	317.4136	25	2	104	5.2	363.700568592481	-264.41130296232	449.6570256637	339.301070216049	209.550617332073	151.105479004643	104.108249202781
106	413.713	317.5648	25	2	105	5.25	34.1740000000004	3.02400000000034	34.3075334584116	253.260182043281	191.915227791392	145.292026922463	102.803964637593
107	412.0525	320.5065	25	2	106	5.3	-33.2100000000003	58.8340000000005	67.559926406118	131.109225260369	189.393780719499	138.715796581049	102.069924724226
108	410.541783982352	322.914627576245	25	2	107	5.35	-30.2143203529602	48.1625515248993	56.8554001285707	48.8817940082672	142.492747540191	130.954619545266	102.2886917451
109	409.102802511048	324.783040797861	25	2	108	5.4	-28.7796294260795	37.3682644323208	47.1662406450452	48.1888630265576	77.982879834443	121.755304246257	102.82562666087
110	407.764856782404	326.16844762414	25	2	109	5.45	-26.75891457288	27.7081365255799	38.5198694031907	39.4864912229495	33.8813251582846	111.685772370501	102.381764096359
111	406.557247992733	327.127556014372	25	2	110	5.5	-24.1521757934208	19.1821678046392	30.8428785498637	31.7253130370998	31.1349188626982	103.218203632319	101.917129613518
112	405.509277338351	327.717073927847	25	2	111	5.55	-20.9594130876394	11.790358269501	24.0480673880772	24.8565344085169	25.1846854832729	103.254771251172	99.7621829980487
113	404.650246015572	327.993709323857	25	2	112	5.6	-17.1806264555801	5.5327079201993	18.0495091993221	18.880856308302	20.1057664045544	81.5106471809758	99.5279274717157
114	404.009455220711	328.014170161692	25	2	113	5.65	-12.8158158972201	0.409216756700062	12.8223475021309	14.0809746988387	15.8085566439544	50.8336146086736	98.9096609349289
115	403.616206150082	327.835164400643	25	2	114	5.7	-7.86498141257994	-3.58011522097968	8.64147890211613	10.8828797435964	13.8209274089297	29.6839773690245	97.6785273567969
116	403.4998	327.5134	25	2	115	5.75	-2.32812300164028	-6.43528801286038	6.84347050254701	8.48621977200901	14.5211794732456	28.1856349241274	96.9546364857911
117	403.645560958476	327.137812806753	25	2	116	5.8	2.91521916951979	-7.51174386493972	8.05759261186585	6.76057887939197	17.1157617828441	26.7872528107649	94.1327895946914
118	403.862905180306	326.926250218683	25	2	117	5.85	4.34688443659979	-4.23125176140047	6.06620934138512	8.76099850955736	20.5285468217609	28.3129943931922	91.980763211683
119	403.917271811983	327.128787521272	25	2	118	5.9	1.08733263354111	4.05074605178015	4.19414303904575	14.9613842476526	23.6843493829042	31.3171459934507	88.0269111232277
120	403.5741	327.9955	25	2	119	5.95	-6.86343623966081	17.3342495745601	18.6435770529431	23.3486438220917	25.4866295797644	33.0431831474782	83.7499258705987
121	402.685253423835	329.666020087948	25	2	120	6	-17.7769315233002	33.4104017589607	37.845399193023	32.5708738715128	25.2363509855567	35.2838241530734	79.7909727138839
122	401.448293894908	331.8382088086	25	2	121	6.05	-24.73919057854	43.4437744130389	49.9938904840615	40.6081198864164	28.3898201382569	34.6158516959491	80.3380844683502
123	400.147207757623	334.09948433304	25	2	122	6.1	-26.0217227456997	45.2255104888002	52.1773595884905	42.2122606499715	36.5202223818301	38.2337614629299	69.4584882748686
124	399.065981356385	336.037264832352	25	2	123	6.15	-21.6245280247597	38.75560998624	44.3803731135641	35.5113177234608	46.825735342947	41.5667070591413	53.8215836906884
125	398.488601035599	337.23896847762	25	2	124	6.2	-11.5476064157201	24.0340729053605	26.6642808707185	33.4309964544221	52.2654388860267	44.2515757089512	43.6177932463112
126	398.699053139669	337.292013439928	25	2	125	6.25	4.20904208139973	1.06089924615958	4.3406845604692	40.4695708921474	56.0464688329011	48.6172460491193	43.7322739203629
127	399.981324013001	335.78381789036	25	2	126	6.3	25.6454174666396	-30.1639109913594	39.5922841388683	53.0433507994775	52.1159416090541	49.5497826083335	43.1532374994154
128	402.6194	332.3018	25	2	127	6.35	52.7615197399803	-69.6403578072	87.3702317771171	62.318617122082	55.9389761040989	53.0069068780998	42.4709738428013
129	405.0964	327.5457	25	2	128	6.4	49.5400000000006	-95.1220000000001	107.249272650215	76.5816199423414	59.4490647353784	54.2985180001988	41.8533968371448
130	403.2816	324.3765	25	2	129	6.45	-36.2959999999998	-63.3839999999998	73.0406124837406	70.8008867636862	63.0165218381379	55.8140793706962	42.1439870994449
131	404.7437	320.8877	25	2	130	6.5	29.2419999999993	-69.7760000000005	75.6556986617666	71.4083813160503	71.9981411126819	56.3637417954489	42.78846040608
132	405.2763	320.9319	25	2	131	6.55	10.652	0.883999999999787	10.6886182455919	65.8547786712791	70.7097450784101	57.4213976855288	43.7447369539708
133	407.1765	316.8303	25	2	132	6.6	38.0039999999997	-82.0319999999992	90.4077045389377	63.7144265541939	69.4935913743696	57.4063293687614	44.2527150456358
134	410.134	314.1758	25	2	133	6.65	59.1500000000008	-53.0900000000008	79.481259426359	67.4146622830224	61.7713006574505	56.8095527727032	44.7558856825575
135	408.8645	311.3291	25	2	134	6.7	-25.3899999999999	-56.934	62.3388518983145	70.618603393134	59.3627198553656	57.5516091235978	45.6713281364636
136	408.8076	306.6216	25	2	135	6.75	-1.13800000000083	-94.1499999999996	94.1568773059086	67.5788014326889	56.6810147579967	59.2789129165984	46.0577415644829
137	407.8234	305.719	25	2	136	6.8	-19.6839999999997	-18.0520000000001	26.70832379615	57.6878226436219	62.7268537620036	59.519222188066	46.7895217942453
138	408.0255	301.964	25	2	137	6.85	4.0420000000006	-75.0999999999999	75.2086947367124	55.0110131565373	58.8736826334239	56.6289532924104	47.4665705021155
139	408.1089	300.465	25	2	138	6.9	1.66799999999967	-29.9800000000005	30.026365481024	45.947367232971	54.170040810028	52.3896476808388	48.5946600077534
140	408.1351	298.0174	25	2	139	6.95	0.524000000000342	-48.9519999999993	48.9548044628914	54.8351041308732	52.0866964090576	51.2447910514116	48.5347102279802
141	406.0755	296.7055	25	2	140	7	-41.1920000000009	-26.2380000000007	48.8386476880771	50.168563834159	46.559684720515	50.2930966590867	48.7002306713861
142	408.2709	293.9064	25	2	141	7.05	43.9080000000001	-55.9819999999991	71.1470082856609	50.6522589764341	48.3286992977218	52.8736222119924	48.1094071911013
143	405.9694	292.7102	25	2	142	7.1	-46.0299999999995	-23.9240000000007	51.8759932531415	49.162379661578	43.7643152104512	50.2716686283417	47.6706565644035
144	406.7857	291.3083	25	2	143	7.15	16.3260000000002	-28.0380000000002	32.4448411923995	47.172002208059	43.0079947042271	47.9450643059737	47.4076520061906
145	406.3546	289.2783	25	2	144	7.2	-8.6220000000003	-40.5999999999995	41.5054078886109	41.8222944645705	43.1268622474576	47.091080563976	48.1179732341873
146	406.8293	287.3928	25	2	145	7.25	9.49399999999969	-37.7099999999996	38.886760420482	37.3600665867434	43.9051785601766	43.4982370798465	49.0085011967362
147	406.5296	285.1932	25	2	146	7.3	-5.99399999999946	-43.9920000000006	44.3984695682188	35.36373043202	43.0203906619813	44.0292609801571	48.877622182513
148	406.1035	283.7777	25	2	147	7.35	-8.52200000000039	-28.3100000000002	29.5648538640058	37.0913448333372	41.6696546232595	41.9262341261312	47.3073612618421
149	406.3422	282.6802	25	2	148	7.4	4.77399999999989	-21.9499999999994	22.4631604187828	40.6383549122943	41.7200878019195	42.8908020153081	45.7326696979048
150	405.3242	280.389	25	2	149	7.45	-20.3599999999994	-45.8240000000001	50.1434798951966	44.2184868593921	42.0954647188945	41.2553410852642	44.5992848861504
151	407.3145	278.3756	25	2	150	7.5	39.8059999999998	-40.2679999999998	56.6218108152677	45.9792426597756	40.436789439178	41.0367195473233	43.3295871115572
152	405.0608	276.2253	25	2	151	7.55	-45.0740000000008	-43.0060000000003	62.2991293037077	48.0764451718189	39.7298226625923	38.7974166966737	43.6646357325464
153	405.2394	274.3152	25	2	152	7.6	3.57200000000034	-38.202	38.3686328659232	47.0995846044518	40.0881530418113	37.9349837600455	42.3103025100111
154	404.0062	273.2228	25	2	153	7.65	-24.6640000000002	-21.848	32.9491729789992	40.2352239660617	42.7736093263892	38.0057512396781	41.3204879119992
155	405.3951	271.4362	25	2	154	7.7	27.7780000000007	-35.7320000000004	45.259177058361	35.2411584657924	39.3838199230707	38.6843373447768	40.4951327336587
156	404.281	271.3914	25	2	155	7.75	-22.2820000000002	-0.896000000000186	22.3000076233172	34.197063423847	38.16826053447	38.738089476874	38.4857910710498
157	404.0616	269.5379	25	2	156	7.8	-4.38800000000015	-37.0699999999999	37.3288018023616	37.4707734809595	34.574442731366	38.2360221769599	38.6566845636117
158	403.9933	267.8819	25	2	157	7.85	-1.36600000000044	-33.1200000000001	33.1481576561957	31.6680552416897	34.2003128968315	37.9857692312738	37.5348484070524
159	404.7134	265.5235	25	2	158	7.9	14.402	-47.1679999999992	49.3177232645621	36.1012971028782	34.2914146774367	39.0756917149708	37.2897922219565
160	404.6855	264.7117	25	2	159	7.95	-0.557999999999765	-16.2360000000001	16.245585862012	33.9077269969396	35.2732099706592	37.9537787208891	36.6480901552819
161	404.4481	262.5011	25	2	160	8	-4.74799999999959	-44.212	44.4662169292598	34.2035623698161	37.03938951457	36.3660775640277	37.2643233677446
162	404.9388	261.2778	25	2	161	8.05	9.81400000000008	-24.4659999999999	26.3609512726684	31.1120558739138	36.7422216913276	34.4556492531003	36.2719013322978
163	404.0281	259.8053	25	2	162	8.1	-18.2140000000004	-29.4500000000005	34.6273345205785	38.8783646996287	35.8833854207364	34.3489363916804	35.155258651512
164	403.798	258.128	25	2	163	8.15	-4.60199999999986	-33.546	33.8601907850502	37.9774819262617	35.3777741035523	34.6959115180246	34.7695522381221
165	405.8881	256.3349	25	2	164	8.2	41.8020000000001	-35.8619999999996	55.0771299905867	39.5767163857156	36.5237375187075	33.8991849033413	34.5142661871314
166	404.0616	255.5248	25	2	165	8.25	-36.5300000000002	-16.2020000000001	39.9618030624247	37.5632084716567	34.5638945935854	33.473345062253	34.6409302982026
167	402.4907	254.8296	25	2	166	8.3	-31.4179999999999	-13.904	34.3571235699381	39.6434923331909	34.3368557748346	33.2841081470663	34.8969621924167
168	402.8846	253.6665	25	2	167	8.35	7.87799999999947	-23.2619999999997	24.5597949502837	34.1691103377863	34.4975598865293	33.1434626879736	35.7401357831811
169	404.8962	252.7439	25	2	168	8.4	40.2320000000009	-18.4520000000003	44.2616100927212	31.1503072609091	35.1004083586126	31.6887824286048	36.9260890992768
170	405.776	251.6739	25	2	169	8.45	17.5959999999998	-21.3999999999999	27.705220013564	29.0969951639535	32.5251598360234	32.0408392252996	37.5345060171514
171	407.009	251.8343	25	2	170	8.5	24.6600000000001	3.2080000000002	24.8677876780385	31.4319113014019	29.9073006099361	33.4919271881658	38.0453341432572
172	407.267671105364	253.010725660061	25	2	171	8.55	5.17342210727975	23.52851320122	24.09056308516	30.5573243840344	29.8259946028051	33.7463859679218	38.4295899541516
173	406.541259730328	254.670439930296	25	2	172	8.6	-14.5282275007196	33.1942854046997	36.2343756375258	30.8812093342604	30.4035399552107	32.3755335429784	39.3801929098552
174	405.466918490129	256.350784235384	25	2	173	8.65	-21.4868248039807	33.6068861017606	39.8886755058834	28.6642939589631	27.9997907536573	31.5333532365662	40.3898890167731
175	404.6818	257.5891	25	2	174	8.7	-15.7023698025796	24.766315292319	29.3246447646943	30.5549940416566	27.5579409318916	30.3441950294859	40.9756642780243
176	404.0643	257.8951	25	2	175	8.75	-12.3500000000001	6.1200000000008	13.7832108015518	29.3751686090195	32.4199597827462	30.5437711195312	41.9877712979511
177	402.4118	257.6083	25	2	176	8.8	-33.0499999999995	-5.73600000000056	33.5440634986278	25.4422571232802	33.1559161610091	31.5579022078735	42.4604238504636
178	403.3934	258.7646	25	2	177	8.85	19.6319999999992	23.1259999999997	30.3352484743401	24.2346725295228	30.2535071994275	33.4945023350884	42.8869175726613
179	404.3571	258.4583	25	2	178	8.9	19.2740000000003	-6.12599999999929	20.2241180771871	36.1756256065294	27.9662981145197	34.7764864835829	42.8227887280241
180	404.2533	259.618	25	2	179	8.95	-2.07599999999957	23.1939999999997	23.2867217959073	35.7568382803616	28.1632302229484	37.1152333134137	43.6294265333306
181	407.1123	261.9261	25	2	180	9	57.1799999999996	46.1620000000005	73.4879761865844	31.1318457898355	31.1802416291262	39.7245907224868	43.9423300848214
182	408.6009	262.4329	25	2	181	9.05	29.7720000000004	10.136	31.450126867789	30.4903391057592	33.289809812942	42.4035306552029	45.0717942055707
183	408.821213137557	262.71826412302	25	2	182	9.1	4.40626275113914	5.70728246039948	7.21028602170953	32.0917879163739	36.585464714966	44.4114494280299	46.4761199202362
184	408.270287680201	263.366640189738	25	2	183	9.15	-11.0185091471192	12.9675213343603	17.0165846568058	26.1848576517231	41.5531822135085	46.0838665155216	48.4727612942322
185	407.050530593126	264.346677635412	25	2	184	9.2	-24.3951417415008	19.6007489134797	31.293965848981	30.8227813455224	46.6725256949358	48.0521436527073	49.5979907233519
186	405.264348841527	265.627025895304	25	2	185	9.25	-35.7236350319795	25.6069651978396	43.9533248633302	42.0390836400966	47.0292216622274	50.5021975336492	49.2242527713309
187	403.014149390595	267.176334404671	25	2	186	9.3	-45.0039890186406	30.986170187341	54.6397453367856	52.6160253212577	51.6511451493967	51.6367395538608	49.9568699571218
188	400.402339205527	268.963252598773	25	2	187	9.35	-52.236203701359	35.7383638820397	63.2917974945803	61.2532634734977	58.5693916566323	52.6303724573491	51.3550209339655
189	397.531325251515	270.95642991287	25	2	188	9.4	-57.4202790802406	39.8635462819402	69.9012930626115	67.8735856727317	64.2014349165234	53.9567950274433	51.9316722185663
190	394.503514493754	273.124515782221	25	2	189	9.45	-60.5562151552203	43.3617173870198	74.4801566101812	72.479508953271	67.9410570824662	55.2180138413617	52.6784105056248
191	391.421313897437	275.436159642084	25	2	190	9.5	-61.6440119263393	46.2328771972602	77.0549358594997	75.0996996731681	69.8241534381721	54.392732981477	53.3435442305592
192	388.387130427759	277.86001092772	25	2	191	9.55	-60.68366939356	48.4770257127195	77.6693617394823	75.7868445117892	69.9836692947796	56.3972024432196	53.9615212498191
193	385.503371049913	280.364719074388	25	2	192	9.6	-57.6751875569198	50.0941629333602	76.3927510940659	74.6288506914347	68.6752801997322	60.576706297494	54.2749055413307
194	382.872442729093	282.918933517347	25	2	193	9.65	-52.6185664164007	51.0842888591799	73.3370172557167	71.7747212036126	66.3604078413782	65.4121693518983	54.5332313320227
195	380.596752430493	285.491303691857	25	2	194	9.7	-45.5138059720002	51.4474034902003	68.6901875084087	67.4878296362883	63.7635019877875	68.851786417218	55.1033475331356
196	378.778707119308	288.050479033176	25	2	195	9.75	-36.3609062236992	51.1835068263792	62.7842884203895	62.2508607262964	61.7562443007267	67.9047344231307	56.1021717111377
197	377.52071376073	290.565108976564	25	2	196	9.8	-25.1598671715601	50.29259886776	56.2349039028606	56.9339711709672	61.1432597370426	68.3558377063701	56.6272487767315
198	376.925179319954	293.003842957281	25	2	197	9.85	-11.9106888155204	48.7746796143404	50.2079065441063	52.8981532841402	62.5840209383556	69.2155395328426	57.2251511304881
199	377.094510762174	295.335330410585	25	2	198	9.9	3.38662884440055	46.6297490660804	46.7525694790709	51.7377673978407	66.6229037872732	69.0868579535496	58.0359831327081
200	378.131115052584	297.528220771737	25	2	199	9.95	20.7320858081994	43.8578072230393	48.5110980742739	54.7986898377969	69.7625157519698	68.2415876978359	58.6951391601148
201	380.137399156378	299.551163475995	25	2	200	10	40.1256820758806	40.4588540851603	56.9823589888918	62.9171811504148	65.9853154080893	66.9624977386317	57.9037698814745
202	383.215770038749	301.372807958618	25	2	201	10.05	61.5674176474192	36.4328896524603	71.5395161026415	76.3118364035792	66.7280061179605	65.5195118444353	57.9143423886456
203	387.468634664892	302.961803654867	25	2	202	10.1	85.0572925228607	31.7799139249803	90.8003631071961	86.6268782197993	69.7557988659529	64.1383616546316	59.2903407866873
204	392.9984	304.2868	25	2	203	10.15	110.59530670216	26.49992690266	113.725845744892	80.2328634183379	71.8133080657211	62.9825961485238	63.6740829309927
205	397.8618	305.466	25	2	204	10.2	97.2680000000003	23.5839999999996	100.086307155375	78.6573223981241	72.7196734078844	62.154551413564	69.1185061945927
206	397.1918	306.522	25	2	205	10.25	-13.4000000000003	21.1199999999997	25.0122849815844	76.5944165814909	72.1687511765367	61.7021458886261	73.1344717747118
207	400.2926	305.8029	25	2	206	10.3	62.0159999999998	-14.3819999999994	63.6618110015727	67.314779727863	69.895763951828	61.6177579996022	74.1415354520202
208	404.054171555558	304.37268913136	25	2	207	10.35	75.2314311111604	-28.6042173728003	80.4858340240299	58.8124685959694	65.6927023709075	61.8199298036271	74.5446345528727
209	406.955668642152	302.66568893912	25	2	208	10.4	58.0299417318793	-34.1400038448	67.3276614767531	64.1046389347356	59.3422885097743	62.115171237973	75.4250145724793
210	409.078237337954	300.720995606962	25	2	209	10.45	42.4513739160409	-38.8938666431602	57.574751495907	61.1342055055318	54.5465870751582	62.1722644788679	76.2758367007743
211	410.503023721134	298.577705318569	25	2	210	10.5	28.4957276635998	-42.8658057678604	51.4731366754153	54.7909881603241	57.4189763691629	61.4148067814719	76.8335329896981
212	411.311173869864	296.274914257623	25	2	211	10.55	16.1630029745993	-46.0558212189198	48.8096438555539	51.3697972916857	56.5075098812439	59.4314823340715	75.0501313339275
213	411.583833862314	293.851718607806	25	2	212	10.6	5.45319984900061	-48.4639129963398	48.7697472979913	50.2807055543469	53.8840607413013	58.0039752758807	85.695601095703
214	411.402149776656	291.3472145528	25	2	213	10.65	-3.63368171315983	-50.0900811001202	50.221707133561	50.7333138035903	52.4170344102248	61.935996510087	97.1618491211878
215	410.84726769106	288.800498276287	25	2	214	10.7	-11.0976417119207	-50.9343255302599	52.1292928092128	51.880814256956	51.6248555498515	69.3852259719675	97.7380295606394
216	410.000333683698	286.25066596195	25	2	215	10.75	-16.9386801472399	-50.9966462867396	53.7361779216324	52.9771333222786	50.6608623864071	78.3642091262929	97.3722889540356
217	408.94249383274	283.736813793471	25	2	216	10.8	-21.1567970191595	-50.2770433695798	54.5471461223823	53.464271528764	48.967200716315	79.9272331976704	97.2797157939497
218	407.754894216357	281.298037954531	25	2	217	10.85	-23.7519923276602	-48.7755167787998	54.2513426246043	52.9690055453561	50.3152481808539	79.8737295729028	96.6173914895057
219	406.51868091272	278.973434628813	25	2	218	10.9	-24.7242660727397	-46.4920665143609	52.6573981659879	50.588410969224	64.5297045103997	81.763171191409	97.4540717657351
220	405.315	276.8021	25	2	219	10.95	-24.0736182544003	-43.4266925762597	49.6529628921736	46.0535871756741	84.2238648687768	84.3100857037126	97.991026421945
221	403.9144	275.2486	25	2	220	11	-28.0119999999999	-31.0699999999997	41.8332050409717	47.6533630394293	99.3094418834228	86.7045682407644	98.497043999059
222	402.3385	275.4858	25	2	221	11.05	-31.5179999999998	4.74399999999946	31.8730271546332	75.5951374920354	103.346956514097	84.5807508234197	97.6642339972524
223	405.2832	276.494	25	2	222	11.1	58.8940000000002	20.1640000000009	62.25022194338	115.478724192198	105.863398404504	107.252840536775	97.462403655804
224	414.051370110528	280.447624654639	25	2	223	11.15	175.36340221056	79.0724930927797	192.366270429018	148.030472797622	111.109307972593	131.341102093852	96.3753740864728
225	425.23438814118	285.927669025	25	2	224	11.2	223.660360613039	109.60088740722	249.070896392985	160.64032585252	116.995315857574	133.321507707715	95.5831250169884
226	434.493	290.2777	25	2	225	11.25	185.1722371764	87.0006194999996	204.591948068092	164.073433769579	122.748274095122	133.042432019445	96.2771834407332
227	439.133	291.2757	25	2	226	11.3	92.7999999999997	19.9599999999998	94.922292429123	146.623478453151	120.194300930524	132.941673588297	96.8380683649106
228	442.219413197207	288.777458313522	25	2	227	11.35	61.7282639441407	-49.9648337295594	79.415761528679	118.51190752295	164.190432892695	131.414853175384	95.6643299704432
229	445.178461545159	284.433758730087	25	2	228	11.4	59.1809669590396	-86.8739916687002	105.116493846876	97.466075392622	198.152499677304	132.792972293497	96.073563249378
230	448.615404120532	280.23552978161	25	2	229	11.45	68.7388515074599	-83.9645789695396	108.51304174198	79.7482760085291	182.419150546653	133.809788365022	96.5519755007071
231	453.1355	278.1737	25	2	230	11.5	90.4019175893598	-41.2365956322003	99.3627874164518	164.307432015811	166.775422155468	135.579281216646	97.9588103014493
232	452.8198	278.149	25	2	231	11.55	-6.31399999999985	-0.493999999999915	6.33329550865882	249.681520901457	162.536390662498	135.896985660433	98.7773391700149
233	428.003587495606	274.315375326181	25	2	232	11.6	-496.32425008788	-76.6724934763795	502.211541565088	246.326393570356	156.966307946264	136.920832035727	99.2472350925119
234	401.9022	269.1926	25	2	233	11.65	-522.02774991212	-102.45550652362	531.986938275107	236.084768918313	154.476636614401	130.814751662859	99.3826224196009
235	398.3589	266.2798	25	2	234	11.7	-70.8659999999998	-58.2560000000001	91.7374050864748	245.324505316466	150.62426087247	121.781024062009	99.8459058168212
236	399.2785	264.0546	25	2	235	11.75	18.3920000000001	-44.5040000000006	48.1546641562378	149.625183876717	148.41028833817	114.190157755174	99.267148236622
237	396.6963	263.5737	25	2	236	11.8	-51.644	-9.61800000000039	52.5319774994242	59.2717523273453	151.599670390342	113.748903532151	98.657302045055
238	395.7525	262.8559	25	2	237	11.85	-18.8760000000002	-14.3559999999991	23.7149343663435	54.9221281745849	109.651231178759	111.454930367984	97.8384282020911
239	399.0494	265.1403	25	2	238	11.9	65.9379999999999	45.6880000000001	80.2197805282462	60.7358077580275	63.4770036484133	110.383955307347	97.1085337196908
240	396.2626	263.0237	25	2	239	11.95	-55.7359999999994	-42.3320000000001	69.9892843226729	57.8748354642184	61.1428975773655	108.793865297702	96.5769603677101
241	393.2126	260.656	25	2	240	12	-61.0000000000002	-47.3540000000003	77.2230620734509	69.6772784808014	61.6048933548796	109.213052362134	96.4850630721304
242	394.9526	261.447	25	2	241	12.05	34.8000000000002	15.8199999999999	38.2271160303784	67.6822549694812	64.9614164018039	112.97392751661	96.0705717528244
243	395.8551	257.4103	25	2	242	12.1	18.0499999999995	-80.7339999999999	82.7271494492586	67.3636669801461	65.943552789703	91.2416296482493	95.3990602632762
244	393.4491	254.8516	25	2	243	12.15	-48.1200000000001	-51.1740000000003	70.2446629716454	62.4739789517317	66.2912740002928	67.42414274535	91.6981499834835
245	394.6725	251.6581	25	2	244	12.2	24.4680000000005	-63.87	68.3963443759974	72.0479973393895	66.9634697229327	66.3703039259275	85.9293365510794
246	394.6307	249.0197	25	2	245	12.25	-0.836000000000467	-52.7679999999998	52.7746219313789	62.2098270986045	70.0158163860981	65.4918644537988	82.5466173813271
247	391.0004	246.7061	25	2	246	12.3	-72.6059999999995	-46.2720000000002	86.0972079686673	64.9002930311043	74.3481846428777	64.3729305018128	81.2530108950926
248	391.774	245.2184	25	2	247	12.35	15.4719999999998	-29.7539999999998	33.5362982453338	66.5632724657192	72.8320281177392	64.262003228798	80.3615270737125
249	393.4852	241.3994	25	2	248	12.4	34.2240000000004	-76.3799999999998	83.6969926341442	77.5576538204645	71.3712818422867	61.4240951458844	78.3817322361762
250	393.8145	237.578	25	2	249	12.45	6.58599999999979	-76.4280000000002	76.7112415490717	76.6483719463659	71.5977102744894	59.3441323703981	76.8387221888415
251	392.4151	232.3756	25	2	250	12.5	-27.9880000000003	-104.048	107.746528705105	83.4542291368739	69.378835552718	57.3908449276147	75.7833525847978
252	393.6413	228.4868	25	2	251	12.55	24.5240000000001	-77.7760000000001	81.5507985981745	77.8422706534691	63.7844446018217	56.2441578452154	76.0446106700428
253	392.5434	225.2919	25	2	252	12.6	-21.9579999999996	-63.8979999999998	67.5655841978737	76.6321480832596	62.580453667893	53.8772884908251	64.4038487694013
254	393.7378	222.7795	25	2	253	12.65	23.8879999999995	-50.2479999999997	55.6372002171204	61.2000172849715	56.5569162914761	52.5815483041085	51.8471515655089
255	394.6932	219.3781	25	2	254	12.7	19.1079999999999	-68.0280000000005	70.6606286980244	50.9205172572774	51.7247950178636	50.0776490401495	50.4561451349763
256	394.007	218.0114	25	2	255	12.75	-13.7239999999997	-27.3339999999996	30.5858747136643	41.7066781989121	44.7658734691314	50.9030770074805	49.4997403513578
257	394.2196	216.5188	25	2	256	12.8	4.25200000000018	-29.8520000000002	30.1532984597044	35.2715619294831	38.1401310475531	48.7571182580344	49.0352468590093
258	393.5018	215.7188	25	2	257	12.85	-14.3560000000002	-16.0000000000002	21.4963889060468	26.8174419524676	34.9225488639109	49.2681237794414	49.0167503186726
259	394.6667	215.5805	25	2	258	12.9	23.2979999999998	-2.76599999999974	23.4616188699754	28.3317296532913	33.7918147659302	46.3795091650054	47.26902842814
260	393.3964	214.947	25	2	259	12.95	-25.4059999999993	-12.67	28.390028812947	25.3597448378288	28.5575878058096	44.8835790799814	46.2024531926142
261	395.2067	214.3447	25	2	260	13	36.2059999999997	-12.0460000000003	38.1573132177828	28.1384195289098	32.4273184622431	42.3536528074614	44.6259249602203
262	394.4644	214.1611	25	2	261	13.05	-14.846	-3.67199999999968	15.2933743823918	32.3120676023773	33.7297919142472	39.1152938234756	45.4893085826096
263	393.407	212.7423	25	2	262	13.1	-21.1480000000006	-28.3760000000001	35.3897623614518	30.2977336591516	35.9557938909898	37.5660678905533	44.852067112648
264	393.2166	210.534	25	2	263	13.15	-3.80799999999908	-44.1660000000002	44.3298592373133	36.5229072711948	36.2021020385346	36.2701603856678	43.4262594884324
265	393.2553	209.6189	25	2	264	13.2	0.773999999998978	-18.3019999999999	18.3183590968186	42.0998389906655	38.0423631420991	34.5419863440251	42.4708510447051
266	395.4004	206.8988	25	2	265	13.25	42.9020000000003	-54.402	69.2831812779987	43.7731682530699	39.9414321457915	33.5076162489169	41.9848657577659
267	395.3147	204.7416	25	2	266	13.3	-1.71399999999949	-43.1439999999998	43.1780329797454	40.0921364746919	40.0904565993981	33.6975632162058	40.1993512028055
268	394.4575	202.7287	25	2	267	13.35	-17.1440000000007	-40.258	43.7564086734735	45.7869926250466	40.2095869171958	33.7714974085473	40.0465850030884
269	395.2636	201.7136	25	2	268	13.4	16.1220000000003	-20.3019999999998	25.9247003454235	43.3599570203882	38.7485060054054	33.1139617103956	38.2902408955475
270	397.0005	200.1461	25	2	269	13.45	34.7379999999998	-31.3500000000005	46.7926398485918	38.0810742081306	40.5263848822407	33.0607740148303	37.4529213230471
271	395.9925	197.4724	25	2	270	13.5	-20.1599999999996	-53.4739999999999	57.1480032547068	36.6460055813216	34.5879140355907	31.861004992826	34.8788026577839
272	396.6646	196.9699	25	2	271	13.55	13.442	-10.05	16.7836189184573	37.404875536119	33.6653345181644	34.7344593200037	33.7098836139648
273	396.7863	195.1449	25	2	272	13.6	2.43399999999951	-36.4999999999998	36.5810655394287	35.2657771394347	31.5872009261047	35.826845734471	32.3399840834051
274	397.2916	193.7475	25	2	273	13.65	10.1060000000007	-27.9480000000001	29.7190501194103	25.8158710507933	30.0258213822566	34.2709706727564	31.8458524839947
275	397.5966	191.9686	25	2	274	13.7	6.10000000000014	-35.5779999999999	36.0971478651706	29.2495948281983	28.0791848875614	34.8640530492607	30.8309649682065
276	397.9081	191.584	25	2	275	13.75	6.22999999999934	-7.69200000000012	9.89847281149944	26.5283962708878	23.7805778398604	33.0666545080514	33.377984177121
277	398.8858	190.1962	25	2	276	13.8	19.5540000000005	-27.756	33.9522378054823	22.6467672283942	29.3784620406094	31.6415841475766	39.7287134738194
278	400.0304	190.0986	25	2	277	13.85	22.8919999999994	-1.952	22.9750727528766	20.8925926356881	31.4441045517462	30.8250462267354	48.4091515791123
279	400.1177	189.5905	25	2	278	13.9	1.74600000000055	-10.1620000000003	10.3109049069423	21.7452846289275	29.7934353401073	30.2009726260897	56.7695192511727
280	399.5324	188.3559	25	2	279	13.95	-11.7060000000004	-24.692	27.3262749016402	29.5073292530206	29.2017212162807	30.0222635661128	62.3461770059024
281	399.3678	187.6672	25	2	280	14	-3.29200000000014	-13.7739999999997	14.1619327776964	36.3598128326045	31.545394980512	27.4039525081063	62.6271998704685
282	396.2351	185.8173	25	2	281	14.05	-62.654	-36.9980000000004	72.7624609259474	36.9401034518203	29.6178337769888	28.304473404454	68.4528539861604
283	399.0773	185.4823	25	2	282	14.1	56.8439999999998	-6.69999999999959	57.2374906507961	37.5108497968732	30.0628915273661	27.1139002762568	81.1561496030291
284	398.6574	184.9723	25	2	283	14.15	-8.39799999999968	-10.2000000000004	13.2123580030214	41.3455053320964	30.3761238699229	27.4215445823215	91.1494370165156
285	399.562	183.7645	25	2	284	14.2	18.0920000000003	-24.1559999999998	30.1800066269046	29.7283383009571	31.9653422446642	27.1199435923879	92.3420880392163
286	400.561	182.4303	25	2	285	14.25	19.9799999999993	-26.6840000000002	33.3352104538127	23.7659702221277	31.0273271763521	33.2483521053251	93.2108585437929
287	401.03	181.8659	25	2	286	14.3	9.37999999999988	-11.2879999999996	14.6766257702507	23.8121442880254	27.2304847682987	45.7598637314329	93.4883541684223
288	402.2973	181.3421	25	2	287	14.35	25.3460000000007	-10.4760000000005	27.4256502566492	26.4198346924553	22.7836960007675	63.0468057496773	94.0571929279408
289	402.5469	181.9662	25	2	288	14.4	4.99199999999973	12.482	13.4432283325099	20.7091490206078	25.0496538245358	80.4250767919497	95.8015241695519
290	402.9583	179.8448	25	2	289	14.45	8.22800000000029	-42.4279999999999	43.218458649054	24.7326312356402	25.0381659684951	91.6315799969745	97.2005307106615
291	402.7325	179.9234	25	2	290	14.5	-4.51599999999985	1.57199999999989	4.78178209457502	21.8014217794073	34.9513092301381	93.393394748111	97.8667110439954
292	404.395	179.4109	25	2	291	14.55	33.2499999999993	-10.2499999999998	34.7940368454129	26.2871633610462	61.901893685877	102.171248652317	98.5470617405377
293	403.759765952353	179.34659910507	25	2	292	14.6	-12.7046809529395	-1.28601789859999	12.7696029754845	23.6564972445348	96.0307199719884	126.485453471587	98.6567899531511
294	402.136249055803	180.10895231111	25	2	293	14.65	-32.4703379310006	15.2470641207998	35.8719362407043	49.1934694396685	130.474029713977	148.027903360275	98.8447355063834
295	402.867832631351	181.422179361595	25	2	294	14.7	14.6316715109606	26.2645410097002	30.0651280664972	99.0711561361139	151.297817749285	149.820123029172	98.6429114822896
296	409.2979	183.0105	25	2	295	14.75	128.60134737298	31.7664127681002	132.466643070243	170.26001816457	155.75946231987	153.355062579534	98.7810202299957
297	423.415620455699	184.6195867716	25	2	296	14.8	282.35440911398	32.1817354320001	284.18247032764	234.660896066907	177.112012536336	155.335124189268	99.0796024112135
298	441.793307184193	186.080923428866	25	2	297	14.85	367.55373456988	29.2267331453195	368.713913117763	278.939138254035	230.187210942407	157.289339629146	99.07219286217
299	459.649059344177	187.247446526069	25	2	298	14.9	357.11504319968	23.3304619440605	357.876325752392	262.325455200071	271.006152896014	161.402075713014	99.7755518902082
300	472.200976094343	187.972092617478	25	2	299	14.95	251.03833500332	14.49292182818	251.456339002136	255.152868936557	274.602080089849	164.37879785521	99.8934914304041
301	474.667156593386	188.107798257365	25	2	300	15	49.3236099808598	2.71411279773986	49.3982278004265	290.114403720245	271.758815928931	168.329469579884	99.8268354212277
302	462.2657	187.5075	25	2	301	15.05	-248.02913186772	-12.0059651473002	248.319539010069	307.351409725121	248.768354692659	168.789650076621	99.7160178216742
303	435.128121451539	186.061429648328	25	2	302	15.1	-542.751570969219	-28.9214070334401	543.5215870362	270.265021925663	218.547959286304	170.199679630045	100.070582219503
304	413.0396	183.809	25	2	303	15.15	-441.77042903078	-45.0485929665598	444.061355776774	281.19217665779	192.330121712052	170.267926430445	101.905781501345
305	411.8026	180.7483	25	2	304	15.2	-24.7400000000005	-61.2139999999999	66.0244000048468	242.383840448761	177.459777961135	170.165879372191	101.645848380747
306	415.91	177.5566	25	2	305	15.25	82.1480000000008	-63.8339999999999	104.034001461061	146.981514852363	180.899476839899	164.313688354666	102.199464224962
307	418.622403624462	177.646495723794	25	2	306	15.3	54.2480724892391	1.79791447588002	54.2778579649227	77.3088336989824	160.467287616907	152.399341090994	102.774163334075
308	419.731784035854	180.781493608371	25	2	307	15.35	22.1876082278402	62.6999576915398	66.5099590542123	84.6545339966077	110.212148317684	135.097579974663	102.613163109699
309	419.594222556638	185.564413316004	25	2	308	15.4	-2.75122958432007	95.65839415266	95.6979500098685	80.606777022008	69.5296999648766	119.126026988467	102.625783695476
310	418.565800509281	190.59807450897	25	2	309	15.45	-20.5684409471394	100.67322385932	102.752901492974	78.5507347850536	65.7296786545337	108.155402863834	102.193175185174
311	417.002599216247	194.485296849544	25	2	310	15.5	-31.2640258606802	77.74444681148	83.7952165880626	73.4427817830037	56.8685607804019	106.260276094344	103.639382590337
312	415.2607	195.8289	25	2	311	15.55	-34.8379843249404	26.8720630091201	43.9976467801508	61.7505662307709	56.0303274893289	97.2607869910313	103.934811147481
313	414.0147	194.2029	25	2	312	15.6	-24.9199999999996	-32.5200000000001	40.9701940439631	46.8048233124598	51.6472006630213	73.6557109674191	104.674957944119
314	414.536023970358	192.415532395086	25	2	313	15.65	10.4264794071594	-35.7473520982802	37.2368722487045	33.1303445387959	45.9219322648816	55.7836596424143	105.709950158873
315	415.705669868869	191.643965093543	25	2	314	15.7	23.3929179702204	-15.43134603086	28.0241869014179	33.5099201936042	38.851027766532	53.4715737323227	105.338628568141
316	415.7274	192.4148	25	2	315	15.75	0.434602622619877	15.4166981291405	15.4228227197434	29.8516195430389	31.6210753487895	51.0438658703896	103.422060018472
317	414.1072	194.0399	25	2	316	15.8	-32.4040000000002	32.5019999999995	45.8955250541922	30.0932982989924	34.0542863651553	50.2132024788821	98.0397878994904
318	413.3827	193.1676	25	2	317	15.85	-14.4899999999996	-17.4459999999999	22.6786907911366	30.8972322206042	37.0992736171547	47.9369865902515	90.1170620445666
319	411.5631	192.5478	25	2	318	15.9	-36.3919999999996	-12.396	38.4452660284718	30.1118061587831	42.037619319952	43.8494916779379	81.4679444017806
320	412.998	191.835	25	2	319	15.95	28.6979999999994	-14.2559999999997	32.0438565094771	34.5986525367065	41.2134688101116	40.007552515138	75.202018955887
321	413.5286	191.614	25	2	320	16	10.6119999999999	-4.42000000000007	11.4956924106379	44.3469276912705	45.2191709603772	38.9492956007891	74.4589455611334
322	410.5026	193.2001	25	2	321	16.05	-60.5200000000002	31.7219999999998	68.329756943809	53.9819403409116	44.3960774684353	39.0799722183411	69.1529409336166
323	409.4405	196.6095	25	2	322	16.1	-21.2419999999997	68.1880000000001	71.4200665639567	51.529705399619	44.2267725174816	39.1502362581929	56.8120938570864
324	411.9665	200.1276	25	2	323	16.15	50.5200000000002	70.3620000000001	86.6203292766775	60.3265357619714	41.7770510909941	41.1519738873003	47.2380846930392
325	411.520640302782	201.010546985212	25	2	324	16.2	-8.91719394435995	17.6589397042397	19.7826818030141	54.1935024001641	41.164077263744	40.5113777640909	47.3305158266411
326	408.947404640574	199.974452870715	25	2	325	16.25	-51.4647132441598	-20.7218822899398	55.4798442223996	44.1066173436927	46.2775158527887	42.530431682277	46.6235009569208
327	407.5518	198.71	25	2	326	16.3	-27.9120928114799	-25.2890574142998	37.6645901347727	29.5721618410765	44.1056580715269	43.6802347079868	47.2466000218129
328	408.5191	198.3034	25	2	327	16.35	19.3459999999993	-8.13199999999995	20.9856412815995	30.7984491278691	41.201198899231	45.1365441144706	47.5857349348107
329	407.8217	198.3053	25	2	328	16.4	-13.9479999999992	0.0379999999995562	13.9480517635968	32.2284959436061	40.2663284546485	43.8098618150946	47.1529747770509
330	408.2392	199.5319	25	2	329	16.45	8.34999999999923	24.5320000000004	25.9141182369766	34.0178137428898	39.8092867180701	42.2486350479403	46.4381863298983
331	405.1443	199.0545	25	2	330	16.5	-61.8979999999999	-9.54800000000034	62.6300783010847	38.2957804547694	39.8416924041769	42.6576150279226	46.0408464977991
332	407.4507	198.7198	25	2	331	16.55	46.1279999999999	-6.69399999999996	46.6111791311912	50.9604950682205	42.9643919475383	41.0450948762019	46.4780083968142
333	408.4878	196.8722	25	2	332	16.6	20.7420000000002	-36.952	42.3754748409974	48.8201243082712	46.0463157114596	39.9684767467536	46.8372900903029
334	405.5954	194.3107	25	2	333	16.65	-57.8480000000002	-51.2299999999999	77.2716248308524	47.4548888647476	45.842672539195	38.6925097436641	47.142293250766
335	405.502845768662	193.555738949659	25	2	334	16.7	-1.85108462675998	-15.0992210068199	15.2122644372302	51.9109701521868	43.3331928321366	41.1894579209594	47.5350796691522
336	408.277138852554	193.853205460383	25	2	335	16.75	55.4858616778404	5.94933021448014	55.8039010834669	53.7968509681499	39.0377142030565	42.203136043452	48.1051770736686
337	411.7057	193.5214	25	2	336	16.8	68.5712229489195	-6.63610920766018	68.8915855683872	40.7248500101696	37.9845316808768	44.2799975647438	47.7821561013015
338	413.8734	192.1035	25	2	337	16.85	43.3540000000005	-28.3580000000001	51.8048789208125	37.8462613560021	38.7357545942762	47.2344832793699	47.9152157481792
339	414.4086	192.3648	25	2	338	16.9	10.7039999999995	5.22600000000011	11.9116200409512	30.6205395413654	37.1186910326796	50.456457876164	47.5368616547978
340	414.376603205709	192.339218305581	25	2	339	16.95	-0.639935885819796	-0.511633888380061	0.819321166392561	24.0580932095668	42.5696291238488	52.8688201446586	47.2086131182762
341	414.095327956778	191.396521629251	25	2	340	17	-5.62550497861935	-18.8539335266	19.6752920102834	23.6746582204024	44.5645796827271	53.1323973948091	47.2918970119522
342	413.607423827404	189.659786471883	25	2	341	17.05	-9.75808258748089	-34.7347031473601	36.0793539093942	33.5125320551896	45.5956031819493	53.8760445752872	45.8608582435582
343	412.955540391783	187.252089334346	25	2	342	17.1	-13.0376687124192	-48.1539427507397	49.8877039749908	47.2929968916955	48.4226508472803	54.524343922413	44.2701524379264
344	412.18232722411	184.296506717512	25	2	343	17.15	-15.4642633534604	-59.1116523366804	61.1009892148872	58.5086198240887	55.070243213133	53.1326126142318	42.2350771178499
345	411.330433898583	180.916115122249	25	2	344	17.2	-17.0378665105397	-67.6078319052596	69.7216453489216	67.1331131543318	62.4044474571807	54.5587815742136	41.8435504124191
346	410.442509989398	177.233991049431	25	2	345	17.25	-17.7584781837004	-73.64248145636	75.75340667225	73.1706434741581	67.2270805865618	53.6799224650601	40.5814572116903
347	409.561205070751	173.373210999926	25	2	346	17.3	-17.6260983729401	-77.2156009901005	79.2018205606094	76.6279543710764	69.7675574696976	51.8840774946161	39.8103522024373
348	408.729168716838	169.456851474605	25	2	347	17.35	-16.6407270782599	-78.3271905064197	80.0753555741222	77.5158980226659	70.3129332505499	50.6938873818877	39.5057460035514
349	407.989050501856	165.60798897434	25	2	348	17.4	-14.8023642996395	-76.9772500053	78.3875436994788	75.9455413490348	69.146534195784	51.263861494501	39.424017467422
350	407.3835	161.9497	25	2	349	17.45	-12.1110100371197	-73.1657794867999	74.1613636068691	72.4020017850634	66.5479340245784	52.168591188612	39.0853058242609
351	406.943116399192	158.583301568075	25	2	350	17.5	-8.80767201616095	-67.3279686385001	67.9016233040943	67.4552230269418	62.7952652473931	51.9261789959819	37.8652175339152
352	406.650297342247	155.52307275753	25	2	351	17.55	-5.85638113890013	-61.2045762109	61.4841227407526	61.6651140204917	58.172551807283	50.6766216109145	37.0760694292793
353	406.475390085706	152.761533162947	25	2	352	17.6	-3.49814513081924	-55.2307918916603	55.3414617835142	55.5799700264909	52.9651239164952	48.5718281290993	36.4170160642315
354	406.388741886111	150.291202378909	25	2	353	17.65	-1.73296399190008	-49.40661568076	49.4369986672284	49.6449891457515	47.457479775869	45.7776444920358	34.9033795812518
355	406.3607	148.1046	25	2	354	17.7	-0.560837722219958	-43.7320475781797	43.7356436368649	43.9431018295026	41.9327349200434	42.4976429038787	34.952601612299
356	406.366325701017	146.193272334158	25	2	355	17.75	0.112514020339631	-38.2265533168402	38.2267189003974	38.4750248060487	36.625277405402	38.9597783799287	33.9899816396496
357	406.399536331215	144.544872542743	25	2	356	17.8	0.66421260396055	-32.9679958282998	32.974686159508	33.2498455312464	31.5856857521315	35.3407068401308	32.6869196570672
358	406.458963249745	143.14608050047	25	2	357	17.85	1.18853837059987	-27.9758408454603	28.0010766662447	28.2854998135959	26.8307230076487	31.7770087277329	31.7797952608632
359	406.543237815764	141.983576082055	25	2	358	17.9	1.68549132037924	-23.2500883682997	23.3111022932168	23.6055656650525	22.4087547882875	28.3915770586799	31.8212808859481
360	406.650991388424	141.044039162214	25	2	359	17.95	2.15507145320089	-18.7907383968201	18.9139150486125	19.2282696747604	18.4473517831791	25.3017915038632	32.0751739542954
361	406.780855326879	140.314149615663	25	2	360	18	2.59727876910006	-14.5977909310199	14.8270481576807	15.1864212092487	15.1242915124642	22.5980376730213	31.7808447045789
362	406.931460990284	139.780587317116	25	2	361	18.05	3.01211326809948	-10.6712459709405	11.0882062080471	11.5676640453286	12.5088618729786	20.2760942832714	31.0070705972697
363	407.101439737793	139.430032141289	25	2	362	18.1	3.39957495017984	-7.01110351653995	7.79183433868618	8.60920375276229	10.5888935389705	18.3096882060499	29.9003760748505
364	407.289422928558	139.249163962898	25	2	363	18.15	3.7596638153002	-3.61736356781989	5.21731647361633	6.64301735987587	9.32567434149081	16.6741465482717	28.6198634914948
365	407.494041921735	139.224662656658	25	2	364	18.2	4.09237986354015	-0.49002612479967	4.12161358578106	5.78945407119677	8.67084808768296	15.3464216503844	27.2467797393779
366	407.713928076478	139.343208097285	25	2	365	18.25	4.39772309485988	2.37090881253948	4.99611619324865	5.99136586869239	8.5707979406406	14.300040814239	25.8395658250055
367	407.947712751939	139.591480159495	25	2	366	18.3	4.67569350921963	4.96544124420041	6.82038976465165	7.08368463765304	8.96650281441135	13.4897618195182	24.4527854664674
368	408.194027307274	139.956158718002	25	2	367	18.35	4.92629110670009	7.2935711701399	8.80139332616423	8.73249242260363	9.78865340445109	12.8657031398386	23.1396649528682
369	408.451503101636	140.423923647523	25	2	368	18.4	5.14951588723989	9.35529859041992	10.6789103184196	10.4985785214053	10.939538308256	12.3787002773952	21.9526435622304
370	408.718771494179	140.981454822773	25	2	369	18.45	5.34536785086061	11.1506235050001	12.365652510534	12.1435515576259	12.2454915175896	11.9817567199787	20.943373250232
371	408.994463844058	141.615432118467	25	2	370	18.5	5.51384699757932	12.6795459138799	13.8265466872572	13.5859409402098	13.4757901160138	11.6355104131759	20.1507721982231
372	409.277211510425	142.312535409322	25	2	371	18.55	5.65495332734031	13.9420658171002	15.0452549457546	14.7953919788589	14.4706617660578	11.3375195836249	19.5667976703286
373	409.565645852435	143.059444570051	25	2	372	18.6	5.76868684020042	14.9381832145798	16.0133402390836	15.7584906125756	15.1425127407066	11.2289240206016	19.172551228449
374	409.858398229242	143.842839475372	25	2	373	18.65	5.85504753614032	15.6678981064198	16.7261655116651	16.4530017106223	15.4317262132996	11.4620824909539	18.950024173544
375	410.1541	144.6494	25	2	374	18.7	5.91403541516001	16.1312104925605	17.1811456791176	16.7977719744896	15.2926653522744	11.9959165748771	18.8820675198713
376	410.451105267131	145.461763965021	25	2	375	18.75	5.94010534261997	16.2472793004196	17.2991021774907	16.6990845412034	14.7002228857113	12.7193532700823	18.9517873773979
377	410.746659106129	146.246400977007	25	2	376	18.8	5.91107677995979	15.6927402397201	16.7691062650909	16.0680604477404	13.7085363528384	13.5648640928041	19.1406703964985
378	411.037729335755	146.965738588902	25	2	377	18.85	5.82140459251946	14.3867522379003	15.5199030726527	14.8268400919732	12.6691946367521	14.5023211780035	19.4296599947525
379	411.321283774773	147.582204353647	25	2	378	18.9	5.67108878036038	12.3293152948997	13.5710450443501	12.9474440608002	11.9846266736518	15.5137100657809	19.7995668674276
380	411.594290241945	148.058225824187	25	2	379	18.95	5.46012934343935	9.52042941079981	10.9750439002816	10.6193007311872	11.7463416321646	16.5849549966008	20.2309730241122
381	411.853716556032	148.356230553463	25	2	380	19	5.18852628174045	5.96009458552032	7.90212202162559	8.63930473230086	11.9629164241508	17.7035067234248	20.7040253616172
382	412.096530535796	148.43864609442	25	2	381	19.05	4.8562795952796	1.64831081913974	5.1283896170262	7.90119289956319	12.6590664195505	18.8575010573859	21.1979359625081
383	412.3197	148.2679	25	2	382	19.1	4.46338928408068	-3.41492188839993	5.61992307822084	8.66584317235591	13.8621296153004	20.035414250848	21.689571558
384	412.5209366761	147.816719544653	25	2	383	19.15	4.02473352199991	-9.02360910693972	9.8804858806617	10.9783887875014	15.5956939182621	21.2259017988163	22.1488461767354
385	412.700927926331	147.099030888856	25	2	384	19.2	3.59982500462024	-14.3537731159404	14.7982952642452	14.6988321079138	17.8772446409273	22.4177133893582	22.5268200145574
386	412.861105021621	146.139059914594	25	2	385	19.25	3.20354190579906	-19.1994194852401	19.4648500973531	19.0849544982998	20.7067905611384	23.6035339405567	22.7624517037323
387	413.002899232898	144.961032503851	25	2	386	19.3	2.83588422554089	-23.56054821486	23.7306062190879	23.2901949369611	24.0064657619334	24.7915789734789	22.8208701114179
388	413.127741831092	143.58917453861	25	2	387	19.35	2.49685196387986	-27.4371593048198	27.5505350301513	27.0886461094986	27.4016338649439	25.9936168496664	22.6922039316217
389	413.237064087131	142.047711900857	25	2	388	19.4	2.18644512077958	-30.82925275506	30.906688073968	30.4351923347753	30.4671769239808	27.2204334574601	22.5168492884637
390	413.332297271944	140.360870472576	25	2	389	19.45	1.90466369626051	-33.7368285656197	33.7905511269329	33.314099415953	33.0890851465519	28.4801893282458	22.4607232816743
391	413.414872656458	138.55287613575	25	2	390	19.5	1.65150769027946	-36.15988673652	36.1975812237366	35.718313231588	35.2441514569627	29.7725403100584	22.5481553820659
392	413.486221511604	136.647954772365	25	2	391	19.55	1.42697710292055	-38.0984272677	38.1251416249761	37.6441589110005	36.9240915274072	31.0583523413914	22.7983609808888
393	413.547775108309	134.670332264403	25	2	392	19.6	1.23107193409965	-39.5524501592405	39.5716041083266	39.0895241836051	38.1251040840324	32.1502190953983	23.2300832801855
394	413.600964717502	132.64423449385	25	2	393	19.65	1.06379218385996	-40.5219554110596	40.5359164710303	40.0531105791501	38.845172996658	32.835609862517	23.7048297989621
395	413.647221610112	130.59388734269	25	2	394	19.7	0.925137852200351	-41.0069430231999	41.0173774899559	40.5340836388614	39.0831340155643	33.0577234542377	23.6625931043572
396	413.687977057067	128.543516692907	25	2	395	19.75	0.815108939099218	-41.0074129956604	41.0155132014614	40.5318949364767	38.8382900589784	32.8055501373824	23.5238817537283
397	413.724662329297	126.517348426485	25	2	396	19.8	0.733705444600901	-40.5233653284398	40.530006923533	40.0461870823154	38.1102389208494	32.0768761300316	23.703332819372
398	413.758708697729	124.539608425409	25	2	397	19.85	0.680927368639459	-39.55480002152	39.5606605964031	39.0767438475235	36.8988043258527	30.88208668524	23.5616420126616
399	413.791547433292	122.634522571662	25	2	398	19.9	0.656774711260368	-38.1017170749399	38.1073772002236	37.6234695388068	35.2040428010531	29.5199885111465	23.8640385932344
400	413.824609806915	120.826316747229	25	2	399	19.95	0.661247472460218	-36.1641164886601	36.1701613159965	35.6863942028373	33.0263617619235	28.3364915667477	23.802537676291
401	413.859327089527	119.139216834095	25	2	400	20	0.694345652240145	-33.7419982626801	33.7491416578777	33.2657137152287	30.366948817802	27.392804040707	24.3992955299308
402	413.897130552056	117.597448714242	25	2	401	20.05	0.756069250579685	-30.8353623970598	30.8446302436855	30.3618985197909	27.2296607326559	26.7392209043918	25.0950476651402
403	413.939451465431	116.225238269657	25	2	402	20.1	0.846418267499303	-27.4442088917002	27.4572581583601	26.9759796763234	23.6390692864476	26.424752309523	25.4590329377612
404	413.987721100581	115.046811382322	25	2	403	20.15	0.965392703000134	-23.5685377466999	23.5883012230347	23.1104280967972	20.194804025635	26.1837577991079	26.6077803912848
405	414.043370728433	114.086393934222	25	2	404	20.2	1.11299255704012	-19.2083489620001	19.2405670986589	18.7729272624746	17.5898491179312	24.9074728193562	27.1234765000461
406	414.107831619917	113.368211807342	25	2	405	20.25	1.28921782968064	-14.3636425375999	14.421383760247	14.0124248576665	15.9473180224356	23.4442295668999	26.9483182871531
407	414.182535045962	112.916490883666	25	2	406	20.3	1.4940685209001	-9.03441847352013	9.15712607207231	10.027709531479	15.3682028879343	22.6150866652652	26.8270435764944
408	414.268912277495	112.755457045177	25	2	407	20.35	1.72754463065985	-3.22067676978008	3.65474613431942	8.20371855953898	15.9507002931932	21.1296671756568	26.7597277528317
409	414.368394585446	112.909336173861	25	2	408	20.4	1.98964615902014	3.07758257368022	3.66472459209744	8.78420794807402	17.1634727971627	20.5076437290087	26.3523988086288
410	414.482413240744	113.4023541517	25	2	409	20.45	2.28037310595937	9.86035955677977	10.1206122389587	11.9634785133939	16.788583876789	19.1248860243361	25.7281677321122
411	414.612399514316	114.258736860681	25	2	410	20.5	2.59972547144002	17.12765417962	17.3238307029222	17.88897572872	16.5215103159979	19.0260507498032	24.9095267820401
412	414.759784677092	115.502710182786	25	2	411	20.55	2.94770325552008	24.8794664421001	25.0534788986717	24.2992360628464	18.0005125978744	19.1317429888889	24.2379929324168
413	414.926	117.1585	25	2	412	20.6	3.32430645815975	33.11579634428	33.2822322109499	25.373449194039	18.6202650648661	18.7678467801241	23.6240360749721
414	415.0312	118.9412	25	2	413	20.65	2.1040000000005	35.6539999999998	35.7160262627296	24.2588126839217	20.8204834323824	20.3799509200526	22.6695363168176
415	415.1198	119.7107	25	2	414	20.7	1.77199999999971	15.3900000000002	15.4916778949216	24.037546682355	20.6599229307411	21.1892295458545	22.0661808828371
416	415.705	119.763	25	2	415	20.75	11.7039999999997	1.04600000000005	11.7506481523358	19.3515544010122	22.1047834771707	21.0910864369238	21.9693306839712
417	414.5667	120.1344	25	2	416	20.8	-22.7659999999992	7.42799999999988	23.9471488908379	17.3417308019184	22.8952830898436	21.5772110229572	21.9518198040716
418	414.3124	120.5563	25	2	417	20.85	-5.08600000000001	8.43799999999987	9.85227080423584	15.9463966674431	21.5849932670549	22.6373688204235	21.419996894213
419	414.9303	121.6811	25	2	418	20.9	12.3579999999993	22.4960000000002	25.666908267261	19.9507542704197	23.5964290429425	23.1848091061111	20.8234976723506
420	415.1919	122.017	25	2	419	20.95	5.23199999999974	6.7179999999999	8.51500722254515	21.7530194973323	25.5898752149201	23.1198438974766	20.4519159519469
421	413.6325	121.7137	25	2	420	21	-31.1879999999996	-6.06599999999986	31.7724361672185	23.8184321330977	25.6606625578497	22.4262495233732	19.8261708100972
422	415.227	122.1299	25	2	421	21.05	31.8899999999996	8.32400000000007	32.958475025401	29.8511272839667	25.15390944804	21.7367649604418	19.5129567901887
423	414.4038	121.5465	25	2	422	21.1	-16.4639999999997	-11.6680000000002	20.1793339830629	35.233353762397	26.6544725759808	20.8233198404212	19.8519862082282
424	412.4617	123.5517	25	2	423	21.15	-38.8419999999996	40.104	55.8303840216058	31.3705708452797	25.5491347798398	19.1553148345274	20.1133216275086
425	414.2126	123.2836	25	2	424	21.2	35.018	-5.3619999999998	35.4261396146969	28.5547993987478	25.5797648642121	19.2248889463179	19.7407923107371
426	414.7075	123.6619	25	2	425	21.25	9.89799999999946	7.56599999999992	12.4585215816319	29.490513018864	22.7477155695756	20.4944318010424	19.5916033104867
427	413.9561	124.2333	25	2	426	21.3	-15.0279999999998	11.4279999999999	18.8796177927413	21.247142275713	20.5782468310399	21.288552942878	19.6625925514784
428	415.0991	123.7451	25	2	427	21.35	22.8600000000006	-9.76400000000012	24.8579020836439	15.9261759660271	20.0616464137874	21.7103266127692	20.0145385155198
429	414.4147	124.001	25	2	428	21.4	-13.6880000000008	5.11800000000022	14.6135303058509	14.1248602938716	14.7142006261122	21.1393516156925	21.6424119716476
430	414.271	124.418	25	2	429	21.45	-2.87399999999934	8.34000000000003	8.82130806626754	12.601694263332	12.8599026777158	21.7789458795576	22.3087258558987
431	414.1227	124.3297	25	2	430	21.5	-2.96600000000012	-1.76600000000008	3.45194322085416	10.6327798087109	15.3282010442352	20.6262908703913	21.9588161749027
432	414.0479	123.7715	25	2	431	21.55	-1.49599999999964	-11.164	11.2637876400436	8.18125897651136	17.423196437716	19.8941705914885	21.7291024651172
433	414.6566	124.2108	25	2	432	21.6	12.174	8.78600000000006	15.0133298105384	9.79362938940447	16.7661806495576	20.9361256363324	21.1959745315785
434	414.5875	124.3062	25	2	433	21.65	-1.38200000000097	1.90799999999996	2.35592614485313	16.5315417945988	16.7295684515452	19.8466923349646	20.6439727786459
435	413.819	124.6555	25	2	434	21.7	-15.3699999999992	6.98599999999999	16.8831601307331	22.2446986120999	17.9781268949031	18.2923550756196	20.6624350980403
436	415.6053	125.1633	25	2	435	21.75	35.7259999999997	10.1560000000001	37.1415052468256	22.8995814904043	18.5048661712069	18.0921201840497	21.2241750748057
437	414.2739	123.6823	25	2	436	21.8	-26.6279999999995	-29.6200000000002	39.8295717275491	25.277877926579	19.2100943519371	17.7479740799995	21.4651803794164
438	414.7598	124.4569	25	2	437	21.85	9.71799999999917	15.4920000000001	18.2877442020602	26.1626244004017	21.8106048588774	17.3917082106161	21.3509166420687
439	414.0553	124.3513	25	2	438	21.9	-14.0899999999999	-2.11200000000019	14.2474083257271	20.478190547815	24.979184043817	20.100014837184	21.5619462544881
440	414.3174	125.3839	25	2	439	21.95	5.24200000000064	20.652	21.3068924998463	16.1754900917743	23.7248074735234	21.4976078143209	22.0647710896433
441	414.5421	125.0103	25	2	440	22	4.49399999999969	-7.47199999999992	8.71933598389212	20.7216282273505	20.8560393238642	21.4913828264322	22.4229062850701
442	415.4097	125.3035	25	2	441	22.05	17.3519999999996	5.86399999999998	18.3160694473456	24.6804901610549	18.072751722283	21.7214399697927	21.9344225905438
443	417.4557	125.1615	25	2	442	22.1	40.9199999999998	-2.83999999999992	41.0184348799413	21.2869905466452	18.0172357716747	21.5686292227357	22.4764834839402
444	419.1577	125.1786	25	2	443	22.15	34.04	0.341999999999985	34.0417179942493	21.2338880999134	23.4704612228228	22.1326307227644	21.6501430962828
445	419.2462	124.9805	25	2	444	22.2	1.77000000000021	-3.96199999999993	4.33939442779752	19.9700133527917	25.0170887337387	22.0999812497627	21.3909322489403
446	419.6034	125.2065	25	2	445	22.25	7.14400000000069	4.51999999999998	8.45382375023336	15.3128433159989	24.4778994816575	21.9539183485691	21.3880394809747
447	419.3793	124.6501	25	2	446	22.3	-4.48200000000043	-11.1280000000002	11.996695711737	22.2604322845906	24.2327855876484	21.6418078159547	21.4547229286923
448	418.8531	123.9365	25	2	447	22.35	-10.5240000000003	-14.272	17.7325846959773	28.7471869208322	21.3266535865941	20.9915066713683	21.1879583336205
449	420.7544	126.8021	25	2	448	22.4	38.0259999999998	57.312	68.7796628372078	27.7219108634017	19.2860774017119	21.9845408932836	21.2567487003472
450	418.9204	126.9329	25	2	449	22.45	-36.6800000000001	2.61600000000016	36.7731676090054	28.4955578225051	20.4751550260019	22.350596299729	21.5970124769249
451	418.8711	127.0918	25	2	450	22.5	-0.985999999999194	3.17800000000005	3.32744346308074	27.3404638571893	23.0517973732739	24.219521699749	22.5115787349307
452	419.663	127.138	25	2	451	22.55	15.838	0.923999999999978	15.864930507254	16.3117225188331	25.2108639096264	23.9746745895991	23.0387479418009
453	419.3912	126.6055	25	2	452	22.6	-5.43599999999969	-10.65	11.9571148693987	12.2031231311717	23.9657775710618	24.016841331548	23.3693754337601
454	419.1484	127.2426	25	2	453	22.65	-4.8560000000009	12.7419999999998	13.6359561454268	18.3816838831461	20.4986205637445	23.453593857601	25.7390229570821
455	418.6041	126.6407	25	2	454	22.7	-10.8859999999993	-12.038	16.230170670698	21.9261699967478	19.6841038657194	24.4895094222609	26.0192661590729
456	417.4788	127.9296	25	2	455	22.75	-22.5060000000008	25.778	34.2202472229531	20.5910912849343	23.9611439178404	24.6839587778997	25.6391955278211
457	419.0479	127.3311	25	2	456	22.8	31.382000000001	-11.9699999999997	33.5873610752625	24.6855186086558	23.7165635915497	25.161471777385	25.4248738726468
458	418.8511	127.5072	25	2	457	22.85	-3.93600000000106	3.52199999999982	5.28172131033123	27.1650846002671	26.707029076502	24.9842084566249	25.4476682908834
459	417.2124	127.9795	25	2	458	22.9	-32.7739999999994	9.44600000000008	34.1080927640342	29.5406039525346	27.6211103134902	22.4134825635105	26.0781677246091
460	418.4265	127.2213	25	2	459	22.95	24.2819999999995	-15.164	28.6280006287546	25.5069571863517	28.5038638185199	21.6964171395288	26.33564873426
461	419.6799	129.1556	25	2	460	23	25.068	38.6859999999999	46.0978439842905	32.8229668680696	26.3161201825255	23.5317746434291	26.8484937977783
462	420.0399	128.5894	25	2	461	23.05	7.20000000000027	-11.3239999999996	13.4191272443477	30.5567020183246	25.1120796451436	24.356055913809	27.2019468437338
463	418.0453	129.2239	25	2	462	23.1	-39.8919999999998	12.6899999999995	41.861769718921	29.8426430367727	26.0026393421879	25.1701216447845	26.8023002652761
464	419.1013	128.7975	25	2	463	23.15	21.1199999999997	-8.52799999999945	22.7767685153091	23.0916364125163	24.3283445632765	29.3454151913998	26.3630328762537
465	417.9536	128.295	25	2	464	23.2	-22.9539999999997	-10.0500000000005	25.0577057209952	24.7172021039356	23.7087304133383	29.9385510683831	26.6963932656181
466	417.3698	128.4951	25	2	465	23.25	-11.6759999999999	4.00200000000041	12.3428108630085	19.1823118163062	23.1024053690179	29.3244727070732	27.1785162598314
467	417.8474	129.4608	25	2	466	23.3	9.55199999999991	19.314	21.5469557014442	18.0999871082284	24.9955482360684	29.2079399293388	27.3711080192372
468	417.1394	129.5048	25	2	467	23.35	-14.1599999999994	0.879999999999654	14.1873182807739	17.5748177899038	23.633214213067	29.9038299103985	27.1171989521788
469	417.7525	130.1196	25	2	468	23.4	12.2619999999995	12.296	17.36514497492	23.1131743255194	31.0697200693093	30.1717945559346	25.582384355991
470	418.5801	130.8766	25	2	469	23.45	16.5520000000004	15.1400000000001	22.4318591293726	25.2738943682011	31.3732383182462	30.3207011687909	25.2181440257694
471	418.591	132.8783	25	2	470	23.5	0.217999999999847	40.034	40.0345935410864	28.0841166098278	32.3328252316209	29.4774658958077	25.6247940367802
472	418.4586	134.4904	25	2	471	23.55	-2.64800000000037	32.242	32.3505559148525	44.0394530303903	33.303800213534	30.4292190978685	25.6195331637072
473	418.9793	135.8028	25	2	472	23.6	10.4140000000007	26.2479999999999	28.2384294889077	45.1716588465886	33.805020478609	29.5877591990041	26.1002492764293
474	420.9954	140.2217	25	2	473	23.65	40.3219999999999	88.3780000000002	97.1418270777322	41.5524761377223	36.0152445485926	29.2724718949063	26.0126616289588
475	420.3178	141.4521	25	2	474	23.7	-13.5520000000008	24.6080000000001	28.0928882103643	41.333706058867	36.9326719242436	28.9032771089752	26.0903784807704
476	420.9096	142.3757	25	2	475	23.75	11.8360000000007	18.4719999999999	21.9386799967549	39.5259243473902	35.8525264225975	29.6730737417631	25.6307466015853
477	419.9395	143.601	25	2	476	23.8	-19.402	24.5060000000001	31.256705520576	27.991036066795	35.8628899596687	29.5807442610894	25.7927421354915
478	420.007	144.5586	25	2	477	23.85	1.34999999999991	19.1520000000003	19.1995209315235	28.6936850018985	35.5423041849412	29.2501894477328	26.8775269017664
479	420.8218	146.3559	25	2	478	23.9	16.2959999999998	35.9459999999996	39.4673856747564	30.1525767074727	27.4752237205032	28.7512861484716	30.5843866252306
480	419.2471	146.4889	25	2	479	23.95	-31.4940000000001	2.6600000000002	31.6061328858817	30.3920738604703	26.4333158997041	28.73987091201	33.5735810243366
481	420.703	146.3593	25	2	480	24	29.1179999999997	-2.59200000000021	29.2331385246262	31.5586840224923	27.0133222519054	27.7178134301312	36.5902984907219
482	419.0822	146.438	25	2	481	24.05	-32.4159999999995	1.57399999999996	32.4541912855638	26.9594113742115	25.8576883086447	26.8830104136054	41.9160736182896
483	419.4008	147.6484	25	2	482	24.1	6.37200000000007	24.2080000000004	25.0325717416334	24.1729467975098	24.6953584168566	27.030376908074	45.6270484265133
484	419.8915	148.3098	25	2	483	24.15	9.81400000000008	13.2279999999997	16.4710224333523	23.8740677963381	21.4873277483506	22.6799080665179	48.739853468412
485	419.3358	147.6227	25	2	484	24.2	-11.114	-13.7419999999997	17.6738100023734	21.3233027568192	20.5470698997765	22.2422058931576	52.3674093079914
486	420.2655	148.6519	25	2	485	24.25	18.5939999999994	20.5840000000001	27.7387435187677	17.832032811221	19.5831004376649	21.9370204960973	55.6141332253688
487	420.8664	149.4324	25	2	486	24.3	12.0180000000005	15.6099999999998	19.7003660879692	16.0152441224897	17.9031308675421	22.3775443416441	58.6114167738944
488	420.9272	149.8063	25	2	487	24.35	1.21600000000058	7.47799999999984	7.57622201364235	16.9211930020431	18.5184496312069	23.8512238931344	60.7914442303149
489	420.5747	149.696	25	2	488	24.4	-7.05000000000041	-2.2059999999999	7.38707898969581	15.2921330789916	17.8845924125325	30.9969786945267	61.8226048239804
490	419.7131	148.9959	25	2	489	24.45	-17.2320000000002	-14.0019999999998	22.2035544001406	14.4829589782651	18.0510958866111	36.8264608798822	63.0996049068485
491	420.3116	149.7715	25	2	490	24.5	11.97	15.5119999999999	19.5934439035101	19.2048664511927	16.8607187402893	43.7031310856361	64.2634389532705
492	420.6428	150.4807	25	2	491	24.55	6.62400000000048	14.1840000000002	15.6544955843365	19.7539407025754	18.8974003746435	53.4029281387108	64.7245122989072
493	419.2119	149.8611	25	2	492	24.6	-28.6180000000002	-12.3920000000004	31.1857593782807	19.1809987711792	23.0070893694121	61.6663376540226	65.4147497442503
494	419.1373	150.3622	25	2	493	24.65	-1.49200000000064	10.0220000000002	10.1324502466089	18.4293044015869	40.5066296407028	68.2072350419176	74.8284974022463
495	420.0948	150.497	25	2	494	24.7	19.1500000000008	2.69600000000025	19.3388447431596	23.311841771022	53.1058518599879	75.8315415070076	84.9241414353579
496	420.636	149.9191	25	2	495	24.75	10.8240000000001	-11.5580000000006	15.8349720555489	26.8093122876315	67.8231617336073	81.5551927089744	88.0154730854333
497	418.6656	149.5572	25	2	496	24.8	-39.4080000000008	-7.23799999999983	40.067182431512	61.2593185788302	88.9027254098794	87.6420892866995	90.7342964852441
498	417.8055	151.8338	25	2	497	24.85	-17.2019999999998	45.532	48.6731119613283	87.0307049487967	104.814225676838	92.3326990128969	92.4625980347602
499	415.8537	160.7416	25	2	498	24.9	-39.0359999999998	178.156	182.382481702602	117.217019065628	118.529877671303	94.8939234994892	93.8566616124643
500	408.483	161.5017	25	2	499	24.95	-147.414	15.2019999999999	148.195776592992	154.493609048737	133.611987127404	97.4593389016871	93.3637972490762
501	400.363	163.3973	25	2	500	25	-162.4	37.912	166.766542639703	182.819139066045	146.24966667766	100.80906447641	93.0666873408376
502	391.7333	170.7272	25	2	501	25.05	-172.594	146.598	226.450132347058	175.800436763775	156.386778198755	102.566014184209	92.9102233607485
503	386.3933	178.6025	25	2	502	25.1	-106.799999999999	157.506	190.300762047869	180.193269306012	161.658308656382	103.799122580427	93.0606386547009
504	383.1061	185.1926	25	2	503	25.15	-65.7439999999997	131.802	147.288970191254	175.282314289692	149.281217358276	126.977086737975	93.3293077609783
505	378.3351	192.237	25	2	504	25.2	-95.4200000000003	140.888	170.159939304174	158.279947348774	141.812825943386	147.606076977558	94.2541418826079
506	374.5379	198.2488	25	2	505	25.25	-75.9440000000006	120.236	142.211767558104	140.497478246718	133.794967219212	154.093925674769	95.583052681648
507	371.6872	204.7207	25	2	506	25.3	-57.0139999999992	129.438	141.43829764247	122.761997952776	116.229302958539	159.091048628844	97.2722752831252
508	371.0436	209.7491	25	2	507	25.35	-12.8719999999998	100.568	101.388416537591	103.432382580761	102.784019484015	161.073972176386	99.4604515699666
509	370.8275	212.6717	25	2	508	25.4	-4.3220000000008	58.4519999999998	58.6115687215415	92.3076201487332	135.424295804647	156.716344530402	101.138737822183
510	372.8523	215.7393	25	2	509	25.45	40.4960000000005	61.352	73.5118624440984	74.1786585683032	161.600166827712	149.90113361827	102.570868467543
511	372.671	220.0649	25	2	510	25.5	-3.62600000000043	86.5120000000002	86.5879553979653	65.0705607213114	161.938184671879	142.430243596039	102.701658378515
512	372.4969	222.5986	25	2	511	25.55	-3.4820000000002	50.6740000000002	50.7934897403203	148.086593656517	161.795319058933	132.417518582786	102.700045838169
513	373.3654	225.2525	25	2	512	25.6	17.3700000000008	53.0779999999999	55.8479273026315	219.767951074663	160.48963569639	124.454939655379	103.739660593556
514	396.760372232257	228.945049251522	25	2	513	25.65	467.89944464514	73.8509850304399	473.691733397572	231.568749195024	164.151471702528	118.451380480039	106.613959455756
515	417.8407	233.6359	25	2	514	25.7	421.606555354861	93.81701496956	431.918649534828	249.411979549562	157.989441293154	112.676742258208	110.47621860406
516	412.4848	238.5661	25	2	515	25.75	-107.118	98.6040000000003	145.591945999771	255.908710671469	151.065519972866	109.610912654321	111.898079554296
517	406.096976379003	241.430093484374	25	2	516	25.8	-127.75647241994	57.2798696874798	140.00964151301	180.216349748539	148.605734207034	106.902461279551	111.502198759601
518	402.1689	243.4491	25	2	517	25.85	-78.5615275800603	40.3801303125198	88.3315829121649	96.2109315116449	146.125859826744	106.588204127036	111.60306850553
519	397.9386	245.6346	25	2	518	25.9	-84.606	43.7100000000004	95.2299287829201	70.5622907507074	101.478465155431	107.383552144876	NA
520	398.5127	245.7893	25	2	519	25.95	11.4819999999997	3.09399999999982	11.891558350359	47.7994888645052	63.7533176887041	107.6823980334	NA
521	398.978755610192	246.520900510926	25	2	520	26	9.32111220384058	14.63201021852	17.3487421950832	36.3430089820184	57.2836406367641	104.59425228062	NA
522	398.2405	247.6028	25	2	521	26.05	-14.7651122038405	21.6379897814801	26.1956320819987	22.7405805623237	52.0096035001689	102.834077492128	NA
523	396.7148	247.8898	25	2	522	26.1	-30.5139999999994	5.74000000000012	31.049183499731	31.2957038657633	52.6867725576824	103.680198606686	NA
524	395.3805	248.1575	25	2	523	26.15	-26.6860000000008	5.35399999999981	27.2177866844467	44.0049905228208	50.6156325872248	86.2508321735373	NA
525	396.9984	250.3606	25	2	524	26.2	32.3580000000004	44.0620000000001	54.6671748675568	56.2197181358326	57.3753547736457	73.3463602305612	NA
526	392.9699	249.9983	25	2	525	26.25	-80.5700000000002	-7.24600000000009	80.8951754803711	69.0305361333463	58.1229845883737	69.7022334338226	NA
527	396.7542	252.1706	25	2	526	26.3	75.6860000000006	43.4460000000001	87.2692701470575	78.4906846121259	57.0624207772231	63.9133488903584	NA
528	392.0548	252.8967	25	2	527	26.35	-93.9880000000005	14.522	95.1032734872996	83.4550056815281	61.2345373866275	62.132164834675	NA
529	395.4143	254.508	25	2	528	26.4	67.1900000000005	32.226	74.5185290783445	72.2409786539266	71.0231991916433	NA	NA
530	399.1631	255.8281	25	2	529	26.45	74.9759999999992	26.4019999999999	79.4887802145679	57.9051234186137	82.9394027724183	NA	NA
531	398.1435	256.536	25	2	530	26.5	-20.3919999999994	14.1579999999999	24.8250403423634	53.4385386399086	82.120826230881	NA	NA
532	398.1082	257.3147	25	2	531	26.55	-0.706000000000131	15.5740000000003	15.589993970493	63.5557137711608	75.8170942805479	NA	NA
533	394.4779	257.5591	25	2	532	26.6	-72.6060000000007	4.88799999999969	72.7703495937741	82.4237998633086	71.5775571116676	NA	NA
534	388.8554	260.3005	25	2	533	26.65	-112.45	54.828	125.104404734606	92.0006738078355	NA	NA	NA
535	397.4968	259.369	25	2	534	26.7	172.828000000001	-18.6299999999994	173.829210675307	93.7290651424822	NA	NA	NA
536	394.1511	260.7913	25	2	535	26.75	-66.9140000000004	28.445999999999	72.7094100649978	89.7165755834267	NA	NA	NA
537	393.0834	261.364	25	2	536	26.8	-21.354	11.454	24.2319506437266	NA	NA	NA	NA
538	391.0432	263.0322	25	2	537	26.85	-40.8039999999994	33.3640000000003	52.7079017984967	NA	NA	NA	NA
539	NA	NA	25	2	538	26.9	NA	NA	NA	NA	NA	NA	NA
540	NA	NA	25	2	539	26.95	NA	NA	NA	NA	NA	NA	NA
541	NA	NA	25	2	540	27	NA	NA	NA	NA	NA	NA	NA
542	NA	NA	25	2	541	27.05	NA	NA	NA	NA	NA	NA	NA
543	NA	NA	25	2	542	27.1	NA	NA	NA	NA	NA	NA	NA
544	NA	NA	25	2	543	27.15	NA	NA	NA	NA	NA	NA	NA
545	NA	NA	25	2	544	27.2	NA	NA	NA	NA	NA	NA	NA
546	NA	NA	25	2	545	27.25	NA	NA	NA	NA	NA	NA	NA
547	NA	NA	25	2	546	27.3	NA	NA	NA	NA	NA	NA	NA
548	NA	NA	25	2	547	27.35	NA	NA	NA	NA	NA	NA	NA
549	NA	NA	25	2	548	27.4	NA	NA	NA	NA	NA	NA	NA
550	NA	NA	25	2	549	27.45	NA	NA	NA	NA	NA	NA	NA
551	NA	NA	25	2	550	27.5	NA	NA	NA	NA	NA	NA	NA
552	NA	NA	25	2	551	27.55	NA	NA	NA	NA	NA	NA	NA
553	NA	NA	25	2	552	27.6	NA	NA	NA	NA	NA	NA	NA
554	NA	NA	25	2	553	27.65	NA	NA	NA	NA	NA	NA	NA
555	NA	NA	25	2	554	27.7	NA	NA	NA	NA	NA	NA	NA
556	NA	NA	25	2	555	27.75	NA	NA	NA	NA	NA	NA	NA
557	NA	NA	25	2	556	27.8	NA	NA	NA	NA	NA	NA	NA
558	NA	NA	25	2	557	27.85	NA	NA	NA	NA	NA	NA	NA
559	NA	NA	25	2	558	27.9	NA	NA	NA	NA	NA	NA	NA
560	NA	NA	25	2	559	27.95	NA	NA	NA	NA	NA	NA	NA
561	NA	NA	25	2	560	28	NA	NA	NA	NA	NA	NA	NA
562	NA	NA	25	2	561	28.05	NA	NA	NA	NA	NA	NA	NA
563	NA	NA	25	2	562	28.1	NA	NA	NA	NA	NA	NA	NA
564	NA	NA	25	2	563	28.15	NA	NA	NA	NA	NA	NA	NA
565	NA	NA	25	2	564	28.2	NA	NA	NA	NA	NA	NA	NA
566	NA	NA	25	2	565	28.25	NA	NA	NA	NA	NA	NA	NA
567	NA	NA	25	2	566	28.3	NA	NA	NA	NA	NA	NA	NA
568	NA	NA	25	2	567	28.35	NA	NA	NA	NA	NA	NA	NA
569	NA	NA	25	2	568	28.4	NA	NA	NA	NA	NA	NA	NA
570	NA	NA	25	2	569	28.45	NA	NA	NA	NA	NA	NA	NA
571	NA	NA	25	2	570	28.5	NA	NA	NA	NA	NA	NA	NA
572	NA	NA	25	2	571	28.55	NA	NA	NA	NA	NA	NA	NA
573	NA	NA	25	2	572	28.6	NA	NA	NA	NA	NA	NA	NA
574	NA	NA	25	2	573	28.65	NA	NA	NA	NA	NA	NA	NA
575	NA	NA	25	2	574	28.7	NA	NA	NA	NA	NA	NA	NA
576	NA	NA	25	2	575	28.75	NA	NA	NA	NA	NA	NA	NA
577	NA	NA	25	2	576	28.8	NA	NA	NA	NA	NA	NA	NA
578	NA	NA	25	2	577	28.85	NA	NA	NA	NA	NA	NA	NA
579	NA	NA	25	2	578	28.9	NA	NA	NA	NA	NA	NA	NA
580	NA	NA	25	2	579	28.95	NA	NA	NA	NA	NA	NA	NA
581	NA	NA	25	2	580	29	NA	NA	NA	NA	NA	NA	NA
582	NA	NA	25	2	581	29.05	NA	NA	NA	NA	NA	NA	NA
583	NA	NA	25	2	582	29.1	NA	NA	NA	NA	NA	NA	NA
584	NA	NA	25	2	583	29.15	NA	NA	NA	NA	NA	NA	NA
585	NA	NA	25	2	584	29.2	NA	NA	NA	NA	NA	NA	NA
586	NA	NA	25	2	585	29.25	NA	NA	NA	NA	NA	NA	NA
587	NA	NA	25	2	586	29.3	NA	NA	NA	NA	NA	NA	NA
588	NA	NA	25	2	587	29.35	NA	NA	NA	NA	NA	NA	NA
589	NA	NA	25	2	588	29.4	NA	NA	NA	NA	NA	NA	NA
590	NA	NA	25	2	589	29.45	NA	NA	NA	NA	NA	NA	NA
591	NA	NA	25	2	590	29.5	NA	NA	NA	NA	NA	NA	NA
592	NA	NA	25	2	591	29.55	NA	NA	NA	NA	NA	NA	NA
593	NA	NA	25	2	592	29.6	NA	NA	NA	NA	NA	NA	NA
594	NA	NA	25	2	593	29.65	NA	NA	NA	NA	NA	NA	NA
595	NA	NA	25	2	594	29.7	NA	NA	NA	NA	NA	NA	NA
596	NA	NA	25	2	595	29.75	NA	NA	NA	NA	NA	NA	NA
597	NA	NA	25	2	596	29.8	NA	NA	NA	NA	NA	NA	NA
598	NA	NA	25	2	597	29.85	NA	NA	NA	NA	NA	NA	NA
599	NA	NA	25	2	598	29.9	NA	NA	NA	NA	NA	NA	NA
600	NA	NA	25	2	599	29.95	NA	NA	NA	NA	NA	NA	NA
601	NA	NA	25	2	600	30	NA	NA	NA	NA	NA	NA	NA
