# Supplementary material for: An automated feeding system for the African killifish reveals the impact of diet on lifespan and allows scalable assessment of associative learning
Source: eLife. 2022 Nov 10;11:e69008. doi: 10.7554/eLife.69008 (PMC9788828; doi:10.7554/eLife.69008)
Supplement: Figure 6—source data 3. [file elife-69008-fig6-data3.zip › Filtered and Interpolated Trajectories with Kinematics/t16_REC008 DLC_likelihood-euclidean-filtered_splines-interpolated_kinematics_02_resnet50_TrainAllTheThingsJun28shuffle1_1030000.csv]

	x2	y2	fishnum	recording_num	bodyparts_coords	seconds	velocity_x	velocity_y	velocity_xy	velocity_xy_5frame	velocity_xy_10frame	velocity_xy_20frame	velocity_xy_40frame
1	107.6232	141.5924	16	8	0	0	0	0	0	NA	NA	NA	NA
2	107.5329	138.3054	16	8	1	0.05	-1.80599999999998	-65.7400000000001	65.7648024097998	NA	NA	NA	NA
3	108.5919	141.0233	16	8	2	0.1	21.1799999999999	54.3580000000003	58.3385341262534	34.0851531555342	NA	NA	NA
4	109.3315	140.3273	16	8	3	0.15	14.7920000000002	-13.92	20.3118109483129	38.2887519375304	NA	NA	NA
5	109.042	141.5952	16	8	4	0.2	-5.79000000000008	25.3579999999999	26.0106182933047	27.6261785419488	26.9454869536599	NA	NA
6	110.0436	141.2771	16	8	5	0.25	20.0319999999999	-6.36200000000031	21.0179939099811	21.676000651474	27.6591139991115	NA	NA
7	109.4421	141.4378	16	8	6	0.3	-12.03	3.2140000000004	12.4519354318918	20.6775679649168	21.9146257052079	NA	NA
8	109.8067	142.8199	16	8	7	0.35	7.2920000000002	27.6419999999996	28.5876446738793	19.8058207517857	16.3756722078081	NA	NA
9	109.9717	142.0719	16	8	8	0.4	3.29999999999984	-14.9599999999998	15.319647515527	17.0294760606927	15.2484585902679	NA	NA
10	110.1893	143.1324	16	8	9	0.45	4.35200000000009	21.2099999999998	21.6518822276492	16.2030728684671	14.4762935650245	18.4522911878379	NA
11	110.4563	142.8957	16	8	10	0.5	5.33999999999992	-4.7339999999997	7.13627045451588	11.0753437641423	13.0545433487189	19.0049091390483	NA
12	110.1607	142.603	16	8	11	0.55	-5.91199999999986	-5.85399999999993	8.31991947076398	9.819349215619	12.9842840164539	20.1071095816112	NA
13	110.1014	142.468	16	8	12	0.6	-1.18600000000015	-2.70000000000039	2.94899915225529	9.14676637826333	11.9956160706391	25.4804086644791	NA
14	110.4217	142.1491	16	8	13	0.65	6.40600000000006	-6.3779999999997	9.03967477291064	9.07961063674517	11.1129632010045	34.7722736602206	NA
15	109.8699	142.8783	16	8	14	0.7	-11.036	14.5839999999998	18.2889680408708	9.76549516444071	9.95909542201589	43.0439833756482	NA
16	109.9645	142.5517	16	8	15	0.75	1.892	-6.5319999999997	6.80049174692507	12.915888377136	10.3507042789852	46.727757939272	NA
17	110.4049	142.1629	16	8	16	0.8	8.80799999999994	-7.77600000000007	11.7493421092417	12.40657718639	18.2995934580144	48.6645853098625	NA
18	110.3954	143.0979	16	8	17	0.85	-0.190000000000055	18.7	18.7009652157316	10.7714244657685	34.5851451211502	49.840933805465	NA
19	110.0712	143.1151	16	8	18	0.9	-6.48399999999981	0.344000000000051	6.49311881918062	11.6217979212251	54.2960887301733	56.4971053487946	NA
20	110.5437	143.2952	16	8	19	0.95	9.44999999999993	3.60199999999963	10.1132044377633	26.8336917515882	71.6116731862719	56.8099014797458	48.1047051951728
21	110.9565	142.9278	16	8	20	1	8.25600000000009	-7.34800000000007	11.0523590242085	56.2544018651644	80.400972529825	59.4363474868632	48.6481728345268
22	107.714707723519	139.966929997138	16	8	21	1.05	-64.8358455296201	-59.2174000572396	87.808811261057	96.1856002739567	84.3448866032711	62.9360611676405	47.2165917987573
23	100.995485914677	135.111015879366	16	8	22	1.1	-134.38443617684	-97.1182823554403	165.804515783612	132.451921906775	87.6862515402909	64.3044846839365	46.285695150862
24	92.14165	129.8334	16	8	23	1.15	-177.07671829354	-105.55231758732	206.149110863142	149.180147138425	101.881247496585	65.4010644543534	46.0828975445633
25	83.62463	125.4644	16	8	24	1.2	-170.3404	-87.3800000000003	191.444812601857	141.856081454954	103.660707537476	66.922392268714	45.648889249193
26	79.82993	122.6329	16	8	25	1.25	-75.8939999999998	-56.6299999999998	94.6934851824557	119.118101215417	108.521990694741	69.8443530955749	45.4942324824536
27	77.74529	121.148	16	8	26	1.3	-41.6928000000001	-29.6980000000002	51.1884828437025	107.576894719213	107.572528877267	74.3006376742166	46.1763389320205
28	76.69073	118.7652	16	8	27	1.35	-21.0911999999999	-47.6560000000001	52.1146145859298	74.8694931681761	94.0238242467227	77.049638657672	46.7709108951159
29	72.0689	112.9577	16	8	28	1.4	-92.4366000000001	-116.15	148.443078382119	67.8638342510576	76.5060401785335	77.8850202041245	48.7959039566467
30	70.67768	113.0655	16	8	29	1.45	-27.8244000000001	2.15599999999995	27.9078048466734	73.2889762995792	62.2331113511561	77.7571192025077	50.3592664098191
31	69.052	110.5641	16	8	30	1.5	-32.5135999999998	-50.0280000000001	59.665190596863	68.9295472780281	59.2877336613248	78.2914365300052	52.4987765125067
32	65.67413	108.5835	16	8	31	1.55	-67.5574	-39.6119999999999	78.314193086311	45.4351856378543	64.2563887451622	74.3260740159034	53.6161914233001
33	64.42596	109.4437	16	8	32	1.6	-24.9634	17.2040000000001	30.3174694781739	49.5967295341362	66.4130257750532	67.0909816372449	56.7783782966693
34	63.25842	108.4264	16	8	33	1.65	-23.3508	-20.3460000000001	30.9712701812503	50.711633071592	53.8887929116643	57.393521428906	59.4050707408046
35	61.467	106.776	16	8	34	1.7	-35.8284	-33.0080000000001	48.7155243280826	55.2238011907451	51.8535308675396	48.2537951227378	60.0265785264343
36	58.81105	104.8822	16	8	35	1.75	-53.1189999999999	-37.876	65.2397082841424	63.8965042720783	48.0608823652693	44.2607070256353	60.584551017561
37	54.64702	102.0361	16	8	36	1.8	-83.2806000000001	-56.9219999999999	100.875033682076	62.3424001854742	41.0796191545402	43.6880925541786	60.5806287422589
38	55.55714	98.46624	16	8	37	1.85	18.2024	-71.3972000000001	73.68098488484	54.110332200943	40.158139027767	43.7008879847667	61.0999282556971
39	55.17045	97.37255	16	8	38	1.9	-7.73379999999989	-21.8737999999999	23.20074974823	45.4101316589465	38.2810026792784	41.0947025644988	61.0927100105736
40	54.92522	97.65989	16	8	39	1.95	-4.90459999999999	5.74680000000001	7.55518440542651	26.9354371183353	34.2744788943195	43.9086313398923	61.1964949078667
41	54.71677	96.59313	16	8	40	2	-4.16900000000012	-21.3352	21.7387055741597	16.4197737834557	29.2336803899458	45.5612055381503	61.352147626165
42	54.97198	96.93307	16	8	41	2.05	5.10420000000011	6.79879999999997	8.5015609790203	14.2196051730826	23.1197963631951	44.2963216789597	59.5906508566828
43	54.20122	96.21249	16	8	42	2.1	-15.4152000000001	-14.4116	21.102668210442	14.4386255876959	20.9887501944803	49.2522719094021	55.6472448894029
44	54.55364	96.71038	16	8	43	2.15	7.04840000000004	9.95779999999996	12.1999066963645	13.0572291209452	28.3006122173333	53.4090770272558	50.7954972530982
45	54.51174	96.2799	16	8	44	2.2	-0.837999999999965	-8.60960000000006	8.65028647849312	19.3041556080548	35.9637318122451	53.1307647841546	46.240442597335
46	55.15	95.90231	16	8	45	2.25	12.7651999999999	-7.55179999999996	14.8317232404059	25.5577266055048	43.0615287110313	51.324748939547	44.6179659716433
47	53.19954	96.28062	16	8	46	2.3	-39.0092	7.56619999999998	39.7361934145685	42.3816192615839	47.5130242033793	46.8606198103011	43.6704012547476
48	50.59494	96.55032	16	8	47	2.35	-52.092	5.39400000000001	52.370523197692	57.4888380367942	58.3464047910372	45.1502178537222	42.6192805196846
49	46.61181	93.84325	16	8	48	2.4	-79.6626000000001	-54.1414	96.3193699767602	73.0658283011175	68.5371513752332	44.3003998170227	39.2103621683575
50	42.40994	93.59294	16	8	49	2.45	-84.0374	-5.00619999999998	84.1863803545443	75.7218927987037	71.9870506739897	44.6358706132257	39.7481716297499
51	37.96605	92.27279	16	8	50	2.5	-88.8777999999999	-26.403	92.7166745620225	91.1350829765695	73.4158174891482	44.4128587223247	38.8633695301502
52	35.66485	90.95698	16	8	51	2.55	-46.024	-26.3162	53.0165159024997	94.6926834888824	70.6014432574072	44.8552276974622	37.4823525826432
53	34.10644	97.23837	16	8	52	2.6	-31.1682	125.6278	129.436474087021	86.4852633111852	69.3116855129642	44.2035081415609	37.8001836058142
54	32.34093	102.6637	16	8	53	2.65	-35.3102	108.5066	114.107372538325	73.765806677179	60.300187416712	44.1974730772903	37.2962324995639
55	30.43874	103.6817	16	8	54	2.7	-38.0438	20.36	43.1492794660583	65.4809937161106	53.3080094142063	44.2270900719322	36.7329520362339
56	30.2695	105.1278	16	8	55	2.75	-3.38479999999997	28.9219999999997	29.1193913919914	47.488288049359	45.7641887336182	44.9752249176513	35.5233331851359
57	29.85069	105.5285	16	8	56	2.8	-8.37620000000001	8.01400000000001	11.592451097158	25.9076913445417	42.1974311915452	43.6527099553166	33.4550493216562
58	30.7095	107.3055	16	8	57	2.85	17.1762	35.54	39.4729457532625	20.1307555172274	30.0606114920847	41.5376730546025	32.6239095067833
59	30.65674	106.9998	16	8	58	2.9	-1.05519999999999	-6.11400000000003	6.20438901423826	17.7625707900573	19.8577947793475	37.3260217722162	32.3818138118623
60	30.23832	107.5774	16	8	59	2.95	-8.36839999999995	11.5520000000001	14.264600329487	18.9138686669797	16.4671294698747	35.5877119196076	32.7094253856059
61	29.37622	107.6335	16	8	60	3	-17.242	1.12200000000001	17.2784677561409	12.6329349348104	16.5346323461543	32.1655335221502	32.8484082089963
62	28.81086	108.2914	16	8	61	3.05	-11.3072	13.158	17.34894048177	13.8078982141533	16.7039766532261	30.6683834863268	32.8281355740042
63	29.14277	108.0621	16	8	62	3.1	6.63819999999994	-4.5859999999999	8.0682770924156	12.8035034225219	13.7636605962407	26.3480953022263	33.7138498211373
64	29.73705	108.1698	16	8	63	3.15	11.8856	2.15399999999988	12.0792054109532	15.3066939022512	14.3518561277204	21.183387971872	36.7518529772997
65	30.18821	108.2699	16	8	64	3.2	9.02320000000003	2.00200000000024	9.24262637132982	14.4940846394724	17.8674144250088	20.3351392883133	38.0298828211448
66	31.47618	107.5213	16	8	65	3.25	25.7594	-14.9720000000002	29.7944201547874	14.894386257671	18.5668783106822	19.7219174307248	39.8372100993492
67	31.27882	106.887	16	8	66	3.3	-3.9472	-12.6859999999999	13.2858941678759	14.8958140412874	19.1393357811083	20.0494788330112	39.5656349396877
68	30.81211	107.0759	16	8	67	3.35	-9.33419999999998	3.77800000000008	10.0697851834088	22.9313254274957	22.635579112368	20.0976011598443	43.5050543391872
69	31.3082	107.421	16	8	68	3.4	9.92179999999998	6.90200000000004	12.0863443290351	21.8270627191133	22.5089811643964	20.4632278067019	50.6536837219835
70	31.79641	109.8433	16	8	69	3.45	9.76420000000005	48.4459999999999	49.4201833023714	23.7845869227443	24.2031491067519	20.7829801579861	64.2053891256224
71	31.93687	108.6378	16	8	70	3.5	2.80919999999995	-24.11	24.2731066128751	30.3767719670649	22.9092025152954	21.2839576956678	77.8199758435538
72	31.63213	107.5251	16	8	71	3.55	-6.09479999999998	-22.2540000000001	23.073515186031	30.1221482875055	23.3949810127964	20.8010434505462	91.4636287431597
73	31.3667	105.39	16	8	72	3.6	-5.30859999999997	-42.7019999999999	43.0307104050118	25.474972786008	26.4315417234479	23.2241915007136	102.243626761837
74	31.00796	105.7945	16	8	73	3.65	-7.17480000000002	8.08999999999997	10.8132259312381	23.9913423114775	26.5745994856835	29.306232877309	112.463849591388
75	31.94503	104.8802	16	8	74	3.7	18.7414	-18.2859999999999	26.184305794884	23.0053751028485	23.6985458909634	31.8326755703574	123.525054891461
76	32.57222	104.3173	16	8	75	3.75	12.5438	-11.258	16.8549542402227	22.4863114798309	24.0010370806533	34.6991952810472	134.013963000828
77	33.41811	103.9895	16	8	76	3.8	16.9177999999999	-6.55599999999993	18.143679142886	23.0270506838615	22.462751119984	35.4785599240587	144.027838089849
78	35.25432	103.1434	16	8	77	3.85	36.7242	-16.9220000000001	40.4353922899235	21.9221189959187	23.8128038890593	45.472435623772	152.441275006972
79	35.92908	103.1817	16	8	78	3.9	13.4952	0.766000000000133	13.5169219513911	24.0107318498291	36.1034845902216	63.9813456717509	160.792771080723
80	36.78897	103.7541	16	8	79	3.95	17.1978	11.4479999999998	20.6596473551703	21.9201271371195	39.462202033963	92.8230663316373	168.058944189691
81	35.92189	102.7	16	8	80	4	-17.3416	-21.0819999999998	27.2980185097745	25.1392962982877	46.489188046799	123.474418164957	174.375980927545
82	36.22998	102.4699	16	8	81	4.05	6.1618	-4.60200000000015	7.69065557933791	49.1799184965817	47.562138835321	152.258873999993	179.827900476725
83	38.46202	104.2041	16	8	82	4.1	44.6408000000001	34.684	56.5312380957645	57.0022850720073	64.5133295240961	178.139158221447	184.659715895346
84	45.04918	103.0587	16	8	83	4.15	131.7432	-22.9079999999999	133.720032942862	68.9676442437689	101.388091857818	203.744311210903	188.551950911277
85	47.74991	104.3384	16	8	84	4.2	54.0146	25.5939999999998	59.771480232298	73.2041505335226	161.947586772311	226.714970494608	191.691890082147
86	52.08328	103.8926	16	8	85	4.25	86.6674	-8.91599999999983	87.1248143685828	103.887362749905	222.947799249261	248.306008570931	193.51849631143
87	53.40701	104.4687	16	8	86	4.3	26.4746	11.5219999999999	28.8731870281061	153.596265219055	282.054996880001	268.006197346687	195.002646208388
88	51.33181	114.7589	16	8	87	4.35	-41.504	205.804	209.947299177675	266.892888472615	332.465512553835	284.7849488541	195.928248642674
89	68.898248113223	122.291210965174	16	8	88	4.4	351.32876226446	150.64621930348	382.264545288613	376.927954254754	371.385137831585	301.122314354743	196.177084558014
90	99.97858	126.0991	16	8	89	4.45	621.60663773554	76.1577806965201	626.254596500099	490.90584322648	413.967738955253	315.334908221395	196.832887317613
91	131.686490338235	129.259337893248	16	8	90	4.5	634.1582067647	63.2047578649596	637.300143279278	561.043662357766	450.122829095064	327.468004159422	214.54060719976
92	161.462951084561	132.366444068185	16	8	91	4.55	595.52921492652	62.14212349874	598.762631886736	589.174010444114	488.450255858054	338.854757502905	233.3258860336
93	189.330756015295	135.394375106701	16	8	92	4.6	557.35609861468	60.5586207703203	560.636394834103	561.042589437891	505.056568184104	346.095240289979	233.840630833155
94	215.312698906751	138.317087590688	16	8	93	4.65	519.63885782912	58.45424967974	522.916285720356	523.317703935373	500.856536851668	347.797668945245	234.788412820266
95	239.431573535247	141.108538102038	16	8	94	4.7	482.37749256992	55.8290102270001	485.597491468984	485.994668489627	468.722229670479	351.551104593936	241.222346077588
96	261.710173677098	143.74268322264	16	8	95	4.75	445.57200283702	52.68290241204	448.675715766688	449.069474010442	431.988209069583	352.337797341813	245.815374478476
97	282.17129310862	146.193479534387	16	8	96	4.8	409.22238863044	49.0159262349397	412.147454658004	412.539063259222	395.654518125808	354.526732492718	254.043745044676
98	300.837725606129	148.43488361917	16	8	97	4.85	373.328649950181	44.82808169566	376.010422438179	376.401869903068	359.724968026124	346.384061661576	279.965335017824
99	317.732264945941	150.440852058879	16	8	98	4.9	337.890786796239	40.1193687941799	340.264231964256	340.658714203792	324.210200058905	328.372823444278	302.200076412889
100	332.877704904371	152.185341435406	16	8	99	4.95	302.9087991686	34.8897875305403	304.911524688211	305.314367761988	289.134470232619	300.842708303589	302.598215434338
101	346.296839257736	153.642308330642	16	8	100	5	268.3826870673	29.1393379047202	269.95993727031	270.380462041805	254.552765588561	305.606796234563	302.164336249098
102	358.012461782352	154.785709326478	16	8	101	5.05	234.31245049232	22.8680199167201	235.425722448987	235.881336858588	220.603209127382	314.392898067208	302.735861198921
103	368.047366254534	155.589501004806	16	8	102	5.1	200.69808944364	16.0758335665599	201.340893837261	201.867070562171	187.711555139048	289.542103444863	303.320654484387
104	376.424346450598	156.027639947515	16	8	103	5.15	167.539603921281	8.76277885418006	167.768606048173	168.446816973331	155.889110036888	265.832514429628	300.791600403545
105	383.166196146862	156.074082736498	16	8	104	5.2	134.836993925279	0.928855779660012	134.840193206125	135.892050492776	132.963186936698	255.729721660568	299.730925955213
106	388.295709119639	155.702785953646	16	8	105	5.25	102.590259455541	-7.42593565703999	102.858669326108	105.042648236291	179.225383399543	243.324740386021	299.008471454806
107	391.835679145246	154.88770618085	16	8	106	5.3	70.7994005121395	-16.3015954559205	72.6518900462117	75.896883215187	233.131278008608	240.081292742665	298.481521652359
108	393.8089	153.6028	16	8	107	5.35	39.4644170950801	-25.6981236169997	47.0938825548398	64.0593033112244	219.359238863603	275.145721181547	293.734796168087
109	393.0044	154.3559	16	8	108	5.4	-16.0900000000004	15.0619999999998	22.0397809426502	190.003949825756	207.454828800351	303.277838471034	284.532673611218
110	393.6495	158.0831	16	8	109	5.45	12.9020000000003	74.5440000000002	75.6522936863122	330.370505524441	222.324973088516	289.861522647281	271.057700699824
111	423.448529658863	136.782667167209	16	8	110	5.5	595.98059317726	-426.00865665582	732.581901898767	333.675829490914	232.096715183481	276.860668338774	258.958032986034
112	453.3486	112.1747	16	8	111	5.55	598.00140682274	-492.15934334418	774.484668539637	339.012774385514	259.559376357949	266.616964894938	245.772697258831
113	453.867	109.0362	16	8	112	5.6	10.3680000000008	-62.7700000000002	63.6205023872025	380.590642865807	362.579887224046	260.546068678795	232.705406654334
114	452.7491	106.8716	16	8	113	5.65	-22.3580000000004	-43.2919999999999	48.7245054156531	274.189480541206	450.66656690518	253.785531861845	220.059342491822
115	458.834530913966	94.067023510335	16	8	114	5.7	121.70861827932	-256.0915297933	283.541636087778	188.748247191456	446.759858357864	247.910747316489	208.420811041222
116	462.676733066348	84.8034171609694	16	8	115	5.75	76.8440430476403	-185.272126987312	200.576090275761	391.483944957178	374.495953278004	245.6791455678	197.662263336296
117	452.3034	98.72821	16	8	116	5.8	-207.46666132696	278.495856780612	347.278501790886	562.320359424845	300.102651781267	242.436310812	187.552942411733
118	422.851349959959	143.828204896069	16	8	117	5.85	-589.04100080082	901.99989792138	1077.29899121581	512.929073849921	301.732898493987	241.085530674598	178.597531176393
119	397.8939	181.4477	16	8	118	5.9	-499.148999199181	752.38990207862	902.906577753988	474.802426014801	300.11623492334	240.692523778157	170.277921266279
120	396.1146	181.8723	16	8	119	5.95	-35.5859999999996	8.49199999999996	36.5852082131559	411.457056371078	273.496521544462	241.272693096059	163.116973565235
121	396.1962	182.3627	16	8	120	6	1.63199999999961	9.80799999999988	9.94285110016218	211.981852030795	259.261575952119	212.309269737505	156.842181760382
122	394.749	182.8517	16	8	121	6.05	-28.9439999999991	9.78000000000009	30.5516535722692	37.9121104218341	225.313245266051	177.152496450454	151.484539882868
123	390.754	182.7559	16	8	122	6.1	-79.9000000000001	-1.91599999999994	79.9229695144019	34.0639692390028	119.59117412515	175.868709863804	147.212242513537
124	389.2378	183.3485	16	8	123	6.15	-30.3240000000005	11.8520000000001	32.5578697091814	43.7207258894365	30.7184806511351	174.286170554017	143.547126996144
125	388.5736	182.7909	16	8	124	6.2	-13.2839999999999	-11.1520000000002	17.3445022989995	39.1694341610249	35.7855278342534	161.111900421877	140.781905893901
126	386.2495	181.0375	16	8	125	6.25	-46.4819999999997	-35.068	58.2266343523303	27.2004962195038	50.1225861970056	151.99978628657	139.816805094307
127	386.621	180.9196	16	8	126	6.3	7.42999999999938	-2.35799999999983	7.79519493021118	23.5248508804361	54.2023411196416	135.024592080801	138.353328732556
128	387.4273	180.3215	16	8	127	6.35	16.1260000000004	-11.9620000000003	20.0782798067967	37.5070864295039	50.0045212336216	82.0493411712396	137.492017782128
129	387.4073	181.0302	16	8	128	6.4	-0.399999999999636	14.1740000000004	14.1796430138425	56.5244465045747	48.4561061846935	37.2780040615246	137.862480914941
130	391.4596	182.6466	16	8	129	6.45	81.046	32.328	87.2556800443387	69.2352480782583	48.7272792992928	36.3724244831894	137.938529169771
131	397.2022	187.7245	16	8	130	6.5	114.852	101.558	153.313434727684	72.8085462477394	44.7379966210221	36.8236951819899	120.343541796992
132	399.4645	190.4829	16	8	131	6.55	45.2459999999996	55.1679999999999	71.3492027986295	73.387361488951	44.7359388955497	36.3521148707981	104.244696696035
133	398.7506	192.2407	16	8	132	6.6	-14.2779999999993	35.1560000000001	37.944770654202	59.9474721690816	44.5075082173295	33.8784163482784	105.168061847363
134	399.5572	191.9611	16	8	133	6.65	16.1320000000001	-5.59200000000033	17.0737192199007	32.9515467374695	43.8375274719142	33.3087221304433	105.242782017287
135	398.6018	192.2658	16	8	134	6.7	-19.1079999999999	6.09400000000051	20.0562334449917	20.2366297128411	36.9593211321254	33.6530644713124	99.6081900696639
136	399.2637	191.6316	16	8	135	6.75	13.2379999999989	-12.6840000000004	18.3338075696234	16.2064701869196	23.5248041669743	33.9544646208146	95.0893752546003
137	399.6298	191.7623	16	8	136	6.8	7.32200000000034	2.61400000000037	7.77461767548778	14.2876934548773	18.5018886219545	34.2703466531126	87.1181017311307
138	399.611	190.8728	16	8	137	6.85	-0.375999999999976	-17.79	17.7939730245946	13.9711700951691	17.7523114629351	33.8985048896583	61.0119944431381
139	399.2787	191.0444	16	8	138	6.9	-6.6459999999995	3.43199999999968	7.47983555968921	14.0980615964791	18.1613380761931	35.0324380517247	38.7760476889039
140	398.7235	190.3062	16	8	139	6.95	-11.1040000000003	-14.7640000000001	18.4736166464504	16.7671475310679	18.5788496433321	34.6043652434838	38.4957146241172
141	399.0668	189.4221	16	8	140	7	6.86599999999999	-17.6819999999998	18.9682650761737	19.2981527389506	23.1709326206072	28.3778138564797	40.021248833894
142	399.7344	188.6039	16	8	141	7.05	13.3519999999999	-16.3639999999998	21.1200473484315	22.0349826975088	23.8047544106755	31.3368969416154	42.020820911241
143	398.5325	187.6694	16	8	142	7.1	-24.0379999999993	-18.6900000000003	30.4489990640083	23.1865291914951	23.2895015619871	34.4674138309208	63.5848359045365
144	398.0613	186.7219	16	8	143	7.15	-9.42400000000021	-18.9499999999998	21.1639853524802	32.2438036447352	26.2273486315353	36.1993934805568	81.031241359744
145	398.3242	187.9046	16	8	144	7.2	5.25800000000004	23.6539999999997	24.2313491163819	30.842361290283	32.2494093548422	38.1044797174505	98.8294227538055
146	398.0264	191.1035	16	8	145	7.25	-5.9559999999999	63.9780000000002	64.2546373423741	27.2808503850236	33.2308235459851	38.1789642226302	121.779071583987
147	397.3298	191.2161	16	8	146	7.3	-13.9320000000009	2.25200000000029	14.1128355761706	30.4197145655617	44.1719052612764	39.2116113814609	122.590756904845
148	397.9125	191.461	16	8	147	7.35	11.6540000000009	4.89800000000002	12.6414445377109	41.3122895181893	51.1825161989064	39.9746477150366	122.751468690062
149	399.6924	191.9388	16	8	148	7.4	35.598	9.55599999999947	36.8583062551711	34.217843447235	54.2374488849205	40.2740913162832	123.021831703684
150	401.8271	195.2441	16	8	149	7.45	42.6939999999991	66.1060000000003	78.6942238795197	57.5014492322697	57.6301097915689	40.6190047650451	121.828211561357
151	402.5714	194.0124	16	8	150	7.5	14.8860000000002	-24.6339999999998	28.7824069876026	75.0841820127892	53.1869958246531	43.2188024857981	118.360212218201
152	403.535823888385	187.557506272588	16	8	151	7.55	19.2884777677	-129.09787454824	130.530864501344	78.0551832042793	54.6184683522463	47.6895269516839	118.537767449383
153	403.2103	182.5403	16	8	152	7.6	-6.51047776769929	-100.34412545176	100.555108440309	73.9479300649486	56.6597938680862	93.2912554607947	118.73147792636
154	401.1826	184.1447	16	8	153	7.65	-40.5540000000008	32.088	51.7133122126214	72.1561482020713	54.3208340010311	128.753760589045	119.152850637771
155	402.1137	186.8995	16	8	154	7.7	18.6220000000003	55.0959999999998	58.157958182866	51.7354874722229	48.9886001752479	164.005781036299	119.038025970354
156	401.1475	186.6784	16	8	155	7.75	-19.3240000000003	-4.42199999999957	19.8234976732162	38.2354057233831	53.206781425611	209.60367854716	119.380203763295
157	400.192	187.7307	16	8	156	7.8	-19.1099999999994	21.046	28.4275608521023	30.5864847977829	51.2071486420914	210.911167156578	119.537147334244
158	398.5722	188.059	16	8	157	7.85	-32.396	6.56599999999969	33.0546996961097	24.0292702855473	135.399994722683	211.604432490467	119.840827575513
159	398.0702	188.5079	16	8	158	7.9	-10.0400000000002	8.97800000000018	13.4687075846202	34.2574146491508	203.270072293169	211.011225355644	120.23208636441
160	396.811	188.662	16	8	159	7.95	-25.1840000000004	3.08199999999999	25.3718856216881	50.6788098119599	270.381452281028	209.05205787923	120.672403973486
161	394.7186	191.5276	16	8	160	8	-41.848	57.312	70.9642194912337	232.564583721983	366.020361269667	208.342610579921	120.800840794235
162	396.0068	196.9021	16	8	161	8.05	25.7640000000004	107.49	110.534536666148	375.953659788555	367.203865960909	205.738637957151	120.933190380949
163	431.148212292285	165.505136168263	16	8	162	8.1	702.8282458457	-627.93927663474	942.483569246225	516.73363427651	366.549071112847	202.995542021798	120.590585070633
164	457.7273	140.4589	16	8	163	8.15	531.5817541543	-500.92472336526	730.414087917481	697.783307890182	367.701616710257	202.106307794984	120.208917200698
165	433.250862886467	167.486612981168	16	8	164	8.2	-489.52874227066	540.55425962336	729.27175806146	683.728922109858	369.115515583213	199.971572223258	120.179614107762
166	400.3104	203.5061	16	8	165	8.25	-658.80925772934	720.38974037664	976.212587559598	500.533558503711	363.478439734232	200.581443303959	120.289120571848
167	400.099	205.5081	16	8	166	8.3	-4.22800000000052	40.0400000000002	40.2626077645254	359.449573631959	360.27012727221	199.862683287027	120.756660142851
168	398.8099	205.8159	16	8	167	8.35	-25.7819999999992	6.15599999999972	26.5067512154915	221.497396889916	270.591089320914	199.70700743599	121.246940406521
169	398.4686	207.0181	16	8	168	8.4	-6.82600000000093	24.0440000000001	24.9941635587194	29.1735715782808	200.9425432968	200.190081412536	120.714143199635
170	399.9153	208.3634	16	8	169	8.45	28.9340000000004	26.9060000000002	39.5108743512471	36.8113324345614	129.561692165488	200.725803181926	119.124288347679
171	400.6423	208.301	16	8	170	8.5	14.5399999999995	-1.2480000000005	14.5934610014207	40.6486201381158	35.142525338252	198.382879102672	118.77030449197
172	401.2781	212.1717	16	8	171	8.55	12.7160000000003	77.414	78.4514120459282	42.4355129616408	32.5215006131446	194.176853810213	116.076002696299
173	401.3625	214.4548	16	8	172	8.6	1.68800000000033	45.6620000000004	45.6931897332637	37.6259874410591	32.8649437591327	147.889914680471	113.833967522434
174	400.8395	216.0686	16	8	173	8.65	-10.4600000000005	32.276	33.9286276763445	41.1114790982232	32.678546114815	111.664073812351	114.279452139944
175	400.1375	216.3926	16	8	174	8.7	-14.04	6.47999999999968	15.4632467483383	28.2316687917278	32.3360907806393	76.3534471792262	113.528501793123
176	399.0712	217.5869	16	8	175	8.75	-21.3260000000002	23.8860000000005	32.0209192872415	25.0812673801496	33.2873184711122	30.9745625965363	114.348566855756
177	399.4012	218.2072	16	8	176	8.8	6.60000000000082	12.4059999999997	14.0523605134513	22.9215792679892	28.0835803482167	30.602153129125	115.156080828951
178	397.955	217.8203	16	8	177	8.85	-28.9240000000007	-7.73799999999994	29.9411826753727	27.0461941202196	25.1887400400275	30.8894483225756	114.640437112593
179	397.9955	218.9761	16	8	178	8.9	0.810000000000173	23.116	23.1301871155423	25.4631578440012	22.3856043279026	30.4170610436254	114.73290164535
180	396.6635	220.1932	16	8	179	8.95	-26.6399999999999	24.3419999999998	36.0863210094903	27.9354919047056	23.1452021929647	29.1965188161278	114.537105146198
181	395.5846	219.6559	16	8	180	9	-21.5779999999995	-10.7459999999998	24.1057379061495	25.2962126999054	26.8065998548206	29.1979984040196	113.416929204052
182	396.8056	220.1593	16	8	181	9.05	24.4200000000001	10.068	26.4140308169731	21.849629387816	28.6828056451054	26.4133674354472	110.964874460583
183	397.5789	220.4802	16	8	182	9.1	15.465999999999	6.41799999999989	16.744786651372	19.2442102657097	28.9139528860185	24.6723930230688	87.6383627379038
184	397.3704	220.2717	16	8	183	9.15	-4.16999999999916	-4.16999999999973	5.89727055509502	28.1500418656399	28.1555759724358	26.4525964849033	70.3960739527756
185	398.4617	219.8997	16	8	184	9.2	21.8259999999998	-7.44000000000028	23.059225398959	29.4301193855052	26.0569468516163	27.0854313629886	52.2219064057773
186	398.9252	223.3	16	8	185	9.25	9.27000000000021	68.0060000000003	68.6348959058003	32.5316930721316	25.108678336927	28.1156904075527	28.2438903389475
187	397.5887	224.2517	16	8	186	9.3	-26.73	19.0339999999998	32.8144184162997	34.4615225570556	24.7431545226777	30.4494783708743	30.0706296219424
188	398.8521	225.2539	16	8	187	9.35	25.2679999999998	20.0439999999998	32.252655084504	32.8696834375228	24.15604600611	29.5738667891968	32.3626111952349
189	399.1458	225.9736	16	8	188	9.4	5.87400000000002	14.3940000000003	15.5464179797151	22.067314808214	30.519588641904	29.2757218781633	33.5178807677017
190	399.4348	226.6711	16	8	189	9.45	5.77999999999975	13.9499999999998	15.1000298012948	20.0561896598502	31.0256605330125	28.34840711047	33.517815879636
191	399.4701	227.4014	16	8	190	9.5	0.706000000000131	14.606	14.6230527592565	15.7803989400884	29.4247809602848	28.4509793054319	35.9404769725367
192	399.8191	228.4845	16	8	191	9.55	6.97999999999979	21.662	22.7587926744808	26.5776547267523	32.2161510966433	27.7528951109526	34.6987097062563
193	399.9096	229.0206	16	8	192	9.6	1.8100000000004	10.7220000000001	10.8737014856949	29.1816376285022	30.2337806923751	27.386810795337	33.926976836225
194	401.6029	232.057	16	8	193	9.65	33.8659999999993	60.7279999999997	69.5326969130345	36.7822471123555	30.3958677838908	29.1280740931999	33.3444304218025
195	400.9718	230.8006	16	8	194	9.7	-12.6220000000001	-25.1279999999997	28.1199443100442	44.3761125334363	30.6398673693238	28.0903656323284	34.3410703534609
196	402.4539	232.9748	16	8	195	9.75	29.6420000000001	43.4839999999997	52.6261001785234	44.6871624446617	31.7932802739368	25.5132180813588	33.9952989105846
197	403.1386	235.933	16	8	196	9.8	13.6940000000004	59.1640000000001	60.7281197798847	34.2140808410292	30.7626356992274	29.5391061147597	34.6653041735713
198	403.7095	236.1785	16	8	197	9.85	11.4179999999999	4.91000000000042	12.4289510418217	32.0980971101455	30.6175755845639	33.8357740678941	34.7703575054145
199	402.9269	236.5311	16	8	198	9.9	-15.652	7.05199999999991	17.1672888948721	26.804313435518	27.7365595444959	36.6187004917779	35.1239430337845
200	402.1939	237.0126	16	8	199	9.95	-14.6600000000001	9.62999999999965	17.5400256556254	17.1491588650184	25.1550707316443	37.8391129431442	36.0720593787421
201	402.3217	238.3142	16	8	200	10	2.55600000000072	26.0320000000002	26.1571818053859	16.5479887244662	21.6016552024328	42.6829555410537	37.3493062709752
202	402.6027	238.8698	16	8	201	10.05	5.62000000000012	11.112	12.4523469273868	21.2590382479626	26.8620611328762	42.9840519770653	37.1322616955223
203	402.1523	239.0081	16	8	202	10.1	-9.00800000000004	2.7660000000003	9.42310033906051	18.2120443531431	37.4377674434131	43.1815606493812	37.6689210526129
204	400.235	238.3227	16	8	203	10.15	-38.3460000000002	-13.7080000000003	40.7225365123543	16.3989969693476	42.841533199665	40.2362643587018	37.8830959292995
205	400.2814	238.4282	16	8	204	10.2	0.928000000000111	2.11000000000013	2.30505618152807	36.574963400734	45.0383585169645	41.5967093439332	37.7769898498661
206	399.4865	238.742	16	8	205	10.25	-15.8980000000008	6.27599999999973	17.0919448864084	58.3275461623601	53.5726308081707	39.8749074136165	36.8471108618627
207	400.9295	244.2218	16	8	206	10.3	28.8600000000008	109.596	113.332179084319	64.4240281513675	55.2054682549032	38.8811299762683	36.5534092212807
208	403.6541	249.4655	16	8	207	10.35	54.4920000000002	104.874	118.186014147191	71.864672680786	55.7455457141986	39.9668482216322	36.224571882975
209	404.4653	252.9321	16	8	208	10.4	16.2239999999997	69.332	71.2049464573915	90.7462646469938	52.7359691729077	40.9721641894057	36.1141330178353
210	404.7035	254.8931	16	8	209	10.45	4.76400000000012	39.2200000000003	39.5082788286205	73.8359731090724	58.0383479562222	43.7957116470142	36.1037525698447
211	405.9013	260.3379	16	8	210	10.5	23.9559999999994	108.896	111.499904717448	53.1635452660371	58.1481596248001	46.2476332365186	41.3938954237448
212	406.3038	261.7195	16	8	211	10.55	8.05000000000064	27.6319999999998	28.7807213947114	41.0479101944479	50.9001988196605	46.511628280092	48.5628061917332
213	405.9397	262.3651	16	8	212	10.6	-7.28200000000015	12.912	14.8238749320143	44.2120232316583	42.4959289998514	47.9510313098887	56.7704388395774
214	406.4426	262.5366	16	8	213	10.65	10.0580000000002	3.43000000000075	10.6267710994455	25.5500546026064	39.1027951791465	46.6381177653991	61.4755301927967
215	407.4035	265.1308	16	8	214	10.7	19.2179999999996	51.884	55.3288440146727	27.9644245302486	42.5530647770638	47.4636140674038	63.1868469357196
216	407.1722	266.0104	16	8	215	10.75	-4.62600000000066	17.5919999999996	18.1900615721881	31.8283127336656	38.9226356648665	48.1810036423666	63.1494010890392
217	405.938	267.638	16	8	216	10.8	-24.6839999999997	32.5519999999995	40.8525710329222	37.157680163845	37.8177883052809	43.5677123278016	63.6109259274777
218	407.2755	268.6989	16	8	217	10.85	26.7500000000007	21.2180000000001	34.1433159490996	40.8941063224693	40.1565169055789	38.6133696980559	65.4871472176147
219	408.3947	270.1891	16	8	218	10.9	22.3839999999996	29.8040000000003	37.2736082503425	52.2952167271267	40.5402663578904	35.6095655438927	66.6016017676087
220	408.897	273.8554	16	8	219	10.95	10.0459999999998	73.3259999999996	74.0109748077941	47.6711520803132	36.8888801785855	34.3683921965452	69.3747863400116
221	412.645	273.558	16	8	220	11	74.9599999999998	-5.94799999999964	75.1956135954749	48.4847210774922	38.213847659933	40.1048353064359	70.5837540444589
222	412.1562	274.2977	16	8	221	11.05	-9.77599999999939	14.7940000000006	17.7322477988552	43.9228525519359	36.2352258359427	54.1415604064012	72.4721663780274
223	410.4265	273.4863	16	8	222	11.1	-34.5940000000007	-16.2279999999998	38.2111609349944	32.8836540347017	34.7308103962605	70.3593170297735	73.3814451524593
224	410.4137	274.2094	16	8	223	11.15	-0.255999999999403	14.4619999999998	14.4642656225608	24.1324785927394	32.1163359086391	82.7147960268916	75.2466091014795
225	411.1982	273.6902	16	8	224	11.2	15.6899999999996	-10.3840000000002	18.8149822216231	24.7992995915722	26.1837196160266	84.7769845275059	78.5514276871977
226	409.8622	274.5186	16	8	225	11.25	-26.7200000000003	16.5679999999998	31.4397363856634	20.9768997150289	41.2870349480052	86.4238947644619	80.0405698944136
227	408.8595	274.8412	16	8	226	11.3	-20.053999999999	6.45200000000045	21.0663527930196	20.3098192653422	70.4653325075214	88.3407218786871	79.266843286676
228	409.1288	275.7574	16	8	227	11.35	5.38599999999974	18.3240000000001	19.0991615522776	19.4837851973515	100.562117153968	91.0074462135971	77.7163189191527
229	409.4332	276.2232	16	8	228	11.4	6.08799999999974	9.31600000000003	11.1288633741275	58.441591303271	124.889325695893	92.2310393458116	79.2922583102394
230	408.7702	275.9077	16	8	229	11.45	-13.2600000000002	-6.31000000000085	14.6848118816693	116.131365423471	132.665088876426	94.953861033009	78.9193253976136
231	399.9191	268.8645	16	8	230	11.5	-177.021999999999	-140.863999999999	226.228766915261	180.147334592907	134.633941868991	94.9198748523991	77.8352869404734
232	394.94773206224	254.208965734439	16	8	231	11.55	-99.4273587552004	-293.11068531122	309.515223394017	229.468832126443	140.446217921431	98.4327044759627	77.9380912876433
233	394.975214489278	237.25003763248	16	8	232	11.6	0.549648540760472	-339.17856203918	339.179007399462	245.846392555501	147.284082030934	98.8118589950298	77.7462031438443
234	396.6794	224.4764	16	8	233	11.65	34.0837102144394	-255.4727526496	257.736351041807	210.826292434711	152.345742782984	103.85510043756	77.9233281865566
235	397.504	219.7187	16	8	234	11.7	16.4920000000006	-95.154	96.5726140269591	164.761070419392	163.724002449991	109.639241306992	77.6460870249771
236	398.0042	217.2117	16	8	235	11.75	10.0040000000001	-50.1400000000001	51.1282663113078	114.42082946896	148.552714756793	111.900136146461	77.5151867053706
237	398.9208	213.3598	16	8	236	11.8	18.3319999999992	-77.038	79.189113317425	75.2226534395251	126.400076444404	114.96597424555	77.4625515508256
238	398.7183	208.9906	16	8	237	11.85	-4.04999999999973	-87.3840000000001	87.4778026473003	81.6016123444815	97.0616008360915	116.819268140249	77.1797870557958
239	399.0096	205.9171	16	8	238	11.9	5.82599999999957	-61.4699999999999	61.7454708946331	86.2791370788756	82.8208751792272	122.974951076586	76.5948474152617
240	402.6194	200.604	16	8	239	11.95	72.1960000000001	-106.262	128.467408551741	88.0390824694157	86.6133937375567	123.470258598682	77.0459281697706
241	404.3042	197.2809	16	8	240	12	33.6959999999999	-66.4620000000002	74.5158899832782	79.7023722032232	89.1663304239305	115.565738574511	75.4696702104033
242	406.111206596906	193.269688563421	16	8	241	12.05	36.1401319381207	-80.2242287315801	87.9888402701255	90.4190969189293	89.4857305696693	101.734622168885	76.3122390812918
243	405.5951	191.0389	16	8	242	12.1	-10.3221319381203	-44.6157712684197	45.7942513163378	91.6251751306319	86.3544542495653	85.133089257915	77.2216878128452
244	400.5289	193.7931	16	8	243	12.15	-101.324	55.0839999999999	115.329094473164	92.0535237689855	93.6041593701881	73.1318603462215	79.0711459841988
245	395.7342	198.5085	16	8	244	12.2	-95.8940000000007	94.3079999999998	134.497799610254	90.932378669923	83.2165147473725	70.5151895224482	82.8815649980214
246	392.3632	200.3326	16	8	245	12.25	-67.4199999999996	36.4820000000003	76.6576331750464	93.0065362959075	82.5787623922289	68.6064786462793	85.7522647796295
247	389.5512	203.3426	16	8	246	12.3	-56.2400000000002	60.1999999999998	82.383114774813	96.7892218214469	77.0691678933668	66.5843812229641	86.809901768673
248	387.4995	205.2601	16	8	247	12.35	-41.0339999999997	38.3499999999998	56.1650394462601	74.8078543641131	73.2045776797385	63.3521278979945	87.6725179974922
249	384.3554	211.1903	16	8	248	12.4	-62.8820000000007	118.604	134.242522100861	73.1040010154723	63.4428455132159	60.9586554847118	88.6360388390597
250	383.6295	212.1827	16	8	249	12.45	-14.5179999999993	19.8480000000001	24.5909623235851	63.2059571168106	54.4169853073398	59.1379953065322	91.1929472226229
251	380.4101	213.2974	16	8	250	12.5	-64.3880000000001	22.294	68.1383664318423	53.4026190635696	48.046626868628	56.0194655684075	88.0565353602932
252	378.8483	213.8128	16	8	251	12.55	-31.2360000000001	10.308	32.8928952815043	30.0964692049849	43.6830318762588	54.1917736866209	83.0791814755146
253	378.4923	213.8446	16	8	252	12.6	-7.11999999999989	0.636000000000081	7.14834918005539	34.0261162505665	40.3498015464236	55.6315166306606	77.1026601211933
254	377.7105	213.4286	16	8	253	12.65	-15.6359999999995	-8.3200000000005	17.7117728079375	22.9892527217836	28.3131515992356	54.2871915308376	71.0416275930413
255	377.071	215.5461	16	8	254	12.7	-12.79	42.3500000000001	44.2391975514929	24.1601066357071	35.059475865692	56.1238886890513	72.1303139908682
256	376.4908	215.834	16	8	255	12.75	-11.604000000001	5.75800000000015	12.9540487879282	27.2969840292776	29.4601687445861	59.6043934127983	71.8095525012283
257	375.4344	217.458	16	8	256	12.8	-21.1279999999999	32.4799999999999	38.7471648511216	26.5298339934863	31.314379479875	58.6538292917957	72.4242572787106
258	374.401	217.9432	16	8	257	12.85	-20.6679999999994	9.70399999999984	22.8327361479078	36.0928354808174	38.0584555815827	58.525767854735	75.4185756530439
259	373.7259	218.1032	16	8	258	12.9	-13.5019999999997	3.19999999999993	13.876022628981	35.9310847673886	45.1315375484592	54.2971266015333	79.8040223483366
260	372.1629	222.4324	16	8	259	12.95	-31.2600000000009	86.5840000000003	92.0542049881487	38.468652324043	57.8307920707627	58.9156358465638	77.3270498828332
261	372.4489	221.8967	16	8	260	13	5.72000000000003	-10.7139999999998	12.1452952207839	48.8199271338879	71.1621599569686	60.5473321460754	76.0138454429186
262	374.1494	219.9674	16	8	261	13.05	34.0100000000007	-38.5860000000002	51.4350026343935	63.7332411034322	73.6246267073326	64.4237407821438	74.6654681813707
263	375.9478	216.7002	16	8	262	13.1	35.9679999999992	-65.3440000000001	74.5891101971323	79.568748660708	76.7017341630464	69.0722309844715	73.7121400948198
264	376.9799	221.0002	16	8	263	13.15	20.6420000000003	86.0000000000002	88.4425924767024	106.393235146549	80.2811016038309	68.951394839861	71.7364095993765
265	379.263953294222	229.251495345772	16	8	264	13.2	45.6810658844404	165.02590691544	171.231742774528	108.780601090622	82.7717958274356	73.7454384592881	69.0793856482875
266	381.218	236.299	16	8	265	13.25	39.0809341155602	140.95009308456	146.267727649987	104.583541192205	91.6344955475646	75.0126263561773	67.8414309001982
267	381.5002	239.455	16	8	266	13.3	5.64399999999978	63.1200000000001	63.3718323547616	96.8289621042296	97.5331020844125	78.264133334457	66.0502535244936
268	382.566901888244	241.913773756748	16	8	267	13.35	21.3340377648797	49.1754751349595	53.6038107050453	85.9748429941632	100.08600638736	87.4850234080933	65.1480985534366
269	380.9998	243.8404	16	8	268	13.4	-31.3420377648799	38.53252486504	49.6696970368261	76.8757559485805	92.7712521312628	98.6493892119614	62.456245198601
270	375.4185	245.5865	16	8	269	13.45	-111.626	34.9220000000003	116.961147224196	86.2856030782028	89.6600848478134	95.5161044591341	61.9393273871183
271	374.1476	250.4622	16	8	270	13.5	-25.4179999999997	97.5139999999999	100.772292422074	95.5884715825156	78.8630927553859	96.0082253174297	60.5648375410007
272	370.167647106502	254.288687372614	16	8	271	13.55	-79.5990578699605	76.5297474522799	110.421068002873	88.713542158296	82.9036399615814	95.1391626761204	60.6297039917377
273	365.539206936012	256.195688448115	16	8	272	13.6	-92.5688034097993	38.14002151002	100.11815322661	93.3453267014637	98.2683126531403	91.792763558979	62.352809659069
274	366.0243	256.7869	16	8	273	13.65	9.70186127975921	11.8242310377002	15.2950499157278	80.8504295621912	117.017676820092	89.1856276679154	66.4302058152222
275	373.0009	256.1457	16	8	274	13.7	139.532	-12.8240000000005	140.120069940034	79.5216768449601	108.260413090833	82.0348826075238	69.2329807117372
276	373.7119	254.3677	16	8	275	13.75	14.2200000000003	-35.5599999999993	38.2978067257115	100.948153723765	100.381955087295	76.0784683875982	72.073520952099
277	368.5407	253.9399	16	8	276	13.8	-103.424	-8.55600000000038	103.777304416717	145.321811481888	92.7452232678283	73.4466777571915	74.1284625949049
278	371.212704558212	243.92778958306	16	8	277	13.85	53.4400911642399	-200.2422083388	207.250537620634	123.175499480202	83.4995207305978	71.7704292521382	76.7668293839277
279	376.415	233.2717	16	8	278	13.9	104.04590883576	-213.1217916612	237.163338706342	119.913480612398	85.6000032045681	70.6153637956687	78.1737696823041
280	376.8105	231.8565	16	8	279	13.95	7.9099999999994	-28.304	29.388509931604	105.968769690696	74.4096803672342	64.9630189276728	77.9225896556103
281	377.6148	231.107	16	8	280	14	16.0860000000002	-14.9900000000002	21.9877123866949	66.0508877374306	73.2938440198105	60.582342935926	79.2391869085069
282	378.6485	229.754	16	8	281	14.05	20.6740000000002	-27.0600000000002	34.0537498082079	25.8781949272484	63.9897155528016	56.8356672013316	78.5392792756159
283	378.9837	229.5686	16	8	282	14.1	6.70399999999972	-3.70799999999974	7.66112785430412	25.6438612542667	45.2725458511362	55.6333883336665	85.3659314948373
284	380.6413	228.8293	16	8	283	14.15	33.152	-14.7860000000003	36.2998746554311	26.6742074272226	24.2130507712455	63.9090167905833	92.931232295565
285	382.0444	228.6817	16	8	284	14.2	28.0619999999999	-2.95199999999966	28.2168415666955	22.0106614149067	21.6656247645129	64.7205229641864	90.2939456899838
286	383.3968	228.5704	16	8	285	14.25	27.0479999999998	-2.226	27.1394432514742	24.4942039648417	20.7827307845572	69.1344155480207	87.5609284930634
287	383.9319	228.6131	16	8	286	14.3	10.702	0.853999999999928	10.7360197466286	22.5479066152427	20.9261111348349	69.9927918553528	87.0770615119701
288	384.9321	228.6997	16	8	287	14.35	20.0040000000001	1.73200000000008	20.0788406039792	17.6873882747591	27.7672559367352	66.048635359762	98.2387430803823
289	386.2168	228.3617	16	8	288	14.4	25.6939999999997	-6.75999999999988	26.5683879074359	14.8912541418918	42.2180303765986	57.6981501526468	109.767918149174
290	386.0385	228.4424	16	8	289	14.45	-3.56599999999958	1.61399999999958	3.9142498642774	19.8415608547631	55.0313655611386	60.3290748520865	108.869526770753
291	385.4355	228.7056	16	8	290	14.5	-12.0600000000002	5.26400000000024	13.1587725871377	31.0403079086286	64.9749870762309	62.4701484995842	109.791946643245
292	387.0122	229.5195	16	8	291	14.55	31.5340000000003	16.2779999999998	35.4875533109852	61.8881541379545	75.9958681579041	61.9393958751113	108.962163925424
293	389.3062	232.5535	16	8	292	14.6	45.8799999999997	60.6800000000004	76.0725758733068	92.3753428475182	86.8247248683878	78.9390994306957	108.435238739541
294	395.4726	239.1644	16	8	293	14.65	123.328	132.218	180.807619054065	115.05872001057	91.1832495340481	96.6768369232146	109.374092556777
295	401.9077	243.6032	16	8	294	14.7	128.702	88.7759999999997	156.350193412096	132.150175461045	98.9925249396601	98.5530087724439	106.770672562482
296	406.2479	248.2093	16	8	295	14.75	86.8040000000008	92.1220000000005	126.575658402397	142.609141828147	104.157566214611	99.0433885985286	108.654852641447
297	410.2148	252.7736	16	8	296	14.8	79.3380000000002	91.2859999999995	120.94483056336	120.478344930142	102.952680615388	100.707445266749	126.279222001426
298	413.292968055511	258.405683080596	16	8	297	14.85	61.5633611102191	112.641661611921	128.367407708817	105.609707031802	130.110942924656	124.707056908626	135.775996536889
299	413.1102	261.9086	16	8	298	14.9	-3.65536111021925	70.0583383880792	70.1536345640389	93.2564124186524	151.135643469831	148.920472502679	148.908094500224
300	409.0744	261.1839	16	8	299	14.95	-80.7159999999999	-14.4939999999997	82.0070039203968	73.7551857697304	142.074651983749	152.776034613834	172.109157972965
301	405.8909	261.7888	16	8	300	15	-63.6700000000008	12.0979999999997	64.8091853366488	117.612744021165	133.111790120826	159.001550350564	172.455485588567
302	405.1787	262.7195	16	8	301	15.05	-14.2439999999999	18.614	23.4386973187504	181.792942009519	125.419022375593	161.088660649517	172.222052931222
303	422.424770037606	260.543859478637	16	8	302	15.1	344.92140075212	-43.5128104272599	347.655198965991	178.539596935696	162.589388948865	161.237089145417	173.220238154138
304	441.775	257.7371	16	8	303	15.15	387.00459924788	-56.1351895727398	391.054624505809	172.967167823	206.657695471311	154.839168322971	173.558110314386
305	445.038	257.3405	16	8	304	15.2	65.2600000000007	-7.93199999999956	65.7402785512815	177.082858981456	206.559544288008	148.820822160777	173.929572818133
306	443.3916	258.1784	16	8	305	15.25	-32.9280000000006	16.7579999999998	36.9470397731676	207.566033876564	213.845534486516	148.175289734873	173.91872674838
307	444.8725	259.8065	16	8	306	15.3	29.6180000000004	32.5620000000004	44.0171531110321	231.522448933102	219.224640683647	182.565652147498	174.283125877422
308	420.991082586253	267.212956544313	16	8	307	15.35	-477.62834827494	148.129130886259	500.071073441532	234.579491640319	192.363235366177	205.503357714016	174.416697661826
309	396.6744	275.0286	16	8	308	15.4	-486.33365172506	156.31286911374	510.836699788496	254.723901150033	158.542693176111	240.118038847801	174.155291222568
310	397.9668	278.8682	16	8	309	15.45	25.8479999999997	76.7920000000004	81.0254920873675	261.366422385837	155.566992337806	283.889241093844	174.976514114284
311	399.3763	285.6058	16	8	310	15.5	28.1900000000007	134.752	137.669087321737	177.160436855789	163.23878934892	282.44082267755	175.897767040849
312	401.227	288.9949	16	8	311	15.55	37.0139999999992	67.7819999999997	77.2297592900554	85.5629374191197	239.712281919403	282.504709987332	176.285523779461
313	404.8191	290.6428	16	8	312	15.6	71.8420000000003	32.958000000001	79.041145791291	76.5544930352928	248.417326479168	267.50137687758	176.461684537076
314	407.4514	290.4113	16	8	313	15.65	52.6459999999997	-4.63000000000079	52.849202605148	71.7536775478073	273.578382224292	250.439383705558	173.326910248193
315	409.2457	290.5435	16	8	314	15.7	35.8860000000004	2.64400000000023	35.9832701682328	218.05814145297	361.21893789968	249.306136863823	175.062167303824
316	411.5224	295.7508	16	8	315	15.75	45.5340000000001	104.146000000001	113.665009884309	319.674216102546	351.036110868584	248.794064898231	174.751832592499
317	438.117562111933	265.289395490154	16	8	316	15.8	531.90324223866	-609.228090196921	808.752078815867	461.593827029464	345.784779291017	247.858806488096	174.972964224593
318	457.0373	242.8434	16	8	317	15.85	378.39475776134	-448.91990980308	587.121519039175	645.883382764067	342.639518388983	224.126338415025	175.97655233992
319	436.074030338125	274.684503549728	16	8	318	15.9	-419.2653932375	636.82207099456	762.447257239736	630.318544189361	342.336074235006	199.390109942456	175.971226269151
320	408.4442	313.7777	16	8	319	15.95	-552.5966067625	781.86392900544	957.431048841248	473.511417129065	343.04528138984	197.176993614733	176.341334308503
321	406.7667	314.4081	16	8	320	16	-33.5500000000002	12.6080000000002	35.8408170107772	365.60482067542	334.349340447542	192.793983731133	176.521436495197
322	406.071	313.3867	16	8	321	16.05	-13.9139999999998	-20.4279999999994	24.7164435143888	223.078321440547	256.005331056789	191.482386909405	176.014675250104
323	403.8148	312.6309	16	8	322	16.1	-45.1240000000007	-15.1160000000004	47.5885367709502	40.2071800156129	199.835350350883	191.686279928735	167.869724681775
324	401.5621	313.6935	16	8	323	16.15	-45.0540000000001	21.2519999999995	49.8147610653708	38.3801367057228	125.20183766062	191.814652173415	161.482875735591
325	399.6856	312.6364	16	8	324	16.2	-37.5299999999993	-21.1419999999998	43.0753417165777	38.499244984513	33.1350493297865	201.303512446871	167.463666605492
326	399.9651	311.3307	16	8	325	16.25	5.58999999999969	-26.114	26.7056004613264	34.0658800263462	34.551856593683	201.328375450125	174.046166617275
327	401.1682	311.7235	16	8	326	16.3	24.0620000000001	7.85600000000045	25.3119849083396	27.325353880694	37.1799945277932	167.380276301687	177.052358213279
328	399.956	311.3411	16	8	327	16.35	-24.2439999999999	-7.64800000000037	25.4217119801166	26.0629186439601	40.733041468487	146.449746965824	166.338094035937
329	400.3235	310.6242	16	8	328	16.4	7.35000000000014	-14.3380000000002	16.1121303371096	30.7235764816432	41.2932301118243	111.8244136905	156.395498583089
330	400.2782	312.4618	16	8	329	16.45	-0.905999999999949	36.7520000000002	36.7631655329083	35.8607440710734	59.5617435039011	68.7934275231626	160.042853116694
331	398.8176	314.4913	16	8	330	16.5	-29.212	40.5900000000008	50.0088896497419	47.4002029106278	68.3074104527085	70.6020503128434	161.931528464024
332	398.4106	317.0085	16	8	331	16.55	-8.14000000000078	50.3440000000001	50.9978228554908	55.2611063429547	78.7552215465847	69.5246405128757	163.248160253453
333	396.1847	320.5181	16	8	332	16.6	-44.5179999999993	70.1919999999996	83.1190061778886	93.060568363842	93.0641435807643	68.238072485971	162.843844474464
334	394.2614	322.5127	16	8	333	16.65	-38.4660000000008	39.8919999999998	55.416647498744	105.891244423774	98.4469897203804	72.5263677656232	163.265920340605
335	400.1255	312.8674	16	8	334	16.7	117.282	-192.906	225.760475637345	121.649699022096	104.451805716539	85.6211963471619	164.033503483362
336	402.2378	307.5645	16	8	335	16.75	42.2460000000001	-106.057999999999	114.162269949401	138.728084250901	106.652244032004	99.2982683363197	165.569088573157
337	400.0176	301.4666	16	8	336	16.8	-44.4039999999995	-121.958	129.790095847102	141.632873097806	101.869286497958	106.245909938461	150.281385705599
338	392.3763	297.9169	16	8	337	16.85	-152.826	-70.9940000000006	168.510932321912	115.843043069235	95.7431035034549	108.549849656848	138.894018413153
339	388.9251	297.3526	16	8	338	16.9	-69.0240000000006	-11.2860000000001	69.9405917332709	107.413243640234	103.759505419422	113.400887223723	120.278013702687
340	392.3736	293.9557	16	8	339	16.95	68.9700000000005	-67.9380000000003	96.8113254944901	82.0888739738206	111.680649190423	122.908712618655	97.024955888102
341	395.3448	291.9218	16	8	340	17	59.4240000000002	-40.6779999999992	72.0132728043932	52.7581227560091	130.289126219931	131.069073196914	96.4076768931942
342	395.20102831124	291.855285472997	16	8	341	17.05	-2.87543377520024	-1.33029054005988	3.16824751503652	65.8861377410381	133.736598330337	135.013933597501	105.505959066162
343	395.014303870486	290.778496558952	16	8	342	17.1	-3.73448881508011	-21.5357782809008	21.8571762328549	107.51825531161	124.035555732932	134.001409020193	114.40775737103
344	398.9044	285.2267	16	8	343	17.15	77.8019225902801	-111.03593117904	135.580666658416	153.165008799628	128.354784727065	134.717188507795	114.066994170157
345	408.559859114683	273.424506173785	16	8	344	17.2	193.109182293659	-236.0438765243	304.971913347352	185.384322686854	141.365619520771	126.763494519853	116.292122744119
346	415.9443	260.3539	16	8	345	17.25	147.68881770634	-261.4121234757	300.247040244481	195.312988709855	155.485902361823	129.809801696189	118.200727838355
347	415.9924	252.1408	16	8	346	17.3	0.961999999999534	-164.262	164.264816951166	190.823431713092	168.158580697043	133.182495109512	120.101832959318
348	418.5713	249.6649	16	8	347	17.35	51.5780000000007	-49.5180000000005	71.5005063478582	175.212983729931	172.259714536931	131.338289860482	124.007717956499
349	418.8963	244.0176	16	8	348	17.4	6.49999999999977	-112.946	113.132881674604	157.806795924019	165.674871596168	128.731613714874	123.75564317083
350	426.112140848993	235.261859807549	16	8	349	17.45	144.316816979861	-175.11480384902	226.919673431545	150.932838707233	141.846339849284	125.256484253042	123.451900316583
351	431.9984	226.3734	16	8	350	17.5	117.72518302014	-177.76919615098	213.21610121492	149.206440364007	129.330477172447	122.213303473545	123.140928228387
352	428.3103	221.0274	16	8	351	17.55	-73.7620000000004	-106.92	129.895030867236	140.526311479243	132.628391888686	141.487277619448	122.333489579408
353	425.3241	222.0091	16	8	352	17.6	-59.7239999999999	19.6339999999998	62.8685146317295	108.479695968637	138.641023988032	160.577442256089	120.589895240798
354	421.9029	221.3369	16	8	353	17.65	-68.424	-13.4439999999995	69.7322372507866	100.854158420876	129.108442702683	155.60762057469	120.225356237422
355	425.183983008176	220.743393919055	16	8	354	17.7	65.6216601635208	-11.8701216189004	66.6865958785129	114.32394507014	109.147348985312	146.963049141075	115.61600415773
356	433.936386526719	220.931314068463	16	8	355	17.75	175.048070370859	3.75840298816001	175.088413476114	128.075607612057	88.9407045852666	137.10318734039	113.496013061713
357	443.786046781901	221.42845218364	16	8	356	17.8	196.99320510364	9.94276230353989	197.243964113556	117.690573926123	114.815974541853	133.957755980174	112.89615359059
358	450.3589	221.7626	16	8	357	17.85	131.45706436198	6.68295632720003	131.626827341317	109.815002001988	148.895169975248	139.465586256151	111.522888478075
359	451.1194	221.2996	16	8	358	17.9	15.2099999999996	-9.25999999999988	17.8070688211167	77.0272507496574	145.540369553212	134.110399117937	112.422120738844
360	451.3319	219.9508	16	8	359	17.95	4.25000000000068	-26.9760000000002	27.3087362578355	115.308004013567	152.079758432867	123.995088014511	112.869175477021
361	451.6764	220.3891	16	8	360	18	6.88999999999965	8.76600000000053	11.149657214462	169.714732338439	144.875897508333	115.21278325986	113.192989928357
362	432.244026531825	220.411623773498	16	8	361	18.05	-388.6474693635	0.450475469959883	388.647730433103	173.3901651803	135.287120071662	109.653045561315	118.631576840082
363	412.0799	221.2848	16	8	362	18.1	-403.2825306365	17.4635245300396	403.660468965678	194.344514863746	140.290148524269	107.178381461404	121.382698935754
364	410.5957	222.3194	16	8	363	18.15	-29.6839999999997	20.6920000000002	36.1842330304235	212.724544267008	139.11235553319	105.733523967049	121.862757502442
365	409.8899	215.7532	16	8	364	18.2	-14.1160000000002	-131.324	132.080484675065	155.266236129758	138.842827043709	104.468513795608	116.472906702143
366	410.3782	210.6239	16	8	365	18.25	9.76599999999962	-102.586	103.04980423077	110.865564710099	141.484861934453	97.1822244272375	111.0985456065
367	410.633	205.5625	16	8	366	18.3	5.09599999999978	-101.228	101.356189746852	104.83454588608	104.490116580778	92.6098120716674	108.117878938432
368	417.1172	199.2022	16	8	367	18.35	129.684000000001	-127.206	181.657111867387	83.341139223672	65.4615929475589	91.7074870956679	107.611131857428
369	417.1447	198.902	16	8	368	18.4	0.5499999999995	-6.00400000000036	6.02913891032573	70.2451796018991	65.9266783808853	96.1126277628138	104.962039376635
370	417.3236	200.1196	16	8	369	18.45	3.57799999999997	24.3520000000001	24.6134513630251	53.7139970317976	56.8572691583481	100.481866701	99.8487180697628
371	417.7144	198.2822	16	8	370	18.5	7.81600000000026	-36.748	37.5700061219054	20.0576211850183	49.4885513461424	104.17267638317	94.6974096160608
372	417.5384	197.3639	16	8	371	18.55	-3.51999999999975	-18.3659999999998	18.7002768963454	27.0188108756906	49.9325040716726	95.7758760607158	92.3506319234362
373	418.03	196.9105	16	8	372	18.6	9.83199999999897	-9.06799999999976	13.37523263349	30.3733990930243	43.1248256670666	82.1879556154183	91.8111222462159
374	416.8169	198.5528	16	8	373	18.65	-24.2619999999999	32.8459999999995	40.8350873636872	28.7319230903856	53.1128999924376	88.1178944301951	90.4895079380548
375	418.8356	198.0979	16	8	374	18.7	40.3740000000005	-9.09799999999962	41.3863924496933	46.1510111115475	62.1209063582907	85.9827642632105	89.4036282937864
376	418.2664	196.7446	16	8	375	18.75	-11.3840000000005	-27.0660000000004	29.3626261087123	66.1920301491148	66.8604908318861	85.093903872611	85.7264450724298
377	418.5929	191.4649	16	8	376	18.8	6.5300000000002	-105.594	105.795717002155	79.2069891091845	87.061635540654	82.2780018966906	84.0056036995092
378	421.8148	186.7883	16	8	377	18.85	64.4380000000001	-93.5320000000002	113.580327821327	93.8684136235571	98.9143182832778	75.7566774587047	82.90297796067
379	423.222	181.6832	16	8	378	18.9	28.1439999999998	-102.102	105.909882164036	104.989058573387	110.309110479505	75.8136796353326	85.3768532647727
380	423.6334	175.9633	16	8	379	18.95	8.22800000000029	-114.398	114.693515021556	127.972259969761	115.108259368073	75.7023481250149	87.3210878694216
381	424.7131	171.8545	16	8	380	19	21.5940000000001	-82.176	84.9658508578594	131.636606417441	120.69925639908	74.1820359722615	89.5870675244641
382	432.5407	164.0755	16	8	381	19.05	156.552	-155.58	220.711723984024	141.411231849825	114.623499721709	75.048218285557	83.049942908696
383	427.7288	159.5654	16	8	382	19.1	-96.2380000000007	-90.2019999999999	131.902060059728	136.348105112589	108.388529250343	76.4438630310282	73.306164102898
384	420.0475	158.6209	16	8	383	19.15	-153.625999999999	-18.8900000000001	154.783009325959	136.409454224773	98.5144592782277	75.2454919090612	73.0592402987254
385	415.5902	158.9426	16	8	384	19.2	-89.1460000000006	6.43399999999986	89.3778813353735	101.274739473657	89.2837898917391	74.3387427919653	70.2048753192052
386	411.4108	159.7859	16	8	385	19.25	-83.5879999999997	16.866	85.272596418779	85.140452083245	81.5035811126369	74.2706657176221	68.4067943569445
387	409.8946	158.1209	16	8	386	19.3	-30.3239999999994	-33.2999999999998	45.0381502284447	55.61768670663	63.0348010304599	75.4013953273509	66.8373031949235
388	408.9911	155.724	16	8	387	19.35	-18.0700000000002	-47.9380000000003	51.2306231076691	42.2194746708894	53.9734077787786	74.0984688256722	63.2442899087768
389	408.635435436045	155.679327187294	16	8	388	19.4	-7.11329127910062	-0.893456254119656	7.16918244288388	26.5977080005011	40.1818733386174	74.6410787667316	63.5504112800593
390	408.783817129537	156.7887897945	16	8	389	19.45	2.96763386984026	22.1892521441197	22.3868211566703	24.7948625872631	33.5692262158576	74.1603090378433	65.0898052575245
391	409.1352	156.7193	16	8	390	19.5	7.02765740925997	-1.38979588999973	7.16376306683762	22.8063634743123	27.8420750361647	75.0014586657585	67.4195221389543
392	408.8338	154.9435	16	8	391	19.55	-6.02800000000002	-35.5160000000001	36.0239231622543	24.7460599706047	36.1792909329932	70.3240097566761	67.9343318279292
393	406.8151	155.3755	16	8	392	19.6	-40.3740000000005	8.63999999999976	41.2881275429152	24.9189777608258	39.8084084010015	64.4243725903776	71.4682008191753
394	407.42	154.7878	16	8	393	19.65	12.0980000000009	-11.7539999999997	16.867664924346	29.0864420718282	50.7676982552355	58.0005861672556	72.4015975041404
395	408.4697	155.2875	16	8	394	19.7	20.9939999999995	9.9939999999998	23.2514101077757	47.5637192787234	59.0368281839476	54.4269863751998	75.8648657371498
396	407.1533	155.7642	16	8	395	19.75	-26.3279999999997	9.53399999999988	28.0010846218496	56.8104533276907	68.4993362188801	51.7196848412779	75.4567205233432
397	408.0619	149.4083	16	8	396	19.8	18.1719999999996	-127.118	128.410309196731	76.7893365398662	77.6132184828924	51.3966044931564	78.7067077070106
398	412.0423	147.5899	16	8	397	19.85	79.6080000000006	-36.3679999999999	87.5217977877517	93.1546786070694	74.8753374019767	50.7319023588488	81.4256572891733
399	417.2888	145.0291	16	8	398	19.9	104.929999999999	-51.216	116.762080985223	107.912230365932	75.8192989958939	51.287142924786	78.9242130033306
400	420.2288	140.6748	16	8	399	19.95	58.8	-87.0859999999999	105.078120443792	107.662717687061	75.2847465345421	54.4772623900342	76.7219665820293
401	424.4919	137.8948	16	8	400	20	85.2620000000002	-55.6	101.788843416162	92.9402214762626	75.5972946463912	60.6570083056471	74.7683421566906
402	429.3815	133.8306	16	8	401	20.05	97.7920000000006	-81.284	127.162745802378	74.8492614519215	66.6139180533195	60.8204453703015	69.5555963034306
403	429.6227	134.4829	16	8	402	20.1	4.82399999999984	13.0459999999999	13.9093167337579	57.4148144620148	61.6553963166961	66.4925386073223	68.5178165437291
404	429.11606602868	135.69677997149	16	8	403	20.15	-10.1326794264003	24.2775994298	26.307280863518	43.2823589268505	51.8065875943365	69.5577030992197	66.4123980113865
405	429.3593	136.5584	16	8	404	20.2	4.86467942640047	17.2324005702001	17.9058854942579	25.5651184195777	49.9176965961208	77.3909886823344	66.7265231493365
406	430.415486358268	137.701478349711	16	8	405	20.25	21.1237271653602	22.8615669942201	31.1265657403413	30.3705711571295	52.8146803924142	76.6427753290642	69.0844002954005
407	432.040849780055	138.740019621401	16	8	406	20.3	32.5072684357394	20.7708254337996	38.5765432660133	28.7639137367514	44.0276722577105	82.0120200866703	71.7516429032461
408	433.9149	139.0331	16	8	407	20.35	37.4810043988998	5.86160757198002	37.9365804215172	42.4205787302269	58.109739812668	88.7528457526744	70.9033654670103
409	433.8915	138.1197	16	8	408	20.4	-0.46799999999962	-18.2679999999999	18.2739937616274	62.3470018579778	63.2961072025455	83.2073472399295	76.0442686874109
410	429.8361	136.6619	16	8	409	20.45	-81.1080000000004	-29.1559999999998	86.1892104616352	62.4902260958434	79.4972308301267	79.2836241262153	77.4560852038485
411	436.3203	135.8254	16	8	410	20.5	129.684	-16.73	130.758681379096	85.8489084682064	77.6882560117371	74.5352256476227	78.5296005405623
412	436.8976	133.9475	16	8	411	20.55	11.5460000000007	-37.5580000000002	39.2926644553412	97.8283006683395	97.4101221200211	68.7871828501851	78.1570005391539
413	429.1624	133.8057	16	8	412	20.6	-154.704	-2.83599999999979	154.729992283332	116.573882930027	115.850295188653	72.6112604970805	78.7981665581978
414	433.031957641328	133.255001278773	16	8	413	20.65	77.3911528265603	-11.0139744245402	78.1709547622929	93.0295101654963	114.608106885523	74.8242098555173	78.9476207330252
415	441.9983	132.5269	16	8	414	20.7	179.326847173439	-14.5620255754596	179.917121770071	132.330018144199	108.64955165631	79.0260599234731	79.3019856406472
416	442.6501	132.5342	16	8	415	20.75	13.0360000000007	0.145999999999731	13.0368175564445	145.851681909099	96.2557709028313	86.4491157495231	80.5291172173212
417	430.861877490095	132.724610193434	16	8	416	20.8	-235.7644501981	3.80820386867981	235.795204348854	131.387913102706	93.5466934426597	92.1066813133359	78.29516829229
418	419.7454	132.8233	16	8	417	20.85	-222.3295498019	1.97379613132	222.338311107833	100.725220382593	87.112781181493	91.0748285751719	77.303599144468
419	419.4528	132.8251	16	8	418	20.9	-5.85199999999986	0.0360000000000582	5.85211073032614	99.4820316401663	86.3523125084891	100.801394450036	74.9952510783967
420	418.1284	132.949	16	8	419	20.95	-26.4880000000005	2.47800000000041	26.603658169508	54.7633687411206	78.5548890168195	100.434908017663	72.7786669562299
421	417.8186	133.0916	16	8	420	21	-6.19599999999991	2.85199999999975	6.82087384431038	28.3738804538871	95.2099754873091	96.4021927754774	71.5194461819887
422	417.6559	132.5036	16	8	421	21.05	-3.25400000000059	-11.7599999999999	12.2018898536252	41.3167119142726	86.8032405066506	95.4935557080064	69.3484011874455
423	416.67	128.0929	16	8	422	21.1	-19.7179999999992	-88.2140000000004	90.3908696716656	56.384557651046	66.299361961691	91.1037945090733	69.9861764755615
424	418.7589	125.2494	16	8	423	21.15	41.7779999999993	-56.8699999999998	70.5662680322541	90.9379193344518	86.994682014549	88.3375383668308	70.254601796564
425	417.4023	120.3361	16	8	424	21.2	-27.1319999999992	-98.2659999999998	101.942886853375	118.843112272181	92.2202643790157	81.2129825989599	71.0776748664129
426	422.9574	113.2813	16	8	425	21.25	111.102	-141.096	179.58768226134	104.224843469495	96.5486146481235	84.4154591055782	71.8177723645525
427	415.5605	111.5963	16	8	426	21.3	-147.938	-33.7	151.72785454227	132.672652114825	97.440417973353	74.5783164979096	72.516479005323
428	416.2896	112.0617	16	8	427	21.35	14.5820000000003	9.30800000000005	17.2995256582373	128.055971106985	95.0948078366536	65.8543525362616	72.0075130192165
429	405.6831	111.2147	16	8	428	21.4	-212.13	-16.9400000000002	212.805311258906	102.159309961795	90.3227642251724	66.7831549168639	72.3347585890765
430	402.1459	112.9569	16	8	429	21.45	-70.7440000000008	34.8440000000002	78.8594818141746	76.0377236745254	83.8710761811003	66.2737097862444	70.8010578819048
431	399.947	111.7565	16	8	430	21.5	-43.9779999999996	-24.008	50.1043765353883	85.9647722038122	73.6209427238473	68.5036667163547	68.1393644909564
432	400.7178	112.4783	16	8	431	21.55	15.4160000000002	14.436	21.1199231059208	47.9728763355193	62.3533924891686	69.9096195247059	69.1506430342181
433	398.3487	110.1144	16	8	432	21.6	-47.3820000000001	-47.278	66.9347683046711	39.6861812552153	65.4093431108321	67.3610924540426	68.1522559127698
434	397.859	109.0824	16	8	433	21.65	-9.79400000000055	-20.6399999999999	22.8458319174419	45.0825754858995	46.5716278191787	65.6849937376108	68.6778087236439
435	399.3795	107.9916	16	8	434	21.7	30.4100000000005	-21.816	37.4260064126542	48.6690613038118	40.3271551934731	63.1292898093528	65.0908846564554
436	395.555	108.4701	16	8	435	21.75	-76.49	9.56999999999994	77.0863476888093	44.853914017852	40.458718784586	57.186428979582	65.4187629696271
437	394.7767	110.2609	16	8	436	21.8	-15.566	35.8160000000001	39.0523521954825	45.1703793028381	42.3788210760587	52.9262766973101	63.1817130909089
438	395.5864	108.0091	16	8	437	21.85	16.1940000000004	-45.0360000000001	47.859031874872	40.968129131731	39.6273770714315	52.9401974632612	59.4238223311896
439	395.6815	106.7914	16	8	438	21.9	1.90200000000004	-24.3540000000002	24.4281583423722	35.8348620832725	41.0472232500492	43.8681227281171	62.9968334839927
440	396.2098	106.1633	16	8	439	21.95	10.5659999999989	-12.5619999999998	16.4147555571191	36.0885808483056	42.3875034376052	41.1672077461468	65.1552365890556
441	393.6546	105.8787	16	8	440	22	-51.1039999999991	-5.69200000000023	51.4200124465165	34.4008401250111	40.7519152353167	39.8765362064354	66.1638787893065
442	392.985	103.9771	16	8	441	22.05	-13.3920000000001	-38.032	40.3209460206479	36.9240671972604	43.4991609054516	42.8077303604298	69.2681089050179
443	392.5451	102.0558	16	8	442	22.1	-8.79800000000046	-38.4259999999998	39.4203282583997	43.8068777434793	40.4710518156902	45.2007173164662	68.6602661192046
444	390.6931	102.0276	16	8	443	22.15	-37.0399999999995	-0.563999999999965	37.0442937036187	45.6689683873609	41.1646176370555	49.0180790804571	68.4276707856066
445	389.2418	104.1139	16	8	444	22.2	-29.0260000000001	41.7259999999999	50.8288082882138	50.9097409625977	42.0072602988204	48.9687867139508	66.8792024016863
446	388.2744	101.2356	16	8	445	22.25	-19.348	-57.5659999999999	60.7304656659241	46.5412635063694	39.2943536282848	46.4220668336759	63.1220322683913
447	388.484	97.91597	16	8	446	22.3	4.19199999999933	-66.3926000000001	66.5248088968319	45.4051680768506	43.236639644801	51.7851096839081	60.2772382675478
448	387.61	97.82332	16	8	447	22.35	-17.4799999999993	-1.85300000000012	17.5779409772583	40.2076428541615	50.7740575615009	52.9932921261177	61.6826622610224
449	388.3162	99.2235	16	8	448	22.4	14.1239999999993	28.0036000000001	31.363816556025	32.9197388692088	56.988934910865	59.2105120511216	57.0273699195051
450	389.5417	99.42564	16	8	449	22.45	24.5100000000002	4.0428	24.841182174768	35.5635383270043	55.5500699902965	64.0367633918668	55.3323336285357
451	390.6204	98.86749	16	8	450	22.5	21.5740000000005	-11.163	24.2909457411609	55.0068516166325	52.0922184320352	63.8240908622583	54.1854160355535
452	393.1894	95.81824	16	8	451	22.55	51.3799999999992	-60.985	79.7438061858093	68.5727017448793	60.0710584623647	68.6265982853298	54.2340452039666
453	397.2732	91.785	16	8	452	22.6	81.6759999999999	-80.6648000000001	114.794507425399	70.8924971264316	65.5155324365451	69.9594397843667	53.0157629222222
454	398.6973	87.0342	16	8	453	22.65	28.4820000000002	-95.016	99.1930671972593	71.2646979948616	77.2564064651876	71.1703478336024	52.6572102973303
455	400.4275	86.46313	16	8	454	22.7	34.6040000000005	-11.4213999999998	36.4401590825291	84.578578597725	86.0662664849131	70.6291149940199	51.9003129792291
456	400.7743	85.20236	16	8	455	22.75	6.93599999999947	-25.2154000000002	26.1519500833112	76.0242132564577	88.3538280962318	69.0576355572006	50.3930161177342
457	404.1824	78.72905	16	8	456	22.8	68.1619999999998	-129.4662	146.313209200126	85.9401111854959	94.0165569258587	67.6281998377855	50.8803757616855
458	404.8012	75.18148	16	8	457	22.85	12.3760000000004	-70.9514000000001	72.0226807190626	101.240035843395	89.1448220072326	70.4251270587837	50.7903213775223
459	407.9465	68.44054	16	8	458	22.9	62.9060000000004	-134.8188	148.77255684245	105.442958197602	85.3517607563398	70.1866171108931	51.6374386562894
460	410.7917	63.5627	16	8	459	22.95	56.9039999999995	-97.5568	112.939782372023	103.454535253992	85.7081599977433	69.4974595109246	52.5280506460545
461	408.8673	64.92593	16	8	460	23	-38.4879999999998	27.2645999999999	47.1665618543474	102.265430758007	86.0230526823661	68.4942958646716	52.1154702339803
462	402.3032	66.77127	16	8	461	23.05	-131.282	36.9068000000001	136.371094482079	84.7634103271838	75.1853412132063	65.6603600475033	52.1610703794179
463	399.0046	66.95759	16	8	462	23.1	-65.9720000000004	3.7263999999999	66.0771582391378	70.1762841520919	75.3347216810222	60.8308085279781	52.9815408249358
464	396.2239	65.6729	16	8	463	23.15	-55.6139999999994	-25.6938	61.262454688332	66.6031471671302	63.1168277565986	56.2963415142036	53.9730245833364
465	394.2951	65.14322	16	8	464	23.2	-38.5760000000005	-10.5936	40.0041514965639	46.9161471724203	52.928652536936	54.8318392445074	53.4662558360583
466	392.8331	65.23761	16	8	465	23.25	-29.2399999999998	1.88780000000008	29.3008769295389	48.4040126040371	48.6347636331114	54.3639654017925	53.4586349954364
467	391.0943	65.99553	16	8	466	23.3	-34.7760000000005	15.1584	37.9360945085289	41.4702451860134	37.3041631691479	49.975641839463	53.0825899522106
468	387.7264	64.5228	16	8	467	23.35	-67.3579999999993	-29.4546	73.5164853972216	35.6810209217801	32.5167950487237	48.5873506289269	53.3960305551412
469	386.6533	65.30798	16	8	468	23.4	-21.4620000000002	15.7035999999999	26.5936175982134	30.6663800990925	27.2409222720673	44.0643652614573	54.3369343196824
470	386.2713	65.7077	16	8	469	23.45	-7.6400000000001	7.99440000000004	11.0580301753975	27.6921791658754	23.9555184912716	41.0193379002423	55.1698021779941
471	386.3162	65.91426	16	8	470	23.5	0.897999999999683	4.13119999999992	4.22767281610093	16.6295774934103	22.7048781212189	40.4068496057023	56.8762233302678
472	385.613	66.82832	16	8	471	23.55	-14.0639999999996	18.2812000000001	23.0650898424436	13.0115993581213	24.7659424657196	35.6955424735059	56.1060812041039
473	385.8619	67.7038	16	8	472	23.6	4.97799999999984	17.5095999999999	18.2034770348963	12.2300160607631	21.8399795768317	36.0036418655049	55.1464190093599
474	386.0441	67.31963	16	8	473	23.65	3.64400000000046	-7.68339999999995	8.50372692176804	14.7433761433453	25.0119027663161	36.7757013330703	52.9290127859957
475	386.2484	67.61301	16	8	474	23.7	4.08599999999979	5.86759999999998	7.1501136886065	21.8397057655638	29.1100232635486	36.3033966780967	54.7205970708075
476	386.4009	68.43877	16	8	475	23.75	3.0499999999995	16.5152	16.7944732290119	27.050381660253	32.1789355782933	37.8596344336721	56.0171683665875
477	387.9042	65.92692	16	8	476	23.8	30.0660000000005	-50.2370000000002	58.5467379535363	37.012206174511	34.086921777864	38.5369800666357	54.7948295019201
478	388.1893	63.73252	16	8	477	23.85	5.702	-43.8879999999999	44.2568565083422	45.9900304663342	39.4904886822861	36.3669340514988	53.8309398209289
479	389.2445	61.01452	16	8	478	23.9	21.1040000000003	-54.3600000000001	58.3128494930579	49.6144950132414	46.3104803940734	38.4872515284718	51.2327035443687
480	390.677	58.84239	16	8	479	23.95	28.6500000000001	-43.4425999999999	52.0392351477229	46.3341377901642	48.6512748649218	40.8421448450636	48.5267788180399
481	389.8112	57.32636	16	8	480	24	-17.3160000000007	-30.3206	34.9167959635478	51.9305957043192	53.0143907461253	45.2581507958641	47.5762166603982
482	389.4067	55.2583	16	8	481	24.05	-8.08999999999969	-41.3612000000001	42.1449518381502	55.6087546136358	52.3080176675519	46.5518023607045	46.7330450114649
483	390.3498	51.77164	16	8	482	24.1	18.8620000000003	-69.7332	72.2391460791171	51.3125192635093	50.8938885261659	49.4620294907416	49.7075832822589
484	391.7039	48.18346	16	8	483	24.15	27.0819999999992	-71.7636	76.703644039641	56.4142864790091	51.9626002906274	49.5616840577878	50.8472463984337
485	391.0308	46.81181	16	8	484	24.2	-13.4619999999995	-27.4329999999999	30.5580583970903	58.2818975449396	52.5742664265785	54.6093548971077	53.420439120323
486	392.0057	43.95214	16	8	485	24.25	19.4979999999998	-57.1934	60.4256320410469	49.8571813480126	58.3373660134349	57.6703713313825	56.4937003727397
487	392.3001	41.39488	16	8	486	24.3	5.88799999999992	-51.1452	51.4830071678024	48.3164459676191	59.016682943545	59.6140171643772	56.045430012002
488	392.0874	39.9042	16	8	487	24.35	-4.25399999999968	-29.8136	30.1155650944822	53.8360135896476	59.4335702991971	59.0745290129309	56.6633018547912
489	395.425	39.03075	16	8	488	24.4	66.7520000000002	-17.4690000000001	68.9999671376735	60.2604455478607	52.8128877215022	58.4010418272801	58.6970903600087
490	395.0281	41.91133	16	8	489	24.45	-7.93800000000033	57.6116	58.1558965072331	59.7514683421504	60.5674349292936	56.0342197358374	60.4260521183254
491	390.692	43.52718	16	8	490	24.5	-86.7219999999998	32.317	92.5477918321121	69.0099592503816	62.3263519166397	54.7455837150941	61.3138224720392
492	388.3311	42.88414	16	8	491	24.55	-47.2180000000003	-12.8608	48.9381211392512	57.3093294753854	66.9200166612025	57.7705475494238	61.6222559714216
493	386.5438	46.26068	16	8	492	24.6	-35.7460000000003	67.5308	76.4080196356379	67.2988562689395	67.2551694996958	63.411524699013	61.7546246936836
494	386.686	46.76589	16	8	493	24.65	2.84400000000005	10.1042	10.4968182626927	64.3922582854188	64.8394833639327	64.918791463797	62.2768155602728
495	387.568	52.09862	16	8	494	24.7	17.6400000000001	106.6546	108.103530475003	74.0885649802545	59.4941730450963	70.5374815625494	62.8144747266288
496	386.9478	55.94974	16	8	495	24.75	-12.4040000000002	77.0224	78.0148019145086	65.5003797490101	51.1538014167533	75.1277663118074	64.6682962281642
497	385.874	60.70089	16	8	496	24.8	-21.475999999999	95.0230000000001	97.4196546134299	72.3696372524799	56.5244121553027	73.5538799573682	67.5749465091211
498	387.3064	61.56596	16	8	497	24.85	28.6479999999995	17.3013999999999	33.467093479416	51.6894898212531	67.3894790988289	76.9596696580836	68.690402414718
499	389.3709	62.44066	16	8	498	24.9	41.2900000000002	17.4940000000001	44.8431057800418	37.9153445480879	77.0246952060918	78.9069291915457	69.3932452659358
500	389.1375	62.46921	16	8	499	24.95	-4.66800000000035	0.570999999999913	4.70279331886945	38.9602593303509	80.5075281958052	80.0099593915872	69.2471117077142
501	389.4682	62.1535	16	8	500	25	6.61400000000071	-6.31419999999991	9.14407554868224	69.2785784486477	87.929180706975	77.3694941482143	68.8264389262503
502	388.2537	57.16706	16	8	501	25.05	-24.2900000000009	-99.7288	102.644228524745	81.6797531597037	80.1877432535339	76.6927095821387	69.1584036989561
503	393.7643	49.73402	16	8	502	25.1	110.212	-148.6608	185.0586890709	109.325566570357	86.6641698164713	74.0472198966256	68.9552832622377
504	396.8285	45.35767	16	8	503	25.15	61.2840000000006	-87.527	106.848979335322	137.943016865862	92.9743750191587	74.9919470627578	67.6909071966868
505	400.0744	38.99073	16	8	504	25.2	64.9180000000001	-127.3388	142.931860372137	121.415227176717	100.525745738078	71.01959455615	67.9122353580346
506	404.1023	32.53225	16	8	505	25.25	80.5579999999998	-129.1696	152.231327026207	104.049761184295	103.585186879675	71.6662211249459	66.9168537137442
507	404.7488	31.76899	16	8	506	25.3	12.9300000000001	-15.2652	20.0052800790192	104.268996878614	96.8610070089748	75.5358758538651	66.5410198764147
508	400.5276	34.27996	16	8	507	25.35	-84.4240000000002	50.2194000000001	98.2313591087899	91.7259249057989	80.7049606944223	78.3062758165051	66.1743968092042
509	396.8475	38.22803	16	8	508	25.4	-73.6019999999996	78.9613999999999	107.945157806916	69.2273568934884	72.9591989194238	80.3854487045917	65.1957843664597
510	395.1462	41.86015	16	8	509	25.45	-34.0260000000001	72.6424	80.2165005080626	72.3067868412325	61.5316609164949	82.460003679591	64.3606099431085
511	393.4705	42.92781	16	8	510	25.5	-33.5140000000001	21.3532000000001	39.7384869646544	57.3601602045497	55.4032615429169	82.9072941374066	62.7630482424948
512	392.8182	44.57336	16	8	511	25.55	-13.0460000000005	32.911	35.4024298177401	41.6494009602339	70.8840084541963	80.5462598484884	63.4014350050267
513	391.7509	44.08215	16	8	512	25.6	-21.3459999999998	-9.82420000000005	23.4982259253755	31.3373969271909	69.9483818165389	74.4990418254625	63.6486937921755
514	391.9454	45.53879	16	8	513	25.65	3.8900000000001	29.1328	29.3913615853366	41.5791661923454	67.7965223900246	70.4630229295766	65.1521537650895
515	391.003	46.61808	16	8	514	25.7	-18.8480000000004	21.5858	28.6564803428477	69.4612300671601	64.3942616211039	65.2869891535199	63.5626847658723
516	387.6117	49.64754	16	8	515	25.75	-67.826	60.5892	90.947333290427	82.5366034285282	62.229401395138	58.705941115681	63.4744457096694
517	382.9625	57.04914	16	8	516	25.8	-92.9840000000002	148.032	174.812749191814	93.9436438198153	64.2315126880021	59.5281597954612	61.2844771996852
518	379.8601	60.23066	16	8	517	25.85	-62.0479999999998	63.6304	88.8750927322159	97.451126315017	68.2931229565026	55.3891239603248	61.0388811366377
519	375.5598	60.65645	16	8	518	25.9	-86.0059999999999	8.51579999999998	86.4265635417721	82.8796365979305	67.9668469397294	51.4846395413738	61.7580132459487
520	373.278	60.29857	16	8	519	25.95	-45.6359999999995	-7.15760000000003	46.193892818856	59.001795308844	69.042317390545	48.7112604946299	63.2618169152043
521	372.6743	60.97211	16	8	520	26	-12.0740000000001	13.4708000000001	18.0898847049948	54.0496424844771	62.0086206884451	48.1566023367752	79.3207108989396
522	375.2247	62.05603	16	8	521	26.05	51.0079999999994	21.6784	55.4235427463811	41.9900500596434	48.172311136726	50.1101604279146	95.4752512122093
523	374.9155	65.2468	16	8	522	26.1	-6.18399999999951	63.8153999999999	64.1143286103814	40.6335084660729	40.8298661041106	53.2501676877254	91.9519715338165
524	375.1566	63.96281	16	8	523	26.15	4.82200000000034	-25.6797999999999	26.1286014176036	41.1376047789596	35.1727566927229	55.3123604674211	126.216387810542
525	376.9814	64.70659	16	8	524	26.2	36.4959999999996	14.8756000000002	39.4111848510036	37.342826964608	33.0282593681559	56.1057749755945	NA
526	377.5789	63.86697	16	8	525	26.25	11.9499999999994	-16.7924000000001	20.6103662694283	27.6100897237442	34.0838032784125	55.2826702943928	NA
527	376.192	65.04932	16	8	526	26.3	-27.7379999999994	23.6469999999998	36.449653674623	28.3554633258025	35.9888081678271	47.0330785455053	NA
528	375.421	65.09795	16	8	527	26.35	-15.4200000000003	0.972600000000057	15.4506424060623	25.4230102702389	38.2072124189482	43.7714864567702	NA
529	376.866	65.47258	16	8	528	26.4	28.8999999999999	7.49259999999992	29.8554694278953	27.0300017778654	42.6578739951129	43.1305777873057	NA
530	378.0743	65.20559	16	8	529	26.45	24.1660000000002	-5.33979999999985	24.7489195731855	34.6347893710463	43.1692325606441	44.0636301508176	NA
531	379.1945	66.09808	16	8	530	26.5	22.4040000000002	17.8497999999999	28.6453238075607	48.8043351141521	48.5567199003406	75.7341276604727	NA
532	382.898	66.48522	16	8	531	26.55	74.0700000000004	7.74280000000005	74.4735916405276	56.9602846644234	45.8938459542846	110.40424257593	NA
533	387.2074	66.70338	16	8	532	26.6	86.1879999999996	4.36319999999995	86.2983711215915	60.9154548510492	46.7131068094299	109.40490124217	NA
534	383.7464	65.99995	16	8	533	26.65	-69.2200000000003	-14.0685999999999	70.6352171792516	70.0834380228158	51.0883988818884	181.969752691507	NA
535	384.0675	63.79699	16	8	534	26.7	6.42200000000003	-44.0591999999999	44.5247705063148	57.1529025375229	55.0990009334793	NA	NA
536	387.0169	61.52297	16	8	535	26.75	58.9880000000005	-45.4804	74.4852396663934	44.6218785047076	117.384452042533	NA	NA
537	387.5079	61.51627	16	8	536	26.8	9.81999999999971	-0.134000000000043	9.82091421406349	45.2165130993535	184.819676984033	NA	NA
538	386.4693	60.95163	16	8	537	26.85	-20.7720000000006	-11.2927999999999	23.6432509575148	49.2825470159094	180.602590065393	NA	NA
539	383.3373	62.88452	16	8	538	26.9	-62.639999999999	38.6578	73.6083901524811	164.68546606225	321.281631387902	NA	NA
540	383.5114	66.12259	16	8	539	26.95	3.48199999999906	64.7614	64.8549400890942	312.486451430543	NA	NA	NA
541	415.897489608303	69.6256296891251	16	8	540	27	647.72179216606	70.0607937825021	651.499834898096	316.583301626078	NA	NA	NA
542	453.2953	71.42955	16	8	541	27.05	747.95620783394	36.078406217498	748.825841055531	597.34674967645	NA	NA	NA
543	453.4219	69.22681	16	8	542	27.1	2.53199999999993	-44.0548000000001	44.1275019351879	NA	NA	NA	NA
544	380.027423373284	60.8472495026002	16	8	543	27.15	-1467.88953253432	-167.591209947996	1477.42563040434	NA	NA	NA	NA
545	NA	NA	16	8	544	27.2	NA	NA	NA	NA	NA	NA	NA
546	NA	NA	16	8	545	27.25	NA	NA	NA	NA	NA	NA	NA
547	NA	NA	16	8	546	27.3	NA	NA	NA	NA	NA	NA	NA
548	NA	NA	16	8	547	27.35	NA	NA	NA	NA	NA	NA	NA
549	NA	NA	16	8	548	27.4	NA	NA	NA	NA	NA	NA	NA
550	NA	NA	16	8	549	27.45	NA	NA	NA	NA	NA	NA	NA
551	NA	NA	16	8	550	27.5	NA	NA	NA	NA	NA	NA	NA
552	NA	NA	16	8	551	27.55	NA	NA	NA	NA	NA	NA	NA
553	NA	NA	16	8	552	27.6	NA	NA	NA	NA	NA	NA	NA
554	NA	NA	16	8	553	27.65	NA	NA	NA	NA	NA	NA	NA
555	NA	NA	16	8	554	27.7	NA	NA	NA	NA	NA	NA	NA
556	NA	NA	16	8	555	27.75	NA	NA	NA	NA	NA	NA	NA
557	NA	NA	16	8	556	27.8	NA	NA	NA	NA	NA	NA	NA
558	NA	NA	16	8	557	27.85	NA	NA	NA	NA	NA	NA	NA
559	NA	NA	16	8	558	27.9	NA	NA	NA	NA	NA	NA	NA
560	NA	NA	16	8	559	27.95	NA	NA	NA	NA	NA	NA	NA
561	NA	NA	16	8	560	28	NA	NA	NA	NA	NA	NA	NA
562	NA	NA	16	8	561	28.05	NA	NA	NA	NA	NA	NA	NA
563	NA	NA	16	8	562	28.1	NA	NA	NA	NA	NA	NA	NA
564	NA	NA	16	8	563	28.15	NA	NA	NA	NA	NA	NA	NA
565	NA	NA	16	8	564	28.2	NA	NA	NA	NA	NA	NA	NA
566	NA	NA	16	8	565	28.25	NA	NA	NA	NA	NA	NA	NA
567	NA	NA	16	8	566	28.3	NA	NA	NA	NA	NA	NA	NA
568	NA	NA	16	8	567	28.35	NA	NA	NA	NA	NA	NA	NA
569	NA	NA	16	8	568	28.4	NA	NA	NA	NA	NA	NA	NA
570	NA	NA	16	8	569	28.45	NA	NA	NA	NA	NA	NA	NA
571	NA	NA	16	8	570	28.5	NA	NA	NA	NA	NA	NA	NA
572	NA	NA	16	8	571	28.55	NA	NA	NA	NA	NA	NA	NA
573	NA	NA	16	8	572	28.6	NA	NA	NA	NA	NA	NA	NA
574	NA	NA	16	8	573	28.65	NA	NA	NA	NA	NA	NA	NA
575	NA	NA	16	8	574	28.7	NA	NA	NA	NA	NA	NA	NA
576	NA	NA	16	8	575	28.75	NA	NA	NA	NA	NA	NA	NA
577	NA	NA	16	8	576	28.8	NA	NA	NA	NA	NA	NA	NA
578	NA	NA	16	8	577	28.85	NA	NA	NA	NA	NA	NA	NA
579	NA	NA	16	8	578	28.9	NA	NA	NA	NA	NA	NA	NA
580	NA	NA	16	8	579	28.95	NA	NA	NA	NA	NA	NA	NA
581	NA	NA	16	8	580	29	NA	NA	NA	NA	NA	NA	NA
582	NA	NA	16	8	581	29.05	NA	NA	NA	NA	NA	NA	NA
583	NA	NA	16	8	582	29.1	NA	NA	NA	NA	NA	NA	NA
584	NA	NA	16	8	583	29.15	NA	NA	NA	NA	NA	NA	NA
585	NA	NA	16	8	584	29.2	NA	NA	NA	NA	NA	NA	NA
586	NA	NA	16	8	585	29.25	NA	NA	NA	NA	NA	NA	NA
587	NA	NA	16	8	586	29.3	NA	NA	NA	NA	NA	NA	NA
588	NA	NA	16	8	587	29.35	NA	NA	NA	NA	NA	NA	NA
589	NA	NA	16	8	588	29.4	NA	NA	NA	NA	NA	NA	NA
590	NA	NA	16	8	589	29.45	NA	NA	NA	NA	NA	NA	NA
591	NA	NA	16	8	590	29.5	NA	NA	NA	NA	NA	NA	NA
592	NA	NA	16	8	591	29.55	NA	NA	NA	NA	NA	NA	NA
593	NA	NA	16	8	592	29.6	NA	NA	NA	NA	NA	NA	NA
594	NA	NA	16	8	593	29.65	NA	NA	NA	NA	NA	NA	NA
595	NA	NA	16	8	594	29.7	NA	NA	NA	NA	NA	NA	NA
596	NA	NA	16	8	595	29.75	NA	NA	NA	NA	NA	NA	NA
597	NA	NA	16	8	596	29.8	NA	NA	NA	NA	NA	NA	NA
598	NA	NA	16	8	597	29.85	NA	NA	NA	NA	NA	NA	NA
599	NA	NA	16	8	598	29.9	NA	NA	NA	NA	NA	NA	NA
600	NA	NA	16	8	599	29.95	NA	NA	NA	NA	NA	NA	NA
601	NA	NA	16	8	600	30	NA	NA	NA	NA	NA	NA	NA
