# Supplementary material for: An automated feeding system for the African killifish reveals the impact of diet on lifespan and allows scalable assessment of associative learning
Source: eLife. 2022 Nov 10;11:e69008. doi: 10.7554/eLife.69008 (PMC9788828; doi:10.7554/eLife.69008)
Supplement: Figure 6—source data 3. [file elife-69008-fig6-data3.zip › Filtered and Interpolated Trajectories with Kinematics/t24_REC006 DLC_likelihood-euclidean-filtered_splines-interpolated_kinematics_02_resnet50_TrainAllTheThingsJun28shuffle1_1030000.csv]

	x2	y2	fishnum	recording_num	bodyparts_coords	seconds	velocity_x	velocity_y	velocity_xy	velocity_xy_5frame	velocity_xy_10frame	velocity_xy_20frame	velocity_xy_40frame
1	225.630477905273	50.1405410766602	24	6	0	0	0	0	0	NA	NA	NA	NA
2	225.77001953125	50.6648483276367	24	6	1	0.05	2.79083251953978	10.48614501953	10.8511742923397	NA	NA	NA	NA
3	224.784469604492	55.2246360778809	24	6	2	0.1	-19.7109985351602	91.1957550048841	93.3016033847432	46.0971550765596	NA	NA	NA
4	227.627024173736	56.6011897325516	24	6	3	0.15	56.8510913848803	27.531073093414	63.1664988528485	58.7304548471292	NA	NA	NA
5	230.469578742981	57.9777433872223	24	6	4	0.2	56.8510913849002	27.5310730934139	63.1664988528664	69.193519759231	54.6318269647076	NA	NA
6	233.312133312225	59.354297041893	24	6	5	0.25	56.8510913848797	27.531073093414	63.166498852848	63.1664988528557	60.9484768499924	NA	NA
7	236.154687881469	60.7308506965638	24	6	6	0.3	56.8510913848797	27.531073093416	63.1664988528489	63.1664988528557	66.1800093060433	NA	NA
8	238.997242450714	62.1074043512345	24	6	7	0.35	56.8510913849002	27.531073093414	63.1664988528665	63.1664988528556	63.1664988528557	NA	NA
9	241.839797019958	63.4839580059052	24	6	8	0.4	56.8510913848803	27.531073093414	63.1664988528485	63.1664988528557	63.1664988528557	NA	NA
10	244.682351589203	64.8605116605759	24	6	9	0.45	56.8510913848996	27.5310730934139	63.1664988528659	63.1664988528555	63.1664988528538	58.8991629087807	NA
11	247.524906158447	66.2370653152466	24	6	10	0.5	56.8510913848803	27.531073093414	63.1664988528485	63.1664988528557	63.1664988528557	62.057487851424	NA
12	250.367460727691	67.6136189699173	24	6	11	0.55	56.8510913848797	27.531073093414	63.166498852848	63.1664988528557	63.1664988528556	64.6732540794494	NA
13	253.210015296936	68.9901726245881	24	6	12	0.6	56.8510913849002	27.531073093416	63.1664988528673	63.1664988528521	63.1664988528556	63.1664988528547	NA
14	256.05256986618	70.3667262792588	24	6	13	0.65	56.8510913848803	27.531073093414	63.1664988528485	63.1664988528557	63.1664988528556	63.1664988528556	NA
15	258.895124435424	71.7432799339295	24	6	14	0.7	56.8510913848797	27.531073093414	63.166498852848	63.1664988528557	63.1664988528538	63.1664988528548	NA
16	261.737679004669	73.1198335886002	24	6	15	0.75	56.8510913849002	27.531073093414	63.1664988528665	63.1664988528555	63.1664988528556	63.1664988528556	NA
17	264.580233573913	74.4963872432709	24	6	16	0.8	56.8510913848797	27.531073093414	63.166498852848	63.1664988528556	63.1664988528556	63.1664988528556	NA
18	267.422788143158	75.8729408979416	24	6	17	0.85	56.8510913849002	27.531073093414	63.1664988528665	63.1664988528556	63.1664988528537	63.1664988528547	NA
19	270.265342712402	77.2494945526124	24	6	18	0.9	56.8510913848797	27.531073093416	63.1664988528489	63.1664988528556	63.1664988528555	63.1664988528556	NA
20	273.107897281646	78.6260482072831	24	6	19	0.95	56.8510913848797	27.531073093414	63.166498852848	63.1664988528556	63.1664988528557	63.1664988528547	55.3866121609066
21	275.950451850891	80.0026018619538	24	6	20	1	56.8510913849002	27.531073093414	63.1664988528665	63.1664988528519	63.1664988528556	63.1664988528556	55.8365308882455
22	278.793006420135	81.3791555166245	24	6	21	1.05	56.8510913848797	27.5310730934137	63.1664988528479	63.1664988528554	63.1664988528557	63.1664988528557	56.015170258276
23	281.635560989379	82.7557091712952	24	6	22	1.1	56.8510913848797	27.531073093414	63.166498852848	63.1664988528558	63.1664988528538	63.1664988528547	54.1325489009969
24	284.478115558624	84.1322628259659	24	6	23	1.15	56.8510913849002	27.531073093414	63.1664988528665	63.1664988528556	63.1664988528556	63.1664988528556	53.0033051570147
25	287.320670127868	85.5088164806367	24	6	24	1.2	56.8510913848809	27.531073093416	63.1664988528499	63.1664988528558	63.1664988528556	63.1664988528556	51.8740614130319
26	290.163224697113	86.8853701353074	24	6	25	1.25	56.8510913848991	27.531073093414	63.1664988528654	63.1664988528558	63.1664988528556	60.9080113648902	67.8325519868011
27	293.005779266357	88.2619237899781	24	6	26	1.3	56.8510913848809	27.531073093414	63.1664988528491	63.1664988528558	63.1664988528557	58.6495238769258	83.7910425605703
28	295.848333835601	89.6384774446488	24	6	27	1.35	56.8510913848797	27.531073093414	63.166498852848	63.1664988528554	63.1664988528557	56.3910363889614	85.5207961525902
29	298.690888404846	91.0150310993195	24	6	28	1.4	56.8510913849002	27.531073093414	63.1664988528665	63.1664988528556	63.1664988528557	54.1325489009968	85.104572569894
30	301.53344297409	92.3915847539902	24	6	29	1.45	56.8510913848797	27.531073093414	63.166498852848	63.1664988528556	63.1664988528555	51.8740614130324	84.1595884995212
31	304.375997543335	93.7681384086609	24	6	30	1.5	56.8510913849002	27.531073093414	63.1664988528665	63.1664988528556	58.6495238769249	49.6155739250669	83.6438980995985
32	307.218552112579	95.1446920633317	24	6	31	1.55	56.8510913848797	27.531073093416	63.1664988528489	63.1664988528556	54.1325489009959	47.3570864371026	82.4962882888952
33	310.061106681823	96.5212457180024	24	6	32	1.6	56.8510913848797	27.531073093414	63.166498852848	63.1664988528556	49.6155739250689	45.098598949139	81.2028709112594
34	312.903661251068	97.8977993726731	24	6	33	1.65	56.8510913849002	27.531073093414	63.1664988528665	54.1325489009941	45.0985989491379	42.8401114611738	80.0726641870773
35	315.746215820312	99.2743530273438	24	6	34	1.7	56.8510913848797	27.531073093414	63.166498852848	45.0985989491362	40.5816239732092	40.5816239732091	79.0310877772891
36	316.620040893554	99.4891487121582	24	6	35	1.75	17.4765014648403	4.29591369628781	17.9967490935591	36.0646489972822	36.0646489972783	72.4986051207466	78.4426000368381
37	317.493865966796	99.7039443969726	24	6	36	1.8	17.4765014648403	4.2959136962881	17.9967490935592	27.0306990454203	31.5476740213496	104.415586268285	77.5641576516859
38	318.367691040039	99.9187400817871	24	6	37	1.85	17.4765014648597	4.29591369629009	17.9967490935784	17.9967490935628	27.0306990454224	107.875093452326	76.2390471270767
39	319.241516113281	100.133535766601	24	6	38	1.9	17.4765014648403	4.29591369627786	17.9967490935567	17.9967490935625	22.5137240694919	107.042646286932	74.9555623550175
40	320.115341186523	100.348331451416	24	6	39	1.95	17.4765014648392	4.29591369630003	17.9967490935609	17.996749093563	17.9967490935628	105.152678146188	73.7080665848404
41	320.989166259765	100.56312713623	24	6	40	2	17.4765014648403	4.29591369627985	17.9967490935572	17.9967490935626	86.3476863645684	104.121297346341	75.4367428789935
42	321.862991333007	100.777922821045	24	6	41	2.05	17.4765014648403	4.29591369630003	17.996749093562	17.9967490935636	154.698623635574	101.826077724935	79.6702011380841
43	322.73681640625	100.992718505859	24	6	42	2.1	17.4765014648597	4.29591369628014	17.996749093576	17.9967490935627	166.134612979582	99.2392429696641	83.9036593971748
44	323.610641479492	101.207514190674	24	6	43	2.15	17.4765014648403	4.29591369630003	17.996749093562	154.698623635574	168.986693624727	96.978829521299	88.1371176562645
45	324.484466552734	101.422309875488	24	6	44	2.2	17.4765014648392	4.29591369627985	17.9967490935561	291.400498177585	169.723732319166	94.8956767017226	92.3705759153551
46	349.676635742188	125.827877044677	24	6	45	2.25	503.843383789081	488.11134338378	701.506121803616	314.272476865602	172.177945695405	95.9771887087861	94.1428083047035
47	374.868804931641	150.233444213867	24	6	46	2.3	503.84338378906	488.1113433838	701.506121803615	319.97663815589	172.10448142852	96.4787914264461	95.1107315562008
48	379.370849609375	155.083938598633	24	6	47	2.35	90.0408935546795	97.0098876953205	132.356642533663	321.450715544769	171.447786893906	96.0870578651921	95.4746732421655
49	381.498657226562	156.023162841797	24	6	48	2.4	42.5561523437398	18.7844848632795	46.5175555450022	189.657267755235	171.443934973106	95.7785758090383	95.6184760666551
50	381.102386474609	157.22802734375	24	6	49	2.45	-7.92541503906023	24.0972900390602	25.3671360379518	52.8084646794547	171.794604309882	95.5420717566484	96.4390556815705
51	383.194519042969	157.611267089844	24	6	50	2.5	41.8426513672	7.66479492188012	42.5388828559416	28.6230969222092	105.606691053004	101.25791183292	96.2427254123903
52	382.648406982422	158.279632568359	24	6	51	2.55	-10.9222412109398	13.3673095703	17.2621064247149	22.9112317903219	38.2589592173182	111.983315839066	96.3986101258488
53	383.125335693359	157.964767456055	24	6	52	2.6	9.53857421873977	-6.29730224608011	11.4298037474356	22.1384930749954	26.0395027508017	122.708719845211	96.2695856911111
54	383.863067626953	158.476623535156	24	6	53	2.65	14.7546386718807	10.2371215820199	17.9582298855654	21.5561143507728	22.5704579933495	133.434123851355	95.5064541500701
55	382.790649414062	158.399719238281	24	6	54	2.7	-21.4483642578205	-1.5380859375	21.5034424613197	23.7094537551818	21.3604111941307	144.159527857501	94.7433226090299
56	383.709075927734	160.155349731445	24	6	55	2.75	18.3685302734398	35.1126098632801	39.6269892348282	23.4559085793942	30.3378779704356	115.78701148866	95.1094348119716
57	383.390808105469	158.79052734375	24	6	56	2.8	-6.36535644529999	-27.2964477539	28.0288034467602	22.2296841963772	51.8621502496113	85.8058768441167	111.776181080006
58	383.484588623047	159.289901733398	24	6	57	2.85	1.87561035156023	9.98748779296022	10.1620778684976	20.5823293132659	73.9696527965155	83.0742530320053	128.442927348039
59	383.344818115234	158.715301513672	24	6	58	2.9	-2.79541015626023	-11.4920043945204	11.8271079704804	39.1196415900984	95.4243127296044	84.1943058463778	132.679859879366
60	383.711669921875	159.267959594727	24	6	59	2.95	7.33703613282046	11.0531616211	13.2666680457631	80.0148467440408	116.52445140512	87.7254332169534	136.916792410694
61	377.098022460938	159.104080200195	24	6	60	3	-132.27294921874	-3.27758789063978	132.313550618991	124.483397013637	125.967331924317	88.3641534784392	139.91255362491
62	388.126655578614	162.780422210693	24	6	61	3.05	220.57266235352	73.5268402099598	232.504829216472	168.618941262832	133.352794470915	90.971142526763	141.429569975038
63	399.15528869629	166.456764221192	24	6	62	3.1	220.572662353519	73.5268402099803	232.504829216478	212.466573496973	140.109003313209	93.2999284125581	143.441459478636
64	410.183921813965	170.13310623169	24	6	63	3.15	220.572662353501	73.5268402099598	232.504829216454	212.815022258536	145.818153699406	94.0340787788411	146.720101641363
65	421.212554931641	173.809448242188	24	6	64	3.2	220.57266235352	73.5268402099604	232.504829216473	186.69074219779	154.090455239776	94.5909685163373	149.054922685859
66	425.646942138672	178.835739135742	24	6	65	3.25	88.6877441406193	100.52581787108	134.055794426804	155.734609612781	146.390428986443	94.2416809151572	132.642073111151
67	427.847686767578	183.43000793457	24	6	66	3.3	44.0148925781205	91.8853759765602	101.88342891274	123.017366135981	130.080134803915	127.073570733565	117.718947501418
68	429.353912353516	187.012451171875	24	6	67	3.35	30.1245117187602	71.6488647461	77.7241662914351	95.7143369825789	112.630204028601	160.798796830886	116.934535104621
69	432.11767578125	189.070617675781	24	6	68	3.4	55.2752685546795	41.1633300781199	68.918611832452	79.9658357143498	92.6438448280778	169.581143949695	117.190230001183
70	432.503692626953	193.854553222656	24	6	69	3.45	7.72033691406023	95.6787109375	95.9896834494639	73.4695274100398	72.6574856275549	178.29151306474	117.778557692463
71	434.615600585938	195.640258789062	24	6	70	3.5	42.2381591797	35.7141113281199	55.3132880856582	69.5257984444203	62.5160299059971	178.5671954169	117.969310277736
72	436.487670898438	198.562057495117	24	6	71	3.55	37.44140625	58.4359741211	69.4018873911899	62.270323520175	120.794346996215	170.875824111011	118.740778918879
73	437.054046630859	201.406494140625	24	6	72	3.6	11.3275146484193	56.8887329101602	58.0055214633374	49.600634272531	181.488590348564	164.174199112062	119.673989766295
74	437.720489501953	202.896286010742	24	6	73	3.65	13.3288574218807	29.7958374023398	32.6412372112255	45.0662240976444	193.344134199983	160.006079431371	120.54319303783
75	438.386932373047	204.38607788086	24	6	74	3.7	13.3288574218795	29.7958374023602	32.6412372112437	168.119166582391	202.492570889704	153.950317514218	120.337298969955
76	439.053375244141	205.875869750977	24	6	75	3.75	13.3288574218807	29.7958374023398	32.6412372112255	293.451382252708	210.743961847356	149.497134733641	119.745411675414
77	404.962112426758	208.991424560547	24	6	76	3.8	-681.825256347661	62.3110961914	684.666599814922	324.417944879792	211.671513418107	149.63201815872	119.386488600484
78	370.870849609375	212.106979370117	24	6	77	3.85	-681.82525634766	62.3110961914	684.666599814921	355.384507506876	215.718194195523	150.794817177236	119.372783230362
79	361.527664184571	211.351211547852	24	6	78	3.9	-186.86370849608	-15.1153564453	187.474050346645	376.421699597069	227.368314034664	150.186154155989	119.435454938396
80	352.184478759766	210.595443725586	24	6	79	3.95	-186.863708496099	-15.1153564453199	187.474050346666	255.223860253824	235.24314940088	147.831682167972	119.66959156607
81	345.333221435547	211.337814331055	24	6	80	4	-137.025146484381	14.8474121093801	137.827197662188	137.985006138338	236.478239561285	147.574467077033	117.024682349545
82	341.529052734375	212.339630126953	24	6	81	4.05	-76.0833740234398	20.0363159179602	78.6774030986975	130.318683189537	178.469689321225	146.510415310996	111.913902233881
83	337.234436035156	214.747589111328	24	6	82	4.1	-85.8923339843795	48.1591796875	98.4723292374925	115.101791294884	120.101044005909	146.048051120031	106.417941312774
84	329.969512939453	213.065460205078	24	6	83	4.15	-145.29846191406	-33.642578125	149.142435602642	96.5347795255013	107.028174111994	147.052307296819	100.96222804761
85	324.437469482422	212.420791625977	24	6	84	4.2	-110.64086914062	-12.8933715820204	111.389590873402	101.715518388626	93.1707934462398	146.083629423572	96.2145466274183
86	322.193420410156	212.262756347656	24	6	85	4.25	-44.8809814453193	-3.16070556641989	44.9921388152719	102.21708187348	84.4049723067095	145.249142435671	93.1394652707343
87	317.124389648438	213.546478271484	24	6	86	4.3	-101.38061523436	25.6744384765602	104.581097414323	83.7376650344502	81.3493172038843	111.699406467403	91.0350777165829
88	312.168731689453	212.580078125	24	6	87	4.35	-99.1131591797	-19.3280029296801	100.980146661759	71.2397955975952	76.37790804454	77.946769629838	89.6091644153428
89	309.394439697266	213.174545288086	24	6	88	4.4	-55.4858398437398	11.8893432617199	56.7453514074954	72.2751650879177	66.7363005589729	69.2897659270973	88.784493413142
90	307.211486816406	212.073272705078	24	6	89	4.45	-43.6590576172	-22.0254516601597	48.9002436891272	60.9831160191422	56.9241094462632	61.0476700674001	86.6008366716273
91	304.851135253906	211.22412109375	24	6	90	4.5	-47.20703125	-16.9830322265602	50.1689862668846	50.5387342156004	54.0200453100572	55.4821692821898	85.8169082866695
92	302.469268798828	210.883895874023	24	6	91	4.55	-47.6373291015602	-6.80450439453978	48.1208520704452	49.7349360834956	44.9291236135812	52.9519803567502	84.7007561892807
93	300.076202392578	211.349349975586	24	6	92	4.6	-47.861328125	9.30908203125966	48.7582376440498	42.6084232949313	35.7924952537674	48.6616835134858	83.6066960335576
94	297.503356933594	211.924362182617	24	6	93	4.65	-51.4569091796807	11.5002441406199	52.7263607469714	35.7649255321966	31.5513577422009	41.9183766638499	83.2120786312465
95	296.954956054688	211.551086425781	24	6	94	4.7	-10.9680175781193	-7.46551513671989	13.2676797463056	28.8751312080202	28.9245466885603	38.4787757406189	82.6594486003936
96	296.177825927734	211.730514526367	24	6	95	4.75	-15.5426025390807	3.58856201171989	15.951497453211	21.0462562919343	26.5593662576701	36.7817958078276	82.4065322576856
97	295.975067138672	212.383346557617	24	6	96	4.8	-4.05517578123977	13.056640625	13.6718804495634	13.3677794009062	24.5546435096162	32.4381372744457	65.4000450361633
98	295.965148925781	211.902755737305	24	6	97	4.85	-0.198364257819321	-9.61181640623977	9.61386306362017	15.2406700821893	20.9454589824316	28.4235116534493	48.9452379737647
99	295.371276855469	211.501541137695	24	6	98	4.9	-11.8774414062409	-8.02429199220001	14.3339762918309	17.3538069831435	17.1004527687268	27.3828326702956	47.8073302913105
100	294.641815185547	210.636428833008	24	6	99	4.95	-14.5892333984398	-17.3022460937398	22.6321331527208	20.2341558112121	20.0334420349746	25.3699911752829	50.4051269797389
101	293.519897460938	211.342971801758	24	6	100	5	-22.4383544921795	14.130859375	26.5171819579822	20.8446616729289	19.5435463055979	24.059349496306	54.2440949852796
102	292.491546630859	210.387557983398	24	6	101	5.05	-20.5670166015807	-19.1082763672	28.0736245899063	20.8331261365474	19.9471509353102	22.8910970675657	57.8974558890962
103	291.916870117188	210.121398925781	24	6	102	5.1	-11.4935302734193	-5.32318115234034	12.6663923722044	24.82621398776	21.0545280531312	21.1653409470838	60.8085354962586
104	291.913330078125	209.407592773438	24	6	103	5.15	-0.0708007812602318	-14.2761230468597	14.2762986099235	21.7332856280524	23.2143075983902	19.3718499656742	61.6344290111524
105	289.888153076172	208.748016357422	24	6	104	5.2	-40.5035400390602	-13.1915283203205	42.5975724087837	19.6601460594082	21.8154356620056	19.2352677772155	64.0797136063839
106	289.772430419922	208.207641601562	24	6	105	5.25	-2.314453125	-10.8074951172	11.0525401594441	21.2643944333335	21.5593327349419	19.5639220797002	66.8774138934166
107	288.891815185547	208.299530029297	24	6	106	5.3	-17.6123046875	1.83776855470001	17.7079267466855	25.595489060233	21.2275506255152	19.1006836049235	67.5050920009803
108	287.982086181641	207.807250976562	24	6	107	5.35	-18.1945800781193	-9.84558105470001	20.6876342418306	18.8046573362511	21.3852229117359	19.9437063176914	68.8688139528122
109	286.487670898438	206.810028076172	24	6	108	5.4	-29.8883056640602	-19.9444580078	35.9317717444213	21.3853798418314	21.6432471626217	26.3248946555237	70.8793527718257
110	286.058349609375	206.760482788086	24	6	109	5.45	-8.58642578126023	-0.990905761719887	8.64341378887417	22.7949551916221	18.4370935194564	39.7625838920777	72.2595302572511
111	284.863647460938	206.674285888672	24	6	110	5.5	-23.8940429687398	-1.72393798828011	23.9561526873456	21.5060513901383	19.5842978538024	53.0060206883693	73.6824983254447
112	283.743072509766	207.200057983398	24	6	111	5.55	-22.4114990234398	10.5154418945204	24.7558034956387	17.6910052650103	18.2542162745368	62.8429314214422	75.0457849743635
113	283.942474365234	206.516387939453	24	6	112	5.6	3.98803710935908	-13.6734008789	14.2431152344116	18.0695297026617	18.8328845822516	72.9553874790314	75.2774867255236
114	283.183807373047	206.149261474609	24	6	113	5.65	-15.1733398437398	-7.34252929688012	16.8565411187813	17.7832158657733	29.4354817126571	81.350481358455	75.4271159110824
115	283.220855712891	206.674758911133	24	6	114	5.7	0.740966796880684	10.5099487304801	10.5360359771311	13.7134773574516	57.7097321221499	89.6806514721488	76.4268602738357
116	282.934448242188	205.585556030273	24	6	115	5.75	-5.72814941406023	-21.7840576172	22.5245835029038	16.159717774365	84.4527086417968	96.9730319790056	76.5396148138583
117	282.714141845703	205.580902099609	24	6	116	5.8	-4.40612792970001	-0.0930786132801131	4.40711095403016	41.179958160304	104.458312217369	102.572046727515	77.0618115689751
118	281.570678710938	206.247772216797	24	6	117	5.85	-22.8692626953	13.3374023437597	26.4743173189785	97.349934541638	124.525552046327	109.314116252175	77.5930145182823
119	277.477325439453	200.449111938477	24	6	118	5.9	-81.8670654297	-115.9732055664	141.957743048476	151.12220141782	141.057715554288	114.375872873356	77.7083565745737
120	267.655838012696	189.687942504883	24	6	119	5.95	-196.42974853514	-215.22338867188	291.385917883801	195.203147077287	160.924209424841	119.149069339219	77.7089378345127
121	257.834350585938	178.926773071289	24	6	120	6	-196.42974853516	-215.22338867188	291.385917883815	232.891386318289	174.361766104209	123.305647154583	77.6317402654866
122	249.301986694336	171.609008789062	24	6	121	6.05	-170.64727783204	-146.35528564454	224.811839251363	240.935472948273	186.889877180493	127.200472881161	77.6065414266681
123	242.545532226562	163.253051757812	24	6	122	6.1	-135.12908935548	-167.119140625	214.915513523989	224.498484308044	199.795347922099	129.389632503963	77.4503959559081
124	235.694122314453	157.250518798828	24	6	123	6.15	-137.02819824218	-120.05065917968	182.178176198395	197.601330790597	199.316264034054	131.482381856491	77.2980598951527
125	228.760025024414	149.41911315918	24	6	124	6.2	-138.68194580078	-156.62811279296	209.20097468266	178.576607283699	180.588406556289	133.618452770456	76.8886821964807
126	222.954544067383	144.142700195312	24	6	125	6.25	-116.10961914062	-105.52825927736	156.900150296581	166.699309525908	162.15858566737	133.515307548017	76.9541336104179
127	218.486587524414	139.443237304688	24	6	126	6.3	-89.3591308593801	-93.9892578124795	129.688221716872	157.697055119836	149.942633544953	135.022939533027	76.9433477154077
128	213.171478271484	133.766723632812	24	6	127	6.35	-106.3021850586	-113.53027343752	155.529024735035	136.678328804533	134.2537129616	135.242322718873	76.6182176089091
129	207.882568359375	129.400451660156	24	6	128	6.4	-105.77819824218	-87.3254394531199	137.166904168033	126.715840544143	121.907048158693	129.091818493624	75.9167773267455
130	204.40104675293	125.530715942383	24	6	129	6.45	-69.6304321289	-77.3947143554599	104.107343106145	121.308659806208	106.312696116071	115.655291776948	76.5045559486529
131	200.853454589844	121.520225524902	24	6	130	6.5	-70.9518432617199	-80.2098083496199	107.087708994629	101.808116397291	92.6688489918243	102.257459842604	86.3443915796742
132	199.117935180664	116.689933776855	24	6	131	6.55	-34.7103881836	-96.6058349609401	102.652318027196	86.1170411975497	83.1560018855605	92.370151431894	96.1642359404885
133	196.854614257812	114.874717712402	24	6	132	6.6	-45.2664184570403	-36.3043212890599	58.0263076904534	75.9470634276083	70.6892975156479	81.9454044327849	106.246897507833
134	195.189605712891	112.457000732422	24	6	133	6.65	-33.3001708984199	-48.3543395996	58.7115281693248	58.6218574395056	58.8673729531931	73.2456384318505	116.264223428069
135	193.928100585938	110.11190032959	24	6	134	6.7	-25.2301025390597	-46.9020080566401	53.2574542564381	45.0033439649133	50.7221769976065	64.0967129208125	126.439561976845
136	193.370269775391	109.254272460938	24	6	135	6.75	-11.1566162109403	-17.1525573730401	20.461679054116	39.5704786340044	42.3563340178376	56.9352352418301	130.216787702845
137	192.439498901367	107.798385620117	24	6	136	6.8	-18.6154174804801	-29.1177368164199	34.5597506542345	31.6177047088366	34.7976693188345	51.3146487033004	142.409174680028
138	192.652770996094	106.270095825195	24	6	137	6.85	4.26544189454034	-30.5657958984401	30.8619810359088	25.4972905676047	29.6370959039698	43.922318965643	154.049881498086
139	192.042861938477	105.545150756836	24	6	138	6.9	-12.1981811523403	-14.4989013671801	18.9476585434857	26.0908105961696	24.584228705008	37.4576817801353	156.198344573693
140	191.988143920898	104.413703918457	24	6	139	6.95	-1.09436035157955	-22.6289367675798	22.6553835502786	24.5919946727556	21.8807297255544	33.8600425580866	154.611103278417
141	190.916885375977	103.939643859863	24	6	140	7	-21.4251708984204	-9.48120117188012	23.4292791969404	19.7037131739352	21.201621491836	49.3831360047649	151.896536499843
142	190.605010986328	102.622787475586	24	6	141	7.05	-6.23748779297955	-26.3371276855401	27.0656710371646	17.5507527011794	19.4732955210404	65.1279989998157	149.674747551301
143	190.299240112305	102.524993896484	24	6	142	7.1	-6.11541748046022	-1.95587158203978	6.42057354180678	18.264168883504	17.1553404156381	83.1041625117028	150.729824094449
144	189.891372680664	102.557273864746	24	6	143	7.15	-8.15734863281989	0.645599365239775	8.18285617970685	16.3124323875024	16.0479906070774	101.046064999647	152.603334070738
145	189.521743774414	101.299331665039	24	6	144	7.2	-7.392578125	-25.1588439941398	26.2224644619016	14.3545963693252	16.9979081185667	119.260671183235	153.80127408492
146	189.088607788086	101.828109741211	24	6	145	7.25	-8.66271972656023	10.5755615234398	13.6705967169321	14.606967657341	56.4099379916922	126.918267857673	156.306734708754
147	188.226715087891	101.885848999023	24	6	146	7.3	-17.2378540039	1.15478515624005	17.2764909462785	14.5452285129754	95.4583286807968	149.795409827028	159.492493547081
148	187.921249389648	101.652954101562	24	6	147	7.35	-6.10931396485967	-4.65789794921989	7.68242998188569	15.7316473536293	136.571229119436	172.8574402773	159.738923472552
149	187.555404663086	101.798431396484	24	6	148	7.4	-7.31689453124034	2.90954589844006	7.87416045787893	96.507443595882	177.507901294286	183.304870653763	159.141552676016
150	186.966400146484	100.30248260498	24	6	149	7.45	-11.7800903320398	-29.9189758300801	32.1545586651712	176.562060992268	216.640612640916	193.566914779886	159.191314023065
151	172.2353515625	85.5083847045895	24	6	150	7.5	-294.62097167968	-295.88195800781	417.549577928196	258.53549058153	232.63491422351	201.535613157082	158.292248573559
152	157.504302978515	70.7142868041989	24	6	151	7.55	-294.6209716797	-295.881958007812	417.549577928211	340.470574075597	280.117524133016	206.979343670707	157.769616405195
153	142.773254394531	55.9201889038084	24	6	152	7.6	-294.62097167968	-295.88195800781	417.549577928196	417.549577928202	328.559540138961	219.514243756114	156.566747467459
154	128.042205810546	41.1260910034178	24	6	153	7.65	-294.6209716797	-295.881958007812	417.549577928211	368.762384851138	350.561750700448	231.961029709625	156.902665255365
155	113.311157226562	26.3319931030273	24	6	154	7.7	-294.62097167968	-295.88195800781	417.549577928195	383.672987273764	370.135921441206	243.505835249027	155.809820404643
156	104.658737182617	25.6321048736572	24	6	155	7.75	-173.0484008789	-13.997764587402	173.613612542879	398.583589696392	346.661288322471	255.678234175678	155.536869933978
157	94.215419769287	47.9110078811646	24	6	156	7.8	-208.8663482666	445.578060150148	492.102590041338	360.6529273253	318.500358660618	267.670338390861	154.911467673311
158	83.772102355957	70.1899108886719	24	6	157	7.85	-208.8663482666	445.578060150146	492.102590041337	322.72226495421	302.457258392791	275.555527979462	154.378509653101
159	76.5765762329102	79.0254173278809	24	6	158	7.9	-143.910522460936	176.71012878418	227.896266072749	324.560191793803	286.414158124964	280.825423571897	154.143409695202
160	69.3810501098633	87.8609237670898	24	6	159	7.95	-143.910522460938	176.710128784178	227.896266072748	253.327730047471	270.371057857139	284.522585488044	153.815616612133
161	63.2648429870605	94.6531677246094	24	6	160	8	-122.324142456056	135.844879150392	182.803246740845	206.330927089191	278.721554127845	267.201361142353	153.468476137898
162	58.3205757141113	99.3172454833984	24	6	161	8.05	-98.8853454589839	93.2815551757798	135.940281309679	212.175388924629	255.223152648705	250.411233810574	153.030425867657
163	50.5884677886963	109.588049316406	24	6	162	8.1	-154.6421585083	205.416076660152	257.118575249933	218.019850760068	222.551515819962	230.029332423216	153.108503034801
164	42.8563598632812	119.858853149414	24	6	163	8.15	-154.642158508302	205.41607666016	257.118575249941	232.882916461887	211.089096443345	212.759265511083	153.142523135996
165	35.1242519378662	130.129656982422	24	6	164	8.2	-154.6421585083	205.41607666016	257.11857524994	257.118575249939	198.909249534881	192.35896962605	152.725553030137
166	27.3921440124511	140.40046081543	24	6	165	8.25	-154.642158508302	205.41607666016	257.118575249941	238.772104550734	187.741433962235	184.155472010283	152.622379617902
167	19.6600360870361	150.671264648438	24	6	166	8.3	-154.6421585083	205.41607666016	257.11857524994	210.002803962061	182.322108960531	160.027525519593	152.429058849934
168	14.8848371505737	157.422485351562	24	6	167	8.35	-95.503978729248	135.02441406248	165.386221753907	179.798648309695	157.60140645364	135.899579028903	152.475589606075
169	10.8514652252197	161.398452758789	24	6	168	8.4	-80.66743850708	79.5193481445403	113.272072306576	142.599951462582	139.104372897202	124.981948736642	152.517327100316
170	8.37552642822266	166.090103149414	24	6	169	8.45	-49.5187759399408	93.8330078125	106.097796988113	107.525642671123	114.346881394962	114.06431844438	151.952054639375
171	5.42923593521118	168.081665039062	24	6	170	8.5	-58.9258098602296	39.8312377929597	71.1250910143757	76.4307083565468	89.589389892721	105.401339118715	141.751906696858
172	3.53039073944092	171.701171875	24	6	171	8.55	-37.9769039154052	72.3901367187602	81.7470312926452	68.2059418323433	64.8318983904805	99.0815080646078	131.551758754342
173	3.72720789909363	171.246353149414	24	6	172	8.6	3.9363431930542	-9.09637451171989	9.91155018102473	48.8951144802278	49.2476422378433	86.7027623134879	121.351610811825
174	4.11207866668701	174.83317565918	24	6	173	8.65	7.6974153518676	71.7364501953199	72.1482396855584	36.5788283228597	38.8748010299392	74.3240165623676	111.151462869308
175	4.11210777415311	174.355992648691	24	6	174	8.7	0.000582149321992631	-9.54366020978	9.54366022753513	22.1381541098377	29.2193873538795	61.9452708112473	100.951314926792
176	4.11213688161921	173.878809638202	24	6	175	8.75	0.000582149322010395	-9.54366020978	9.54366022753513	22.0645761191398	23.0612442751954	49.5665250601271	96.8495661189081
177	4.11216598908531	173.401626627713	24	6	176	8.8	0.000582149321992631	-9.54366020978	9.54366022753513	9.54366022753513	15.8409071686844	37.1877793090068	84.785592873563
178	4.11219509655141	172.924443617224	24	6	177	8.85	0.000582149322010395	-9.54366020978	9.54366022753513	9.54366022753115	15.8041181733355	29.3956512326882	72.721619628218
179	4.11222420401752	172.447260606735	24	6	178	8.9	0.00058214932218803	-9.54366020978	9.54366022753513	9.54366022753115	9.54366022753314	24.2092306287362	67.2628044820876
180	4.11225331148362	171.970077596247	24	6	179	8.95	0.000582149322010395	-9.54366020976011	9.54366022751523	9.54366022753115	9.54366022753314	19.3815237907073	61.8039893359573
181	4.11228241894972	171.492894585758	24	6	180	9	0.000582149321992631	-9.54366020978	9.54366022753513	9.54366022753115	9.54366022753314	16.3024522513643	57.4724996731246
182	4.11231152641582	171.015711575269	24	6	181	9.05	0.000582149322010395	-9.54366020978	9.54366022753513	9.54366022753115	9.54366022753314	12.6922836981088	54.3125841460704
183	4.11234063388192	170.53852856478	24	6	182	9.1	0.000582149321992631	-9.54366020978	9.54366022753513	9.54366022753513	9.54366022753314	12.6738892004343	48.1232112705105
184	4.11236974134802	170.061345554291	24	6	183	9.15	0.000582149321992631	-9.54366020978	9.54366022753513	9.54366022753513	9.54366022753314	9.54366022753314	41.9338383949503
185	4.11239884881412	169.584162543802	24	6	184	9.2	0.000582149322010395	-9.54366020978	9.54366022753513	9.54366022753513	9.54366022753513	9.54366022753314	35.7444655193902
186	4.11242795628022	169.106979533313	24	6	185	9.25	0.000582149321992631	-9.54366020978	9.54366022753513	9.54366022753513	9.54366022753314	9.54366022753314	29.5550926438301
187	4.11245706374632	168.629796522824	24	6	186	9.3	0.000582149322010395	-9.54366020978	9.54366022753513	9.54366022753513	9.54366022753314	9.54366022753314	23.36571976827
188	4.11248617121242	168.152613512335	24	6	187	9.35	0.000582149321992631	-9.54366020978	9.54366022753513	9.54366022753513	9.54366022753314	9.54366022753314	19.4696557301107
189	4.11251527867852	167.675430501846	24	6	188	9.4	0.000582149322010395	-9.54366020978	9.54366022753513	9.54366022753115	9.54366022753314	9.54366022753314	16.8764454281346
190	4.11254438614463	167.198247491357	24	6	189	9.45	0.00058214932218803	-9.54366020978	9.54366022753513	9.54366022753115	9.54366022753314	9.54366022753413	14.4625920091202
191	4.11257349361073	166.721064480869	24	6	190	9.5	0.000582149322010395	-9.54366020976011	9.54366022751523	9.54366022753115	9.54366022753314	9.54366022753413	12.9230562394492
192	4.11260260107683	166.24388147038	24	6	191	9.55	0.000582149321992631	-9.54366020978	9.54366022753513	9.54366022753115	9.54366022753314	9.54366022753311	11.1179719628214
193	4.11263170854293	165.766698459891	24	6	192	9.6	0.000582149321992631	-9.54366020978	9.54366022753513	9.54366022753115	9.54366022753314	9.54366022753311	11.1087747139837
194	4.11266081600903	165.289515449402	24	6	193	9.65	0.000582149322010395	-9.54366020978	9.54366022753513	9.54366022753513	9.54366022753314	9.54366022753311	9.54366022753313
195	4.11268992347513	164.812332438913	24	6	194	9.7	0.000582149321992631	-9.54366020978	9.54366022753513	9.54366022753513	9.54366022753314	9.54366022753311	9.54366022753313
196	4.11271903094123	164.335149428424	24	6	195	9.75	0.000582149322010395	-9.54366020978	9.54366022753513	9.54366022753513	9.54366022753513	9.54366022753311	9.54366022753313
197	4.11274813840733	163.857966417935	24	6	196	9.8	0.000582149321992631	-9.54366020978	9.54366022753513	9.54366022753513	9.54366022753308	9.54366022753311	9.54366022753313
198	4.11277724587343	163.380783407446	24	6	197	9.85	0.000582149322010395	-9.54366020978	9.54366022753513	9.54366022753513	9.54366022753308	9.54366022753311	9.54366022753313
199	4.11280635333954	162.903600396957	24	6	198	9.9	0.00058214932218803	-9.54366020978	9.54366022753513	9.54366022753513	9.54366022753308	9.54366022753311	9.54366022753313
200	4.11283546080564	162.426417386468	24	6	199	9.95	0.000582149322010395	-9.54366020978	9.54366022753513	9.54366022753104	9.54366022753308	9.54366022753311	9.54366022753362
201	4.11286456827174	161.949234375979	24	6	200	10	0.000582149321992631	-9.54366020978	9.54366022753513	9.54366022753104	9.54366022753308	9.54366022753411	9.54366022753362
202	4.11289367573784	161.472051365491	24	6	201	10.05	0.000582149321992631	-9.54366020975954	9.54366022751467	9.54366022753104	9.54366022753308	9.54366022753411	9.54366022753362
203	4.11292278320394	160.994868355002	24	6	202	10.1	0.000582149322010395	-9.54366020978	9.54366022753513	9.54366022753104	9.54366022753308	9.54366022753311	9.54366022753362
204	4.11295189067004	160.517685344513	24	6	203	10.15	0.000582149321992631	-9.54366020978	9.54366022753513	9.54366022753104	9.54366022753308	9.54366022753311	9.54366022753313
205	4.11298099813614	160.040502334024	24	6	204	10.2	0.000582149322010395	-9.54366020978	9.54366022753513	9.54366022753513	9.54366022753308	9.54366022753311	9.54366022753313
206	4.11301010560224	159.563319323535	24	6	205	10.25	0.000582149321992631	-9.54366020978	9.54366022753513	9.54366022753513	9.54366022753308	9.54366022753311	9.54366022753313
207	4.11303921306834	159.086136313046	24	6	206	10.3	0.000582149322010395	-9.54366020978	9.54366022753513	9.54366022753513	9.54366022753513	9.54366022753311	9.54366022753313
208	4.11306832053444	158.608953302557	24	6	207	10.35	0.000582149321992631	-9.54366020978	9.54366022753513	9.54366022753513	9.54366022753314	9.54366022753311	9.54366022753313
209	4.11309742800055	158.131770292068	24	6	208	10.4	0.000582149322205794	-9.54366020978	9.54366022753513	9.54366022753513	9.54366022753314	9.54366022753311	9.54366022753313
210	4.11312653546665	157.654587281579	24	6	209	10.45	0.000582149321992631	-9.54366020978	9.54366022753513	9.54366022753513	9.54366022753314	9.54366022753311	9.54366022753313
211	4.11315564293275	157.17740427109	24	6	210	10.5	0.000582149321992631	-9.54366020978	9.54366022753513	9.54366022753115	9.54366022753314	9.54366022753311	9.54366022753362
212	4.11318475039885	156.700221260601	24	6	211	10.55	0.000582149322010395	-9.54366020978	9.54366022753513	9.54366022753115	9.54366022753314	9.54366022753413	9.54366022753362
213	4.11321385786495	156.223038250113	24	6	212	10.6	0.000582149321992631	-9.54366020976011	9.54366022751523	9.54366022753115	9.54366022753314	9.54366022753413	9.54366022753362
214	4.11324296533105	155.745855239624	24	6	213	10.65	0.000582149322010395	-9.54366020978	9.54366022753513	9.54366022753115	9.54366022753314	9.54366022753314	9.54366022753362
215	4.11327207279715	155.268672229135	24	6	214	10.7	0.000582149321992631	-9.54366020978	9.54366022753513	9.54366022753115	9.54366022753314	9.54366022753314	9.54366022753313
216	4.11330118026325	154.791489218646	24	6	215	10.75	0.000582149322010395	-9.54366020978	9.54366022753513	9.54366022753513	9.54366022753314	9.54366022753314	9.54366022753313
217	4.11333028772935	154.314306208157	24	6	216	10.8	0.000582149321992631	-9.54366020978	9.54366022753513	9.54366022753513	9.54366022753314	9.54366022753314	9.54366022753313
218	4.11335939519546	153.837123197668	24	6	217	10.85	0.000582149322205794	-9.54366020978	9.54366022753513	9.54366022753513	9.54366022753513	9.54366022753314	9.54366022753313
219	4.11338850266156	153.359940187179	24	6	218	10.9	0.000582149321992631	-9.54366020978	9.54366022753513	9.54366022753513	9.54366022753314	9.54366022753314	9.54366022753313
220	4.11341761012766	152.88275717669	24	6	219	10.95	0.000582149321992631	-9.54366020978	9.54366022753513	9.54366022753513	9.54366022753314	9.54366022753314	9.54366022753313
221	4.11344671759376	152.405574166201	24	6	220	11	0.000582149322010395	-9.54366020978	9.54366022753513	9.54366022753513	9.54366022753314	9.54366022753314	9.54366022753313
222	4.11347582505986	151.928391155712	24	6	221	11.05	0.000582149321992631	-9.54366020978	9.54366022753513	9.54366022753115	9.54366022753314	9.54366022753314	9.54366022753364
223	4.11350493252596	151.451208145223	24	6	222	11.1	0.000582149322010395	-9.54366020978	9.54366022753513	9.54366022753115	9.54366022753314	9.54366022753413	9.54366022753364
224	4.11353403999206	150.974025134735	24	6	223	11.15	0.000582149321992631	-9.54366020976011	9.54366022751523	9.54366022753115	9.54366022753314	9.54366022753413	9.54366022753364
225	4.11356314745816	150.496842124246	24	6	224	11.2	0.000582149322010395	-9.54366020978	9.54366022753513	9.54366022753115	9.54366022753314	9.54366022753314	9.54366022753364
226	4.11359225492426	150.019659113757	24	6	225	11.25	0.000582149321992631	-9.54366020978	9.54366022753513	9.54366022753115	9.54366022753314	9.54366022753314	9.54366022753314
227	4.11362136239036	149.542476103268	24	6	226	11.3	0.000582149321992631	-9.54366020978	9.54366022753513	9.54366022753513	9.54366022753314	9.54366022753314	9.54366022753314
228	4.11365046985646	149.065293092779	24	6	227	11.35	0.000582149322010395	-9.54366020978	9.54366022753513	9.54366022753513	9.54366022753314	9.54366022753314	9.54366022753314
229	4.11367957732257	148.58811008229	24	6	228	11.4	0.00058214932218803	-9.54366020978	9.54366022753513	9.54366022753513	9.54366022753513	9.54366022753314	9.54366022753314
230	4.11370868478867	148.110927071801	24	6	229	11.45	0.000582149322010395	-9.54366020978	9.54366022753513	9.54366022753513	9.54366022753314	9.54366022753314	9.54366022753314
231	4.11373779225477	147.633744061312	24	6	230	11.5	0.000582149321992631	-9.54366020978	9.54366022753513	9.54366022753513	9.54366022753314	9.54366022753314	9.54366022753314
232	4.11376689972087	147.156561050823	24	6	231	11.55	0.000582149322010395	-9.54366020978	9.54366022753513	9.54366022753513	9.54366022753314	9.54366022753314	9.54366022753314
233	4.11379600718697	146.679378040334	24	6	232	11.6	0.000582149321992631	-9.54366020978	9.54366022753513	9.54366022753115	9.54366022753314	9.54366022753314	9.54366022753364
234	4.11382511465307	146.202195029845	24	6	233	11.65	0.000582149322010395	-9.54366020978	9.54366022753513	9.54366022753115	9.54366022753314	9.54366022753413	9.54366022753364
235	4.11385422211917	145.725012019357	24	6	234	11.7	0.000582149321992631	-9.54366020976011	9.54366022751523	9.54366022753115	9.54366022753314	9.54366022753413	9.54366022753364
236	4.11388332958527	145.247829008868	24	6	235	11.75	0.000582149321992631	-9.54366020978	9.54366022753513	9.54366022753115	9.54366022753314	9.54366022753314	9.54366022753364
237	4.11391243705137	144.770645998379	24	6	236	11.8	0.000582149322010395	-9.54366020978	9.54366022753513	9.54366022753115	9.54366022753314	9.54366022753314	9.54366022753313
238	4.11394154451748	144.29346298789	24	6	237	11.85	0.00058214932218803	-9.54366020978	9.54366022753513	9.54366022753513	9.54366022753314	9.54366022753314	9.54366022753313
239	4.11397065198358	143.816279977401	24	6	238	11.9	0.000582149322010395	-9.54366020978	9.54366022753513	9.54366022753513	9.54366022753314	9.54366022753314	9.54366022753313
240	4.11399975944968	143.339096966912	24	6	239	11.95	0.000582149321992631	-9.54366020978	9.54366022753513	9.54366022753513	9.54366022753513	9.54366022753314	9.54366022753313
241	4.11402886691578	142.861913956423	24	6	240	12	0.000582149322010395	-9.54366020978	9.54366022753513	9.54366022753513	9.54366022753314	9.54366022753314	9.54366022753313
242	4.11405797438188	142.384730945934	24	6	241	12.05	0.000582149321992631	-9.54366020978	9.54366022753513	9.54366022753513	9.54366022753314	9.54366022753314	9.54366022753313
243	4.11408708184798	141.907547935445	24	6	242	12.1	0.000582149322010395	-9.54366020978	9.54366022753513	9.54366022753513	9.54366022753314	9.54366022753314	9.54366022753313
244	4.11411618931408	141.430364924956	24	6	243	12.15	0.000582149321992631	-9.54366020978	9.54366022753513	9.54366022753115	9.54366022753314	9.54366022753314	9.54366022753362
245	4.11414529678018	140.953181914467	24	6	244	12.2	0.000582149321992631	-9.54366020978	9.54366022753513	9.54366022753115	9.54366022753314	9.54366022753413	9.54366022753362
246	4.11417440424628	140.475998903979	24	6	245	12.25	0.000582149322010395	-9.54366020976011	9.54366022751523	9.54366022753115	9.54366022753314	9.54366022753413	9.54366022753362
247	4.11420351171238	139.99881589349	24	6	246	12.3	0.000582149321992631	-9.54366020978	9.54366022753513	9.54366022753115	9.54366022753314	9.54366022753311	9.54366022753362
248	4.11423261917849	139.521632883001	24	6	247	12.35	0.000582149322205794	-9.54366020978	9.54366022753513	9.54366022753115	9.54366022753314	9.54366022753311	9.54366022753362
249	4.11426172664459	139.044449872512	24	6	248	12.4	0.000582149321992631	-9.54366020978	9.54366022753513	9.54366022753513	9.54366022753314	9.54366022753311	9.54366022753313
250	4.11429083411069	138.567266862023	24	6	249	12.45	0.000582149322010395	-9.54366020978	9.54366022753513	9.54366022753513	9.54366022753314	9.54366022753311	9.54366022753313
251	4.11431994157679	138.090083851534	24	6	250	12.5	0.000582149321992631	-9.54366020978	9.54366022753513	9.54366022753513	9.54366022753513	9.54366022753311	9.54366022753313
252	4.11434904904289	137.612900841045	24	6	251	12.55	0.000582149321992631	-9.54366020978	9.54366022753513	9.54366022753513	9.54366022753308	9.54366022753311	9.54366022753313
253	4.11437815650899	137.135717830556	24	6	252	12.6	0.000582149322010395	-9.54366020978	9.54366022753513	9.54366022753513	9.54366022753308	9.54366022753311	9.54366022753313
254	4.11440726397509	136.658534820067	24	6	253	12.65	0.000582149321992631	-9.54366020978	9.54366022753513	9.54366022753513	9.54366022753308	9.54366022753311	9.54366022753313
255	4.11443637144119	136.181351809578	24	6	254	12.7	0.000582149322010395	-9.54366020978	9.54366022753513	9.54366022753104	9.54366022753308	9.54366022753311	9.54366022753363
256	4.11446547890729	135.704168799089	24	6	255	12.75	0.000582149321992631	-9.54366020978	9.54366022753513	9.54366022753104	9.54366022753308	9.54366022753411	9.54366022753363
257	4.11449458637339	135.226985788601	24	6	256	12.8	0.000582149322010395	-9.54366020975954	9.54366022751467	9.54366022753104	9.54366022753308	9.54366022753411	9.54366022753363
258	4.1145236938395	134.749802778112	24	6	257	12.85	0.00058214932218803	-9.54366020978	9.54366022753513	9.54366022753104	9.54366022753308	9.54366022753411	9.54366022753363
259	4.1145528013056	134.272619767623	24	6	258	12.9	0.000582149322010395	-9.54366020978	9.54366022753513	9.54366022753104	9.54366022753308	9.54366022753311	9.54366022753363
260	4.1145819087717	133.795436757134	24	6	259	12.95	0.000582149321992631	-9.54366020978	9.54366022753513	9.54366022753513	9.54366022753308	9.54366022753311	9.54366022753313
261	4.1146110162378	133.318253746645	24	6	260	13	0.000582149321992631	-9.54366020978	9.54366022753513	9.54366022753513	9.54366022753308	9.54366022753311	9.54366022753313
262	4.1146401237039	132.841070736156	24	6	261	13.05	0.000582149322010395	-9.54366020978	9.54366022753513	9.54366022753513	9.54366022753513	9.54366022753311	9.54366022753313
263	4.11466923117	132.363887725667	24	6	262	13.1	0.000582149321992631	-9.54366020978	9.54366022753513	9.54366022753513	9.54366022753513	9.54366022753313	9.54366022753313
264	4.1146983386361	131.886704715178	24	6	263	13.15	0.000582149322010395	-9.54366020978	9.54366022753513	9.54366022753513	9.54366022753314	9.54366022753313	9.54366022753313
265	4.1147274461022	131.409521704689	24	6	264	13.2	0.000582149321992631	-9.54366020978	9.54366022753513	9.54366022753513	9.54366022753314	9.54366022753313	9.54366022753313
266	4.1147565535683	130.9323386942	24	6	265	13.25	0.000582149322010395	-9.54366020978	9.54366022753513	9.54366022753513	9.54366022753314	9.54366022753313	9.54366022753362
267	4.1147856610344	130.455155683711	24	6	266	13.3	0.000582149321992631	-9.54366020978	9.54366022753513	9.54366022753115	9.54366022753314	9.54366022753415	9.54366022753362
268	4.11481476850051	129.977972673222	24	6	267	13.35	0.000582149322205794	-9.54366020978	9.54366022753513	9.54366022753115	9.54366022753317	9.54366022753415	9.54366022753362
269	4.11484387596661	129.500789662734	24	6	268	13.4	0.000582149321992631	-9.54366020976011	9.54366022751523	9.54366022753115	9.54366022753317	9.54366022753415	9.54366022753362
270	4.11487298343271	129.023606652245	24	6	269	13.45	0.000582149321992631	-9.54366020978	9.54366022753513	9.54366022753115	9.54366022753317	9.54366022753314	9.54366022753362
271	4.11490209089881	128.546423641756	24	6	270	13.5	0.000582149322010395	-9.54366020978	9.54366022753513	9.54366022753121	9.54366022753317	9.54366022753314	9.54366022753313
272	4.11493119836491	128.069240631267	24	6	271	13.55	0.000582149321992631	-9.54366020978	9.54366022753513	9.54366022753519	9.54366022753317	9.54366022753314	9.54366022753313
273	4.11496030583101	127.592057620778	24	6	272	13.6	0.000582149322010395	-9.54366020978028	9.54366022753541	9.54366022753519	9.54366022753317	9.54366022753314	9.54366022753313
274	4.11498941329711	127.114874610289	24	6	273	13.65	0.000582149321992631	-9.54366020978	9.54366022753513	9.54366022753519	9.54366022753516	9.54366022753314	9.54366022753313
275	4.11501852076321	126.6376915998	24	6	274	13.7	0.000582149322010395	-9.54366020978	9.54366022753513	9.54366022753519	9.54366022753314	9.54366022753314	9.54366022753313
276	4.11504762822931	126.160508589311	24	6	275	13.75	0.000582149321992631	-9.54366020978	9.54366022753513	9.54366022753513	9.54366022753314	9.54366022753314	9.54366022753313
277	4.11507673569541	125.683325578822	24	6	276	13.8	0.000582149321992631	-9.54366020978	9.54366022753513	9.54366022753513	9.54366022753314	9.54366022753314	9.54366022753364
278	4.11510584316152	125.206142568333	24	6	277	13.85	0.000582149322205794	-9.54366020978	9.54366022753513	9.54366022753109	9.54366022753311	9.54366022753314	9.54366022753364
279	4.11513495062762	124.728959557844	24	6	278	13.9	0.000582149321992631	-9.54366020978	9.54366022753513	9.54366022753109	9.54366022753311	9.54366022753413	9.54366022753364
280	4.11516405809372	124.251776547356	24	6	279	13.95	0.000582149322010395	-9.54366020975982	9.54366022751495	9.54366022753109	9.54366022753311	9.54366022753413	9.54366022753364
281	4.11519316555982	123.774593536867	24	6	280	14	0.000582149321992631	-9.54366020978	9.54366022753513	9.54366022753109	9.54366022753311	9.54366022753314	9.54366022753364
282	4.11522227302592	123.297410526378	24	6	281	14.05	0.000582149322010395	-9.54366020978	9.54366022753513	9.54366022753109	9.54366022753311	9.54366022753314	9.54366022753313
283	4.11525138049202	122.820227515889	24	6	282	14.1	0.000582149321992631	-9.54366020978	9.54366022753513	9.54366022753513	9.54366022753311	9.54366022753313	9.54366022753313
284	4.11528048795812	122.3430445054	24	6	283	14.15	0.000582149322010395	-9.54366020978	9.54366022753513	9.54366022753513	9.54366022753311	9.54366022753313	9.54366022753313
285	4.11530959542422	121.865861494911	24	6	284	14.2	0.000582149321992631	-9.54366020978	9.54366022753513	9.54366022753513	9.54366022753513	9.54366022753313	9.54366022753313
286	4.11533870289032	121.388678484422	24	6	285	14.25	0.000582149321992631	-9.54366020978	9.54366022753513	9.54366022753513	9.54366022753314	9.54366022753313	9.54366022753313
287	4.11536781035642	120.911495473933	24	6	286	14.3	0.000582149322010395	-9.54366020978	9.54366022753513	9.54366022753513	9.54366022753314	9.54366022753313	9.54366022753313
288	4.11539691782253	120.434312463444	24	6	287	14.35	0.00058214932218803	-9.54366020978	9.54366022753513	9.54366022753513	9.54366022753314	9.54366022753313	9.54366022753313
289	4.11542602528863	119.957129452955	24	6	288	14.4	0.000582149322010395	-9.54366020978	9.54366022753513	9.54366022753115	9.54366022753314	9.54366022753313	9.54366022753363
290	4.11545513275473	119.479946442466	24	6	289	14.45	0.000582149321992631	-9.54366020978	9.54366022753513	9.54366022753115	9.54366022753314	9.54366022753413	9.54366022753363
291	4.11548424022083	119.002763431978	24	6	290	14.5	0.000582149322010395	-9.54366020976011	9.54366022751523	9.54366022753115	9.54366022753314	9.54366022753413	9.54366022753363
292	4.11551334768693	118.525580421489	24	6	291	14.55	0.000582149321992631	-9.54366020978	9.54366022753513	9.54366022753115	9.54366022753314	9.54366022753313	9.54366022753363
293	4.11554245515303	118.048397411	24	6	292	14.6	0.000582149322010395	-9.54366020978	9.54366022753513	9.54366022753115	9.54366022753314	9.54366022753313	9.54366022753313
294	4.11557156261913	117.571214400511	24	6	293	14.65	0.000582149321992631	-9.54366020978	9.54366022753513	9.54366022753513	9.54366022753314	9.54366022753313	9.54366022753313
295	4.11560067008523	117.094031390022	24	6	294	14.7	0.000582149321992631	-9.54366020978	9.54366022753513	9.54366022753513	9.54366022753314	9.54366022753313	9.54366022753313
296	4.11562977755133	116.616848379533	24	6	295	14.75	0.000582149322010395	-9.54366020978	9.54366022753513	9.54366022753513	9.54366022753513	9.54366022753313	9.54366022753313
297	4.11565888501744	116.139665369044	24	6	296	14.8	0.00058214932218803	-9.54366020978	9.54366022753513	9.54366022753513	9.54366022753311	9.54366022753313	9.54366022753313
298	4.11568799248354	115.662482358555	24	6	297	14.85	0.000582149322010395	-9.54366020978	9.54366022753513	9.54366022753513	9.54366022753311	9.54366022753313	9.54366022753313
299	4.11571709994964	115.185299348066	24	6	298	14.9	0.000582149321992631	-9.54366020978	9.54366022753513	9.54366022753513	9.54366022753311	9.54366022753313	9.54366022753313
300	4.11574620741574	114.708116337577	24	6	299	14.95	0.000582149322010395	-9.54366020978	9.54366022753513	9.54366022753109	9.54366022753311	9.54366022753313	9.54366022753363
301	4.11577531488184	114.230933327088	24	6	300	15	0.000582149321992631	-9.54366020978	9.54366022753513	9.54366022753109	9.54366022753311	9.54366022753412	9.54366022753363
302	4.11580442234794	113.7537503166	24	6	301	15.05	0.000582149322010395	-9.54366020975982	9.54366022751495	9.54366022753109	9.54366022753311	9.54366022753412	9.54366022753363
303	4.11583352981404	113.276567306111	24	6	302	15.1	0.000582149321992631	-9.54366020978	9.54366022753513	9.54366022753109	9.54366022753311	9.54366022753313	9.54366022753363
304	4.11586263728014	112.799384295622	24	6	303	15.15	0.000582149321992631	-9.54366020978	9.54366022753513	9.54366022753109	9.54366022753311	9.54366022753313	9.54366022753313
305	4.11589174474624	112.322201285133	24	6	304	15.2	0.000582149322010395	-9.54366020978	9.54366022753513	9.54366022753513	9.54366022753311	9.54366022753313	9.54366022753313
306	4.11592085221234	111.845018274644	24	6	305	15.25	0.000582149321992631	-9.54366020978	9.54366022753513	9.54366022753513	9.54366022753311	9.54366022753313	9.54366022753313
307	4.11594995967845	111.367835264155	24	6	306	15.3	0.000582149322205794	-9.54366020978	9.54366022753513	9.54366022753513	9.54366022753513	9.54366022753313	9.54366022753313
308	4.11597906714455	110.890652253666	24	6	307	15.35	0.000582149321992631	-9.54366020978	9.54366022753513	9.54366022753513	9.54366022753314	9.54366022753313	9.54366022753313
309	4.11600817461065	110.413469243177	24	6	308	15.4	0.000582149322010395	-9.54366020978	9.54366022753513	9.54366022753513	9.54366022753314	9.54366022753313	9.54366022753313
310	4.11603728207675	109.936286232688	24	6	309	15.45	0.000582149321992631	-9.54366020978	9.54366022753513	9.54366022753513	9.54366022753314	9.54366022753313	9.54366022753313
311	4.11606638954285	109.459103222199	24	6	310	15.5	0.000582149322010395	-9.54366020978	9.54366022753513	9.54366022753115	9.54366022753314	9.54366022753313	9.54366022753352
312	4.11609549700895	108.98192021171	24	6	311	15.55	0.000582149321992631	-9.54366020978	9.54366022753513	9.54366022753115	9.54366022753314	9.54366022753413	9.54366022753347
313	4.11612460447505	108.504737201222	24	6	312	15.6	0.000582149321992631	-9.54366020976011	9.54366022751523	9.54366022753115	9.54366022753314	9.54366022753413	9.54366022753342
314	4.11615371194115	108.027554190733	24	6	313	15.65	0.000582149322010395	-9.54366020978	9.54366022753513	9.54366022753115	9.54366022753314	9.54366022753314	9.54366022753337
315	4.11618281940725	107.550371180244	24	6	314	15.7	0.000582149321992631	-9.54366020978	9.54366022753513	9.54366022753115	9.54366022753314	9.54366022753314	9.54366022753332
316	4.11621192687335	107.073188169755	24	6	315	15.75	0.000582149322010395	-9.54366020978	9.54366022753513	9.54366022753513	9.54366022753314	9.54366022753314	9.54366022753332
317	4.11624103433946	106.596005159266	24	6	316	15.8	0.00058214932218803	-9.54366020978	9.54366022753513	9.54366022753513	9.54366022753314	9.54366022753314	9.54366022753327
318	4.11627014180556	106.118822148777	24	6	317	15.85	0.000582149322010395	-9.54366020978	9.54366022753513	9.54366022753513	9.54366022753513	9.54366022753314	9.54366022753323
319	4.11629924927166	105.641639138288	24	6	318	15.9	0.000582149321992631	-9.54366020978	9.54366022753513	9.54366022753513	9.54366022753314	9.54366022753314	9.54366022753318
320	4.11632835673776	105.164456127799	24	6	319	15.95	0.000582149322010395	-9.54366020978	9.54366022753513	9.54366022753513	9.54366022753314	9.54366022753314	9.54366022753313
321	4.11635746420386	104.68727311731	24	6	320	16	0.000582149321992631	-9.54366020978	9.54366022753513	9.54366022753513	9.54366022753314	9.54366022753293	9.54366022753308
322	4.11638657166996	104.210090106821	24	6	321	16.05	0.000582149321992631	-9.54366020978	9.54366022753513	9.54366022753115	9.54366022753314	9.54366022753283	9.54366022753353
323	4.11641567913606	103.732907096332	24	6	322	16.1	0.000582149322010395	-9.54366020978	9.54366022753513	9.54366022753115	9.54366022753314	9.54366022753372	9.54366022753348
324	4.11644478660216	103.255724085844	24	6	323	16.15	0.000582149321992631	-9.54366020976011	9.54366022751523	9.54366022753115	9.54366022753314	9.54366022753362	9.54366022753343
325	4.11647389406826	102.778541075355	24	6	324	16.2	0.000582149322010395	-9.54366020978	9.54366022753513	9.54366022753115	9.54366022753314	9.54366022753352	9.54366022753338
326	4.11650300153436	102.301358064866	24	6	325	16.25	0.000582149321992631	-9.54366020978	9.54366022753513	9.54366022753115	9.54366022753271	9.54366022753352	9.54366022753338
327	4.11653210900047	101.824175054377	24	6	326	16.3	0.000582149322205794	-9.54366020978	9.54366022753513	9.54366022753513	9.54366022753251	9.54366022753342	9.54366022753333
328	4.11656121646657	101.346992043888	24	6	327	16.35	0.000582149321992631	-9.54366020978	9.54366022753513	9.54366022753513	9.54366022753232	9.54366022753332	9.54366022753328
329	4.11659032393267	100.869809033399	24	6	328	16.4	0.000582149322010395	-9.54366020978	9.54366022753513	9.54366022753428	9.54366022753411	9.54366022753323	9.54366022753323
330	4.11661943139877	100.39262602291	24	6	329	16.45	0.000582149321992631	-9.54366020978	9.54366022753513	9.54366022753388	9.54366022753391	9.54366022753313	9.54366022753318
331	4.11664853886487	99.9154430124212	24	6	330	16.5	0.000582149321992631	-9.54366020977574	9.54366022753087	9.54366022753348	9.54366022753391	9.54366022753303	9.54366022753313
332	4.11667764633097	99.4382600019323	24	6	331	16.55	0.000582149322010395	-9.54366020977801	9.54366022753314	9.54366022753308	9.54366022753371	9.54366022753293	9.54366022753308
333	4.11670675379707	98.9610769914434	24	6	332	16.6	0.000582149321992631	-9.54366020977801	9.54366022753314	9.54366022753269	9.54366022753351	9.54366022753283	9.54366022753353
334	4.11673586126317	98.4838939809545	24	6	333	16.65	0.000582149322010395	-9.54366020977801	9.54366022753314	9.54366022753354	9.54366022753331	9.54366022753372	9.54366022753348
335	4.11676496872927	98.0067109704656	24	6	334	16.7	0.000582149321992631	-9.54366020977801	9.54366022753314	9.54366022753354	9.54366022753311	9.54366022753362	9.54366022753343
336	4.11679407619537	97.5295279599766	24	6	335	16.75	0.000582149321992631	-9.54366020978	9.54366022753513	9.54366022753354	9.54366022753334	9.54366022753362	9.54366022753338
337	4.11682318366148	97.0523449494877	24	6	336	16.8	0.000582149322205794	-9.54366020977801	9.54366022753314	9.54366022753354	9.54366022753334	9.54366022753352	9.54366022753338
338	4.11685229112758	96.5751619389988	24	6	337	16.85	0.000582149322010395	-9.54366020977801	9.54366022753314	9.54366022753354	9.54366022753334	9.54366022753342	9.54366022753333
339	4.11688139859368	96.0979789285099	24	6	338	16.9	0.000582149321992631	-9.54366020977801	9.54366022753314	9.54366022753314	9.54366022753334	9.54366022753332	9.54366022753328
340	4.11691050605978	95.620795918021	24	6	339	16.95	0.000582149321992631	-9.54366020977801	9.54366022753314	9.54366022753314	9.54366022753334	9.54366022753323	9.54366022753323
341	4.11693961352588	95.1436129075321	24	6	340	17	0.000582149322010395	-9.54366020977801	9.54366022753314	9.54366022753314	9.54366022753334	9.54366022753334	9.54366022753318
342	4.11696872099198	94.6664298970432	24	6	341	17.05	0.000582149321992631	-9.54366020977801	9.54366022753314	9.54366022753314	9.54366022753334	9.54366022753334	9.6397738079231
343	4.11699782845808	94.1892468865543	24	6	342	17.1	0.000582149322010395	-9.54366020977801	9.54366022753314	9.54366022753314	9.54366022753334	9.54366022753334	9.73588738831306
344	4.11702693592418	93.7120638760654	24	6	343	17.15	0.000582149321992631	-9.54366020977801	9.54366022753314	9.54366022753354	9.54366022753334	9.54366022753334	9.83200096870348
345	4.11705604339028	93.2348808655765	24	6	344	17.2	0.000582149321992631	-9.54366020977801	9.54366022753314	9.54366022753354	9.54366022753334	9.54366022753334	9.92811454909341
346	4.11708515085639	92.7576978550875	24	6	345	17.25	0.000582149322205794	-9.54366020978	9.54366022753513	9.54366022753354	9.54366022753334	9.54366022753324	10.0242281294833
347	4.11711425832249	92.2805148445986	24	6	346	17.3	0.000582149321992631	-9.54366020977801	9.54366022753314	9.54366022753354	9.54366022753334	9.54366022753334	10.1203417098733
348	4.11714336578859	91.8033318341097	24	6	347	17.35	0.000582149322010395	-9.54366020977801	9.54366022753314	9.54366022753354	9.54366022753334	9.54366022753334	10.2164552902632
349	4.11717247325469	91.3261488236208	24	6	348	17.4	0.000582149321992631	-9.54366020977801	9.54366022753314	9.54366022753314	9.54366022753334	9.54366022753334	10.3125688706531
350	4.11720158072079	90.8489658131319	24	6	349	17.45	0.000582149322010395	-9.54366020977801	9.54366022753314	9.54366022753314	9.54366022753334	9.54366022753332	10.4086824510431
351	4.11723068818689	90.371782802643	24	6	350	17.5	0.000582149321992631	-9.54366020977801	9.54366022753314	9.54366022753314	9.54366022753314	9.54366022753332	10.5047960314331
352	4.11725979565299	89.8945997921541	24	6	351	17.55	0.000582149322010395	-9.54366020977801	9.54366022753314	9.54366022753314	9.54366022753334	9.73588738831327	10.6009096118231
353	4.11728890311909	89.4174167816652	24	6	352	17.6	0.000582149321992631	-9.54366020977801	9.54366022753314	9.54366022753314	9.54366022753334	9.9281145490933	10.6970231922131
354	4.11731801058519	88.9402337711763	24	6	353	17.65	0.000582149321992631	-9.54366020977801	9.54366022753314	9.54366022753314	9.54366022753334	10.1203417098732	10.7931367726031
355	4.11734711805129	88.4630507606874	24	6	354	17.7	0.000582149322010395	-9.54366020977801	9.54366022753314	9.54366022753354	9.54366022753331	10.3125688706532	10.8892503529931
356	4.1173762255174	87.9858677501985	24	6	355	17.75	0.00058214932218803	-9.54366020977801	9.54366022753314	9.54366022753354	9.54366022753331	10.504796031433	10.985363933383
357	4.1174053329835	87.5086847397095	24	6	356	17.8	0.000582149322010395	-9.54366020978	9.54366022753513	9.54366022753354	9.92811454909321	10.6970231922131	11.6308252317714
358	4.1174344404496	87.0315017292206	24	6	357	17.85	0.000582149321992631	-9.54366020977801	9.54366022753314	9.54366022753348	10.3125688706533	10.889250352993	12.2762865301598
359	4.1174635479157	86.5543187187317	24	6	358	17.9	0.000582149322010395	-9.54366020977801	9.54366022753314	9.54366022753348	10.6970231922132	11.081477513773	12.6756137978075
360	4.1174926553818	86.0771357082428	24	6	359	17.95	0.000582149321992631	-9.54366020977773	9.54366022753286	10.3125688706529	11.0814775137731	11.2737046745529	13.0749410654551
361	4.1175217628479	85.5999526977539	24	6	360	18	0.000582149322010395	-9.54366020977801	9.54366022753314	11.081477513773	11.465931835333	11.4659318353329	13.4742683331028
362	4.55058561960856	86.1104090372721	24	6	361	18.05	8.66127713521319	10.209126790364	13.3882034431321	11.8503861568928	11.8503861568928	11.6581589961129	13.8735956007504
363	4.98364947636922	86.6208653767904	24	6	362	18.1	8.66127713521321	10.209126790366	13.3882034431336	12.6192948000126	12.2348404784527	11.8503861568928	14.2729228683981
364	5.41671333312988	87.1313217163086	24	6	363	18.15	8.66127713521319	10.209126790364	13.3882034431321	13.3882034431324	12.6192948000126	12.0426133176728	14.672250136046
365	5.84977718989054	87.6417780558268	24	6	364	18.2	8.66127713521321	10.209126790364	13.3882034431321	13.3882034431327	13.0037491215725	12.2348404784528	15.0715774036936
366	6.2828410466512	88.152234395345	24	6	365	18.25	8.66127713521319	10.209126790364	13.3882034431321	13.3882034431324	13.3882034431326	12.4270676392328	15.4709046713412
367	6.71590490341186	88.6626907348633	24	6	366	18.3	8.66127713521321	10.209126790366	13.3882034431336	13.3882034431324	13.3882034431326	13.7179902360096	15.8702319389888
368	7.14896876017252	89.1731470743815	24	6	367	18.35	8.66127713521319	10.209126790364	13.3882034431321	13.3882034431324	13.3882034431324	15.0089128327863	16.2695592066364
369	7.58203261693318	89.6836034138997	24	6	368	18.4	8.66127713521321	10.209126790364	13.3882034431321	13.3882034431327	13.3882034431324	15.8075673680816	16.668886474284
370	8.01509647369384	90.1940597534179	24	6	369	18.45	8.66127713521319	10.209126790364	13.3882034431321	13.3882034431324	13.3882034431325	16.6062219033769	17.0682137419317
371	8.4481603304545	90.7045160929362	24	6	370	18.5	8.66127713521323	10.209126790366	13.3882034431337	13.3882034431324	13.3882034431326	17.4048764386723	17.4675410095793
372	8.88122418721516	91.2149724324544	24	6	371	18.55	8.66127713521319	10.209126790364	13.3882034431321	13.3882034431324	15.5855943151263	18.0113038131876	18.0484579679695
373	9.31428804397582	91.7254287719726	24	6	372	18.6	8.66127713521319	10.209126790364	13.3882034431321	13.3882034431326	17.78298518712	18.6177311877029	18.6293749263598
374	9.74735190073648	92.2358851114908	24	6	373	18.65	8.66127713521319	10.209126790364	13.3882034431321	13.3882034431324	18.9958399361507	19.2241585622187	19.21029188475
375	10.1804157574971	92.7463414510091	24	6	374	18.7	8.66127713521241	10.209126790366	13.3882034431331	17.7829851871202	20.2086946851814	19.830585936734	21.2326718397921
376	10.6134796142578	93.2567977905273	24	6	375	18.75	8.66127713521401	10.209126790364	13.3882034431326	22.1777669311075	21.421549434212	20.4370133112493	21.7821307544511
377	12.3805551528931	93.3171424865723	24	6	376	18.8	35.341510772706	1.20689392089986	35.3621121630708	24.603476429169	22.6344041832426	21.0434406857645	22.78873339192
378	14.1476306915283	93.3774871826172	24	6	377	18.85	35.341510772704	1.20689392089815	35.3621121630688	27.0291859272301	23.8472589322734	21.6498680602798	24.0667680472202
379	13.5253427578853	94.4912731464093	24	6	378	18.9	-12.44575867286	22.2757192758419	25.5167509334395	29.4548954252915	25.0601136813049	22.2562954347951	24.9028357765727
380	12.9030548242422	95.6050591102013	24	6	379	18.95	-12.445758672862	22.2757192758399	25.5167509334387	27.4858231793651	26.2729684303354	22.8627228093104	25.6627229639178
381	12.2807668905992	96.7188450739934	24	6	380	19	-12.44575867286	22.2757192758422	25.5167509334398	25.5167509334393	27.485823179366	23.4691501838257	26.7610459218525
382	11.6584789569561	97.8326310377854	24	6	381	19.05	-12.445758672862	22.2757192758399	25.5167509334387	25.5167509334408	26.5012870564027	24.4387569398262	26.7958548087033
383	11.0361910233131	98.9464170015775	24	6	382	19.1	-12.44575867286	22.2757192758419	25.5167509334395	25.5167509334407	25.5167509334397	25.4083636958267	27.5852460427674
384	10.41390308967	100.06020296537	24	6	383	19.15	-12.445758672862	22.2757192758499	25.5167509334474	25.5167509334404	25.5167509334395	26.3779704518273	27.7884990411128
385	9.79161515602698	101.173988929162	24	6	384	19.2	-12.4457586728604	22.2757192758399	25.516750933438	25.5167509334403	25.5167509334395	30.2305032011314	29.6366906769393
386	9.16932722238393	102.287774892954	24	6	385	19.25	-12.445758672861	22.2757192758402	25.5167509334385	25.5167509334401	25.5167509334393	31.1371938696695	32.3110169815278
387	8.54703928874088	103.401560856746	24	6	386	19.3	-12.445758672861	22.2757192758399	25.5167509334383	25.5167509334382	26.2431096964098	31.8594765478304	33.7963140401817
388	7.92475135509784	104.515346820538	24	6	387	19.35	-12.4457586728608	22.2757192758399	25.5167509334382	25.5167509334383	26.9694684593801	33.124623261654	35.3187131838405
389	7.30246342145479	105.62913278433	24	6	388	19.4	-12.445758672861	22.2757192758399	25.5167509334383	25.5167509334383	27.6958272223497	33.9981041850637	36.4462171082196
390	6.68017548781174	106.742918748122	24	6	389	19.45	-12.445758672861	22.2757192758399	25.5167509334383	26.9694684593792	34.1880379719275	34.7192240244587	37.5737210325987
391	6.0578875541687	107.856704711914	24	6	390	19.5	-12.4457586728608	22.2757192758402	25.5167509334384	28.4221859853201	34.7885645599731	36.1172154050328	37.7399651611321
392	7.18148454030355	106.663429260254	24	6	391	19.55	22.471939722697	-23.8655090332	32.780338563143	29.8749035112611	37.2176660392581	35.5804058042189	38.4178992087274
393	8.30508152643839	105.470153808594	24	6	392	19.6	22.4719397226968	-23.8655090332	32.7803385631428	42.8593250104167	40.7324955898683	36.5527608978319	38.513682275317
394	9.42867851257324	104.276878356934	24	6	393	19.65	22.471939722697	-23.8655090332	32.780338563143	44.0603781865079	42.4794574366879	36.352839520007	38.6094653419064
395	11.8381786346436	100.450355529785	24	6	394	19.7	48.1900024414072	-76.5304565429801	90.4388584292161	47.4658636191369	43.9216971154779	39.4427954171447	38.705248408496
396	12.5410938262939	101.861030578613	24	6	395	19.75	14.058303833006	28.2135009765599	31.5220168138947	53.0428051944165	46.7176798766262	44.1850206518064	38.8010314750855
397	14.9626913070679	101.279739379883	24	6	396	19.8	48.43194961548	-11.6258239746	49.8077657262879	55.0840113621147	44.9177019120281	46.549187394599	38.3474668236766
398	17.9841690063477	101.012733459473	24	6	397	19.85	60.429553985596	-5.3401184082	60.6650464395409	44.984069220539	46.1360533362836	48.9875583074012	37.8939021722677
399	19.8833923339844	102.018974304199	24	6	398	19.9	37.984466552734	20.1248168945202	42.986369401634	49.3749815667444	45.0098518176643	50.636138781644	37.6864715515995
400	21.6699180603027	101.126693725586	24	6	399	19.95	35.730514526366	-17.8456115722602	39.9391477213377	42.3695402049192	44.697552862362	52.284719255887	37.4790409309314
401	24.0798454284668	102.284973144531	24	6	400	20	48.198547363282	23.1655883789	53.4765785449216	39.2293014781507	53.5814767436397	52.0107801384384	37.2716103102633
402	24.3239326477051	102.982528686523	24	6	401	20.05	4.88174438476598	13.9511108398401	14.780558917162	34.9356922732138	55.8807087499399	52.3970414776286	37.0641796895951
403	26.503059387207	103.535499572754	24	6	402	20.1	43.582534790038	11.0594177246202	44.9638528056984	44.4110365041849	57.242621024934	51.6190008548072	36.856749068927
404	27.1868743896484	102.70484161377	24	6	403	20.15	13.676300048828	-16.6131591796801	21.5183233769493	57.787971920535	58.7928201266002	50.8409602319856	36.6493184482586
405	29.9261665344238	106.104316711426	24	6	404	20.2	54.785842895508	67.9895019531199	87.3158688761933	69.3918772949606	60.6477413962961	47.1799936158606	36.4418878275905
406	30.5835018157959	112.086372375488	24	6	405	20.25	13.146705627442	119.64111328124	120.361255626672	75.2559405717172	57.3038804002507	46.4648690805015	36.2344572069224
407	33.5044708251953	114.258369445801	24	6	406	20.3	58.419380187988	43.4399414062599	72.80008578929	82.6499479799865	59.8763810432292	44.8354570995228	36.0270265862543
408	34.379020690918	117.868148803711	24	6	407	20.35	17.490997314454	72.1955871582	74.2841691894813	76.8844462884072	57.1019483733307	42.6631810828813	35.8195959655862
409	36.2175617218017	120.142349243164	24	6	408	20.4	36.7708206176741	45.4840087890602	58.4883604182958	56.8197888799664	56.6720686463069	41.3748389181353	35.612165344918
410	38.0561027526855	122.416549682617	24	6	409	20.45	36.7708206176759	45.4840087890599	58.4883604182968	50.3608847914977	49.6624343693591	40.2388578374041	35.4047347242499
411	38.7472305297852	121.691192626953	24	6	410	20.5	13.822555541994	-14.5071411132801	20.0379685844681	38.9479561749442	39.3482614173633	38.4260052154939	35.1973041035818
412	39.9571800231934	123.315315246582	24	6	411	20.55	24.1989898681641	32.4824523925801	40.5055653469463	30.6941893126272	33.7902054491057	38.5479535749713	34.8082837921711
413	40.805558869333	123.462058327415	24	6	412	20.6	16.9675769227919	2.93486161665982	17.219526106714	22.440422450311	28.0837411408287	37.1607372400221	34.4192634807603
414	41.6539377154726	123.608801408247	24	6	413	20.65	16.9675769227921	2.93486161664021	17.2195261067108	21.8767339547602	23.9568577096705	36.9457973765103	34.0302431693496
415	42.5023165616123	123.75554448908	24	6	414	20.7	16.9675769227939	2.93486161665982	17.2195261067159	17.2195261067138	19.8299742785122	33.4409802380362	32.199759861287
416	43.3506954077519	123.902287569913	24	6	415	20.75	16.9675769227921	2.9348616166601	17.2195261067142	17.2195261067131	19.548130030737	28.2838937620384	31.8421975936074
417	44.1990742538915	124.049030650746	24	6	416	20.8	16.9675769227921	2.9348616166601	17.2195261067142	17.2195261067138	17.2195261067134	25.5048657779096	31.0274916031181
418	45.0474531000311	124.195773731578	24	6	417	20.85	16.9675769227919	2.93486161663992	17.2195261067106	17.2195261067134	17.2195261067135	22.6516336237712	29.9413535947975
419	45.8958319461707	124.342516812411	24	6	418	20.9	16.9675769227921	2.9348616166601	17.2195261067142	17.2195261067138	17.2195261067138	20.588191908192	29.2971825124245
420	46.7442107923103	124.489259893244	24	6	419	20.95	16.9675769227919	2.93486161665982	17.219526106714	17.2195261067131	17.2195261067133	18.5247501926128	28.7291919720588
421	47.59258963845	124.636002974077	24	6	420	21	16.9675769227941	2.9348616166601	17.2195261067161	17.2195261067138	17.2195261067135	18.3838280687251	27.8227656611036
422	48.4409684845896	124.782746054909	24	6	421	21.05	16.9675769227919	2.93486161663992	17.2195261067106	17.2195261067138	17.2195261067134	17.2195261067136	27.8837398408424
423	49.2893473307292	124.929489135742	24	6	422	21.1	16.9675769227921	2.9348616166601	17.2195261067142	17.2195261067131	17.2195261067138	17.2195261067135	27.1901316733679
424	50.1377261768688	125.076232216575	24	6	423	21.15	16.9675769227921	2.93486161665982	17.2195261067141	17.2195261067131	17.2195261067134	17.2195261067136	27.0826617416119
425	50.9861050230084	125.222975297407	24	6	424	21.2	16.9675769227919	2.93486161664021	17.2195261067106	17.2195261067138	17.2195261067135	17.2195261067135	25.3302531723749
426	51.8344838691481	125.36971837824	24	6	425	21.25	16.9675769227941	2.93486161665982	17.2195261067161	17.2195261067138	17.2195261067133	17.2195261067134	22.6560435428218
427	52.6828627152877	125.516461459073	24	6	426	21.3	16.9675769227919	2.9348616166601	17.219526106714	17.2195261067131	17.2195261067138	17.2195261067133	21.1708631592037
428	53.5312415614273	125.663204539906	24	6	427	21.35	16.9675769227921	2.9348616166601	17.2195261067142	17.2195261067138	17.2195261067135	17.2195261067136	20.0917396487753
429	54.3796204075669	125.809947620738	24	6	428	21.4	16.9675769227919	2.93486161663992	17.2195261067106	17.2195261067134	17.2195261067134	17.2195261067136	19.4075113576268
430	55.2279992537065	125.956690701571	24	6	429	21.45	16.9675769227921	2.9348616166601	17.2195261067142	17.2195261067138	17.2195261067138	17.2195261067135	20.1172533811711
431	56.0763780998461	126.103433782404	24	6	430	21.5	16.9675769227921	2.93486161665982	17.2195261067141	17.2195261067131	17.2195261067132	17.2195261067134	NA
432	56.9247569459858	126.250176863237	24	6	431	21.55	16.9675769227939	2.9348616166601	17.219526106716	17.2195261067138	17.2195261067133	17.2195261067135	NA
433	57.7731357921254	126.396919944069	24	6	432	21.6	16.9675769227921	2.93486161663992	17.2195261067107	17.2195261067138	17.2195261067135	17.2195261067136	NA
434	58.621514638265	126.543663024902	24	6	433	21.65	16.9675769227919	2.9348616166601	17.219526106714	17.2195261067131	17.2195261067138	17.2195261067135	NA
435	59.4698934844046	126.690406105735	24	6	434	21.7	16.9675769227921	2.93486161665982	17.2195261067141	17.2195261067127	17.2195261067135	17.2195261067136	NA
436	60.3182723305442	126.837149186567	24	6	435	21.75	16.9675769227919	2.93486161664021	17.2195261067106	17.2195261067138	17.2195261067134	17.0281933236051	NA
437	61.1666511766838	126.9838922674	24	6	436	21.8	16.9675769227921	2.93486161665982	17.2195261067141	17.2195261067138	17.2195261067132	16.8368605404977	NA
438	62.0150300228235	127.130635348233	24	6	437	21.85	16.9675769227941	2.9348616166601	17.2195261067161	17.2195261067131	17.2195261067138	17.5318456737795	NA
439	62.8634088689631	127.277378429066	24	6	438	21.9	16.9675769227919	2.9348616166601	17.219526106714	17.2195261067138	17.2195261067135	18.2268308070617	NA
440	63.7117877151027	127.424121509898	24	6	439	21.95	16.9675769227921	2.93486161663992	17.2195261067107	17.2195261067138	17.2195261067134	21.7097565697294	NA
441	64.5601665612423	127.570864590731	24	6	440	22	16.9675769227919	2.9348616166601	17.219526106714	17.2195261067138	16.836860540497	NA	NA
442	65.4085454073819	127.717607671564	24	6	441	22.05	16.9675769227919	2.93486161665982	17.219526106714	17.2195261067131	16.4541949742822	NA	NA
443	66.2569242535216	127.864350752397	24	6	442	22.1	16.9675769227942	2.9348616166601	17.2195261067163	17.2195261067138	17.8441652408454	NA	NA
444	67.1053030996612	128.011093833229	24	6	443	22.15	16.9675769227919	2.93486161664021	17.2195261067106	16.4541949742803	19.2341355074097	NA	NA
445	67.9536819458008	128.157836914062	24	6	444	22.2	16.9675769227919	2.93486161665953	17.2195261067139	15.6888638418507	26.1999870327454	NA	NA
446	68.1459465026855	128.799285888671	24	6	445	22.25	3.84529113769418	12.8289794921801	13.3928704445465	18.4688043749771	NA	NA	NA
447	68.3382110595703	129.440734863281	24	6	446	22.3	3.84529113769588	12.8289794922	13.3928704445661	21.2487449081062	NA	NA	NA
448	66.9843368530273	130.207572937011	24	6	447	22.35	-27.0774841308599	15.3367614746003	31.1192287723484	35.1804479587769	NA	NA	NA
449	65.6304626464844	130.974411010742	24	6	448	22.4	-27.077484130858	15.3367614746196	31.1192287723562	NA	NA	NA	NA
450	63.2038726806641	134.577346801758	24	6	449	22.45	-48.5317993164061	72.0587158203205	86.8780413600676	NA	NA	NA	NA
451	NA	NA	24	6	450	22.5	NA	NA	NA	NA	NA	NA	NA
452	NA	NA	24	6	451	22.55	NA	NA	NA	NA	NA	NA	NA
453	NA	NA	24	6	452	22.6	NA	NA	NA	NA	NA	NA	NA
454	NA	NA	24	6	453	22.65	NA	NA	NA	NA	NA	NA	NA
455	NA	NA	24	6	454	22.7	NA	NA	NA	NA	NA	NA	NA
456	NA	NA	24	6	455	22.75	NA	NA	NA	NA	NA	NA	NA
457	NA	NA	24	6	456	22.8	NA	NA	NA	NA	NA	NA	NA
458	NA	NA	24	6	457	22.85	NA	NA	NA	NA	NA	NA	NA
459	NA	NA	24	6	458	22.9	NA	NA	NA	NA	NA	NA	NA
460	NA	NA	24	6	459	22.95	NA	NA	NA	NA	NA	NA	NA
461	NA	NA	24	6	460	23	NA	NA	NA	NA	NA	NA	NA
462	NA	NA	24	6	461	23.05	NA	NA	NA	NA	NA	NA	NA
463	NA	NA	24	6	462	23.1	NA	NA	NA	NA	NA	NA	NA
464	NA	NA	24	6	463	23.15	NA	NA	NA	NA	NA	NA	NA
465	NA	NA	24	6	464	23.2	NA	NA	NA	NA	NA	NA	NA
466	NA	NA	24	6	465	23.25	NA	NA	NA	NA	NA	NA	NA
467	NA	NA	24	6	466	23.3	NA	NA	NA	NA	NA	NA	NA
468	NA	NA	24	6	467	23.35	NA	NA	NA	NA	NA	NA	NA
469	NA	NA	24	6	468	23.4	NA	NA	NA	NA	NA	NA	NA
470	NA	NA	24	6	469	23.45	NA	NA	NA	NA	NA	NA	NA
471	NA	NA	24	6	470	23.5	NA	NA	NA	NA	NA	NA	NA
472	NA	NA	24	6	471	23.55	NA	NA	NA	NA	NA	NA	NA
473	NA	NA	24	6	472	23.6	NA	NA	NA	NA	NA	NA	NA
474	NA	NA	24	6	473	23.65	NA	NA	NA	NA	NA	NA	NA
475	NA	NA	24	6	474	23.7	NA	NA	NA	NA	NA	NA	NA
476	NA	NA	24	6	475	23.75	NA	NA	NA	NA	NA	NA	NA
477	NA	NA	24	6	476	23.8	NA	NA	NA	NA	NA	NA	NA
478	NA	NA	24	6	477	23.85	NA	NA	NA	NA	NA	NA	NA
479	NA	NA	24	6	478	23.9	NA	NA	NA	NA	NA	NA	NA
480	NA	NA	24	6	479	23.95	NA	NA	NA	NA	NA	NA	NA
481	NA	NA	24	6	480	24	NA	NA	NA	NA	NA	NA	NA
482	NA	NA	24	6	481	24.05	NA	NA	NA	NA	NA	NA	NA
483	NA	NA	24	6	482	24.1	NA	NA	NA	NA	NA	NA	NA
484	NA	NA	24	6	483	24.15	NA	NA	NA	NA	NA	NA	NA
485	NA	NA	24	6	484	24.2	NA	NA	NA	NA	NA	NA	NA
486	NA	NA	24	6	485	24.25	NA	NA	NA	NA	NA	NA	NA
487	NA	NA	24	6	486	24.3	NA	NA	NA	NA	NA	NA	NA
488	NA	NA	24	6	487	24.35	NA	NA	NA	NA	NA	NA	NA
489	NA	NA	24	6	488	24.4	NA	NA	NA	NA	NA	NA	NA
490	NA	NA	24	6	489	24.45	NA	NA	NA	NA	NA	NA	NA
491	NA	NA	24	6	490	24.5	NA	NA	NA	NA	NA	NA	NA
492	NA	NA	24	6	491	24.55	NA	NA	NA	NA	NA	NA	NA
493	NA	NA	24	6	492	24.6	NA	NA	NA	NA	NA	NA	NA
494	NA	NA	24	6	493	24.65	NA	NA	NA	NA	NA	NA	NA
495	NA	NA	24	6	494	24.7	NA	NA	NA	NA	NA	NA	NA
496	NA	NA	24	6	495	24.75	NA	NA	NA	NA	NA	NA	NA
497	NA	NA	24	6	496	24.8	NA	NA	NA	NA	NA	NA	NA
498	NA	NA	24	6	497	24.85	NA	NA	NA	NA	NA	NA	NA
499	NA	NA	24	6	498	24.9	NA	NA	NA	NA	NA	NA	NA
500	NA	NA	24	6	499	24.95	NA	NA	NA	NA	NA	NA	NA
501	NA	NA	24	6	500	25	NA	NA	NA	NA	NA	NA	NA
502	NA	NA	24	6	501	25.05	NA	NA	NA	NA	NA	NA	NA
503	NA	NA	24	6	502	25.1	NA	NA	NA	NA	NA	NA	NA
504	NA	NA	24	6	503	25.15	NA	NA	NA	NA	NA	NA	NA
505	NA	NA	24	6	504	25.2	NA	NA	NA	NA	NA	NA	NA
506	NA	NA	24	6	505	25.25	NA	NA	NA	NA	NA	NA	NA
507	NA	NA	24	6	506	25.3	NA	NA	NA	NA	NA	NA	NA
508	NA	NA	24	6	507	25.35	NA	NA	NA	NA	NA	NA	NA
509	NA	NA	24	6	508	25.4	NA	NA	NA	NA	NA	NA	NA
510	NA	NA	24	6	509	25.45	NA	NA	NA	NA	NA	NA	NA
511	NA	NA	24	6	510	25.5	NA	NA	NA	NA	NA	NA	NA
512	NA	NA	24	6	511	25.55	NA	NA	NA	NA	NA	NA	NA
513	NA	NA	24	6	512	25.6	NA	NA	NA	NA	NA	NA	NA
514	NA	NA	24	6	513	25.65	NA	NA	NA	NA	NA	NA	NA
515	NA	NA	24	6	514	25.7	NA	NA	NA	NA	NA	NA	NA
516	NA	NA	24	6	515	25.75	NA	NA	NA	NA	NA	NA	NA
517	NA	NA	24	6	516	25.8	NA	NA	NA	NA	NA	NA	NA
518	NA	NA	24	6	517	25.85	NA	NA	NA	NA	NA	NA	NA
519	NA	NA	24	6	518	25.9	NA	NA	NA	NA	NA	NA	NA
520	NA	NA	24	6	519	25.95	NA	NA	NA	NA	NA	NA	NA
521	NA	NA	24	6	520	26	NA	NA	NA	NA	NA	NA	NA
522	NA	NA	24	6	521	26.05	NA	NA	NA	NA	NA	NA	NA
523	NA	NA	24	6	522	26.1	NA	NA	NA	NA	NA	NA	NA
524	NA	NA	24	6	523	26.15	NA	NA	NA	NA	NA	NA	NA
525	NA	NA	24	6	524	26.2	NA	NA	NA	NA	NA	NA	NA
526	NA	NA	24	6	525	26.25	NA	NA	NA	NA	NA	NA	NA
527	NA	NA	24	6	526	26.3	NA	NA	NA	NA	NA	NA	NA
528	NA	NA	24	6	527	26.35	NA	NA	NA	NA	NA	NA	NA
529	NA	NA	24	6	528	26.4	NA	NA	NA	NA	NA	NA	NA
530	NA	NA	24	6	529	26.45	NA	NA	NA	NA	NA	NA	NA
531	NA	NA	24	6	530	26.5	NA	NA	NA	NA	NA	NA	NA
532	NA	NA	24	6	531	26.55	NA	NA	NA	NA	NA	NA	NA
533	NA	NA	24	6	532	26.6	NA	NA	NA	NA	NA	NA	NA
534	NA	NA	24	6	533	26.65	NA	NA	NA	NA	NA	NA	NA
535	NA	NA	24	6	534	26.7	NA	NA	NA	NA	NA	NA	NA
536	NA	NA	24	6	535	26.75	NA	NA	NA	NA	NA	NA	NA
537	NA	NA	24	6	536	26.8	NA	NA	NA	NA	NA	NA	NA
538	NA	NA	24	6	537	26.85	NA	NA	NA	NA	NA	NA	NA
539	NA	NA	24	6	538	26.9	NA	NA	NA	NA	NA	NA	NA
540	NA	NA	24	6	539	26.95	NA	NA	NA	NA	NA	NA	NA
541	NA	NA	24	6	540	27	NA	NA	NA	NA	NA	NA	NA
542	NA	NA	24	6	541	27.05	NA	NA	NA	NA	NA	NA	NA
543	NA	NA	24	6	542	27.1	NA	NA	NA	NA	NA	NA	NA
544	NA	NA	24	6	543	27.15	NA	NA	NA	NA	NA	NA	NA
545	NA	NA	24	6	544	27.2	NA	NA	NA	NA	NA	NA	NA
546	NA	NA	24	6	545	27.25	NA	NA	NA	NA	NA	NA	NA
547	NA	NA	24	6	546	27.3	NA	NA	NA	NA	NA	NA	NA
548	NA	NA	24	6	547	27.35	NA	NA	NA	NA	NA	NA	NA
549	NA	NA	24	6	548	27.4	NA	NA	NA	NA	NA	NA	NA
550	NA	NA	24	6	549	27.45	NA	NA	NA	NA	NA	NA	NA
551	NA	NA	24	6	550	27.5	NA	NA	NA	NA	NA	NA	NA
552	NA	NA	24	6	551	27.55	NA	NA	NA	NA	NA	NA	NA
553	NA	NA	24	6	552	27.6	NA	NA	NA	NA	NA	NA	NA
554	NA	NA	24	6	553	27.65	NA	NA	NA	NA	NA	NA	NA
555	NA	NA	24	6	554	27.7	NA	NA	NA	NA	NA	NA	NA
556	NA	NA	24	6	555	27.75	NA	NA	NA	NA	NA	NA	NA
557	NA	NA	24	6	556	27.8	NA	NA	NA	NA	NA	NA	NA
558	NA	NA	24	6	557	27.85	NA	NA	NA	NA	NA	NA	NA
559	NA	NA	24	6	558	27.9	NA	NA	NA	NA	NA	NA	NA
560	NA	NA	24	6	559	27.95	NA	NA	NA	NA	NA	NA	NA
561	NA	NA	24	6	560	28	NA	NA	NA	NA	NA	NA	NA
562	NA	NA	24	6	561	28.05	NA	NA	NA	NA	NA	NA	NA
563	NA	NA	24	6	562	28.1	NA	NA	NA	NA	NA	NA	NA
564	NA	NA	24	6	563	28.15	NA	NA	NA	NA	NA	NA	NA
565	NA	NA	24	6	564	28.2	NA	NA	NA	NA	NA	NA	NA
566	NA	NA	24	6	565	28.25	NA	NA	NA	NA	NA	NA	NA
567	NA	NA	24	6	566	28.3	NA	NA	NA	NA	NA	NA	NA
568	NA	NA	24	6	567	28.35	NA	NA	NA	NA	NA	NA	NA
569	NA	NA	24	6	568	28.4	NA	NA	NA	NA	NA	NA	NA
570	NA	NA	24	6	569	28.45	NA	NA	NA	NA	NA	NA	NA
571	NA	NA	24	6	570	28.5	NA	NA	NA	NA	NA	NA	NA
572	NA	NA	24	6	571	28.55	NA	NA	NA	NA	NA	NA	NA
573	NA	NA	24	6	572	28.6	NA	NA	NA	NA	NA	NA	NA
574	NA	NA	24	6	573	28.65	NA	NA	NA	NA	NA	NA	NA
575	NA	NA	24	6	574	28.7	NA	NA	NA	NA	NA	NA	NA
576	NA	NA	24	6	575	28.75	NA	NA	NA	NA	NA	NA	NA
577	NA	NA	24	6	576	28.8	NA	NA	NA	NA	NA	NA	NA
578	NA	NA	24	6	577	28.85	NA	NA	NA	NA	NA	NA	NA
579	NA	NA	24	6	578	28.9	NA	NA	NA	NA	NA	NA	NA
580	NA	NA	24	6	579	28.95	NA	NA	NA	NA	NA	NA	NA
581	NA	NA	24	6	580	29	NA	NA	NA	NA	NA	NA	NA
582	NA	NA	24	6	581	29.05	NA	NA	NA	NA	NA	NA	NA
583	NA	NA	24	6	582	29.1	NA	NA	NA	NA	NA	NA	NA
584	NA	NA	24	6	583	29.15	NA	NA	NA	NA	NA	NA	NA
585	NA	NA	24	6	584	29.2	NA	NA	NA	NA	NA	NA	NA
586	NA	NA	24	6	585	29.25	NA	NA	NA	NA	NA	NA	NA
587	NA	NA	24	6	586	29.3	NA	NA	NA	NA	NA	NA	NA
588	NA	NA	24	6	587	29.35	NA	NA	NA	NA	NA	NA	NA
589	NA	NA	24	6	588	29.4	NA	NA	NA	NA	NA	NA	NA
590	NA	NA	24	6	589	29.45	NA	NA	NA	NA	NA	NA	NA
591	NA	NA	24	6	590	29.5	NA	NA	NA	NA	NA	NA	NA
592	NA	NA	24	6	591	29.55	NA	NA	NA	NA	NA	NA	NA
593	NA	NA	24	6	592	29.6	NA	NA	NA	NA	NA	NA	NA
594	NA	NA	24	6	593	29.65	NA	NA	NA	NA	NA	NA	NA
595	NA	NA	24	6	594	29.7	NA	NA	NA	NA	NA	NA	NA
596	NA	NA	24	6	595	29.75	NA	NA	NA	NA	NA	NA	NA
597	NA	NA	24	6	596	29.8	NA	NA	NA	NA	NA	NA	NA
598	NA	NA	24	6	597	29.85	NA	NA	NA	NA	NA	NA	NA
599	NA	NA	24	6	598	29.9	NA	NA	NA	NA	NA	NA	NA
600	NA	NA	24	6	599	29.95	NA	NA	NA	NA	NA	NA	NA
601	NA	NA	24	6	600	30	NA	NA	NA	NA	NA	NA	NA
