# Supplementary material for: An automated feeding system for the African killifish reveals the impact of diet on lifespan and allows scalable assessment of associative learning
Source: eLife. 2022 Nov 10;11:e69008. doi: 10.7554/eLife.69008 (PMC9788828; doi:10.7554/eLife.69008)
Supplement: Figure 6—source data 3. [file elife-69008-fig6-data3.zip › Filtered and Interpolated Trajectories with Kinematics/t14_REC0010 DLC_likelihood-euclidean-filtered_splines-interpolated_kinematics_02_resnet50_TrainAllTheThingsJun28shuffle1_1030000.csv]

	x2	y2	fishnum	recording_num	bodyparts_coords	seconds	velocity_x	velocity_y	velocity_xy	velocity_xy_5frame	velocity_xy_10frame	velocity_xy_20frame	velocity_xy_40frame
1	NA	NA	14	10	0	0	0	0	0	NA	NA	NA	NA
2	NA	NA	14	10	1	0.05	NA	NA	NA	NA	NA	NA	NA
3	NA	NA	14	10	2	0.1	NA	NA	NA	NA	NA	NA	NA
4	NA	NA	14	10	3	0.15	NA	NA	NA	NA	NA	NA	NA
5	NA	NA	14	10	4	0.2	NA	NA	NA	NA	NA	NA	NA
6	NA	NA	14	10	5	0.25	NA	NA	NA	NA	NA	NA	NA
7	NA	NA	14	10	6	0.3	NA	NA	NA	NA	NA	NA	NA
8	NA	NA	14	10	7	0.35	NA	NA	NA	NA	NA	NA	NA
9	NA	NA	14	10	8	0.4	NA	NA	NA	NA	NA	NA	NA
10	NA	NA	14	10	9	0.45	NA	NA	NA	NA	NA	NA	NA
11	NA	NA	14	10	10	0.5	NA	NA	NA	NA	NA	NA	NA
12	NA	NA	14	10	11	0.55	NA	NA	NA	NA	NA	NA	NA
13	NA	NA	14	10	12	0.6	NA	NA	NA	NA	NA	NA	NA
14	NA	NA	14	10	13	0.65	NA	NA	NA	NA	NA	NA	NA
15	NA	NA	14	10	14	0.7	NA	NA	NA	NA	NA	NA	NA
16	NA	NA	14	10	15	0.75	NA	NA	NA	NA	NA	NA	NA
17	NA	NA	14	10	16	0.8	NA	NA	NA	NA	NA	NA	NA
18	NA	NA	14	10	17	0.85	NA	NA	NA	NA	NA	NA	NA
19	NA	NA	14	10	18	0.9	NA	NA	NA	NA	NA	NA	NA
20	NA	NA	14	10	19	0.95	NA	NA	NA	NA	NA	NA	NA
21	NA	NA	14	10	20	1	NA	NA	NA	NA	NA	NA	NA
22	NA	NA	14	10	21	1.05	NA	NA	NA	NA	NA	NA	NA
23	NA	NA	14	10	22	1.1	NA	NA	NA	NA	NA	NA	NA
24	NA	NA	14	10	23	1.15	NA	NA	NA	NA	NA	NA	NA
25	NA	NA	14	10	24	1.2	NA	NA	NA	NA	NA	NA	NA
26	NA	NA	14	10	25	1.25	NA	NA	NA	NA	NA	NA	NA
27	NA	NA	14	10	26	1.3	NA	NA	NA	NA	NA	NA	NA
28	NA	NA	14	10	27	1.35	NA	NA	NA	NA	NA	NA	NA
29	NA	NA	14	10	28	1.4	NA	NA	NA	NA	NA	NA	NA
30	NA	NA	14	10	29	1.45	NA	NA	NA	NA	NA	NA	NA
31	NA	NA	14	10	30	1.5	NA	NA	NA	NA	NA	NA	NA
32	NA	NA	14	10	31	1.55	NA	NA	NA	NA	NA	NA	NA
33	NA	NA	14	10	32	1.6	NA	NA	NA	NA	NA	NA	NA
34	NA	NA	14	10	33	1.65	NA	NA	NA	NA	NA	NA	NA
35	NA	NA	14	10	34	1.7	NA	NA	NA	NA	NA	NA	NA
36	NA	NA	14	10	35	1.75	NA	NA	NA	NA	NA	NA	NA
37	NA	NA	14	10	36	1.8	NA	NA	NA	NA	NA	NA	NA
38	NA	NA	14	10	37	1.85	NA	NA	NA	NA	NA	NA	NA
39	NA	NA	14	10	38	1.9	NA	NA	NA	NA	NA	NA	NA
40	NA	NA	14	10	39	1.95	NA	NA	NA	NA	NA	NA	NA
41	NA	NA	14	10	40	2	NA	NA	NA	NA	NA	NA	NA
42	150.818572998047	222.49348449707	14	10	41	2.05	NA	NA	NA	NA	NA	NA	NA
43	151.727493286133	220.523498535156	14	10	42	2.1	18.1784057617205	-39.3997192382801	43.3911547679138	NA	NA	NA	NA
44	151.971557617188	219.87483215332	14	10	43	2.15	4.8812866211	-12.9733276367199	13.8612477449546	NA	NA	NA	NA
45	152.946111043295	218.909337361653	14	10	44	2.2	19.4910685221396	-19.30989583334	27.4367240979892	27.9125149613617	NA	NA	NA
46	153.920664469401	217.943842569987	14	10	45	2.25	19.4910685221203	-19.3098958333201	27.4367240979615	24.7157767390811	NA	NA	NA
47	154.895217895508	216.97834777832	14	10	46	2.3	19.4910685221402	-19.30989583334	27.4367240979896	87.4041699144404	150.114985205787	NA	NA
48	155.226745605469	218.308013916016	14	10	47	2.35	6.63055419921989	26.5933227539199	27.4074636565105	147.37746781919	179.754539046548	NA	NA
49	166.452369689942	206.399871826172	14	10	48	2.4	224.51248168946	-238.16284179688	327.303213621751	209.847461634703	212.347083589608	NA	NA
50	177.677993774414	194.491729736328	14	10	49	2.45	224.51248168944	-238.16284179688	327.303213621737	272.317455450213	243.582080497362	NA	NA
51	189.706364222935	182.493571690151	14	10	50	2.5	240.56740897042	-239.96316092354	339.786693175525	334.793301354015	274.817077405119	NA	NA
52	201.734734671456	170.495413643973	14	10	51	2.55	240.56740897042	-239.96316092356	339.786693175539	337.289997264776	306.052074312873	220.313769611435	NA
53	213.763105119977	158.497255597796	14	10	52	2.6	240.56740897042	-239.96316092354	339.786693175525	339.786693175533	325.462535331999	227.884034669415	NA
54	225.791475568499	146.499097551618	14	10	53	2.65	240.56740897044	-239.96316092356	339.786693175553	339.786693175536	314.883421354601	237.036187667745	NA
55	237.81984601702	134.500939505441	14	10	54	2.7	240.56740897042	-239.96316092354	339.786693175525	339.786693175533	298.058156459847	242.663302518144	NA
56	249.848216465541	122.502781459263	14	10	55	2.75	240.567408970419	-239.96316092356	339.786693175538	316.131769309983	294.285355238467	249.551716876311	NA
57	261.876586914062	110.504623413086	14	10	56	2.8	240.56740897042	-239.96316092354	339.786693175525	292.476845444426	290.512554017083	252.262172496189	NA
58	270.707458496094	103.819961547852	14	10	57	2.85	176.61743164064	-133.69323730468	221.512073847774	256.329619744161	276.013530292282	253.089553405909	NA
59	279.538330078125	97.1352996826172	14	10	58	2.9	176.61743164062	-133.693237304696	221.512073847768	248.784017301398	261.725291745883	239.118481789279	NA
60	285.923156738281	92.3943405151367	14	10	59	2.95	127.69653320312	-94.8191833496099	159.050564674202	241.238414858633	241.744524538926	224.120485830172	NA
61	300.078796386719	97.6589851379394	14	10	60	3	283.112792968759	105.292892456054	302.058680961719	235.895291274582	224.286356347502	208.753540036841	NA
62	314.234436035156	102.923629760742	14	10	61	3.05	283.112792968741	105.292892456052	302.058680961701	230.97373804734	198.472270679504	199.21055101689	229.313196526509
63	323.865661621094	101.473236083984	14	10	62	3.1	192.624511718759	-29.0078735351599	194.79645592752	227.159429333691	180.716571479818	194.100996338974	230.673724607086
64	333.692565917969	100.873054504395	14	10	63	3.15	196.5380859375	-12.0036315917801	196.904307711556	199.788695393606	163.353542223957	195.42672179654	232.859790496059
65	340.184753417969	98.2583236694336	14	10	64	3.2	129.84375	-52.2946166992281	139.979021105956	155.706126500376	150.182815200497	196.752447254108	233.430021310471
66	348.252532958984	96.4855651855469	14	10	65	3.25	161.3555908203	-35.4551696777338	165.205011261296	125.537851685054	123.221724835215	198.078172711675	234.414488425491
67	352.308074951172	96.0189971923828	14	10	66	3.3	81.1108398437602	-9.3313598632821	81.6458364955507	95.7333464005735	107.908548016697	199.403898169243	236.655465752133
68	354.341613769531	96.8525695800781	14	10	67	3.35	40.6707763671807	16.671447753906	43.9550818509127	73.2062010673038	112.188462385665	206.643354593198	238.947066254252
69	355.527008056641	98.9325942993164	14	10	68	3.4	23.7078857422	41.6004943847662	47.8817812891519	46.6547542768238	129.128151847197	229.268809642997	232.92302544949
70	356.563385009766	98.0409317016602	14	10	69	3.45	20.7275390625	-17.8332519531241	27.3432944396075	60.1109695330174	151.76036996929	255.017340151474	225.603161796335
71	356.884796142578	96.4506988525391	14	10	70	3.5	6.42822265623977	-31.8046569824219	32.4477773088961	98.8390730862761	171.869989075848	248.691915538306	218.378771273725
72	362.724670410156	101.070648193359	14	10	71	3.55	116.79748535156	92.398986816398	148.926912776519	162.522957293821	200.335525658981	238.312623441582	210.301588120967
73	373.979553222656	104.872856140137	14	10	72	3.6	225.09765625	76.0441589355599	237.595599617206	230.314538871276	232.570137706577	233.463414544757	202.965033280225
74	392.233459472656	103.377418518067	14	10	73	3.65	365.078125	-29.9087524414	366.301202326878	297.085223874872	295.184077062038	228.683393324372	199.405228381671
75	410.487365722656	101.881980895996	14	10	74	3.7	365.078125	-29.9087524414202	366.30120232688	340.560081784944	359.851865102451	224.196740102797	195.245810271404
76	428.741271972656	100.386543273926	14	10	75	3.75	365.078125	-29.9087524414	366.301202326878	366.301202326879	374.162106241398	219.277259974672	191.086392161136
77	446.995178222656	98.8911056518556	14	10	76	3.8	365.078125	-29.908752441408	366.301202326879	427.845196830254	368.716698866468	221.048759008077	186.926974050868
78	465.249084472656	97.3956680297852	14	10	77	3.85	365.078125	-29.908752441408	366.301202326879	489.389191333626	354.738366703849	224.804579102594	182.395836159934
79	445.340835571289	124.588001251221	14	10	78	3.9	-398.16497802734	543.846664428716	674.021174843753	451.238988607923	328.238634801547	226.727569109702	177.973391823076
80	425.432586669922	151.780334472656	14	10	79	3.95	-398.16497802734	543.8466644287	674.02117484374	396.873315947992	296.633110236305	227.085837762497	175.653315853579
81	425.182861328125	160.554290771484	14	10	80	4	-4.99450683593977	175.47912597656	175.550188698366	343.175531080818	266.684530873497	228.004002510609	169.669975639883
82	424.408813476562	165.214080810547	14	10	81	4.05	-15.4809570312602	93.1958007812597	94.472839027225	228.63207277284	241.761992357172	221.392625225043	162.906954141278
83	422.311309814453	169.632064819336	14	10	82	4.1	-41.9500732421795	88.3596801757801	97.8122779910088	103.877029138984	217.039020498611	211.829070221475	158.747815692671
84	423.442413330078	174.569351196289	14	10	83	4.15	22.6220703125	98.7457275390602	101.30388330386	82.1300731390704	158.271061157367	203.383734966802	154.394603955432
85	424.113952636719	176.990234375	14	10	84	4.2	13.4307861328193	48.4176635742199	50.2459566744616	86.6506687663519	94.3198104225432	193.739173288699	152.310193646676
86	423.898040771484	180.324020385742	14	10	85	4.25	-4.31823730470001	66.6757202148398	66.8154086987971	90.9025099164041	81.8458987798198	184.094611610596	149.595133584037
87	424.822296142578	186.104385375977	14	10	86	4.3	18.4851074218807	115.6072998047	117.075817163632	87.9100495418941	74.0685515836182	174.450049932493	148.969052890541
88	422.585205078125	191.621673583984	14	10	87	4.35	-44.7418212890602	110.34576416014	119.07148374127	84.7625917061024	68.9197737391023	158.14831772667	149.285241063161
89	420.176025390625	195.203994750977	14	10	88	4.4	-48.18359375	71.6464233398597	86.3415814313094	81.5617244205692	78.5288351320578	126.677974003155	149.503261749826
90	420.985290527344	196.727874755859	14	10	89	4.45	16.1853027343795	30.4776000976403	34.5086674955032	61.4864344008844	90.8452363410936	96.2892915556849	152.308105465212
91	420.182647705078	199.138305664062	14	10	90	4.5	-16.0528564453193	48.2086181640597	50.8110722711314	46.9370375618004	101.504692347696	90.6480357414596	151.751749211705
92	420.46435546875	198.352294921875	14	10	91	4.55	5.63415527343977	-15.7202148437398	16.6993670652083	69.1476207222216	107.138107507815	87.5012848409733	149.391170883516
93	422.385192871094	199.646621704102	14	10	92	4.6	38.4167480468795	25.8865356445398	46.3244995458499	96.9278809760847	99.2576149547283	84.0322168405854	145.002259769287
94	427.345275878906	208.179443359375	14	10	93	4.65	99.2016601562409	170.65643310546	197.394497233415	121.447660274823	95.084886848944	80.105814586491	136.788352159152
95	428.468373616536	199.581990559896	14	10	94	4.7	22.4619547525992	-171.94905598958	173.409968764819	152.789780614745	98.2587726888265	80.4236471905543	128.574444549017
96	429.591471354167	190.984537760417	14	10	95	4.75	22.4619547526208	-171.94905598958	173.409968764822	151.578192347656	99.4501727030993	79.9130071934009	119.810998980056
97	430.714569091797	182.387084960938	14	10	96	4.8	22.4619547525992	-171.94905598958	173.409968764819	121.022152975666	100.934018098328	76.8893467730054	111.146793906309
98	431.553131103516	180.556701660156	14	10	97	4.85	16.7712402343807	-36.6076660156403	40.2665582104056	99.5896644015683	99.1446599420685	73.7659030237283	104.477892278037
99	431.523223876953	178.326187133789	14	10	98	4.9	-0.598144531260232	-44.6102905273398	44.614300373467	77.4526851313757	81.6827940409241	72.2789543899493	91.9616129844086
100	433.914672851562	176.034286499023	14	10	99	4.95	47.8289794921795	-45.8380126953199	66.2475258943279	49.0782555819117	70.0020580400151	77.5303731679279	76.6718525795597
101	431.08837890625	174.674819946289	14	10	100	5	-56.5258789062398	-27.1893310546801	62.7250724138592	46.7111275364809	58.3213220391058	75.4994959128008	72.7203951982178
102	432.205505371094	173.561889648438	14	10	101	5.05	22.3425292968795	-22.2586059570199	31.537821017499	42.3434351061817	46.6405860381961	77.3897165419897	71.4660200553228
103	431.832214355469	172.190231323242	14	10	102	5.1	-7.4658203125	-27.4331665039205	28.4309179832513	40.414451678462	48.2741910927284	78.1754493170978	69.4690205892704
104	431.966522216797	171.059387207031	14	10	103	5.15	2.68615722656023	-22.6168823242199	22.7758382219714	39.1899589468359	49.4730219309546	70.1929693515009	67.0671725122703
105	434.411138916016	169.633383178711	14	10	104	5.2	48.8923339843802	-28.5200805663999	56.6026087557289	44.2029164944804	56.8019736470293	63.4097158093339	66.3941465549081
106	436.855755615235	168.207379150391	14	10	105	5.25	48.8923339843802	-28.5200805663999	56.6026087557289	49.837254648976	51.5488191225024	55.5273863495151	64.9298241932961
107	439.300372314453	166.78137512207	14	10	106	5.3	48.8923339843598	-28.5200805664203	56.6026087557216	56.6026087557275	53.845414985651	47.8435378801245	62.6994291152666
108	441.744989013672	165.35537109375	14	10	107	5.35	48.8923339843802	-28.5200805663999	56.6026087557289	73.1894956155967	57.2062386921272	50.8074668294044	59.9034013049472
109	444.189605712891	163.92936706543	14	10	108	5.4	48.8923339843802	-28.5200805663999	56.6026087557289	63.9076792981689	58.7031446620777	57.2452519656618	57.9044441316271
110	437.253601074219	164.683227539062	14	10	109	5.45	-138.720092773441	15.0772094726398	139.537043055075	63.4879134768216	56.8173735786526	57.0544136034346	58.9180473768331
111	436.753448486328	164.585159301758	14	10	110	5.5	-10.0030517578193	-1.96136474607954	10.1935271685897	64.5752227352784	52.7334506599244	54.792754654976	59.8762715156521
112	438.429016113281	162.435943603516	14	10	111	5.55	33.5113525390602	-42.9843139648403	54.5037796489853	60.803680568428	49.0464897220529	55.4307552696724	60.4387410970726
113	436.997619628906	159.683990478516	14	10	112	5.6	-28.6279296875	-55.0390625	62.0391550480126	40.4452515417085	53.3407425660804	54.9058243379555	59.5520958853599
114	438.863372802734	159.39998626709	14	10	113	5.65	37.3150634765591	-5.68008422852017	37.744897921477	41.55922202168	65.017482000369	54.0285304380497	55.301653390054
115	440.729125976562	159.115982055664	14	10	114	5.7	37.3150634765602	-5.6800842285196	37.744897921478	34.6050659672841	57.3068535598398	52.3646459192619	51.9911461694514
116	440.828887939453	159.897811889648	14	10	115	5.75	1.99523925782046	15.6365966796801	15.763379568447	42.1062623968824	58.0366901874496	49.9466411931912	48.1620384820557
117	441.488739013672	160.63134765625	14	10	116	5.8	13.1970214843795	14.6707153320398	19.7329993770061	69.2312834323101	57.0160955536937	48.5095114575278	44.2532146344391
118	442.162841796875	165.562744140625	14	10	117	5.85	13.4820556640602	98.6279296875	99.545137196004	74.1684555779711	52.6054099837838	46.040899586166	43.7862616585165
119	441.533782958984	174.208389282227	14	10	118	5.9	-12.5811767578205	172.91290283204	173.370003098616	74.5141583532192	49.3539162140218	43.5299338733049	42.7742871568962
120	438.911468505859	175.901748657227	14	10	119	5.95	-52.4462890625	33.8671875	62.4307586497831	79.4271251401032	47.9119182598711	40.3057215857384	43.0612179169902
121	439.767578125	176.080612182617	14	10	120	6	17.1221923828205	3.57727050779999	17.4918934446872	63.1045575706852	47.159831726458	44.2530471185033	42.4386657434525
122	440.696868896484	178.091125488281	14	10	121	6.05	18.5858154296795	40.2102661132801	44.2978333114264	29.4765489957334	47.9725331930026	43.4877656521555	42.3293803093239
123	440.1796875	178.823547363281	14	10	122	6.1	-10.3436279296795	14.6484375	17.9322993489138	21.6553809417712	38.7410566062517	40.928742453622	43.0089048432315
124	440.239318847656	179.078155517578	14	10	123	6.15	1.19262695312045	5.09216308594034	5.22996022385666	19.8055050996969	22.0423857462408	40.4103374286072	43.0728512098014
125	440.839019775391	180.078399658203	14	10	124	6.2	11.9940185547	20.0048828125	23.3249183799718	16.517941245902	23.3045896116369	40.572576529569	42.5964467558589
126	440.952178955078	179.682113647461	14	10	125	6.25	2.26318359373977	-7.92572021484034	8.24251423431599	14.3775556418181	30.469404049557	40.7966906145962	41.6486886008034
127	442.335693359375	179.519821166992	14	10	126	6.3	27.6702880859398	-3.24584960938012	27.8600140424518	14.6082224967482	29.9594357506174	40.6628913887537	40.4132014807242
128	442.621612548828	179.741058349609	14	10	127	6.35	5.71838378906023	4.42474365234034	7.23037132849433	24.9537982815026	29.2520749234602	36.7650564876286	39.9006282013547
129	442.322692871094	179.852920532227	14	10	128	6.4	-5.97839355468068	2.23724365235967	6.38329449850711	41.1333029994172	31.4667586431926	28.3033223481306	38.9547399856391
130	442.625885009766	183.593292236328	14	10	129	6.45	6.06384277344091	74.8074340820204	75.0527973037438	43.4009302553328	33.2332347992668	29.0680222305458	36.3954008417688
131	441.591827392578	187.928680419922	14	10	130	6.5	-20.6811523437602	86.7077636718795	89.1400378238889	44.1265942051024	34.4335495027344	30.084576831929	37.3639557975495
132	440.992370605469	189.794662475586	14	10	131	6.55	-11.9891357421807	37.3196411132801	39.19815032203	48.3252947896369	33.3532495845048	29.2280053489754	36.7446406338983
133	441.375183105469	190.179672241211	14	10	132	6.6	7.65625	7.7001953125	10.858691077342	41.5126713170311	34.7890563690056	31.1119853485074	36.2786030869707
134	441.291625976562	191.545959472656	14	10	133	6.65	-1.67114257813978	27.3257446289	27.37679742118	27.7337960060516	34.5642589500205	32.1171719815531	36.3738804782351
135	440.900939941406	193.557861328125	14	10	134	6.7	-7.81372070311932	40.2380371093801	40.9896799407144	23.3055689136768	34.8314548494548	32.8282475924559	36.6053597249306
136	440.749359130859	192.556991577148	14	10	135	6.75	-3.03161621094091	-20.0173950195398	20.2456612689913	25.4515185329089	29.699749614301	33.3507360084156	36.785420548912
137	441.214660644531	193.271728515625	14	10	136	6.8	9.30603027344091	14.2947387695398	17.057014860156	20.803223110404	28.4965749473335	32.3168915039206	37.7548904427519
138	440.145172119141	193.125625610352	14	10	137	6.85	-21.3897705078	-2.92205810546022	21.5884391735029	28.1502383818784	32.9718957735546	33.7603568165433	35.6137354224788
139	440.216491699219	192.931549072266	14	10	138	6.9	1.42639160155909	-3.88153076171989	4.13532030865519	31.6657032225504	32.7675853199137	34.3795460979733	31.6720615938709
140	442.692932128906	195.926559448242	14	10	139	6.95	49.5288085937409	59.9002075195199	77.7247562980867	33.6875809809902	32.4232603856449	32.4850800977993	30.4343457338674
141	442.526763916016	197.810394287109	14	10	140	7	-3.32336425779999	37.6766967773403	37.8229854723509	40.4922730142004	32.2679225140968	30.4748644765956	31.0027315023336
142	442.674468994141	199.160659790039	14	10	141	7.05	2.9541015625	27.0053100586	27.166403652355	44.7319475294234	31.2805334233364	30.0015156156411	30.9009687741314
143	441.094146728516	201.448516845703	14	10	142	7.1	-31.6064453125	45.7571411132801	55.611899339554	36.6962823894114	32.731657264081	31.6284637203195	31.4583443949915
144	440.642730712891	202.632034301758	14	10	143	7.15	-9.0283203125	23.6703491211	25.3336928847703	32.8701418056433	34.1948332459261	32.337423527863	32.3332784939785
145	440.873138427734	204.495162963867	14	10	144	7.2	4.60815429685908	37.2625732421795	37.546430598027	28.8734858656827	30.1387053461439	32.6381429202922	32.7558386390626
146	440.721008300781	205.41731262207	14	10	145	7.25	-3.04260253905909	18.4429931640602	18.6922825535102	24.9710415139617	31.2499793388903	32.7741504832277	33.9541943607453
147	440.569702148438	205.743041992188	14	10	146	7.3	-3.02612304686022	6.51458740236023	7.18312395255221	23.6577189624288	31.5064562839488	34.8468894967501	33.6631648746698
148	439.458679199219	204.320510864258	14	10	147	7.35	-22.2204589843807	-28.4506225586	36.0996775809489	23.5811283028763	30.2850316670843	34.4624143573289	35.4569413636818
149	440.397003173828	204.328018188477	14	10	148	7.4	18.7664794921807	0.150146484379547	18.7670801271058	29.6298168721373	31.9072617358122	35.0408008396112	37.8198490180491
150	440.490509033203	206.183837890625	14	10	149	7.45	1.8701171875	37.1163940429602	37.1634773002645	34.1394267022148	32.8530254549395	31.8006692371889	39.3058025956951
151	441.873443603516	208.20231628418	14	10	150	7.5	27.6586914062602	40.3695678711	48.9357253998148	35.5990218202069	33.2803784523586	31.9208861727382	37.8837894295816
152	440.989715576172	209.397674560547	14	10	151	7.55	-17.6745605468807	23.9071655273398	29.7311731029399	40.1568045091957	38.4132455701637	32.5739321992873	37.6455989986034
153	438.841430664062	209.09228515625	14	10	152	7.6	-42.9656982422	-6.10778808593977	43.3976531709093	42.1249226070026	36.1931714505767	31.8047034414755	39.5748192217491
154	439.799468994141	210.93603515625	14	10	153	7.65	19.1607666015807	36.875	41.5559935720499	36.93094003258	35.8867684332963	32.5493850064038	41.5472190148894
155	437.949584960938	209.486419677734	14	10	154	7.7	-36.9976806640602	-28.9923095703199	47.0040677892992	42.6870644381127	33.462633128234	32.6834296856693	41.1683652177405
156	438.935241699219	208.897308349609	14	10	155	7.75	19.7131347656193	-11.7822265625	22.9658125277019	36.7873210809466	32.5917930065862	34.5576527130751	42.3811167705771
157	438.388854980469	206.023193359375	14	10	156	7.8	-10.927734375	-57.4822998046801	58.5117951306032	31.6167323573969	33.6414081146259	35.0094382454189	44.1225442606386
158	438.364044189453	206.717697143555	14	10	157	7.85	-0.496215820319321	13.8900756836	13.8989363850789	24.8003436494654	33.3243752158667	37.1535259108203	45.9056630093983
159	437.816284179688	207.280212402344	14	10	158	7.9	-10.9552001953	11.2503051757801	15.7030499543014	28.2526459805923	33.1915082769954	41.260151938125	47.325466662241
160	438.462036132812	207.258819580078	14	10	159	7.95	12.9150390624795	-0.42785644531989	12.9221242496415	24.595751791139	32.5138339163991	46.1265250935908	46.382420040154
161	437.836254882812	205.347277832031	14	10	160	8	-12.5156249999998	-38.23083496094	40.2273241833365	29.8614293507867	35.8349269737916	45.2927143825675	46.7484070273166
162	437.210473632812	203.435736083984	14	10	161	8.05	-12.5156249999998	-38.23083496094	40.2273241833365	34.7662841965938	31.6056309206741	45.2896823815656	47.0193195306387
163	436.584692382812	201.524194335938	14	10	162	8.1	-12.5156249999998	-38.2308349609201	40.2273241833176	40.2273241833328	38.1138803710638	47.5211747231787	46.2687560164648
164	435.958911132812	199.612652587891	14	10	163	8.15	-12.5156250000009	-38.23083496094	40.2273241833369	43.4172079669908	46.6335354429537	50.7570145019159	49.8816056126927
165	435.333129882812	197.701110839844	14	10	164	8.2	-12.5156249999998	-38.23083496094	40.2273241833365	38.6155100502091	58.7904170589476	49.6985875151889	53.1891367660893
166	433.088226318359	199.389297485352	14	10	165	8.25	-44.8980712890602	33.7637329101597	56.1767431016264	46.3663313913409	57.9936357585489	51.9880830579265	56.9680216205981
167	432.621490478516	200.052459716797	14	10	166	8.3	-9.33471679685908	13.2632446289	16.2188345994282	58.5007866893136	56.9379566485054	53.3981990245271	61.0346354401316
168	428.791595458984	199.089614868164	14	10	167	8.35	-76.5979003906409	-19.2568969726597	78.9814308889765	77.3535099345624	61.7179742304908	57.3489116614678	64.378335418955
169	425.319488525391	195.42951965332	14	10	168	8.4	-69.4421386718591	-73.2019042968801	100.8996006732	72.5700635501069	68.3225207268364	59.6101324848708	75.8075893780975
170	422.401123046875	189.371246337891	14	10	169	8.45	-58.3673095703205	-121.16546630858	134.49094040958	75.2604032468018	66.8833411139787	60.964170843119	86.7769334079104
171	423.028106689453	187.885116577148	14	10	170	8.5	12.5396728515602	-29.7225952148597	32.2595111793492	77.0696170696407	68.1412391420615	61.5759278818951	87.3970981052288
172	424.483032226562	187.59521484375	14	10	171	8.55	29.0985107421795	-5.79803466796022	29.6705330829024	78.1442547643593	75.1907671283802	61.4647068619901	88.3143163757111
173	428.497619628906	185.791000366211	14	10	172	8.6	80.2917480468807	-36.0842895507801	88.0275000031712	56.413172293395	76.5839429518718	60.732808591454	92.5394680723782
174	432.675170898438	182.507278442383	14	10	173	8.65	83.5510253906398	-65.6744384765597	106.272789146793	63.7124147340161	72.5867295267878	67.2138262189817	96.8106612590171
175	432.165893554688	183.694427490234	14	10	174	8.7	-10.185546875	23.7429809570199	25.8355280547588	75.1211310099586	63.1379246272905	73.6948438465092	97.0469906930224
176	433.232391357422	186.962600708008	14	10	175	8.75	21.3299560546795	65.3634643554801	68.7557233824551	76.0982688341028	65.1582200052413	79.3783905281212	98.3233067738577
177	435.003784179688	190.919937133789	14	10	176	8.8	35.4278564453205	79.1467285156199	86.7141144626149	67.0292042892163	65.9914570754747	87.0598326348442	97.4781098600795
178	433.549652099609	195.332153320312	14	10	177	8.85	-29.0826416015807	88.2443237304597	92.9131891238922	69.862676961186	59.7476429524172	91.6031449270898	98.047881975796
179	435.438934326172	197.721923828125	14	10	178	8.9	37.7856445312602	47.7954101562602	60.9274664223608	66.6040252764664	66.1051317111269	110.35502681807	99.1183161676474
180	434.686553955078	199.575164794922	14	10	179	8.95	-15.0476074218795	37.0648193359398	40.0028914146073	56.8617831409907	80.5063465790398	127.42734172223	100.466127951989
181	436.389343261719	201.57048034668	14	10	180	9	34.0557861328193	39.9063110351602	52.4624649588568	43.3970170707317	90.6155419141808	129.50148182789	101.610352208025
182	436.793182373047	203.427215576172	14	10	181	9.05	8.07678222656023	37.1347045898398	38.0029037852365	65.1810591330374	98.9288981413083	131.338950369857	103.110482163578
183	437.0517578125	204.680282592773	14	10	182	9.1	5.17150878906023	25.0613403320204	25.5893587725969	91.1500161968936	106.622346902308	137.557761421578	103.949975436954
184	445.294665527344	202.636987304687	14	10	183	9.15	164.85815429688	-40.86590576172	169.847676733889	114.627058551895	148.123324109352	142.864308016118	104.219824874342
185	453.537573242188	200.593692016601	14	10	184	9.2	164.858154296879	-40.86590576172	169.847676733888	140.996013141626	191.71675881717	144.395393870856	104.384366699702
186	461.780480957031	198.550396728516	14	10	185	9.25	164.85815429686	-40.8659057617001	169.847676733865	169.847676733884	193.844743650539	144.658530489789	103.576790350607
187	470.023388671875	196.50710144043	14	10	186	9.3	164.85815429688	-40.86590576172	169.847676733889	231.065589085667	196.686443664239	141.558020695632	103.254138917759
188	478.266296386719	194.463806152344	14	10	187	9.35	164.858154296879	-40.86590576172	169.847676733888	292.283501437446	215.367879890738	138.746852290124	104.145150067369
189	456.54035949707	204.173301696778	14	10	188	9.4	-434.518737792979	194.18991088868	475.937238492805	273.062428749182	219.62348432111	138.626499850424	104.488206972373
190	434.814422607422	213.882797241211	14	10	189	9.45	-434.518737792961	194.18991088866	475.93723849278	252.376874186851	208.284441162672	139.968085060858	103.991480383967
191	431.233764648438	214.762405395508	14	10	190	9.5	-71.6131591796795	17.5921630859403	73.742313292549	260.888083047592	198.701519065397	141.644776534155	106.050539526318
192	429.655944824219	217.684646606445	14	10	191	9.55	-31.5563964843807	58.4448242187398	66.4199039222342	208.181379556553	184.187143249956	144.756257465167	108.174323121079
193	420.960494995118	223.781982421875	14	10	192	9.6	-173.90899658202	121.9467163086	212.403721037592	124.285380887898	170.871357677941	147.167142282455	108.839182542834
194	412.265045166016	229.879318237305	14	10	193	9.65	-173.908996582039	121.9467163086	212.403721037608	124.340609381611	129.129675591496	141.225823529701	109.047909735998
195	411.696350097656	232.644302368164	14	10	194	9.7	-11.3739013672	55.2996826171801	56.457245149508	115.99741231306	88.2194113045465	135.073889552896	111.267568456463
196	414.50732421875	235.051635742188	14	10	195	9.75	56.2194824218795	48.1466674804801	74.0184557611137	80.8546323082893	89.4448094177712	127.775190173094	112.414222293736
197	415.418395996094	235.885696411133	14	10	196	9.8	18.2214355468795	16.6812133789	24.703918579478	50.0779716264388	92.8260712660947	119.448445200674	113.111916354005
198	416.801361083984	237.091003417969	14	10	197	9.85	27.6593017578	24.1061401367199	36.6898210137392	52.1534417211948	78.9664046741717	116.687155207648	113.654633547741
199	419.634460449219	236.359466552734	14	10	198	9.9	56.6619873047	-14.6307373047	58.5204176283554	54.5490094539312	62.828162738293	98.6213871266754	114.996993809016
200	422.863067626953	237.221588134766	14	10	199	9.95	64.5721435546807	17.2424316406398	66.834595623288	69.6547302191296	61.8633379431197	80.5556190457048	131.464013417449
201	426.989135742188	236.011642456055	14	10	200	10	82.5213623047	-24.1989135742199	85.9962944247956	77.0781770400542	56.8488612807904	82.5995972247458	147.619543687276
202	431.712860107422	237.685806274414	14	10	201	10.05	94.4744873046795	33.4832763671801	100.23252240547	75.5783538501472	54.7097471513927	85.0096958723015	147.338884422639
203	435.322814941406	236.919692993164	14	10	202	10.1	72.1990966796807	-15.322265625	73.8070551183621	71.5732341650445	62.5029527373557	80.1206036640904	147.586398350572
204	437.873504638672	236.963455200195	14	10	203	10.15	51.0137939453193	0.875244140619884	51.0213016788203	59.1487131076496	68.113098661855	75.2315114558784	144.620076004697
205	440.192932128906	237.276443481445	14	10	204	10.2	46.3885498046807	6.259765625	46.8089971977746	39.7647640836558	72.8918267868631	78.1397430420705	142.671382995859
206	440.327178955078	238.462554931641	14	10	205	10.25	2.68493652343977	23.7222290039199	23.8736891378211	47.9277284346572	75.7543850317203	80.1699140976832	139.257638864927
207	440.182006835938	238.382797241211	14	10	206	10.3	-2.90344238279999	-1.5951538086	3.31277728550085	60.6478434735628	77.1933204785083	84.6658120123778	136.018344312597
208	434.469337463379	238.841976165772	14	10	207	10.35	-114.25338745118	9.18357849122003	114.621876873369	74.2104194086818	81.2748026540091	88.5624148053582	132.801898925513
209	428.756668090821	239.301155090332	14	10	208	10.4	-114.253387451161	9.18357849120014	114.621876873348	92.3600569557911	87.6348601734638	91.3674877676089	122.953313359963
210	423.043998718262	239.760334014893	14	10	209	10.45	-114.25338745118	9.18357849122003	114.621876873369	114.621876873361	94.4161481410213	122.95994177404	112.864046571335
211	417.331329345703	240.219512939453	14	10	210	10.5	-114.25338745118	9.18357849120014	114.621876873368	114.621876873361	103.490966914576	153.594310840397	111.554927038326
212	411.618659973145	240.678691864014	14	10	211	10.55	-114.253387451161	9.18357849122003	114.62187687335	114.621876873365	114.621876873363	149.921511380111	110.737178453878
213	405.905990600586	241.137870788575	14	10	212	10.6	-114.25338745118	9.18357849121946	114.621876873369	114.621876873361	114.621876873361	148.005654418689	106.900065972527
214	400.193321228027	241.597049713135	14	10	213	10.65	-114.25338745118	9.18357849120014	114.621876873368	114.621876873361	114.621876873363	148.014328479693	104.254082172865
215	394.480651855469	242.056228637696	14	10	214	10.7	-114.253387451161	9.18357849122003	114.62187687335	114.621876873365	173.028056761218	150.268876438823	104.519736497627
216	388.76798248291	242.515407562256	14	10	215	10.75	-114.25338745118	9.18357849120014	114.621876873368	114.62187687336	231.434236649073	150.74008755676	103.9177703579
217	383.055313110351	242.974586486817	14	10	216	10.8	-114.25338745118	9.18357849122003	114.621876873369	114.621876873361	222.649702281714	152.58824342452	104.299448230235
218	377.342643737793	243.433765411377	14	10	217	10.85	-114.253387451159	9.18357849120014	114.621876873347	231.434236649074	214.736506183369	148.916642643379	104.489987015665
219	371.629974365234	243.892944335938	14	10	218	10.9	-114.253387451181	9.18357849122003	114.62187687337	348.246596424785	208.393796785923	147.285239593251	103.176093862985
220	406.278366088867	239.433555603028	14	10	219	10.95	692.967834472661	-89.1877746582003	698.683675751918	330.677527690063	206.121604736625	145.172474096965	102.060586807868
221	440.9267578125	234.974166870117	14	10	220	11	692.96783447266	-89.1877746582202	698.683675751919	314.851135493377	197.989208198944	140.510256851907	101.361284389223
222	440.830230712891	233.638824462891	14	10	221	11.05	-1.93054199217954	-26.7068481445199	26.7765331997631	302.165716698485	190.554609975676	136.464661035454	99.5515177689435
223	440.0126953125	232.063873291016	14	10	222	11.1	-16.3507080078205	-31.4990234375	35.4899158899141	180.808972824175	183.211408413396	133.679528280963	99.2568589114898
224	437.562103271484	231.324371337891	14	10	223	11.15	-49.0118408203205	-14.7900390625	51.1947828989118	47.7318199731037	179.948602313139	133.276652889851	98.7178948111122
225	432.991851806641	230.848129272461	14	10	224	11.2	-91.4050292968591	-9.5248413086	91.8999563803688	50.4316922612894	117.316891432712	130.899729953184	99.1509934881454
226	431.434753417969	230.2587890625	14	10	225	11.25	-31.1419677734409	-11.7868041992199	33.2979114965606	51.5716813334161	49.5862770547404	127.665626618117	99.7495680978736
227	430.589538574219	228.430953979492	14	10	226	11.3	-16.904296875	-36.5567016601602	40.2758946406917	57.7314879277929	50.2796197891949	123.933084448093	99.8522255750627
228	428.724578857422	227.557205200195	14	10	227	11.35	-37.2991943359398	-17.4749755859398	41.189861250548	53.8248100412484	52.6225503785576	120.417559225972	98.1351945533919
229	427.828369140625	223.556671142578	14	10	228	11.4	-17.9241943359398	-80.0106811523398	81.9938158707955	51.4407341363772	58.1595089937783	114.984699958361	95.6484446851691
230	428.634552001953	220.029296875	14	10	229	11.45	16.1236572265602	-70.5474853515602	72.3665669476466	50.1275473171004	55.677855169743	81.1612318416946	93.0597677501131
231	428.130187988281	219.086898803711	14	10	230	11.5	-10.0872802734398	-18.8479614257801	21.3775319722044	53.673419423699	57.3420450372897	49.1282579380485	91.8155427852411
232	428.027099609375	220.769241333008	14	10	231	11.55	-2.06176757812045	33.6468505859403	33.7099605443077	58.5875300597637	57.311558920509	49.1815241577757	90.9360709047359
233	429.439239501953	218.183792114258	14	10	232	11.6	28.2427978515602	-51.708984375	58.919221783541	57.5309002982376	57.6237100385482	50.5080634042909	89.6026326877842
234	429.219482421875	212.860107421875	14	10	233	11.65	-4.39514160156023	-106.47369384766	106.564369051119	63.2433559382021	50.0207976035836	49.421461142531	87.4438620281025
235	426.6005859375	210.764434814453	14	10	234	11.7	-52.3779296875	-41.9134521484398	67.0834181400161	64.4955705239175	45.0055722506774	48.0331105374678	85.1500491097421
236	428.435913085938	209.071350097656	14	10	235	11.75	36.7065429687602	-33.8616943359403	49.939810172027	61.5740006533974	48.6702388213567	48.7590486389872	82.9545641774287
237	426.788055419922	210.202178955078	14	10	236	11.8	-32.9571533203205	22.6165771484403	39.9710334728846	41.4540651474035	48.0834285263565	47.1162077256057	80.488062942786
238	425.528411865234	212.024826049805	14	10	237	11.85	-25.1928710937602	36.4529418945398	44.3113724309405	32.4802442031172	48.3935764300241	47.3537464634053	78.4703056186119
239	425.467712402344	212.316818237305	14	10	238	11.9	-1.21398925779999	5.83984375	5.96469152114909	34.0971217045112	40.6834132912836	44.0116497770874	75.6835458642287
240	425.881195068359	211.285934448242	14	10	239	11.95	8.26965332029999	-20.6176757812602	22.2143134185847	31.6712865287955	40.3883659051925	40.9470614032613	59.4501066240942
241	423.344512939453	212.693862915039	14	10	240	12	-50.7336425781193	28.1585693359403	58.024197678997	35.2131522066508	40.1760522406848	43.1208287185757	42.9350023754891
242	422.365386962891	213.68342590332	14	10	241	12.05	-19.5825195312398	19.7912597656199	27.8418575943063	39.9127614351638	36.9208565307025	45.4074807740173	44.3404802836588
243	420.946350097656	216.440734863281	14	10	242	12.1	-28.3807373047	55.1461791992199	62.020700820217	48.2964876072678	37.0837828882624	45.5257370946053	44.5686978695851
244	420.034393310547	215.283813476562	14	10	243	12.15	-18.2391357421807	-23.1384277343801	29.4627376637139	46.2549827768583	38.0025019505912	41.6110711663544	43.9798022631886
245	420.346038818359	218.475280761719	14	10	244	12.2	6.23291015623977	63.8293457031403	64.1329442791048	42.1704265326095	36.8885505558453	39.4003682663002	42.1532268312902
246	421.291381835938	220.671279907227	14	10	245	12.25	18.9068603515807	43.9199829101597	47.8166735269497	38.9544135698739	37.5714186157947	38.2435017367405	41.9107498099351
247	421.656829833984	220.734954833984	14	10	246	12.3	7.30895996091931	1.27349853514033	7.41907637306196	36.0922424660185	42.7315330216782	37.0430414374793	41.2291377119068
248	422.066986083984	218.474838256836	14	10	247	12.35	8.203125	-45.2023315429602	45.9406360065392	25.4806135044228	42.6578977591864	36.5230520112515	40.612841642479
249	422.824340820312	218.493881225586	14	10	248	12.4	15.1470947265602	0.380859375	15.1518821444372	28.8878544547311	42.5387290414251	36.3823917700961	39.021867213618
250	422.553070068359	218.976623535156	14	10	249	12.45	-5.42541503906023	9.6548461914	11.074799471126	43.2926395107469	38.412370627408	37.7389814064937	38.07367794407
251	422.58740234375	222.219085693359	14	10	250	12.5	0.686645507820458	64.8492431640602	64.8528782784914	46.3613819484989	36.3109512327963	36.7417468129296	38.6863787645053
252	421.306121826172	225.978912353516	14	10	251	12.55	-25.6256103515602	75.1965332031398	79.4430016531406	48.9852156168317	37.1652263442562	39.4994364095419	38.3368568014525
253	421.418273925781	229.041076660156	14	10	252	12.6	2.24304199218068	61.2432861328	61.2843481952994	51.3441277503932	35.9623211342406	38.6293323348793	37.3365079279911
254	421.592895507812	230.443801879883	14	10	253	12.65	3.49243164061932	28.0545043945403	28.2710504861012	43.7340480108615	34.762281589601	38.5381433838463	34.7969548296907
255	420.697326660156	231.154769897461	14	10	254	12.7	-17.9113769531193	14.2193603515597	22.8693601389335	31.0378131777655	38.5894122571421	36.2733431251127	33.4868519327857
256	421.706207275391	230.272674560547	14	10	255	12.75	20.1776123047	-17.6419067382801	26.8024795808327	25.5632603199823	35.9120750100646	35.062450980883	32.8325975410469
257	421.479339599609	231.037841796875	14	10	256	12.8	-4.53735351564092	15.3033447265602	15.9618274876606	20.5393475623703	36.2673397974057	35.3420676982079	32.2420256496898
258	423.158477783203	230.802291870117	14	10	257	12.85	33.5827636718807	-4.71099853516023	33.9115839063832	25.8346967638911	34.6007669105721	33.8719368215527	32.2017806668643
259	423.304351806641	230.742706298828	14	10	258	12.9	2.91748046876023	-1.19171142577954	3.15148669804125	28.0901020092677	34.5375577262675	34.0320846501485	32.8034155635673
260	422.546752929688	228.394592285156	14	10	259	12.95	-15.1519775390602	-46.9622802734403	49.3461061465375	41.4968664170459	34.1343156228173	35.2002944848787	32.8450206850897
261	422.6416015625	226.492980957031	14	10	260	13	1.89697265623977	-38.0322265625	38.0795058077157	43.638273501162	33.8139507289697	34.251928810435	31.8281162241111
262	423.508697509766	222.434799194336	14	10	261	13.05	17.3419189453205	-81.1636352539	82.9956495265516	48.5357678901648	33.5189090521597	31.2662328288878	31.9054230823896
263	424.685791015625	220.539672851562	14	10	262	13.1	23.5418701171795	-37.9025268554801	44.6186193269642	42.4339344817435	31.7815525088648	29.1472787613769	30.5911931286007
264	424.096130371094	219.289840698242	14	10	263	13.15	-11.7932128906205	-24.9966430664	27.6389586430549	39.5377994486717	33.3018877106961	27.9828384930271	30.0675755819543
265	423.154479980469	219.270599365234	14	10	264	13.2	-18.8330078125	-0.384826660159661	18.8369391044314	25.5409516872735	31.8111767126154	27.5733355992712	28.7019784392647
266	423.810668945312	220.251251220703	14	10	265	13.25	13.1237792968602	19.6130371093801	23.5988306423564	19.9248315165676	32.5917826108055	27.4216933453532	27.7985862556689
267	423.497253417969	220.821350097656	14	10	266	13.3	-6.26831054686022	11.4019775390597	13.0114107195607	18.0680075312274	26.2651258603698	27.4410098619002	29.234756148851
268	423.611724853516	221.640289306641	14	10	267	13.35	2.28942871094091	16.3787841797	16.5380184734348	21.1884189434872	23.6937906121817	27.8805093224772	29.6711991806532
269	422.741821289062	221.932723999023	14	10	268	13.4	-17.3980712890807	5.84869384764033	18.3548387163538	25.6457657729392	21.4281192597867	29.2244393570385	30.2446125299598
270	422.3916015625	223.618682861328	14	10	269	13.45	-7.00439453123977	33.7191772461	34.4389961657301	26.9893000334662	21.0123555757251	27.9510599636857	30.7962411449219
271	420.431488037109	222.426345825195	14	10	270	13.5	-39.2022705078205	-23.8467407226602	45.8855647896167	27.4627497077958	21.0294359617367	26.9144856352926	30.2469822097908
272	421.326904296875	222.840255737305	14	10	271	13.55	17.9083251953205	8.27819824220001	19.7290820221954	24.788230988346	21.3631106716408	24.3114097552373	29.039364982341
273	420.855590820312	223.659637451172	14	10	272	13.6	-9.42626953126023	16.3876342773398	18.9052668450833	20.8362922079631	23.9794661360896	22.5530539223222	28.363219963186
274	420.64013671875	223.534591674805	14	10	273	13.65	-4.30908203123977	-2.50091552733977	4.9822451191047	16.4131061505343	25.1469910033808	21.5970077800623	28.0739251829223
275	420.610534667969	224.267959594727	14	10	274	13.7	-0.592041015620453	14.6673583984398	14.6793022638155	15.7369213098154	24.090943214756	21.1306137534167	28.7810852694146
276	420.083618164062	223.202667236328	14	10	275	13.75	-10.5383300781398	-21.3058471679796	23.7696345024724	20.4961825643833	21.2371886597796	20.5347215304548	28.2840380766564
277	420.838470458984	223.51628112793	14	10	276	13.8	15.0970458984398	6.27227783203978	16.3481578186013	25.5057510184156	22.3576936501048	23.1274445994941	29.1289008448987
278	422.277557373047	225.093490600586	14	10	277	13.85	28.7817382812602	31.5441894531199	42.7015731179225	27.345594221549	21.4123172324626	25.4704615397537	29.4038721747936
279	422.829040527344	226.490051269531	14	10	278	13.9	11.0296630859398	27.9312133789	30.0300873892665	26.061271169025	21.7658963003378	26.457140409771	29.7165498224984
280	423.989959716797	226.21125793457	14	10	279	13.95	23.2183837890602	-5.57586669921989	23.8785182794822	28.9784659903941	21.2488719311084	26.392187804965	29.0706674885108
281	424.577880859375	225.573501586914	14	10	280	14	11.7584228515602	-12.7551269531199	17.3480192398527	22.3284519005419	20.0400070991728	26.2420356091465	28.6343678905659
282	425.147521972656	224.135513305664	14	10	281	14.05	11.3928222656205	-28.759765625	30.9341319254468	18.0260415822599	24.8917785273475	26.8124971357941	27.5160872957093
283	424.719360351562	223.935501098633	14	10	282	14.1	-8.56323242188068	-4.00024414061988	9.45150266866133	15.1521496406677	26.9614569434178	27.5791611649951	27.7000715956216
284	424.442199707031	224.258880615234	14	10	283	14.15	-5.54321289061932	6.46759033201988	8.51803579785652	14.0187430293206	27.7672898161612	28.1650118728174	27.980182617034
285	424.575531005859	223.802505493164	14	10	284	14.2	2.66662597655909	-9.1275024414	9.5090585715213	20.8050910643008	28.6934323951739	29.9888349395579	28.372844698445
286	424.873016357422	223.299896240234	14	10	285	14.25	5.94970703126023	-10.0521850586	11.6809861831169	31.5944619862936	31.2468825585134	29.1463828079595	28.1740597909232
287	426.248229980469	220.362594604492	14	10	286	14.3	27.5042724609398	-58.7460327148403	64.865872100348	37.5085380500625	31.2673006214835	30.8167918278971	28.5975367405423
288	428.047637939453	217.752899169922	14	10	287	14.35	35.9881591796807	-52.1939086914	63.3983572786254	42.2347151496801	33.7460050975277	30.92723502711	28.7398452339639
289	429.214630126953	216.247924804688	14	10	288	14.4	23.33984375	-30.0994873046795	38.0884161167011	48.4750220877062	34.564127445297	30.2086602879584	28.5642777028079
290	430.151458740234	214.88117980957	14	10	289	14.45	18.7365722656193	-27.3348999023602	33.1399440696092	41.7295101786662	38.7287979480074	30.1902750133358	28.1909057712452
291	431.136993408203	212.976974487305	14	10	290	14.5	19.7106933593807	-38.0841064453	42.8825208732471	35.8975482087617	38.2527585167463	30.3542501458392	27.3825391492935
292	432.507354736328	212.237991333008	14	10	291	14.55	27.4072265625	-14.7796630859398	31.1383125551481	31.6197168405315	36.7418051284468	30.7207648361814	27.4830735227706
293	431.969879150391	210.61262512207	14	10	292	14.6	-10.7495117187398	-32.5073242187602	34.2385474291028	35.2228807463347	34.8930131108023	32.8470892689211	27.0334769888136
294	431.150512695312	210.773254394531	14	10	293	14.65	-16.3873291015807	3.21258544921989	16.6992592755503	28.0304949457863	32.6500307597556	34.3633574540057	27.9821918980334
295	432.723114013672	208.75602722168	14	10	294	14.7	31.4520263672	-40.3445434570199	51.155763598625	31.7541000782274	31.6871176314977	35.6150756434734	27.9523788290308
296	432.408142089844	208.899307250977	14	10	295	14.75	-6.29943847656023	2.86560058593977	6.92059187050543	33.8884780128429	29.4616177331651	35.8133980513917	28.1002789498994
297	430.020843505859	209.599334716797	14	10	296	14.8	-47.7459716797	14.0005493164	49.7563382173534	33.6803446789797	30.1742290508792	34.0676288815904	27.8209703454053
298	427.879180908203	208.92431640625	14	10	297	14.85	-42.8332519531193	-13.5003662109398	44.9104371021802	28.1513545166608	31.9481734403146	32.0092289281742	29.3306722260312
299	427.106872558594	208.795791625977	14	10	298	14.9	-15.4461669921807	-2.57049560546022	15.6585926062345	30.8927405205438	34.1625874627143	30.6714149958447	30.0412687279321
300	425.961944580078	208.529266357422	14	10	299	14.95	-22.8985595703193	-5.3305053711	23.5108127870303	28.594358023531	32.5013533389393	29.9896237375254	29.8377871352391
301	425.324951171875	209.340423583984	14	10	300	15	-12.7398681640602	16.2231445312403	20.6275218899205	30.0078688677863	33.3740375860372	28.5230426894406	30.3844222399965
302	424.351531982422	207.693344116211	14	10	301	15.05	-19.4683837890602	-32.9415893554602	38.2644257322897	34.6448302464489	31.3934526347341	28.1536499097471	29.8874962186319
303	421.948852539062	208.684005737305	14	10	302	15.1	-48.0535888672	19.8132324218801	51.9779913234566	36.8513521612178	29.1254447455461	26.4877928126321	30.313860238862
304	420.070953369141	208.188507080078	14	10	303	15.15	-37.5579833984193	-9.90997314453978	38.8433994995474	35.8553346515306	28.6927992319337	27.7993719232495	30.36356987026
305	419.341094970703	209.753890991211	14	10	304	15.2	-14.5971679687602	31.3076782226597	34.543422360875	34.1925472459371	28.2921298435531	25.9159227185037	30.6094371377753
306	418.676666259766	209.340805053711	14	10	305	15.25	-13.2885742187398	-8.26171875	15.6474343414841	28.2430206233058	27.5844676457161	27.0541750918393	30.6208080938029
307	417.204681396484	209.616195678711	14	10	306	15.3	-29.4396972656409	5.5078125	29.9504887043224	22.7407682174186	26.1330707686149	24.8251488629135	29.3333963342825
308	416.219024658203	210.129959106445	14	10	307	15.35	-19.7131347656193	10.2752685546801	22.2303582103003	19.7329075258883	21.0274121849496	27.7341094249523	28.5400780663936
309	415.966857910156	209.62255859375	14	10	308	15.4	-5.04333496093977	-10.1480102539	11.3321374701111	19.3136006399016	21.4361563837846	29.8738771679059	27.759284908124
310	415.984191894531	208.647506713867	14	10	309	15.45	0.3466796875	-19.5010375976602	19.5041189032236	18.0735942912927	19.3304920980681	29.4852992571423	27.2008896661529
311	415.393280029297	208.316009521484	14	10	310	15.5	-11.8182373046807	-6.62994384765966	13.5508999115508	13.8118037465934	20.7343125976414	30.4145943341537	26.5000148290815
312	414.456390380859	207.586318969727	14	10	311	15.55	-18.7377929687602	-14.5938110351403	23.7504569612777	20.1315445501506	18.256845091093	29.0542276010824	25.7808257469975
313	414.498718261719	207.568130493164	14	10	312	15.6	0.846557617200006	-0.363769531259663	0.921405486803843	18.9280766702478	26.3427741043585	27.7806312088028	25.2436671268374
314	413.843170166016	209.612121582031	14	10	313	15.65	-13.1109619140591	40.8798217773398	42.9308414878974	22.1550245553812	31.054955103878	26.3637822865143	27.8313672126124
315	414.212005615234	209.047592163086	14	10	314	15.7	7.37670898435908	-11.2905883789	13.4867795037094	18.4400958908932	30.6784686707315	25.6037986320772	29.697530983577
316	412.750579833984	208.788116455078	14	10	315	15.75	-29.228515625	-5.18951416015966	29.6856393372177	38.8737444621236	33.2447210225914	25.428218136214	33.1115187592213
317	412.751495361328	208.529327392578	14	10	316	15.8	0.0183105468806843	-5.17578125	5.17581363883773	41.9783656576054	31.9753844335498	24.5991637869746	34.4813593154258
318	413.886016845703	203.501251220703	14	10	317	15.85	22.6904296875	-100.5615234375	103.089648342956	42.4288606712152	34.533850232656	25.070927204613	34.6354565288217
319	415.873382568359	201.35823059082	14	10	318	15.9	39.7473144531193	-42.8604125976602	58.4539474653066	44.3344174898015	31.2914081892441	24.8471548204033	35.5923739772761
320	415.916198730469	200.57243347168	14	10	319	15.95	0.856323242200006	-15.7159423828	15.7392545717585	45.5106729762065	31.8771051660863	24.4121555947804	35.7511605529654
321	416.689971923828	198.770904541016	14	10	320	16	15.4754638671807	-36.0305786132801	39.2134234301492	30.1939560031885	30.1221236747867	24.4769869687225	38.0044988606236
322	416.416748046875	198.290283203125	14	10	321	16.05	-5.46447753906023	-9.61242675781989	11.0570910708624	20.6044507208827	30.9414824828563	23.4080015842479	40.3027776933692
323	415.936462402344	197.055068969727	14	10	322	16.1	-9.60571289062045	-24.7042846679602	26.5060634778657	21.3253496609574	23.7990803048676	23.9995414410427	41.896973868827
324	415.43212890625	196.908065795898	14	10	323	16.15	-10.0866699218795	-2.94006347657955	10.5064210537779	15.9098298597718	18.6393545369285	27.8633625019754	43.4151725097062
325	415.05322265625	196.018188476562	14	10	324	16.2	-7.578125	-17.7975463867205	19.3437492721316	16.3722919895061	18.1458425188293	33.4791392486503	45.4190112471145
326	414.449584960938	196.079971313477	14	10	325	16.25	-12.0727539062398	1.23565673830001	12.1358244242216	17.4042046065468	15.7092529148536	39.1688624266033	49.0318953809131
327	414.341369628906	195.420318603516	14	10	326	16.3	-2.16430664063978	-13.1930541992199	13.3694017195337	16.6742583529743	14.840618734946	44.1375697679382	49.7212284510948
328	413.519897460938	194.066818237305	14	10	327	16.35	-16.4294433593602	-27.0700073242199	31.665626563069	14.9663353767012	13.4652326494294	41.5368036326912	50.8141286894453
329	413.177062988281	194.066711425781	14	10	328	16.4	-6.85668945313978	-0.00213623048011868	6.85668978591557	15.5086759699353	24.4353168147067	41.3108707866463	51.2520915175633
330	413.457092285156	194.528671264648	14	10	329	16.45	5.6005859375	9.23919677734034	10.8041343907663	13.3089454803859	35.0811733312142	42.0170218487885	51.0200810111059
331	414.122528076172	194.857788085938	14	10	330	16.5	13.3087158203193	6.58233642580001	14.8475273903917	9.52626069231198	48.2156011784199	45.5944033870935	51.352055071413
332	414.165618896484	194.968215942383	14	10	331	16.55	0.861816406239768	2.2085571289	2.37074927178709	32.1963752764391	57.3336570530201	51.5513277856559	52.2808609181912
333	414.233917236328	194.334274291992	14	10	332	16.6	1.36596679688068	-12.6788330078205	12.7522026226993	55.1960112857272	59.2745269605147	56.0133165288513	52.3860535385846
334	413.942535400391	188.330978393555	14	10	333	16.65	-5.82763671873977	-120.06591796874	120.207262706551	80.9225263869046	63.9823870363641	60.466562732898	51.4246892736689
335	416.964202880859	182.814178466797	14	10	334	16.7	60.4333496093591	-110.33599853516	125.802314437207	101.358368625654	65.8882011787477	65.2342238621519	51.5579986186728
336	419.103546142578	175.966583251953	14	10	335	16.75	42.7868652343807	-136.95190429688	143.480102896279	109.022793228717	75.4795538593334	72.6355726256123	51.3803497005451
337	421.691223144531	171.42448425293	14	10	336	16.8	51.7535400390602	-90.8419799804602	104.549960465535	95.7683987962891	88.2620368363659	74.843293115215	51.6282898699872
338	422.667633056641	169.064804077148	14	10	337	16.85	19.5281982422	-47.1936035156398	51.0743256380157	76.5803910717681	98.5614004082732	76.5573301742777	49.537337964047
339	424.444976806641	167.036605834961	14	10	338	16.9	35.546875	-40.5639648437403	53.9352905444091	70.0365813317622	96.4978086510894	77.6570282147232	48.9005945174116
340	425.326385498047	165.831405639648	14	10	339	16.95	17.6281738281193	-24.1040039062597	29.8622758146021	75.1657050470776	95.3872743930895	77.6280064274314	49.6740063511104
341	426.68408203125	160.462356567383	14	10	340	17	27.1539306640602	-107.3809814453	110.761054196249	88.1000075878289	97.0555440728046	78.2271231741035	49.7592010236612
342	429.017639160156	154.385208129883	14	10	341	17.05	46.6711425781205	-121.54296875	130.195579042112	97.2272185058897	92.3529291774099	81.1537202521345	49.6955696680267
343	430.09765625	148.699584960938	14	10	342	17.1	21.6003417968795	-113.7124633789	115.745838341772	114.194157714411	93.8401333880406	80.7725656361266	49.5606169190644
344	431.583435058594	143.947891235352	14	10	343	17.15	29.7155761718795	-95.0338745117205	99.5713451347134	124.074506813847	91.3316693930824	74.9860160453625	49.8240136739979
345	429.744110107422	138.516006469727	14	10	344	17.2	-36.7864990234398	-108.6376953125	114.696971857208	109.540153307742	89.3678116761151	69.6368579886954	49.7160429120639
346	429.140197753906	130.530670166016	14	10	345	17.25	-12.0782470703193	-159.70672607422	160.162799693429	99.5802591882523	80.9746924888736	63.5918369744869	49.4984013854507
347	428.171966552734	127.82234954834	14	10	346	17.3	-19.3646240234409	-54.1664123535199	57.5238115115886	85.436120280275	74.0454036679031	59.1190099720363	49.9159058545688
348	425.539001464844	125.837455749512	14	10	347	17.35	-52.6593017578	-39.6978759765599	65.9463677443221	64.5414656378192	62.98373086398	57.5378722954028	49.5902391977033
349	424.173828125	125.371406555176	14	10	348	17.4	-27.3034667968795	-9.32098388672017	28.8506505948272	37.8748781639004	53.4742234396356	56.4903182481769	49.7883176353918
350	423.662689208984	125.364547729492	14	10	349	17.45	-10.2227783203205	-0.137176513679833	10.2236986449288	38.5506540280638	43.8864415843014	57.3309908534322	49.7670306465149
351	423.385620117188	124.051979064941	14	10	350	17.5	-5.54138183591931	-26.2513732910202	26.8298623238351	26.3872025397078	30.1281298761693	53.9239986602289	50.4785708164621
352	420.477355957031	123.149291992188	14	10	351	17.55	-58.1652832031398	-18.0537414550599	60.9026908324058	21.5123265989962	25.8850907666627	47.8398115503975	51.0225352172639
353	420.225463867188	123.101127624512	14	10	352	17.6	-5.03784179686022	-0.963287353519888	5.12911030254207	23.2314175307835	21.235611202765	43.1079173092776	51.1313480293567
354	420.072784423828	123.264778137207	14	10	353	17.65	-3.05358886720001	3.2730102539	4.47627089126902	22.3813815884382	21.6489671032715	39.1814646150978	48.887021209182
355	419.140533447266	123.137069702148	14	10	354	17.7	-18.6450195312398	-2.55416870118012	18.8191533038657	13.2195275052617	25.2941700307494	34.1978619619759	47.7263353316446
356	418.079223632812	123.522071838379	14	10	355	17.75	-21.2261962890807	7.70004272462018	22.5796826121086	16.0840198658222	26.8733048315843	26.3612301452892	45.0651497227416
357	418.534790039062	124.123725891113	14	10	356	17.8	9.111328125	12.0330810546798	15.0934204165229	21.7856076075468	21.634219432892	24.9885185939226	43.4831099268797
358	417.625366210938	124.468482971191	14	10	357	17.85	-18.1884765624795	6.89514160155994	19.4515721053449	27.3569225307153	23.2321037545751	22.6231482211289	42.8048664641584
359	416.385131835938	125.555549621582	14	10	358	17.9	-24.8046875	21.7413330078202	32.9842095998917	31.3652280747303	24.8887057905601	21.9196070560603	42.3593744239459
360	416.013366699219	127.859535217285	14	10	359	17.95	-7.43530273438068	46.0797119140599	46.6757279197084	30.0489113605223	24.5092823396503	21.9060548655984	42.973814765772
361	417.752624511719	126.628112792969	14	10	360	18	34.78515625	-24.6284484863199	42.6212103321835	30.380187643328	22.5943304144091	22.7300184588207	40.9677484987823
362	417.9970703125	126.976501464844	14	10	361	18.05	4.88891601562045	6.9677734375	8.51183684548293	27.9918039735734	24.0919464211824	20.8913501823933	39.0842415980495
363	418.4931640625	126.044967651367	14	10	362	18.1	9.921875	-18.6306762695401	21.1079535193734	21.6616421485854	24.0106852394929	21.4901304225868	37.2431399005435
364	419.149536132812	125.222702026367	14	10	363	18.15	13.1274414062398	-16.4453125	21.0422912511189	13.8234327540878	22.1902470088492	22.7880263730014	35.3326543717449
365	419.734039306641	124.750762939453	14	10	364	18.2	11.6900634765807	-9.43878173828011	15.0249187947681	18.1349814818426	18.5179397004473	25.8158126745938	33.2154134877344
366	419.86962890625	124.85578918457	14	10	365	18.25	2.71179199217954	2.10052490234006	3.43016335969583	17.6411828356578	18.5867320860572	26.5384624709962	31.7362036122878
367	419.154113769531	126.178092956543	14	10	366	18.3	-14.3103027343795	26.4460754394599	30.0695804842568	16.3886900441251	20.1484809318947	27.847209881723	33.4794204731152
368	419.280822753906	125.25479888916	14	10	367	18.35	2.5341796875	-18.4658813476599	18.6389602884494	15.3742372523093	19.7481570905984	28.0718606329139	34.5709281138911
369	420.016540527344	125.185317993164	14	10	368	18.4	14.7143554687591	-1.38961791991989	14.7798272934552	23.3500314180265	20.6873469554428	28.2284305997149	34.7539510188961
370	420.510711669922	125.243911743164	14	10	369	18.45	9.88342285156023	1.171875	9.95265483568921	22.1619803819468	27.1223430095372	28.6166386781117	36.0779522349655
371	421.036895751953	123.143356323242	14	10	370	18.5	10.5236816406205	-42.0111083984401	43.309134188282	21.855131345539	30.4825945275833	28.0114983373357	36.0713472096788
372	420.983673095703	121.938064575195	14	10	371	18.55	-1.064453125	-24.1058349609401	24.129325303858	24.9860038667605	31.6024733422636	30.3286716457014	36.4478956244931
373	421.314208984375	122.726844787598	14	10	372	18.6	6.61071777343977	15.7756042480599	17.1047151064109	38.8704487667652	32.133036026335	31.3783624918093	38.0524177088117
374	420.588531494141	121.389312744141	14	10	373	18.65	-14.5135498046795	-26.7506408691401	30.4341898995623	37.61515763714	34.2666141905805	31.4838441283919	38.7209732097274
375	417.927093505859	124.333404541016	14	10	374	18.7	-53.2287597656409	58.8818359375	79.3748793357129	41.0429663025805	38.7153376557761	32.2329650134929	40.1556145324476
376	416.138153076172	124.811149597168	14	10	375	18.75	-35.7788085937398	9.55490112304005	37.0326785401561	42.4109407071309	37.4362645886142	37.1111770792864	40.7907990039121
377	414.351531982422	125.843467712402	14	10	376	18.8	-35.732421875	20.6463623046801	41.2683686310605	43.5472245144006	40.5088623595081	41.9703223523078	40.7497827349499
378	413.190795898438	125.55012512207	14	10	377	18.85	-23.2147216796795	-5.86685180664006	23.9445871291626	38.560226544787	43.0085678930203	46.5187080066532	40.8480438307581
379	411.452880859375	125.059722900391	14	10	378	18.9	-34.7583007812602	-9.80804443358011	36.1156089359108	37.2573715400883	42.280341301341	47.5882949817319	40.4777797363653
380	408.974731445312	126.185791015625	14	10	379	18.95	-49.5629882812602	22.5213623046801	54.439889487645	39.9747584164358	37.3435870174485	50.2498496043326	40.2169665666291
381	408.950408935547	127.711517333984	14	10	380	19	-0.486450195299994	30.5145263671801	30.5184035166625	43.6061950789097	43.7397596309896	49.4126759605369	39.6196234220342
382	406.238586425781	127.300689697266	14	10	381	19.05	-54.2364501953193	-8.21655273436022	54.8553030127979	41.0134580882814	52.338171362352	52.0044410665929	40.005397670986
383	405.826507568359	129.365051269531	14	10	382	19.1	-8.24157714844091	41.2872314453	42.1017704415322	36.1269474901101	60.9043799869715	54.6147049950367	40.3422827165295
384	406.233856201172	130.448608398438	14	10	383	19.15	8.14697265626023	21.6711425781403	23.1519239827695	50.2221477218909	60.9099757728833	54.6539200464533	41.3894526525726
385	406.047912597656	131.937408447266	14	10	384	19.2	-3.71887207031932	29.7760009765597	30.0073364967883	64.7015843082683	61.7843615528892	54.4954163903013	41.5988985834571
386	404.060852050781	136.579742431641	14	10	385	19.25	-39.7412109375	92.8466796875	100.994404675567	78.2025648950333	61.3890873324597	55.043135536828	41.6722804847274
387	401.774291992188	142.517303466797	14	10	386	19.3	-45.7312011718602	118.75122070312	127.252485944685	80.8064934574851	63.5000197736777	53.6523555881768	42.0943421202339
388	400.021820068359	147.709884643555	14	10	387	19.35	-35.0494384765807	103.85162353516	109.606673375357	87.4417756156683	66.2208420970531	53.6242270286022	41.9242125934654
389	400.344940185547	149.489364624023	14	10	388	19.4	6.46240234376023	35.5895996093602	36.1715667950285	72.5560269430284	67.0274987915656	52.7271288730157	42.1484130380465
390	398.020233154297	151.628570556641	14	10	389	19.45	-46.494140625	42.7841186523597	63.1837472877042	62.2984552390872	71.6472457631541	51.8172944551465	43.5486592870126
391	399.294311523438	152.004150390625	14	10	390	19.5	25.4815673828205	7.51159667968011	26.5656613123672	54.2391192990728	66.3465114426664	51.2277485067327	44.1312467464282
392	401.955749511719	154.714004516602	14	10	391	19.55	53.2287597656193	54.1970825195398	75.9646274249786	53.248504125646	54.9665398140016	49.6821236962706	44.7390812312072
393	404.880035400391	156.573638916016	14	10	392	19.6	58.4857177734409	37.1926879882801	69.3099936752857	55.85271591064	46.3440740702329	49.3062029412497	46.843770421552
394	404.750518798828	158.129180908203	14	10	393	19.65	-2.59033203126023	31.1108398437403	31.2184909278945	60.1369959423044	44.544281973148	51.2950611767534	46.8776919816313
395	401.318359375	156.474426269531	14	10	394	19.7	-68.6431884765602	-33.0950927734403	76.204806212674	47.634624388916	41.8502273574039	50.9648321534212	45.9282374922936
396	403.271209716797	157.868438720703	14	10	395	19.75	39.0570068359398	27.8802490234403	47.9870614706891	38.449028841393	41.0664096810058	46.2333838901684	46.228107414923
397	402.600891113281	157.812622070312	14	10	396	19.8	-13.4063720703193	-1.11633300782046	13.4527696580365	35.84005982065	35.8642276188634	42.2183618881599	45.8270442913582
398	402.046447753906	156.783355712891	14	10	397	19.85	-11.0888671875	-20.5853271484199	23.3820159376707	27.8477388041678	32.3915637854463	37.3297171802776	46.0762362512601
399	401.446319580078	157.465667724609	14	10	398	19.9	-12.0025634765602	13.6462402343602	18.1736458241798	21.9958234197072	35.5626235619412	36.708531094361	45.2732845918058
400	402.548278808594	158.904281616211	14	10	399	19.95	22.0391845703193	28.7722778320398	36.2432011302629	24.0938308488108	30.2824185436883	36.8474689696925	44.4299366334477
401	401.617034912109	158.806396484375	14	10	400	20	-18.6248779297	-1.95770263671989	18.7274845483863	26.3340987294996	26.1202563376703	38.8498175323195	43.9112543744139
402	401.896759033203	159.970397949219	14	10	401	20.05	5.59448242188068	23.2800292968801	23.9428068035543	35.2851873032324	29.4701839623182	37.4737213958214	42.9582231745535
403	400.19921875	159.641189575195	14	10	402	20.1	-33.9508056640602	-6.58416748048012	34.5833553411145	32.7170982832088	28.3153602903223	39.0728358480673	43.3942505760991
404	402.361480712891	161.926971435547	14	10	403	20.15	43.2452392578205	45.7156372070398	62.9290886928439	30.2446892556334	28.872780215574	39.1014639168093	44.0594230122368
405	402.693054199219	163.04914855957	14	10	404	20.2	6.63146972655909	22.4435424804602	23.4027560301451	34.8465370758257	31.844710581981	37.3610585942858	46.1624500861244
406	402.826477050781	163.338104248047	14	10	405	20.25	2.66845703124091	5.77911376953978	6.36543941050916	30.296621851145	36.6332253836333	37.413079293018	46.1048588631899
407	400.848907470703	162.073013305664	14	10	406	20.3	-39.5513916015602	-25.3018188476597	46.9520459045157	22.4603731279156	39.0832151727795	38.0017329945396	43.8364683454691
408	401.439270019531	162.033416748047	14	10	407	20.35	11.8072509765602	-0.791931152340339	11.833779217711	30.9723228807532	45.7541079106883	38.528245473918	42.5794753466954
409	401.895263671875	160.937072753906	14	10	408	20.4	9.11987304687955	-21.9268798828199	23.7478450766972	43.0217615116331	42.6403042716773	37.819440310596	42.6448626114479
410	401.575866699219	157.654449462891	14	10	409	20.45	-6.38793945312045	-65.6524658203	65.9625047943329	43.3198932697332	44.4396986448833	37.0425788117489	42.4017321026792
411	399.144287109375	155.378372192383	14	10	410	20.5	-48.6315917968795	-45.5215454101597	66.6126325649088	61.2115939702315	48.7059022483658	36.594760242095	41.9808463655263
412	399.570770263672	152.994079589844	14	10	411	20.55	8.52966308593977	-47.6858520507801	48.4427046950161	62.820235415439	46.533282026761	36.2343226528365	40.4569557931135
413	401.006683349609	148.137283325195	14	10	412	20.6	28.7182617187398	-97.1359252929801	101.292282720203	57.9070744090134	48.7411306575137	37.4822982109485	39.3659936515418
414	400.71630859375	146.574478149414	14	10	413	20.65	-5.80749511717954	-31.2561035156199	31.7910523027346	54.3900429850984	46.766100405618	36.8237848477203	39.0480758271881
415	400.844573974609	144.50862121582	14	10	414	20.7	2.56530761717954	-41.3171386718801	41.3966997622048	49.7466707837888	42.2404470415169	41.3600680188276	38.2219733854488
416	402.820281982422	143.057479858398	14	10	415	20.75	39.5141601562602	-29.0228271484398	49.0274754453337	36.2706673447959	36.5562951005567	45.9763338362115	37.480155989168
417	401.873352050781	143.890655517578	14	10	416	20.8	-18.9385986328193	16.6635131836	25.2258436884683	30.7119653957969	33.3854301328936	45.4545748027783	38.009437221926
418	403.498962402344	143.408477783203	14	10	417	20.85	32.5122070312591	-9.6435546875	33.9122655252382	26.5738196740203	29.2104885112087	47.8292335131133	38.1222890658089
419	403.455932617188	143.603668212891	14	10	418	20.9	-0.860595703119316	3.90380859375966	3.9975425577396	18.7225472160151	31.0072654237633	48.5811941285348	38.9844203180245
420	404.234527587891	142.921295166016	14	10	419	20.95	15.5718994140602	-13.6474609375	20.7059711533219	17.0241894819984	38.2804373927718	47.955995235666	39.1307159951705
421	403.934967041016	143.307235717773	14	10	420	21	-5.9912109375	7.71881103514033	9.77111315530753	22.1503096776215	43.2467654240572	45.111875198733	39.6316723403848
422	404.557830810547	142.748565673828	14	10	421	21.05	12.4572753906193	-11.1734008789	16.7340550183849	31.3025654517296	44.3758675787955	43.4401901904057	39.4255776459392
423	406.241821289062	140.29345703125	14	10	422	21.1	33.6798095703	-49.1021728515602	59.5428665033534	49.9870551115234	46.9173363687128	39.6591514550163	39.2782559304576
424	408.210601806641	138.772354125977	14	10	423	21.15	39.3756103515807	-30.4220581054602	49.7588214282805	67.7709836320994	50.3962878514517	38.994687737567	47.48762215278
425	411.232238769531	133.931594848633	14	10	424	21.2	60.4327392578	-96.8151855468795	114.12841945229	71.7275456755926	53.6715434298151	39.0828881766119	56.6851466916699
426	413.557861328125	129.579452514648	14	10	425	21.25	46.5124511718795	-87.0428466797	98.6907557581876	71.6843630598042	53.6674552969093	37.547232685318	56.7247923133172
427	415.009918212891	128.472549438477	14	10	426	21.3	29.0411376953205	-22.1380615234204	36.5168652358511	69.4900102511738	53.4949502479177	38.0171414493124	55.7333633937518
428	412.048126220703	128.308212280273	14	10	427	21.35	-59.2358398437602	-3.28674316407955	59.326953424411	57.3560317481069	50.107814398824	37.7163326576998	55.521910729029
429	410.495849609375	127.145660400391	14	10	428	21.4	-31.0455322265602	-23.2510375976403	38.7870573851288	39.5639269617192	46.9821100513708	40.1494003254531	63.6615450466764
430	407.882690429688	127.707740783691	14	10	429	21.45	-52.2631835937398	11.241607666	53.4585269369557	35.2623548202428	39.8853389604519	41.218853178592	70.7458128713828
431	407.424621582031	127.543830871582	14	10	430	21.5	-9.16137695313978	-3.27819824217983	9.73023182624914	28.5312657378438	31.8476999465787	42.6685844386746	70.9074321166116
432	407.949096679688	127.007080078125	14	10	431	21.55	10.4895019531398	-10.7350158691401	15.0090045284693	24.4742098515677	31.6584153198292	42.616832639042	70.2960684897393
433	406.742858886719	127.445892333984	14	10	432	21.6	-24.1247558593807	8.77624511718011	25.6715080124162	22.4146461727969	28.5153289466868	41.0742136499667	68.7339302775138
434	405.962951660156	127.943420410156	14	10	433	21.65	-15.5981445312591	9.95056152343977	18.5017779537483	24.1314729314382	29.9025127994544	58.1514594578397	68.3836866520284
435	404.458068847656	129.490173339844	14	10	434	21.7	-30.09765625	30.9350585937602	43.1607085431014	28.0544758194157	28.7661629273688	72.0102253645122	67.803306751312
436	403.564086914062	129.688507080078	14	10	435	21.75	-17.8796386718807	3.96667480468011	18.3143656194555	28.4993921555298	31.6697135804399	67.4732507904229	67.380499642992
437	402.435211181641	131.001022338867	14	10	436	21.8	-22.5775146484193	26.2503051757795	34.624018968357	35.330815747341	31.7387150301662	66.0121519847254	66.7941130487223
438	401.97802734375	129.68327331543	14	10	437	21.85	-9.14367675782046	-26.3549804687398	27.8960896929867	35.1176796819408	32.0406129011094	63.2145879449448	66.5385513557925
439	402.305603027344	132.295761108398	14	10	438	21.9	6.55151367187955	52.2497558593602	52.6588959128044	39.2079542294417	69.3208088643085	78.7418959648179	66.6657248892827
440	400.525573730469	133.418914794922	14	10	439	21.95	-35.6005859375	22.4630737304796	42.0950282161003	35.4229542409167	104.135111768572	93.5356305070997	67.2923652806783
441	398.993103027344	132.232116699219	14	10	440	22	-30.6494140625	-23.7359619140597	38.7657383569598	35.581833646689	103.098801634267	96.7029890344903	68.0909440257378
442	398.351715087891	132.684631347656	14	10	441	22.05	-12.8277587890591	9.05029296873977	15.6990190257322	103.310801981276	100.365888649622	97.1519467890729	69.6198822369302
443	396.937072753906	132.922637939453	14	10	442	22.1	-28.2928466797	4.76013183594034	28.6904867218481	173.152543855204	97.9138469432027	97.8087091000113	70.4919960195154
444	416.499740600586	132.608688354492	14	10	443	22.15	391.253356933599	-6.27899169922046	391.30373758574	166.989649039092	127.581279130181	97.7726855664898	69.9727482398221
445	436.062408447266	132.294738769531	14	10	444	22.2	391.253356933601	-6.27899169921989	391.303737585741	165.308823058326	158.30509808683	96.5237253260121	68.1207496794798
446	435.795013427734	132.000534057617	14	10	445	22.25	-5.34790039064092	-5.88409423828011	7.95126427640149	160.245860239716	161.736264488541	97.213766600666	66.2161232780565
447	435.713745117188	132.356109619141	14	10	446	22.3	-1.62536621091931	7.11151123048012	7.29488912190193	151.851756279087	162.56517854798	95.5710846481322	65.98969515014
448	435.54541015625	132.343811035156	14	10	447	22.35	-3.36669921876023	-0.245971679700006	3.37567262879788	143.457652318457	163.576805298913	95.3607700538852	65.1948146894028
449	418.088623046875	131.756591796875	14	10	448	22.4	-349.1357421875	-11.7443847656199	349.333217782591	156.482879937989	126.224562268671	93.1820494531124	64.5886041969946
450	400.6318359375	131.169372558594	14	10	449	22.45	-349.1357421875	-11.7443847656199	349.333217782591	159.821534037633	88.9123388834518	93.3658773827647	64.3493101325871
451	402.363983154297	127.952163696289	14	10	450	22.5	34.6429443359398	-64.3441772461	73.0774023740619	166.90775035811	91.3287315670649	93.513303612801	64.8030369151935
452	402.520355224609	126.762992858887	14	10	451	22.55	3.12744140623977	-23.7834167480401	23.9881596201212	100.597368258256	90.7762806466428	96.6229318348184	64.582611681618
453	402.267486572266	124.839202880859	14	10	452	22.6	-5.05737304685908	-38.4757995605599	38.8067542311835	34.3670254484467	92.8076931645678	99.9097783890641	65.8087759563899
454	403.131072998047	125.050521850586	14	10	453	22.65	17.2717285156193	4.22637939453978	17.78130728332	26.1745831961408	58.7828197760434	81.7940370218046	68.2994785276091
455	402.666320800781	124.269226074219	14	10	454	22.7	-9.29504394531932	-15.6259155273398	18.1815037335468	21.7310272556528	28.426656678699	64.2312739944475	69.39616862174
456	404.081207275391	123.509910583496	14	10	455	22.75	28.2977294922	-15.1863098144602	32.1151911125327	18.7076359710256	25.2903427370613	64.9589957656901	70.6739113574819
457	404.148590087891	123.452507019043	14	10	456	22.8	1.34765625	-1.14807128905994	1.7703799176809	16.9682712938312	30.6806851216572	65.9672383155545	71.5439127595013
458	403.289489746094	124.267959594727	14	10	457	22.85	-17.1820068359409	16.3090515136801	23.6897978080479	22.4862879089512	36.2427514792151	67.1750414338609	72.5821123934052
459	403.312744140625	123.814331054688	14	10	458	22.9	0.465087890620453	-9.07257080078011	9.0844838973477	24.4061022779817	37.3635117749379	50.4353124291713	73.0012418718134
460	405.490844726562	124.516807556152	14	10	459	22.95	43.5620117187398	14.0495300292801	45.7715868091468	39.6303429876616	39.5502091054432	35.1629897580746	73.6844680426391
461	407.534149169922	124.098350524902	14	10	460	23	40.8660888672	-8.369140625	41.7142629576853	53.7778669874045	38.5892599643154	32.9030847958967	73.6866344865097
462	410.162322998047	121.224250793457	14	10	461	23.05	52.5634765625	-57.4819946289	77.8915834660804	57.7587522560447	41.1581959844662	32.0132765741631	75.1019245847207
463	413.182312011719	117.595062255859	14	10	462	23.1	60.3997802734398	-72.5837707519599	94.4274178067625	56.6141303019352	41.5423897031541	33.8088428127685	75.1897631916183
464	411.885589599609	116.947448730469	14	10	463	23.15	-25.9344482422	-12.9522705078	28.9889102405485	52.7724176506491	42.0878050822991	38.8262714887283	67.7143977185886
465	412.261596679688	114.980644226074	14	10	464	23.2	7.52014160158069	-39.3360900879	40.0484770385992	42.6860489812708	41.8993228374503	42.268611917468	59.046059422867
466	411.242553710938	115.457946777344	14	10	465	23.25	-20.380859375	9.5460510254	22.5056997012549	29.3069124189037	40.515826854732	44.1340561142979	59.6447059572704
467	409.873352050781	115.356063842773	14	10	466	23.3	-27.3840332031398	-2.03765869142018	27.4597401191887	26.4168579085536	33.3458680266689	47.5167408708704	60.3057022096999
468	409.6025390625	114.006378173828	14	10	467	23.35	-5.41625976562045	-26.9937133789	27.5317349949269	27.1845153729654	31.3749341463218	49.8034547329252	62.0846331634634
469	409.145294189453	114.571495056152	14	10	468	23.4	-9.14489746093977	11.3023376464801	14.5386376887982	28.2592360588149	40.2890312025187	52.8204342905143	53.4808492397731
470	409.526153564453	112.410461425781	14	10	469	23.45	7.6171875	-43.2206726074202	43.8867643606584	24.0056870720671	44.9870147294928	54.0030587025135	45.4685871988225
471	408.696594238281	113.530715942383	14	10	470	23.5	-16.5911865234398	22.4050903320401	27.8793031305025	33.44295587374	49.6788522642803	53.8599653602183	43.7544666941321
472	408.808288574219	113.241966247559	14	10	471	23.55	2.23388671875909	-5.77499389647983	6.19199518544932	54.1612044964837	53.8752857572745	53.5809173346229	44.5269037440202
473	408.646850585938	116.974380493164	14	10	472	23.6	-3.22875976561932	74.6482849121	74.7180790032917	62.7895140860201	58.0645197626963	50.4697479941725	44.9023872321745
474	404.771209716797	121.431518554688	14	10	473	23.65	-77.5128173828205	89.1427612304798	118.129880802517	71.0984684697457	63.5530634987295	53.6347584153727	45.3078439808696
475	402.346984863281	125.045097351074	14	10	474	23.7	-48.4844970703193	72.2715759277202	87.0283123083403	83.7448844424819	66.1067945675767	53.8608448512866	46.7368373185871
476	404.889788818359	127.408020019531	14	10	475	23.75	50.85607910156	47.2584533691398	69.4240750491304	82.6860836516526	67.2041038657046	54.3304161488507	47.5923677554637
477	407.432592773437	129.770942687988	14	10	476	23.8	50.85607910156	47.2584533691401	69.4240750491306	72.9449225009753	73.815966642577	54.6441661038452	48.9183360764836
478	409.975396728516	132.133865356445	14	10	477	23.85	50.8560791015793	47.2584533691401	69.4240750491447	69.4240750491334	69.5645618420231	56.9942248930658	50.6750146115269
479	412.518200683594	134.496788024902	14	10	478	23.9	50.85607910156	47.2584533691401	69.4240750491306	63.3097392616636	66.9804856282267	56.5263860503748	52.0708901908871
480	415.061004638672	136.859710693359	14	10	479	23.95	50.85607910156	47.2584533691401	69.4240750491306	63.887048842672	62.7346749730803	55.7741846395704	51.5890565558959
481	415.392608642578	138.773818969727	14	10	480	24	6.63208007812045	38.2821655273597	38.8523961117814	56.4430400323937	58.9819800334212	54.6058485923676	52.1308265281965
482	414.095428466797	142.148635864258	14	10	481	24.05	-25.9436035156205	67.4963378906205	72.3106229541726	61.0160487554782	55.413046450416	57.0405309138774	51.8051065658638
483	412.882568359375	141.08952331543	14	10	482	24.1	-24.2572021484398	-21.1822509765602	32.2040309977533	56.0452748970273	55.9239300234353	55.9959316515806	51.620977422868
484	417.195404052734	142.730453491211	14	10	483	24.15	86.2567138671795	32.8186035156199	92.289118664553	54.6542208051787	49.4997086020201	51.7894164730109	51.3801078230109
485	415.181335449219	143.684280395508	14	10	484	24.2	-40.2813720703	19.0765380859403	44.5702057568762	46.93904405816	45.4415747115641	51.2050627197062	51.802949906677
486	415.087646484375	145.276382446289	14	10	485	24.25	-1.87377929687955	31.8420410156199	31.8971256525386	55.4048200144769	42.0075933190306	51.0506793966295	55.1680208421921
487	414.851684570312	143.606231689453	14	10	486	24.3	-4.71923828126023	-33.4030151367199	33.7347392190787	37.9833684485621	40.2650951851778	50.3199312820969	55.6920150141286
488	418.485076904297	142.777770996094	14	10	487	24.35	72.6678466797	-16.5692138671801	74.5329107793379	34.837874526101	42.4273014611381	51.5465744901286	57.6673566304075
489	418.400909423828	142.532730102539	14	10	488	24.4	-1.68334960937955	-4.9008178711	5.18186083497921	29.3609658328824	36.598347317795	51.3213460912599	58.2160413431285
490	419.803894042969	142.198974609375	14	10	489	24.45	28.0596923828193	-6.67510986328011	28.8427361445704	33.5911463121957	39.6754504663321	49.1750544092783	58.5881553984004
491	419.579040527344	142.217666625977	14	10	490	24.5	-4.4970703125	0.373840332039777	4.51258218644586	29.4497829077993	43.1193787598379	50.4016876961747	60.3902178236449
492	416.834777832031	142.20735168457	14	10	491	24.55	-54.8852539062591	-0.206298828139779	54.885641615645	35.213326187028	45.2268161137779	50.0292957971046	61.2639239731321
493	419.519622802734	142.393707275391	14	10	492	24.6	53.6968994140591	3.72711181641989	53.826093757356	44.5130264065632	47.169218956822	52.7722068515636	59.9299071513895
494	420.707885742188	141.177993774414	14	10	493	24.65	23.7652587890807	-24.3142700195398	33.9995772311226	56.8777916867933	53.1429835804997	49.1254572306492	57.4009535780042
495	420.613098144531	137.412124633789	14	10	494	24.7	-1.89575195313978	-75.3173828125	75.3412372422467	56.8624859153601	52.9085341069925	49.7450549620675	56.6029358817191
496	421.280883789062	134.163223266602	14	10	495	24.75	13.3557128906193	-64.9780273437403	66.3364085875963	64.8886550058447	58.7957820733189	56.0056255355334	55.3498394312606
497	422.186218261719	131.576629638672	14	10	496	24.8	18.1066894531398	-51.7318725586	54.8091127584791	71.0726409739714	59.7934964090314	56.7398639244121	54.4148335465503
498	423.033447265625	126.955810546875	14	10	497	24.85	16.9445800781205	-92.4163818359398	93.9569392097787	61.3040418074218	63.1171122419891	58.3404883677491	54.3286288053024
499	423.601837158203	123.759986877441	14	10	498	24.9	11.3677978515602	-63.9164733886801	64.9195070717561	60.7137724598445	61.6525671435033	59.9056966358821	54.4323616855442
500	424.239318847656	122.598518371582	14	10	499	24.95	12.7496337890602	-23.2293701171798	26.4982414094987	62.7245069027027	59.8146594578028	61.4021261572303	55.667100235188
501	423.904235839844	119.44702911377	14	10	500	25	-6.70166015624091	-63.0297851562401	63.3850618497097	61.3455694781335	68.891872311229	66.1745870549223	57.666130758265
502	423.66064453125	116.213050842285	14	10	501	25.05	-4.87182617187955	-64.6795654297	64.8627849727704	52.2324933130352	68.2529117350462	65.4873170323868	58.8287056102828
503	425.308715820312	112.183975219727	14	10	502	25.1	32.9614257812398	-80.5815124511599	87.0622520869327	58.3252771081839	69.5117577786763	63.8638826511984	60.993945261211
504	425.182342529297	111.224555969238	14	10	503	25.15	-2.52746582029999	-19.1883850097801	19.3541262462644	77.0699721626135	66.6684096912646	63.0124906829975	61.6570577204692
505	425.179290771484	108.376449584961	14	10	504	25.2	-0.0610351562602318	-56.9621276855401	56.9621603852423	73.7813165673897	69.895718207468	62.000809043732	63.5131430024189
506	425.10791015625	100.521347045898	14	10	505	25.25	-1.42761230467954	-157.10205078126	157.108537121857	77.677946079219	73.5533920365257	59.6489994658917	65.6860552869775
507	424.040557861328	98.3483581542969	14	10	506	25.3	-21.3470458984398	-43.4597778320219	48.4195069966516	81.104326069494	71.1811376557422	58.5097358110036	66.6480523811463
508	423.428558349609	93.0563583374023	14	10	507	25.35	-12.2399902343807	-105.839996337892	106.545399646079	81.4661593067521	64.6106530604077	57.1106831204761	67.9378138029947
509	423.335571289062	91.2344284057617	14	10	508	25.4	-1.85974121093977	-36.4385986328119	36.4860261976394	70.0368119104379	64.3724142224916	57.5433772798286	71.6869371321151
510	424.338806152344	88.4724197387695	14	10	509	25.45	20.0646972656398	-55.240173339844	58.7713265715331	68.5809587440948	64.1869586296611	62.1591460610978	74.7351776123054
511	419.656768798828	90.2215423583984	14	10	510	25.5	-93.6407470703193	34.9824523925778	99.961800140286	51.5433600415964	50.4061266205544	64.9305738203553	76.9769978578555
512	417.943786621094	89.0826873779297	14	10	511	25.55	-34.2596435546807	-22.7770996093739	41.1402411649362	47.6405023754893	48.766559886961	67.628115423461	78.4442560460899
513	418.716552734375	89.819694519043	14	10	512	25.6	15.4553222656205	14.7401428222659	21.357406133587	46.9077579525702	44.709608462276	69.2156836708584	80.3124906281417
514	418.678314208984	88.9719696044922	14	10	513	25.65	-0.764770507820458	-16.9544982910159	16.971737867104	30.775441330671	48.4183448683925	74.1886582102893	81.300639277919
515	418.514709472656	91.7224884033203	14	10	514	25.7	-3.27209472655909	55.0103759765619	55.1076044569375	28.9521610298273	54.4225739147275	77.2812310427703	81.8890696446855
516	418.005767822266	92.5423812866211	14	10	515	25.75	-10.1788330078	16.3978576660159	19.30021703079	37.8758568829556	56.307755604185	75.3664850384216	82.7172392991254
517	417.789093017578	94.1288452148438	14	10	516	25.8	-4.33349609376023	31.7292785644543	32.0238396607179	49.1961873612957	64.0750931911797	76.5562408378806	81.6360308861154
518	417.218963623047	97.3779983520508	14	10	517	25.85	-11.4025878906205	64.9830627441398	65.9758853992285	61.9373898768849	73.8207142813091	77.5351392382402	79.9655073139005
519	420.285461425781	99.410041809082	14	10	518	25.9	61.3299560546807	40.6408691406241	73.5733902588048	81.8400698776991	84.004902198087	83.4681776283481	79.7179559363689
520	420.937190464565	105.314865112305	14	10	519	25.95	13.0345807756794	118.09646606446	118.813617034883	99.1980253525321	90.3755034558794	88.0682290673805	80.0320341309845
521	421.588919503348	111.219688415527	14	10	520	26	13.0345807756601	118.09646606444	118.813617034861	109.765571679663	100.326843456289	87.7794086607887	78.6062960503413
522	422.240648542132	117.12451171875	14	10	521	26.05	13.0345807756805	118.09646606446	118.813617034883	118.813617034878	104.3459217888	91.401195059793	77.7665366966888
523	422.892377580915	123.029335021973	14	10	522	26.1	13.0345807756601	118.09646606446	118.813617034881	118.813617034874	110.360670014204	96.7610986050851	76.2749802489596
524	423.544106619699	128.934158325196	14	10	523	26.15	13.0345807756794	118.09646606446	118.813617034883	118.813617034878	118.518010388304	99.5887878728405	76.3411872093972
525	424.195835658482	134.838981628418	14	10	524	26.2	13.0345807756601	118.09646606444	118.813617034861	109.493818225068	121.713884220033	101.777330245639	75.3339320914344
526	424.847564697266	140.743804931641	14	10	525	26.25	13.0345807756805	118.09646606446	118.813617034883	110.955768348746	119.251061717392	105.785479132359	72.1907348923405
527	425.974700927734	144.174102783203	14	10	526	26.3	22.5427246093591	68.6059570312403	72.2146229858316	118.222403741729	118.727296928406	104.762325961227	NA
528	427.747100830078	150.22607421875	14	10	527	26.35	35.4479980468807	121.03942871094	126.123367653272	124.614151405193	119.701482928861	102.820331507325	NA
529	425.2177734375	157.559478759766	14	10	528	26.4	-50.5865478515602	146.66809082032	155.146793999798	119.688506399906	115.172673547594	101.892534592909	NA
530	427.078430175781	164.864868164062	14	10	529	26.45	37.2131347656205	146.10778808592	150.772355352181	127.960775631745	113.179157035399	97.9049222008712	NA
531	426.349975585938	169.517456054688	14	10	530	26.5	-14.5690917968602	93.0517578125205	94.1853920084495	128.447197508976	111.244114808429	92.2820182803272	NA
532	426.927673339844	175.166793823242	14	10	531	26.55	11.5539550781193	112.98675537108	113.575969145024	112.122943353459	105.178730133654	87.9049579699167	NA
533	427.601867675781	181.559112548828	14	10	532	26.6	13.4838867187409	127.84637451172	128.555477039428	101.744162665604	95.2799930004454	83.3342768270609	NA
534	427.056030273438	185.194641113281	14	10	533	26.65	-10.9167480468602	72.7105712890597	73.5255232222121	102.799723216952	85.2670587975147	78.4937162085051	NA
535	426.111114501953	190.047424316406	14	10	534	26.7	-18.8983154297	97.0556640625	98.8784519129082	82.3966846355639	74.0959601817089	73.3866331400985	NA
536	427.918823242188	194.680404663086	14	10	535	26.75	36.1541748047	92.6596069336	99.4631947651897	62.1127884919147	65.3129748432622	69.0149847462594	NA
537	427.651123046875	195.192718505859	14	10	536	26.8	-5.35400390626023	10.2462768554602	11.5607762380815	58.4111742415705	57.082619011427	NA	NA
538	426.630859375	196.087127685547	14	10	537	26.85	-20.4052734375	17.8881835937597	27.1359963211819	46.4477576978135	46.9670707252607	NA	NA
539	428.902008056641	197.639282226562	14	10	538	26.9	45.4229736328205	31.0430908203	55.0174519704911	27.8262264695719	41.8147588694162	NA	NA
540	426.950714111328	197.556045532227	14	10	539	26.95	-39.0258789062602	-1.66473388669999	39.0613691941234	31.7685533872901	33.5941092447982	NA	NA
541	427.244964599609	197.676040649414	14	10	540	27	5.88500976561932	2.39990234374034	6.35553862398185	31.8213529586066	26.7858546840895	NA	NA
542	428.649841308594	198.362503051758	14	10	541	27.05	28.0975341797	13.7292480468801	31.2724108266723	25.218343497262	NA	NA	NA
543	427.282867431641	198.453506469727	14	10	542	27.1	-27.3394775390591	1.82006835937955	27.3999941777645	20.7404607917829	NA	NA	NA
544	428.222717285156	199.025299072266	14	10	543	27.15	18.7969970703	11.4358520507801	22.002404663768	25.7454828986071	NA	NA	NA
545	428.283966064453	199.856643676758	14	10	544	27.2	1.22497558593977	16.6268920898403	16.671955666728	NA	NA	NA	NA
546	427.112121582031	200.900024414062	14	10	545	27.25	-23.4368896484398	20.8676147460795	31.3806491581028	NA	NA	NA	NA
547	NA	NA	14	10	546	27.3	NA	NA	NA	NA	NA	NA	NA
548	NA	NA	14	10	547	27.35	NA	NA	NA	NA	NA	NA	NA
549	NA	NA	14	10	548	27.4	NA	NA	NA	NA	NA	NA	NA
550	NA	NA	14	10	549	27.45	NA	NA	NA	NA	NA	NA	NA
551	NA	NA	14	10	550	27.5	NA	NA	NA	NA	NA	NA	NA
552	NA	NA	14	10	551	27.55	NA	NA	NA	NA	NA	NA	NA
553	NA	NA	14	10	552	27.6	NA	NA	NA	NA	NA	NA	NA
554	NA	NA	14	10	553	27.65	NA	NA	NA	NA	NA	NA	NA
555	NA	NA	14	10	554	27.7	NA	NA	NA	NA	NA	NA	NA
556	NA	NA	14	10	555	27.75	NA	NA	NA	NA	NA	NA	NA
557	NA	NA	14	10	556	27.8	NA	NA	NA	NA	NA	NA	NA
558	NA	NA	14	10	557	27.85	NA	NA	NA	NA	NA	NA	NA
559	NA	NA	14	10	558	27.9	NA	NA	NA	NA	NA	NA	NA
560	NA	NA	14	10	559	27.95	NA	NA	NA	NA	NA	NA	NA
561	NA	NA	14	10	560	28	NA	NA	NA	NA	NA	NA	NA
562	NA	NA	14	10	561	28.05	NA	NA	NA	NA	NA	NA	NA
563	NA	NA	14	10	562	28.1	NA	NA	NA	NA	NA	NA	NA
564	NA	NA	14	10	563	28.15	NA	NA	NA	NA	NA	NA	NA
565	NA	NA	14	10	564	28.2	NA	NA	NA	NA	NA	NA	NA
566	NA	NA	14	10	565	28.25	NA	NA	NA	NA	NA	NA	NA
567	NA	NA	14	10	566	28.3	NA	NA	NA	NA	NA	NA	NA
568	NA	NA	14	10	567	28.35	NA	NA	NA	NA	NA	NA	NA
569	NA	NA	14	10	568	28.4	NA	NA	NA	NA	NA	NA	NA
570	NA	NA	14	10	569	28.45	NA	NA	NA	NA	NA	NA	NA
571	NA	NA	14	10	570	28.5	NA	NA	NA	NA	NA	NA	NA
572	NA	NA	14	10	571	28.55	NA	NA	NA	NA	NA	NA	NA
573	NA	NA	14	10	572	28.6	NA	NA	NA	NA	NA	NA	NA
574	NA	NA	14	10	573	28.65	NA	NA	NA	NA	NA	NA	NA
575	NA	NA	14	10	574	28.7	NA	NA	NA	NA	NA	NA	NA
576	NA	NA	14	10	575	28.75	NA	NA	NA	NA	NA	NA	NA
577	NA	NA	14	10	576	28.8	NA	NA	NA	NA	NA	NA	NA
578	NA	NA	14	10	577	28.85	NA	NA	NA	NA	NA	NA	NA
579	NA	NA	14	10	578	28.9	NA	NA	NA	NA	NA	NA	NA
580	NA	NA	14	10	579	28.95	NA	NA	NA	NA	NA	NA	NA
581	NA	NA	14	10	580	29	NA	NA	NA	NA	NA	NA	NA
582	NA	NA	14	10	581	29.05	NA	NA	NA	NA	NA	NA	NA
583	NA	NA	14	10	582	29.1	NA	NA	NA	NA	NA	NA	NA
584	NA	NA	14	10	583	29.15	NA	NA	NA	NA	NA	NA	NA
585	NA	NA	14	10	584	29.2	NA	NA	NA	NA	NA	NA	NA
586	NA	NA	14	10	585	29.25	NA	NA	NA	NA	NA	NA	NA
587	NA	NA	14	10	586	29.3	NA	NA	NA	NA	NA	NA	NA
588	NA	NA	14	10	587	29.35	NA	NA	NA	NA	NA	NA	NA
589	NA	NA	14	10	588	29.4	NA	NA	NA	NA	NA	NA	NA
590	NA	NA	14	10	589	29.45	NA	NA	NA	NA	NA	NA	NA
591	NA	NA	14	10	590	29.5	NA	NA	NA	NA	NA	NA	NA
592	NA	NA	14	10	591	29.55	NA	NA	NA	NA	NA	NA	NA
593	NA	NA	14	10	592	29.6	NA	NA	NA	NA	NA	NA	NA
594	NA	NA	14	10	593	29.65	NA	NA	NA	NA	NA	NA	NA
595	NA	NA	14	10	594	29.7	NA	NA	NA	NA	NA	NA	NA
596	NA	NA	14	10	595	29.75	NA	NA	NA	NA	NA	NA	NA
597	NA	NA	14	10	596	29.8	NA	NA	NA	NA	NA	NA	NA
598	NA	NA	14	10	597	29.85	NA	NA	NA	NA	NA	NA	NA
599	NA	NA	14	10	598	29.9	NA	NA	NA	NA	NA	NA	NA
600	NA	NA	14	10	599	29.95	NA	NA	NA	NA	NA	NA	NA
601	NA	NA	14	10	600	30	NA	NA	NA	NA	NA	NA	NA
