# Supplementary material for: An automated feeding system for the African killifish reveals the impact of diet on lifespan and allows scalable assessment of associative learning
Source: eLife. 2022 Nov 10;11:e69008. doi: 10.7554/eLife.69008 (PMC9788828; doi:10.7554/eLife.69008)
Supplement: Figure 6—source data 3. [file elife-69008-fig6-data3.zip › Filtered and Interpolated Trajectories with Kinematics/t1_REC006 DLC_likelihood-euclidean-filtered_splines-interpolated_kinematics_02_resnet50_TrainAllTheThingsJun28shuffle1_1030000.csv]

	x2	y2	fishnum	recording_num	bodyparts_coords	seconds	velocity_x	velocity_y	velocity_xy	velocity_xy_5frame	velocity_xy_10frame	velocity_xy_20frame	velocity_xy_40frame
1	74.1465301513672	338.009765625	1	6	0	0	0	0	0	NA	NA	NA	NA
2	71.7097702026367	335.485931396484	1	6	1	0.05	-48.7351989746099	-50.4766845703205	70.1642024418895	NA	NA	NA	NA
3	63.4207223332872	332.908018633471	1	6	2	0.1	-165.78095738699	-51.5582552602598	173.613304552471	122.017387970017	NA	NA	NA
4	53.2408849956331	330.697986098484	1	6	3	0.15	-203.596746753082	-44.2006506997393	208.339465322149	130.8878794696	NA	NA	NA
5	45.4615249633789	329.331298828125	1	6	4	0.2	-155.587200645084	-27.3337454071805	157.969967533573	125.345893527559	86.4737030310184	NA	NA
6	43.2557882955164	329.102002148454	1	6	5	0.25	-44.1147333572499	-4.5859335934199	44.3524574979168	106.488942968654	89.8018232022745	NA	NA
7	45.3243381921876	329.578462543369	1	6	6	0.3	41.3709979334239	9.52920789830046	42.4542727316862	78.2814681427587	88.0197276892502	NA	NA
8	49.2497171388221	330.147626786229	1	6	7	0.35	78.5075789326901	11.3832848571997	79.3285517579434	50.9300180920202	82.477283862127	NA	NA
9	52.6144676208496	330.196441650391	1	6	8	0.4	67.2950096405501	0.976297283240228	67.3020911926739	48.7157669349491	71.7955272674011	NA	NA
10	53.4981846953562	329.609932854024	1	6	9	0.45	17.674341490132	-11.7301759273403	21.2127172798808	50.6935618509411	69.701390882176	86.2136190463221	NA
11	51.9686737060547	330.265441894531	1	6	10	0.5	-30.59021978603	13.1101808101403	33.2812017125613	58.4656247556003	74.4634926650451	92.8306200107374	NA
12	49.708423614502	331.584838867188	1	6	11	0.55	-45.205001831054	26.3879394531398	52.3432473116463	65.3095863920435	78.8335171344227	96.8243925213001	NA
13	49.8820915222168	325.677947998047	1	6	12	0.6	3.47335815429588	-118.13781738282	118.188866281239	88.4727636723318	76.1225497267793	96.3422663254723	NA
14	48.0027809143066	320.962554931641	1	6	13	0.65	-37.586212158204	-94.3078613281193	101.52189937489	100.211218395141	77.1334340581143	93.7984527941686	NA
15	46.9757537841797	327.736572265625	1	6	14	0.7	-20.5405426025379	135.48034667968	137.028603681322	106.973472417904	85.9535350616258	92.191969453483	NA
16	46.3167381286621	332.287780761719	1	6	15	0.75	-13.180313110352	91.0241699218795	91.9734753266077	93.7794746979582	95.8594168192002	93.5278281371322	NA
17	50.2553367614746	334.032470703125	1	6	16	0.8	78.77197265625	34.8937988281205	86.1545174254626	88.9572817241851	105.62905735335	94.1083714327586	NA
18	51.3819999694824	336.387817382812	1	6	17	0.85	22.533264160156	47.1069335937398	52.2188776815088	83.4343064509198	110.207248788818	98.1070572575747	NA
19	49.0597915649414	339.484344482422	1	6	18	0.9	-46.44416809082	61.9305419922	77.4109345060244	91.5076152432594	115.801378320936	107.894844318998	NA
20	45.3136329650879	335.497528076172	1	6	19	0.95	-74.92317199707	-79.736328125	109.413727314996	104.284642288796	114.68254802479	115.914417345701	94.327954324407
21	44.8674000505297	328.895590637129	1	6	20	1	-8.92465829116389	-132.03874878086	132.340019288306	126.635022879677	112.592163609219	116.133598698181	94.6641195808441
22	47.8368853021716	322.006330824858	1	6	21	1.05	59.389705032838	-137.785196245419	150.039652653144	142.645474917687	109.383225731095	119.717068931762	95.5572157920057
23	52.9072598886368	315.563711496603	1	6	22	1.1	101.407491729304	-128.852386565101	163.970780635914	145.93078959866	120.09156478837	118.328408764204	94.3649860769143
24	58.7636949785482	310.301695509608	1	6	23	1.15	117.128701798228	-105.2403197399	157.463194696077	133.676711975179	138.656254579882	118.118319136516	90.9388192707955
25	64.0913617405289	306.95424572112	1	6	24	1.2	106.553335239614	-66.9489957697601	125.84030071986	114.481809173393	145.875299629777	113.786033229544	87.6708257722461
26	67.5754313432019	306.255324988383	1	6	25	1.25	69.6813920534601	-13.9784146547402	71.0696311709007	113.548106697064	136.407780577161	112.336724603377	86.9108891091407
27	67.9010749551903	308.938896168642	1	6	26	1.3	6.51287223976794	53.6714236051796	54.0651386442148	134.667034242077	133.805080510174	108.539918238569	86.4001935461877
28	63.7534637451172	315.738922119141	1	6	27	1.35	-82.9522242014619	136.000519009981	159.302268254265	145.819809660894	126.44956873959	108.810399003364	85.5057380659844
29	55.5369964240156	326.009668087986	1	6	28	1.4	-164.329346422032	205.414919376899	263.057832421143	139.138849179143	120.435259952096	107.001950218841	86.024079139205
30	50.5329818725586	333.586608886719	1	6	29	1.45	-100.08029102914	151.53881597466	181.604177813946	153.128351846955	112.889518434298	102.442289602492	90.6286100437431
31	51.945987701416	334.831604003906	1	6	30	1.5	28.260116577148	24.8999023437409	37.6648287621467	139.351030782116	112.081285597536	96.4976191509509	94.6628809474244
32	46.5361284801445	337.861664702281	1	6	31	1.55	-108.19718442543	60.6012139674999	124.012651983276	106.203485662115	107.696610746044	94.2900390627112	94.9042087361151
33	42.2252388000488	339.223175048828	1	6	32	1.6	-86.217793601914	27.2302069309399	90.4156629300701	79.9592272077021	97.5292332183569	92.3877058283563	93.005923750689
34	45.9481735229492	336.08984375	1	6	33	1.65	74.458694458008	-62.6666259765602	97.3201068211347	85.0237220159281	75.3476458578005	88.0791857474223	92.9881580126278
35	44.0584945678711	337.755737304688	1	6	34	1.7	-37.7935791015619	33.3178710937602	50.3828855418826	62.2648696451328	59.0092795752067	83.1496820910092	93.5970164716339
36	47.1908378601074	338.082733154297	1	6	35	1.75	62.646865844726	6.53991699217954	62.9873028032769	55.7074356545974	56.5874577247407	80.2939500811492	96.5093687039859
37	46.8591804504395	337.694091796875	1	6	36	1.8	-6.63314819335795	-7.77282714843977	10.2183901292997	44.4918060534863	54.7749976152481	78.6920156596167	100.214396357994
38	49.6065521240234	336.825439453125	1	6	37	1.85	54.947433471678	-17.373046875	57.6284929773929	38.0593319427113	58.3258429171227	72.904418874394	104.851727095597
39	48.904483795166	338.764343261719	1	6	38	1.9	-14.041366577148	38.7780761718795	41.2419588155793	28.1511934335533	55.7231115427489	64.1533139594117	108.371265780987
40	49.5949211120605	338.169982910156	1	6	39	1.95	13.8087463378899	-11.8872070312591	18.2205149880074	47.2851255853634	53.4098457477203	65.3428027417847	110.033773377154
41	49.9083213806152	338.764801025391	1	6	40	2	6.26800537109403	11.8963623047	13.4466102574869	60.9442501796479	48.5066145647629	73.1921631966681	110.412083760362
42	49.7181243896484	333.473815917969	1	6	41	2.05	-3.80393981933594	-105.819702148441	105.88805088835	66.9544170320116	49.6874205731893	70.0913485404679	111.750492789633
43	44.1707649230957	336.451904296875	1	6	42	2.1	-110.947189331054	59.5617675781205	125.924115948816	68.7603595527294	48.2796045304312	67.6834387371743	110.647999670235
44	47.3438720703125	334.827697753906	1	6	43	2.15	63.4621429443359	-32.4841308593795	71.2927930773975	68.8620356959725	52.958982061023	67.8579968887396	110.84244291901
45	48.6970100402832	334.668151855469	1	6	44	2.2	27.0627593994141	-3.19091796874091	27.2502275915965	52.0897155610153	71.6763259083627	73.4079997137238	109.393148970968
46	49.2560935085697	335.085620546725	1	6	45	2.25	11.1816693657299	8.34937382512067	13.9549909737023	35.6149588812145	89.7968686685955	80.6820128045944	111.283737761085
47	49.9111061096191	334.200256347656	1	6	46	2.3	13.100252020988	-17.7072839813798	22.0264502135643	38.9635470900344	85.4076994656878	91.8888744774186	113.47858155773
48	50.8705024719238	332.245483398438	1	6	47	2.35	19.187927246094	-39.0954589843602	43.5503325498117	74.5922922639961	77.0410345572259	100.893055187831	111.476241776606
49	55.2436141967773	331.743865966797	1	6	48	2.4	87.46223449707	-10.0323486328205	88.035734121497	110.731701641218	79.9928822347303	109.740581343132	108.574306671877
50	64.421602083106	327.136130226255	1	6	49	2.45	183.559757726574	-92.1547148108402	205.393953461405	118.72568337036	93.4061536797273	117.625257151816	105.750930878962
51	72.2350158691406	321.333190917969	1	6	50	2.5	156.268275720692	-116.05878616572	194.652037859814	118.467110233237	112.857411044426	124.326548369773	107.667821075004
52	73.8974456787109	318.716857910156	1	6	51	2.55	33.248596191406	-52.3266601562591	61.9963588592734	121.022217379426	134.090328381648	129.210946516555	108.930225596305
53	75.8124847412109	317.824188232422	1	6	52	2.6	38.30078125	-17.8533935546807	42.2574668641965	112.220015095458	153.50650584523	128.908293512113	112.414498984772
54	80.5920181274414	316.22314453125	1	6	53	2.65	95.5906677246102	-32.0208740234398	100.811269852442	114.983120447633	166.522180625241	133.605700090597	116.649134130006
55	88.6190060097861	315.399372419759	1	6	54	2.7	160.539757646894	-16.4754422298199	161.382942041566	149.454973392935	163.57418839527	135.636615850928	122.317717776718
56	99.0381790032019	315.695426267018	1	6	55	2.75	208.383459868316	5.92107694517949	208.467564620688	188.545901457223	158.856228070951	142.273525441021	127.259907111218
57	110.696354720351	316.875822265732	1	6	56	2.8	233.163514342982	23.6079199742801	234.355623585785	212.022143871056	173.014193567423	148.265147455844	132.588154211887
58	122.440350773895	318.705076608607	1	6	57	2.85	234.87992107088	36.5850868575001	237.712107185633	214.928361695081	180.775552467	150.048064678819	135.687587833887
59	133.116984776498	320.947705488346	1	6	58	2.9	213.53268005206	44.8525775947803	218.192481921608	202.729335694269	187.218517946463	152.995299384342	137.719862370709
60	141.57307434082	323.368225097656	1	6	59	2.95	169.12179128644	48.4103921862004	175.91403116169	196.573413741911	177.867078022128	146.159059016139	139.912785708354
61	148.746795654297	325.073516845703	1	6	60	3	143.47442626954	34.1058349609398	147.472434616631	173.005203476778	171.689639837616	142.143478953339	144.279466650453
62	158.91828918457	324.687896728516	1	6	61	3.05	203.42987060546	-7.71240234373977	203.576013823992	162.414892021871	162.43996653004	147.769102652143	146.191639777698
63	164.804489135742	325.817199707031	1	6	62	3.1	117.72399902344	22.5860595703	119.87105585997	140.805794349175	146.589623512408	157.145559232369	148.922713946779
64	172.985504150391	324.662902832031	1	6	63	3.15	163.62030029298	-23.0859375	165.240924647071	140.649943980962	139.468418143444	165.440271371273	152.490628162404
65	176.161636352539	323.468109130859	1	6	64	3.2	63.5226440429602	-23.8958740234409	67.8685427982124	128.30651931817	128.743929637008	171.227435839712	155.934730813071
66	183.439849853516	324.376312255859	1	6	65	3.25	145.56427001954	18.1640625	146.693182775565	120.174043548037	125.430729835728	173.837801417841	159.650774265328
67	190.443542480469	323.254638671875	1	6	66	3.3	140.07385253906	-22.4334716796795	141.858890510032	116.521944265017	122.524011736863	173.287433946356	183.561353758551
68	194.377563476562	322.798004150391	1	6	67	3.35	78.6804199218597	-9.13269042967954	79.2086770093058	116.68206492484	133.515565997739	170.482120479944	205.840301411824
69	201.711715698242	323.265258789062	1	6	68	3.4	146.6830444336	9.34509277341931	146.98042823197	110.211515690493	143.662024796083	165.699143398286	204.941063748025
70	205.145156860352	323.275787353516	1	6	69	3.45	68.6688232422	0.21057128908069	68.6691460973288	116.741504155555	164.587793657295	162.200314264892	200.702219501736
71	210.85725402832	323.038543701172	1	6	70	3.5	114.24194335936	-4.74487304688068	114.340436603829	146.85708844744	175.985962998066	164.232384931132	196.449904334637
72	219.578460693359	322.766723632812	1	6	71	3.55	174.42413330078	-5.43640136720001	174.508832835343	170.802105327148	184.134901362671	163.17233303884	197.171540972215
73	230.977973227562	321.332911904543	1	6	72	3.6	227.99025068406	-28.6762345653801	229.786598468729	212.49352238975	194.374617447479	168.937134381446	199.868343921036
74	244.101469327827	318.965756169259	1	6	73	3.65	262.4699220053	-47.3431147056795	266.705512630511	241.76041030564	191.929868653128	171.375556234211	201.890712757939
75	257.707655141619	316.344863584698	1	6	74	3.7	272.12371627584	-52.4178516912207	277.126231410339	251.528298569786	195.656698892777	176.232845775215	202.483812690678
76	270.555236816406	314.149841308594	1	6	75	3.75	256.95163349574	-43.90044552208	260.674876183276	241.892146447519	203.034040026537	177.028023089636	201.281617339301
77	281.676605224609	313.136779785156	1	6	76	3.8	222.427368164059	-20.2612304687591	223.348274156077	213.057631979107	203.820654340817	218.857560061259	198.126281247512
78	290.693084716797	314.211395263672	1	6	77	3.85	180.32958984376	21.4923095703193	181.605837857392	178.819875395804	204.358702765153	261.632538144828	193.104177723231
79	296.385620117188	316.476531982422	1	6	78	3.9	113.85070800782	45.302734375	122.532940288454	164.307669747433	199.08908767234	256.886828111707	188.699371999979
80	301.669769287109	316.109619140625	1	6	79	3.95	105.682983398419	-7.33825683593977	105.93744849382	156.113010111847	187.877897893134	255.245379987333	184.967811970472
81	311.075347900391	316.063354492188	1	6	80	4	188.111572265641	-0.925292968739768	188.113847941425	166.825259082786	178.070083181205	250.756329715934	184.016674536512
82	320.190307617188	316.326202392578	1	6	81	4.05	182.29919433594	5.25695800779999	182.374975978144	185.120543365572	253.580218759846	246.573979292287	181.03247154845
83	331.682891845703	313.840362548828	1	6	82	4.1	229.8516845703	-49.716796875	235.167082712089	196.935920390464	328.890458842177	242.591128609702	179.092092191846
84	342.376129150391	314.233673095703	1	6	83	4.15	213.86474609376	7.8662109375	214.009361702384	191.832496614977	321.843787570286	238.341154144606	175.410909046658
85	350.613555908203	314.701782226562	1	6	84	4.2	164.74853515624	9.36218261717954	165.014333618278	351.047427407846	314.834061081889	233.740189541645	175.752083381787
86	358.686096191406	315.665283203125	1	6	85	4.25	161.45080566406	19.2700195312602	162.596729063992	490.955658601568	298.478619405331	228.725433260762	175.978745688203
87	407.524852296103	312.804322178855	1	6	86	4.3	976.77512209394	-57.2192204854002	978.449629942486	458.567031775	289.327304243757	222.965128548669	177.421550286741
88	454.199829101562	310.428344726562	1	6	87	4.35	933.49953610918	-47.51954904586	934.7082386807	432.732201773314	280.823554454252	215.726234966519	180.48072522152
89	455.791412353516	312.488464355469	1	6	88	4.4	31.8316650390807	41.2023925781398	52.0662275695424	405.124742195685	277.593220616872	211.699600601672	181.003551151231
90	454.047729492188	312.901824951172	1	6	89	4.45	-34.8736572265602	8.26721191406023	35.8401836098477	227.607181079668	279.602481190156	207.735309676051	182.504813446064
91	453.105194091797	312.114715576172	1	6	90	4.5	-18.8507080078205	-15.7421875	24.559431175849	70.6914503069369	279.380783340318	203.800964141893	183.047568826553
92	448.581511577018	311.695222642213	1	6	91	4.55	-90.4736502955802	-8.38985867917927	90.8618243623995	96.6194094587435	192.350038337492	198.89261005806	188.934279756174
93	441.07619612881	311.827399100923	1	6	92	4.6	-150.106308964159	2.64352917419956	150.129584817046	126.472760606999	102.562011090862	189.247050002246	191.749429718176
94	432.01004094936	312.416913771516	1	6	93	4.65	-181.323103589	11.7902934118604	181.706023328576	153.636824484951	101.555413633058	179.446261859105	190.886732925615
95	422.803839240856	313.369435473207	1	6	94	4.7	-184.12403417008	19.0504340338191	185.106939351127	157.092895595316	100.636558270213	175.27132098836	193.628449771479
96	414.878384205485	314.590633025214	1	6	95	4.75	-158.50910070742	24.4239510401405	160.379750565606	134.432571874787	109.123308878454	174.929468286771	194.673179294707
97	409.654469045434	315.98617524675	1	6	96	4.8	-104.478303201021	27.9108444307201	108.142179914223	106.491417807372	108.457915872364	135.985540512224	190.910571543655
98	408.552886962891	317.461730957031	1	6	97	4.85	-22.0316416508592	29.5111142056203	36.8279662144007	74.8003559334266	97.6705455502396	99.3289122982125	187.747892220832
99	410.371826171875	318.511260986328	1	6	98	4.9	36.3787841796795	20.9906005859398	42.0002529915018	64.609793271958	81.2993031013393	105.120274190756	187.054075928666
100	409.30029296875	317.719055175781	1	6	99	4.95	-21.4306640625	-15.8441162109398	26.6516299814006	59.8229361494119	70.9401607865634	109.764246904795	187.428899865407
101	414.50341796875	316.026977539062	1	6	100	5	104.0625	-33.8415527343807	109.426937258263	60.9085192256926	70.4781532332232	115.338807937172	185.35933959088
102	418.491027832031	314.675537109375	1	6	101	5.05	79.7521972656205	-27.0288085937398	84.2078943014933	56.1071883953067	79.6210426869569	131.294580220061	182.268188003605
103	416.378234863281	314.673370361328	1	6	102	5.1	-42.255859375	-0.0433349609397737	42.2558815958041	67.0799656397001	96.0958135055633	140.90773082665	176.669405590413
104	416.839050292969	313.900665283203	1	6	103	5.15	9.21630859375909	-15.4541015625	17.9935988395724	76.3465131944885	108.685134748454	143.432311706624	172.968532590517
105	420.905670166016	313.627624511719	1	6	104	5.2	81.3323974609409	-5.46081542968068	81.5155162033677	99.4191492245018	118.891935539376	153.516710001312	170.090058976574
106	428.671784085854	314.210861598541	1	6	105	5.25	155.322278396759	11.6647417364402	155.759675032205	131.283107785434	121.55430699589	160.620925328653	167.397041117924
107	438.62983845321	314.850148397369	1	6	106	5.3	199.161087347121	12.7857359765608	199.57107445156	161.263081101602	154.131244567758	158.856014538641	143.945678120816
108	448.70505558721	314.582042116653	1	6	107	5.35	201.504342679999	-5.3621256143208	201.575674400465	170.703905439052	184.144916103061	159.769549475144	122.2789986073
109	456.822657806979	312.443099964843	1	6	108	5.4	162.352044395381	-42.7788430362	167.893465420413	166.762100797291	205.565320311908	162.408551255661	131.498405670431
110	460.907867431641	307.469879150391	1	6	109	5.45	81.7041924932403	-99.4644162890393	128.719637890618	208.843339911015	236.093259216061	167.122490054763	141.60391686038
111	456.478973388672	302.306610107422	1	6	110	5.5	-88.5778808593807	-103.265380859381	136.050651823398	237.006724420687	250.763697424082	166.917715039867	142.307507035489
112	436.92197616857	308.4488625091	1	6	111	5.55	-391.13994440204	122.845048033561	409.977270020179	249.867559522214	238.090986390325	165.643765949149	140.635468475015
113	423.197723388672	318.682464599609	1	6	112	5.6	-274.48505559796	204.672041810179	342.392596948828	301.48261299307	223.443285444725	164.09176117858	138.624224507212
114	434.128479003906	322.595001220703	1	6	113	5.65	218.615112304681	78.2507324218807	232.197640928044	334.765294050874	216.131967762868	166.490803321929	135.667852958246
115	453.288248156354	319.962703206908	1	6	114	5.7	383.195383048959	-52.6459602759007	386.794905244899	267.338632869636	215.353044570149	164.908796964788	132.979642311279
116	467.768432617188	315.599731445312	1	6	115	5.75	289.603689216681	-87.2594352319197	302.46405711242	209.879846468762	212.281123083844	159.864613949077	133.241124590049
117	471.050964629183	314.021570693098	1	6	116	5.8	65.6506402398998	-31.5632150442798	72.8439641139895	182.396376003522	177.15628733054	151.905815729407	134.759958371085
118	469.028472900391	315.892181396484	1	6	117	5.85	-40.4498345758395	37.4122140677196	55.0986649444581	129.223476147228	144.0386062541	145.229084916388	137.022053866745
119	468.848660233655	320.627783277291	1	6	118	5.9	-3.59625333472081	94.7120376161399	94.7802886018427	89.7969521168139	127.41628633195	157.876537150107	138.937626798571
120	470.268829345703	326.505157470703	1	6	119	5.95	28.4033822409606	117.547483868241	120.930405963432	86.9739417914435	93.7243347135157	173.443586815965	139.641477173519
121	471.564003658611	331.609988763656	1	6	120	6	25.9034862581598	102.09662585906	105.331436960347	78.1973660394383	68.9655304740715	169.276206133806	138.017584899498
122	472.470489501953	334.403015136719	1	6	121	6.05	18.1297168668402	55.8605274612592	58.7289124871377	72.4361966603773	65.7206450684896	149.976356729969	136.837439426797
123	472.407592773438	334.960266113281	1	6	122	6.1	-1.25793457029999	11.1450195312409	11.2157861844321	58.2251932798029	67.0148843880519	136.340718187773	136.605840673355
124	470.176208496094	337.389770507812	1	6	123	6.15	-44.6276855468807	48.5900878906193	65.9744417065379	48.1341088313292	99.6211065373457	127.903394209868	136.444601739337
125	469.438842773438	339.772033691406	1	6	124	6.2	-14.7473144531193	47.6452636718807	49.8753890605599	44.4673483455356	131.534129061781	112.442574621246	134.869279003575
126	467.093194340145	341.195542000377	1	6	125	6.25	-46.9129686658607	28.470166179419	54.8760147179782	55.8324027366655	126.271289183768	105.861323851445	131.238930310623
127	468.027679443359	342.986114501953	1	6	126	6.3	18.68970206428	35.8114500315207	40.3951100581699	126.806016414314	122.796426129399	110.663902203529	126.802474804257
128	471.427520751953	342.863464355469	1	6	127	6.35	67.9968261718807	-2.45300292968068	68.0410581400817	204.843064843759	128.642830121446	114.274558258346	122.358651315848
129	455.160759405973	329.515673486935	1	6	128	6.4	-325.3352269196	-266.95581737068	420.84251009478	204.408469536206	128.390502087787	115.466702341481	119.638777611838
130	438.213165283203	315.483123779297	1	6	129	6.45	-338.9518824554	-280.65099415276	440.060631207782	201.125503913262	131.160814528976	112.160464292275	117.735213874404
131	439.913421630859	313.469879150391	1	6	130	6.5	34.0051269531193	-40.2648925781193	52.7030381802155	201.453257506227	142.757117228818	109.117454759129	116.45400280261
132	440.457763671875	312.401550292969	1	6	131	6.55	10.8868408203205	-21.3665771484409	23.9802819434483	129.97498776126	155.607159338568	108.031112904445	107.750253336003
133	441.568878173828	309.099487304688	1	6	132	6.6	22.2222900390602	-66.0412597656193	69.6798261049073	57.4785642141932	161.534232128641	109.119920168129	101.485242072058
134	443.441619873047	306.538635253906	1	6	133	6.65	37.4548339843795	-51.2170410156398	63.4511613699478	81.1057649214306	131.312298145617	106.398400156745	97.4137991596669
135	443.766876220703	302.673370361328	1	6	134	6.7	6.50512695312045	-77.3052978515602	77.5785134724471	110.088814763875	92.7867995227686	104.829761042361	89.7634510992393
136	443.64892578125	294.132232666016	1	6	135	6.75	-2.35900878906023	-170.82275390624	170.839041716402	121.615206751055	91.963620334491	102.61324667217	83.7480440269866
137	444.022186279297	285.695709228516	1	6	136	6.8	7.46520996093977	-168.73046875	168.895531155669	132.649608529974	93.2657996794908	101.699133879106	83.1127931678965
138	444.543487548828	279.351501464844	1	6	137	6.85	10.4260253906205	-126.884155273441	127.311786040808	128.095034831344	89.5970102148112	99.4882177153072	83.1415899342394
139	446.190032958984	273.653472900391	1	6	138	6.9	32.9309082031193	-113.960571289059	118.623170264544	102.821475747551	84.4062982257033	81.4010180735693	80.9188372625822
140	445.326538085938	271.052795410156	1	6	139	6.95	-17.2698974609193	-52.0135498047	54.8056449792964	76.4427845951068	78.4987075557468	62.0268409328437	78.3425687843333
141	446.494934082031	269.160949707031	1	6	140	7	23.3679199218602	-37.8369140625	44.471246297439	57.5788136785674	62.4693761155211	63.6317994714149	76.3833202002202
142	446.421173095703	267.312316894531	1	6	141	7.05	-1.47521972656023	-36.97265625	37.0020753934465	36.1629879214325	47.7911084196436	65.5241499420371	76.0667925864134
143	446.386444091797	265.6630859375	1	6	142	7.1	-0.694580078120453	-32.9846191406205	32.9919314581112	28.9023802801497	37.4422033019736	66.6297659563429	77.2295141885815
144	446.905456542969	265.410522460938	1	6	143	7.15	10.3802490234398	-5.05126953123977	11.5440414788692	22.1172764834908	31.4897380015213	66.9242041094654	76.7308687665452
145	446.087371826172	265.842498779297	1	6	144	7.2	-16.3616943359398	8.63952636717954	18.5026067728824	19.1394322441804	31.2668823429188	67.0843275772327	76.7046401184168
146	445.795837402344	265.403137207031	1	6	145	7.25	-5.83068847656023	-8.78723144531932	10.5457273141449	17.3055929253798	35.2999786083387	61.6347642025284	75.4620683932627
147	445.806549072266	266.508728027344	1	6	146	7.3	0.214233398440911	22.1118164062591	22.1128541968945	26.8164880816102	37.7825002045833	55.5616841322642	75.0922501745281
148	444.699890136719	266.949310302734	1	6	147	7.35	-22.1331787109409	8.81164550779999	23.8227348641079	33.6313844056879	43.6625216978746	52.0086216101325	74.2234132937777
149	447.652435302734	267.067901611328	1	6	148	7.4	59.0509033203	2.37182617188068	59.0985172600213	48.4826807331867	49.4421099932275	46.370972183683	64.4403561252666
150	447.371215820312	264.454132080078	1	6	149	7.45	-5.62438964843977	-52.275390625	52.5770883932708	56.4255681649862	55.6699475987186	44.5246732763919	54.2994491091071
151	445.511260986328	260.643737792969	1	6	150	7.5	-37.1990966796795	-76.2078857421807	84.8022089516388	70.0194504703694	60.8001522895357	43.6491856413111	55.1397551343223
152	446.033660888672	257.596832275391	1	6	151	7.55	10.4479980468795	-60.9381103515591	61.8272913558923	72.0677319048448	63.3322598448848	44.102472268382	56.9293413301274
153	445.170318603516	253.089157104492	1	6	152	7.6	-17.2668457031193	-90.1535034179807	91.792146391024	77.7085107917493	66.5750399182913	45.3391082090344	58.7645121059291
154	446.437408447266	249.861999511719	1	6	153	7.65	25.341796875	-64.5431518554597	69.3399244323981	73.1176238458848	61.2522063658446	47.0633373763452	59.8772002235793
155	446.546813964844	245.824432373047	1	6	154	7.7	2.18811035155909	-80.7513427734403	80.7809828277934	70.2389515247833	57.782464209865	48.5795191944723	59.8703307457563
156	447.654510498047	242.937240600586	1	6	155	7.75	22.1539306640602	-57.7438354492199	61.847774222316	63.1306293662132	51.9983926742834	48.3108901143557	56.5097325043574
157	446.470550537109	240.882202148438	1	6	156	7.8	-23.6791992187602	-41.1007690429597	47.4339297503849	50.4366808268444	50.4224443321807	48.4853664699503	53.4667747539181
158	446.584655761719	238.071990966797	1	6	157	7.85	2.28210449220001	-56.2042236328205	56.2505355981738	37.8564176279806	47.0156947201942	48.9586088722481	51.2683993460529
159	446.385009765625	237.856842041016	1	6	158	7.9	-3.99291992187955	-4.30297851561988	5.87018173555375	30.879161502682	44.6845647594628	47.4796941769639	48.920556945468
160	445.717071533203	237.262649536133	1	6	159	7.95	-13.3587646484398	-11.8838500976597	17.8796668334745	30.6059371395782	41.4890907902261	46.5720572853706	48.209449484951
161	444.4990234375	237.840286254883	1	6	160	8	-24.3609619140602	11.552734375	26.9614935958229	30.9007600741753	35.8216279391756	46.6477107972298	49.4863694721149
162	445.560577392578	239.884475708008	1	6	161	8.05	21.2310791015602	40.8837890625	46.067807934866	38.9324486920813	33.6384730950159	48.3345327182178	50.3936661690713
163	446.306274414062	242.672714233398	1	6	162	8.1	14.9139404296795	55.7647705078	57.7246502711591	45.1217639524715	31.3421778262049	50.8992582555154	51.2775916384227
164	446.740631103516	244.93278503418	1	6	163	8.15	8.68713378908069	45.2014160156398	46.0286248250838	40.7640943756693	33.7071819880832	52.8301963376933	52.6222430850826
165	447.062866210938	247.352737426758	1	6	164	8.2	6.44470214843977	48.3990478515602	48.8262431354259	36.6710090504537	35.3616503608762	52.6563339142799	53.329386311428
166	446.83251953125	247.235076904297	1	6	165	8.25	-4.60693359376023	-2.35321044922046	5.17314571181181	31.7835955782346	41.2970289201763	51.3847008061865	54.389968218454
167	447.076110839844	245.97834777832	1	6	166	8.3	4.87182617187955	-25.1345825195398	25.6023813087878	28.4819152840851	46.2466211042548	51.3718653755721	54.6504318653819
168	448.565155029297	245.234771728516	1	6	167	8.35	29.7808837890602	-14.8715209960801	33.2875829100637	25.6015367692808	54.7828217908366	50.5281770819734	55.9284994458245
169	447.348541259766	244.399032592773	1	6	168	8.4	-24.3322753906193	-16.7147827148597	29.5202233543364	41.8299634646833	60.9758279159237	51.4701417072531	57.2444014077239
170	447.811431884766	242.741226196289	1	6	169	8.45	9.2578125	-33.1561279296801	34.4243505614045	55.8222331580559	63.8235770383337	51.8942256935101	58.4662925090996
171	448.910827636719	238.567840576172	1	6	170	8.5	21.9879150390591	-83.4677124023403	86.3152791888243	77.7820480034385	66.9477736731973	55.3235533029187	57.9899430111391
172	449.824188232422	233.87776184082	1	6	171	8.55	18.2672119140602	-93.8015747070398	95.5637297756505	93.4697405477623	69.1052576561282	56.6848600697606	57.4395306094249
173	452.023620605469	227.069900512695	1	6	172	8.6	43.9886474609398	-136.1572265625	143.086657136977	102.045617307387	69.7141763377418	57.216075067811	56.1217690850301
174	450.400238037109	221.921859741211	1	6	173	8.65	-32.4676513672	-102.96081542968	107.958686075955	92.0655838817112	69.2331014264231	58.18114879382	54.9443779134429
175	448.958526611328	218.33561706543	1	6	174	8.7	-28.8342285156193	-71.7248535156199	77.3037343595255	82.3882821542005	68.4268010261441	58.0792534283836	54.3473935113388
176	447.872161865234	216.874465942383	1	6	175	8.75	-21.7272949218807	-29.2230224609398	36.4151120604478	61.6463046720452	69.350077685661	60.4690463225524	54.2073672357512
177	448.038604736328	214.521484375	1	6	176	8.8	3.32885742188068	-47.0596313476602	47.1772211380969	44.9964623050838	67.1230990352665	60.8154972608135	53.1488970618171
178	446.171112060547	215.14501953125	1	6	177	8.85	-37.3498535156205	12.470703125	39.3767697262001	34.8079847449016	59.6493283447854	62.8983900194008	52.393944575893
179	446.559967041016	213.97233581543	1	6	178	8.9	7.77709960938068	-23.4536743164	24.7094742411487	46.6345714896108	55.3864696717163	67.0091086384839	52.6643738670144
180	445.59423828125	213.075302124023	1	6	179	8.95	-19.3145751953205	-17.9406738281398	26.3613465586147	51.8579159163325	52.3349298184335	70.3605277328285	52.4648663404084
181	443.647888183594	208.712356567383	1	6	180	9	-38.9270019531205	-87.2589111328	95.5480457839936	57.6523520175257	53.9903189719074	69.3321752250484	52.4942853744606
182	445.584777832031	205.601333618164	1	6	181	9.05	38.7377929687409	-62.2204589843801	73.2939432717053	65.7764770383488	52.5257368654988	66.5445285006321	52.0364102913425
183	446.281280517578	208.947052001953	1	6	182	9.1	13.9300537109398	66.9143676757801	68.3489502321663	69.8618748919654	56.0826037010599	61.3442799145449	51.0932974507014
184	446.257507324219	212.213470458984	1	6	183	9.15	-0.475463867180679	65.3283691406199	65.3300993452642	61.3460664542041	64.7851158505447	57.0585594891926	50.7658481861957
185	447.017333984375	214.426055908203	1	6	184	9.2	15.1965332031205	44.2517089843801	46.7883358266973	53.1935578146651	72.294254439513	56.0384531083976	50.9173668334292
186	447.481018066406	217.033599853516	1	6	185	9.25	9.27368164062045	52.1508789062597	52.9690035951871	54.512855384594	69.3142727644359	57.030033665316	51.8398474051283
187	447.313934326172	218.651565551758	1	6	186	9.3	-3.34167480468068	32.3593139648403	32.5314000740108	63.7937546627405	65.9659579659976	54.9259287480622	51.4880973873585
188	446.138793945312	222.209808349609	1	6	187	9.35	-23.5028076172	71.1648559570199	74.9454380818106	74.7266339870607	63.0392314843043	54.2597120698126	53.1965391850394
189	446.661315917969	227.772048950195	1	6	188	9.4	10.4504394531398	111.24481201172	111.734595735997	77.2824790746677	58.7306493066688	53.8586060267758	52.9775775410989
190	446.050323486328	232.807754516602	1	6	189	9.45	-12.2198486328193	100.71411132814	101.452732448298	78.7383581173301	59.7419763983618	53.0355069873066	52.492203399439
191	448.999084472656	234.260986328125	1	6	190	9.5	58.9752197265602	29.0646362304602	65.7482290332222	71.5656075840145	60.0697483587245	49.6650174460024	51.9162093814632
192	450.988525390625	234.194854736328	1	6	191	9.55	39.7888183593795	-1.32263183593977	39.810795287323	53.6675439505971	57.3261206306255	47.3879605129244	51.2903888559177
193	452.933319091797	234.004531860352	1	6	192	9.6	38.8958740234398	-3.80645751952045	39.0816854152327	44.7573188096629	52.4368204385652	44.9705198335918	48.3415134812023
194	453.131042480469	232.910034179688	1	6	193	9.65	3.95446777343977	-21.8899536132795	22.2442775689098	42.8570176427814	42.9320962030069	43.3505475785714	46.1944849062671
195	455.040252685547	230.800674438477	1	6	194	9.7	38.1842041015602	-42.1871948242205	56.9016067436267	35.9138831439209	33.7767595351002	43.7554802384749	46.9296268732715
196	455.219146728516	227.994033813477	1	6	195	9.75	3.57788085938068	-56.1328125	56.2467231988147	33.3080332931159	30.015762127569	43.2106484877042	49.8536449934996
197	454.98779296875	227.88737487793	1	6	196	9.8	-4.62707519532046	-2.13317871093977	5.09512279302045	32.1966484554166	28.8099630598511	42.1606975139036	51.8024503588038
198	453.714538574219	228.162414550781	1	6	197	9.85	-25.4650878906205	5.50079345701988	26.052436161208	22.7962002605376	26.9018081828794	43.4946883506779	52.3208971525802
199	453.655487060547	227.330139160156	1	6	198	9.9	-1.18103027343977	-16.6455078125	16.687353380413	17.1745066123566	27.970445850474	38.946046443714	52.7287619830377
200	453.495544433594	227.798553466797	1	6	199	9.95	-3.19885253906023	9.36828613281989	9.89936576923176	21.7060429757814	27.768984078588	34.6238790660495	53.2838354605785
201	452.153656005859	227.375778198242	1	6	200	10	-26.8377685547	-8.4555053711	28.13825495791	20.4955830726428	26.3515486166839	34.5002435378779	51.2640287519367
202	453.501556396484	227.705490112305	1	6	201	10.05	26.9580078125	6.59423828126023	27.7528046101443	23.7442432455314	26.9952743971817	36.0362492112034	49.902867223382
203	453.920135498047	228.613677978516	1	6	202	10.1	8.37158203126023	18.1637573242199	20.000136645515	32.7417678966384	34.5525562627906	35.3387470478598	48.9320010485628
204	455.067016601562	227.432266235352	1	6	203	10.15	22.9376220703	-23.6282348632801	32.9306542448558	35.5285906210112	34.9599966844212	35.3304103233417	47.8428328397881
205	452.896514892578	229.111663818359	1	6	204	10.2	-43.4100341796795	33.5879516601403	54.8869890247668	32.2845058185819	35.4709985969988	37.8208006381454	46.8791492005706
206	452.347625732422	231.14241027832	1	6	205	10.25	-10.9777832031205	40.6149291992199	42.072368579774	48.6095294529383	38.9847249481868	42.6772563216831	45.9081992190263
207	452.713958740234	230.697113037109	1	6	206	10.3	7.32666015623977	-8.90594482421989	11.532380597998	46.175750123311	43.2625353625556	48.6789719695455	46.9425544197842
208	453.339324951172	225.654479980469	1	6	207	10.35	12.5073242187602	-100.8526611328	101.625254817297	38.2002292973593	43.7756859128402	50.3820822353478	46.9405791415213
209	453.347534179688	224.616424560547	1	6	208	10.4	0.164184570320458	-20.7611083984403	20.7617575967191	42.4408592753625	42.6903747962094	51.5989179392996	45.5533851737347
210	453.978576660156	224.210235595703	1	6	209	10.45	12.6208496093602	-8.12377929687955	15.0093848950081	54.2405649065293	47.8726171977028	53.5321639338504	44.850917688823
211	450.871734619141	223.612731933594	1	6	210	10.5	-62.1368408203	-11.9500732421801	63.2755184697903	38.9418423727421	59.0029640266824	52.863040057871	44.8986601475067
212	454.25537109375	224.606475830078	1	6	211	10.55	67.6727294921795	19.8748779296801	70.5309087538321	39.2049994691079	70.3626695419093	52.4177739338396	44.902958190692
213	452.998870849609	224.620819091797	1	6	212	10.6	-25.1300048828205	0.286865234379547	25.131642148361	57.5450050980463	66.2116082079051	52.8934822635337	45.8953685047252
214	452.713928222656	223.554351806641	1	6	213	10.65	-5.69885253905909	-21.3293457031199	22.0775430785479	75.5650687780023	68.2378391941781	52.3351181010048	47.0174074749681
215	450.299713134766	218.796325683594	1	6	214	10.7	-48.2843017578	-95.1605224609398	106.7094130397	86.4847741772893	71.5933292707019	50.0028181626662	46.7680286555144
216	449.844055175781	211.141082763672	1	6	215	10.75	-9.11315917970001	-153.10485839844	153.37583686957	93.4813740430681	66.7413551675551	48.6057499503484	46.7054785334194
217	449.078002929688	204.931686401367	1	6	216	10.8	-15.3210449218602	-124.1879272461	125.129435750267	97.2706789192483	61.5730125051236	51.7244113256649	47.7695679582596
218	446.992431640625	202.767242431641	1	6	217	10.85	-41.7114257812602	-43.2888793945199	60.1146414772547	85.6416534433576	62.0112786142272	50.3864699323648	48.9145481026277
219	446.918365478516	200.717376708984	1	6	218	10.9	-1.48132324217954	-40.9973144531398	41.0240674594493	57.917641557108	61.9798614058001	52.1607239037554	50.2465768208481
220	444.817016601562	199.500595092773	1	6	219	10.95	-42.0269775390807	-24.3356323242199	48.5642856602463	36.6612508329579	52.1330191276297	55.0779563115964	51.3820341248331
221	445.310699462891	200.048873901367	1	6	220	11	9.87365722658069	10.9655761718795	14.7557774383223	30.5411831853863	38.2085358740144	55.2970767571354	52.1626733507184
222	444.484741210938	200.502593994141	1	6	221	11.05	-16.5191650390602	9.07440185548012	18.8474821295167	26.6890438923518	33.0861531094204	53.7696671701806	52.3095113634184
223	443.322265625	201.411651611328	1	6	222	11.1	-23.2495117187602	18.1811523437403	29.5143032393967	18.6243848119019	34.5613316568245	56.4519899615906	53.115267918936
224	442.640930175781	200.563186645508	1	6	223	11.15	-13.6267089843795	-16.9692993164	21.7633709942771	18.4994301909209	36.0836086133327	58.7044046265945	53.8825878817555
225	442.944244384766	200.842086791992	1	6	224	11.2	6.06628417970001	5.57800292967954	8.24099025799643	29.511055385883	38.5625833524909	55.7152566728834	54.4165982946754
226	443.302490234375	201.451080322266	1	6	225	11.25	7.16491699217954	12.1798706054801	14.1310043334174	38.5814801282627	43.8527983467156	50.7337007451557	55.3863881791328
227	442.555480957031	205.070068359375	1	6	226	11.3	-14.9401855468795	72.3797607421801	73.9056081043274	45.4781733343135	45.9663218352377	46.8601639469737	57.9238188478618
228	440.932495117188	208.443252563477	1	6	227	11.35	-32.4597167968602	67.4636840820398	74.8664269512953	58.5007818930799	50.8927013089541	47.4470139699076	57.3042929658216
229	440.743957519531	211.249267578125	1	6	228	11.4	-3.77075195313978	56.1203002929602	56.2468370245309	69.2061665025104	55.428947847389	48.8942357023965	58.9029541815814
230	438.085205078125	213.775741577148	1	6	229	11.45	-53.1750488281205	50.5294799804602	73.3540330518283	62.4215882845924	59.2974942181371	49.2319043158158	59.1275293231837
231	436.156341552734	216.55485534668	1	6	230	11.5	-38.5772705078205	55.5822753906398	67.6579273805699	63.2039224896455	63.258865616297	51.4623066435659	59.0970344460775
232	435.189605712891	218.304702758789	1	6	231	11.55	-19.3347167968591	34.9969482421801	39.9827170147375	65.3797223604645	60.634174784527	52.2012487929971	58.1252696676506
233	433.4580078125	221.842575073242	1	6	232	11.6	-34.6319580078205	70.7574462890597	78.7780979765607	60.0942065431943	60.3326962829907	53.3370535743383	59.8587573418689
234	433.027740478516	225.171173095703	1	6	233	11.65	-8.60534667967954	66.5719604492205	67.1258363786258	57.3115647300836	61.7048627914603	55.4300576625063	60.9629958335901
235	433.272888183594	227.504653930664	1	6	234	11.7	4.90295410155909	46.6696166992199	46.9264539654777	58.8467612844617	59.9012252791408	58.8303784266845	60.268736158733
236	430.983032226562	228.910995483398	1	6	235	11.75	-45.7971191406398	28.1268310546801	53.7447183150165	57.4614700763359	59.0718149404161	62.1670264079172	59.382349226943
237	429.998474121094	231.081024169922	1	6	236	11.8	-19.6911621093602	43.4005737304796	47.6586997866276	58.0300032224561	58.4361757507565	64.1232263700587	57.5567355705303
238	430.912261962891	234.555450439453	1	6	237	11.85	18.2757568359409	69.4885253906205	71.8516419359317	59.7082440150873	55.7814058397225	64.2221159992784	57.8928525767869
239	429.172943115234	237.590866088867	1	6	238	11.9	-34.7863769531409	60.7083129882795	69.9685021092272	60.8320651507486	55.4311674776236	65.6451844594074	58.6368058751584
240	430.00830078125	240.227584838867	1	6	239	11.95	16.7071533203205	52.734375	55.3176579286336	58.0255902170514	58.3632626352319	63.1771023347709	59.4500550424497
241	428.726440429688	242.904708862305	1	6	240	12	-25.6372070312398	53.5424804687602	59.3638239933229	54.1013416031092	61.0751871995374	62.8969921350195	60.5236642208046
242	429.182861328125	244.522888183594	1	6	241	12.05	9.12841796873977	32.3635864257801	33.6263251181414	52.8323317327911	67.6122779555904	62.4808721651206	82.7749826244059
243	429.423736572266	247.123275756836	1	6	242	12.1	4.81750488282046	52.0077514648398	52.230398866221	57.0182812553765	68.1115357155661	63.2655247221472	114.331195423174
244	432.576110839844	247.550354003906	1	6	243	12.15	63.0474853515591	8.5415649414	63.6234527576366	61.3183092483262	69.5855061273545	63.2215870405857	133.421777448654
245	436.357788085938	247.067565917969	1	6	244	12.2	75.6335449218807	-9.65576171873977	76.2474055415607	77.1989656941294	66.4529793904011	64.8222156445825	138.325685688554
246	439.852264404297	245.033828735352	1	6	245	12.25	69.8895263671795	-40.6747436523403	80.8639639580715	82.1217298280229	66.722169329623	68.0309977087303	140.454072297778
247	445.289489746094	243.492462158203	1	6	246	12.3	108.74450683594	-30.8273315429796	113.029607347157	86.338680521918	66.5255685794847	68.2533071940868	143.145955635175
248	449.11279296875	243.873168945312	1	6	247	12.35	76.4660644531205	7.61413574217954	76.8442195356886	75.8876775254256	70.7496436045718	68.3386911836661	144.413000868087
249	444.983032226562	244.813262939453	1	6	248	12.4	-82.5952148437602	18.8018798828205	84.7082062271119	72.1260294109197	71.0120066035477	68.3793760479203	146.997175653458
250	443.964599609375	244.179321289062	1	6	249	12.45	-20.3686523437398	-12.6788330078205	23.9923905590988	55.85217146484	71.2811686539331	69.6682057690835	151.190668862167
251	441.768615722656	246.371337890625	1	6	250	12.5	-43.9196777343795	43.8403320312602	62.0557233855419	59.3775573811206	74.9868082179232	69.5850217980433	154.439880741501
252	442.93408203125	247.442611694336	1	6	251	12.55	23.3093261718795	21.4254760742199	31.6603176167586	55.6853326851775	68.8943364325832	113.348716455815	157.017237439407
253	439.955474853516	251.108657836914	1	6	252	12.6	-59.5721435546795	73.3209228515602	94.4711491170918	66.6746597824407	68.5658466517662	175.32533727201	158.431032144083
254	437.169921875	252.900970458984	1	6	253	12.65	-55.7110595703205	35.8462524414	66.2470827473963	77.8475870249266	67.173245968486	211.413497234802	159.52548353319
255	440.884155273438	254.236221313477	1	6	254	12.7	74.2846679687602	26.7050170898597	78.9390260454146	81.9365014003264	72.8834321477659	217.820992950423	160.723393713065
256	445.98945000093	257.185626976442	1	6	255	12.75	102.10589454984	58.9881132593001	117.920359597972	77.7541359224117	72.4478742664636	218.741118187639	162.866646023832
257	447.462371826172	259.334533691406	1	6	256	12.8	29.4584365048399	42.9781342992806	52.1048894937575	78.6611592517946	160.171864332145	222.168684900291	167.655326772646
258	443.79345703125	259.07666015625	1	6	257	12.85	-73.3782958984398	-5.15747070312045	73.5593217275182	79.0922045130911	279.901030939449	224.603885736895	171.996167449602
259	440.816955566406	260.991271972656	1	6	258	12.9	-59.5300292968795	38.2922363281205	70.7821993943108	67.0481615080007	351.814987866057	228.349166847508	175.589329325538
260	437.9453125	263.853851318359	1	6	259	12.95	-57.4328613281205	57.2515869140591	81.0942523518972	238.407227263963	364.360817246913	239.204235389563	178.176035111391
261	435.588348388672	265.517578125	1	6	260	13	-47.1392822265602	33.2745361328205	57.7001445725197	482.047925956486	362.495428157354	245.982769347982	179.49524103632
262	396.130307922991	288.063355103251	1	6	261	13.05	-789.16080931362	450.91553956502	908.900218273569	624.968816480319	375.443033368	251.553602713694	180.686219362621
263	339.363791225	318.872290637387	1	6	262	13.1	-1135.33033395982	616.178710682719	1291.76281519013	649.629429980734	380.641924822023	253.59653956602	180.995692541241
264	303.255462646484	334.308258056641	1	6	263	13.15	-722.16657157032	308.719348385081	785.386652013478	657.942694806707	389.52508772653	255.829380025795	181.903761658795
265	306.643920898438	324.666473388672	1	6	264	13.2	67.7691650390807	-192.835693359381	204.397319853973	512.478839472036	405.525038631361	256.624571781547	181.064424676311
266	308.798309326172	320.195098876953	1	6	265	13.25	43.0877685546795	-89.4274902343795	99.2664687023855	279.235923687561	419.517664429501	257.702294338933	180.552166584006
267	312.304748535156	311.820495605469	1	6	266	13.3	70.1287841796807	-167.492065429681	181.580941600215	154.08135897274	342.935341095243	267.057346351205	179.449725470827
268	316.787231445312	307.425811767578	1	6	267	13.35	89.6496582031193	-87.8936767578193	125.548236267755	161.420647281988	227.29204819259	275.653643715537	179.104227348737
269	320.547668457031	300.386596679688	1	6	268	13.4	75.2087402343807	-140.7843017578	159.613828439374	181.092634052294	159.843772185532	282.799282603155	178.452343651905
270	319.66015625	288.364624023438	1	6	269	13.45	-17.7502441406205	-240.439453125	241.093761400209	173.391842718449	148.888326316181	286.683864453699	180.076193456248
271	318.367370605469	278.568237304688	1	6	270	13.5	-25.8557128906205	-195.927734375	197.626402553917	175.348172697619	152.909160520513	289.405460274597	182.584624981017
272	318.029022216797	271.422393798828	1	6	271	13.55	-6.76696777343977	-142.9168701172	143.076984930992	165.606185398324	158.67165933441	248.023722269427	185.487370520313
273	317.426940917969	264.682739257812	1	6	272	13.6	-12.0416259765602	-134.79309082032	135.329886163606	136.356005350375	170.665362609051	186.666047810471	187.455649952902
274	318.637664794922	259.271331787109	1	6	273	13.65	24.2144775390602	-108.22814941406	110.903891942897	124.725686988732	176.073477479781	152.394026082787	189.081811298274
275	320.472290039062	254.898452758789	1	6	274	13.7	36.6925048828	-87.4575805663994	94.8428611604614	143.95147595037	167.842690276036	144.307856402199	190.032711668145
276	320.995086669922	247.9443359375	1	6	275	13.75	10.4559326172	-139.08233642578	139.474810745702	165.982552520482	159.293256119694	142.363214980374	190.103188924517
277	322.452362060547	236.073150634766	1	6	276	13.8	29.1455078125	-237.42370605468	239.205929739184	186.540769561238	153.112103443612	136.730766041362	191.087327238824
278	322.631411139615	223.800193180074	1	6	277	13.85	3.58098158136045	-245.45914909384	245.485269014167	199.329375201698	146.040047428352	133.604568960579	190.752068394911
279	321.57373046875	213.167922973633	1	6	278	13.9	-21.1536134173002	-212.64540412882	213.694977146674	193.860825250656	144.944279980042	128.555520456303	190.205084072119
280	321.218322753906	205.236587524414	1	6	279	13.95	-7.10815429687955	-158.62670898438	158.785889362763	162.272730936853	139.727386488218	120.948151522932	188.601785519686
281	324.262817382812	200.528610229492	1	6	280	14	60.8898925781193	-94.1595458984403	112.132060990492	126.097542336223	131.817269440236	119.186480614053	187.309598859566
282	325.467102050781	196.647903442383	1	6	281	14.05	24.0856933593807	-77.6141357421795	81.2654581701696	103.347790398846	114.789872748314	119.421138326932	165.597365690116
283	326.337799072266	193.536987304688	1	6	282	14.1	17.4139404297	-62.2183227539	64.6093260110149	80.1253977747373	96.5437753121068	121.314760339785	133.993337864312
284	328.602783203125	189.082443237305	1	6	283	14.15	45.2996826171795	-89.0908813476602	99.9462174597922	69.7737136298159	81.0375634328249	122.334242570754	114.557766427083
285	330.084136962891	187.546783447266	1	6	284	14.2	29.6270751953205	-30.7131958007801	42.6739262422176	67.3070145597754	74.053612769827	123.440851554743	110.791678125425
286	332.478698730469	185.708709716797	1	6	285	14.25	47.8912353515591	-36.7614746093801	60.3736402658853	66.9900082879911	79.0797051084117	122.504083510101	108.567196702903
287	335.870697021484	186.319763183594	1	6	286	14.3	67.8399658203	12.2210693359403	68.9319628199671	58.7273364668035	85.7301732102523	115.117308126444	104.801338572569
288	338.785583496094	187.51708984375	1	6	287	14.35	58.2977294922	23.9465332031199	63.0242946520931	67.9818277649167	96.5894732512166	105.850493074285	102.596649090485
289	341.465667724609	186.328948974609	1	6	288	14.4	53.6016845703	-23.7628173828199	58.6328583538547	88.3856965870074	99.7242051614664	97.6108855410832	98.8175273623275
290	345.900238037109	185.992446899414	1	6	289	14.45	88.69140625	-6.7300415039	88.9463827327832	104.153331860729	107.154316621268	90.5197065856731	93.3352955406007
291	353.9736328125	185.126998901367	1	6	290	14.5	161.46789550782	-17.3089599609403	162.392984376339	126.188938214442	113.190897579966	85.2137374445347	89.486670263228
292	359.615631103516	180.356475830078	1	6	291	14.55	112.83996582032	-95.4104614257795	147.770139188576	140.721073856129	115.444743504573	83.171009110804	88.5017425313163
293	366.2958984375	174.845428466797	1	6	292	14.6	133.60534667968	-110.22094726562	173.202326420658	146.326805477618	115.157210836462	81.3206279181532	86.4060073150301
294	371.698883056641	171.116790771484	1	6	293	14.65	108.05969238282	-74.5727539062597	131.29353656229	137.996098572926	114.184207649341	76.7215067713797	84.7962051041776
295	375.557495117188	166.721450805664	1	6	294	14.7	77.1722412109398	-87.9067993164	116.975040840229	126.736155148417	106.985800401519	77.2754998486502	83.0453527222028
296	378.689025878906	161.560195922852	1	6	295	14.75	62.6306152343602	-103.22509765624	120.739449852875	104.125483458483	91.3477697806577	74.7711784254316	79.6747789460774
297	382.056243896484	158.465209960938	1	6	296	14.8	67.3443603515591	-61.8997192382795	91.4704220660344	87.6473414425537	80.6118450113557	72.871911103776	74.2657074930327
298	384.941925048828	157.618103027344	1	6	297	14.85	57.7136230468807	-16.9421386718801	60.1489679709856	67.6447953254201	66.0517825850898	71.5887292203902	68.4628247341681
299	385.562957763672	155.253143310547	1	6	298	14.9	12.4206542968795	-47.2991943359403	48.9028264826446	44.6994409883898	53.718808381293	69.079534268352	63.3914580455334
300	386.373779296875	155.004409790039	1	6	299	14.95	16.2164306640602	-4.97467041015966	16.9623102545612	34.4875348742942	47.3966830760328	65.7224395582698	59.5253984677955
301	386.330383300781	155.301895141602	1	6	300	15	-0.867919921879547	5.94970703125966	6.01267816772327	27.9780817116968	36.3514592708968	59.7868599124033	57.0442214497808
302	387.168243408203	153.463256835938	1	6	301	15.05	16.7572021484398	-36.7727661132795	40.4108914955564	19.7902753200323	30.2990787029789	57.5823467357007	55.9184429181974
303	387.359558105469	154.830017089844	1	6	302	15.1	3.82629394531932	27.3352050781199	27.6017021579985	27.1485708266455	28.0202476043179	51.4972542902756	54.5874111659429
304	387.717987060547	154.65657043457	1	6	303	15.15	7.16857910156023	-3.46893310548012	7.96379452432206	28.0034775534037	23.9748608873625	47.2581676376009	53.6690891034499
305	387.804565429688	151.970275878906	1	6	304	15.2	1.73156738282046	-53.7258911132801	53.7537877876274	26.1106225316635	24.4590787150203	42.649853889663	54.5249946654122
306	387.523864746094	152.401290893555	1	6	305	15.25	-5.61401367188068	8.62030029298012	10.2872118015144	28.062413496939	28.225950044149	36.8454743820535	55.5120571171592
307	389.022094726562	152.014587402344	1	6	306	15.3	29.9645996093602	-7.73406982421989	30.9466163868553	28.1594464546928	34.5528484600456	33.4141068596216	54.6888122168612
308	389.156311035156	150.151382446289	1	6	307	15.35	2.68432617188068	-37.2640991211	37.3606569843761	21.7695866033951	36.9427259954614	31.0751563940515	54.4995432448689
309	388.785919189453	150.354537963867	1	6	308	15.4	-7.40783691406023	4.06311035155966	8.44895931309085	28.4484225348942	40.7975268939089	29.1720305499836	53.6394704772124
310	389.576293945312	149.603607177734	1	6	309	15.45	15.8074951171795	-15.0186157226597	21.8044885311391	42.9950743884277	37.9030247032932	28.531090349918	52.1346008263051
311	390.624786376953	147.68766784668	1	6	310	15.5	20.9698486328205	-38.3187866210801	43.68139145901	45.8230384939837	37.3394894932103	28.8747054550269	48.2594233806827
312	392.425842285156	142.826599121094	1	6	311	15.55	36.0211181640602	-97.2213745117199	103.679875654523	53.435607333125	36.5291350162643	28.6658767255907	45.7446597370405
313	392.931579589844	140.301727294922	1	6	312	15.6	10.1147460937591	-50.4974365234403	51.5004775121562	54.0364628031912	34.130065183785	27.8541944137327	42.586609595521
314	393.8642578125	138.171356201172	1	6	313	15.65	18.6535644531205	-42.607421875	46.5118035087971	46.2305564515263	34.3692002126047	30.6166714355201	40.7645208508009
315	394.960357666016	137.590621948242	1	6	314	15.7	21.9219970703205	-11.6146850586	24.8087658814703	30.0631956441009	32.6031019848156	31.7744894821743	39.8702328392742
316	394.782012939453	137.739929199219	1	6	315	15.75	-3.56689453126023	2.98614501954034	4.65185970068528	22.4370918735863	29.5234608659049	36.2529358088868	38.2638306875305
317	393.689758300781	138.073837280273	1	6	316	15.8	-21.8450927734398	6.67816162108011	22.8430716173955	15.3027930920845	22.7789049911358	36.5057133299463	37.5759444884637
318	394.337341308594	138.23974609375	1	6	317	15.85	12.9516601562591	3.31817626953978	13.3699586595833	11.16974116644	18.7656628320039	37.4103572693476	38.0490158326785
319	394.857269287109	138.08659362793	1	6	318	15.9	10.3985595703	-3.0630493164	10.840309601288	12.8163652802835	20.4358159771313	38.1994066860728	39.052112809451
320	394.751739501953	137.908309936523	1	6	319	15.95	-2.11059570311932	-3.56567382813978	4.14350625324817	15.4946143381707	25.6459542610554	38.5467620943405	40.2091479275218
321	395.057342529297	137.341156005859	1	6	320	16	6.11206054687955	-11.3430786132801	12.8849802699024	15.0942337904216	35.1663821245632	36.7319868489621	41.7100090933074
322	396.417449951172	136.144317626953	1	6	321	16.05	27.2021484375	-23.9367675781199	36.2343169068318	25.5688388621782	36.4822916436283	33.9069727383803	43.1200970270415
323	396.98583984375	136.140487670898	1	6	322	16.1	11.3677978515602	-0.0765991211000028	11.3680559208376	40.1221673556707	40.6906493549102	33.6759649007665	43.9810438969769
324	398.698089599609	133.483795166016	1	6	323	16.15	34.2449951171795	-53.1338500976403	63.2133349600712	57.516398968843	42.0296131595409	34.2708740640009	44.3090514901379
325	401.888732910156	131.33723449707	1	6	324	16.2	63.8128662109409	-42.9312133789199	76.9101487207104	57.4699689490858	44.4904222038654	37.0906117888855	43.7606441465466
326	404.490112304688	127.075668334961	1	6	325	16.25	52.0275878906398	-85.2313232421801	99.856138335764	66.2870649193989	43.9405128320193	39.6821869930074	44.3947650227906
327	405.914978027344	125.975601196289	1	6	326	16.3	28.4973144531193	-22.0013427734398	36.0021668080458	58.4903874569035	45.0350404856248	41.7377821173059	44.0502823791121
328	407.269409179688	123.556251525879	1	6	327	16.35	27.0886230468807	-48.3869934082	55.4535357724031	48.85867705206	48.586266969529	45.0228752713056	45.7594698967282
329	406.507171630859	122.614593505859	1	6	328	16.4	-15.2447509765807	-18.8331604004	24.2299476475941	30.3646266951956	48.1059321508704	48.9321950689184	46.6603078452255
330	407.331939697266	123.792045593262	1	6	329	16.45	16.4953613281409	23.5490417480599	28.7515966964932	32.6001120221638	48.5352693167156	51.8872055051256	47.2940477585179
331	407.022766113281	123.59008026123	1	6	330	16.5	-6.18347167970001	-4.03930664064006	7.38588655144194	30.8854690196591	44.1979918614516	54.5453127315879	47.3847312676408
332	407.478820800781	121.275604248047	1	6	331	16.55	9.12109375	-46.2895202636599	47.1795934428866	37.7214768448373	46.9932725909835	57.5743173284923	46.3359754703115
333	408.73046875	119.293739318848	1	6	332	16.6	25.0329589843795	-39.6372985839801	46.8803207598798	48.2118615813712	49.355101187701	60.1078933802212	46.3757454392141
334	410.711059570312	117.147445678711	1	6	333	16.65	39.6118164062398	-42.9258728027401	58.4099867734848	58.0313570277076	55.834776978296	58.0014315447557	45.5284162364051
335	413.864837646484	114.590354919434	1	6	334	16.7	63.0755615234398	-51.1418151855398	81.203520379163	61.3864331598033	59.2839888063859	55.746798810919	46.0088441680323
336	414.683013916016	111.887298583984	1	6	335	16.75	16.3635253906409	-54.061126709	56.4833637831238	67.8247333557429	65.1501126311566	52.5365942366944	46.1748737797078
337	416.979095458984	109.661628723145	1	6	336	16.8	45.9216308593591	-44.5133972167801	63.954974103365	73.9480771117546	70.1135941713597	51.594851428278	46.2619123480215
338	419.695007324219	106.788528442383	1	6	337	16.85	54.3182373047	-57.4620056152401	79.0718217395779	70.3561160314006	71.6295197909134	54.1085825241088	47.327236514589
339	421.294097900391	102.634338378906	1	6	338	16.9	31.9818115234409	-83.0838012695401	89.0267055535435	72.2688682346055	67.896930938641	55.1212090043781	47.8632779919984
340	422.833129882812	99.8719482421875	1	6	339	16.95	30.7806396484193	-55.2478027343699	63.2437149773927	78.8407551829162	62.9583283051223	56.0413334226954	48.5893687839187
341	425.001892089844	97.3815612792969	1	6	340	17	43.3752441406398	-49.8077392578119	66.0471247991484	75.4343062260839	60.8751966119373	58.0374756863195	48.7704430629868
342	427.303070068359	93.1227874755859	1	6	341	17.05	46.0235595703	-85.1754760742202	96.8144088449183	61.8457847655274	56.1964302655724	58.7649782022427	49.7626833193814
343	429.660400390625	91.1065368652344	1	6	342	17.1	47.1466064453205	-40.3250122070298	62.0395769554164	55.560540578844	58.8620638605166	59.0755259776618	50.0251921821054
344	429.753143310547	90.0564193725586	1	6	343	17.15	1.85485839843977	-21.0023498535162	21.0840982507613	49.4815249892691	54.4076410304603	56.7859584088093	49.8788318935159
345	430.868957519531	88.9224700927734	1	6	344	17.2	22.3162841796807	-22.678985595704	31.8174940439755	33.5521053482286	52.7986780390048	54.9270765471791	48.6492026405429
346	432.167694091797	87.7014236450195	1	6	345	17.25	25.9747314453193	-24.4209289550778	35.6520468512738	42.2898214949494	50.9248387414825	52.6675605664082	47.7785641666175
347	433.010314941406	87.5377731323242	1	6	346	17.3	16.8524169921807	-3.27301025390597	17.1673106397162	46.9694972953931	47.4163622331257	50.7860425787372	47.4842179259853
348	434.579437255859	82.4896087646484	1	6	347	17.35	31.3824462890591	-100.963287353516	105.72815768902	50.0368154991657	46.5215321644102	49.6315977578724	47.2677253763472
349	435.198822021484	80.3534698486328	1	6	348	17.4	12.3876953125	-42.7227783203119	44.4824772529796	52.368152493696	45.6749858789776	46.7943609150784	47.6184918583576
350	437.117034912109	78.9826202392578	1	6	349	17.45	38.3642578125	-27.4169921875	47.1540850628384	61.2806191180227	46.895824789236	45.2915320627117	48.2737428466518
351	438.980834960938	77.5260696411133	1	6	350	17.5	37.2760009765807	-29.1310119628901	47.3087318239254	50.7532428338711	44.4599245208791	42.9955733943857	48.6497298045008
352	441.848083496094	76.3835906982422	1	6	351	17.55	57.3449707031193	-22.8495788574219	61.7296437613498	44.3804744625621	45.375654891902	41.9510493102705	48.1643661460491
353	444.006256103516	74.8379516601562	1	6	352	17.6	43.1634521484409	-30.9127807617202	53.091276268262	43.7548340793063	40.4011316552282	39.9424909839895	48.6917714017115
354	444.365600585938	75.3565521240234	1	6	353	17.65	7.18688964843977	10.372009277344	12.618635396435	36.5516965480622	39.1810807996966	41.7562322422761	48.3119266354126
355	445.588623046875	73.5262756347656	1	6	354	17.7	24.4604492187398	-36.605529785156	44.0258831465592	29.4706906657812	37.7843860864187	41.5516064701667	46.968393942456
356	445.629699707031	74.0894317626953	1	6	355	17.75	0.821533203120453	11.263122558594	11.2930441677051	30.0490204765853	35.0663080472888	43.0205340965407	46.6319996362994
357	446.912902832031	73.7964248657227	1	6	356	17.8	25.6640625	-5.86013793945199	26.3246143499446	33.9816871368311	36.4857363874154	43.3735844236926	46.314682608839
358	448.859802246094	71.7852554321289	1	6	357	17.85	38.9379882812591	-40.2233886718759	55.9829253222825	31.813938093531	33.3634498035688	40.4268682285856	46.2802354993002
359	449.3662109375	70.2526550292969	1	6	358	17.9	10.1281738281205	-30.6520080566401	32.2819686976639	33.5809195465155	37.8374786055746	40.1157747123371	46.6965927462359
360	448.783874511719	68.6988372802734	1	6	359	17.95	-11.6467285156205	-31.0763549804702	33.187137930059	43.5007821090496	36.2073881510975	40.5061522706082	46.6390171076286
361	449.392700195312	67.8974838256836	1	6	360	18	12.1765136718602	-16.027069091796	20.1279514326273	36.6778791305523	41.5811436722022	39.2619839226821	45.4814516606008
362	452.010101318359	65.1478805541992	1	6	361	18.05	52.3480224609398	-54.9920654296878	75.9239271626153	41.6932700743181	41.3715139554833	37.5637540898555	44.0025321853508
363	451.829711914062	64.0694427490234	1	6	362	18.1	-3.60778808593977	-21.5687561035162	21.8684104297961	40.600838208664	40.452604801943	38.3080168257613	43.2109778559981
364	454.628265380859	63.4423751831055	1	6	363	18.15	55.9710693359398	-12.541351318358	57.3589234164925	49.5813677978889	41.0504686249776	39.8378948620159	43.3060332752198
365	453.385986328125	64.0575408935547	1	6	364	18.2	-24.8455810546795	12.3033142089841	27.7249786017887	39.2422458019169	43.2279184547978	39.0097113377328	43.1590820419591
366	450.176605224609	63.5356979370117	1	6	365	18.25	-64.1876220703205	-10.4368591308601	65.0305993787518	44.2273304733338	43.4576597980754	40.5964387061905	43.5009279120962
367	449.030029296875	63.9267120361328	1	6	366	18.3	-22.9315185546795	7.82028198242202	24.2283171827555	40.4076671756371	38.6417717922956	41.8433226389408	43.6199822745967
368	446.835266113281	64.7373733520508	1	6	367	18.35	-43.8952636718795	16.2132263183599	46.7938337868804	45.8549987009315	43.2525838479537	42.9288732407279	42.6932091200812
369	445.473175048828	66.0806503295898	1	6	368	18.4	-27.2418212890602	26.8655395507801	38.2606069280092	37.3339517982619	41.8383111184573	46.5988245773934	43.0387737587949
370	442.887603759766	67.0116577148438	1	6	369	18.45	-51.7114257812398	18.6201477050801	54.9616362282608	38.0412977826743	41.812034524368	47.9865021525454	45.834723276906
371	442.606842041016	68.0972061157227	1	6	370	18.5	-5.615234375	21.7109680175778	22.4253648654034	42.2778372225736	39.6117337401789	47.9673299268159	46.1592863787353
372	441.252563476562	68.4024505615234	1	6	371	18.55	-27.0855712890807	6.10488891601392	27.7650471048176	43.2689550612774	42.3151313223983	46.0540150604311	45.9174840384145
373	438.427978515625	70.2928848266602	1	6	372	18.6	-56.4916992187398	37.8086853027361	67.9765309863772	37.7690703478045	45.4051416795128	46.4794647280067	45.4117500340393
374	436.989044189453	71.9048919677734	1	6	373	18.65	-28.7786865234398	32.2401428222639	43.2161961215282	41.8895156820959	52.1471805298092	44.8558343081635	45.8350233656537
375	436.603729248047	73.2228317260742	1	6	374	18.7	-7.70629882812045	26.3587951660162	27.4622126608962	46.5889648621223	52.745085850293	44.7665576137515	46.3597506455909
376	436.021911621094	75.2940444946289	1	6	375	18.75	-11.6363525390602	41.424255371094	43.0275915368605	48.5324461364521	52.4770000555563	43.9813217276517	47.9457178514647
377	433.722747802734	76.4269180297852	1	6	376	18.8	-45.9832763672	22.6574707031259	51.2622930049496	61.0254059983411	53.4662583285665	43.8663801255007	47.6242676961742
378	432.590209960938	80.1428604125977	1	6	377	18.85	-22.6507568359193	74.31884765625	77.6939373580258	67.7211013527815	49.7063456080597	44.9595500115768	47.1439295661565
379	432.127807617188	85.4066390991211	1	6	378	18.9	-9.248046875	105.275573730468	105.680995430973	63.0644844290167	47.8733574978696	45.9617728052526	46.8895792931763
380	431.816497802734	88.4377288818359	1	6	379	18.95	-6.22619628908069	60.621795654296	60.9406894330987	60.3435517950107	47.7210807031349	51.1632942832039	46.4426782645062
381	431.8583984375	89.4240646362305	1	6	380	19	0.838012695320458	19.726715087892	19.7445069180364	50.8802450796673	48.3509097151246	53.0565888347885	47.3926211381347
382	432.392883300781	91.2294921875	1	6	381	19.05	10.6896972656205	36.1085510253901	37.6576298349194	34.7213089973982	45.4176289286031	54.2712139869735	47.7619204889616
383	431.220336914062	92.1949462890625	1	6	382	19.1	-23.4509277343807	19.30908203125	30.377403781309	27.7210600534882	44.5139583436407	52.5154832423174	48.3464378194094
384	431.784790039062	91.0860214233398	1	6	383	19.15	11.2890625	-22.178497314454	24.8863150196277	33.6373350012325	39.776365080696	51.8321518692914	49.2254936316654
385	430.964691162109	92.0907974243164	1	6	384	19.2	-16.4019775390602	20.0955200195321	25.9394447135487	30.4917060621955	49.5815027161147	53.7097899534489	49.280171051157
386	429.545227050781	94.1076583862305	1	6	385	19.25	-28.3892822265591	40.3372192382818	49.3258816567574	38.1476716076141	53.6361776140206	55.2949969967388	48.5844554720309
387	430.625915527344	94.2930450439453	1	6	386	19.3	21.6137695312591	3.70773315429602	21.9294851397348	44.8314211639938	55.0761696453806	53.4052127534076	49.9470766550936
388	431.409057617188	90.9507064819336	1	6	387	19.35	15.6628417968807	-66.8467712402341	68.6572315084019	71.4419453787411	55.324620876575	51.358985891585	49.1960435206607
389	432.240112304688	88.1564178466797	1	6	388	19.4	16.62109375	-55.8857727050778	58.3050628015262	73.6350202268087	55.7909462407132	47.1803340089592	49.8068548956242
390	433.15966796875	80.2601776123047	1	6	389	19.45	18.3911132812398	-157.9248046875	158.992065787285	79.6606332285656	59.698499203763	44.898854376467	49.5735588134613
391	433.347869873047	77.2514953613281	1	6	390	19.5	3.76403808593977	-60.1736450195321	60.2912558970956	72.5015701455359	62.2390842783531	46.8179123494535	49.4600331187971
392	433.769714355469	74.6830291748047	1	6	391	19.55	8.43688964843977	-51.3693237304679	52.0575501485189	66.7504713174326	61.392796578212	49.4698259174922	49.7832611992985
393	434.505920410156	73.2140960693359	1	6	392	19.6	14.7241210937409	-29.3786621093761	32.8619160932536	47.9550530287848	58.2040134395293	50.2134109108122	48.9758832554885
394	435.646697998047	72.2751770019531	1	6	393	19.65	22.8155517578193	-18.778381347656	29.5495686610097	50.8431483298975	54.5843029372224	53.5951529551673	49.4385592803549
395	435.769500732422	69.0267486572266	1	6	394	19.7	2.4560546875	-64.9685668945298	65.0149743440462	43.1249599278585	40.2162060368193	53.7937844885625	70.7271121594614
396	436.899078369141	65.4649887084961	1	6	395	19.75	22.5915527343807	-71.2351989746102	74.7317324026589	43.9064567335228	39.9996470848864	53.18758921641	109.57111311264
397	436.250274658203	65.284912109375	1	6	396	19.8	-12.9760742187602	-3.60153198242188	13.4666081383243	42.4181345570121	43.8634821896039	56.0277731846865	152.01905947024
398	435.900299072266	63.4800605773926	1	6	397	19.85	-6.99951171873977	-36.097030639648	36.7694001215748	32.4773590448539	45.1022009450494	53.4325370297446	183.640558361094
399	435.957366943359	62.3761367797852	1	6	398	19.9	1.14135742185908	-22.078475952148	22.1079577784564	29.1561458398753	51.3993596696213	53.6519369859957	192.812200759657
400	435.497863769531	61.7638206481934	1	6	399	19.95	-9.19006347655909	-12.2463226318359	15.311096783255	44.6020044513492	47.889069773362	47.9838233437188	217.319318559455
401	437.017272949219	59.2863464355469	1	6	400	20	30.3881835937591	-49.54948425293	58.1256663777661	46.297945156576	44.136094154467	45.8634774028058	253.361098704862
402	438.499786376953	55.0007286071777	1	6	401	20.05	29.6502685546807	-85.7123565673841	90.6959011956939	60.3805847822305	50.662749791161	45.2953084116235	277.494791872228
403	438.903991699219	52.7746734619141	1	6	402	20.1	8.08410644531932	-44.521102905272	45.2491036477086	63.3007805018701	48.6610606199598	45.4362832686596	289.197974050375
404	440.679901123047	48.5030746459961	1	6	403	20.15	35.5181884765602	-85.4319763183599	92.5211559067291	59.1160424690587	52.7195710347691	47.0449666914183	293.299179205168
405	439.443756103516	49.3449630737305	1	6	404	20.2	-24.7229003906193	16.8377685546879	29.9120753814529	56.7234951309727	55.7514406506182	87.7444343654738	297.028768700698
406	439.865875244141	47.5333938598633	1	6	405	20.25	8.4423828125	-36.2313842773439	37.2019762137088	51.0241760833436	51.7273077207251	163.847229228541	300.869459001512
407	441.539520263672	43.9702224731445	1	6	406	20.3	33.4729003906193	-71.263427734376	78.7331645052639	45.0585572873076	46.7271346336431	250.632906187073	303.831698138769
408	441.908782958984	43.2183837890625	1	6	407	20.35	7.38525390623977	-15.0367736816401	16.7525084095634	48.2021007993664	45.7703655922699	315.922130830604	307.000448380683
409	439.303253173828	41.4756088256836	1	6	408	20.4	-52.1105957031193	-34.855499267578	62.6930619265488	44.3385729723916	42.6905737132153	338.444067510355	311.392745839256
410	441.049102783203	40.0068664550781	1	6	409	20.45	34.9169921875	-29.3748474121101	45.6297929417468	36.7307741363136	127.599798957586	389.739782742443	314.257223310229
411	440.676330566406	39.1940536499023	1	6	410	20.5	-7.45544433593977	-16.2562561035159	17.8843370788351	40.5165551011961	283.558364302616	459.904285060271	320.243380424091
412	439.659271240234	37.4317741394043	1	6	411	20.55	-20.3411865234409	-35.2455902099601	40.6941703248739	40.3225901391231	450.603062582984	505.519757826964	326.476626927682
413	438.263732910156	36.3202972412109	1	6	412	20.6	-27.9107666015591	-22.2295379638679	35.6814132339759	206.997497115805	583.183201041248	528.182537189938	332.611152272014
414	440.930541992188	34.7670669555664	1	6	413	20.65	53.3361816406398	-31.0646057128901	61.7232371161837	522.77815563284	624.168563985941	533.003205455168	337.627484643373
415	438.3326961939	78.640438356072	1	6	414	20.7	-51.9569159657601	877.467428010112	879.004327825156	864.475351029655	723.728124834267	540.263752912834	339.934939960023
416	429.089229489065	157.942929861047	1	6	415	20.75	-184.8693340967	1586.0498300995	1596.78762966401	1125.8498469813	868.081262399816	548.551328786614	340.342561883461
417	415.040291152123	244.266190347165	1	6	416	20.8	-280.97876673884	1726.46520972236	1749.18014730895	1208.01453783276	964.312381020285	551.635623092851	342.498951998403
418	398.026030457517	309.201868691102	1	6	417	20.85	-340.285213892121	1298.71356687874	1342.5538929922	1240.45875255273	1010.59470878761	560.568359731621	343.331006909476
419	379.886596679688	324.341613769531	1	6	418	20.9	-362.788675556579	302.794901568581	472.54669137348	1213.38436916679	1023.31583719712	569.133554692517	344.883899781259
420	362.367641035282	275.316497404947	1	6	419	20.95	-350.37911288812	-980.502327291681	1041.22540142501	1064.14941101092	952.927706868082	580.530623276739	346.908580501833
421	346.836822509766	203.915283203125	1	6	420	21	-310.61637051032	-1428.02428403644	1461.41571273433	895.339570593912	813.544293270612	594.623283445376	349.238138348979
422	334.241848570931	155.372353805039	1	6	421	21.05	-251.899478776701	-970.85858796172	1003.00535652956	838.617136561484	652.668183602717	607.65794544374	348.38387280407
423	324.228612847046	132.54687620918	1	6	422	21.1	-200.264714477699	-456.50955191718	498.504690907176	665.396661183436	537.953518421995	619.786021275369	348.881247951553
424	316.117555506498	127.704213503422	1	6	423	21.15	-162.221146810961	-96.85325411516	188.934521211342	413.704217374432	514.098545399093	628.210002595327	347.488234115403
425	309.229116717675	133.109728775637	1	6	424	21.2	-137.768775776459	108.1103054443	175.123024534766	241.186956194518	437.33312171921	592.125445554572	349.332920532357
426	302.883736648963	141.028785113695	1	6	425	21.25	-126.90760137424	158.38112676116	202.953493689312	180.567466250078	321.165304490936	516.83789453838	350.687536009161
427	296.40185546875	143.726745605469	1	6	426	21.3	-129.63762360426	53.9592098354802	140.419050629995	189.579954236702	251.003509867195	434.364997809733	349.866961554283
428	288.917572021484	137.446182250977	1	6	427	21.35	-149.68566894532	-125.61126708984	195.407241184976	209.269582254985	228.977333763132	370.739882988349	353.98124330409
429	279.115417480469	131.058364868164	1	6	428	21.4	-196.0430908203	-127.75634765626	233.996961144463	228.626391607441	233.104167993533	351.323732052164	355.836083751599
430	266.883235651419	124.936544633269	1	6	429	21.45	-244.643636581	-122.4364046979	273.571164626179	260.820063539872	231.323184241063	304.077378261223	356.681539444426
431	253.230521796179	118.75512996696	1	6	430	21.5	-273.0542771048	-123.62829332618	299.73754045159	277.387201276186	220.131495806148	238.571991637687	358.297543205268
432	239.373234634474	112.833853058677	1	6	431	21.55	-277.1457432341	-118.42553816566	301.387410292149	276.628381750363	216.061812016749	191.247987781176	358.413548172313
433	226.527332886029	107.492446097857	1	6	432	21.6	-256.9180349689	-106.8281392164	278.242929866545	253.37678622714	203.526247554703	169.579958713169	359.17343192061
434	215.908775270566	103.050641273941	1	6	433	21.65	-212.37115230926	-88.83609647832	230.202863515353	211.636600004856	188.548918705234	161.973262775637	358.328986941047
435	208.733520507812	99.8281707763672	1	6	434	21.7	-143.50509525508	-64.4494099514759	157.313187010063	171.303560493625	170.821634803235	158.40208815188	337.553495570441
436	204.760482788086	97.6068801879883	1	6	435	21.75	-79.4607543945199	-44.4258117675781	91.0366093401687	129.66529383322	155.978678784438	152.823743231708	298.070047072171
437	200.121398925781	95.7792587280273	1	6	436	21.8	-92.7816772461	-36.5524291992199	99.7222127359971	100.469455660105	131.492465695157	148.098300015715	254.683929144383
438	196.743041992188	96.7037963867188	1	6	437	21.85	-67.5671386718597	18.4907531738301	70.0515965645168	88.2664833793297	110.182583663206	147.39412687656	222.289772556308
439	193.382247924805	94.1662521362305	1	6	438	21.9	-67.2158813476602	-50.7508850097662	84.2236726497797	100.32075756402	90.8423575577404	142.538612810681	212.107627452481
440	190.269012451172	90.4932174682617	1	6	439	21.95	-62.2647094726602	-73.4606933593759	96.2983256061861	91.6813708966877	85.4809920626964	132.832455612114	187.453547981279
441	187.562759399414	83.4284133911133	1	6	440	22	-54.1250610351597	-141.296081542968	151.307980263623	90.6998734931915	85.515990657267	121.97180296516	153.681106341104
442	186.382827758789	80.860237121582	1	6	441	22.05	-23.5986328125	-51.3635253906259	56.5252793993331	81.2152594553757	80.1347880146812	109.169150900885	131.34236742638
443	186.482376098633	77.6045532226562	1	6	442	22.1	1.99096679688012	-65.1136779785162	65.1441095470357	82.6955007460631	91.2620061984164	98.5608425658507	121.978684122784
444	185.173599243164	76.3111801147461	1	6	443	22.15	-26.1755371093801	-25.867462158202	36.8006024607009	70.7112237505136	96.5283069161269	88.4479712867673	119.342982222901
445	182.472518920898	71.8853302001953	1	6	444	22.2	-54.0216064453199	-88.5169982910159	103.699532059623	68.5882051326746	94.8432764209927	82.9815455863097	116.859219673171
446	179.482650756836	68.4299774169922	1	6	445	22.25	-59.7973632812403	-69.1070556640619	91.3865952858754	91.8241389036414	87.9649271458827	79.3021996059625	112.938659799181
447	181.778015136719	68.4557723999023	1	6	446	22.3	45.9072875976602	0.515899658201988	45.9101863101384	111.841354376878	86.8458361066135	75.0028604790322	109.87229469625
448	190.522201538086	70.8505554199219	1	6	447	22.35	174.88372802734	47.895660400392	181.323778401869	106.991052095922	86.9391014684959	73.839662124268	106.031509150751
449	197.012145996094	68.6767272949219	1	6	448	22.4	129.79888916016	-43.4765625	136.886679826884	105.218630541252	86.0535850157943	72.8915228527992	100.946018846238
450	198.73860168457	65.0991134643555	1	6	449	22.45	34.5291137695199	-71.5522766113281	79.4480206548436	105.103467080552	80.482099109923	70.8297177013357	94.8411098436202
451	198.910217285156	60.9764595031738	1	6	450	22.5	3.43231201171989	-82.4530792236339	82.5244875125235	82.0540640333504	73.0884085546579	68.7902210445203	88.7026579887803
452	199.481048583984	58.7827949523926	1	6	451	22.55	11.4166259765602	-43.873291015624	45.3343690066411	60.2658156547105	69.8709329433832	71.4367470715844	82.3814332618509
453	200.322769165039	55.5879783630371	1	6	452	22.6	16.8344116211	-63.8963317871099	66.0767631658593	53.9731461239237	56.4173180501196	74.3774095323986	77.1744714321551
454	199.825164794922	54.2823143005371	1	6	453	22.65	-9.95208740234034	-26.11328125	27.9454379336847	40.958186568064	49.2547387894714	76.7127016701652	74.2393579938023
455	199.632995605469	51.8907890319824	1	6	454	22.7	-3.84338378905966	-47.830505371094	47.98467300091	34.638398806214	46.8161589816787	75.3163511944634	72.7944012548742
456	200.484848022461	51.7021713256836	1	6	455	22.75	17.0370483398398	-3.77235412597599	17.4496897332246	30.7805720668887	49.6155149431578	73.0535763666551	72.3715058604409
457	200.445083618164	52.3877906799316	1	6	456	22.8	-0.795288085939774	13.7123870849599	13.7354301973915	38.2436619242323	56.0276580365552	71.6462893767846	72.4503757789225
458	202.162506103516	53.9762382507324	1	6	457	22.85	34.3484497070398	31.7689514160161	46.7876294692329	39.6591718394337	61.8157175963013	64.6688914249422	72.1071292855463
459	205.24299621582	52.9001159667969	1	6	458	22.9	61.6098022460801	-21.5224456787099	65.2608872204027	58.2728433182517	67.3718183245361	59.3534248817945	70.2517970759819
460	207.419158935547	51.2137184143066	1	6	459	22.95	43.5232543945398	-33.7279510498061	55.062222576917	77.4169172668964	70.1506032790037	56.8497640751267	110.590125355231
461	212.921615600586	51.7222137451172	1	6	460	23	110.04913330078	10.1699066162121	110.518047127315	92.8508631257138	73.0187441786523	55.4335130124002	150.231989784331
462	218.252288818359	50.4831199645996	1	6	461	23.05	106.61346435546	-24.781875610352	109.455799940615	96.4999747248399	73.4216458101859	55.5937156228168	150.909855640073
463	223.946487426758	48.0357398986816	1	6	462	23.1	113.88397216798	-48.9476013183601	123.95735876332	100.642034718574	72.9204647997649	55.7881002984594	149.942572011636
464	228.116088867188	47.8172454833984	1	6	463	23.15	83.3920288086	-4.36988830566392	83.5064452160332	87.764645039053	69.4521109741176	60.0307447008373	150.459019271825
465	231.330596923828	45.8120956420898	1	6	464	23.2	64.2901611328	-40.102996826172	75.7725225455861	69.4263743534754	66.8833691685746	62.6072569234386	148.846430154817
466	233.338729858398	44.6773719787598	1	6	465	23.25	40.1626586914	-22.6944732666	46.1310987297106	52.990066473816	61.2515110816426	65.4408121149193	148.858438820574
467	234.216690063477	44.5427436828613	1	6	466	23.3	17.5592041015796	-2.69256591797003	17.7644465127271	42.4042472233953	55.1597732090784	69.8978910788129	150.203027141685
468	236.305114746094	44.581859588623	1	6	467	23.35	41.7684936523403	0.782318115233949	41.7758193650229	33.1247036185754	49.7604830006176	70.3745964468246	148.802301153807
469	236.56086730957	46.089183807373	1	6	468	23.4	5.11505126951988	30.146484375	30.5773489639298	34.7383771242323	52.6896710771385	67.6120712991647	146.844741779449
470	237.840042114258	45.3674430847168	1	6	469	23.45	25.5834960937602	-14.434814453124	29.3748045214868	40.8931720646815	55.0639105678735	150.350533009127	147.738181908197
471	240.447891235352	46.1043815612793	1	6	470	23.5	52.1569824218795	14.73876953125	54.1994662579952	46.5308995274192	57.8628800511863	231.673758524143	147.7173630229
472	242.861358642578	46.3595695495605	1	6	471	23.55	48.2693481445204	5.10375976562401	48.5384212149728	62.9750949308816	66.3741363474399	230.382964208561	148.561884488022
473	245.301132202148	48.8665733337402	1	6	472	23.6	48.7954711914	50.140075683594	69.9644566787114	77.0031175171716	67.8287280938843	225.507734490874	148.634375767418
474	249.367782592773	52.7743873596191	1	6	473	23.65	81.3330078125	78.156280517578	112.798325981242	80.9873829781403	65.7720316242117	224.205336873485	149.278846605283
475	254.043365478516	54.4764366149902	1	6	474	23.7	93.5116577148597	34.040985107422	99.5149174529367	91.8551006301984	233.817696849678	222.37650911517	149.160623654035
476	257.462951660156	55.9051284790039	1	6	475	23.75	68.3917236328006	28.573837280274	74.1207935628387	89.1265566603494	402.096005966643	224.663301274493	149.549426339609
477	261.951599121094	58.4173469543457	1	6	476	23.8	89.7729492187591	50.2443695068361	102.877009475263	68.5689683175419	405.606155208043	228.759764906585	150.198675726394
478	264.339874267578	59.9094886779785	1	6	477	23.85	47.7655029296807	29.842834472656	56.3217368294664	390.632276182185	401.25498598113	232.935710882671	149.758668157841
479	264.292297363281	59.4112358093262	1	6	478	23.9	-0.951538085939774	-9.96505737304602	10.0103842672044	723.204628955145	395.721002669831	234.336058677103	149.081868629772
480	341.248317181442	96.6480460943113	1	6	479	23.95	1539.12039636322	744.736205699702	1709.83145677615	719.357209785888	389.689107662466	238.626599741267	149.215424995661
481	418.569396972656	136.198287963867	1	6	480	24	1546.42159582428	791.004837391114	1736.98255742764	713.383415301911	391.4637224978	240.001213033399	147.042872352919
482	419.056213378906	140.351852416992	1	6	481	24.05	9.736328125	83.0712890625	83.6399136289792	722.87303702212	391.14539346573	241.530053353227	144.746903131571
483	419.284545898438	141.654632568359	1	6	482	24.1	4.56665039063978	26.0556030273403	26.4527644095788	388.745939142746	398.042693671458	241.480651236377	142.458671525634
484	417.669616699219	144.030700683594	1	6	483	24.15	-32.2985839843807	47.5213623047	57.4584928682493	59.7228160404556	402.900085729995	238.526948509729	140.869619340484
485	416.691040039062	145.728698730469	1	6	484	24.2	-19.5715332031398	33.9599609375	39.195967379287	62.9335771455719	243.435502632856	235.713990384632	139.599263410495
486	416.710113525391	150.322006225586	1	6	485	24.25	0.38146972658069	91.8661499023398	91.8669419161836	82.7019720410045	77.9064201001558	233.658040564299	139.031676222799
487	415.3603515625	155.120468139648	1	6	486	24.3	-26.9952392578205	95.9692382812403	99.6937191545609	82.9271344378703	77.4539514984102	230.499460373975	139.053025937821
488	414.784393310547	161.358673095703	1	6	487	24.35	-11.5191650390602	124.7640991211	125.294738886742	98.1250661229647	81.7063164916249	229.142739868858	138.921490588308
489	415.200103759766	164.258239746094	1	6	488	24.4	8.31420898438068	57.9913330078199	58.5843048525782	96.0900241598559	81.3328943496264	230.551665960378	139.271785821976
490	415.767822265625	169.989471435547	1	6	489	24.45	11.3543701171795	114.62463378906	115.185625804759	91.9743258512486	81.7388731067985	148.080316982195	139.565768792377
491	415.645294189453	174.072219848633	1	6	490	24.5	-2.45056152343977	81.6549682617205	81.69173210064	80.7106609422454	75.8523586307972	62.4119861816954	138.823066663844
492	413.966156005859	177.653915405273	1	6	491	24.55	-33.5827636718807	71.6339111328	79.1152276115242	79.7386542613826	69.8535272822193	59.1108420545803	138.468349988844
493	415.630950927734	180.67431640625	1	6	492	24.6	33.2958984375	60.4080200195398	68.9764143417258	65.3526800906322	60.2427860662575	59.4096085603943	137.844542888512
494	414.172180175781	182.929916381836	1	6	493	24.65	-29.1754150390591	45.1119995117199	53.7242714482641	55.6146931017384	58.2032461907618	57.5339018074825	135.223474870129
495	412.673431396484	184.489212036133	1	6	494	24.7	-29.9749755859409	31.1859130859403	43.2557549510071	47.73272871319	52.7251313315338	56.8220177058194	133.273596286763
496	411.891906738281	185.942489624023	1	6	495	24.75	-15.6304931640591	29.0655517578	33.0017971561709	39.7749111902695	46.917552263235	53.4000511711044	131.624523663782
497	413.717712402344	186.722061157227	1	6	496	24.8	36.5161132812591	15.5914306640796	39.705405668782	36.6678381201409	40.7677326107504	49.3462869690571	129.519934804027
498	412.301696777344	187.075119018555	1	6	497	24.85	-28.3203125	7.06115722656023	29.1873267271235	40.0975825724353	37.1129006291636	44.9072702939447	129.320288099127
499	414.129455566406	187.627639770508	1	6	498	24.9	36.5551757812409	11.0504150390602	38.1889060976209	38.2204114247315	33.7349092653386	44.2075129668483	130.762363720786
500	411.554656982422	189.206298828125	1	6	499	24.95	-51.4959716796807	31.5731811523398	60.4044772124794	33.8027365083108	31.9051623048404	40.5049378434863	90.2866441425725
501	411.053985595703	190.275695800781	1	6	500	25	-10.0134277343795	21.3879394531199	23.6159414176518	34.4508900680577	30.9477437114117	37.6449202942886	47.4565626994498
502	410.480255126953	190.944076538086	1	6	501	25.05	-11.474609375	13.3676147461	17.6170310866783	30.8019804105364	28.8390466558948	35.4066466244619	46.8866790985099
503	408.859039306641	190.968826293945	1	6	502	25.1	-32.4243164062398	0.49499511718011	32.428094525858	23.7127420372454	29.571754521632	34.2084345406475	NA
504	409.539886474609	190.240203857422	1	6	503	25.15	13.6169433593591	-14.5724487304602	19.9443578100145	23.6750759980918	30.2117797429348	31.9200012305303	NA
505	408.327026367188	190.533905029297	1	6	504	25.2	-24.2572021484193	5.8740234375	24.9582853460244	23.8753568034789	28.2847443554387	30.8332021888931	NA
506	408.090698242188	189.386611938477	1	6	505	25.25	-4.7265625	-22.9458618164	23.4276112218837	24.6926189752062	28.3722883253423	29.5910067632659	NA
507	409.021270751953	189.361114501953	1	6	506	25.3	18.6114501953	-0.50994873047955	18.6184351136139	29.6215790753332	30.0455606381734	28.540409234079	NA
508	410.710601806641	188.668716430664	1	6	507	25.35	33.7866210937602	-13.8479614257801	36.5144053844947	32.8567466736321	31.3039684521314	29.4978363293967	NA
509	408.575744628906	188.026168823242	1	6	508	25.4	-42.6971435547	-12.8509521484403	44.5891583106495	33.0695006525928	30.1050931957219	30.9730614811935	NA
510	409.801025390625	189.67805480957	1	6	509	25.45	24.5056152343795	33.0377197265602	41.1341233375187	36.2157644728679	29.7612420729458	32.4929713029503	NA
511	409.392120361328	190.832336425781	1	6	510	25.5	-8.17810058593977	23.0856323242199	24.491381116687	37.9153179290565	28.2342698151201	32.5011392172043	NA
512	410.790466308594	191.829528808594	1	6	511	25.55	27.9669189453193	19.9438476562602	34.3497542149893	30.5886073161105	28.2417718122631	34.6625161424395	NA
513	410.033416748047	193.948989868164	1	6	512	25.6	-15.1409912109398	42.3892211914	45.0121726654378	26.6657374722595	29.4239181371614	NA	NA
514	410.383026123047	194.138732910156	1	6	513	25.65	6.9921875	3.79486083983977	7.95560524591974	23.3990389776473	31.7343432194522	NA	NA
515	409.884246826172	195.092132568359	1	6	514	25.7	-9.9755859375	19.0679931640602	21.5197741182638	20.2677791516583	36.7011982504618	NA	NA
516	409.507751464844	194.935195922852	1	6	515	25.75	-7.52990722656023	-3.13873291014033	8.15788864362599	20.9325183452663	36.6299901090663	NA	NA
517	410.248626708984	195.505035400391	1	6	516	25.8	14.8175048828	11.3967895507801	18.6934550850444	32.8800791227939	39.2794716467057	NA	NA
518	412.656799316406	195.708984375	1	6	517	25.85	48.1634521484409	4.07897949218011	48.3358686334774	46.736659028664	NA	NA	NA
519	410.107360839844	197.935272216797	1	6	518	25.9	-50.9887695312409	44.5257568359398	67.6934091335577	49.8609412404852	NA	NA	NA
520	412.686614990234	201.671615600586	1	6	519	25.95	51.5850830078	74.7268676757801	90.8026736476144	58.291164141753	NA	NA	NA
521	412.687194824219	202.860580444336	1	6	520	26	0.0115966797000056	23.779296875	23.7792997027323	NA	NA	NA	NA
522	409.850402832031	203.959564208984	1	6	521	26.05	-56.7358398437591	21.9796752929602	60.844569591383	NA	NA	NA	NA
523	NA	NA	1	6	522	26.1	NA	NA	NA	NA	NA	NA	NA
524	NA	NA	1	6	523	26.15	NA	NA	NA	NA	NA	NA	NA
525	NA	NA	1	6	524	26.2	NA	NA	NA	NA	NA	NA	NA
526	NA	NA	1	6	525	26.25	NA	NA	NA	NA	NA	NA	NA
527	NA	NA	1	6	526	26.3	NA	NA	NA	NA	NA	NA	NA
528	NA	NA	1	6	527	26.35	NA	NA	NA	NA	NA	NA	NA
529	NA	NA	1	6	528	26.4	NA	NA	NA	NA	NA	NA	NA
530	NA	NA	1	6	529	26.45	NA	NA	NA	NA	NA	NA	NA
531	NA	NA	1	6	530	26.5	NA	NA	NA	NA	NA	NA	NA
532	NA	NA	1	6	531	26.55	NA	NA	NA	NA	NA	NA	NA
533	NA	NA	1	6	532	26.6	NA	NA	NA	NA	NA	NA	NA
534	NA	NA	1	6	533	26.65	NA	NA	NA	NA	NA	NA	NA
535	NA	NA	1	6	534	26.7	NA	NA	NA	NA	NA	NA	NA
536	NA	NA	1	6	535	26.75	NA	NA	NA	NA	NA	NA	NA
537	NA	NA	1	6	536	26.8	NA	NA	NA	NA	NA	NA	NA
538	NA	NA	1	6	537	26.85	NA	NA	NA	NA	NA	NA	NA
539	NA	NA	1	6	538	26.9	NA	NA	NA	NA	NA	NA	NA
540	NA	NA	1	6	539	26.95	NA	NA	NA	NA	NA	NA	NA
541	NA	NA	1	6	540	27	NA	NA	NA	NA	NA	NA	NA
542	NA	NA	1	6	541	27.05	NA	NA	NA	NA	NA	NA	NA
543	NA	NA	1	6	542	27.1	NA	NA	NA	NA	NA	NA	NA
544	NA	NA	1	6	543	27.15	NA	NA	NA	NA	NA	NA	NA
545	NA	NA	1	6	544	27.2	NA	NA	NA	NA	NA	NA	NA
546	NA	NA	1	6	545	27.25	NA	NA	NA	NA	NA	NA	NA
547	NA	NA	1	6	546	27.3	NA	NA	NA	NA	NA	NA	NA
548	NA	NA	1	6	547	27.35	NA	NA	NA	NA	NA	NA	NA
549	NA	NA	1	6	548	27.4	NA	NA	NA	NA	NA	NA	NA
550	NA	NA	1	6	549	27.45	NA	NA	NA	NA	NA	NA	NA
551	NA	NA	1	6	550	27.5	NA	NA	NA	NA	NA	NA	NA
552	NA	NA	1	6	551	27.55	NA	NA	NA	NA	NA	NA	NA
553	NA	NA	1	6	552	27.6	NA	NA	NA	NA	NA	NA	NA
554	NA	NA	1	6	553	27.65	NA	NA	NA	NA	NA	NA	NA
555	NA	NA	1	6	554	27.7	NA	NA	NA	NA	NA	NA	NA
556	NA	NA	1	6	555	27.75	NA	NA	NA	NA	NA	NA	NA
557	NA	NA	1	6	556	27.8	NA	NA	NA	NA	NA	NA	NA
558	NA	NA	1	6	557	27.85	NA	NA	NA	NA	NA	NA	NA
559	NA	NA	1	6	558	27.9	NA	NA	NA	NA	NA	NA	NA
560	NA	NA	1	6	559	27.95	NA	NA	NA	NA	NA	NA	NA
561	NA	NA	1	6	560	28	NA	NA	NA	NA	NA	NA	NA
562	NA	NA	1	6	561	28.05	NA	NA	NA	NA	NA	NA	NA
563	NA	NA	1	6	562	28.1	NA	NA	NA	NA	NA	NA	NA
564	NA	NA	1	6	563	28.15	NA	NA	NA	NA	NA	NA	NA
565	NA	NA	1	6	564	28.2	NA	NA	NA	NA	NA	NA	NA
566	NA	NA	1	6	565	28.25	NA	NA	NA	NA	NA	NA	NA
567	NA	NA	1	6	566	28.3	NA	NA	NA	NA	NA	NA	NA
568	NA	NA	1	6	567	28.35	NA	NA	NA	NA	NA	NA	NA
569	NA	NA	1	6	568	28.4	NA	NA	NA	NA	NA	NA	NA
570	NA	NA	1	6	569	28.45	NA	NA	NA	NA	NA	NA	NA
571	NA	NA	1	6	570	28.5	NA	NA	NA	NA	NA	NA	NA
572	NA	NA	1	6	571	28.55	NA	NA	NA	NA	NA	NA	NA
573	NA	NA	1	6	572	28.6	NA	NA	NA	NA	NA	NA	NA
574	NA	NA	1	6	573	28.65	NA	NA	NA	NA	NA	NA	NA
575	NA	NA	1	6	574	28.7	NA	NA	NA	NA	NA	NA	NA
576	NA	NA	1	6	575	28.75	NA	NA	NA	NA	NA	NA	NA
577	NA	NA	1	6	576	28.8	NA	NA	NA	NA	NA	NA	NA
578	NA	NA	1	6	577	28.85	NA	NA	NA	NA	NA	NA	NA
579	NA	NA	1	6	578	28.9	NA	NA	NA	NA	NA	NA	NA
580	NA	NA	1	6	579	28.95	NA	NA	NA	NA	NA	NA	NA
581	NA	NA	1	6	580	29	NA	NA	NA	NA	NA	NA	NA
582	NA	NA	1	6	581	29.05	NA	NA	NA	NA	NA	NA	NA
583	NA	NA	1	6	582	29.1	NA	NA	NA	NA	NA	NA	NA
584	NA	NA	1	6	583	29.15	NA	NA	NA	NA	NA	NA	NA
585	NA	NA	1	6	584	29.2	NA	NA	NA	NA	NA	NA	NA
586	NA	NA	1	6	585	29.25	NA	NA	NA	NA	NA	NA	NA
587	NA	NA	1	6	586	29.3	NA	NA	NA	NA	NA	NA	NA
588	NA	NA	1	6	587	29.35	NA	NA	NA	NA	NA	NA	NA
589	NA	NA	1	6	588	29.4	NA	NA	NA	NA	NA	NA	NA
590	NA	NA	1	6	589	29.45	NA	NA	NA	NA	NA	NA	NA
591	NA	NA	1	6	590	29.5	NA	NA	NA	NA	NA	NA	NA
592	NA	NA	1	6	591	29.55	NA	NA	NA	NA	NA	NA	NA
593	NA	NA	1	6	592	29.6	NA	NA	NA	NA	NA	NA	NA
594	NA	NA	1	6	593	29.65	NA	NA	NA	NA	NA	NA	NA
595	NA	NA	1	6	594	29.7	NA	NA	NA	NA	NA	NA	NA
596	NA	NA	1	6	595	29.75	NA	NA	NA	NA	NA	NA	NA
597	NA	NA	1	6	596	29.8	NA	NA	NA	NA	NA	NA	NA
598	NA	NA	1	6	597	29.85	NA	NA	NA	NA	NA	NA	NA
599	NA	NA	1	6	598	29.9	NA	NA	NA	NA	NA	NA	NA
600	NA	NA	1	6	599	29.95	NA	NA	NA	NA	NA	NA	NA
601	NA	NA	1	6	600	30	NA	NA	NA	NA	NA	NA	NA
