# Supplementary material for: An automated feeding system for the African killifish reveals the impact of diet on lifespan and allows scalable assessment of associative learning
Source: eLife. 2022 Nov 10;11:e69008. doi: 10.7554/eLife.69008 (PMC9788828; doi:10.7554/eLife.69008)
Supplement: Figure 6—source data 3. [file elife-69008-fig6-data3.zip › Filtered and Interpolated Trajectories with Kinematics/t14_REC000 DLC_likelihood-euclidean-filtered_splines-interpolated_kinematics_02_resnet50_TrainAllTheThingsJun28shuffle1_1030000.csv]

	x2	y2	fishnum	recording_num	bodyparts_coords	seconds	velocity_x	velocity_y	velocity_xy	velocity_xy_5frame	velocity_xy_10frame	velocity_xy_20frame	velocity_xy_40frame
1	NA	NA	14	0	0	0	0	0	0	NA	NA	NA	NA
2	NA	NA	14	0	1	0.05	NA	NA	NA	NA	NA	NA	NA
3	NA	NA	14	0	2	0.1	NA	NA	NA	NA	NA	NA	NA
4	NA	NA	14	0	3	0.15	NA	NA	NA	NA	NA	NA	NA
5	NA	NA	14	0	4	0.2	NA	NA	NA	NA	NA	NA	NA
6	NA	NA	14	0	5	0.25	NA	NA	NA	NA	NA	NA	NA
7	NA	NA	14	0	6	0.3	NA	NA	NA	NA	NA	NA	NA
8	NA	NA	14	0	7	0.35	NA	NA	NA	NA	NA	NA	NA
9	NA	NA	14	0	8	0.4	NA	NA	NA	NA	NA	NA	NA
10	NA	NA	14	0	9	0.45	NA	NA	NA	NA	NA	NA	NA
11	NA	NA	14	0	10	0.5	NA	NA	NA	NA	NA	NA	NA
12	NA	NA	14	0	11	0.55	NA	NA	NA	NA	NA	NA	NA
13	NA	NA	14	0	12	0.6	NA	NA	NA	NA	NA	NA	NA
14	NA	NA	14	0	13	0.65	NA	NA	NA	NA	NA	NA	NA
15	NA	NA	14	0	14	0.7	NA	NA	NA	NA	NA	NA	NA
16	NA	NA	14	0	15	0.75	NA	NA	NA	NA	NA	NA	NA
17	NA	NA	14	0	16	0.8	NA	NA	NA	NA	NA	NA	NA
18	NA	NA	14	0	17	0.85	NA	NA	NA	NA	NA	NA	NA
19	NA	NA	14	0	18	0.9	NA	NA	NA	NA	NA	NA	NA
20	NA	NA	14	0	19	0.95	NA	NA	NA	NA	NA	NA	NA
21	NA	NA	14	0	20	1	NA	NA	NA	NA	NA	NA	NA
22	NA	NA	14	0	21	1.05	NA	NA	NA	NA	NA	NA	NA
23	NA	NA	14	0	22	1.1	NA	NA	NA	NA	NA	NA	NA
24	NA	NA	14	0	23	1.15	NA	NA	NA	NA	NA	NA	NA
25	NA	NA	14	0	24	1.2	NA	NA	NA	NA	NA	NA	NA
26	NA	NA	14	0	25	1.25	NA	NA	NA	NA	NA	NA	NA
27	NA	NA	14	0	26	1.3	NA	NA	NA	NA	NA	NA	NA
28	NA	NA	14	0	27	1.35	NA	NA	NA	NA	NA	NA	NA
29	NA	NA	14	0	28	1.4	NA	NA	NA	NA	NA	NA	NA
30	NA	NA	14	0	29	1.45	NA	NA	NA	NA	NA	NA	NA
31	NA	NA	14	0	30	1.5	NA	NA	NA	NA	NA	NA	NA
32	NA	NA	14	0	31	1.55	NA	NA	NA	NA	NA	NA	NA
33	NA	NA	14	0	32	1.6	NA	NA	NA	NA	NA	NA	NA
34	NA	NA	14	0	33	1.65	NA	NA	NA	NA	NA	NA	NA
35	NA	NA	14	0	34	1.7	NA	NA	NA	NA	NA	NA	NA
36	NA	NA	14	0	35	1.75	NA	NA	NA	NA	NA	NA	NA
37	NA	NA	14	0	36	1.8	NA	NA	NA	NA	NA	NA	NA
38	NA	NA	14	0	37	1.85	NA	NA	NA	NA	NA	NA	NA
39	NA	NA	14	0	38	1.9	NA	NA	NA	NA	NA	NA	NA
40	NA	NA	14	0	39	1.95	NA	NA	NA	NA	NA	NA	NA
41	NA	NA	14	0	40	2	NA	NA	NA	NA	NA	NA	NA
42	NA	NA	14	0	41	2.05	NA	NA	NA	NA	NA	NA	NA
43	NA	NA	14	0	42	2.1	NA	NA	NA	NA	NA	NA	NA
44	NA	NA	14	0	43	2.15	NA	NA	NA	NA	NA	NA	NA
45	NA	NA	14	0	44	2.2	NA	NA	NA	NA	NA	NA	NA
46	NA	NA	14	0	45	2.25	NA	NA	NA	NA	NA	NA	NA
47	NA	NA	14	0	46	2.3	NA	NA	NA	NA	NA	NA	NA
48	NA	NA	14	0	47	2.35	NA	NA	NA	NA	NA	NA	NA
49	NA	NA	14	0	48	2.4	NA	NA	NA	NA	NA	NA	NA
50	NA	NA	14	0	49	2.45	NA	NA	NA	NA	NA	NA	NA
51	NA	NA	14	0	50	2.5	NA	NA	NA	NA	NA	NA	NA
52	NA	NA	14	0	51	2.55	NA	NA	NA	NA	NA	NA	NA
53	NA	NA	14	0	52	2.6	NA	NA	NA	NA	NA	NA	NA
54	NA	NA	14	0	53	2.65	NA	NA	NA	NA	NA	NA	NA
55	NA	NA	14	0	54	2.7	NA	NA	NA	NA	NA	NA	NA
56	NA	NA	14	0	55	2.75	NA	NA	NA	NA	NA	NA	NA
57	NA	NA	14	0	56	2.8	NA	NA	NA	NA	NA	NA	NA
58	NA	NA	14	0	57	2.85	NA	NA	NA	NA	NA	NA	NA
59	NA	NA	14	0	58	2.9	NA	NA	NA	NA	NA	NA	NA
60	NA	NA	14	0	59	2.95	NA	NA	NA	NA	NA	NA	NA
61	NA	NA	14	0	60	3	NA	NA	NA	NA	NA	NA	NA
62	NA	NA	14	0	61	3.05	NA	NA	NA	NA	NA	NA	NA
63	NA	NA	14	0	62	3.1	NA	NA	NA	NA	NA	NA	NA
64	73.6445922851562	159.791061401367	14	0	63	3.15	NA	NA	NA	NA	NA	NA	NA
65	74.0127563476562	158.598098754883	14	0	64	3.2	7.36328125	-23.8592529296795	24.9696187621882	NA	NA	NA	NA
66	74.2199592590332	158.982902526856	14	0	65	3.25	4.1440582275402	7.69607543945995	8.7408692796027	NA	NA	NA	NA
67	74.4271621704102	159.367706298828	14	0	66	3.3	4.14405822753992	7.69607543944005	8.74086927958505	10.811352774999	NA	NA	NA
68	74.2201487223308	159.164423624674	14	0	67	3.35	-4.14026896158788	-4.0656534830805	5.80270327681612	6.9779696779246	NA	NA	NA
69	74.0131352742513	158.961140950521	14	0	68	3.4	-4.14026896159015	-4.06565348305946	5.80270327680301	7.26819373496802	10.0627425411109	NA	NA
70	73.8061218261719	158.757858276367	14	0	69	3.45	-4.14026896158788	-4.0656534830805	5.80270327681612	7.55841779201883	7.65256355121186	NA	NA
71	73.8510608673096	159.265472412109	14	0	70	3.5	0.898780822753906	10.1522827148403	10.1919895648198	8.43627504961957	6.86525950957135	NA	NA
72	73.8959999084473	159.773086547852	14	0	71	3.55	0.898780822753906	10.1522827148597	10.1919895648391	9.31413230722282	6.07795546793459	NA	NA
73	73.940938949585	160.280700683594	14	0	72	3.6	0.89878082275419	10.1522827148403	10.1919895648198	8.32715742449912	5.58446802657268	NA	NA
74	73.9858779907227	160.788314819336	14	0	73	3.65	0.898780822753906	10.1522827148398	10.1919895648193	6.46232528417467	5.09098058521212	5.46528570215618	NA
75	73.9819316864014	160.831526438395	14	0	74	3.7	-0.0789260864260655	0.864232381180159	0.867828863197613	4.59749314385035	4.59749314385027	4.26019620720764	NA
76	73.9779853820801	160.874738057454	14	0	75	3.75	-0.0789260864257812	0.864232381180159	0.867828863197588	2.73266100352579	3.66507707369003	3.86654418638736	NA
77	73.9740390777588	160.917949676514	14	0	76	3.8	-0.0789260864260655	0.864232381200054	0.867828863217426	0.867828863201421	2.73266100352583	3.47289216556798	NA
78	73.9700927734375	160.961161295573	14	0	77	3.85	-0.0789260864260655	0.86423238117959	0.867828863197047	0.867828863201421	1.8002449333636	3.22614844488706	NA
79	73.9661464691163	161.004372914632	14	0	78	3.9	-0.0789260864240759	0.864232381180159	0.867828863197433	0.867828863205384	0.86782886320144	2.97940472420778	NA
80	73.962200164795	161.047584533691	14	0	79	3.95	-0.0789260864260655	0.864232381180159	0.867828863197613	0.867828863201308	0.867828863203418	2.73266100352682	NA
81	73.9582538604737	161.090796152751	14	0	80	4	-0.0789260864257812	0.864232381200054	0.8678288632174	0.867828863201421	0.867828863203364	2.26645296844571	NA
82	73.9543075561524	161.13400777181	14	0	81	4.05	-0.0789260864260655	0.86423238117959	0.867828863197047	0.867828863201458	0.867828863201383	1.80024493336363	NA
83	73.9503612518311	161.177219390869	14	0	82	4.1	-0.0789260864260655	0.864232381180159	0.867828863197613	0.867828863205415	0.86782886320144	1.33403689828351	NA
84	73.9464149475098	161.220431009928	14	0	83	4.15	-0.0789260864260655	0.864232381180159	0.867828863197613	0.867828863201344	0.867828863203436	0.867828863202429	3.16655728267929
85	73.9424686431885	161.263642628988	14	0	84	4.2	-0.0789260864257812	0.864232381200054	0.8678288632174	0.867828863201458	0.867828863203362	0.867828863202401	2.56401253520453
86	73.9385223388672	161.306854248047	14	0	85	4.25	-0.0789260864260655	0.86423238117959	0.867828863197047	0.867828863201458	0.867828863201383	0.867828863202402	2.36718652479489
87	73.9345760345459	161.350065867106	14	0	86	4.3	-0.0789260864260655	0.864232381180159	0.867828863197613	0.867828863205415	0.867828863201439	0.867828863202402	2.17036051438519
88	73.9306297302246	161.393277486165	14	0	87	4.35	-0.0789260864260655	0.864232381180159	0.867828863197613	0.867828863201308	0.867828863203418	0.867828863202429	2.04698865404473
89	73.9266834259033	161.436489105225	14	0	88	4.4	-0.0789260864257812	0.864232381200054	0.8678288632174	0.867828863201421	0.867828863203418	0.867828863202401	1.92361679370459
90	73.9227371215821	161.479700724284	14	0	89	4.45	-0.0789260864240759	0.86423238117959	0.867828863196867	0.867828863201421	0.867828863201383	0.867828863202401	1.80024493336462
91	73.9187908172608	161.522912343343	14	0	90	4.5	-0.0789260864260655	0.864232381180159	0.867828863197613	0.867828863205379	0.867828863201439	0.867828863201411	1.56714091582407
92	73.9148445129395	161.566123962402	14	0	91	4.55	-0.0789260864260655	0.864232381180159	0.867828863197613	0.867828863201421	0.867828863203421	0.867828863202429	1.33403689828302
93	73.9108982086182	161.609335581462	14	0	92	4.6	-0.0789260864257812	0.864232381200054	0.8678288632174	0.867828863201458	0.867828863203418	0.867828863202401	1.10093288074246
94	73.9069519042969	161.652547200521	14	0	93	4.65	-0.0789260864260655	0.864232381180159	0.867828863197613	0.867828863201458	0.867828863201365	0.867828863202401	0.867828863202415
95	73.9030055999756	161.69575881958	14	0	94	4.7	-0.0789260864260655	0.86423238117959	0.867828863197047	0.86782886320542	0.86782886320144	0.867828863201411	0.867828863202415
96	73.8990592956543	161.738970438639	14	0	95	4.75	-0.0789260864260655	0.864232381180159	0.867828863197613	0.867828863201458	0.86782886320144	0.867828863202429	0.867828863202401
97	73.895112991333	161.782182057699	14	0	96	4.8	-0.0789260864260655	0.864232381200054	0.867828863217426	0.867828863201308	0.867828863203418	0.867828863202401	0.867828863201906
98	73.8911666870117	161.825393676758	14	0	97	4.85	-0.0789260864257812	0.864232381180159	0.867828863197588	0.867828863201421	0.867828863201383	0.867828863202401	0.867828863202411
99	73.8872203826905	161.868605295817	14	0	98	4.9	-0.0789260864240759	0.86423238117959	0.867828863196867	0.867828863201421	0.867828863201383	0.867828863201402	0.867828863202419
100	73.8832740783692	161.911816914876	14	0	99	4.95	-0.0789260864260655	0.864232381180159	0.867828863197613	0.867828863201416	0.86782886320144	0.867828863202429	0.867828863202401
101	73.8793277740479	161.955028533935	14	0	100	5	-0.0789260864260655	0.864232381180159	0.867828863197613	0.867828863201308	0.867828863203418	0.867828863202429	0.867828863201906
102	73.8753814697266	161.998240152995	14	0	101	5.05	-0.0789260864257812	0.864232381200054	0.8678288632174	0.867828863201458	0.86782886320138	0.867828863202401	0.867828863202415
103	73.8714351654053	162.041451772054	14	0	102	5.1	-0.0789260864260655	0.86423238117959	0.867828863197047	0.867828863201458	0.867828863201383	0.867828863201411	0.867828863202415
104	73.867488861084	162.084663391113	14	0	103	5.15	-0.0789260864260655	0.864232381180159	0.867828863197613	0.867828863205415	0.86782886320144	0.867828863202402	0.867828863202401
105	73.8635425567627	162.127875010172	14	0	104	5.2	-0.0789260864260655	0.864232381180159	0.867828863197613	0.867828863201344	0.867828863203418	0.867828863202429	0.867828863201906
106	73.8595962524414	162.171086629232	14	0	105	5.25	-0.0789260864257812	0.864232381200054	0.8678288632174	0.867828863201458	0.867828863203418	0.867828863202401	0.867828863202415
107	73.8556499481201	162.214298248291	14	0	106	5.3	-0.0789260864260655	0.86423238117959	0.867828863197047	0.867828863201421	0.867828863201383	0.86782886320141	0.867828863202415
108	73.8517036437988	162.25750986735	14	0	107	5.35	-0.0789260864260655	0.864232381180159	0.867828863197613	0.867828863205379	0.86782886320144	0.867828863202393	0.867828863202415
109	73.8477573394776	162.300721486409	14	0	108	5.4	-0.0789260864240759	0.864232381180159	0.867828863197433	0.867828863201421	0.867828863203421	0.867828863202438	0.867828863201901
110	73.8438110351563	162.343933105469	14	0	109	5.45	-0.0789260864257812	0.864232381200054	0.8678288632174	0.867828863201421	0.867828863203418	0.867828863202401	0.86782886320192
111	73.839864730835	162.387144724528	14	0	110	5.5	-0.0789260864260655	0.864232381180159	0.867828863197613	0.867828863201421	0.867828863201383	0.867828863202401	0.867828863202415
112	73.8359184265137	162.430356343587	14	0	111	5.55	-0.0789260864260655	0.86423238117959	0.867828863197047	0.86782886320542	0.86782886320144	0.867828863202402	0.867828863202415
113	73.8319721221924	162.473567962646	14	0	112	5.6	-0.0789260864260655	0.864232381180159	0.867828863197613	0.867828863201458	0.867828863203403	0.867828863202429	0.867828863201906
114	73.8280258178711	162.516779581706	14	0	113	5.65	-0.0789260864260655	0.864232381200054	0.867828863217426	0.867828863201344	0.867828863203436	0.867828863202401	0.867828863201906
115	73.8240795135498	162.559991200765	14	0	114	5.7	-0.0789260864257812	0.864232381180159	0.867828863197588	0.867828863201458	0.867828863201383	0.867828863202401	0.867828863202415
116	73.8201332092285	162.603202819824	14	0	115	5.75	-0.0789260864260655	0.86423238117959	0.867828863197047	0.867828863205384	0.867828863201383	0.867828863202402	0.867828863202415
117	73.8161869049072	162.646414438883	14	0	116	5.8	-0.0789260864260655	0.864232381180159	0.867828863197613	0.867828863201452	0.867828863203421	0.86782886320243	0.867828863201905
118	73.812240600586	162.689626057943	14	0	117	5.85	-0.0789260864240759	0.864232381200054	0.867828863217245	0.867828863201308	0.867828863203418	0.867828863202429	0.867828863201906
119	73.8082942962646	162.732837677002	14	0	118	5.9	-0.0789260864277708	0.864232381180159	0.867828863197769	0.867828863201421	0.86782886320138	0.867828863202401	0.867828863202415
120	73.8043479919434	162.776049296061	14	0	119	5.95	-0.0789260864240759	0.86423238117959	0.867828863196867	0.867828863205384	0.867828863201383	0.867828863201411	0.867828863202415
121	73.8004016876221	162.81926091512	14	0	120	6	-0.0789260864260655	0.864232381180159	0.867828863197613	0.867828863201452	0.867828863203421	0.867828863202402	0.867828863202401
122	73.7964553833008	162.86247253418	14	0	121	6.05	-0.0789260864260655	0.864232381200054	0.867828863217426	0.867828863201308	0.867828863203421	0.867828863202429	0.867828863201906
123	73.7925090789795	162.905684153239	14	0	122	6.1	-0.0789260864257812	0.864232381180159	0.867828863197588	0.867828863201458	0.867828863201455	0.867828863202401	0.867828863202415
124	73.7885627746582	162.948895772298	14	0	123	6.15	-0.0789260864260655	0.86423238117959	0.867828863197047	0.86782886320542	0.867828863201365	0.86782886320141	0.867828863202415
125	73.7846164703369	162.992107391357	14	0	124	6.2	-0.0789260864260655	0.864232381180159	0.867828863197613	0.867828863201458	0.86782886320144	0.867828863202402	0.867828863202401
126	73.7806701660156	163.035319010417	14	0	125	6.25	-0.0789260864260655	0.864232381200054	0.867828863217426	0.867828863201458	0.867828863203421	0.867828863202429	0.867828863201906
127	73.7767238616943	163.078530629476	14	0	126	6.3	-0.0789260864260655	0.864232381180159	0.867828863197613	0.867828863201421	0.867828863201437	0.867828863202401	0.867828863202415
128	73.772777557373	163.121742248535	14	0	127	6.35	-0.0789260864257812	0.864232381180159	0.867828863197588	0.867828863201421	0.867828863201383	0.867828863201419	0.867828863202411
129	73.7688312530518	163.164953867594	14	0	128	6.4	-0.0789260864240759	0.86423238117959	0.867828863196867	0.867828863201421	0.86782886320144	0.867828863202393	0.867828863202415
130	73.7648849487305	163.208165486653	14	0	129	6.45	-0.0789260864260655	0.864232381180159	0.867828863197613	0.867828863201416	0.867828863203421	0.867828863202429	0.867828863201906
131	73.7609386444092	163.251377105713	14	0	130	6.5	-0.0789260864260655	0.864232381200054	0.867828863217426	0.867828863201308	0.867828863201437	0.867828863202401	0.867828863202401
132	73.7569923400879	163.294588724772	14	0	131	6.55	-0.0789260864257812	0.864232381180159	0.867828863197588	0.867828863201458	0.86782886320138	0.86782886320141	0.867828863202415
133	73.7530460357666	163.337800343831	14	0	132	6.6	-0.0789260864260655	0.86423238117959	0.867828863197047	0.86782886320542	0.867828863201383	0.867828863202402	0.867828863202415
134	73.7490997314453	163.38101196289	14	0	133	6.65	-0.0789260864260655	0.864232381180159	0.867828863197613	0.867828863201452	0.867828863203421	0.86782886320243	0.867828863201905
135	73.745153427124	163.42422358195	14	0	134	6.7	-0.0789260864260655	0.864232381200054	0.867828863217426	0.867828863201344	0.867828863203418	0.867828863202401	0.867828863202401
136	73.7412071228027	163.467435201009	14	0	135	6.75	-0.0789260864257812	0.864232381180159	0.867828863197588	0.867828863201458	0.86782886320138	0.86782886320141	0.867828863202415
137	73.7372608184814	163.510646820068	14	0	136	6.8	-0.0789260864260655	0.86423238117959	0.867828863197047	0.867828863205384	0.867828863201383	0.867828863202401	0.867828863202415
138	73.7333145141601	163.553858439127	14	0	137	6.85	-0.0789260864260655	0.864232381180159	0.867828863197613	0.867828863201416	0.867828863203421	0.867828863202393	0.86782886320191
139	73.7293682098389	163.597070058187	14	0	138	6.9	-0.0789260864240759	0.864232381200054	0.867828863217245	0.867828863201308	0.867828863203421	0.867828863202429	0.867828863201901
140	73.7254219055176	163.640281677246	14	0	139	6.95	-0.0789260864257812	0.864232381180159	0.867828863197588	0.867828863201421	0.86782886320138	0.867828863202401	0.867828863202415
141	73.7214756011963	163.683493296305	14	0	140	7	-0.0789260864260655	0.86423238117959	0.867828863197047	0.867828863205384	0.867828863201383	0.867828863202401	0.867828863202415
142	73.717529296875	163.726704915364	14	0	141	7.05	-0.0789260864260655	0.864232381180159	0.867828863197613	0.867828863201458	0.867828863203421	0.867828863202402	0.867828863201905
143	73.7135829925537	163.769916534424	14	0	142	7.1	-0.0789260864260655	0.864232381200054	0.867828863217426	0.867828863201344	0.867828863203403	0.867828863202429	0.867828863201906
144	73.7096366882324	163.813128153483	14	0	143	7.15	-0.0789260864260655	0.864232381180159	0.867828863197613	0.867828863201458	0.867828863201437	0.867828863202401	0.867828863202415
145	73.7056903839111	163.856339772542	14	0	144	7.2	-0.0789260864257812	0.86423238117959	0.867828863197022	0.86782886320542	0.867828863201383	0.867828863202401	0.867828863202415
146	73.7017440795898	163.899551391601	14	0	145	7.25	-0.0789260864260655	0.864232381180159	0.867828863197613	0.867828863201421	0.867828863203421	0.867828863202402	0.867828863201919
147	73.6977977752685	163.942763010661	14	0	146	7.3	-0.0789260864260655	0.864232381200054	0.867828863217426	0.867828863201416	0.867828863203421	0.86782886320243	0.867828863201905
148	73.6938514709473	163.98597462972	14	0	147	7.35	-0.0789260864240759	0.864232381180159	0.867828863197433	0.867828863201421	0.867828863201437	0.867828863202401	0.867828863202397
149	73.689905166626	164.029186248779	14	0	148	7.4	-0.0789260864257812	0.864232381180159	0.867828863197588	0.867828863205384	0.86782886320138	0.86782886320141	0.867828863202415
150	73.6859588623047	164.072397867838	14	0	149	7.45	-0.0789260864260655	0.86423238117959	0.867828863197047	0.867828863201421	0.867828863203421	0.867828863202402	0.867828863202415
151	73.6820125579834	164.115609486898	14	0	150	7.5	-0.0789260864260655	0.864232381200054	0.867828863217426	0.867828863201452	0.867828863203421	0.86782886320243	0.867828863201905
152	73.6780662536621	164.158821105957	14	0	151	7.55	-0.0789260864260655	0.864232381180159	0.867828863197613	0.867828863201344	0.86782886320144	0.867828863202401	0.867828863202401
153	73.6741199493408	164.202032725016	14	0	152	7.6	-0.0789260864257812	0.864232381180159	0.867828863197588	0.86782886320542	0.867828863201398	0.86782886320141	0.867828863202415
154	73.6701736450195	164.245244344075	14	0	153	7.65	-0.0789260864260655	0.86423238117959	0.867828863197047	0.867828863201458	0.867828863201383	0.867828863202401	0.867828863202415
155	73.6662273406982	164.288455963135	14	0	154	7.7	-0.0789260864260655	0.864232381200054	0.867828863217426	0.867828863201458	0.867828863203421	0.86782886320243	0.867828863201905
156	73.6622810363769	164.331667582194	14	0	155	7.75	-0.0789260864260655	0.864232381180159	0.867828863197613	0.867828863201344	0.86782886320144	0.867828863202429	0.867828863202401
157	73.6583347320556	164.374879201253	14	0	156	7.8	-0.0789260864260655	0.864232381180159	0.867828863197613	0.867828863201421	0.86782886320138	0.86782886320141	0.867828863202415
158	73.6543884277343	164.418090820312	14	0	157	7.85	-0.0789260864257812	0.86423238117959	0.867828863197022	0.867828863201421	0.867828863201383	0.867828863202401	0.867828863202411
159	73.6504421234131	164.461302439371	14	0	158	7.9	-0.0789260864240759	0.864232381180159	0.867828863197433	0.867828863201421	0.867828863203421	0.867828863202402	0.867828863201905
160	73.6464958190918	164.504514058431	14	0	159	7.95	-0.0789260864260655	0.864232381200054	0.867828863217426	0.867828863201303	0.86782886320144	0.867828863202429	0.867828863202401
161	73.6425495147705	164.54772567749	14	0	160	8	-0.0789260864260655	0.864232381180159	0.867828863197613	0.867828863201421	0.867828863201437	0.86782886320141	0.867828863202415
162	73.6386032104492	164.590937296549	14	0	161	8.05	-0.0789260864257812	0.86423238117959	0.867828863197022	0.86782886320542	0.86782886320138	0.867828863202401	0.867828863202415
163	73.6346569061279	164.634148915608	14	0	162	8.1	-0.0789260864260655	0.864232381180159	0.867828863197613	0.867828863201458	0.867828863203403	0.867828863202402	3.71441375377495
164	73.6307106018066	164.677360534668	14	0	163	8.15	-0.0789260864260655	0.864232381200054	0.867828863217426	0.867828863201452	0.867828863203421	0.86782886320243	6.56099864434846
165	73.6267642974853	164.720572153727	14	0	164	8.2	-0.0789260864260655	0.864232381180159	0.867828863197613	0.867828863201458	0.867828863201437	0.86782886320141	9.4075835349215
166	73.622817993164	164.763783772786	14	0	165	8.25	-0.0789260864257812	0.864232381180159	0.867828863197588	0.867828863205384	0.86782886320138	0.867828863202401	12.254168425495
167	73.6188716888427	164.806995391845	14	0	166	8.3	-0.0789260864260655	0.86423238117959	0.867828863197047	0.867828863201421	0.867828863203421	0.867828863202401	15.1007533160675
168	73.6149253845215	164.850207010905	14	0	167	8.35	-0.0789260864240759	0.864232381200054	0.867828863217245	0.867828863201416	0.867828863203421	0.867828863202421	17.9473382066406
169	73.6109790802002	164.893418629964	14	0	168	8.4	-0.0789260864260655	0.864232381180159	0.867828863197613	0.867828863201308	0.86782886320144	0.867828863202401	20.7939230972141
170	73.6070327758789	164.936630249023	14	0	169	8.45	-0.0789260864257812	0.864232381180159	0.867828863197588	0.867828863205384	0.86782886320138	0.867828863202401	23.6405079877871
171	73.6030864715576	164.979841868082	14	0	170	8.5	-0.0789260864260655	0.86423238117959	0.867828863197047	0.867828863201458	0.867828863203364	0.867828863202401	26.4870928783601
172	73.5991401672363	165.023053487142	14	0	171	8.55	-0.0789260864260655	0.864232381200054	0.867828863217426	0.867828863201458	0.867828863203421	0.86782886320243	29.3336777689332
173	73.595193862915	165.066265106201	14	0	172	8.6	-0.0789260864260655	0.864232381180159	0.867828863197613	0.867828863201344	0.86782886320144	6.56099864434848	32.1802626595062
174	73.5912475585937	165.10947672526	14	0	173	8.65	-0.0789260864260655	0.864232381180159	0.867828863197613	0.86782886320542	0.86782886320138	12.2541684254945	35.0268475500797
175	73.5873012542724	165.152688344319	14	0	174	8.7	-0.0789260864257812	0.86423238117959	0.867828863197022	0.867828863201458	0.867828863203364	17.9473382066406	37.8734324406522
176	73.5833549499511	165.195899963379	14	0	175	8.75	-0.0789260864260655	0.864232381200054	0.867828863217426	0.867828863201421	0.867828863203421	23.6405079877876	40.7200173312257
177	73.5794086456298	165.239111582438	14	0	176	8.8	-0.0789260864260655	0.864232381180159	0.867828863197613	0.867828863201303	0.86782886320144	29.3336777689337	43.5666022217989
178	73.5754623413086	165.282323201497	14	0	177	8.85	-0.0789260864240759	0.864232381180159	0.867828863197433	0.867828863205384	12.2541684254935	35.0268475500788	46.4131871123719
179	73.5715160369873	165.325534820556	14	0	178	8.9	-0.0789260864257812	0.86423238117959	0.867828863197022	0.867828863201421	23.6405079877876	40.7200173312258	49.2597720029454
180	73.567569732666	165.368746439616	14	0	179	8.95	-0.0789260864260655	0.864232381200054	0.867828863217426	0.867828863201421	35.0268475500797	46.4131871123718	52.1063568935179
181	73.5636234283447	165.411958058675	14	0	180	9	-0.0789260864260655	0.864232381180159	0.867828863197613	23.6405079877857	46.4131871123718	52.1063568935189	54.9529417840914
182	73.5596771240234	165.455169677734	14	0	181	9.05	-0.0789260864260655	0.864232381180159	0.867828863197613	46.4131871123739	57.7995266746639	57.7995266746639	57.7995266746644
183	75.9257037353515	170.681071777343	14	0	182	9.1	47.3205322265622	104.51804199218	114.731224486119	69.1858662369541	69.1858662369562	63.49269645581	60.6461115652374
184	78.2917303466797	175.906973876953	14	0	183	9.15	47.3205322265639	104.5180419922	114.731224486138	91.9585453615422	80.5722057992501	69.185866236957	63.4926964558106
185	80.6577569580078	181.132875976562	14	0	184	9.2	47.3205322265619	104.51804199218	114.731224486119	114.731224486126	91.9585453615403	74.879036018103	66.3392813463836
186	83.023783569336	186.358778076172	14	0	185	9.25	47.3205322265642	104.5180419922	114.731224486138	114.731224486127	103.344884923834	80.572205799249	69.1858662369571
187	85.3898101806641	191.584680175781	14	0	186	9.3	47.3205322265619	104.51804199218	114.731224486119	114.731224486126	114.731224486126	86.2653755803954	72.0324511275301
188	87.7558367919923	196.81058227539	14	0	187	9.35	47.3205322265639	104.51804199218	114.73122448612	114.731224486127	114.731224486127	91.9585453615414	72.2672224147734
189	90.1218634033204	202.036484375	14	0	188	9.4	47.3205322265622	104.5180419922	114.731224486137	114.731224486126	114.731224486126	97.6517151426884	72.5019937020165
190	92.4878900146485	207.262386474609	14	0	189	9.45	47.3205322265619	104.51804199218	114.731224486119	114.731224486127	114.731224486126	103.344884923833	72.7367649892603
191	94.8539166259767	212.488288574219	14	0	190	9.5	47.3205322265639	104.5180419922	114.731224486138	114.731224486126	114.731224486126	109.03805470498	75.1069015270944
192	97.2199432373048	217.714190673828	14	0	191	9.55	47.3205322265622	104.51804199218	114.731224486119	114.731224486126	114.731224486127	114.731224486126	76.6304197351285
193	99.585969848633	222.940092773437	14	0	192	9.6	47.3205322265639	104.51804199218	114.731224486119	114.731224486126	114.731224486127	114.731224486126	77.403481722602
194	101.951996459961	228.165994873047	14	0	193	9.65	47.3205322265599	104.5180419922	114.731224486136	114.731224486126	114.731224486127	114.731224486127	78.1765437100752
195	104.318023071289	233.391896972656	14	0	194	9.7	47.3205322265602	104.51804199218	114.731224486118	114.731224486127	114.731224486127	114.731224486127	80.8265922258971
196	106.684049682617	238.617799072266	14	0	195	9.75	47.3205322265599	104.5180419922	114.731224486136	114.731224486127	114.731224486126	114.731224486127	83.476640741719
197	109.050076293946	243.843701171875	14	0	196	9.8	47.3205322265801	104.51804199218	114.731224486127	114.731224486127	114.731224486126	114.731224486126	86.1266892575409
198	111.416102905274	249.069603271484	14	0	197	9.85	47.3205322265599	104.51804199218	114.731224486118	114.731224486127	114.731224486126	109.507597279468	88.7767377733627
199	113.782129516602	254.295505371094	14	0	198	9.9	47.3205322265599	104.5180419922	114.731224486136	114.731224486127	114.731224486127	104.283970072807	91.4267862891851
200	116.14815612793	259.521407470703	14	0	199	9.95	47.3205322265599	104.51804199218	114.731224486118	114.731224486125	114.731224486127	99.0603428661488	94.0768348050065
201	118.514182739258	264.747309570313	14	0	200	10	47.3205322265602	104.5180419922	114.731224486136	114.731224486125	114.731224486127	98.10744616067	96.7268833208284
202	120.880209350586	269.973211669922	14	0	201	10.05	47.3205322265599	104.51804199218	114.731224486118	114.731224486127	114.731224486126	95.4613127955931	99.3769318366502
203	123.246235961914	275.199113769531	14	0	202	10.1	47.3205322265599	104.518041992179	114.731224486117	114.731224486127	104.283970072809	91.3142669893939	99.1803954618996
204	125.612262573243	280.425015869141	14	0	203	10.15	47.3205322265801	104.518041992201	114.731224486145	114.731224486127	93.8367156594879	87.1672211831934	98.9838590871479
205	127.978289184571	285.65091796875	14	0	204	10.2	47.3205322265599	104.518041992179	114.731224486117	114.731224486127	83.3894612461711	86.7741484336912	98.7873227123968
206	130.344315795899	290.87682006836	14	0	205	10.25	47.3205322265602	104.518041992201	114.731224486137	93.8367156594933	81.4836678352136	86.3810756841889	98.5907863376457
207	132.710342407227	296.102722167969	14	0	206	10.3	47.3205322265596	104.518041992179	114.731224486117	72.9422068328487	76.1914011050598	85.9880029346863	98.3942499628945
208	132.412872314453	295.684855143229	14	0	207	10.35	-5.94940185547955	-8.35734049479925	10.2586803529496	52.0476980062155	67.8973094926618	85.594930185184	102.299343576098
209	132.11540222168	295.26698811849	14	0	208	10.4	-5.94940185546022	-8.35734049477992	10.2586803529227	48.2361111843002	59.6032178802598	85.2018574356819	106.204437189301
210	131.817932128906	294.84912109375	14	0	209	10.45	-5.94940185548012	-8.35734049480038	10.2586803529509	37.6515777239929	58.8170723812554	84.8087846861795	110.109530802505
211	136.549285888672	295.554626464844	14	0	210	10.5	94.6270751953199	14.1101074218795	95.6732903765607	41.9579033258303	58.0309268822509	84.4157119366764	114.014624415708
212	138.92594909668	293.579223632812	14	0	211	10.55	47.5332641601602	-39.5080566406398	61.8085571845806	46.264228927671	57.2447813832466	84.0226391871741	116.033897416409
213	139.767227172852	294.927856445312	14	0	212	10.6	16.8255615234398	26.97265625	31.7903083621364	65.5864467562954	66.9058902975588	83.6295664376729	115.780197071807
214	140.608505249023	296.276489257812	14	0	213	10.65	16.8255615234204	26.97265625	31.7903083621262	67.8257425802016	76.5669992118759	83.2364936881692	115.526496727205
215	145.923998319185	296.822751558744	14	0	214	10.7	106.30986140324	10.9252460186406	106.869769496073	76.8379850425002	86.2281081261879	82.843420938667	115.272796382603
216	151.239491389348	297.369013859675	14	0	215	10.75	106.30986140326	10.9252460186201	106.869769496091	91.8538772692873	87.3477560381392	82.4503481891647	112.829872890957
217	156.55498445951	297.915276160607	14	0	216	10.8	106.30986140324	10.9252460186394	106.869769496074	106.869769496081	91.8538772692883	82.0572754396626	110.38694939931
218	161.870477529672	298.461538461538	14	0	217	10.85	106.30986140324	10.9252460186201	106.869769496072	106.86976949608	99.361823382684	95.0910898727285	107.944025907663
219	167.185970599835	299.00780076247	14	0	218	10.9	106.30986140326	10.9252460186406	106.869769496094	106.869769496077	106.869769496079	108.124904305795	105.250455391318
220	172.501463669997	299.554063063401	14	0	219	10.95	106.30986140324	10.925246018619	106.869769496072	106.869769496076	106.869769496079	121.158718738861	102.556884874973
221	177.816956740159	300.100325364333	14	0	220	11	106.30986140324	10.9252460186406	106.869769496073	106.869769496081	106.869769496079	129.921802670746	100.366463512646
222	183.132449810321	300.646587665264	14	0	221	11.05	106.30986140324	10.9252460186201	106.869769496072	106.869769496076	106.869769496079	136.606482037225	98.3354968435951
223	188.447942880484	301.192849966196	14	0	222	11.1	106.30986140326	10.9252460186394	106.869769496093	106.869769496077	123.276289447898	140.246127154221	96.9540747332237
224	193.763435950646	301.739112267127	14	0	223	11.15	106.30986140324	10.9252460186201	106.869769496072	106.86976949608	139.682809399714	143.885772271216	94.688836643157
225	199.078929020808	302.285374568059	14	0	224	11.2	106.30986140324	10.9252460186406	106.869769496074	106.869769496081	156.089329351533	143.771444331516	93.0856202681769
226	204.394422090971	302.83163686899	14	0	225	11.25	106.30986140326	10.9252460186201	106.869769496091	139.682809399716	172.495849303352	139.278670097724	90.3385316119864
227	209.709915161133	303.377899169922	14	0	226	11.3	106.30986140324	10.9252460186394	106.869769496074	172.495849303351	181.359086805161	134.785895863933	87.5914429557965
228	196.195816040039	304.317855834961	14	0	227	11.35	-270.28198242188	18.7991333007801	270.934969014267	205.308889206989	181.130430925758	130.293121630143	87.4561679029353
229	182.681716918946	305.2578125	14	0	228	11.4	-270.28198242186	18.7991333007801	270.934969014247	238.121929110625	180.901775046354	125.299053346953	87.3208928500753
230	169.167617797852	306.197769165039	14	0	229	11.45	-270.28198242188	18.7991333007801	270.934969014267	255.848404114241	180.673119166952	120.304985063766	87.1856177972145
231	155.653518676758	307.137725830078	14	0	230	11.5	-270.28198242188	18.7991333007801	270.934969014267	222.5780524518	171.68757069937	116.317215088616	84.9149774937635
232	147.133071899414	302.346618652344	14	0	231	11.55	-170.40893554688	-95.8221435546807	195.502144514158	189.307700789357	162.702022231787	112.648354500016	83.4909555201115
233	142.721796671549	299.538635253906	14	0	232	11.6	-88.2255045573004	-56.1596679687591	104.58321070206	156.037349126915	137.309953812387	110.278583028775	82.8173897670211
234	138.310521443685	296.730651855469	14	0	233	11.65	-88.2255045572799	-56.1596679687409	104.583210702033	105.253212288116	110.915297294193	106.141179598145	82.1438240139309
235	133.89924621582	293.922668457031	14	0	234	11.7	-88.2255045572998	-56.1596679687591	104.58321070206	69.5556403493334	84.5206407759992	103.327819597687	79.5932717324921
236	133.710754394531	293.093098958333	14	0	235	11.75	-3.76983642578011	-16.591389973961	17.0142848202677	52.0418551729747	60.1385808738796	98.2267150348081	77.0427194510528
237	133.522262573242	292.263529459636	14	0	236	11.8	-3.76983642578011	-16.5913899739394	17.0142848202466	32.5228937990293	43.9376221948713	93.1256104719305	74.4921671696134
238	133.333770751953	291.433959960938	14	0	237	11.85	-3.76983642577954	-16.5913899739598	17.0142848202665	13.0039324250829	39.4267351317915	79.8212459331421	71.9416148881747
239	133.375717163086	291.780853271484	14	0	238	11.9	0.838928222659661	6.93786621091931	6.98840383230611	15.0239494596436	31.3805841499358	66.5168813943558	69.3910626067353
240	133.417663574219	292.127746582031	14	0	239	11.95	0.838928222660229	6.93786621094091	6.98840383232763	18.3196040404091	25.9825200284209	53.2125168555684	66.8405103252965
241	134.302947998047	291.100982666016	14	0	240	12	17.7056884765597	-20.5352783203	27.1143699930712	26.8116150906083	24.7658593702461	39.9081523167811	64.2899580438572
242	132.63249206543	291.219116210938	14	0	241	12.05	-33.4091186523398	2.36267089843977	33.4925577240743	30.2382745008423	23.5491987120736	30.3754290029983	61.7394057624184
243	133.048400878906	294.163604736328	14	0	242	12.1	8.31817626951988	58.8897705078	59.4743400712623	38.9611076317589	22.3325380538969	25.3886523798213	59.1888534809791
244	133.531784057617	295.268585205078	14	0	243	12.15	9.66766357421989	22.099609375	24.121700883476	34.5077692808487	22.1184654945185	20.4018757566457	56.6383011995404
245	135.266754150391	293.427001953125	14	0	244	12.2	34.6994018554801	-36.8316650390602	50.6025694869107	28.7787933837381	21.9043929351377	15.4150991334687	54.087748918101
246	135.225773204457	293.188107577237	14	0	245	12.25	-0.819618918679907	-4.77788751775961	4.84767823852008	17.8534610171856	19.6777237596826	14.8067688043812	51.5371966366617
247	135.184792258523	292.949213201349	14	0	246	12.3	-0.819618918679907	-4.77788751776075	4.8476782385212	13.9986564881946	16.8132358111253	14.1984384752939	48.9866443552229
248	135.143811312589	292.710318825462	14	0	247	12.35	-0.819618918679907	-4.77788751773915	4.84767823849991	4.84767823851651	11.3505696278512	13.5901081462066	42.6346165194478
249	135.102830366655	292.471424449574	14	0	248	12.4	-0.819618918679907	-4.77788751776075	4.8476782385212	4.84767823851651	9.42316736335557	13.4830718665173	36.2825886836727
250	135.061849420721	292.232530073686	14	0	249	12.45	-0.819618918680476	-4.77788751775961	4.84767823852017	4.84767823851248	4.8476782385165	13.3760355868269	29.9305608478975
251	135.020868474787	291.993635697798	14	0	250	12.5	-0.819618918679907	-4.77788751775961	4.84767823852008	4.84767823851673	4.84767823851628	12.2627009990984	23.5785330121222
252	134.979887528853	291.754741321911	14	0	251	12.55	-0.819618918679907	-4.77788751774028	4.84767823850103	4.84767823851651	4.84767823851416	10.8304570248207	19.1123257888498
253	134.938906582919	291.515846946023	14	0	252	12.6	-0.819618918679907	-4.77788751776075	4.8476782385212	4.84767823851649	4.84767823851629	8.09912393318366	16.9190919108799
254	134.897925636985	291.276952570135	14	0	253	12.65	-0.819618918679907	-4.77788751775961	4.84767823852008	4.84767823851604	4.84767823851617	7.13542280093587	14.7258580329101
255	134.856944691051	291.038058194247	14	0	254	12.7	-0.819618918679907	-4.77788751775961	4.84767823852008	4.84767823851584	4.84767823851616	4.84767823851538	12.5326241549402
256	134.815963745118	290.799163818359	14	0	255	12.75	-0.819618918660012	-4.77788751776075	4.84767823851783	4.84767823851584	4.84767823851426	4.84767823851538	12.5286134240146
257	134.774982799184	290.560269442472	14	0	256	12.8	-0.819618918680476	-4.77788751773915	4.8476782385	4.84767823851584	4.84767823851616	4.84767823851538	12.52460269309
258	134.73400185325	290.321375066584	14	0	257	12.85	-0.819618918679907	-4.77788751776075	4.8476782385212	4.84767823851584	4.84767823851617	5.44798710575348	12.5205919621651
259	134.693020907316	290.082480690696	14	0	258	12.9	-0.819618918679907	-4.77788751775961	4.84767823852008	4.84767823851248	4.84767823851617	6.04829597298963	12.7672282559385
260	134.652039961382	289.843586314808	14	0	259	12.95	-0.819618918679907	-4.77788751775961	4.84767823852008	4.84767823851649	4.84767823851427	6.64860484022666	13.0138645497119
261	134.611059015448	289.604691938921	14	0	260	13	-0.819618918679907	-4.77788751774028	4.84767823850103	4.84767823851651	4.84767823851449	7.24891370746336	12.7573516894662
262	134.570078069514	289.365797563033	14	0	261	13.05	-0.819618918679907	-4.77788751775961	4.84767823852008	4.84767823851651	4.84767823851661	7.8492225747014	12.3413841359459
263	134.52909712358	289.126903187145	14	0	262	13.1	-0.819618918680476	-4.77788751776075	4.84767823852129	4.8476782385127	6.04829597299067	8.4495314419384	11.2758720237459
264	134.488116177646	288.888008811257	14	0	263	13.15	-0.819618918679907	-4.77788751775961	4.84767823852008	4.84767823851651	7.24891370746308	9.0498403091746	11.0941758912403
265	134.447135231712	288.64911443537	14	0	264	13.2	-0.819618918679907	-4.77788751774028	4.84767823850103	4.84767823851673	8.44953144193716	9.65014917641169	10.2504580436491
266	134.406154285778	288.410220059482	14	0	265	13.25	-0.819618918679907	-4.77788751775961	4.84767823852008	7.24891370746484	9.65014917641247	10.250458043648	10.5506124772672
267	134.365173339844	288.171325683594	14	0	266	13.3	-0.819618918679907	-4.77788751776075	4.8476782385212	9.65014917640965	10.8507669108866	10.850766910886	10.8507669108857
268	134.789356994629	288.899473571778	14	0	267	13.35	8.48367309569994	14.5629577636805	16.8538555832618	12.0513846453616	12.0513846453606	11.4510757781236	12.0662473698488
269	135.213540649414	289.627621459961	14	0	268	13.4	8.48367309569994	14.5629577636601	16.8538555832441	14.4526201143084	13.252002379833	12.0513846453598	12.664204791721
270	135.637724304199	290.355769348145	14	0	269	13.45	8.48367309569994	14.5629577636794	16.8538555832608	16.8538555832566	14.4526201143091	12.6516935125969	12.7755345720089
271	136.061907958985	291.083917236328	14	0	270	13.5	8.48367309571984	14.5629577636601	16.8538555832542	16.8538555832564	15.6532378487815	13.252002379834	12.8868643522969
272	136.48609161377	291.812065124512	14	0	271	13.55	8.48367309569994	14.5629577636805	16.8538555832618	16.8538555832564	16.8538555832555	13.8523112470711	12.9981941325852
273	136.910275268555	292.540213012696	14	0	272	13.6	8.48367309570051	14.5629577636794	16.8538555832611	16.8538555832566	16.8538555832565	14.4526201143081	13.1095239128731
274	137.33445892334	293.268360900879	14	0	273	13.65	8.48367309569994	14.5629577636601	16.8538555832441	16.8538555832546	16.8538555832565	15.0529289815448	13.2208536931608
275	137.758642578125	293.996508789063	14	0	274	13.7	8.48367309569994	14.5629577636805	16.8538555832618	16.8538555832544	16.8538555832566	15.6532378487828	13.3321834734488
276	138.18282623291	294.724656677246	14	0	275	13.75	8.48367309569994	14.5629577636601	16.8538555832441	16.8538555832566	16.8538555832556	16.253546716019	13.4435132537372
277	138.607009887695	295.45280456543	14	0	276	13.8	8.48367309569994	14.5629577636794	16.8538555832608	16.8538555832566	16.8538555832555	16.853855583256	13.5548430340256
278	139.031193542481	296.180952453614	14	0	277	13.85	8.48367309571984	14.5629577636805	16.8538555832718	16.8538555832566	16.8538555832556	18.6845076339441	13.6661728143135
279	139.455377197266	296.909100341797	14	0	278	13.9	8.48367309569994	14.5629577636601	16.8538555832441	16.8538555832566	16.8538555832566	19.2801136104524	13.7775025946014
280	139.879560852051	297.637248229981	14	0	279	13.95	8.48367309569994	14.5629577636805	16.8538555832618	16.8538555832566	16.8538555832565	18.9024643037912	13.8888323748893
281	140.303744506836	298.365396118164	14	0	280	14	8.48367309570051	14.5629577636601	16.8538555832444	16.8538555832546	16.8538555832565	18.5248149971303	14.0001621551777
282	140.727928161621	299.093544006348	14	0	281	14.05	8.48367309569994	14.5629577636794	16.8538555832608	16.8538555832566	16.8538555832566	18.1471656904691	14.1114919354654
283	141.152111816406	299.821691894532	14	0	282	14.1	8.48367309569994	14.5629577636805	16.8538555832618	16.8538555832564	20.5151596846317	17.7695163838079	14.2228217157533
284	141.576295471192	300.549839782715	14	0	283	14.15	8.48367309571984	14.5629577636601	16.8538555832542	16.8538555832564	21.7063716376484	17.3918670771471	14.3341514960412
285	142.000479125977	301.277987670899	14	0	284	14.2	8.48367309569994	14.5629577636794	16.8538555832608	16.8538555832566	20.9510730243259	17.0142177704858	14.4454812763296
286	142.424662780762	302.006135559082	14	0	285	14.25	8.48367309569994	14.5629577636601	16.8538555832441	24.1764637860089	20.1957744110051	16.6365684638263	14.5568110566175
287	142.848846435547	302.734283447266	14	0	286	14.3	8.48367309569994	14.5629577636805	16.8538555832618	26.5588876920401	19.4404757976827	16.2589191571651	14.6681408369054
288	140.619384765625	301.259063720703	14	0	287	14.35	-44.5892333984398	-29.5043945312602	53.4668965970234	25.0482904653953	18.6851771843601	15.8812698505034	14.4793161835752
289	139.225494384766	301.613708496094	14	0	288	14.4	-27.8778076171801	7.09289550781932	28.7659751134104	23.5376932387538	17.9298785710376	15.503620543843	14.290491530245
290	138.804922485352	301.415252685547	14	0	289	14.45	-8.41143798828	-3.96911621093977	9.30086945003664	22.0270960121088	17.1745799577151	15.1259712371818	14.1016668769145
291	138.384350585938	301.216796875	14	0	290	14.5	-8.41143798828	-3.96911621093977	9.30086945003664	13.1938905827114	16.4192813443962	14.7483219305214	13.9128422235838
292	137.963778686524	301.018341064453	14	0	291	14.55	-8.41143798828	-3.96911621093977	9.30086945003664	9.30086945003499	15.6639827310737	14.3706726238597	13.7240175702532
293	137.54320678711	300.819885253906	14	0	292	14.6	-8.41143798828	-3.96911621093977	9.30086945003664	9.30086945003499	11.247380016375	13.9930233171985	13.5351929169226
294	137.122634887696	300.62142944336	14	0	293	14.65	-8.41143798828	-3.96911621092045	9.30086945002839	9.30086945003858	9.30086945003766	13.6153740105376	13.3463682635924
295	136.702062988282	300.422973632813	14	0	294	14.7	-8.41143798828	-3.96911621093977	9.30086945003664	9.30086945003868	9.30086945003766	13.2377247038764	14.7412404436429
296	136.281491088867	300.224517822266	14	0	295	14.75	-8.41143798829989	-3.96911621093977	9.30086945005463	9.30086945003868	9.30086945003766	12.860075397216	14.9915397785973
297	135.860919189453	300.026062011719	14	0	296	14.8	-8.41143798828	-3.96911621094091	9.30086945003712	9.30086945004033	9.30086945003683	12.4824260905548	15.637384563505
298	135.440347290039	299.827606201172	14	0	297	14.85	-8.41143798828	-3.96911621093977	9.30086945003664	9.30086945004033	9.30086945003683	10.2741247332063	16.0894777294869
299	135.019775390625	299.629150390625	14	0	298	14.9	-8.41143798828	-3.96911621093977	9.30086945003664	9.30086945003673	9.30086945003766	9.30086945003766	16.0003949161583
300	134.599203491211	299.430694580078	14	0	299	14.95	-8.41143798828	-3.96911621093977	9.30086945003664	9.30086945003499	9.30086945003771	9.30086945003768	15.9113121028298
301	134.178631591797	299.232238769531	14	0	300	15	-8.41143798828	-3.96911621093977	9.30086945003664	9.30086945003499	9.30086945003591	9.30086945003725	15.8222292895012
302	133.758059692383	299.033782958985	14	0	301	15.05	-8.41143798828	-3.96911621092045	9.30086945002839	9.30086945003499	9.30086945003586	9.30086945003725	15.7331464761723
303	133.337487792969	298.835327148438	14	0	302	15.1	-8.41143798828	-3.96911621093977	9.30086945003664	9.30086945003508	9.30086945003766	9.30086945003727	15.6440636628437
304	132.916915893555	298.636871337891	14	0	303	15.15	-8.41143798828	-3.96911621093977	9.30086945003664	9.30086945003508	9.30086945003766	9.30086945003768	15.5549808495149
305	132.496343994141	298.438415527344	14	0	304	15.2	-8.41143798828	-3.96911621094091	9.30086945003712	9.30086945003673	9.30086945003771	12.4682631168	15.465898036186
306	132.075772094727	298.239959716797	14	0	305	15.25	-8.41143798828	-3.96911621093977	9.30086945003664	9.30086945004033	9.30086945003683	13.3465110933682	15.3768152228579
307	131.655200195313	298.04150390625	14	0	306	15.3	-8.41143798828	-3.96911621093977	9.30086945003664	9.30086945004033	9.30086945003766	15.0158499698449	15.2877324095289
308	131.234628295898	297.843048095703	14	0	307	15.35	-8.41143798829989	-3.96911621093977	9.30086945005463	9.30086945004033	9.30086945003771	16.2976856084703	14.2833235708558
309	130.814056396484	297.644592285156	14	0	308	15.4	-8.41143798828	-3.96911621093977	9.30086945003664	9.30086945003858	9.30086945003771	16.4971692884735	13.8964377692737
310	130.39348449707	297.446136474609	14	0	309	15.45	-8.41143798828	-3.96911621094091	9.30086945003712	9.30086945003858	15.6356567835622	16.6966529684779	13.9961796092752
311	129.972912597656	297.247680664063	14	0	310	15.5	-8.41143798828	-3.96911621091931	9.3008694500279	9.30086945003508	17.3921527367005	16.8961366484811	15.6090136059405
312	129.552340698242	297.049224853516	14	0	311	15.55	-8.41143798828	-3.96911621093977	9.30086945003664	9.30086945003508	20.7308304896538	17.0956203284849	19.5562896758204
313	129.131768798828	296.850769042969	14	0	312	15.6	-8.41143798828	-3.96911621094091	9.30086945003712	21.9704441170841	23.294501766903	17.295104008489	22.3727996839231
314	128.711196899414	296.652313232422	14	0	313	15.65	-8.41143798828	-3.96911621093977	9.30086945003664	25.4834360233625	23.6934691269094	17.4945876884922	22.829900312507
315	131.467819213867	299.017822265625	14	0	314	15.7	55.1324462890597	47.3101806640602	72.648742785282	32.1607915292691	24.0924364869181	17.6940713684955	23.2870009410905
316	132.060989379883	300.223052978516	14	0	315	15.75	11.8634033203205	24.1046142578205	26.8658289814201	37.2881340837709	24.4914038469253	17.8935550484997	23.7441015696738
317	132.592758178711	298.155975341797	14	0	316	15.8	10.6353759765597	-41.3415527343807	42.6876469795696	38.0860688037836	24.8903712069321	18.0930387285031	24.2012021982575
318	130.960311889648	297.534118652344	14	0	317	15.85	-32.6489257812597	-12.4371337890602	34.9375822225463	26.2144288567521	25.2893385669403	18.2925224085053	24.658302826841
319	131.105781555175	298.182528177897	14	0	318	15.9	2.90939331054005	12.9681905110601	13.2905430501001	23.4993716704881	25.6883059269466	18.4920060885097	25.1154034554247
320	131.251251220703	298.830937703451	14	0	319	15.95	2.90939331055995	12.9681905110806	13.2905430501245	17.6199508845951	19.7524859534289	18.6914897685128	28.5417568093619
321	131.39672088623	299.479347229004	14	0	320	16	2.90939331054005	12.9681905110601	13.2905430501001	13.2905430501096	18.3949573602988	21.9171577618437	30.2104036060604
322	131.542190551758	300.127756754557	14	0	321	16.05	2.90939331055995	12.9681905110601	13.2905430501045	13.2905430501096	15.4552469673523	29.8117099016035	34.5404845924106
323	131.687660217285	300.776166280111	14	0	322	16.1	2.90939331054005	12.9681905110795	13.290543050119	13.2905430501056	13.2905430501076	35.4447299178089	37.4229981218246
324	131.833129882812	301.424575805664	14	0	323	16.15	2.90939331053949	12.9681905110601	13.2905430501	13.2905430501094	13.2905430501101	36.3589311749763	39.5985949962909
325	131.97859954834	302.072985331217	14	0	324	16.2	2.90939331055995	12.9681905110601	13.2905430501045	13.2905430501094	13.2905430501075	34.1057387653811	40.9072880409024
326	132.124069213867	302.721394856771	14	0	325	16.25	2.90939331054005	12.9681905110795	13.290543050119	13.2905430501056	19.3429116767621	34.1416920459794	41.3164922650861
327	132.269538879395	303.369804382324	14	0	326	16.3	2.90939331055995	12.9681905110601	13.2905430501045	13.2905430501105	34.733048596275	33.3865544266702	41.7256964892692
328	132.415008544922	304.018213907877	14	0	327	16.35	2.90939331054005	12.9681905110601	13.2905430501001	13.2905430501094	45.6001212686775	33.0189200452117	42.1349007134525
329	132.56047821045	304.666623433431	14	0	328	16.4	2.90939331055995	12.9681905110806	13.2905430501245	25.3952803034148	47.0295564230061	33.733637622376	42.544104937636
330	132.705947875977	305.315032958984	14	0	329	16.45	2.90939331054005	12.968190511059	13.290543050099	56.1755541424405	48.4589915773332	40.386860650246	42.9533091618192
331	131.014038085938	308.595092773438	14	0	330	16.5	-33.8381958007795	65.6011962890807	73.8142293166459	77.9096994872493	49.88842673166	43.5246705636397	43.362513386003
332	139.222900390625	307.014770507812	14	0	331	16.55	164.17724609374	-31.6064453125205	167.191912245233	80.7685697959016	51.3178618859881	51.9853488563363	44.2821639282983
333	133.312835693359	308.517272949219	14	0	332	16.6	-118.20129394532	30.0500488281398	121.961269774144	83.6274401045571	52.7472970403157	57.5508922351601	46.5184196787014
334	133.984608968099	307.312683105469	14	0	333	16.65	13.4354654947998	-24.091796875	27.584894593386	74.3815731599051	54.1767321946419	61.7026023040896	46.8751244488368
335	134.656382242838	306.108093261719	14	0	334	16.7	13.4354654947799	-24.091796875	27.5848945933763	46.4601696295357	67.4831782503844	64.1205047133093	46.9887033716175
336	135.328155517578	304.903503417969	14	0	335	16.75	13.4354654948004	-24.091796875	27.5848945933863	27.5848945933822	67.7064294505174	64.7394294816726	48.2468551394942
337	135.999928792318	303.698913574219	14	0	336	16.8	13.4354654947998	-24.091796875	27.584894593386	27.5848945933822	69.2376491163975	65.3583542500354	49.1094614574177
338	136.671702067057	302.494323730469	14	0	337	16.85	13.4354654947799	-24.091796875	27.5848945933763	51.3389163962117	69.5016632016428	65.9772790183996	50.1658193942663
339	137.343475341797	301.289733886719	14	0	338	16.9	13.4354654947998	-24.091796875	27.584894593386	61.0312857411297	76.375648185173	66.5962037867624	51.7633533104266
340	144.0517578125	298.365966796875	14	0	339	16.95	134.16564941406	-58.4753417968795	146.355003607524	92.0151286032594	79.7820178492855	67.2151285551257	53.3608872265857
341	140.543319702148	299.831787109375	14	0	340	17	-70.1687622070398	29.31640625	76.0467413179758	111.418431809903	79.5904322316852	64.8078690101623	54.958421142746
342	131.57600402832	301.521942138672	14	0	341	17.05	-179.34631347656	33.8031005859398	182.504108904035	125.166401776964	79.3988466140826	58.7526179549931	56.5559550589061
343	137.790222167969	301.966094970703	14	0	342	17.1	124.28436279298	8.88305664062045	124.601410626596	108.225119302359	79.2072609964834	57.5921094395939	58.1534889750654
344	133.562973022461	304.274017333984	14	0	343	17.15	-84.5449829101602	46.1584472656193	96.324744428689	98.1495787222407	79.0156753788829	57.3913177226972	59.7510228912257
345	135.943740844727	302.316131591797	14	0	344	17.2	47.6153564453199	-39.1577148437398	61.6485912345003	66.7825646249058	66.9470788598669	59.8716679778539	61.3485568073853
346	135.662882486979	301.063786824544	14	0	345	17.25	-5.61716715496004	-25.0468953450593	25.6690384173836	46.9960901830636	61.9093085698073	62.3520182330091	62.9460907235451
347	135.382024129232	299.811442057292	14	0	346	17.3	-5.61716715493958	-25.04689534504	25.6690384173602	32.8649489808018	48.2675867935887	64.8323684881653	64.5436246397052
348	135.101165771484	298.559097290039	14	0	347	17.35	-5.61716715496004	-25.0468953450604	25.6690384173847	25.6690384173747	45.682555677545	67.312718743321	66.141158555865
349	134.820307413737	297.306752522786	14	0	348	17.4	-5.61716715494015	-25.0468953450604	25.6690384173803	25.6690384173738	38.4069872602213	69.7930689984772	67.7386924720246
350	134.539449055989	296.054407755534	14	0	349	17.45	-5.61716715496004	-25.04689534504	25.6690384173647	29.7526089622717	39.9613181064223	66.3349138029255	69.3362263881844
351	134.258590698242	294.802062988281	14	0	350	17.5	-5.61716715494015	-25.0468953450593	25.6690384173792	44.3690211720265	45.1136042343329	66.3921717218522	69.420668147681
352	134.776092529297	292.556579589844	14	0	351	17.55	10.3500366211	-44.9096679687409	46.0868911418493	43.9490255396407	50.265890362248	61.126561261476	67.1706678339624
353	130.044662475586	291.144836425781	14	0	352	17.6	-94.6286010742199	-28.2348632812591	98.7510994661591	54.2535977954699	55.4181764901585	58.7560857149707	66.0514335820216
354	130.291351318359	289.992492675781	14	0	353	17.65	4.93377685546022	-23.046875	23.5690602554514	64.558170051292	60.5704626180715	57.7994434783618	67.2916087095997
355	130.221309862638	286.133533277009	14	0	354	17.7	-1.40082911441993	-77.1791879754403	77.1918996965106	70.7791717622243	65.722748745984	58.5766089014612	68.5317838371775
356	130.151268406918	282.274573878238	14	0	355	17.75	-1.40082911440004	-77.1791879754198	77.1918996964898	66.4673318082904	70.8750348738971	61.1527519654176	69.7719589647556
357	130.081226951197	278.415614479466	14	0	356	17.8	-1.40082911441993	-77.1791879754403	77.1918996965106	77.1918996965023	73.9855357293633	63.7288950293751	71.0121340923332
358	130.011185495477	274.556655080695	14	0	357	17.85	-1.40082911440004	-77.1791879754198	77.1918996964898	77.1918996964981	71.8296157523963	66.3050380933303	72.2523092199116
359	129.941144039756	270.697695681923	14	0	358	17.9	-1.40082911441993	-77.1791879754403	77.1918996965106	77.1918996965023	77.1918996965022	68.8811811572868	73.4924843474892
360	129.871102584036	266.838736283152	14	0	359	17.95	-1.40082911440004	-77.1791879754198	77.1918996964898	77.1918996965023	77.1918996965001	71.4573242212431	71.7634067497138
361	129.801061128315	262.97977688438	14	0	360	18	-1.40082911441993	-77.1791879754403	77.1918996965106	77.1918996965022	77.1918996965022	74.0334672851997	71.7920357091772
362	129.731019672594	259.120817485608	14	0	361	18.05	-1.4008291144205	-77.1791879754403	77.1918996965106	77.1918996965022	77.1918996965022	75.5887177129317	69.1592304789886
363	129.660978216874	255.261858086837	14	0	362	18.1	-1.40082911439947	-77.1791879754193	77.1918996964892	77.1918996965022	77.1918996965022	74.5107577244492	67.9739927057364
364	129.590936761153	251.402898688065	14	0	363	18.15	-1.4008291144205	-77.1791879754403	77.1918996965106	77.1918996965022	77.1918996965022	77.1918996965022	67.4956715874315
365	129.520895305433	247.543939289294	14	0	364	18.2	-1.40082911440004	-77.1791879754198	77.1918996964898	77.1918996965021	77.1918996965022	77.1918996965012	67.8842542989817
366	129.450853849712	243.684979890522	14	0	365	18.25	-1.40082911441993	-77.1791879754403	77.1918996965106	77.1918996965022	77.1918996965022	77.1918996965022	69.1723258309599
367	129.380812393991	239.82602049175	14	0	366	18.3	-1.40082911441993	-77.1791879754397	77.19189969651	77.1918996965022	77.1918996965001	77.1918996965012	70.4603973629381
368	129.310770938271	235.967061092979	14	0	367	18.35	-1.40082911440004	-77.1791879754198	77.1918996964898	77.1918996965022	77.1918996965022	77.1918996965022	71.7484688949162
369	129.24072948255	232.108101694207	14	0	368	18.4	-1.40082911441993	-77.1791879754403	77.1918996965106	77.1918996965022	77.1918996965022	77.1918996965012	73.036540426894
370	129.17068802683	228.249142295436	14	0	369	18.45	-1.40082911440004	-77.1791879754198	77.1918996964898	77.1918996964981	77.1918996965022	77.1918996965022	74.3246119588726
371	129.100646571109	224.390182896664	14	0	370	18.5	-1.40082911441993	-77.1791879754403	77.1918996965106	77.1918996965022	77.1918996965022	77.1918996965022	75.6126834908504
372	129.030605115389	220.531223497893	14	0	371	18.55	-1.40082911440004	-77.1791879754198	77.1918996964898	77.1918996965022	77.1918996965001	77.1918996965011	76.3903087047169
373	128.960563659668	216.672264099121	14	0	372	18.6	-1.40082911441993	-77.1791879754397	77.19189969651	77.1918996965022	77.1918996965022	77.1918996965022	74.4265059687123
374	128.890522203947	212.813304700349	14	0	373	18.65	-1.40082911441993	-77.1791879754403	77.1918996965106	77.1918996965022	77.1918996965001	77.1918996965012	75.9599605026745
375	128.820480748227	208.954345301578	14	0	374	18.7	-1.40082911440004	-77.1791879754198	77.1918996964898	77.1918996965022	77.1918996965022	77.1918996965022	76.15284405061
376	128.750439292506	205.095385902806	14	0	375	18.75	-1.40082911441993	-77.1791879754403	77.1918996965106	77.1918996965022	77.1918996965022	77.1918996965022	76.3457275985462
377	128.680397836786	201.236426504035	14	0	376	18.8	-1.40082911440004	-77.1791879754198	77.1918996964898	77.1918996964981	77.1918996965022	77.1918996965012	76.5386111464817
378	128.610356381065	197.377467105263	14	0	377	18.85	-1.40082911441993	-77.1791879754397	77.19189969651	77.1918996965022	77.1918996965022	77.1918996965022	76.7314946944179
379	128.540314925345	193.518507706492	14	0	378	18.9	-1.40082911440004	-77.1791879754204	77.1918996964904	77.1918996965022	77.1918996965001	77.1918996965012	76.9243782423534
380	128.470273469624	189.65954830772	14	0	379	18.95	-1.40082911441993	-77.1791879754397	77.19189969651	77.1918996965022	77.1918996965022	77.1918996965022	77.1172617902901
381	128.400232013903	185.800588908948	14	0	380	19	-1.40082911441993	-77.1791879754403	77.1918996965106	77.1918996965022	77.1918996965022	77.1918996965011	77.3101453382257
382	128.330190558183	181.941629510177	14	0	381	19.05	-1.40082911440004	-77.1791879754198	77.1918996964898	77.1918996965022	77.1918996965022	77.1918996965022	77.5030288861613
383	128.260149102462	178.082670111405	14	0	382	19.1	-1.40082911441993	-77.1791879754397	77.19189969651	77.1918996965022	77.1918996965022	74.3422542129755	77.6959124340974
384	128.190107646742	174.223710712634	14	0	383	19.15	-1.40082911440004	-77.1791879754204	77.1918996964904	77.1918996965022	77.1918996965022	74.7280213088467	77.888795982033
385	128.120066191021	170.364751313862	14	0	384	19.2	-1.40082911441993	-77.1791879754397	77.19189969651	77.1918996965022	77.1918996965022	75.1137884047189	78.0816795299691
386	128.0500247353	166.50579191509	14	0	385	19.25	-1.40082911441993	-77.1791879754403	77.1918996965106	77.1918996965022	77.1918996965001	75.4995555005902	78.2745630779047
387	127.97998327958	162.646832516319	14	0	386	19.3	-1.40082911440032	-77.1791879754198	77.1918996964898	77.1918996965022	77.1918996965022	75.8853225964623	78.3078860189088
388	127.909941823859	158.787873117547	14	0	387	19.35	-1.40082911441993	-77.1791879754397	77.19189969651	77.1918996965022	71.4926087294487	76.2710896923336	77.9795067771418
389	127.839900368139	154.928913718776	14	0	388	19.4	-1.40082911440004	-77.1791879754204	77.1918996964904	77.191899696498	72.2641429211934	76.6568567882057	77.1109625182447
390	127.769858912418	151.069954320004	14	0	389	19.45	-1.40082911441993	-77.1791879754397	77.19189969651	77.1918996965022	73.0356771129356	77.0426238840781	76.6508128634779
391	127.699817456698	147.210994921233	14	0	390	19.5	-1.40082911440004	-77.1791879754198	77.1918996964898	65.7933177623953	73.8072113046782	77.4283909799491	76.1906632087101
392	127.629776000977	143.352035522461	14	0	391	19.55	-1.40082911441993	-77.1791879754403	77.1918996965106	67.3363861458846	74.5787454964225	77.8141580758215	75.7305135539434
393	126.774635314941	143.889373779297	14	0	392	19.6	-17.1028137207202	10.7467651367199	20.1989900259759	68.879454529369	75.3502796881651	78.1999251716926	75.2703638991761
394	130.934686514047	143.042572021484	14	0	393	19.65	83.2010239821201	-16.9360351562597	84.9072416139365	70.4225229128583	76.1218138799093	78.5856922675649	74.8102142444083
395	135.094737713153	142.195770263672	14	0	394	19.7	83.2010239821199	-16.9360351562403	84.9072416139324	71.9655912963428	76.8933480716539	78.971459363436	74.3500645896415
396	139.254788912259	141.348968505859	14	0	395	19.75	83.2010239821199	-16.9360351562597	84.9072416139362	84.9072416139349	77.6648822633982	79.3572264593073	73.8899149348737
397	143.414840111365	140.502166748047	14	0	396	19.8	83.2010239821204	-16.9360351562403	84.907241613933	84.907241613934	78.4364164551408	79.4238723413166	73.429765280107
398	147.574891310471	139.655364990234	14	0	397	19.85	83.2010239821199	-16.9360351562597	84.9072416139362	84.9072416139388	84.9072416139364	78.7671138577814	72.9696156253397
399	151.734942509577	138.808563232422	14	0	398	19.9	83.2010239821199	-16.9360351562403	84.9072416139324	84.9072416139381	84.9072416139364	77.0300253399882	72.5094659705724
400	155.894993708684	137.961761474609	14	0	399	19.95	83.2010239821403	-16.9360351562597	84.9072416139563	84.9072416139387	84.9072416139364	76.1097260304537	72.0493163158051
401	160.05504490779	137.114959716797	14	0	400	20	83.2010239821199	-16.9360351562403	84.9072416139324	84.9072416139379	84.9072416139364	75.1894267209191	71.5891666610378
402	164.215096106896	136.268157958984	14	0	401	20.05	83.2010239821199	-16.9360351562597	84.9072416139362	84.9072416139388	84.2689991862106	74.2691274113846	71.1290170062705
403	168.375147306002	135.421356201172	14	0	402	20.1	83.2010239821199	-16.9360351562403	84.9072416139324	84.907241613934	82.1839480273977	76.1984735853767	70.6688673515033
404	172.535198505108	134.574554443359	14	0	403	20.15	83.2010239821204	-16.9360351562597	84.9072416139368	84.9072416139348	77.9382368000671	74.8924071799699	70.8022076048751
405	176.695249704214	133.727752685547	14	0	404	20.2	83.2010239821199	-16.9360351562403	84.9072416139324	83.6307567584825	75.3261039892535	73.5863407745641	70.9355478582462
406	180.85530090332	132.880950927734	14	0	405	20.25	83.2010239821199	-16.9360351562597	84.9072416139362	79.4606544408575	72.7139711784401	72.2802743691573	71.0688881116176
407	177.716598510742	135.23974609375	14	0	406	20.3	-62.7740478515602	47.1759033203199	78.5248173366748	70.9692319861954	70.1018383676284	70.9742079637516	71.2022283649888
408	174.530349731445	134.914199829102	14	0	407	20.35	-63.7249755859398	-6.51092529296022	64.056730025807	65.7449663645729	67.489705556817	69.6681415583457	71.3355686183601
409	173.302352905273	136.645401000977	14	0	408	20.4	-24.5599365234398	34.6240234375	42.4501293406268	60.5207007429454	64.8775727460033	68.362075152939	71.4689088717319
410	170.365428379603	136.527361188616	14	0	409	20.45	-58.7384905134002	-2.36079624721981	58.7859135058195	56.5729199767742	62.2654399351918	67.0560087475322	71.6022491251031
411	167.428503853934	136.409321376256	14	0	410	20.5	-58.7384905133803	-2.36079624719991	58.7859135057988	55.5187566727765	59.6533071243782	65.7499423421265	71.7355893784749
412	164.491579328264	136.291281563895	14	0	411	20.55	-58.7384905133996	-2.36079624721981	58.7859135058189	58.7859135058111	57.6794167412926	64.4438759367196	71.8689296318463
413	161.554654802594	136.173241751535	14	0	412	20.6	-58.7384905134002	-2.36079624720048	58.7859135058187	58.7859135058108	57.1523350892937	63.1378095313139	73.4270926269803
414	158.617730276925	136.055201939174	14	0	413	20.65	-58.7384905133803	-2.36079624721981	58.7859135057996	58.785913505811	58.785913505811	63.0187229421853	73.367549332416
415	155.680805751255	135.937162126814	14	0	414	20.7	-58.7384905133996	-2.36079624719991	58.7859135058181	58.7859135058109	58.7859135058109	62.8996363530565	73.3080060378516
416	152.743881225586	135.819122314453	14	0	415	20.75	-58.7384905133803	-2.36079624721981	58.7859135057996	58.7859135058108	58.7859135058129	62.7805497639278	73.2484627432873
417	149.806956699916	135.701082502093	14	0	416	20.8	-58.7384905134002	-2.36079624720048	58.7859135058187	58.7859135058108	58.7859135058109	62.980584388661	74.5459064732969
418	146.870032174246	135.583042689733	14	0	417	20.85	-58.7384905133996	-2.36079624719991	58.7859135058181	58.785913505811	58.7859135058109	63.9040233789388	75.8433502033069
419	143.933107648577	135.465002877372	14	0	418	20.9	-58.7384905133803	-2.36079624721981	58.7859135057996	58.7859135058148	61.1598731383673	65.9077924034757	77.1407939333166
420	140.996183122907	135.346963065011	14	0	419	20.95	-58.7384905133996	-2.36079624721981	58.7859135058189	58.7859135058108	63.5338327709211	67.0947722197525	78.4382376633257
421	138.059258597237	135.228923252651	14	0	420	21	-58.7384905134002	-2.36079624720048	58.7859135058187	58.785913505811	65.9077924034775	68.2817520360307	79.7356813933354
422	135.122334071568	135.110883440291	14	0	421	21.05	-58.7384905133803	-2.36079624719991	58.7859135057988	63.5338327709238	68.2817520360294	69.468731852308	81.0331251233453
423	132.185409545898	134.99284362793	14	0	422	21.1	-58.7384905133996	-2.36079624721981	58.7859135058189	68.2817520360312	70.6557116685839	70.6557116685839	82.330568853355
424	133.811282818134	138.785294752855	14	0	423	21.15	32.5174654447198	75.8490224985002	82.5255098313639	73.0296713011402	73.0296713011404	71.8426914848621	83.6280125833646
425	135.437156090369	142.57774587778	14	0	424	21.2	32.5174654447	75.8490224984996	82.5255098313555	77.777590566248	75.4036309336941	73.029671301139	82.4509231668729
426	137.063029362605	146.370197002705	14	0	425	21.25	32.5174654447198	75.8490224985002	82.5255098313639	82.5255098313569	77.7775905662485	74.2166511174172	81.5404199779961
427	138.68890263484	150.162648127629	14	0	426	21.3	32.5174654447	75.8490224984803	82.5255098313377	82.5255098313569	80.1515501988051	78.1176049828423	80.256791443714
428	140.314775907076	153.955099252554	14	0	427	21.35	32.5174654447204	75.8490224984996	82.5255098313636	82.525509831357	82.525509831357	82.0185588482682	79.1062305572339
429	141.940649179312	157.747550377479	14	0	428	21.4	32.5174654447198	75.8490224985002	82.5255098313639	82.5255098313569	82.5255098313569	85.9195127136942	80.0887032086362
430	143.566522451547	161.540001502404	14	0	429	21.45	32.5174654447	75.8490224985002	82.525509831356	82.5255098313621	82.525509831357	89.8204665791192	79.5503846815554
431	145.192395723783	165.332452627329	14	0	430	21.5	32.5174654447198	75.8490224984996	82.5255098313633	82.525509831357	82.525509831357	93.7214204445443	78.4368808089743
432	146.818268996019	169.124903752254	14	0	431	21.55	32.5174654447198	75.8490224985002	82.5255098313639	82.5255098313569	87.9534579296551	97.6223743099711	77.3233769363924
433	148.444142268254	172.917354877178	14	0	432	21.6	32.5174654447005	75.8490224984803	82.525509831338	82.5255098313569	93.3814060279524	101.523328175396	76.2098730638108
434	150.07001554049	176.709806002103	14	0	433	21.65	32.5174654447198	75.8490224984996	82.5255098313633	82.525509831357	98.8093541262479	104.237302224544	75.0963691912292
435	151.695888812725	180.502257127028	14	0	434	21.7	32.5174654447	75.8490224985002	82.525509831356	93.3814060279481	104.237302224544	102.002209980689	73.9828653186474
436	153.321762084961	184.294708251953	14	0	435	21.75	32.5174654447198	75.8490224985002	82.5255098313639	104.237302224548	109.66525032284	100.300290192064	72.8693614460662
437	149.203091621399	189.755987167358	14	0	436	21.8	-82.3734092712397	109.2255783081	136.804990814319	115.093198421139	115.093198421137	97.5329984987671	71.5206768483735
438	145.084421157837	195.217266082764	14	0	437	21.85	-82.3734092712402	109.22557830812	136.804990814336	125.949094617732	120.521146519435	94.3084377355291	70.3718543985899
439	140.965750694275	200.678544998169	14	0	438	21.9	-82.3734092712402	109.2255783081	136.80499081432	136.804990814323	125.949094617731	94.2696140137967	69.5360132653963
440	136.847080230713	206.139823913574	14	0	439	21.95	-82.3734092712397	109.2255783081	136.804990814319	136.804990814326	121.478910130022	92.0059971433584	68.7001721322022
441	132.728409767151	211.601102828979	14	0	440	22	-82.3734092712402	109.2255783081	136.80499081432	136.804990814323	118.075070552772	88.5920095819179	68.7862324276922
442	128.609739303589	217.062381744385	14	0	441	22.05	-82.3734092712397	109.22557830812	136.804990814335	136.804990814323	107.112539067879	85.1780220204769	70.1112719787851
443	124.491068840027	222.52366065979	14	0	442	22.1	-82.3734092712402	109.2255783081	136.80499081432	117.008725642311	95.2354694431057	81.7640344590377	69.9249280381687
444	120.372398376465	227.984939575195	14	0	443	22.15	-82.37340927124	109.2255783081	136.804990814319	99.3451502912206	89.7298739013455	78.3500468975963	69.163534283448
445	122.050758361816	228.856536865234	14	0	444	22.2	33.5671997070199	17.4319458007801	37.8236649542623	77.4200873214321	79.7746920621725	74.9360593361557	69.0486380526327
446	120.603927612305	230.801834106445	14	0	445	22.25	-28.9366149902199	38.9059448242199	48.4871140588658	53.6659480718886	67.5187688409959	71.5220717747152	68.7398101613823
447	121.950233459473	230.616638183594	14	0	446	22.3	26.9261169433599	-3.70391845701988	27.1796759653927	42.6547569883681	55.2628456198167	64.9237487139048	67.3892439563529
448	121.08504486084	230.362594604492	14	0	447	22.35	-17.3037719726599	-5.08087158204034	18.0342945666027	42.5406584820336	43.0069223986401	58.7251499489117	66.0650943248218
449	117.656105041504	232.587371826172	14	0	448	22.4	-68.5787963867199	44.4955444336	81.7490353967168	35.6923873907712	30.7509991774617	53.1525138170985	64.7256210847587
450	119.425071716309	233.170684814453	14	0	449	22.45	35.3793334961	11.6662597656205	37.2531724225897	33.1056039182013	28.3932085422899	47.5798776852852	63.6429524976955
451	120.083713531495	233.441876729329	14	0	450	22.5	13.1728363037197	5.42383829751998	14.245758602554	32.3478967253916	24.9690729966587	43.8510444108402	62.062822054383
452	120.74235534668	233.713068644206	14	0	451	22.55	13.1728363037001	5.42383829753987	14.2457586025434	18.8472413665554	22.7349583599305	42.6001696475991	60.4826916110705
453	121.400997161866	233.984260559082	14	0	452	22.6	13.17283630372	5.42383829751998	14.2457586025543	14.2457586025462	22.2148304547177	38.3265279009414	59.1305942254841
454	122.059638977051	234.255452473958	14	0	453	22.65	13.1728363036999	5.42383829751998	14.2457586025356	14.2457586025462	16.5751537328515	34.0897663423521	57.7784968398974
455	122.718280792236	234.526644388835	14	0	454	22.7	13.1728363037001	5.42383829753987	14.2457586025434	12.3643128016596	15.385063308398	36.0950661245761	56.6333853119716
456	123.376922607422	234.797836303711	14	0	455	22.75	13.17283630372	5.42383829751998	14.2457586025543	12.0817641840438	20.1833199806845	37.1793301307001	54.7763857026426
457	123.599868774414	234.89176940918	14	0	456	22.8	4.45892333984006	1.87866210938012	4.83852959811046	14.3030660991476	29.9374936753815	37.2454894139386	51.8576624268195
458	123.725448608398	234.26252746582	14	0	457	22.85	2.51159667967983	-12.5848388672	12.8330155144754	16.5243680142498	33.6461334032426	37.8217509141146	48.6844472859621
459	122.458209991455	234.293350219727	14	0	458	22.9	-25.3447723388598	0.616455078139779	25.3522681780545	26.1208813588227	37.4285335072425	35.1816281557206	45.3625027784685
460	121.190971374512	234.324172973633	14	0	459	22.95	-25.3447723388601	0.616455078120453	25.3522681780544	47.5106745491033	43.7969237068624	35.2799078520325	42.0405582709745
461	120.828323364258	237.41438293457	14	0	460	23	-7.25296020508011	61.8041992187398	62.2283253254187	55.2105026224413	49.3895872647416	35.533634526848	39.0620977272264
462	125.19758605957	233.928604125977	14	0	461	23.05	87.3852539062401	-69.7155761718602	111.787495549513	60.5540009153374	51.7560204679468	35.787361201664	36.4000147978608
463	124.841552734375	236.470397949219	14	0	462	23.1	-7.1206665039	50.8358764648403	51.3321558811655	71.0694793994751	53.4286713735115	36.4971539919306	33.2976106571606
464	124.731254577637	233.869247436523	14	0	463	23.15	-2.20596313475994	-52.0230102539199	52.0697596425351	72.6582931706605	53.7881025785898	37.2069467821985	30.4825627065697
465	121.356590270996	235.817123413086	14	0	464	23.2	-67.4932861328202	38.9575195312597	77.9296605987426	56.0013663867903	55.1747523956671	38.3307112877875	32.1190165483932
466	124.852142333984	236.119659423828	14	0	465	23.25	69.9110412597602	6.05072021484034	70.1723941813458	51.6468401245817	50.8839490730116	38.0306996305699	32.2144830511265
467	125.029876708984	234.705642700195	14	0	466	23.3	3.5546875	-28.2803344726602	28.5028616301625	47.0222042418421	41.6372287279466	38.7915761397342	32.8426355061966
468	125.064544677734	236.183212280273	14	0	467	23.35	0.693359375	29.5513916015602	29.5595245701223	39.2800253918591	39.3481745806185	38.6437446230124	33.5209283693544
469	123.649742126465	236.488327026367	14	0	468	23.4	-28.2960510253801	6.10229492187955	28.9465802288372	29.1096049753627	36.9853600571544	37.5724917398385	32.6063527117591
470	121.774383544922	237.061309814453	14	0	469	23.45	-37.5071716308599	11.4596557617205	39.2187663488274	27.2730910691029	32.8644988687125	36.5012388566638	31.9149259135993
471	122.69841003418	236.779602050781	14	0	470	23.5	18.4805297851599	-5.63415527344034	19.3202920988638	27.0495090366554	26.6718119963983	34.2731510436126	31.7986844609404
472	123.622436523438	236.497894287109	14	0	471	23.55	18.4805297851599	-5.63415527343977	19.3202920988636	26.9485158724667	25.8271318115217	30.1998599481226	31.6824430082813
473	124.260917663575	235.227203369141	14	0	472	23.6	12.7696228027401	-25.4138183593602	28.441614407885	26.4489723455659	23.8588178725134	28.2686934133798	31.5662015556224
474	124.899398803711	233.956512451172	14	0	473	23.65	12.7696228027199	-25.4138183593801	28.4416144078937	24.2340190174339	21.3568809010873	26.8753590707872	31.449960102964
475	126.686599731445	234.377227783203	14	0	474	23.7	35.7440185546801	8.41430664062045	36.7210487143233	24.3811725539405	17.8277253176606	28.1429669722102	33.6677128782258
476	126.512283325195	234.003616333008	14	0	475	23.75	-3.486328125	-7.4722290039	8.24552545820401	20.6681267083714	17.6623530142137	27.2496359715529	34.6272789172864
477	126.07837677002	234.907684326172	14	0	476	23.8	-8.67813110349999	18.0813598632795	20.0560597813965	15.7652459297079	18.7624911682985	28.4397815984546	35.0160374446881
478	126.506340026855	235.154067993164	14	0	477	23.85	8.55926513669999	4.92767333984034	9.87638518003936	9.20647828975523	17.1892122461411	29.2201058245941	35.2754662429827
479	126.668033599854	235.042655944824	14	0	478	23.9	3.23387145997998	-2.22824096680029	3.92721051457649	11.0906870109934	16.7653580844201	30.0310772677977	34.8207984542353
480	126.829727172852	234.931243896484	14	0	479	23.95	3.23387145996008	-2.22824096679972	3.92721051455978	13.1438097826565	23.421435075708	28.5499439751662	34.5520587098984
481	127.344917297363	234.213714599609	14	0	480	24	10.3038024902199	-14.3505859375	17.6665690643949	13.7102977839109	27.8274599467076	28.0637343950328	33.0112261216698
482	127.512252807617	235.72053527832	14	0	481	24.05	3.34671020508011	30.1364135742199	30.3216736397121	17.7654702391322	31.0524313853874	27.5775248148987	30.2314142778386
483	127.597930908203	235.090896606445	14	0	482	24.1	1.71356201171989	-12.5927734375	12.7088251863111	37.6363918616607	34.5813937766749	26.6352491193143	29.4695146035174
484	126.870094299316	234.124084472656	14	0	483	24.15	-14.5567321777401	-19.3362426757801	24.2030727906833	44.5642328824218	38.705273634508	25.6929734237295	28.7559739707362
485	122.475303649902	236.835845947266	14	0	484	24.2	-87.8958129882798	54.2352294922	103.281818627202	48.9610529881183	39.2721626326717	29.0047144686641	27.6444502789002
486	124.983268737793	236.094329833984	14	0	485	24.25	50.1593017578199	-14.8303222656398	52.3057741682003	55.4524897694389	38.465115775852	31.2238582040028	26.7268582474985
487	127.491233825684	235.352813720703	14	0	486	24.3	50.1593017578202	-14.8303222656199	52.3057741681949	59.6450770298837	36.3925584614988	31.240498749642	26.4345009703383
488	125.357013702393	236.09107208252	14	0	487	24.35	-42.68440246582	14.7651672363395	45.1660090929138	40.9079334036828	36.0812859924874	31.907187862953	26.3578770759083
489	123.222793579102	236.829330444336	14	0	488	24.4	-42.68440246582	14.7651672363202	45.1660090929075	32.3659986692823	34.6205887630388	32.069105168632	25.981922533301
490	123.643791198731	237.059490966797	14	0	489	24.45	8.41995239257983	4.60321044922011	9.5961004961974	23.8240639348793	34.5879938616202	32.6028785631329	25.9750612339365
491	124.06478881836	237.289651489258	14	0	490	24.5	8.41995239258011	4.60321044922011	9.59610049619765	16.710082215536	34.6202564612981	31.7493011997269	26.340744814667
492	124.485786437988	237.519812011719	14	0	491	24.55	8.41995239255994	4.60321044922011	9.59610049617995	9.59610049619396	31.4285661138966	30.2629686075547	27.9134768168205
493	124.906784057617	237.74997253418	14	0	492	24.6	8.41995239258011	4.60321044921955	9.59610049619738	28.2680543195576	29.2329819492311	30.6703357936549	28.3390945346451
494	125.327781677246	237.980133056641	14	0	493	24.65	8.41995239257983	4.60321044922011	9.5961004961974	36.8745142533139	25.432936702756	30.6365888706853	27.9872799171508
495	120.438369750977	239.590545654297	14	0	494	24.7	-97.7882385253798	32.2082519531199	102.955869613015	39.033068292914	25.9335944935942	27.1459335855901	27.350910427338
496	117.848976135254	239.122131347656	14	0	495	24.75	-51.7878723144599	-9.36828613281989	52.6284001649793	41.7558816829262	25.0334866236018	26.2040805234441	27.426429018929
497	118.633819580078	239.772735595703	14	0	496	24.8	15.6968688964798	13.0120849609403	20.3888706941803	41.269772909318	24.1333787536106	24.429220342222	27.8718808092624
498	119.009353637695	238.674667358398	14	0	497	24.85	7.51068115234006	-21.9613647461	23.2101674462585	23.5991346676308	25.2593855948223	23.4956483272225	28.0274427540097
499	118.680641174316	238.817184448242	14	0	498	24.9	-6.57424926758011	2.85034179687955	7.16555662815641	13.1924589938898	26.6525889783317	21.9327677988043	28.3317340653933
500	119.253204345703	239.270248413086	14	0	499	24.95	11.4512634277401	9.06127929688012	14.6026784045793	9.2336892143073	19.70387330956	23.4001784927068	28.8867149605195
501	119.268508911132	239.244735717773	14	0	500	25	0.306091308580108	-0.510253906259663	0.595021796274328	8.76288950671845	17.7879045855901	24.6177552343011	29.345330254298
502	119.283813476562	239.219223022461	14	0	501	25.05	0.306091308600003	-0.510253906240337	0.595021796267989	12.0354050473454	17.4298745705473	28.2494288187424	29.0577194381728
503	120.317741394043	239.355026245117	14	0	502	25.1	20.6785583496199	2.71606445311988	20.8561689083143	15.8086119514893	17.7583147052139	30.0429399499759	29.0144245909521
504	121.492668151855	239.414016723633	14	0	503	25.15	23.4985351562401	1.17980957032046	23.5281343312909	22.3833501772904	18.4325988948526	30.281586410572	28.6837735536222
505	119.866149902343	239.020538330078	14	0	504	25.2	-32.5303649902401	-7.8695678711	33.4687129252991	25.6260599267873	20.8667624918193	25.697106386012	26.863130507195
506	118.239631652832	238.627059936523	14	0	505	25.25	-32.5303649902199	-7.8695678711	33.4687129252795	26.7537399037093	24.2020238450003	23.6289998338551	26.7603237245086
507	118.983787536621	238.236480712891	14	0	506	25.3	14.8831176757798	-7.81158447264033	16.8085705437525	24.8297927423598	32.3654788838742	24.5032628688828	26.4446577430265
508	118.315353393555	237.092758178711	14	0	507	25.35	-13.3686828613199	-22.8744506836	26.4945687929243	25.9249130321493	34.8264943051294	24.1476976450665	25.4073161957862
509	118.98893737793	237.265655517578	14	0	508	25.4	13.4716796875	3.45794677734034	13.9083985245433	26.0206975127103	33.9105838428124	24.5943629621546	25.5228896845602
510	119.185180664062	239.20295715332	14	0	509	25.45	3.92486572264005	38.7460327148398	38.9443143742471	39.104897840961	31.6903394624639	25.170551357906	26.5051115537494
511	120.882369995117	239.177398681641	14	0	510	25.5	33.9437866211	-0.511169433580108	33.9476353280843	42.8992487065495	29.4700950821201	26.941359308869	26.3342630317914
512	117.349212646484	237.074768066406	14	0	511	25.55	-70.6631469726599	-42.0526123047	82.2295721850062	42.9913749432651	31.5766511672183	27.8524702687908	26.4974651850297
513	119.068298339844	238.562286376953	14	0	512	25.6	34.3817138672	29.7503662109403	45.4663231208669	37.4557658927785	30.5370805849191	27.3585133882494	26.9520999089198
514	118.746917724609	237.919723510742	14	0	513	25.65	-6.42761230470001	-12.8512573242205	14.3690297081209	32.91949265153	30.7561270294567	26.7309582365592	28.0094056623289
515	118.273101806641	238.224388122558	14	0	514	25.7	-9.47631835936022	6.09329223632017	11.2662691218143	24.0484044934756	29.4743402239927	26.5803274287998	26.8666111727754
516	117.799285888672	238.529052734375	14	0	515	25.75	-9.47631835937983	6.09329223634006	11.2662691218416	18.1749124632887	29.6806947727376	27.3165669255731	26.7248426760694
517	117.176170349121	236.740798950195	14	0	516	25.8	-12.4623107910202	-35.7650756836	37.8741313947345	18.5208791156483	23.3394616537075	28.4600951438311	27.8467679202476
518	117.759281158447	236.185897827148	14	0	517	25.85	11.66221618652	-11.0980224609398	16.0988629699322	21.4929145552069	19.8905324713694	27.31898406435	28.2053216761322
519	118.342391967773	235.630996704102	14	0	518	25.9	11.66221618652	-11.0980224609204	16.0988629699189	26.4418968939453	19.5513326303059	29.1130115703162	30.1109474471865
520	119.644081115723	235.521072387695	14	0	519	25.95	26.033782959	-2.19848632813978	26.1264463196076	22.6305188139395	21.4703153951357	29.610044614792	30.6064042356153
521	117.875556945801	235.85920715332	14	0	520	26	-35.3704833984401	6.7626953125	36.0111808155333	21.6061524794502	25.1630387690261	28.0507708292818	30.7434156084808
522	117.024169921875	236.259658813477	14	0	521	26.05	-17.0277404785199	8.00903320313978	18.8172409947054	20.5817861449635	25.3435391204439	24.745501551317	31.725421064054
523	117.453712463379	236.601318359375	14	0	522	26.1	8.59085083008011	6.83319091796022	10.9770312974858	21.4477162350645	24.1008875437808	23.8612598678638	32.1233114359589
524	117.883255004883	236.942977905273	14	0	523	26.15	8.59085083007983	6.83319091796022	10.9770312974856	23.8841806441069	27.4698961111757	25.7372249140858	NA
525	118.240211486816	235.462600708008	14	0	524	26.2	7.13912963865994	-29.6075439453	30.4560967701126	28.0565594269483	29.7457490055913	28.0361159595388	NA
526	119.389930725098	233.34489440918	14	0	525	26.25	22.9943847656401	-42.3541259765602	48.193502860745	26.5956226081114	26.4208468858259	29.8206855182836	NA
527	121.33016204834	233.759124755859	14	0	526	26.3	38.8046264648401	8.28460693358011	39.6791349089126	34.3580060773878	26.1515414489264	31.1902729716124	NA
528	121.153999328613	233.810913085938	14	0	527	26.35	-3.52325439454006	1.03576660158012	3.67234720330127	38.0437817761182	27.8319872643581	32.2629457071979	NA
529	119.145523071289	235.281753540039	14	0	528	26.4	-40.1695251464798	29.4168090820199	49.7889486438676	28.957513127545	31.9231171978656	35.6275319322183	NA
530	120.538177490234	233.273056030273	14	0	529	26.45	27.8530883789	-40.1739501953199	48.8849752637644	24.2465234709045	34.601916523942	36.0422571133246	NA
531	120.653045654297	233.349731445312	14	0	530	26.5	2.29736328125995	1.53350830077954	2.76215961787896	29.0683519206049	34.4783322675412	34.5454719080925	NA
532	119.861068725586	233.500549316406	14	0	531	26.55	-15.8395385742202	3.01635742188012	16.1241866257105	29.4882283183434	37.037006822781	35.5983718593172	NA
533	118.472045898438	233.488571166992	14	0	532	26.6	-27.7804565429599	-0.239562988280113	27.781489451803	31.1600512717657	40.425003870615	36.8881094836684	NA
534	120.842071533203	232.433120727539	14	0	533	26.65	47.4005126953	-21.1090087890597	51.8883306325603	39.9991514075373	43.785167753261	NA	NA
535	118.242202758789	233.630157470703	14	0	534	26.7	-51.9973754882798	23.9407348632801	57.244090030876	49.8274901746574	42.3387652210578	NA	NA
536	120.067962646484	235.106353759766	14	0	535	26.75	36.5151977539	29.5239257812597	46.957660296737	51.7816558206252	42.6700969303591	NA	NA
537	121.567138671875	232.207809448242	14	0	536	26.8	29.9835205078199	-57.9708862304801	65.2658804613109	58.0821071881786	45.045202269708	NA	NA
538	122.659912109375	233.734664916992	14	0	537	26.85	21.85546875	30.537109375	37.5523176816417	53.5174791703499	45.9442317029787	NA	NA
539	118.500526428223	233.444000244141	14	0	538	26.9	-83.1877136230401	-5.81329345701988	83.3905874703276	45.3410424531809	NA	NA	NA
540	120.211853027344	233.261337280273	14	0	539	26.95	34.2265319824202	-3.65325927735967	34.4209499417324	40.2629143647586	NA	NA	NA
541	119.923614501953	233.357238769531	14	0	540	27	-5.76477050782017	1.91802978515966	6.07547671089215	40.1068075853321	NA	NA	NA
542	121.278579711914	231.894653320312	14	0	541	27.05	27.0993041992202	-29.2517089843801	39.8752400191991	NA	NA	NA	NA
543	119.684478759766	232.810760498047	14	0	542	27.1	-31.8820190429602	18.3221435547	36.7717837845095	NA	NA	NA	NA
544	NA	NA	14	0	543	27.15	NA	NA	NA	NA	NA	NA	NA
545	NA	NA	14	0	544	27.2	NA	NA	NA	NA	NA	NA	NA
546	NA	NA	14	0	545	27.25	NA	NA	NA	NA	NA	NA	NA
547	NA	NA	14	0	546	27.3	NA	NA	NA	NA	NA	NA	NA
548	NA	NA	14	0	547	27.35	NA	NA	NA	NA	NA	NA	NA
549	NA	NA	14	0	548	27.4	NA	NA	NA	NA	NA	NA	NA
550	NA	NA	14	0	549	27.45	NA	NA	NA	NA	NA	NA	NA
551	NA	NA	14	0	550	27.5	NA	NA	NA	NA	NA	NA	NA
552	NA	NA	14	0	551	27.55	NA	NA	NA	NA	NA	NA	NA
553	NA	NA	14	0	552	27.6	NA	NA	NA	NA	NA	NA	NA
554	NA	NA	14	0	553	27.65	NA	NA	NA	NA	NA	NA	NA
555	NA	NA	14	0	554	27.7	NA	NA	NA	NA	NA	NA	NA
556	NA	NA	14	0	555	27.75	NA	NA	NA	NA	NA	NA	NA
557	NA	NA	14	0	556	27.8	NA	NA	NA	NA	NA	NA	NA
558	NA	NA	14	0	557	27.85	NA	NA	NA	NA	NA	NA	NA
559	NA	NA	14	0	558	27.9	NA	NA	NA	NA	NA	NA	NA
560	NA	NA	14	0	559	27.95	NA	NA	NA	NA	NA	NA	NA
561	NA	NA	14	0	560	28	NA	NA	NA	NA	NA	NA	NA
562	NA	NA	14	0	561	28.05	NA	NA	NA	NA	NA	NA	NA
563	NA	NA	14	0	562	28.1	NA	NA	NA	NA	NA	NA	NA
564	NA	NA	14	0	563	28.15	NA	NA	NA	NA	NA	NA	NA
565	NA	NA	14	0	564	28.2	NA	NA	NA	NA	NA	NA	NA
566	NA	NA	14	0	565	28.25	NA	NA	NA	NA	NA	NA	NA
567	NA	NA	14	0	566	28.3	NA	NA	NA	NA	NA	NA	NA
568	NA	NA	14	0	567	28.35	NA	NA	NA	NA	NA	NA	NA
569	NA	NA	14	0	568	28.4	NA	NA	NA	NA	NA	NA	NA
570	NA	NA	14	0	569	28.45	NA	NA	NA	NA	NA	NA	NA
571	NA	NA	14	0	570	28.5	NA	NA	NA	NA	NA	NA	NA
572	NA	NA	14	0	571	28.55	NA	NA	NA	NA	NA	NA	NA
573	NA	NA	14	0	572	28.6	NA	NA	NA	NA	NA	NA	NA
574	NA	NA	14	0	573	28.65	NA	NA	NA	NA	NA	NA	NA
575	NA	NA	14	0	574	28.7	NA	NA	NA	NA	NA	NA	NA
576	NA	NA	14	0	575	28.75	NA	NA	NA	NA	NA	NA	NA
577	NA	NA	14	0	576	28.8	NA	NA	NA	NA	NA	NA	NA
578	NA	NA	14	0	577	28.85	NA	NA	NA	NA	NA	NA	NA
579	NA	NA	14	0	578	28.9	NA	NA	NA	NA	NA	NA	NA
580	NA	NA	14	0	579	28.95	NA	NA	NA	NA	NA	NA	NA
581	NA	NA	14	0	580	29	NA	NA	NA	NA	NA	NA	NA
582	NA	NA	14	0	581	29.05	NA	NA	NA	NA	NA	NA	NA
583	NA	NA	14	0	582	29.1	NA	NA	NA	NA	NA	NA	NA
584	NA	NA	14	0	583	29.15	NA	NA	NA	NA	NA	NA	NA
585	NA	NA	14	0	584	29.2	NA	NA	NA	NA	NA	NA	NA
586	NA	NA	14	0	585	29.25	NA	NA	NA	NA	NA	NA	NA
587	NA	NA	14	0	586	29.3	NA	NA	NA	NA	NA	NA	NA
588	NA	NA	14	0	587	29.35	NA	NA	NA	NA	NA	NA	NA
589	NA	NA	14	0	588	29.4	NA	NA	NA	NA	NA	NA	NA
590	NA	NA	14	0	589	29.45	NA	NA	NA	NA	NA	NA	NA
591	NA	NA	14	0	590	29.5	NA	NA	NA	NA	NA	NA	NA
592	NA	NA	14	0	591	29.55	NA	NA	NA	NA	NA	NA	NA
593	NA	NA	14	0	592	29.6	NA	NA	NA	NA	NA	NA	NA
594	NA	NA	14	0	593	29.65	NA	NA	NA	NA	NA	NA	NA
595	NA	NA	14	0	594	29.7	NA	NA	NA	NA	NA	NA	NA
596	NA	NA	14	0	595	29.75	NA	NA	NA	NA	NA	NA	NA
597	NA	NA	14	0	596	29.8	NA	NA	NA	NA	NA	NA	NA
598	NA	NA	14	0	597	29.85	NA	NA	NA	NA	NA	NA	NA
599	NA	NA	14	0	598	29.9	NA	NA	NA	NA	NA	NA	NA
600	NA	NA	14	0	599	29.95	NA	NA	NA	NA	NA	NA	NA
601	NA	NA	14	0	600	30	NA	NA	NA	NA	NA	NA	NA
