# Supplementary material for: An automated feeding system for the African killifish reveals the impact of diet on lifespan and allows scalable assessment of associative learning
Source: eLife. 2022 Nov 10;11:e69008. doi: 10.7554/eLife.69008 (PMC9788828; doi:10.7554/eLife.69008)
Supplement: Figure 6—source data 3. [file elife-69008-fig6-data3.zip › Filtered and Interpolated Trajectories with Kinematics/t17_REC0016 DLC_likelihood-euclidean-filtered_splines-interpolated_kinematics_02_resnet50_TrainAllTheThingsJun28shuffle1_1030000.csv]

	x2	y2	fishnum	recording_num	bodyparts_coords	seconds	velocity_x	velocity_y	velocity_xy	velocity_xy_5frame	velocity_xy_10frame	velocity_xy_20frame	velocity_xy_40frame
1	NA	NA	17	16	0	0	0	0	0	NA	NA	NA	NA
2	NA	NA	17	16	1	0.05	NA	NA	NA	NA	NA	NA	NA
3	NA	NA	17	16	2	0.1	NA	NA	NA	NA	NA	NA	NA
4	NA	NA	17	16	3	0.15	NA	NA	NA	NA	NA	NA	NA
5	NA	NA	17	16	4	0.2	NA	NA	NA	NA	NA	NA	NA
6	NA	NA	17	16	5	0.25	NA	NA	NA	NA	NA	NA	NA
7	NA	NA	17	16	6	0.3	NA	NA	NA	NA	NA	NA	NA
8	NA	NA	17	16	7	0.35	NA	NA	NA	NA	NA	NA	NA
9	NA	NA	17	16	8	0.4	NA	NA	NA	NA	NA	NA	NA
10	NA	NA	17	16	9	0.45	NA	NA	NA	NA	NA	NA	NA
11	NA	NA	17	16	10	0.5	NA	NA	NA	NA	NA	NA	NA
12	NA	NA	17	16	11	0.55	NA	NA	NA	NA	NA	NA	NA
13	NA	NA	17	16	12	0.6	NA	NA	NA	NA	NA	NA	NA
14	NA	NA	17	16	13	0.65	NA	NA	NA	NA	NA	NA	NA
15	NA	NA	17	16	14	0.7	NA	NA	NA	NA	NA	NA	NA
16	NA	NA	17	16	15	0.75	NA	NA	NA	NA	NA	NA	NA
17	NA	NA	17	16	16	0.8	NA	NA	NA	NA	NA	NA	NA
18	NA	NA	17	16	17	0.85	NA	NA	NA	NA	NA	NA	NA
19	NA	NA	17	16	18	0.9	NA	NA	NA	NA	NA	NA	NA
20	NA	NA	17	16	19	0.95	NA	NA	NA	NA	NA	NA	NA
21	NA	NA	17	16	20	1	NA	NA	NA	NA	NA	NA	NA
22	NA	NA	17	16	21	1.05	NA	NA	NA	NA	NA	NA	NA
23	NA	NA	17	16	22	1.1	NA	NA	NA	NA	NA	NA	NA
24	NA	NA	17	16	23	1.15	NA	NA	NA	NA	NA	NA	NA
25	NA	NA	17	16	24	1.2	NA	NA	NA	NA	NA	NA	NA
26	NA	NA	17	16	25	1.25	NA	NA	NA	NA	NA	NA	NA
27	NA	NA	17	16	26	1.3	NA	NA	NA	NA	NA	NA	NA
28	NA	NA	17	16	27	1.35	NA	NA	NA	NA	NA	NA	NA
29	NA	NA	17	16	28	1.4	NA	NA	NA	NA	NA	NA	NA
30	NA	NA	17	16	29	1.45	NA	NA	NA	NA	NA	NA	NA
31	NA	NA	17	16	30	1.5	NA	NA	NA	NA	NA	NA	NA
32	NA	NA	17	16	31	1.55	NA	NA	NA	NA	NA	NA	NA
33	129.670532226562	242.354766845703	17	16	32	1.6	NA	NA	NA	NA	NA	NA	NA
34	128.115142822266	242.473587036133	17	16	33	1.65	-31.1077880859199	2.3764038086	31.1984258362506	NA	NA	NA	NA
35	95.1912326812747	290.526011149089	17	16	34	1.7	-658.478202819826	961.04848225912	1164.99258746199	NA	NA	NA	NA
36	62.2673225402833	338.578435262044	17	16	35	1.75	-658.478202819828	961.0484822591	1164.99258746198	787.020746120842	NA	NA	NA
37	29.343412399292	386.630859375	17	16	36	1.8	-658.478202819826	961.04848225912	1164.99258746199	862.566569429995	NA	NA	NA
38	28.2764272689819	366.212341308594	17	16	37	1.85	-21.339702606202	-408.37036132812	408.927542381998	711.353560413996	597.974144251424	NA	NA
39	27.2094421386719	345.793823242187	17	16	38	1.9	-21.3397026062	-408.37036132814	408.927542382017	560.140551398	595.740214685872	NA	NA
40	26.1424570083618	325.375305175781	17	16	39	1.95	-21.339702606202	-408.370361328119	408.927542381997	408.927542382006	480.126868957744	NA	NA
41	25.0754718780517	304.956787109375	17	16	40	2	-21.339702606202	-408.37036132812	408.927542381998	408.927542382006	364.51352322962	NA	NA
42	24.0084867477417	284.538269042968	17	16	41	2.05	-21.3397026062	-408.37036132814	408.927542382017	328.913859941749	248.900177501492	NA	NA
43	22.9415016174316	264.119750976562	17	16	42	2.1	-21.339702606202	-408.37036132812	408.927542381998	248.900177501492	208.893336281366	303.416637216075	NA
44	22.8683268807151	263.682880370084	17	16	43	2.15	-1.46349473433006	-8.7374121295602	8.85913018073431	168.88649506124	168.886495061238	302.299672433299	NA
45	22.7951521439985	263.246009763607	17	16	44	2.2	-1.46349473433197	-8.73741212953973	8.85913018071444	88.872812620979	128.879653841109	244.492999569235	NA
46	22.721977407282	262.809139157129	17	16	45	2.25	-1.46349473432998	-8.7374121295602	8.8591301807343	8.85913018072636	88.872812620983	186.686326705173	NA
47	22.6488026705655	262.372268550652	17	16	46	2.3	-1.46349473432998	-8.73741212953973	8.85913018071411	8.85913018072636	48.8659714008527	128.879653841109	NA
48	22.5756279338489	261.935397944174	17	16	47	2.35	-1.46349473433204	-8.7374121295602	8.85913018073463	8.85913018072629	8.85913018072632	108.876233231046	NA
49	22.5024531971324	261.498527337696	17	16	48	2.4	-1.46349473432998	-8.7374121295602	8.8591301807343	8.85913018072629	8.85913018072632	88.8728126209819	NA
50	22.4292784604159	261.061656731219	17	16	49	2.45	-1.46349473432998	-8.73741212953973	8.85913018071411	8.85913018072636	8.85913018072632	68.8693920109178	NA
51	22.3561037236994	260.624786124741	17	16	50	2.5	-1.46349473433006	-8.7374121295602	8.85913018073431	8.85913018072629	8.85913018072632	48.8659714008547	NA
52	22.2829289869828	260.187915518264	17	16	51	2.55	-1.46349473433197	-8.73741212953973	8.85913018071444	8.85913018072629	8.85913018072632	28.8625507907895	NA
53	22.2097542502663	259.751044911786	17	16	52	2.6	-1.46349473432998	-8.7374121295602	8.8591301807343	8.85913018072636	8.85913018072632	8.8591301807263	156.137883698401
54	22.1365795135498	259.314174305308	17	16	53	2.65	-1.46349473432998	-8.7374121295602	8.8591301807343	8.85913018072636	8.85913018072621	8.85913018072531	155.579401307012
55	22.0634047768332	258.877303698831	17	16	54	2.7	-1.46349473433204	-8.73741212953973	8.85913018071445	8.85913018072629	8.85913018072632	8.8591301807263	126.676064874981
56	21.9902300401167	258.440433092353	17	16	55	2.75	-1.46349473432998	-8.7374121295602	8.8591301807343	8.85913018072636	8.85913018072632	8.8591301807263	97.7727284429497
57	21.9170553034002	258.003562485876	17	16	56	2.8	-1.46349473432998	-8.73741212953973	8.85913018071411	8.85913018072613	8.85913018072627	8.8591301807263	68.8693920109178
58	21.8438805666836	257.566691879398	17	16	57	2.85	-1.46349473433204	-8.7374121295602	8.85913018073463	8.85913018072629	8.85913018072627	8.8591301807263	58.8676817058862
59	21.7707058299671	257.12982127292	17	16	58	2.9	-1.46349473432998	-8.73741212955906	8.85913018073317	8.85913018072629	8.85913018072431	8.85913018072531	48.8659714008536
60	21.6975310932506	256.692950666443	17	16	59	2.95	-1.46349473432998	-8.73741212954087	8.85913018071523	8.85913018072625	8.85913018072627	8.8591301807263	38.8642610958221
61	21.6243563565341	256.256080059965	17	16	60	3	-1.46349473432998	-8.7374121295602	8.8591301807343	8.85913018072618	8.85913018072627	8.85913018072631	28.8625507907905
62	21.5511816198175	255.819209453488	17	16	61	3.05	-1.46349473433204	-8.73741212953917	8.85913018071389	8.85913018072248	8.85913018072627	8.8591301807263	18.8608404857579
63	21.478006883101	255.38233884701	17	16	62	3.1	-1.46349473432998	-8.7374121295602	8.8591301807343	8.85913018072624	8.85913018072627	8.8591301807263	8.85913018072631
64	21.4048321463845	254.945468240533	17	16	63	3.15	-1.46349473432998	-8.7374121295403	8.85913018071467	8.85913018072625	8.85913018072442	8.85913018072529	8.85913018072581
65	21.3316574096679	254.508597634055	17	16	64	3.2	-1.46349473433197	-8.73741212955963	8.85913018073406	8.85913018072629	8.85913018072627	8.8591301807263	8.85913018072631
66	21.2584826729514	254.071727027577	17	16	65	3.25	-1.46349473433006	-8.7374121295602	8.85913018073431	8.85913018072636	8.8591301807263	8.8591301807263	8.8591301807263
67	21.1853079362349	253.6348564211	17	16	66	3.3	-1.46349473432998	-8.73741212953973	8.85913018071411	8.85913018072636	8.85913018072632	8.8591301807263	8.85913018072631
68	21.1121331995183	253.197985814622	17	16	67	3.35	-1.46349473433197	-8.7374121295602	8.85913018073462	8.85913018072629	8.85913018072632	8.8591301807263	8.85913018072631
69	21.0389584628018	252.761115208145	17	16	68	3.4	-1.46349473432998	-8.7374121295403	8.85913018071467	8.85913018072636	8.85913018072627	8.85913018072534	8.85913018072581
70	20.9657837260853	252.324244601667	17	16	69	3.45	-1.46349473433006	-8.73741212955963	8.85913018073375	8.85913018072636	8.85913018072632	8.8591301807263	8.85913018072631
71	20.8926089893687	251.887373995189	17	16	70	3.5	-1.46349473433197	-8.7374121295602	8.85913018073462	8.85913018072629	8.85913018072632	8.85913018072631	8.8591301807263
72	20.8194342526522	251.450503388712	17	16	71	3.55	-1.46349473432998	-8.73741212953973	8.85913018071411	8.85913018072618	8.85913018072632	8.85913018072632	8.85913018072631
73	20.7462595159357	251.013632782234	17	16	72	3.6	-1.46349473432998	-8.7374121295602	8.8591301807343	8.85913018072636	8.85913018072632	8.85913018072632	8.8591301807263
74	20.6730847792192	250.576762175757	17	16	73	3.65	-1.46349473433006	-8.73741212953973	8.85913018071412	8.85913018072629	8.85913018072627	8.85913018072631	8.85913018072581
75	20.5999100425026	250.139891569279	17	16	74	3.7	-1.46349473433197	-8.7374121295602	8.85913018073462	8.85913018072629	8.85913018072632	8.85913018072632	8.85913018072631
76	20.5267353057861	249.703020962801	17	16	75	3.75	-1.46349473432998	-8.7374121295602	8.8591301807343	8.85913018072636	8.85913018072632	8.8591301807263	8.8591301807263
77	20.4535605690696	249.266150356324	17	16	76	3.8	-1.46349473432998	-8.73741212953973	8.85913018071411	8.85913018072636	8.85913018072632	8.85913018072632	8.85913018072632
78	20.380385832353	248.829279749846	17	16	77	3.85	-1.46349473433204	-8.7374121295602	8.85913018073463	8.85913018072629	8.85913018072632	8.85913018072632	8.8591301807263
79	20.3072110956365	248.392409143369	17	16	78	3.9	-1.46349473432998	-8.73741212953973	8.85913018071411	8.85913018072636	8.85913018072636	8.8591301807263	8.85913018072583
80	20.23403635892	247.955538536891	17	16	79	3.95	-1.46349473432998	-8.7374121295602	8.8591301807343	8.85913018072636	8.85913018072632	8.85913018072632	8.8591301807263
81	20.1608616222034	247.518667930413	17	16	80	4	-1.46349473433204	-8.7374121295602	8.85913018073463	8.85913018072629	8.85913018072627	8.8591301807263	8.8591301807263
82	20.0876868854869	247.081797323936	17	16	81	4.05	-1.46349473432998	-8.73741212953973	8.85913018071411	8.85913018072636	8.85913018072632	8.85913018072632	8.85913018072632
83	20.0145121487704	246.644926717458	17	16	82	4.1	-1.46349473432998	-8.7374121295602	8.8591301807343	8.85913018072636	8.85913018072632	8.8591301807263	8.85913018072631
84	19.9413374120538	246.208056110981	17	16	83	4.15	-1.46349473433197	-8.73741212953973	8.85913018071444	8.85913018072618	8.85913018072632	8.85913018072634	8.85913018072632
85	19.8681626753373	245.771185504503	17	16	84	4.2	-1.46349473433006	-8.7374121295602	8.85913018073431	8.85913018072629	8.85913018072632	8.85913018072632	8.85913018072631
86	19.7949879386208	245.334314898025	17	16	85	4.25	-1.46349473432998	-8.73741212955963	8.85913018073374	8.85913018072636	8.85913018072627	8.8591301807263	8.85913018072582
87	19.7218132019043	244.897444291548	17	16	86	4.3	-1.46349473432998	-8.7374121295403	8.85913018071467	8.85913018072629	8.85913018072632	8.85913018072634	8.85913018072632
88	19.6486384651877	244.46057368507	17	16	87	4.35	-1.46349473433197	-8.7374121295602	8.85913018073462	8.85913018072629	8.85913018072627	8.8591301807263	8.85913018072631
89	19.5754637284712	244.023703078593	17	16	88	4.4	-1.46349473433006	-8.73741212953973	8.85913018071412	8.85913018072636	8.85913018072632	8.85913018072632	8.85913018072631
90	19.5022889917547	243.586832472115	17	16	89	4.45	-1.46349473432998	-8.7374121295602	8.8591301807343	8.85913018072636	8.85913018072632	8.8591301807263	8.85913018072631
91	19.4291142550381	243.149961865637	17	16	90	4.5	-1.46349473433197	-8.73741212955963	8.85913018073406	8.85913018072618	8.85913018072632	8.8591301807263	8.85913018072582
92	19.3559395183216	242.71309125916	17	16	91	4.55	-1.46349473433006	-8.7374121295403	8.85913018071468	8.85913018072636	8.85913018072636	8.85913018072632	8.85913018072631
93	19.2827647816051	242.276220652682	17	16	92	4.6	-1.46349473432998	-8.73741212955963	8.85913018073374	8.85913018072636	8.85913018072627	8.8591301807263	8.85913018072631
94	19.2095900448885	241.839350046205	17	16	93	4.65	-1.46349473433197	-8.7374121295403	8.859130180715	8.85913018072629	8.85913018072632	8.85913018072632	8.85913018072633
95	19.136415308172	241.402479439727	17	16	94	4.7	-1.46349473432998	-8.7374121295602	8.8591301807343	8.85913018072636	8.85913018072627	8.8591301807263	8.85913018072631
96	19.0632405714555	240.965608833249	17	16	95	4.75	-1.46349473433006	-8.73741212955963	8.85913018073375	8.85913018072636	8.85913018072632	8.85913018072534	8.85913018072582
97	18.9900658347389	240.528738226772	17	16	96	4.8	-1.46349473433197	-8.7374121295403	8.859130180715	8.85913018072629	8.85913018072632	8.85913018072631	8.85913018072632
98	18.9168910980224	240.091867620294	17	16	97	4.85	-1.46349473432998	-8.73741212955963	8.85913018073374	8.85913018072618	8.85913018072632	8.8591301807263	8.85913018072631
99	18.8437163613059	239.654997013817	17	16	98	4.9	-1.46349473432998	-8.7374121295403	8.85913018071467	8.85913018072636	8.85913018072632	8.85913018072632	8.85913018072631
100	18.7705416245894	239.218126407339	17	16	99	4.95	-1.46349473433006	-8.73741212955963	8.85913018073375	8.85913018072629	8.85913018072627	8.8591301807263	8.85913018072632
101	18.6973668878728	238.781255800861	17	16	100	5	-1.46349473433197	-8.7374121295602	8.85913018073462	8.85913018072629	8.85913018072436	8.85913018072534	8.85913018072582
102	18.6241921511563	238.344385194384	17	16	101	5.05	-1.46349473432998	-8.7374121295403	8.85913018071467	8.85913018072636	8.85913018072627	8.8591301807263	8.85913018072631
103	18.5510174144398	237.907514587906	17	16	102	5.1	-1.46349473432998	-8.73741212955963	8.85913018073374	8.85913018072636	8.85913018072632	8.85913018072632	8.85913018072631
104	18.4778426777232	237.470643981429	17	16	103	5.15	-1.46349473433204	-8.7374121295403	8.85913018071501	8.85913018072237	8.85913018072632	8.85913018072632	8.85913018072631
105	18.4046679410067	237.033773374951	17	16	104	5.2	-1.46349473432998	-8.73741212955963	8.85913018073374	8.85913018072625	8.85913018072632	8.8591301807263	8.85913018072631
106	18.3314932042902	236.596902768474	17	16	105	5.25	-1.46349473432998	-8.7374121295403	8.85913018071467	8.85913018072636	8.85913018072436	8.85913018072534	8.85913018072582
107	18.2583184675736	236.160032161996	17	16	106	5.3	-1.46349473433204	-8.73741212955963	8.85913018073408	8.85913018072629	8.85913018072627	8.8591301807263	8.85913018072632
108	18.1851437308571	235.723161555518	17	16	107	5.35	-1.46349473432998	-8.7374121295602	8.8591301807343	8.85913018072629	8.85913018072632	8.85913018072632	8.85913018072631
109	18.1119689941406	235.286290949041	17	16	108	5.4	-1.46349473432998	-8.7374121295403	8.85913018071467	8.85913018072636	8.85913018072632	8.8591301807263	8.85913018072631
110	18.0387942574241	234.849420342563	17	16	109	5.45	-1.46349473432998	-8.73741212955963	8.85913018073374	8.85913018072629	8.85913018072632	8.85913018072634	8.85913018072632
111	17.9656195207075	234.412549736086	17	16	110	5.5	-1.46349473433204	-8.7374121295403	8.85913018071501	8.85913018072629	8.85913018072632	8.85913018072534	8.85913018072582
112	17.892444783991	233.975679129608	17	16	111	5.55	-1.46349473432998	-8.73741212955963	8.85913018073374	8.85913018072636	8.85913018072632	8.8591301807263	8.85913018072631
113	17.8192700472745	233.53880852313	17	16	112	5.6	-1.46349473432998	-8.7374121295602	8.8591301807343	8.85913018072636	8.85913018072632	8.85913018072632	8.85913018072633
114	17.7460953105579	233.101937916653	17	16	113	5.65	-1.46349473433197	-8.7374121295403	8.859130180715	8.85913018072629	8.85913018072627	8.8591301807263	8.85913018072631
115	17.6729205738414	232.665067310175	17	16	114	5.7	-1.46349473433006	-8.73741212955963	8.85913018073375	8.85913018072636	8.85913018072636	8.85913018072632	8.85913018072631
116	17.5997458371249	232.228196703698	17	16	115	5.75	-1.46349473432998	-8.7374121295403	8.85913018071467	8.85913018072636	8.85913018072632	8.8591301807263	8.85913018072582
117	17.5265711004083	231.79132609722	17	16	116	5.8	-1.46349473433197	-8.73741212955963	8.85913018073406	8.85913018072618	8.85913018072632	8.85913018072632	8.85913018072631
118	17.4533963636918	231.354455490742	17	16	117	5.85	-1.46349473432998	-8.7374121295602	8.8591301807343	8.85913018072636	8.85913018072632	8.85913018072632	8.85913018072631
119	17.3802216269753	230.917584884265	17	16	118	5.9	-1.46349473433006	-8.73741212953973	8.85913018071412	8.85913018072636	8.85913018072627	8.8591301807263	8.85913018072631
120	17.3070468902587	230.480714277787	17	16	119	5.95	-1.46349473433197	-8.7374121295602	8.85913018073462	8.85913018072629	8.85913018072632	8.85913018072634	8.85913018072633
121	17.2338721535422	230.04384367131	17	16	120	6	-1.46349473432998	-8.7374121295403	8.85913018071467	8.85913018072629	8.85913018072627	8.8591301807263	8.85913018072582
122	17.1606974168257	229.606973064832	17	16	121	6.05	-1.46349473433006	-8.73741212955963	8.85913018073375	8.85913018072636	8.85913018072632	8.85913018072632	8.85913018072631
123	17.0875226801092	229.170102458354	17	16	122	6.1	-1.46349473432998	-8.7374121295602	8.8591301807343	8.85913018072629	8.85913018072632	8.85913018072634	8.85913018072632
124	17.0143479433926	228.733231851877	17	16	123	6.15	-1.46349473433197	-8.73741212953973	8.85913018071444	8.85913018072618	8.85913018072632	8.8591301807263	8.85913018072631
125	16.9411732066761	228.296361245399	17	16	124	6.2	-1.46349473432998	-8.7374121295602	8.8591301807343	8.85913018072636	8.85913018072632	8.85913018072632	8.85913018072631
126	16.8679984699596	227.859490638922	17	16	125	6.25	-1.46349473433006	-8.73741212953973	8.85913018071412	8.85913018072636	8.85913018072627	8.8591301807263	8.85913018072632
127	16.794823733243	227.422620032444	17	16	126	6.3	-1.46349473433197	-8.7374121295602	8.85913018073462	8.85913018072629	8.85913018072632	8.85913018072632	8.85913018072632
128	16.7216489965265	226.985749425966	17	16	127	6.35	-1.46349473432998	-8.7374121295602	8.8591301807343	8.85913018072636	8.85913018072636	8.8591301807263	8.85913018072582
129	16.64847425981	226.548878819489	17	16	128	6.4	-1.46349473432998	-8.73741212953973	8.85913018071411	8.85913018072636	8.85913018072632	8.85913018072632	8.85913018072631
130	16.5752995230934	226.112008213011	17	16	129	6.45	-1.46349473433204	-8.7374121295602	8.85913018073463	8.85913018072629	8.85913018072632	8.85913018072632	8.85913018072632
131	16.5021247863769	225.675137606534	17	16	130	6.5	-1.46349473432998	-8.73741212953973	8.85913018071411	8.85913018072636	8.85913018072632	8.8591301807263	8.85913018072631
132	16.4289500496604	225.238267000056	17	16	131	6.55	-1.46349473432998	-8.7374121295602	8.8591301807343	8.85913018072636	8.85913018072632	8.85913018072632	8.85913018072631
133	16.3557753129438	224.801396393578	17	16	132	6.6	-1.46349473433204	-8.7374121295602	8.85913018073463	8.85913018072629	8.85913018072627	8.85913018072631	8.85913018072583
134	16.2826005762273	224.364525787101	17	16	133	6.65	-1.46349473432998	-8.73741212953973	8.85913018071411	8.85913018072629	8.85913018072632	8.85913018072632	8.85913018072631
135	16.2094258395108	223.927655180623	17	16	134	6.7	-1.46349473432998	-8.7374121295602	8.8591301807343	8.85913018072636	8.85913018072632	8.8591301807263	8.85913018072631
136	16.1362511027943	223.490784574146	17	16	135	6.75	-1.46349473432998	-8.73741212953973	8.85913018071411	8.85913018072618	8.85913018072632	8.85913018072634	8.85913018072632
137	16.0630763660777	223.053913967668	17	16	136	6.8	-1.46349473433204	-8.7374121295602	8.85913018073463	8.85913018072629	8.85913018072632	8.85913018072632	8.85913018072631
138	15.9899016293612	222.61704336119	17	16	137	6.85	-1.46349473432998	-8.73741212955963	8.85913018073374	8.85913018072636	8.85913018072627	8.85913018072531	8.85913018072582
139	15.9167268926447	222.180172754713	17	16	138	6.9	-1.46349473432998	-8.7374121295403	8.85913018071467	8.85913018072636	8.85913018072632	8.85913018072632	8.85913018072632
140	15.8435521559281	221.743302148235	17	16	139	6.95	-1.46349473433201	-8.7374121295602	8.85913018073463	8.85913018072629	8.85913018072627	8.8591301807263	8.85913018072631
141	15.7703774192116	221.306431541758	17	16	140	7	-1.46349473432998	-8.73741212953973	8.85913018071411	8.85913018072636	8.85913018072636	8.85913018072632	8.85913018072631
142	15.6972026824951	220.86956093528	17	16	141	7.05	-1.46349473433002	-8.7374121295602	8.8591301807343	8.85913018072636	8.85913018072632	8.8591301807263	8.85913018072631
143	15.6240279457785	220.432690328802	17	16	142	7.1	-1.46349473433197	-8.73741212955963	8.85913018073406	8.85913018072618	8.85913018072436	8.85913018072531	8.85913018072583
144	15.550853209062	219.995819722325	17	16	143	7.15	-1.46349473433002	-8.7374121295403	8.85913018071468	8.85913018072636	8.85913018072632	8.85913018072632	8.85913018072631
145	15.4776784723455	219.558949115847	17	16	144	7.2	-1.46349473432998	-8.73741212955963	8.85913018073374	8.85913018072636	8.85913018072627	8.8591301807263	8.78826507466955
146	15.4045037356289	219.12207850937	17	16	145	7.25	-1.46349473433201	-8.7374121295403	8.85913018071501	8.85913018072237	8.85913018072632	8.85913018072634	8.71739996861279
147	15.3313289989124	218.685207902892	17	16	146	7.3	-1.46349473432998	-8.7374121295602	8.8591301807343	8.85913018072629	8.85913018072627	8.8591301807263	8.64653486255603
148	15.2581542621959	218.248337296415	17	16	147	7.35	-1.46349473433002	-8.73741212953973	8.85913018071412	8.85913018072636	8.85913018072436	8.85913018072534	8.57566975649926
149	15.1849795254794	217.811466689937	17	16	148	7.4	-1.46349473432998	-8.7374121295602	8.8591301807343	8.85913018072629	8.85913018072632	8.85913018072632	8.5048046504425
150	15.1118047887628	217.374596083459	17	16	149	7.45	-1.46349473433201	-8.73741212955963	8.85913018073407	8.85913018072618	8.85913018072632	8.8591301807263	8.43393954438573
151	15.0386300520463	216.937725476982	17	16	150	7.5	-1.46349473433002	-8.7374121295403	8.85913018071468	8.85913018072636	8.85913018072632	8.85913018072632	8.36307443832947
152	14.9654553153298	216.500854870504	17	16	151	7.55	-1.46349473432998	-8.73741212955963	8.85913018073374	8.85913018072636	8.85913018072627	8.8591301807263	8.29220933227221
153	14.8922805786132	216.063984264027	17	16	152	7.6	-1.46349473433201	-8.7374121295403	8.85913018071501	8.85913018072629	8.85913018072632	8.85913018072534	8.22134422621544
154	14.8191058418967	215.627113657549	17	16	153	7.65	-1.46349473432998	-8.7374121295602	8.8591301807343	8.85913018072636	8.85913018072632	8.8591301807263	8.40006484565261
155	14.7459311051802	215.190243051071	17	16	154	7.7	-1.46349473433002	-8.73741212955963	8.85913018073374	8.85913018072636	8.85913018072632	8.7173999686128	8.57878546508927
156	14.6727563684636	214.753372444594	17	16	155	7.75	-1.46349473433197	-8.7374121295403	8.859130180715	8.85913018072629	8.85913018072632	8.57566975649925	8.5043604655843
157	14.5995816317471	214.316501838116	17	16	156	7.8	-1.46349473433002	-8.73741212955963	8.85913018073374	8.85913018072629	8.85913018072632	8.43393954438573	8.42993546607882
158	14.5264068950306	213.879631231639	17	16	157	7.85	-1.46349473432998	-8.7374121295403	8.85913018071467	8.85913018072636	8.85913018072632	8.29220933227322	8.35551046657346
159	14.4532321583141	213.442760625161	17	16	158	7.9	-1.46349473433002	-8.7374121295602	8.8591301807343	8.85913018072629	8.85913018072627	8.15047912015867	8.28108546706847
160	14.3800574215975	213.005890018683	17	16	159	7.95	-1.46349473433197	-8.73741212955963	8.85913018073406	8.85913018072629	8.57566975649928	8.00874890804516	8.20666046756298
161	14.306882684881	212.569019412206	17	16	160	8	-1.46349473433002	-8.7374121295403	8.85913018071468	8.85913018072636	8.29220933227217	7.86701869593262	8.13223546805801
162	14.2337079481645	212.132148805728	17	16	161	8.05	-1.46349473432998	-8.73741212955963	8.85913018073374	8.85913018072625	8.00874890804519	7.72528848381813	8.05781046855259
163	14.1605332114479	211.695278199251	17	16	162	8.1	-1.46349473433201	-8.7374121295403	8.85913018071501	8.29220933227221	7.72528848382011	7.58355827170557	7.98338546904712
164	14.0873584747314	211.258407592773	17	16	163	8.15	-1.46349473433002	-8.73741212955963	8.85913018073374	7.72528848381805	7.44182805959101	7.9409995105789	7.90896046954213
165	14.0470550325181	210.959889729817	17	16	164	8.2	-0.806068844265972	-5.97035725912008	6.02452593846388	7.15836763536408	7.15836763536399	8.29844074945225	7.83453547003678
166	14.0067515903049	210.661371866862	17	16	165	8.25	-0.806068844264018	-5.97035725910018	6.0245259384439	6.59144678691386	6.87490721113891	8.14959075044226	7.76011047053178
167	13.9664481480916	210.362854003906	17	16	166	8.3	-0.806068844266008	-5.97035725912008	6.02452593846388	6.02452593845578	6.59144678690993	8.00074075143133	7.6856854710263
168	13.9261447058783	210.06433614095	17	16	167	8.35	-0.806068844265972	-5.97035725912008	6.02452593846388	6.02452593845578	6.30798636268482	7.85189075242157	8.15655409107004
169	13.8858412636651	209.765818277995	17	16	168	8.4	-0.806068844264018	-5.97035725909961	6.02452593844334	6.02452593845977	7.02286884043154	7.70304075341061	8.62742271111325
170	13.8455378214518	209.467300415039	17	16	169	8.45	-0.806068844266008	-5.97035725912008	6.02452593846388	6.02452593845578	8.02121174240522	7.55419075439967	9.15552428269683
171	13.8052343792385	209.168782552083	17	16	170	8.5	-0.806068844265972	-5.97035725912008	6.02452593846388	6.02452593845578	8.00697216861234	7.4053407553897	9.09725991959278
172	13.7649309370253	208.870264689128	17	16	171	8.55	-0.806068844264018	-5.97035725910018	6.0245259384439	8.0212117424073	7.99273259481748	7.25649075637889	10.4310364026425
173	13.724627494812	208.571746826172	17	16	172	8.6	-0.806068844266008	-5.97035725912008	6.02452593846388	10.0178975463547	7.97849302102304	7.1076407573689	12.4310804227323
174	14.4101996421814	208.984817504883	17	16	173	8.65	13.711442947388	8.26141357422046	16.007954958201	9.98941839876492	7.96425344723022	6.95879075835797	13.3905003484745
175	15.0957717895508	209.397888183594	17	16	174	8.7	13.711442947388	8.26141357421989	16.0079549582007	9.96093925117918	7.95001387343535	6.95167097146075	13.5345167916264
176	15.3829204241435	209.334293365479	17	16	175	8.75	5.74297269185397	-1.27189636230014	5.88213020051518	9.93246010359031	7.93577429964049	6.94455118456431	13.6785332347788
177	15.6700690587362	209.270698547364	17	16	176	8.8	5.74297269185401	-1.27189636230014	5.88213020051522	7.90729515205313	7.92153472584785	6.93743139766688	13.8225496779308
178	15.9572176933289	209.207103729248	17	16	177	8.85	5.74297269185401	-1.27189636232004	5.88213020051952	5.88213020051605	7.90729515205298	8.02089884986687	13.9882256521063
179	16.2443663279216	209.143508911133	17	16	178	8.9	5.74297269185401	-1.27189636229957	5.88213020051509	5.88213020051605	6.89471267628439	9.10436630206783	14.3701366257562
180	16.5315149625143	209.079914093018	17	16	179	8.95	5.74297269185401	-1.27189636230014	5.88213020051522	5.88213020051651	5.88213020051628	10.3022996573485	14.3326721902785
181	16.818663597107	209.016319274903	17	16	180	9	5.74297269185401	-1.27189636230014	5.88213020051522	5.88213020051565	5.88213020051628	10.3275011432529	15.0762733719662
182	17.1058122316996	208.952724456787	17	16	181	9.05	5.74297269185195	-1.27189636232004	5.88213020051751	5.88213020051565	5.88213020051628	13.1367843214669	16.3284704093371
183	17.3929608662923	208.889129638672	17	16	182	9.1	5.74297269185401	-1.27189636230014	5.88213020051522	5.88213020051651	8.0633046787107	17.2786025737591	17.6235911738544
184	17.680109500885	208.825534820557	17	16	183	9.15	5.74297269185401	-1.27189636229957	5.88213020051509	5.88213020051651	10.2444791569054	18.8400011863701	18.8484148814351
185	17.9672581354777	208.761940002441	17	16	184	9.2	5.74297269185401	-1.27189636232004	5.88213020051952	5.88213020051605	12.6545854412617	18.7705928338006	19.688138552574
186	18.2544067700704	208.698345184326	17	16	185	9.25	5.74297269185401	-1.27189636230014	5.88213020051522	10.2444791569058	12.7192279868654	19.2074757191154	19.8883887592353
187	18.5415554046631	208.634750366211	17	16	186	9.3	5.74297269185401	-1.27189636230014	5.88213020051522	14.6068281132952	18.3520339170859	19.6443586044302	20.0978836959568
188	17.1581544876098	208.69457244873	17	16	187	9.35	-27.668018341066	1.19644165038039	27.6938749824637	19.4270406820068	26.6499099954652	20.124560551791	20.6715280853949
189	15.7747535705566	208.75439453125	17	16	188	9.4	-27.668018341064	1.19644165039972	27.6938749824625	19.5563257732143	30.7852896964559	21.0372324981019	21.2451724748335
190	15.8515300750732	207.257202148438	17	16	189	9.45	1.535530090332	-29.9438476562398	29.9831930440774	30.8219376336557	31.659055467085	21.1111536261573	21.7513538065062
191	16.1778736114502	207.249786376953	17	16	190	9.5	6.52687072753999	-0.148315429700006	6.52855565655264	43.0553408340247	32.5328212377146	22.7472059885428	22.1928011529038
192	13.4757919311523	205.708999633789	17	16	191	9.55	-54.041633605958	-30.8157348632801	62.210189502722	46.9637512796165	33.4065870083442	25.4004500622954	22.5263986801849
193	17.7950191497803	206.750595092773	17	16	192	9.6	86.38454437256	20.8319091796801	88.8608909843089	43.8910702521632	32.1858164248713	28.1395415903398	22.6486438118121
194	15.4346046447754	206.669815063477	17	16	193	9.65	-47.208290100098	-1.61560058592045	47.2359272104215	45.5093167022149	31.8299858392983	30.7380390045123	23.6177135331559
195	16.1417293548584	206.484558105469	17	16	194	9.7	14.14249420166	-3.70513916015966	14.6197879068109	35.9912363830327	29.567721811053	32.4246061336872	24.3146074803466
196	16.8488540649414	206.299301147461	17	16	195	9.75	14.14249420166	-3.70513916016023	14.6197879068111	21.3162920157179	32.7751839902201	32.8322263339062	24.5302271058069
197	17.5559787750244	206.114044189453	17	16	196	9.8	14.14249420166	-3.70513916015966	14.619787906811	16.69622039898	32.4488662075049	33.2583359942468	25.150322378446
198	17.0134925842285	205.561538696289	17	16	197	9.85	-10.849723815918	-11.0501098632801	15.486169147735	15.2443733699428	29.6291731852145	33.322157320923	25.4234393358876
199	16.0616798400879	204.819671630859	17	16	198	9.9	-19.036254882812	-14.8373413086	24.1355691267323	20.0410512782254	30.6907883125687	33.3859786475992	26.5538857965698
200	16.0717658996582	205.187561035156	17	16	199	9.95	0.201721191405966	7.35778808593977	7.3605527616246	28.9064960319772	33.1901568002894	33.2004079556639	27.7147690997731
201	14.7246761322021	206.569900512695	17	16	200	10	-26.941795349122	27.6467895507801	38.6031774482243	37.942054354711	33.1316314300979	34.0581011625546	28.1566432675038
202	17.5965003967285	205.906951904297	17	16	201	10.05	57.436485290528	-13.2589721679602	58.94701167557	44.6853562261574	33.1100849801494	31.9160130389029	28.1382753007827
203	16.2947387695312	203.167297363281	17	16	202	10.1	-26.035232543946	-54.7930908203199	60.6639607614041	51.135940230636	34.4584982169746	28.0186850498651	28.4036043698128
204	17.1472320556641	205.931427001953	17	16	203	10.15	17.049865722658	55.2825927734403	57.8520784839638	46.2222115819704	34.9419714559001	28.3954258799416	29.0267326948592
205	15.6068706512451	204.686294555664	17	16	204	10.2	-30.80722808838	-24.9026489257801	39.6134727840179	37.3136739283217	36.8330941002748	29.8586221268927	29.825276085661
206	15.1732997894287	205.238052368164	17	16	205	10.25	-8.67141723632798	11.03515625	14.0345342048962	30.9749420792382	35.341018334889	29.8529784924984	29.9880029562085
207	15.8880596160889	205.149566650391	17	16	206	10.3	14.295196533204	-1.76971435546022	14.4043234073263	25.1985866856429	31.3831598703008	30.6562861524619	30.9581867566175
208	16.9496374130249	204.164047241211	17	16	207	10.35	21.23155593872	-19.7103881836	28.9703015159869	22.5302479699135	26.4081969145157	30.7223181199841	30.8309137136438
209	18.0112152099609	203.178527832031	17	16	208	10.4	21.23155593872	-19.7103881836	28.9703015159869	24.4598250878076	26.1000634473145	32.0705390950378	30.8184807009638
210	17.349925994873	202.043533325195	17	16	209	10.45	-13.225784301758	-22.6998901367199	26.2717792053713	25.4526458122799	26.5270874534959	34.318384573389	30.3229771521192
211	16.3963642120361	202.745574951172	17	16	210	10.5	-19.071235656738	14.0408325195398	23.6824197943665	21.8414517497933	26.5743255548989	33.5660805464648	30.8300128625729
212	16.5486354827881	203.701950073242	17	16	211	10.55	3.04542541503999	19.1275024414	19.3684270296876	27.0015402089862	28.2024873247743	30.8761005392701	30.0120135408094
213	16.7954559326172	203.215240478516	17	16	212	10.6	4.93640899658203	-9.73419189451988	10.914331203554	30.5239269370783	26.9861380229936	28.6676671492858	28.8851629494733
214	15.7828140258789	200.670806884766	17	16	213	10.65	-20.2528381347661	-50.888671875	54.7707438119517	28.6888260219902	29.1991067341755	27.3154263852061	28.9027580624496
215	16.1269989013672	202.837829589844	17	16	214	10.7	6.88369750976605	43.3404541015602	43.8837128458316	30.9523288372687	31.8036750465031	27.2259460376349	30.3905744263318
216	16.5221271514893	203.446105957031	17	16	215	10.75	7.90256500244197	12.1655273437398	14.5069152189258	32.1308242961939	31.7911427580407	27.1437795785107	30.4296491441342
217	15.5532493591309	204.635787963867	17	16	216	10.8	-19.377555847168	23.7936401367199	30.6859411060805	31.3966732593647	30.3690412082394	28.6580375189883	31.5273963586043
218	14.8597459793091	204.161209106445	17	16	217	10.85	-13.870067596436	-9.49157714843977	16.8068084981798	33.083423155928	30.9271373840559	28.3396701063646	31.9675843324577
219	17.082160949707	202.900695800781	17	16	218	10.9	44.448299407958	-25.2102661132801	51.0999886278058	34.8934594940912	28.5307893230977	28.2509827543284	32.2542584169733
220	14.5398178100586	202.28483581543	17	16	219	10.95	-50.846862792968	-12.3171997070199	52.3174623286482	29.78575357921	27.9248046217738	27.4455463485745	32.5322015378257
221	15.6391592025757	202.707672119141	17	16	220	11	21.986827850342	8.45672607421989	23.5570969097417	29.7234504719178	27.7132336021226	27.6019245625913	31.9750835836441
222	15.8175659179688	202.893173217773	17	16	221	11.05	3.568134307862	3.71002197264033	5.14741153167453	25.6649053868307	29.1135877132022	28.1080140427159	31.8878773274252
223	15.1298046112061	202.437957763672	17	16	222	11.1	-13.755226135254	-9.10430908202045	16.4952929617189	22.7661860876197	29.6932021897356	29.7516408490815	31.456937833168
224	16.6674327850342	202.529708862305	17	16	223	11.15	30.752563476562	1.83502197266023	30.8072632023703	20.5330077101539	27.3028587744813	29.4100902449575	31.5615300287247
225	15.3815822601318	201.142913818359	17	16	224	11.2	-25.717010498048	-27.7359008789199	37.8238658325928	28.4414218471945	23.0874176506458	30.922526725771	31.2621902907609
226	16.0011405944824	201.141372680664	17	16	225	11.25	12.391166687012	-0.0308227538999972	12.391205022413	29.6629539075535	23.4127063671419	31.0063197957701	33.6222965948222
227	15.6177635192871	198.940032958984	17	16	226	11.3	-7.667541503906	-44.0267944336	44.6894822168773	28.9408121621319	25.8469868771925	32.3985065647468	34.1579269114836
228	14.803316116333	199.723556518555	17	16	227	11.35	-16.288948059082	15.6704711914199	22.6029532635139	23.4086492136719	28.5761443141072	33.2128505449313	34.148400823676
229	13.7159967422485	200.540176391602	17	16	228	11.4	-21.74638748169	16.3323974609398	27.1965544752624	26.2924050241299	30.2893911668173	32.4379777389089	34.1388747358682
230	13.9862251281738	200.109832763672	17	16	229	11.45	5.404567718506	-8.6068725586	10.1630510902927	23.2525519071905	33.9202488297682	30.7460185022624	34.4953124023046
231	14.0559606552124	201.448516845703	17	16	230	11.5	1.39471054077202	26.7736816406205	26.8099840747032	27.489334720661	34.2994059894177	30.3840866208234	34.8213353635127
232	15.1290702819824	200.437271118164	17	16	231	11.55	21.4621925354	-20.2249145507801	29.4902166321805	31.6379701715027	35.6834254162914	32.8996541155803	34.8682494321143
233	16.6955680847168	198.907791137695	17	16	232	11.6	31.329956054688	-30.5895996093801	43.7868673308661	44.4318484458645	36.7324989001269	34.2462085170502	35.2849896983105
234	16.8820095062256	196.51806640625	17	16	233	11.65	3.72882843017599	-47.7944946289	47.9397317294709	42.3064069547054	37.5730967033364	35.8076336722433	34.6177496009616
235	13.4797973632812	197.989120483398	17	16	234	11.7	-68.044242858888	29.4210815429602	74.1324424621019	48.1142989253922	38.4046193538791	35.2984345438869	34.4379255960396
236	14.103099822998	198.505065917969	17	16	235	11.75	12.466049194336	10.3189086914199	16.1827766189077	45.9756630795928	37.3554668745048	40.1008136111337	34.9917543130867
237	16.7902717590332	197.346008300781	17	16	236	11.8	53.743438720704	-23.1811523437602	58.5296764856144	43.5082232351702	39.9523213539681	39.6578163039789	35.1213382955605
238	15.2015142440796	197.80842590332	17	16	237	11.85	-31.775150299072	9.24835205078011	33.093688101869	32.3773902618937	39.9162727199931	39.9571315409873	39.3867272780837
239	16.6477317810059	196.770492553711	17	16	238	11.9	28.924350738526	-20.7586669921801	35.6025325073582	32.4045267943043	41.3258761776694	40.0267667174079	42.7947867573662
240	15.7494850158691	196.554229736328	17	16	239	11.95	-17.964935302736	-4.32525634765966	18.4782775957192	31.7903437825441	36.6766202580057	41.5450784560348	42.1150839264878
241	16.5129318237305	196.84211730957	17	16	240	12	15.268936157228	5.75775146483977	16.3184592809606	33.8568823603934	45.9022212328498	42.040746164434	46.4153760692685
242	13.8627500534058	197.65803527832	17	16	241	12.05	-53.003635406494	16.318359375	55.4587614268133	39.1435291201685	43.6322071916665	41.6284848215126	51.1759103465007
243	16.0258522033691	197.469314575195	17	16	242	12.1	43.262042999266	-3.7744140625	43.4263809911157	40.9758502541177	43.1817641818478	40.8183385475395	51.8314576532393
244	15.3710079193115	194.437438964844	17	16	243	12.15	-13.096885681152	-60.6375122070199	62.0357663062338	59.3999156713954	42.4804367314794	39.8254089569658	52.1292057039616
245	16.2655715942383	193.384033203125	17	16	244	12.2	17.891273498536	-21.0681152343801	27.6398832654651	55.474070600789	44.6855375581906	37.9533244663082	53.0870575643567
246	20.261043548584	197.049224853516	17	16	245	12.25	79.909439086914	73.3038330078199	108.438786367349	52.5066460033022	46.7260254543632	38.9771888304033	54.6807259450062
247	19.3081951141357	195.532165527344	17	16	246	12.3	-19.056968688966	-30.3411865234398	35.8295360737813	45.8173443427903	43.3046482890571	37.8441700263741	55.4669373957941
248	17.9764881134033	196.051704406739	17	16	247	12.35	-26.634140014648	10.3907775878997	28.5892580036816	48.3952248622635	41.7204043750859	45.560604011236	56.8053120704163
249	16.6447811126709	196.571243286133	17	16	248	12.4	-26.634140014648	10.3907775878804	28.5892580036746	34.0521352373311	38.3249417362621	53.1515957758236	58.0288467147446
250	15.4399652481079	194.941833496094	17	16	249	12.45	-24.09631729126	-32.5881958007801	40.5292858628308	31.1352259773253	39.2300286746108	53.4841493507133	59.6782189436971
251	16.372386932373	193.36003112793	17	16	250	12.5	18.648433685302	-31.6360473632801	36.7233382426872	30.9341627468696	32.0521564279568	62.4466655177135	60.9114178480394
252	16.7112216949463	194.366790771484	17	16	251	12.55	6.77669525146598	20.1351928710801	21.2449897737522	30.832539129734	32.0561328610817	69.4521665774212	60.8277010870283
253	16.9354972839355	193.005950927734	17	16	252	12.6	4.48551177978402	-27.216796875	27.5839418514032	30.0648324869581	47.9394438406243	69.4167067894285	60.38656805855
254	18.3395442962646	193.011245727539	17	16	253	12.65	28.080940246582	0.105895996100003	28.0811399179965	30.0521776185826	63.8227548201678	68.4507777356799	60.0404060946575
255	16.53782081604	193.356674194336	17	16	254	12.7	-36.034469604492	6.90856933593977	36.6907526489515	32.9770397448381	62.2827611432359	70.8756805848264	60.5890804261668
256	16.7066612243652	195.181884765625	17	16	255	12.75	3.37680816650398	36.5042114257801	36.6600639008093	64.944724934379	78.1673055810638	69.2606382788786	61.25873297105
257	18.0536289215088	196.366027832031	17	16	256	12.8	26.939353942872	23.6828613281199	35.8693004050301	96.8129705106017	95.5996848657852	71.2760584876093	60.4208966270926
258	27.3429498672485	197.601493835449	17	16	257	12.85	185.786418914794	24.7093200683599	187.422367799108	94.5006897995137	97.1130092037711	73.6534925998453	62.6952516245772
259	36.6322708129883	198.836959838867	17	16	258	12.9	185.786418914796	24.7093200683599	187.42236779911	126.282433543545	98.5766137350977	76.0309267120812	65.9982555816609
260	37.7727317810059	198.309646606445	17	16	259	12.95	22.809219360352	-10.5462646484398	25.1293490935119	158.222329986732	102.521332495042	77.8113594313594	68.4412737497617
261	44.941801071167	204.959632873535	17	16	260	13	143.381385803222	132.9997253418	195.568782620966	129.281293473163	106.4691201298	79.7820895316448	70.0264966760122
262	52.1108703613281	211.609619140625	17	16	261	13.05	143.381385803222	132.9997253418	195.568782620966	100.340256959594	110.495984114137	80.0269173525439	69.7505902190444
263	53.7911682128906	210.29109954834	17	16	262	13.1	33.60595703125	-26.3703918457003	42.7171852312626	110.54197519057	99.3675413590662	79.9547975695604	70.2283911264466
264	55.4714660644531	208.972579956055	17	16	263	13.15	33.60595703125	-26.3703918456997	42.7171852312622	86.6558067160558	88.2390986039947	80.2554032323492	70.2409574009708
265	51.7653443472726	208.102449689593	17	16	264	13.2	-74.1224343436099	-17.4026053292403	76.1379402483943	62.7696382415416	93.3399577194829	83.2248363860254	70.7827918958198
266	48.0592226300921	207.232319423131	17	16	265	13.25	-74.12243434361	-17.4026053292397	76.1379402483943	69.4537892449692	81.3968734822257	83.5402771116967	70.3285211018398
267	44.3531009129116	206.362189156669	17	16	266	13.3	-74.12243434361	-17.4026053292403	76.1379402483944	76.1379402483957	64.4541498393026	82.9976232278111	71.4606933403904
268	40.646979195731	205.492058890206	17	16	267	13.35	-74.122434343612	-17.4026053292596	76.1379402484008	76.1379402483957	62.7965859353497	79.8298992379184	72.4977048668186
269	36.9408574785505	204.621928623744	17	16	268	13.4	-74.12243434361	-17.4026053292403	76.1379402483944	76.1379402483957	61.9341927296008	78.8449153874982	73.8904554782533
270	33.23473576137	203.751798357282	17	16	269	13.45	-74.12243434361	-17.4026053292397	76.1379402483943	66.1386614370636	63.9283402770089	83.3983981488102	74.0442658385743
271	29.5286140441895	202.88166809082	17	16	270	13.5	-74.12243434361	-17.4026053292403	76.1379402483944	56.1393826257303	60.611434093593	77.6063278343108	73.533891318948
272	28.8037166595459	203.969314575195	17	16	271	13.55	-14.497947692872	21.7529296875	26.1415461917342	47.7304452108059	55.4992623414853	70.0490138606677	73.4104755110446
273	28.0788192749023	205.05696105957	17	16	272	13.6	-14.4979476928719	21.7529296875	26.1415461917341	51.7187403056222	60.2922571167706	71.0400754634647	73.0998036623081
274	28.4360618591309	203.390151977539	17	16	273	13.65	7.14485168457195	-33.3361816406199	34.0932531737723	45.0849279387904	69.4507321710017	72.0311370662617	72.6119781049348
275	24.1429862976074	205.545989990234	17	16	274	13.7	-85.86151123047	43.1167602539	96.0794157224762	44.8598632459069	73.4568385781375	70.6899032068132	74.0464097391146
276	25.8464756011963	204.23681640625	17	16	275	13.75	34.069786071778	-26.1834716796801	42.9688784142352	64.445131607811	73.8157821863959	71.3964039248009	74.7931081250711
277	27.096040725708	204.180999755859	17	16	276	13.8	24.991302490234	-1.11633300781989	25.0162227273169	91.1710191311976	75.6438778820328	71.6453281931715	74.2331867283879
278	21.453010559082	206.75749206543	17	16	277	13.85	-112.86060333252	51.5298461914199	124.067888001254	95.1949368506528	79.2835649915797	71.341917133792	70.7273617890403
279	29.6096649169922	204.809097290039	17	16	278	13.9	163.133087158204	-38.9678955078199	167.722690790705	102.546636434001	82.1280814029227	71.7499842444254	66.5721268240404
280	24.3919105529785	207.364593505859	17	16	279	13.95	-104.355087280274	51.1099243164	116.199004319752	106.427892518159	77.4514661366175	70.2771722457892	67.3127941562344
281	28.0979423522949	205.896102905273	17	16	280	14	74.120635986328	-29.3698120117199	79.7273763309787	94.1219983753483	82.1813737560087	67.2856931062511	63.6219844402304
282	29.3317451477051	204.049179077148	17	16	281	14.05	24.676055908204	-36.9384765625	44.4225031481024	73.0851436746479	87.7913940448577	66.7940336695452	60.8029441507571
283	26.4740962982178	205.318618774414	17	16	282	14.1	-57.152976989746	25.3887939453199	62.5384172872032	59.7079954225822	82.3915771508134	66.2448097550558	59.9884792541381
284	23.6164474487305	206.58805847168	17	16	283	14.15	-57.152976989746	25.3887939453199	62.5384172872031	61.816111078016	74.0492363178491	64.9685529775204	59.3681090490657
285	25.9681987762451	207.328842163086	17	16	284	14.2	47.035026550292	14.8156738281199	49.3132630594236	69.1548955715569	67.0975059134408	64.8679830922037	57.9122199685655
286	29.3401050567627	204.328674316406	17	16	285	14.25	67.438125610352	-60.0033569336	90.2679546081477	70.6611559262784	60.7556040261063	66.0459391384455	57.2002767360081
287	26.6684455871582	207.380218505859	17	16	286	14.3	-53.43318939209	61.0308837890602	81.1164256158069	75.0133289610503	57.9441894570577	65.4687502289648	55.9469223632064
288	23.4003810882568	206.117614746094	17	16	287	14.35	-65.361289978028	-25.2520751953	70.0697190608108	74.4870164042995	53.2060545185319	61.6248243401622	54.3248514071995
289	27.6145725250244	206.036911010742	17	16	288	14.4	84.283828735352	-1.61407470704034	84.2992824610628	59.6950969741966	47.809024552118	54.2993382605825	52.8264266017438
290	25.4468231201172	205.171569824219	17	16	289	14.45	-43.354988098144	-17.3068237304597	46.6817002756691	46.7334833425585	52.28450004779	51.2271901636586	52.6151676553715
291	25.050895690918	205.884414672852	17	16	290	14.5	-7.91854858398402	14.2568969726597	16.3083574576334	35.7509531107854	49.9105045208823	49.63764104615	51.6032179599298
292	24.6549682617188	206.597259521484	17	16	291	14.55	-7.91854858398402	14.2568969726403	16.3083574576165	20.6047201431857	43.1461064130719	51.5568744408465	51.2800080538208
293	23.9488086700439	206.322158813477	17	16	292	14.6	-14.123191833498	-5.50201416014033	15.1570679019449	30.0819836912805	40.8580715295111	48.9368830448116	51.5970925268232
294	23.9348030090332	205.893981933594	17	16	293	14.65	-0.280113220213991	-8.56353759765966	8.56811762306454	40.125912067568	34.5494402033159	46.7050810318696	51.9540752401091
295	28.2963027954102	204.133499145508	17	16	294	14.7	87.22999572754	-35.2096557617199	94.0680180161433	39.5587294835852	35.3568744138764	45.1345367303177	50.6426391565528
296	25.1199951171875	205.121429443359	17	16	295	14.75	-63.526153564454	19.7586059570199	66.5279993390705	45.9651899482369	38.5196780661937	43.0041495472152	51.1202584087942
297	25.4675941467285	205.698440551758	17	16	296	14.8	6.95198059082003	11.5402221679801	13.4724445377028	48.4941602634462	45.1695594246353	40.2485165332412	51.5174695353658
298	24.2777004241943	207.735900878906	17	16	297	14.85	-23.797874450684	40.7492065429597	47.1893702252033	40.6317651364722	44.6677115710912	37.307785680607	49.3846476786181
299	23.2182464599609	207.685577392578	17	16	298	14.9	-21.189079284668	-1.00646972655966	21.2129691991109	36.9134440648194	45.6011375116213	33.9028689590621	45.8949848840778
300	25.4067554473877	206.040588378906	17	16	299	14.95	43.770179748536	-32.8997802734403	54.7560423812734	50.7803893656854	37.9845734128454	34.9531630649538	44.1378117307204
301	26.2646217346191	203.802551269531	17	16	300	15	17.1573257446281	-44.7607421875	47.9363939808067	43.3702331939456	36.0977945735482	35.9207428136084	42.7051925826625
302	23.8445053100586	207.161956787109	17	16	301	15.05	-48.40232849121	67.1881103515602	82.8071710420326	42.7081147597963	37.3509266534106	35.7659824380964	41.7969066526865
303	24.0941581726074	207.603149414062	17	16	302	15.1	4.99305725097599	8.82385253905966	10.1385893665043	35.3373816892186	33.7574998317028	36.9493752985907	40.654865670816
304	24.2558498382568	206.722755432129	17	16	303	15.15	3.233833312988	-17.6078796386599	17.9023770283649	35.2821450822769	33.2562977148083	38.9395975026978	40.1678789080504
305	24.4175415039062	205.842361450195	17	16	304	15.2	3.233833312988	-17.6078796386798	17.9023770283844	23.9214639411358	34.5494517160313	36.4172952209019	39.3800466808388
306	22.3734741210938	207.067321777344	17	16	305	15.25	-40.881347656248	24.4992065429801	47.6602109460986	24.14476646946	33.3218075610231	36.1945776791429	38.5117151044282
307	21.5183868408203	206.087875366211	17	16	306	15.3	-17.10174560547	-19.5889282226602	26.0037653363267	23.8044806698203	26.3624054515575	37.5661888417669	37.3967555301547
308	21.5992488861084	206.644790649414	17	16	307	15.35	1.617240905762	11.1383056640602	11.2551020081253	33.7615217428441	29.2310390260902	37.1444710170739	36.5579636197561
309	22.2567195892334	206.171600341797	17	16	308	15.4	13.1494140625	-9.46380615234034	16.2009480301662	31.3614700397693	32.2780574937743	37.4906315075731	35.3651651624469
310	18.9097938537598	206.673706054688	17	16	309	15.45	-66.9385147094719	10.0421142578205	67.6875823935034	28.8033469619793	34.8500170289585	37.0484332977822	35.0948852389736
311	18.7068309783936	204.902297973633	17	16	310	15.5	-4.05925750732401	-35.4281616211	35.6599524307247	34.3173115827204	36.2913607847377	35.772744119175	35.5839388859506
312	19.1794528961182	205.363922119141	17	16	311	15.55	9.45243835449197	9.23248291015966	13.2131499473767	40.7516343177284	37.7814510301232	32.0369388645265	35.9186340466928
313	20.2809066772461	206.962432861328	17	16	312	15.6	22.029075622558	31.9702148437403	38.8249251118311	35.9385123150729	40.531442202445	32.3728482968205	36.4790365711638
314	18.7347640991211	205.1025390625	17	16	313	15.65	-30.9228515625	-37.1978759765602	48.372561705206	41.2212515297061	41.7249653003379	33.6306767842312	36.938665175062
315	20.036792755127	206.85237121582	17	16	314	15.7	26.040573120118	34.9966430664	43.6219723802262	46.7595550982671	39.5474148795331	33.6255566313598	35.260796269133
316	16.9798393249512	207.388916015625	17	16	315	15.75	-61.139068603516	10.7308959961	62.0736485038905	46.7455728221696	38.2236806773268	34.0192806616411	34.2714278301311
317	18.5708866119385	206.103790283203	17	16	316	15.8	31.820945739746	-25.7025146484398	40.9046677901816	42.6982962829475	37.7114722774956	34.5449945270681	34.6084482611635
318	20.3615951538086	206.844223022461	17	16	317	15.85	35.814170837402	14.8086547851597	38.7550137313438	43.1563174439933	35.5146575675508	35.8081415589052	33.6409028895558
319	21.057107925415	205.621368408203	17	16	318	15.9	13.910255432128	-24.4570922851597	28.1361790090954	35.2261098249475	34.983296074688	36.8274613658318	33.3227675435999
320	19.354513168335	204.081573486328	17	16	319	15.95	-34.0518951416	-30.7958984375	45.912078185455	28.663389456724	32.4010962337612	35.2366074129933	32.1660553680905
321	18.2372226715088	204.174285888672	17	16	320	16	-22.345809936524	1.85424804687955	22.4226104086614	24.283742312932	31.7472005385446	35.2471349582928	31.1798344025928
322	18.5974998474121	203.990264892578	17	16	321	16.05	7.20554351806598	-3.68041992187955	8.09106594906447	27.2682958664285	31.3085380240131	36.0712856552893	29.3218440105639
323	17.829833984375	203.642318725586	17	16	322	16.1	-15.353317260742	-6.95892333984034	16.8567780123834	21.6458750235291	31.0848409153655	36.0086978437368	29.2805681604237
324	16.5617065429688	201.902481079102	17	16	323	16.15	-25.362548828124	-34.7967529296801	43.058946776578	28.2682912521417	31.9299574313256	34.9377328474262	29.045197618737
325	16.673978805542	202.785369873047	17	16	324	16.2	2.24544525146399	17.6577758789	17.7999739709581	33.9536865913022	30.9257999464535	34.1042973173641	28.8098270770493
326	18.2215843200684	200.479904174805	17	16	325	16.25	30.952110290528	-46.1093139648398	55.5346915517245	37.885939517799	32.2705892392589	32.3482779811193	27.8305106874192
327	17.1803712844849	201.979835510254	17	16	326	16.3	-20.82426071167	29.9986267089798	36.5180426448669	36.5916189962227	34.431099033083	31.65070768056	27.392605438033
328	16.1391582489014	203.479766845703	17	16	327	16.35	-20.82426071167	29.9986267089804	36.5180426448674	40.2057248693779	36.5027381199228	30.1373347620376	27.3234167718523
329	17.8864307403564	204.021636962891	17	16	328	16.4	34.9454498291	10.8374023437597	36.5873441686968	36.2728872263761	34.8921696201645	29.1549035796267	27.1305819551206
330	16.9893503189086	202.46858215332	17	16	329	16.45	-17.941608428956	-31.0610961914199	35.8705033367337	34.9085114748638	35.8074984009669	27.2836774383988	25.6505812793049
331	16.0922698974609	200.91552734375	17	16	330	16.5	-17.941608428954	-31.0610961914	35.8705033367155	35.1195367220467	32.949355423694	26.5869246860106	24.9712713525592
332	17.1233692169189	201.983932495117	17	16	331	16.55	20.62198638916	21.3681030273398	29.6961638873055	33.1927202441063	31.9928773371069	26.6067491566012	24.8531314878972
333	15.2452659606934	202.029602050781	17	16	332	16.6	-37.56206512451	0.913391113280113	37.5731688807818	31.409271932556	29.1898286087098	26.1882880240269	24.0946972441233
334	14.3099875450135	201.05931854248	17	16	333	16.65	-18.705568313598	-19.4056701660196	26.9532617789949	29.6258236210119	26.3798497279279	24.4597184532428	23.0975720855156
335	13.3747091293335	200.08903503418	17	16	334	16.7	-18.7055683136	-19.4056701660003	26.9532617789823	29.0772431993501	23.6415549303442	23.9940975227387	22.2192116600324
336	12.4394307136536	199.118751525879	17	16	335	16.75	-18.705568313598	-19.4056701660202	26.9532617789953	23.260120495373	20.9032601327623	21.6417407131974	20.879559331457
337	11.5041522979736	198.148468017578	17	16	336	16.8	-18.7055683136	-19.4056701660196	26.9532617789962	19.5669792117495	18.7823992801194	20.2402163489979	20.0691315207249
338	11.508750350387	198.57282087538	17	16	337	16.85	0.09196104826799	8.48705715603955	8.48755536089637	15.8738379281324	15.8738379281309	18.8386919847993	19.3124450614637
339	11.5133484028004	198.997173733181	17	16	338	16.9	0.09196104826799	8.48705715602023	8.48755536087705	12.1806966445127	14.0272672863211	17.4337025444093	18.8212294702583
340	11.5179464552137	199.421526590983	17	16	339	16.95	0.0919610482660005	8.48705715604012	8.48755536089692	8.48755536088875	12.1806966445106	16.0645551456165	17.8856163996443
341	11.5225445076271	199.845879448785	17	16	340	17	0.09196104826799	8.48705715604012	8.48755536089694	8.48755536088887	10.3341260027007	14.6954077468256	17.5372400234502
342	11.5271425600405	200.270232306586	17	16	341	17.05	0.0919610482680255	8.48705715601966	8.48755536087648	8.48755536089284	8.48755536088881	13.6349773205051	17.5471522587455
343	11.5317406124539	200.694585164388	17	16	342	17.1	0.09196104826799	8.48705715604012	8.48755536089694	8.48755536088875	8.48755536088881	12.1806966445099	17.3379216924583
344	11.5363386648672	201.11893802219	17	16	343	17.15	0.0919610482660005	8.48705715604012	8.48755536089692	8.48755536088875	8.4875553608908	11.257411323605	16.4736369070658
345	11.5409367172806	201.543290879991	17	16	344	17.2	0.09196104826799	8.48705715601966	8.48755536087648	8.48755536088887	8.48755536088881	10.3341260027007	16.2408264418143
346	11.545534769694	201.967643737793	17	16	345	17.25	0.09196104826799	8.48705715604012	8.48755536089694	8.48755536088875	8.48755536088881	9.41084068179477	15.0646480370436
347	11.5501328221074	202.391996595594	17	16	346	17.3	0.0919610482680255	8.48705715602023	8.48755536087705	8.48755536088875	8.4875553608908	8.4875553608898	14.3638858549438
348	11.5547308745207	202.816349453396	17	16	347	17.35	0.0919610482660005	8.48705715603955	8.48755536089635	8.48755536088887	8.48755536088881	8.48755536088983	13.6631236728446
349	11.5593289269341	203.240702311198	17	16	348	17.4	0.09196104826799	8.48705715604012	8.48755536089694	8.48755536088887	8.48755536088881	8.4875553608898	12.9606289526496
350	11.5639269793475	203.665055168999	17	16	349	17.45	0.09196104826799	8.48705715602023	8.48755536087705	8.48755536089273	8.48755536089086	8.4875553608898	12.2760552532531
351	11.5685250317609	204.089408026801	17	16	350	17.5	0.0919610482680255	8.48705715604012	8.48755536089694	8.48755536088887	8.48755536088881	8.4875553608898	11.5914815538577
352	11.5731230841742	204.513760884603	17	16	351	17.55	0.0919610482660005	8.48705715603955	8.48755536089635	8.48755536088887	8.4875553608908	8.48755536088983	11.0612663406975
353	11.5777211365876	204.938113742404	17	16	352	17.6	0.09196104826799	8.48705715602023	8.48755536087705	8.48755536089284	8.48755536089086	8.4875553608898	10.3341260026998
354	11.582319189001	205.362466600206	17	16	353	17.65	0.09196104826799	8.48705715604012	8.48755536089694	8.48755536088875	8.48755536088881	8.48755536088881	9.87248334224739
355	11.5869172414144	205.786819458008	17	16	354	17.7	0.09196104826799	8.48705715604012	8.48755536089694	8.48755536088887	8.4875553608908	8.48755536088983	9.41084068179526
356	11.5915152938277	206.211172315809	17	16	355	17.75	0.0919610482660005	8.48705715601966	8.48755536087646	8.48755536089284	8.4875553608908	8.4875553608898	8.9491980213423
357	11.5961133462411	206.635525173611	17	16	356	17.8	0.0919610482680255	8.48705715604012	8.48755536089694	8.48755536088875	8.48755536088887	8.4875553608898	8.4875553608898
358	11.6007113986545	207.059878031413	17	16	357	17.85	0.09196104826799	8.48705715604012	8.48755536089694	8.48755536088875	8.4875553608908	8.48755536088983	8.48755536088982
359	11.6053094510679	207.484230889214	17	16	358	17.9	0.09196104826799	8.48705715601966	8.48755536087648	8.48755536089284	8.48755536088881	8.48755536088983	8.48755536088982
360	11.6099075034812	207.908583747016	17	16	359	17.95	0.0919610482660005	8.48705715604012	8.48755536089692	8.48755536088887	8.48755536088881	8.4875553608898	8.48755536088982
361	11.6145055558946	208.332936604818	17	16	360	18	0.0919610482680255	8.48705715604012	8.48755536089694	8.48755536088875	8.4875553608908	8.4875553608898	8.4875553608898
362	11.619103608308	208.757289462619	17	16	361	18.05	0.09196104826799	8.48705715602023	8.48755536087705	8.48755536088887	8.48755536088881	8.48755536088983	8.48755536088982
363	11.6237016607214	209.181642320421	17	16	362	18.1	0.09196104826799	8.48705715603955	8.48755536089637	8.48755536088887	8.48755536088881	8.4875553608898	8.48755536088982
364	11.6282997131348	209.605995178222	17	16	363	18.15	0.09196104826799	8.48705715602023	8.48755536087705	8.48755536088875	8.48755536089085	8.4875553608898	8.48755536088931
365	11.6328977655481	210.030348036024	17	16	364	18.2	0.0919610482660005	8.48705715604012	8.48755536089692	8.48755536088875	8.48755536088881	8.4875553608898	8.48755536088982
366	11.6374958179615	210.454700893826	17	16	365	18.25	0.0919610482680255	8.48705715603955	8.48755536089637	8.48755536088887	8.48755536088881	8.48755536088983	8.48755536088982
367	11.6420938703749	210.879053751627	17	16	366	18.3	0.09196104826799	8.48705715602023	8.48755536087705	8.48755536089284	8.4875553608908	8.4875553608898	8.4875553608898
368	11.6466919227883	211.303406609429	17	16	367	18.35	0.09196104826799	8.48705715604012	8.48755536089694	8.48755536088875	8.48755536088881	8.4875553608898	8.48755536088982
369	11.6512899752016	211.727759467231	17	16	368	18.4	0.0919610482660005	8.48705715604012	8.48755536089692	8.48755536088887	8.4875553608908	8.48755536088983	8.48755536088982
370	11.655888027615	212.152112325032	17	16	369	18.45	0.09196104826799	8.48705715601966	8.48755536087648	8.48755536089284	8.4875553608908	8.48755536088983	8.48755536088982
371	11.6604860800284	212.576465182834	17	16	370	18.5	0.0919610482680255	8.48705715604012	8.48755536089694	8.48755536088875	8.48755536088887	8.4875553608898	8.4875553608898
372	11.6650841324418	213.000818040636	17	16	371	18.55	0.09196104826799	8.48705715604012	8.48755536089694	8.48755536088875	8.4875553608908	8.4875553608898	9.37062400757283
373	11.6696821848551	213.425170898437	17	16	372	18.6	0.0919610482660005	8.48705715601966	8.48755536087646	8.48755536089284	8.4875553608908	8.48755536088983	10.2536926542569
374	11.6742802372685	213.849523756239	17	16	373	18.65	0.09196104826799	8.48705715604012	8.48755536089694	8.48755536088887	8.48755536088881	8.4875553608898	11.1367613009399
375	11.6788782896819	214.273876614041	17	16	374	18.7	0.0919610482680255	8.48705715604012	8.48755536089694	8.48755536088875	8.48755536089086	8.4875553608898	12.0198299476234
376	11.6834763420953	214.698229471842	17	16	375	18.75	0.09196104826799	8.48705715602023	8.48755536087705	8.48755536089284	8.4875553608908	8.48755536088983	12.9028985943069
377	11.6880743945086	215.122582329644	17	16	376	18.8	0.0919610482660005	8.48705715603955	8.48755536089635	8.48755536088887	8.48755536088881	8.4875553608898	13.78596724099
378	11.692672446922	215.546935187446	17	16	377	18.85	0.09196104826799	8.48705715604012	8.48755536089694	8.48755536088887	8.48755536089086	8.4875553608898	14.6690358876735
379	11.6972704993354	215.971288045247	17	16	378	18.9	0.09196104826799	8.48705715602023	8.48755536087705	8.48755536089273	8.48755536088881	8.4875553608898	15.552104534357
380	11.7018685517488	216.395640903049	17	16	379	18.95	0.0919610482680255	8.48705715604012	8.48755536089694	8.48755536088887	8.48755536088881	8.48755536088983	16.4351731810405
381	11.7064666041621	216.819993760851	17	16	380	19	0.0919610482660005	8.48705715603955	8.48755536089635	8.48755536088887	8.4875553608908	8.4875553608898	17.3182418277236
382	11.7110646565755	217.244346618652	17	16	381	19.05	0.09196104826799	8.48705715602023	8.48755536087705	8.48755536088875	8.48755536088881	10.2536926542558	18.2013104744071
383	11.7156627089889	217.668699476454	17	16	382	19.1	0.09196104826799	8.48705715604012	8.48755536089694	8.48755536088875	8.48755536088881	12.0198299476239	19.0843791210906
384	11.7202607614023	218.093052334255	17	16	383	19.15	0.0919610482680255	8.48705715601966	8.48755536087648	8.48755536088887	8.4875553608908	13.78596724099	19.9674477677741
385	11.7248588138156	218.517405192057	17	16	384	19.2	0.091961048265965	8.48705715604012	8.48755536089692	8.48755536088875	8.48755536088881	15.552104534357	20.8505164144577
386	11.729456866229	218.941758049859	17	16	385	19.25	0.0919610482680255	8.48705715604012	8.48755536089694	8.48755536088875	8.48755536088881	17.3182418277241	21.7335850611407
387	11.7340549186424	219.36611090766	17	16	386	19.3	0.09196104826799	8.48705715601966	8.48755536087648	8.48755536089284	12.0198299476229	19.0843791210901	22.6166537078242
388	11.7386529710558	219.790463765462	17	16	387	19.35	0.09196104826799	8.48705715604012	8.48755536089694	8.48755536088887	15.5521045343569	20.8505164144572	23.4997223545078
389	11.7432510234691	220.214816623264	17	16	388	19.4	0.0919610482660005	8.48705715604012	8.48755536089692	8.48755536088875	19.0843791210911	22.6166537078242	24.3827910011908
390	11.7478490758825	220.639169481065	17	16	389	19.45	0.0919610482680255	8.48705715602023	8.48755536087705	15.552104534357	22.6166537078252	24.3827910011913	25.2658596478748
391	11.7524471282959	221.063522338867	17	16	390	19.5	0.09196104826799	8.48705715603955	8.48755536089637	22.6166537078251	26.1489282945573	26.1489282945573	26.1489282945578
392	11.7076333045959	218.87346572876	17	16	391	19.55	-0.896276474000004	-43.8011322021396	43.8103012282175	29.6812028812894	29.6812028812915	27.9150655879244	26.4618999760012
393	11.662819480896	216.683409118652	17	16	392	19.6	-0.896276473998014	-43.80113220216	43.8103012282379	36.7457520547615	33.2134774680255	29.6812028812914	26.7748716574446
394	11.6180056571961	214.493352508545	17	16	393	19.65	-0.896276473997979	-43.8011322021401	43.810301228218	43.8103012282259	36.7457520547576	31.4473401746585	27.0878433388879
395	11.5731918334961	212.303295898437	17	16	394	19.7	-0.896276474000004	-43.80113220216	43.8103012282379	43.810301228226	40.2780266414937	33.2134774680255	27.4008150203313
396	11.5283780097961	210.11323928833	17	16	395	19.75	-0.896276474000004	-43.8011322021401	43.8103012282181	43.8103012282259	43.8103012282259	34.9796147613916	27.7137867017746
397	11.4835641860962	207.923182678223	17	16	396	19.8	-0.896276473998014	-43.8011322021401	43.810301228218	43.8103012282259	43.8103012282259	36.7457520547587	28.026758383218
398	11.4387503623963	205.733126068115	17	16	397	19.85	-0.896276473997979	-43.8011322021595	43.8103012282373	43.8103012282259	43.8103012282259	38.5118893481257	28.3397300646613
399	11.3939365386963	203.543069458008	17	16	398	19.9	-0.896276474000004	-43.8011322021401	43.8103012282181	43.8103012282259	43.8103012282259	40.2780266414918	28.6527017461047
400	11.3491227149963	201.3530128479	17	16	399	19.95	-0.896276474000004	-43.80113220216	43.8103012282379	43.8103012282259	43.8103012282259	42.0441639348598	28.9656734275481
401	11.3043088912964	199.162956237793	17	16	400	20	-0.896276473998014	-43.8011322021401	43.810301228218	43.810301228226	43.8103012282259	43.8103012282259	29.2786451089914
402	11.2594950675965	196.972899627686	17	16	401	20.05	-0.896276473997979	-43.8011322021401	43.810301228218	43.8103012282259	43.8103012282259	42.6701072977466	29.5916167904348
403	11.2146812438965	194.782843017578	17	16	402	20.1	-0.896276474000004	-43.80113220216	43.8103012282379	43.8103012282259	43.8103012282259	41.5299133672652	29.9045884718781
404	11.1698674201965	192.592786407471	17	16	403	20.15	-0.896276474000004	-43.8011322021396	43.8103012282175	43.8103012282259	43.8103012282259	40.3897194367859	30.217560153322
405	11.1250535964966	190.402729797363	17	16	404	20.2	-0.896276473997979	-43.80113220216	43.8103012282379	43.8103012282259	43.8103012282259	39.2495255063055	30.5305318347649
406	11.0802397727967	188.212673187256	17	16	405	20.25	-0.896276473998014	-43.8011322021401	43.810301228218	43.8103012282259	43.8103012282259	38.1093315758252	30.8435035162082
407	11.0354259490967	186.022616577149	17	16	406	20.3	-0.896276474000004	-43.8011322021401	43.8103012282181	43.810301228226	41.5299133672672	36.9691376453459	30.9218337015419
408	10.9906121253967	183.832559967041	17	16	407	20.35	-0.896276474000004	-43.80113220216	43.8103012282379	43.8103012282259	39.2495255063045	35.8289437148655	31.0001638868755
409	10.9457983016968	181.642503356934	17	16	408	20.4	-0.896276473997979	-43.8011322021401	43.810301228218	43.8103012282259	36.9691376453459	34.6887497843852	31.0784940722088
410	10.9009844779969	179.452446746826	17	16	409	20.45	-0.896276473998014	-43.8011322021595	43.8103012282373	39.2495255063086	34.6887497843852	33.5485558539049	31.1568242575429
411	10.8561706542969	177.262390136719	17	16	410	20.5	-0.896276474000004	-43.8011322021401	43.8103012282181	34.6887497843832	32.4083619234245	32.4083619234255	31.2351544428761
412	10.9007082621257	176.213013712565	17	16	411	20.55	0.890752156576013	-20.9875284830804	21.0064226186315	30.1279740624658	30.1279740624658	31.2681679929452	30.4304159815263
413	10.9452458699544	175.163637288412	17	16	412	20.6	0.890752156573988	-20.9875284830599	21.006422618611	25.5671983405445	27.8475862015051	30.1279740624648	29.6256775201764
414	10.9897834777832	174.114260864258	17	16	413	20.65	0.890752156576013	-20.9875284830798	21.006422618631	21.0064226186231	25.5671983405445	28.9877801319855	28.8209390588266
415	11.034321085612	173.064884440104	17	16	414	20.7	0.890752156575978	-20.9875284830798	21.006422618631	21.0064226186231	23.2868104795839	27.8475862015042	28.0162005974767
416	11.0788586934408	172.015508015951	17	16	415	20.75	0.890752156576013	-20.9875284830599	21.0064226186111	21.0064226186271	21.0064226186252	26.7073922710248	27.2114621361268
417	11.1233963012695	170.966131591797	17	16	416	20.8	0.890752156573988	-20.9875284830804	21.0064226186315	21.0064226186231	21.0064226186231	25.0979153483252	26.406723674777
418	11.1679339090983	169.916755167643	17	16	417	20.85	0.890752156576013	-20.9875284830798	21.006422618631	21.0064226186232	21.0064226186251	23.4884384256254	25.6019852134271
419	11.2124715169271	168.86737874349	17	16	418	20.9	0.890752156575978	-20.9875284830599	21.0064226186111	21.0064226186272	21.0064226186252	21.8789615029257	24.7972467520773
420	11.2570091247559	167.818002319336	17	16	419	20.95	0.890752156576013	-20.9875284830804	21.0064226186315	21.0064226186231	21.0064226186232	20.269484580226	23.9925082907274
421	11.3015467325846	166.768625895182	17	16	420	21	0.890752156573988	-20.9875284830798	21.0064226186309	21.0064226186231	21.0064226186252	18.6600076575263	23.1877698293776
422	11.3460843404134	165.719249471029	17	16	421	21.05	0.890752156576013	-20.9875284830599	21.0064226186111	21.0064226186272	20.0678566341846	18.190724665306	22.3830313680277
423	11.3906219482422	164.669873046875	17	16	422	21.1	0.890752156576013	-20.9875284830798	21.006422618631	21.0064226186231	19.1292906497456	17.7214416730875	21.5782929066778
424	11.435159556071	163.620496622721	17	16	423	21.15	0.890752156575978	-20.9875284830804	21.0064226186315	21.0064226186231	18.190724665307	17.2521586808672	20.773554445328
425	11.4796971638997	162.571120198568	17	16	424	21.2	0.890752156574024	-20.9875284830599	21.006422618611	19.129290649746	17.252158680868	16.7828756886478	19.9688159839781
426	11.5242347717285	161.521743774414	17	16	425	21.25	0.890752156575978	-20.9875284830798	21.006422618631	17.2521586808681	16.3135926964274	16.3135926964285	19.1640775226283
427	11.8628292867582	161.049558352118	17	16	426	21.3	6.77189030059402	-9.44370844592015	11.6207627742254	15.3750267119869	15.3750267119889	15.8443097042082	18.3593390612785
428	12.2014238017879	160.577372929821	17	16	427	21.35	6.77189030059399	-9.44370844594005	11.6207627742416	13.497894743113	14.4364607275499	15.3750267119887	17.5546005999286
429	12.5400183168176	160.105187507525	17	16	428	21.4	6.77189030059399	-9.44370844592015	11.6207627742254	11.6207627742318	13.4978947431093	14.9057437197694	16.7498621385788
430	12.8786128318473	159.633002085228	17	16	429	21.45	6.77189030059402	-9.44370844594005	11.6207627742416	11.6207627742318	12.5593287586724	14.4364607275499	15.9451236772289
431	13.217207346877	159.160816662932	17	16	430	21.5	6.77189030059399	-9.44370844591958	11.6207627742249	11.6207627742318	11.6207627742318	13.9671777353296	15.140385215879
432	13.5558018619067	158.688631240636	17	16	431	21.55	6.77189030059399	-9.44370844592015	11.6207627742254	11.6207627742318	11.6207627742318	13.4978947431103	14.9057437197689
433	13.8943963769364	158.216445818339	17	16	432	21.6	6.77189030059402	-9.44370844594005	11.6207627742416	11.6207627742318	11.6207627742318	13.0286117508909	14.6711022236596
434	14.2329908919661	157.744260396043	17	16	433	21.65	6.77189030059399	-9.44370844592015	11.6207627742254	11.6207627742318	11.6207627742318	12.5593287586705	14.4364607275495
435	14.5715854069958	157.272074973746	17	16	434	21.7	6.77189030059399	-9.44370844594005	11.6207627742416	11.6207627742318	11.6207627742318	12.0900457664521	14.2018192314398
436	14.9101799220255	156.79988955145	17	16	435	21.75	6.77189030059402	-9.44370844591958	11.6207627742249	11.6207627742318	11.6207627742318	11.6207627742318	13.9671777353301
437	15.2487744370552	156.327704129154	17	16	436	21.8	6.77189030059399	-9.44370844592015	11.6207627742254	11.6207627742318	11.6207627742318	11.6207627742318	13.73253623922
438	15.5873689520849	155.855518706857	17	16	437	21.85	6.77189030059399	-9.44370844594005	11.6207627742416	11.6207627742318	11.6207627742318	11.6207627742318	13.4978947431102
439	15.9259634671146	155.383333284561	17	16	438	21.9	6.77189030059402	-9.44370844592015	11.6207627742254	11.6207627742318	11.6207627742318	11.6207627742318	13.2632532470006
440	16.2645579821443	154.911147862264	17	16	439	21.95	6.77189030059399	-9.44370844594005	11.6207627742416	11.6207627742318	11.6207627742318	11.6207627742318	13.0286117508904
441	16.603152497174	154.438962439968	17	16	440	22	6.77189030059402	-9.44370844591958	11.6207627742249	11.6207627742318	11.6207627742318	11.6207627742318	12.7939702547807
442	16.9417470122037	153.966777017672	17	16	441	22.05	6.77189030059395	-9.44370844592015	11.6207627742254	11.6207627742318	11.6207627742318	11.6207627742318	12.559328758671
443	17.2803415272334	153.494591595375	17	16	442	22.1	6.77189030059402	-9.44370844594005	11.6207627742416	11.6207627742318	11.6207627742318	11.6207627742318	12.3246872625613
444	17.6189360422631	153.022406173079	17	16	443	22.15	6.77189030059402	-9.44370844592015	11.6207627742254	11.6207627742318	11.6207627742318	11.6207627742318	12.0900457664511
445	17.9575305572928	152.550220750782	17	16	444	22.2	6.77189030059395	-9.44370844594005	11.6207627742415	11.6207627742318	11.6207627742318	11.6207627742318	11.8554042703415
446	18.2961250723225	152.078035328486	17	16	445	22.25	6.77189030059402	-9.44370844591958	11.6207627742249	11.6207627742318	11.6207627742318	11.6207627742318	11.6207627742317
447	18.6347195873522	151.60584990619	17	16	446	22.3	6.77189030059402	-9.44370844592015	11.6207627742254	11.6207627742318	11.6207627742318	11.6207627742318	11.6207627742317
448	18.9733141023819	151.133664483893	17	16	447	22.35	6.77189030059395	-9.44370844594005	11.6207627742415	11.6207627742318	11.6207627742318	11.6207627742318	11.6207627742317
449	19.3119086174116	150.661479061597	17	16	448	22.4	6.77189030059402	-9.44370844592015	11.6207627742254	11.6207627742318	11.6207627742318	11.6207627742318	11.6207627742317
450	19.6505031324413	150.1892936393	17	16	449	22.45	6.77189030059402	-9.44370844594005	11.6207627742416	11.6207627742318	11.6207627742318	11.6207627742309	11.6207627742313
451	19.989097647471	149.717108217004	17	16	450	22.5	6.77189030059395	-9.44370844591958	11.6207627742249	11.6207627742318	11.6207627742318	11.6207627742318	11.6207627742318
452	20.3276921625007	149.244922794708	17	16	451	22.55	6.77189030059402	-9.44370844592015	11.6207627742254	11.6207627742318	11.6207627742318	11.6207627742317	11.6207627742317
453	20.6662866775304	148.772737372411	17	16	452	22.6	6.77189030059402	-9.44370844594005	11.6207627742416	11.6207627742318	11.6207627742318	11.6207627742317	11.6207627742317
454	21.0048811925601	148.300551950115	17	16	453	22.65	6.77189030059395	-9.44370844592015	11.6207627742254	11.6207627742318	11.6207627742318	11.6207627742317	11.6207627742317
455	21.3434757075898	147.828366527818	17	16	454	22.7	6.77189030059402	-9.44370844594005	11.6207627742416	11.6207627742318	11.62076277423	11.6207627742309	11.6207627742313
456	21.6820702226195	147.356181105522	17	16	455	22.75	6.77189030059402	-9.44370844591958	11.6207627742249	11.6207627742318	11.6207627742318	11.6207627742317	11.6207627742318
457	22.0206647376492	146.883995683226	17	16	456	22.8	6.77189030059395	-9.44370844592015	11.6207627742254	11.6207627742318	11.6207627742317	11.6207627742317	11.6207627742317
458	22.3592592526789	146.411810260929	17	16	457	22.85	6.77189030059402	-9.44370844594005	11.6207627742416	11.6207627742283	11.6207627742317	11.6207627742317	11.6207627742317
459	22.6978537677086	145.939624838633	17	16	458	22.9	6.77189030059402	-9.44370844592015	11.6207627742254	11.6207627742318	11.6207627742317	11.6207627742317	11.6207627742317
460	23.0364482827382	145.467439416337	17	16	459	22.95	6.77189030059196	-9.44370844592015	11.6207627742242	11.6207627742315	11.62076277423	11.6207627742309	11.6207627742313
461	23.375042797768	144.99525399404	17	16	460	23	6.77189030059601	-9.44370844593948	11.6207627742423	11.6207627742315	11.6207627742317	11.6207627742317	11.6207627742318
462	23.7136373127976	144.523068571744	17	16	461	23.05	6.77189030059203	-9.44370844592015	11.6207627742243	11.6207627742315	11.6207627742317	11.6207627742317	11.6207627742317
463	24.0522318278273	144.050883149447	17	16	462	23.1	6.77189030059395	-9.44370844594005	11.6207627742415	11.6207627742318	11.6207627742317	11.6207627742317	11.6207627742317
464	24.390826342857	143.578697727151	17	16	463	23.15	6.77189030059402	-9.44370844592015	11.6207627742254	11.6207627742315	11.6207627742317	11.6207627742317	11.6207627742317
465	24.7294208578867	143.106512304855	17	16	464	23.2	6.77189030059402	-9.44370844592015	11.6207627742254	11.6207627742318	11.6207627742318	11.6207627742309	11.6207627742313
466	25.0680153729164	142.634326882558	17	16	465	23.25	6.77189030059395	-9.44370844593948	11.6207627742411	11.6207627742318	11.6207627742317	11.6207627742317	11.6207627742318
467	25.4066098879461	142.162141460262	17	16	466	23.3	6.77189030059402	-9.44370844592015	11.6207627742254	11.6207627742318	11.6207627742318	11.6207627742317	11.6207627742317
468	25.7452044029758	141.689956037965	17	16	467	23.35	6.77189030059402	-9.44370844594005	11.6207627742416	11.6207627742318	11.6207627742318	11.6207627742317	11.6207627742317
469	26.0837989180055	141.217770615669	17	16	468	23.4	6.77189030059395	-9.44370844592015	11.6207627742254	11.6207627742319	11.6207627742318	11.6207627742317	11.6207627742317
470	26.4223934330352	140.745585193373	17	16	469	23.45	6.77189030059402	-9.44370844592015	11.6207627742254	11.6207627742318	11.6207627742318	11.6207627742318	11.6207627742313
471	26.7609879480649	140.273399771076	17	16	470	23.5	6.77189030059402	-9.44370844594005	11.6207627742416	11.6207627742318	11.6207627742318	11.6207627742317	11.6207627742318
472	27.0995824630946	139.80121434878	17	16	471	23.55	6.77189030059395	-9.44370844591958	11.6207627742249	11.6207627742318	11.6207627742318	11.6207627742318	11.6207627742317
473	27.4381769781243	139.329028926483	17	16	472	23.6	6.77189030059402	-9.44370844594005	11.6207627742416	11.6207627742318	11.6207627742318	11.6207627742318	11.6207627742317
474	27.776771493154	138.856843504187	17	16	473	23.65	6.77189030059402	-9.44370844592015	11.6207627742254	11.6207627742318	11.6207627742318	11.6207627742318	11.6207627742317
475	28.1153660081837	138.384658081891	17	16	474	23.7	6.77189030059395	-9.44370844592015	11.6207627742254	11.6207627742318	11.6207627742318	11.6207627742318	11.6207627742313
476	28.4539605232134	137.912472659594	17	16	475	23.75	6.77189030059402	-9.44370844594005	11.6207627742416	11.6207627742318	11.6207627742318	11.6207627742318	11.6207627742318
477	28.7925550382431	137.440287237298	17	16	476	23.8	6.77189030059402	-9.44370844591958	11.6207627742249	11.6207627742318	11.6207627742318	11.6207627742318	11.6207627742317
478	29.1311495532728	136.968101815001	17	16	477	23.85	6.77189030059395	-9.44370844594005	11.6207627742415	11.6207627742318	11.6207627742318	11.6207627742318	11.6207627742317
479	29.4697440683025	136.495916392705	17	16	478	23.9	6.77189030059402	-9.44370844592015	11.6207627742254	11.6207627742318	11.6207627742318	11.6207627742318	11.6207627742317
480	29.8083385833322	136.023730970409	17	16	479	23.95	6.77189030059402	-9.44370844592015	11.6207627742254	11.6207627742318	11.6207627742318	11.6207627742318	11.7624335830203
481	30.1469330983619	135.551545548112	17	16	480	24	6.77189030059395	-9.44370844594005	11.6207627742415	11.6207627742318	11.6207627742318	11.6207627742318	13.3629630929616
482	30.4855276133916	135.079360125816	17	16	481	24.05	6.77189030059402	-9.44370844591958	11.6207627742249	11.6207627742318	11.6207627742318	11.6207627742318	13.7364937581954
483	30.8241221284213	134.607174703519	17	16	482	24.1	6.77189030059402	-9.44370844594005	11.6207627742416	11.6207627742318	11.6207627742318	11.6207627742318	13.6207103580171
484	31.162716643451	134.134989281223	17	16	483	24.15	6.77189030059395	-9.44370844592015	11.6207627742254	11.6207627742318	11.6207627742318	11.6207627742318	17.147982337711
485	31.5013111584807	133.662803858927	17	16	484	24.2	6.77189030059402	-9.44370844592015	11.6207627742254	11.6207627742318	11.6207627742318	11.6207627742318	18.8911724673729
486	31.8399056735104	133.19061843663	17	16	485	24.25	6.77189030059402	-9.44370844594005	11.6207627742416	11.6207627742318	11.6207627742318	11.6207627742318	19.74476999863
487	32.1785001885401	132.718433014334	17	16	486	24.3	6.77189030059395	-9.44370844591958	11.6207627742249	11.6207627742318	11.6207627742318	11.6207627742318	21.1905087864349
488	32.5170947035698	132.246247592037	17	16	487	24.35	6.77189030059409	-9.44370844594005	11.6207627742416	11.6207627742318	11.6207627742318	11.6207627742318	21.7266092636942
489	32.8556892185995	131.774062169741	17	16	488	24.4	6.77189030059395	-9.44370844592015	11.6207627742254	11.6207627742318	11.6207627742318	11.6207627742318	23.9143604789695
490	33.1942837336292	131.301876747445	17	16	489	24.45	6.77189030059395	-9.44370844592015	11.6207627742254	11.6207627742318	11.6207627742318	11.9041043918089	25.4539070832341
491	33.5328782486589	130.829691325148	17	16	490	24.5	6.77189030059409	-9.44370844594005	11.6207627742416	11.6207627742318	11.6207627742318	15.1051634116914	26.9934536874984
492	33.8714727636886	130.357505902852	17	16	491	24.55	6.77189030059395	-9.44370844591958	11.6207627742249	11.6207627742318	11.6207627742318	15.8522247421591	28.2447873857193
493	34.2100672787183	129.885320480555	17	16	492	24.6	6.77189030059395	-9.44370844594005	11.6207627742415	11.6207627742318	11.6207627742318	15.6206579418024	29.4961210839398
494	34.548661793748	129.413135058259	17	16	493	24.65	6.77189030059409	-9.44370844592015	11.6207627742255	11.6207627742318	11.6207627742318	22.6752019011902	30.376676866326
495	34.8872563087777	128.940949635963	17	16	494	24.7	6.77189030059395	-9.44370844592015	11.6207627742254	11.6207627742318	12.1874460093859	26.161582160514	31.230945412058
496	35.2258508238074	128.468764213666	17	16	495	24.75	6.77189030059395	-9.44370844594005	11.6207627742415	11.6207627742318	18.5895640491511	27.8687772230283	31.3857371928037
497	35.5644453388371	127.99657879137	17	16	496	24.8	6.77189030059409	-9.44370844591987	11.6207627742252	11.6207627742318	20.0836867100864	30.760254798638	31.4300715735731
498	35.9030398538668	127.524393369073	17	16	497	24.85	6.77189030059395	-9.44370844594005	11.6207627742415	12.7541292445401	19.620553109373	31.8324557531566	31.478958864362
499	36.2416343688965	127.052207946777	17	16	498	24.9	6.77189030059395	-9.44370844591987	11.6207627742251	25.5583653240705	33.7296410281486	36.2079581837071	31.8997556631928
500	35.6157684326172	126.456016540527	17	16	499	24.95	-12.5173187255859	-11.923828125	17.2875951257671	28.546610645941	40.7024015467962	39.2870513922365	33.0404310436902
501	37.323127746582	123.081230163574	17	16	500	25	34.147186279296	-67.4957275390599	75.6419431718934	27.6203434445141	44.1167916718248	42.366144600765	34.722283668074
502	37.7513198852539	121.82405090332	17	16	501	25.05	8.56384277343793	-25.1435852050801	26.5619893835776	55.8385192820655	49.8997468230441	44.8688119972068	36.2487583759081
503	37.7481307983398	121.474594116211	17	16	502	25.1	-0.0637817382819605	-6.98913574218011	6.98942676710743	68.6506738490523	52.0441487320815	47.3714793936478	38.272486899494
504	36.0713157653809	128.923782348633	17	16	503	25.15	-33.536300659178	148.98376464844	152.711641961982	62.6752180195791	60.7951535931825	49.1325909584202	38.1886135684461
505	37.6477394104004	125.174278259277	17	16	504	25.2	31.5284729003899	-74.9900817871202	81.3483679607009	71.2528830001473	66.386656775087	50.8411280498842	38.1047402373983
506	39.1801147460938	126.873641967773	17	16	505	25.25	30.647506713868	33.9872741699199	45.7646640245276	76.4679540196489	66.1427251523788	51.1507116113756	38.6314095757993
507	38.96044921875	123.408081054688	17	16	506	25.3	-4.39331054687599	-69.3112182617	69.4503142864185	65.7517879042994	69.6539372843272	51.2393803729145	39.4885390774287
508	38.1062889099121	124.823570251465	17	16	507	25.35	-17.083206176758	28.3097839355401	33.0647818646151	64.1226397011216	75.1224056779225	51.3371549544922	40.9631037817038
509	39.4493446350098	120.052459716797	17	16	508	25.4	26.861114501954	-95.4222106933599	99.1308113852351	69.6102322851785	64.5355408886917	52.1787485521539	40.9229320565059
510	38.3931407928467	123.556884765625	17	16	509	25.45	-21.124076843262	70.0885009765599	73.2026269448118	68.054991568507	60.9798545529722	54.1767576955715	42.2767560440817
511	37.3369369506836	127.061309814453	17	16	510	25.5	-21.124076843262	70.0885009765599	73.2026269448118	73.7768573361962	58.1846315509263	54.3394039244565	42.6661591198471
512	39.3047695159912	124.687099456787	17	16	511	25.55	39.3566513061519	-47.48420715332	61.6741107030611	63.3192938730839	52.5790139227849	56.6452920096571	43.4246704372002
513	41.2726020812988	122.312889099121	17	16	512	25.6	39.3566513061521	-47.48420715332	61.6741107030612	57.8370694048229	50.6301611769029	60.9243158571856	44.9508342202738
514	39.0455017089844	123.037933349609	17	16	513	25.65	-44.5420074462879	14.5008850097602	46.8429940696734	46.7590308166742	43.5623435111252	53.7020252357021	46.8073283801726
515	38.8073234558105	125.315086364746	17	16	514	25.7	-4.76356506347813	45.5430603027398	45.7915046035068	37.1030362770628	41.9668586160561	50.0478983142825	47.4834155345822
516	38.2480964660645	126.008247375488	17	16	515	25.75	-11.1845397949199	13.8632202148401	17.8124340040685	27.4834650176096	42.5360826965342	49.3940419285703	47.2958135546412
517	38.802906036377	125.633155822754	17	16	516	25.8	11.09619140625	-7.50183105467983	13.3941380050041	23.8053931491666	43.636646734987	48.2168233562195	47.76290348231
518	39.4783401489258	125.700798034668	17	16	517	25.85	13.508682250976	1.35284423827983	13.5762544057955	26.0966478272893	46.7262260364487	50.0937518102509	47.5413863810468
519	40.638313293457	124.877182006836	17	16	518	25.9	23.199462890624	-16.4723205566401	28.452634727458	38.3131345763941	42.8685095827125	45.6379059293046	48.5159197635353
520	39.1224937438965	127.30525970459	17	16	519	25.95	-30.3163909912101	48.5615539550801	57.2477779941203	50.1702571929112	39.1159420755929	45.2664606959269	49.573328527545
521	41.8613700866699	124.466323852539	17	16	520	26	54.777526855468	-56.7787170410199	78.8948677495927	65.9689870552878	40.6034523062142	42.9661736389292	49.5423857151534
522	39.3884811401367	121.803489685059	17	16	521	26.05	-49.4577789306641	-53.2566833496	72.6797510875897	61.9316260162583	43.8546327896541	41.9805288771936	49.0391243826085
523	42.0224952697754	125.609397888184	17	16	522	26.1	52.680282592774	76.1181640625	92.5699037176781	52.1352363238965	49.5573424435988	42.5301890468998	50.8118404908011
524	42.1932125091553	125.985782623291	17	16	523	26.15	3.41434478759808	7.52769470213991	8.26582953231093	42.8937700360344	47.7134683474841	44.4820658019251	47.5415531561274
525	42.3639297485352	126.362167358398	17	16	524	26.2	3.41434478759794	7.52769470213991	8.26582953231087	37.5390083863969	48.5660627757977	44.1257030192802	47.167774822193
526	40.9762115478516	125.49878692627	17	16	525	26.25	-27.754364013672	-17.2676086425599	32.6875363102823	33.1456978319098	43.3962645813242	43.4409154979068	47.5251933343097
527	40.0013656616211	127.576782226562	17	16	526	26.3	-19.4969177246099	41.55990600584	45.9059428394023	33.4953106787098	40.3244110194002	44.2864265917054	47.9610602300665
528	41.7192764282227	124.492813110352	17	16	527	26.35	34.358215332032	-61.6793823242	70.6033509452428	44.9968892276988	38.3341520573509	43.7456178076014	47.9499452297376
529	42.2199516296387	124.497230529785	17	16	528	26.4	10.01350402832	0.0883483886599379	10.0138937663109	43.898759126614	46.0956220211377	44.8530909749168	46.7260704860914
530	39.8472709655762	126.774475097656	17	16	529	26.45	-47.45361328125	45.5448913574199	65.773722277256	43.1098136524035	49.1354639629676	44.9698993595184	45.7421116913982
531	40.8969688415527	125.910003662109	17	16	530	26.5	20.99395751953	-17.2894287109398	27.1968858048582	43.5226062827919	46.2783786895994	44.7453675058504	44.9054527546863
532	42.5616455078125	124.633010864258	17	16	531	26.55	33.293533325196	-25.5398559570202	41.9612154683498	58.6959333635656	44.7182203937567	41.43295675556	NA
533	44.2398071289062	121.410415649414	17	16	532	26.6	33.563232421874	-64.4519042968798	72.6673140971847	53.2740386982364	37.9338931716039	40.6993651244165	NA
534	44.2860488891602	125.704193115234	17	16	533	26.65	0.924835205079972	85.8755493164	85.8805291701792	48.6579982525848	41.9927136023494	41.3810810765528	NA
535	45.9037322998047	124.645698547363	17	16	534	26.7	32.3536682128901	-21.1698913574202	38.66424895061	46.3266271351099	41.3737359432392	44.2876513301035	NA
536	45.8754386901855	124.441818237305	17	16	535	26.75	-0.565872192384091	-4.07760620115994	4.11668357660041	32.3451800604159	46.0944704303765	45.6563447400491	NA
537	46.6548004150391	125.741233825684	17	16	536	26.8	15.587234497072	25.9883117675801	30.3043598809751	25.2894938411333	42.5415024917197	47.7052971039135	NA
538	46.6257095336914	125.876136779785	17	16	537	26.85	-0.581817626953978	2.69805908201988	2.76007872371502	29.4734331882421	43.0645781914822	45.8061386492243	NA
539	47.0716171264648	128.366638183594	17	16	538	26.9	8.91815185546804	49.8100280761801	50.6020980737661	43.5309426081683	36.6665401319679	47.8142350428781	NA
540	48.2976379394531	125.651405334473	17	16	539	26.95	24.5204162597659	-54.3046569824202	59.5839456861536	38.7563778483296	39.4398386972394	46.2177626868695	NA
541	48.6559181213379	121.948486328125	17	16	540	27	7.16560363769602	-74.0583801269599	74.4042306762314	53.7839763225485	45.0343107904988	46.8447318704435	NA
542	48.8678512573242	122.19034576416	17	16	541	27.05	4.23866271972599	4.8371887207	6.43153608178188	48.0435864228026	50.6923738140703	NA	NA
543	47.3274765014648	125.767707824707	17	16	542	27.1	-30.8074951171879	71.5472412109401	77.8980710948095	49.4062442062367	53.6783841268446	NA	NA
544	48.0216598510742	126.614555358887	17	16	543	27.15	13.8836669921879	16.9369506836	21.9001485750364	46.5376789728293	53.6357564834068	NA	NA
545	48.9043312072754	123.414184570312	17	16	544	27.2	17.653427124024	-64.0074157715	66.3972346033244	62.628369779811	51.0617894304999	NA	NA
546	50.0189476013184	120.625625610352	17	16	545	27.25	22.2923278808601	-55.7711791992	60.0614045091942	53.5727919311407	47.5949933105104	NA	NA
547	48.8137016296387	124.799339294434	17	16	546	27.3	-24.104919433594	83.4742736816401	86.8849901166905	59.227926544011	NA	NA	NA
548	50.1845169067383	123.915565490723	17	16	547	27.35	27.416305541992	-17.6754760742202	32.6201818514581	52.717334654763	NA	NA	NA
549	51.9350662231445	122.118453979492	17	16	548	27.4	35.010986328124	-35.9422302246199	50.1758216393879	48.6523076481916	NA	NA	NA
550	50.9258346557617	120.760131835938	17	16	549	27.45	-20.1846313476561	-27.1664428710801	33.8442751570844	NA	NA	NA	NA
551	51.3527412414551	122.700538635254	17	16	550	27.5	8.53813171386804	38.8081359863202	39.7362694763371	NA	NA	NA	NA
552	NA	NA	17	16	551	27.55	NA	NA	NA	NA	NA	NA	NA
553	NA	NA	17	16	552	27.6	NA	NA	NA	NA	NA	NA	NA
554	NA	NA	17	16	553	27.65	NA	NA	NA	NA	NA	NA	NA
555	NA	NA	17	16	554	27.7	NA	NA	NA	NA	NA	NA	NA
556	NA	NA	17	16	555	27.75	NA	NA	NA	NA	NA	NA	NA
557	NA	NA	17	16	556	27.8	NA	NA	NA	NA	NA	NA	NA
558	NA	NA	17	16	557	27.85	NA	NA	NA	NA	NA	NA	NA
559	NA	NA	17	16	558	27.9	NA	NA	NA	NA	NA	NA	NA
560	NA	NA	17	16	559	27.95	NA	NA	NA	NA	NA	NA	NA
561	NA	NA	17	16	560	28	NA	NA	NA	NA	NA	NA	NA
562	NA	NA	17	16	561	28.05	NA	NA	NA	NA	NA	NA	NA
563	NA	NA	17	16	562	28.1	NA	NA	NA	NA	NA	NA	NA
564	NA	NA	17	16	563	28.15	NA	NA	NA	NA	NA	NA	NA
565	NA	NA	17	16	564	28.2	NA	NA	NA	NA	NA	NA	NA
566	NA	NA	17	16	565	28.25	NA	NA	NA	NA	NA	NA	NA
567	NA	NA	17	16	566	28.3	NA	NA	NA	NA	NA	NA	NA
568	NA	NA	17	16	567	28.35	NA	NA	NA	NA	NA	NA	NA
569	NA	NA	17	16	568	28.4	NA	NA	NA	NA	NA	NA	NA
570	NA	NA	17	16	569	28.45	NA	NA	NA	NA	NA	NA	NA
571	NA	NA	17	16	570	28.5	NA	NA	NA	NA	NA	NA	NA
572	NA	NA	17	16	571	28.55	NA	NA	NA	NA	NA	NA	NA
573	NA	NA	17	16	572	28.6	NA	NA	NA	NA	NA	NA	NA
574	NA	NA	17	16	573	28.65	NA	NA	NA	NA	NA	NA	NA
575	NA	NA	17	16	574	28.7	NA	NA	NA	NA	NA	NA	NA
576	NA	NA	17	16	575	28.75	NA	NA	NA	NA	NA	NA	NA
577	NA	NA	17	16	576	28.8	NA	NA	NA	NA	NA	NA	NA
578	NA	NA	17	16	577	28.85	NA	NA	NA	NA	NA	NA	NA
579	NA	NA	17	16	578	28.9	NA	NA	NA	NA	NA	NA	NA
580	NA	NA	17	16	579	28.95	NA	NA	NA	NA	NA	NA	NA
581	NA	NA	17	16	580	29	NA	NA	NA	NA	NA	NA	NA
582	NA	NA	17	16	581	29.05	NA	NA	NA	NA	NA	NA	NA
583	NA	NA	17	16	582	29.1	NA	NA	NA	NA	NA	NA	NA
584	NA	NA	17	16	583	29.15	NA	NA	NA	NA	NA	NA	NA
585	NA	NA	17	16	584	29.2	NA	NA	NA	NA	NA	NA	NA
586	NA	NA	17	16	585	29.25	NA	NA	NA	NA	NA	NA	NA
587	NA	NA	17	16	586	29.3	NA	NA	NA	NA	NA	NA	NA
588	NA	NA	17	16	587	29.35	NA	NA	NA	NA	NA	NA	NA
589	NA	NA	17	16	588	29.4	NA	NA	NA	NA	NA	NA	NA
590	NA	NA	17	16	589	29.45	NA	NA	NA	NA	NA	NA	NA
591	NA	NA	17	16	590	29.5	NA	NA	NA	NA	NA	NA	NA
592	NA	NA	17	16	591	29.55	NA	NA	NA	NA	NA	NA	NA
593	NA	NA	17	16	592	29.6	NA	NA	NA	NA	NA	NA	NA
594	NA	NA	17	16	593	29.65	NA	NA	NA	NA	NA	NA	NA
595	NA	NA	17	16	594	29.7	NA	NA	NA	NA	NA	NA	NA
596	NA	NA	17	16	595	29.75	NA	NA	NA	NA	NA	NA	NA
597	NA	NA	17	16	596	29.8	NA	NA	NA	NA	NA	NA	NA
598	NA	NA	17	16	597	29.85	NA	NA	NA	NA	NA	NA	NA
599	NA	NA	17	16	598	29.9	NA	NA	NA	NA	NA	NA	NA
600	NA	NA	17	16	599	29.95	NA	NA	NA	NA	NA	NA	NA
601	NA	NA	17	16	600	30	NA	NA	NA	NA	NA	NA	NA
