# Supplementary material for: An automated feeding system for the African killifish reveals the impact of diet on lifespan and allows scalable assessment of associative learning
Source: eLife. 2022 Nov 10;11:e69008. doi: 10.7554/eLife.69008 (PMC9788828; doi:10.7554/eLife.69008)
Supplement: Figure 6—source data 3. [file elife-69008-fig6-data3.zip › Filtered and Interpolated Trajectories with Kinematics/t21_REC0011 DLC_likelihood-euclidean-filtered_splines-interpolated_kinematics_02_resnet50_TrainAllTheThingsJun28shuffle1_1030000.csv]

	x2	y2	fishnum	recording_num	bodyparts_coords	seconds	velocity_x	velocity_y	velocity_xy	velocity_xy_5frame	velocity_xy_10frame	velocity_xy_20frame	velocity_xy_40frame
1	NA	NA	21	11	0	0	0	0	0	NA	NA	NA	NA
2	NA	NA	21	11	1	0.05	NA	NA	NA	NA	NA	NA	NA
3	NA	NA	21	11	2	0.1	NA	NA	NA	NA	NA	NA	NA
4	NA	NA	21	11	3	0.15	NA	NA	NA	NA	NA	NA	NA
5	NA	NA	21	11	4	0.2	NA	NA	NA	NA	NA	NA	NA
6	NA	NA	21	11	5	0.25	NA	NA	NA	NA	NA	NA	NA
7	NA	NA	21	11	6	0.3	NA	NA	NA	NA	NA	NA	NA
8	NA	NA	21	11	7	0.35	NA	NA	NA	NA	NA	NA	NA
9	NA	NA	21	11	8	0.4	NA	NA	NA	NA	NA	NA	NA
10	NA	NA	21	11	9	0.45	NA	NA	NA	NA	NA	NA	NA
11	NA	NA	21	11	10	0.5	NA	NA	NA	NA	NA	NA	NA
12	NA	NA	21	11	11	0.55	NA	NA	NA	NA	NA	NA	NA
13	NA	NA	21	11	12	0.6	NA	NA	NA	NA	NA	NA	NA
14	NA	NA	21	11	13	0.65	NA	NA	NA	NA	NA	NA	NA
15	NA	NA	21	11	14	0.7	NA	NA	NA	NA	NA	NA	NA
16	NA	NA	21	11	15	0.75	NA	NA	NA	NA	NA	NA	NA
17	NA	NA	21	11	16	0.8	NA	NA	NA	NA	NA	NA	NA
18	49.4286308288574	338.180358886719	21	11	17	0.85	NA	NA	NA	NA	NA	NA	NA
19	49.8939533233643	353.998992919922	21	11	18	0.9	9.306449890138	316.37268066406	316.50953078876	NA	NA	NA	NA
20	50.3592758178711	369.817626953125	21	11	19	0.95	9.30644989013601	316.37268066406	316.50953078876	NA	NA	NA	NA
21	50.8507881164551	381.24755859375	21	11	20	1	9.83024597167997	228.5986328125	228.809896332322	224.593480672909	NA	NA	NA
22	51.3423004150391	392.677490234375	21	11	21	1.05	9.83024597167997	228.5986328125	228.809896332322	166.577223338688	NA	NA	NA
23	51.4391174316406	391.06396484375	21	11	22	1.1	1.93634033202997	-32.2705078125	32.328549122379	107.884478087603	124.157886561553	NA	NA
24	52.6316757202148	390.494812011719	21	11	23	1.15	23.8511657714841	-11.3830566406205	26.4282441176554	66.7316597278032	111.201261080624	NA	NA
25	51.9584140777587	391.429954528809	21	11	24	1.2	-13.4652328491221	18.7028503418003	23.0458045333387	25.5788413680063	80.7994225501092	NA	NA
26	51.2851524353027	392.365097045898	21	11	25	1.25	-13.46523284912	18.7028503417798	23.0458045333209	23.7222924501982	59.1675474652397	NA	NA
27	50.6118907928467	393.300239562988	21	11	26	1.3	-13.46523284912	18.7028503418003	23.0458045333375	55.8252988225607	37.5356723803685	NA	NA
28	49.9386291503906	394.235382080078	21	11	27	1.35	-13.4652328491221	18.7028503418003	23.0458045333387	53.714367012615	35.5519320164915	99.2646709914529	NA
29	50.2508010864258	384.893432617188	21	11	28	1.4	6.24343872070412	-186.8389892578	186.943275979468	51.6034352026761	34.1582221530888	91.4696012075547	NA
30	49.937583287557	384.35309346517	21	11	29	1.45	-6.26435597737611	-10.8067830403604	12.49114548361	49.4925033927306	33.1027562481158	83.6745314236559	NA
31	49.6243654886882	383.812754313151	21	11	30	1.5	-6.26435597737597	-10.8067830403797	12.4911454836266	47.3815715827848	46.8589893058622	80.9661055046403	NA
32	49.3111476898194	383.272415161133	21	11	31	1.55	-6.26435597737597	-10.8067830403604	12.4911454836099	12.4911454836168	60.615222363608	78.2576795856246	NA
33	48.9979298909505	382.732076009115	21	11	32	1.6	-6.26435597737796	-10.8067830403593	12.4911454836099	12.4911454836166	74.3714554213525	85.3733210271061	NA
34	48.6847120920817	382.191736857096	21	11	33	1.65	-6.26435597737597	-10.8067830403809	12.4911454836276	42.1145434090483	71.7379413344852	90.4973155069457	NA
35	48.3714942932129	381.651397705078	21	11	34	1.7	-6.26435597737611	-10.8067830403593	12.491145483609	71.7379413344854	86.5496402972027	96.9403268261437	NA
36	55.3090759277344	377.606970214844	21	11	35	1.75	138.75163269043	-80.88854980468	160.608135110785	101.36133925992	102.764663544041	104.653562356969	NA
37	62.2466575622559	373.562542724609	21	11	36	1.8	138.75163269043	-80.8885498047005	160.608135110795	130.984737185354	118.979686790881	111.784039011699	NA
38	69.1842391967773	369.518115234375	21	11	37	1.85	138.751632690428	-80.88854980468	160.608135110783	160.608135110789	135.194710037721	122.025936528726	144.525875539299
39	76.1218208312988	365.47368774414	21	11	38	1.9	138.75163269043	-80.8885498046993	160.608135110795	163.414783679034	146.836408860803	123.959448480687	142.832815797439
40	83.0594024658203	361.429260253906	21	11	39	1.95	138.75163269043	-80.88854980468	160.608135110785	166.221432247276	160.777897404172	134.390114035462	144.717495873205
41	91.3564427693685	364.151051839193	21	11	40	2	165.940806070964	54.435831705739	174.64137795201	169.028080815521	162.448135408076	143.76908039173	148.794666810382
42	99.6534830729168	366.872843424479	21	11	41	2.05	165.940806070966	54.4358317057208	174.641377952006	162.688080536252	162.95285565979	155.063424225151	146.814950017752
43	107.950523376465	369.594635009766	21	11	42	2.1	165.940806070964	54.4358317057402	174.64137795201	160.947659697554	169.680417636099	164.202166889634	149.747266905371
44	112.530952453613	374.129272460938	21	11	43	2.15	91.6085815429599	90.6927490234398	128.908133714447	161.481487137119	176.180955626888	171.419037351685	152.827091418108
45	119.912704467773	375.917663574219	21	11	44	2.2	147.6350402832	35.7678222656193	151.906030917298	159.684279072304	182.230587773722	179.43793159491	155.991476920452
46	128.724304199219	376.894012451172	21	11	45	2.25	176.23199462892	19.5269775390602	177.310515149832	170.332754456677	184.773497239419	180.96917948679	159.155862422798
47	136.551223754883	379.603912353516	21	11	46	2.3	156.53839111328	54.1979980468807	165.655337627931	189.673830717525	191.147161659422	185.378129786968	162.320247925142
48	147.820465087891	377.921142578125	21	11	47	2.35	225.38482666016	-33.6553955078205	227.883754873879	203.513515849889	193.209623741548	189.787080087145	165.484633427487
49	159.101043701172	377.874328613281	21	11	48	2.4	225.61157226562	-0.936279296879547	225.613515018686	208.06550734172	196.001665842568	194.196030387324	164.551582143678
50	170.111938476562	378.863342285156	21	11	49	2.45	220.2178955078	19.7802734375	221.104456579117	222.61004424654	198.097965785649	205.760460322754	167.979834122266
51	180.092727661133	379.537384033203	21	11	50	2.5	199.61578369142	13.4808349609398	200.070472608989	216.086493026418	199.490223565503	216.623228116124	171.408086100853
52	191.98942565918	380.264556884766	21	11	51	2.55	237.93395996094	14.5434570312602	238.378022152031	202.32950096761	207.803403914146	215.37222044988	174.836338079441
53	201.430786132812	382.751068115234	21	11	52	2.6	188.82720947264	49.7302246093591	195.265998773267	192.68241572141	209.893742538192	214.121212783636	178.264590058029
54	209.032608032227	384.674682617188	21	11	53	2.65	152.0364379883	38.4722900390807	156.828554724646	190.914939789286	212.211105147759	215.15686732927	181.692842036617
55	217.091735839844	387.798736572266	21	11	54	2.7	161.18255615234	62.4810791015602	172.869030348116	192.996763581752	229.290332871787	215.042627014761	185.121094015205
56	226.647094726562	387.451812744141	21	11	55	2.75	191.10717773436	-6.9384765625	191.233092948372	203.700992049965	248.472958992829	213.658162488626	184.846421253113
57	239.066192626953	388.16146850586	21	11	56	2.8	248.38195800782	14.1931152343795	248.787141114357	222.092709327907	239.597279240338	212.856456838586	184.571748491021
58	251.485290527343	388.871124267578	21	11	57	2.85	248.3819580078	14.1931152343602	248.787141114336	265.898250022164	235.032801825724	208.943330326248	201.95333205979
59	263.904388427734	389.580780029297	21	11	58	2.9	248.381958007819	14.1931152343795	248.787141114356	306.030978196371	234.312068815972	205.143715806669	219.334915628559
60	283.241790771484	386.414947509766	21	11	59	2.95	386.748046875	-63.3166503906193	391.896733819402	286.197794898925	231.987288243873	201.56955420907	228.212280629639
61	302.579193115234	383.249114990234	21	11	60	3	386.748046875	-63.3166503906409	391.896733819405	266.364611601483	227.826101411749	199.047091809976	236.738814559688
62	310.011945724487	382.400312423706	21	11	61	3.05	148.655052185061	-16.9760513305596	149.621224627126	246.531428304037	217.909509763026	194.609251933731	245.265348489738
63	317.44469833374	381.551509857177	21	11	62	3.1	148.65505218506	-16.97605133058	149.621224627127	198.076326465582	207.992918114305	192.327013226424	253.791882419787
64	324.877450942993	380.702707290649	21	11	63	3.15	148.65505218506	-16.9760513305596	149.621224627125	149.621224627127	198.07632646558	191.966646721548	263.461747455776
65	332.310203552246	379.853904724121	21	11	64	3.2	148.65505218506	-16.9760513305607	149.621224627125	149.621224627126	173.848775546352	190.804256435499	272.556665061692
66	339.742956161499	379.005102157592	21	11	65	3.25	148.655052185061	-16.97605133058	149.621224627129	149.621224627126	149.621224627124	188.723663019436	281.016470561796
67	347.175708770752	378.156299591064	21	11	66	3.3	148.65505218506	-16.9760513305596	149.621224627125	149.621224627122	149.621224627124	183.765367195075	289.767655499947
68	354.608461380005	377.307497024536	21	11	67	3.35	148.65505218506	-16.9760513305596	149.621224627125	149.621224627122	149.621224627124	214.119584032435	296.96313000695
69	362.041213989257	376.458694458007	21	11	68	3.4	148.65505218504	-16.97605133058	149.621224627108	149.621224627122	149.621224627124	244.473800869795	295.884704218912
70	369.47396659851	375.609891891479	21	11	69	3.45	148.65505218506	-16.9760513305607	149.621224627125	149.621224627122	149.621224627124	250.664100936524	294.919004891864
71	376.906719207763	374.761089324951	21	11	70	3.5	148.65505218506	-16.9760513305596	149.621224627125	149.621224627122	149.621224627124	256.854401003253	294.479155164068
72	384.339471817016	373.912286758423	21	11	71	3.55	148.65505218506	-16.9760513305596	149.621224627125	149.621224627126	149.621224627124	275.158476529596	291.91343158108
73	391.772224426269	373.063484191894	21	11	72	3.6	148.655052185061	-16.97605133058	149.621224627129	149.621224627126	220.246249950566	293.462552055938	290.42550858256
74	399.204977035522	372.214681625366	21	11	73	3.65	148.65505218506	-16.9760513305607	149.621224627125	149.621224627126	290.87127527401	311.766627582281	289.898521685257
75	406.637729644775	371.365879058838	21	11	74	3.7	148.65505218506	-16.9760513305596	149.621224627125	149.621224627127	327.479426326695	330.070703108623	288.970522897366
76	414.070482254028	370.517076492309	21	11	75	3.75	148.65505218506	-16.97605133058	149.621224627127	290.871275274009	364.087577379381	348.374778634967	287.583422544469
77	421.503234863281	369.668273925781	21	11	76	3.8	148.655052185061	-16.9760513305596	149.621224627126	432.121325920895	400.695728432068	366.678854161309	284.757470987422
78	428.019409179688	327.373718261719	21	11	77	3.85	130.32348632814	-845.891113281241	855.871477861541	505.337628026264	437.303879484752	384.982929687652	281.931519430376
79	434.535583496094	285.079162597656	21	11	78	3.9	130.323486328119	-845.891113281259	855.871477861556	578.553930131636	473.912030537438	386.625692631155	279.10556787333
80	434.051333957248	259.298573387994	21	11	79	3.95	-9.68499077691945	-515.611784193241	515.70273515397	651.770232237009	510.520181590123	388.268455574658	272.701876498657
81	433.567084418403	233.517984178331	21	11	80	4	-9.68499077690012	-515.61178419326	515.702735153989	583.736483695495	547.128332642809	389.91121851816	266.298185123984
82	433.082834879557	207.737394968668	21	11	81	4.05	-9.68499077691945	-515.61178419326	515.702735153989	515.702735153982	583.736483695493	389.217611228429	266.045273022072
83	432.598585340712	181.956805759006	21	11	82	4.1	-9.68499077690012	-515.611784193241	515.70273515397	515.702735153981	549.719609424737	388.524003938697	265.79236092016
84	432.114335801866	156.176216549343	21	11	83	4.15	-9.68499077692059	-515.61178419326	515.702735153989	515.702735153982	482.3801099883	387.830396648965	266.332523519371
85	431.630086263021	130.395627339681	21	11	84	4.2	-9.68499077690012	-515.61178419324	515.702735153969	515.702735153978	449.05748482262	387.136789359233	266.872686118582
86	431.145836724175	104.615038130018	21	11	85	4.25	-9.68499077691945	-515.61178419326	515.70273515399	515.70273515398	415.734859656939	386.443182069501	267.412848717793
87	430.66158718533	78.834448920356	21	11	86	4.3	-9.68499077690012	-515.61178419324	515.702735153969	449.057484822617	377.739494024789	385.74957477977	267.953011317004
88	430.177337646484	53.0538597106934	21	11	87	4.35	-9.68499077692059	-515.611784193252	515.702735153982	382.41223449126	339.744128392641	349.743454828317	268.493173916215
89	431.634145100911	44.0470911661784	21	11	88	4.4	29.1361490885402	-180.1353708903	182.476483497177	315.766984159897	301.748762760492	313.737334876864	269.033336515426
90	433.090952555339	35.0403226216634	21	11	89	4.45	29.1361490885606	-180.1353708903	182.47648349718	239.776252895601	263.753397128344	294.73965206079	266.106778880009
91	434.547760009766	26.0335540771484	21	11	90	4.5	29.1361490885402	-180.1353708903	182.476483497177	163.785521631303	225.758031496194	275.741969244715	265.07984048457
92	435.841409301758	32.6965866088867	21	11	91	4.55	25.8729858398397	133.260650634766	135.74907883249	154.440040698366	187.762665864046	256.932069514549	262.329899885764
93	437.13505859375	39.359619140625	21	11	92	4.6	25.8729858398397	133.260650634766	135.74907883249	145.094559765428	149.767300231897	238.122169784383	259.579959286959
94	438.428707885743	46.0226516723632	21	11	93	4.65	25.8729858398601	133.260650634764	135.749078832492	135.749078832491	145.094559765429	220.898419456461	256.114387885742
95	439.722357177735	52.6856842041015	21	11	94	4.7	25.8729858398397	133.260650634766	135.74907883249	135.749078832491	140.42181929896	203.674669128541	253.59991068118
96	441.016006469727	59.3487167358398	21	11	95	4.75	25.8729858398408	133.260650634766	135.749078832491	135.749078832491	135.749078832491	186.450918800619	251.300018679669
97	442.309655761719	66.0117492675781	21	11	96	4.8	25.8729858398397	133.260650634766	135.74907883249	135.749078832491	136.124645004308	169.227168472699	248.226534465777
98	443.603305053711	72.6747817993163	21	11	97	4.85	25.8729858398397	133.260650634764	135.749078832489	135.749078832491	136.500211176125	152.003418144778	228.677092087227
99	444.896954345704	79.3378143310546	21	11	98	4.9	25.8729858398601	133.260650634766	135.749078832494	135.749078832491	140.048076152431	151.440980399697	208.702826985375
100	446.190603637696	86.0008468627929	21	11	99	4.95	25.8729858398397	133.260650634766	135.74907883249	136.500211176125	143.595941128738	143.94510218536	195.923388533333
101	447.484252929688	92.6638793945312	21	11	100	5	25.8729858398408	133.260650634766	135.749078832491	137.251343519759	147.143806105045	140.24846245098	186.252021015424
102	444.743026733398	99.0778961181641	21	11	101	5.05	-54.8245239258006	128.280334472658	139.504740550663	144.347073472371	150.691671081352	135.4421885431	182.534003686092
103	442.001800537109	105.491912841797	21	11	102	5.1	-54.8245239257801	128.280334472658	139.504740550655	151.442803424985	154.239536057659	130.63591463522	178.815986356761
104	443.617329915364	113.899492899577	21	11	103	5.15	32.3105875651004	168.1516011556	171.227728595558	158.538533377599	157.787401033965	124.398379122519	175.097969027429
105	445.23285929362	122.307072957357	21	11	104	5.2	32.3105875651197	168.1516011556	171.227728595561	164.883130986578	147.468385071761	120.063032003127	166.243913734309
106	446.848388671875	130.714653015137	21	11	105	5.25	32.3105875651004	168.1516011556	171.227728595558	171.227728595559	144.74784606947	116.156855289837	157.522479132866
107	448.46391805013	139.122233072917	21	11	106	5.3	32.3105875651004	168.1516011556	171.227728595558	171.227728595559	134.759732081892	110.703494151785	147.737236964374
108	450.079447428386	147.529813130697	21	11	107	5.35	32.3105875651197	168.1516011556	171.227728595561	143.493966718537	124.771618094316	107.610729346136	136.756371012262
109	451.694976806641	155.937393188477	21	11	108	5.4	32.3105875651004	168.1516011556	171.227728595558	130.957158761341	108.748682092606	103.668319093886	133.101478999792
110	452.500793457031	157.351913452148	21	11	109	5.45	16.1163330078	28.2904052734204	32.5589192104511	104.636333177206	96.5301228775159	97.1071250058768	129.253161886957
111	448.193786621094	160.654037475586	21	11	110	5.5	-86.1401367187409	66.0424804687597	108.543688809575	78.3155075930736	85.1699044746291	96.7620727861329	125.14060630383
112	447.59033203125	158.766998291016	21	11	111	5.55	-12.0690917968795	-37.7407836914	39.6236006748825	46.2696355896538	70.7153172222188	108.135937857636	124.349664680243
113	446.986877441406	156.879959106445	21	11	112	5.6	-12.0690917968795	-37.7407836914199	39.6236006749015	49.5662790364946	60.9819226346141	119.509802929139	125.694008709879
114	446.437255859375	156.898025512695	21	11	113	5.65	-10.9924316406205	0.361328125	10.9983685784588	39.3826501879176	49.5492371538058	129.297518598397	125.701775563535
115	447.807220458984	158.931747436523	21	11	114	5.7	27.3992919921795	40.6744384765602	49.0421364446554	36.7943012672321	46.7458649399924	128.813158340076	124.329786151261
116	445.890289306641	161.082824707031	21	11	115	5.75	-38.3386230468591	43.0215454101597	57.6255445666901	43.6483376761546	48.7762995027962	128.594039465112	123.077745561818
117	445.325317382812	159.874267578125	21	11	116	5.8	-11.2994384765807	-24.1711425781199	26.6818560714548	52.8288387179579	81.5121436333804	126.24730545605	121.228236504225
118	442.902740478516	162.663864135742	21	11	117	5.85	-48.4515380859193	55.7919311523398	73.8937827195138	43.9254508434901	114.247987763961	121.509323879745	119.105944063852
119	441.408020019531	165.084625244141	21	11	118	5.9	-29.8944091797	48.4152221679801	56.9008737874754	58.1699488176747	149.846355104188	114.761977599887	119.10357017175
120	441.622253417969	165.157409667969	21	11	119	5.95	4.28466796875909	1.45568847656023	4.52519707231635	126.229985999529	161.096193802637	114.561221588554	117.549417952849
121	438.382781982422	170.726104736328	21	11	120	6	-64.7894287109398	111.37390136718	128.848034437613	184.847637851768	172.018174455596	110.03275015668	122.490368828107
122	435.406392415365	188.83219909668	21	11	121	6.05	-59.5277913411394	362.12188720704	366.982041980725	246.863871490417	181.779293689881	113.257140817387	127.337428160412
123	432.430002848307	206.938293457031	21	11	122	6.1	-59.5277913411599	362.12188720702	366.982041980708	278.266936761783	182.036725124876	120.752102784538	126.368765307763
124	429.45361328125	225.044387817383	21	11	123	6.15	-59.5277913411405	362.12188720704	366.982041980725	285.866400093517	179.974718045967	127.005172004552	123.560389182421
125	427.992584228516	232.988174438477	21	11	124	6.2	-29.2205810546795	158.87573242188	161.540523429144	237.328601380233	182.376578237116	128.596540299396	119.810684845752
126	426.875152587891	241.255264282227	21	11	125	6.25	-22.3486328125	165.341796875	166.845351096282	179.225812397985	171.289200810564	129.9986358338	118.655837296833
127	427.019226074219	247.468246459961	21	11	126	6.3	2.88146972655909	124.25964355468	124.293048414307	113.085564601517	145.002138001393	131.752978856664	117.500989747913
128	429.526763916016	250.354537963867	21	11	127	6.35	50.1507568359409	57.7258300781199	76.4680970694684	86.4862197124483	127.256217805115	130.601158781568	116.917036298567
129	430.878509521484	249.144775390625	21	11	128	6.4	27.0349121093591	-24.1952514648398	36.2808029983847	56.7120015276117	104.163988904916	134.538821249615	113.829244760977
130	431.617736816406	250.365600585938	21	11	129	6.45	14.7845458984409	24.4165039062602	28.543798983799	52.6756746225524	96.0968867961551	137.991710899821	125.082275153883
131	431.468017578125	249.479446411133	21	11	130	6.5	-2.99438476562045	-17.7230834961	17.9742601720992	75.2866232122454	87.9790972120035	148.218664870082	134.43568630681
132	432.975860595703	244.497039794922	21	11	131	6.55	30.1568603515602	-99.6481323242205	104.111413889011	95.2424132083141	81.7266640234469	146.538918463188	136.517744960382
133	435.915496826172	235.488388061523	21	11	132	6.6	58.7927246093795	-180.17303466798	189.522840017934	105.707553879862	79.1655924382599	133.227727686387	136.61831267241
134	441.281799316406	231.307067871094	21	11	133	6.65	107.326049804681	-83.6264038085801	136.059752978728	119.246192896395	89.1029244532625	117.823259766446	137.649992953957
135	442.052978515625	227.337814331055	21	11	134	6.7	15.4235839843795	-79.3850708007801	80.8695023415384	110.777653424341	93.6068435625256	110.808211351428	138.383813060755
136	444.205291748047	223.634460449219	21	11	135	6.75	43.0462646484398	-74.0670776367199	85.6674552547664	83.0445616642744	125.148128929599	108.717635128553	138.586632423129
137	447.278228759766	223.325439453125	21	11	136	6.8	61.4587402343807	-6.18041992188012	61.7687165287401	82.963435698211	148.075698924984	108.754674039776	139.563043997884
138	444.976440429688	224.406158447266	21	11	137	6.85	-46.0357666015602	21.6143798828199	50.8573812175989	81.5061332451892	139.199237567659	112.324748717388	139.359157406438
139	438.376037597656	225.968139648438	21	11	138	6.9	-132.00805664064	31.2396240234403	135.654123148411	131.050064962803	131.482530627976	112.896511922066	139.148794369253
140	434.785705566406	225.164611816406	21	11	139	6.95	-71.806640625	-16.0705566406403	73.5829900764296	185.373744425626	125.519535906701	135.603328719211	140.278526889198
141	420.020614624024	217.427719116211	21	11	140	7	-295.30181884764	-154.7378540039	333.387113842837	195.353913471043	129.456173045102	158.838622456941	138.71839431399
142	405.255523681641	209.690826416016	21	11	141	7.05	-295.30181884766	-154.7378540039	333.387113842854	180.001625557741	135.782684056106	159.778349103378	130.962516501197
143	400.228271484375	210.018371582031	21	11	142	7.1	-100.54504394532	6.55090332029999	100.758226444685	169.532938568214	145.483904996516	152.484522560282	123.482591409852
144	403.156036376953	209.703628540039	21	11	143	7.15	58.5552978515602	-6.29486083983977	58.8926835819007	127.8622811274	136.69009939087	148.294813903362	116.261920843298
145	402.843322753906	210.718521118164	21	11	144	7.2	-6.25427246093977	20.2978515625	21.239555128791	86.191623686586	177.599813875896	148.171085822113	113.850356741884
146	396.658386230469	209.80736541748	21	11	145	7.25	-123.698730468741	-18.2231140136798	125.033826638769	95.6138965219884	192.529115984282	147.174629012458	112.563256245356
147	390.473449707031	208.896209716797	21	11	146	7.3	-123.698730468759	-18.2231140136605	125.033826638784	93.3785732239993	171.480999281773	147.373109139104	113.322460575962
148	384.042144775391	212.543380737305	21	11	147	7.35	-128.6260986328	72.9434204101602	147.869590621697	185.666689183579	165.769807552905	148.117156031307	113.699583955348
149	382.133026123047	213.974227905273	21	11	148	7.4	-38.1823730468807	28.6169433593602	47.7160670919554	257.195950841163	165.107097178748	143.758767488892	114.980990764553
150	406.261505126953	213.457717895507	21	11	149	7.45	482.56958007812	-10.3302001953205	482.680134926691	256.770374876959	170.822635737525	142.565342878576	116.560882104528
151	430.389984130859	212.941207885742	21	11	150	7.5	482.569580078119	-10.3302001953	482.68013492669	235.925718583821	164.893084979815	129.218123757898	116.755065104009
152	427.592681884766	207.469482421875	21	11	151	7.55	-55.9460449218591	-109.43450927734	122.905946817763	236.835621133498	158.963534222101	115.386114539206	114.820179795477
153	426.054748535156	205.921173095703	21	11	152	7.6	-30.7586669922	-30.9661865234398	43.6463091560044	155.978582291471	150.750407066098	113.737455133317	113.050359047231
154	428.664001464844	206.066177368164	21	11	153	7.65	52.1850585937591	2.90008544921989	52.265579840339	72.5902191184672	150.827435586913	114.700581920151	113.002792272798
155	432.523498535156	206.750793457031	21	11	154	7.7	77.1899414062409	13.6923217773398	78.394940716561	61.1566935672429	107.530871881255	116.89250213234	113.361183343528
156	431.123911539713	203.776743570963	21	11	155	7.75	-27.9917399088606	-59.48099772136	65.7383190616686	65.5750955483756	65.9071315315144	116.408877362159	114.291901557389
157	429.724324544271	200.802693684896	21	11	156	7.8	-27.9917399088401	-59.4809977213396	65.7383190616413	64.8192500403293	59.2912297966393	117.890247112147	115.820378373065
158	428.324737548828	197.828643798828	21	11	157	7.85	-27.9917399088595	-59.48099772136	65.7383190616681	59.0831614710382	61.7051027137287	115.074419193308	115.972803684628
159	426.358856201172	196.409973144531	21	11	158	7.9	-39.3176269531205	-28.3734130859403	48.4863523001076	59.2240439445615	64.294066661553	117.065469607039	113.323323885593
160	425.890686035156	193.968734741211	21	11	159	7.95	-9.36340332031932	-48.8247680664	49.7144978701055	57.4257660260357	62.9623685271542	97.5184354898444	112.197921696647
161	426.745544433594	197.179000854492	21	11	160	8	17.0971679687591	64.2053222656199	66.4427314292848	57.8351098790818	67.924669744503	74.6715077510772	104.628596194254
162	429.577758789062	197.008422851562	21	11	161	8.05	56.6442871093602	-3.4115600586	56.7469294690124	63.7688832827767	76.8169600021929	69.8620104875749	97.9242697647658
163	431.197387695312	194.031204223633	21	11	162	8.1	32.392578125	-59.5443725585795	67.7850383268989	66.8415755832701	79.3984313205177	73.6161955341795	95.597707117047
164	434.442321777344	196.208587646484	21	11	163	8.15	64.8986816406398	43.5476684570199	78.1552193185819	76.6252955444446	83.3035036271641	77.7107706422328	94.6412332022998
165	431.982788085938	194.078201293945	21	11	164	8.2	-49.1906738281193	-42.6077270507801	65.0779593725725	96.2081539783501	87.505999098434	78.5512808649419	95.1371706266666
166	429.650329589844	188.802764892578	21	11	165	8.25	-46.6491699218807	-105.50872802734	115.361331235157	100.961752761954	83.43588397064	81.4091741023187	94.6857923341122
167	427.350616455078	181.419570922852	21	11	166	8.3	-45.9942626953193	-147.66387939452	154.66122163854	102.838123971551	80.4327911785106	84.2676476070266	91.9176789941143
168	429.909118652344	177.623657226562	21	11	167	8.35	51.1700439453193	-75.9182739258	91.5530322449165	108.170422613598	85.5272883546303	83.8284513379498	88.928541791912
169	429.315826416016	173.287200927734	21	11	168	8.4	-11.8658447265591	-86.7291259765597	87.5370753665712	90.2464723968354	91.1274746229126	82.8878802822945	89.3474524622712
170	426.408782958984	169.739044189453	21	11	169	8.45	-58.1408691406409	-70.9631347656199	91.7394525828046	64.6574283786712	94.1401932027296	81.8305005147192	79.022068763196
171	425.160125732422	170.051177978516	21	11	170	8.5	-24.9731445312398	6.24267578125966	25.741580151345	70.092823947307	94.8936784601345	80.0390686306102	67.9375636740271
172	423.824371337891	170.040130615234	21	11	171	8.55	-26.7150878906193	-0.220947265639779	26.7160015477187	79.4168252742738	91.7183352118603	80.4624249903257	65.1793459981914
173	422.254913330078	175.765411376953	21	11	172	8.6	-31.3891601562602	114.50561523438	118.730010088095	80.1099637918613	88.258471355382	77.4579591007773	64.7675697904132
174	421.898803710938	182.463806152344	21	11	173	8.65	-7.12219238279999	133.96789550782	134.157082001405	99.5408845234335	82.472256937425	74.581884484449	64.3441255151887
175	426.415557861328	183.966796875	21	11	174	8.7	90.3350830078	30.0598144531199	95.2051451707423	118.779242045049	76.1550019310044	73.3818391209933	63.351162921534
176	432.24169921875	185.919937133789	21	11	175	8.75	116.52282714844	39.0628051757801	122.896183809206	106.424118763457	76.6422532905804	72.9627073060652	62.2926646002449
177	426.109100341797	185.523651123047	21	11	176	8.8	-122.65197753906	-7.92572021484034	122.907789155798	85.5276886005763	80.4920588021408	65.9451108760816	72.5369336757326
178	423.321960449219	184.939392089844	21	11	177	8.85	-55.7427978515602	-11.6851806640597	56.9543936801334	72.2000400701474	69.3886298469242	62.782664390516	82.78120275122
179	421.854034423828	185.155487060547	21	11	178	8.9	-29.3585205078193	4.32189941405966	29.6749311870019	53.7436220577272	58.0362943459853	61.6294353175037	93.456770995746
180	421.855102539062	186.583831787109	21	11	179	8.95	0.0213623046795419	28.5668945312403	28.5669025185978	42.2048755592323	52.6234850392571	60.5257020365476	103.536280566407
181	421.127258300781	187.930419921875	21	11	180	9	-14.5568847656193	26.9317626953199	30.6140937471052	32.3531409303915	51.0317361519958	61.203619596977	113.197584298088
182	418.245330810547	189.455764770508	21	11	181	9.05	-57.6385498046807	30.5068969726602	65.2140566633234	30.5449000913944	40.1718865403029	60.4966815088079	123.101283078776
183	417.8974609375	189.291305541992	21	11	182	9.1	-6.95739746093977	-3.28918457032046	7.69572053592939	33.0469300083668	37.30685742565	55.9189440466469	125.359107271161
184	418.880554199219	188.978408813477	21	11	183	9.15	19.6618652343795	-6.25793457029999	20.6337269920162	48.3198502462645	40.7866136975824	50.9774803881445	125.833497021503
185	417.686401367188	190.649429321289	21	11	184	9.2	-23.8830566406193	33.4204101562403	41.0770521034599	38.1388975213734	44.8964021420908	48.1510449781262	127.401016584453
186	422.805908203125	189.099670410156	21	11	185	9.25	102.39013671874	-30.9951782226602	106.978694936593	42.2605739209085	45.7649859033735	43.176155098171	126.825075308331
187	422.313385009766	188.580718994141	21	11	186	9.3	-9.85046386717954	-10.3790283203	14.3092930388681	51.0283273037704	40.501304215475	60.8062197444387	123.344055589281
188	423.626190185547	188.052185058594	21	11	187	9.35	26.2561035156193	-10.5706787109398	28.3041025336051	56.7458742758149	42.4492582463695	81.7339541644901	122.267944824472
189	426.364196777344	186.350692749023	21	11	188	9.4	54.7601318359398	-34.0298461914199	64.4724939063257	43.2101215604826	43.9186664303037	104.025661709198	120.75076887041
190	426.831268310547	182.898910522461	21	11	189	9.45	9.34143066406023	-69.0356445312403	69.6647869636821	42.8637109095765	43.6786049169952	125.242060618095	119.615865644788
191	425.320526123047	181.642379760742	21	11	190	9.5	-30.21484375	-25.1306152343801	39.2999313599321	42.6379425718305	35.3205740443462	146.356099965566	120.7842147653
192	424.727966308594	181.43180847168	21	11	191	9.55	-11.8511962890602	-4.21142578123977	12.5772397843377	36.8090055568369	81.4405529485745	165.740141167227	123.205565979593
193	424.392364501953	182.748474121094	21	11	192	9.6	-6.71203613281932	26.3333129882801	27.175260844875	30.6113355581756	126.16105090333	173.260255441545	123.531626940602
194	425.490997314453	181.365310668945	21	11	193	9.65	21.97265625	-27.6632690429801	35.3278088313579	27.4310265282099	167.264709720813	177.085109558557	120.733463746793
195	426.315551757812	183.114532470703	21	11	194	9.7	16.4910888671795	34.9844360351602	38.6764369703755	120.017394987573	205.587719094099	181.420194047913	119.889810765668
196	427.345764160156	183.6689453125	21	11	195	9.75	20.6042480468807	11.0882568359398	23.3983862101033	209.68415923483	246.947214027758	180.687443310597	119.74132856581
197	407.000762939453	195.97151184082	21	11	196	9.8	-406.90002441406	246.0513305664	475.509082081151	297.720413884788	290.978978118979	180.74300030248	117.88254842364
198	386.65576171875	208.274078369141	21	11	197	9.85	-406.90002441406	246.05133056642	475.509082081161	380.564102630022	304.07125263672	181.753225258429	117.572667966376
199	366.310760498047	220.576644897461	21	11	198	9.9	-406.90002441406	246.0513305664	475.509082081151	466.463401527307	310.25155268681	179.872102423316	118.220648139107
200	386.641784667969	210.604990641276	21	11	199	9.95	406.62048339844	-199.4330851237	452.894880696545	461.940561250386	319.161783178831	178.706029253028	119.178986255255
201	406.97280883789	200.633336385091	21	11	200	10	406.62048339842	-199.4330851237	452.894880696528	398.45834603861	326.054312576848	180.364809933624	120.293080920446
202	427.303833007812	190.661682128906	21	11	201	10.05	406.62048339844	-199.4330851237	452.894880696545	322.782691488832	280.045447656385	185.914450450378	120.81516066668
203	425.587158203125	182.945434570312	21	11	202	10.1	-34.3334960937398	-154.32495117188	158.098006022284	257.759463727641	237.345399613527	191.144309834557	122.465889330265
204	425.395385742188	178.092681884766	21	11	203	10.15	-3.83544921873977	-97.0550537109199	97.130809332256	185.64522362639	192.47949512582	190.489447105442	123.369592099626
205	426.955505371094	171.897155761719	21	11	204	10.2	31.2023925781193	-123.91052246094	127.77874189059	98.1503340623843	151.824339411957	191.628576553209	122.920853202805
206	423.610198974609	168.716262817383	21	11	205	10.25	-66.9061279297	-63.6178588867199	92.323680190274	76.2324531884435	113.782405839489	196.30650203345	121.953038482852
207	424.142425537109	168.158401489258	21	11	206	10.3	10.64453125	-11.1572265625	15.4204328765175	62.1762987628086	80.8499227817768	174.958877102842	123.146841179208
208	421.9951171875	167.030670166016	21	11	207	10.35	-42.9461669921795	-22.5546264648403	48.5086016525796	45.8892150962739	78.2173670323946	153.411381768261	123.286737053374
209	421.950225830078	168.372421264648	21	11	208	10.4	-0.897827148439774	26.8350219726403	26.8500372040816	41.9195880525874	70.7273415240745	132.415634569017	123.516957213016
210	419.681457519531	168.843536376953	21	11	209	10.45	-45.3753662109398	9.4223022461	46.3433235579167	63.5495115011693	64.0953699275864	113.115911892414	124.704640175352
211	419.307067871094	172.44792175293	21	11	210	10.5	-7.48779296874091	72.0877075195398	72.4755449718416	80.2022808763456	66.5586914900513	94.2300618753253	128.513583370239
212	423.608917236328	176.882781982422	21	11	211	10.55	86.0369873046807	88.6972045898398	123.570050119427	79.2783842853403	69.8723065492985	75.8901801661326	130.466040831362
213	429.099304199219	180.524978637695	21	11	212	10.6	109.807739257819	72.8439331054602	131.772448528461	82.301524758899	69.4773639229955	71.6715232189849	130.896369547809
214	428.121246337891	181.053085327148	21	11	213	10.65	-19.5611572265591	10.5621337890602	22.2305542490549	91.1977949275151	72.3517740122148	69.6540746406955	132.864805020098
215	428.900451660156	178.08056640625	21	11	214	10.7	15.5841064453	-59.4503784179602	61.4590259257101	76.1951015974278	74.4074843728717	64.4215123576971	132.878083959476
216	423.099700927734	177.339904785156	21	11	215	10.75	-116.015014648441	-14.8132324218801	116.956895814922	58.7524469696454	74.677717911162	63.218633655106	133.273314167861
217	421.158020019531	175.882431030273	21	11	216	10.8	-38.8336181640591	-29.1494750976597	48.5565834689903	65.4251637390894	70.9304375504883	65.5506820559353	122.36577697947
218	418.983856201172	176.369064331055	21	11	217	10.85	-43.4832763671807	9.73266601563978	44.5591753895492	66.5134439868445	65.1256794055752	64.8202488483187	111.458239791078
219	421.642395019531	175.557312011719	21	11	218	10.9	53.1707763671807	-16.2350463867199	55.5941380962749	58.1576408948089	68.5808077573165	67.1618120027163	100.550702602686
220	422.696960449219	172.382873535156	21	11	219	10.95	21.0913085937591	-63.4887695312602	66.9004271644857	65.6657735035488	64.7476547878078	70.7032510976763	90.2085204489101
221	423.640014648438	168.744201660156	21	11	220	11	18.8610839843807	-72.7734375	75.1778803547444	71.4989118415051	59.8785758201607	76.6623568068554	79.8941264758084
222	422.993530273438	164.488159179688	21	11	221	11.05	-12.9296875	-85.1208496093597	86.0972465126898	71.7364517755437	61.2290575625721	75.0176312123455	69.7356411793513
223	423.411590576172	160.825698852539	21	11	222	11.1	8.36120605467954	-73.2492065429801	73.7248670793307	62.9818655887711	60.163133773642	70.6484292610608	70.1005390607116
224	422.08056640625	158.317947387695	21	11	223	11.15	-26.6204833984398	-50.1550292968801	56.7818377664682	61.5995107455125	61.9718499932177	75.2401629347544	70.9438078018058
225	422.289825439453	157.1806640625	21	11	224	11.2	4.18518066406023	-22.7456665039	23.1274962306226	56.7923416215954	66.999017822481	74.1275913657439	69.3341778171263
226	425.190002441406	155.380767822266	21	11	225	11.25	58.0035400390602	-35.9979248046801	68.2661061384511	48.8273557057788	78.6469957025488	70.2401263022724	70.0252817656802
227	422.250305175781	154.387176513672	21	11	226	11.3	-58.7939453125	-19.8718261718801	62.0614008931047	52.2072482108916	79.1048248742027	69.7726768560979	69.9738274786897
228	422.557312011719	152.72021484375	21	11	227	11.35	6.14013671875909	-33.3392333984398	33.8999375002476	71.0161700561908	76.1711791165464	69.5050978138941	69.3858311731569
229	419.703979492188	155.050628662109	21	11	228	11.4	-57.0666503906193	46.6082763671801	73.6813002920321	95.6944806595851	81.8995181121923	68.6857706363554	69.8193615222573
230	415.662994384766	159.292526245117	21	11	229	11.45	-80.8197021484398	84.8379516601597	117.172105457119	101.41730812681	83.50752794368	67.3011290054057	69.3973366616202
231	418.123291015625	168.55419921875	21	11	230	11.5	49.2059326171795	185.23345947266	191.657659155422	103.515002527314	80.6016767843841	65.5581910762915	68.6588630389981
232	420.0888671875	172.639739990234	21	11	231	11.55	39.3115234375	81.7108154296801	90.6755382292289	111.591788013493	78.3162961496236	63.5811021925701	66.1921250432861
233	421.737274169922	174.125869750977	21	11	232	11.6	32.9681396484398	29.7225952148597	44.388409502768	95.9988858311692	78.8470618541462	68.5295549024382	64.0312571344799
234	427.247497558594	172.654602050781	21	11	233	11.65	110.20446777344	-29.4253540039199	114.065227722927	65.5088729091831	75.399691279493	72.2335409629162	65.2831989641031
235	426.396570841471	170.888529459635	21	11	234	11.7	-17.01853434246	-35.3214518229197	39.2075945455001	55.2152841724373	67.6032401883304	74.2468432765554	65.5816929187309
236	425.545644124349	169.122456868489	21	11	235	11.75	-17.0185343424396	-35.3214518229203	39.2075945454917	54.1791211809785	52.4693864500342	76.8319298762543	63.5491832641035
237	424.694717407226	167.356384277343	21	11	236	11.8	-17.01853434246	-35.3214518229197	39.2075945455001	39.2075945454932	48.0573795109376	74.3969729014441	62.6295497828565
238	423.843790690104	165.590311686198	21	11	237	11.85	-17.0185343424396	-35.3214518229004	39.2075945454738	39.2075945454916	60.88793068833	73.951413497995	61.8098515035949
239	422.992863972981	163.824239095052	21	11	238	11.9	-17.01853434246	-35.3214518229197	39.2075945455001	39.4298999908852	62.56756381364	72.4769110417982	60.7142791566657
240	422.141937255859	162.058166503906	21	11	239	11.95	-17.0185343424407	-35.3214518229203	39.2075945454922	40.8994748494379	64.9861586094308	68.0914222255641	59.3360495830313
241	423.854736328125	160.994964599609	21	11	240	12	34.2559814453205	-21.2640380859398	40.3191217724597	67.5967401956815	73.0621829681246	60.6553692711408	57.7508836796404
242	421.579681396484	160.502365112305	21	11	241	12.05	-45.5010986328205	-9.85198974608011	46.5554688382635	85.9275330817869	70.4776496532645	57.3666188742267	55.8927336223004
243	422.110534667969	151.884002685547	21	11	242	12.1	10.6170654297	-172.36724853516	172.693921276692	90.7647226733701	69.0557651418438	57.4140850078991	54.3438930507948
244	422.659545898438	145.363998413086	21	11	243	12.15	10.9802246093807	-130.40008544922	130.861558976027	106.694465945364	69.5541308041035	55.3262349934519	53.2186282121108
245	422.189483642578	142.229370117188	21	11	244	12.2	-9.40124511720001	-62.6925659179597	63.393542503408	100.055824457091	68.5796042627978	57.0357944717178	52.9347219118229
246	417.154174804688	138.96955871582	21	11	245	12.25	-100.7061767578	-65.1962280273602	119.96783813243	70.5147900880061	68.8413520922474	56.8582402259347	51.5223503638388
247	417.142700195312	138.301544189453	21	11	246	12.3	-0.229492187520464	-13.3602905273398	13.362261396899	53.18072852642	66.6758582375158	55.4864227096151	50.2650964469889
248	416.041534423828	138.891906738281	21	11	247	12.35	-22.0233154296795	11.8072509765597	24.9887494312667	46.3944858522255	53.9402393274681	54.1146051932958	52.7241214335847
249	414.748931884766	137.099884033203	21	11	248	12.4	-25.8520507812398	-35.8404541015597	44.1912511680967	30.9882382391307	48.0849061732637	52.7427876769761	51.7066162696202
250	413.402709960938	137.698013305664	21	11	249	12.45	-26.9244384765602	11.9625854492199	29.4623291324356	33.2958920179404	49.0854303340048	51.3709701606569	49.1937433640456
251	415.530883789062	137.980422973633	21	11	250	12.5	42.5634765624795	5.64819335938012	42.9366000669556	37.3656885669302	40.6542974837448	49.9435762829892	45.9524493996821
252	414.782684326172	138.975555419922	21	11	251	12.55	-14.9639892578	19.9026489257795	24.9005302909474	42.9890838201074	40.4951957659656	48.2043650520306	45.377070656535
253	414.743957519531	141.242111206055	21	11	252	12.6	-0.774536132819321	45.3311157226602	45.3377321762156	51.776374815784	39.1734452447477	40.1582311991514	51.6137941290146
254	415.204071044922	144.828125	21	11	253	12.65	9.20227050781932	71.7202758789	72.308227433983	50.3203567283589	35.9314445498488	34.2037154613054	56.1085971459906
255	417.589141845703	147.617370605469	21	11	254	12.7	47.7014160156205	55.7849121093801	73.3987841108186	47.6944995139909	34.162336058516	31.6226005470904	62.4748409924018
256	419.307189941406	148.09358215332	21	11	255	12.75	34.3609619140602	9.52423095701988	35.6565096298299	40.9812019225653	31.0458004737311	26.2127708514233	73.6867433285078
257	419.204600941051	148.673134543679	21	11	256	12.8	-2.05178000710021	11.59104780718	11.7712442191073	28.8738052795902	29.7328718665455	26.1332199925337	84.8986456646135
258	419.102011940696	149.252686934037	21	11	257	12.85	-2.05178000710021	11.5910478071601	11.7712442190877	16.5482973012479	26.3762230708347	31.4968293691744	85.6970966841866
259	418.999422940341	149.832239324396	21	11	258	12.9	-2.05178000710021	11.59104780718	11.7712442191073	11.7712442191034	20.3225247493471	30.9363214974421	86.2233843806517
260	418.896833939986	150.411791714755	21	11	259	12.95	-2.05178000710021	11.59104780718	11.7712442191073	11.7712442191002	14.159770760176	30.2960645025271	86.327155522043
261	418.794244939631	150.991344105114	21	11	260	13	-2.05178000709907	11.59104780718	11.7712442191071	11.7712442191041	11.7712442191018	31.2495295282235	86.016397332375
262	418.691655939275	151.570896495472	21	11	261	13.05	-2.05178000712067	11.5910478071601	11.7712442190913	11.7712442191041	11.7712442191018	33.3875224388433	85.6868941228528
263	418.58906693892	152.150448885831	21	11	262	13.1	-2.05178000710021	11.59104780718	11.7712442191073	11.771244219104	23.820213493601	45.8135032501301	81.8599682991017
264	418.486477938565	152.73000127619	21	11	263	13.15	-2.05178000710021	11.59104780718	11.7712442191073	11.7712442191002	25.9411984450354	56.8909592985292	79.4276749579625
265	418.38388893821	153.309553666549	21	11	264	13.2	-2.05178000709907	11.59104780718	11.7712442191071	11.7712442191034	26.4297929465382	67.9138875130859	78.2890175525996
266	418.281299937855	153.889106056907	21	11	265	13.25	-2.05178000710021	11.5910478071601	11.7712442190877	35.8691827680979	31.4532585827159	90.5152464310808	76.3829331235033
267	418.1787109375	154.468658447266	21	11	266	13.3	-2.05178000710021	11.59104780718	11.7712442191073	40.1111526709668	37.0421730111411	114.310868619612	76.5769945917802
268	414.02099609375	159.611206054688	21	11	267	13.35	-83.154296875	102.85095214844	132.26093696408	41.0883416739724	65.2507834294256	117.279588175077	77.4331393785621
269	414.541351318359	161.176010131836	21	11	268	13.4	10.4071044921795	31.2960815429597	32.9810937334516	51.1352729463317	93.4593938477113	119.703981084327	78.4354699235024
270	414.917724609375	161.918975830078	21	11	269	13.45	7.52746582032046	14.8593139648403	16.6571892341353	62.3131018031788	121.668004265996	121.283340883429	78.7263472429232
271	416.628631591797	164.504440307617	21	11	270	13.5	34.2181396484398	51.7092895507795	62.0059005808841	94.6323840907532	169.25924864306	122.089218381761	78.819928782624
272	416.919952392578	161.133987426758	21	11	271	13.55	5.82641601562045	-67.4090576171795	67.660388503343	146.807635024456	216.850493020122	123.169423193675	79.442827416748
273	431.042785644531	157.081095377604	21	11	272	13.6	282.45666503906	-81.0578409830805	293.857348401952	202.247666858019	210.738962856554	123.561705399052	78.5058850116863
274	445.165618896485	153.028203328451	21	11	273	13.65	282.45666503908	-81.0578409830595	293.857348401965	287.383224339788	213.466763723619	124.65163445462	77.1840838762134
275	459.288452148438	148.975311279297	21	11	274	13.7	282.45666503906	-81.0578409830805	293.857348401952	371.387884237065	216.13688882032	124.955434558109	76.7485150841206
276	436.302185058594	157.11287689209	21	11	275	13.75	-459.725341796881	162.75131225586	487.683687989729	326.845541622355	212.725178180806	126.553095395583	76.906761891488
277	413.31591796875	165.250442504883	21	11	276	13.8	-459.72534179688	162.751312255861	487.683687989728	280.125892422782	209.296673376209	127.020769191027	78.8058160264768
278	410.90966796875	167.870407104492	21	11	277	13.85	-48.125	52.3992919921795	71.1456353284001	230.026110782621	181.872627368679	123.36944938795	78.9892324273766
279	410.446502685547	170.847549438477	21	11	278	13.9	-9.26330566406023	59.5428466797	60.2591024041022	138.067132021823	155.843875061528	125.934618349563	78.806315195842
280	412.291168212891	171.986450195312	21	11	279	13.95	36.8933105468807	22.7780151367	43.3584402011455	47.2054625153522	128.242864850222	127.156629983319	78.6617783151213
281	413.550384521484	172.585479736328	21	11	280	14	25.1843261718591	11.9805908203205	27.8887941857394	36.8997131150023	83.8469421481067	126.390328037024	79.0192003772081
282	415.110443115234	173.177932739258	21	11	281	14.05	31.201171875	11.8490600586	33.3753404573736	31.5618577002734	37.1910453619313	125.498132394653	80.4144986293639
283	415.174591064453	172.199188232422	21	11	282	14.1	1.28295898438068	-19.5748901367205	19.6168883266506	26.4596189178226	35.9999359193457	111.198266773242	82.3110002453501
284	416.652862548828	171.404174804688	21	11	283	14.15	29.5654296875	-15.9002685546795	33.5698253304577	29.6267522743904	38.4024729755064	97.4772084538976	83.0488450501166
285	416.737854003906	172.29248046875	21	11	284	14.2	1.69982910156023	17.7661132812398	17.8472462888916	27.1766282085105	38.1763711463185	85.5831426551553	84.126214916848
286	415.732788085938	174.233978271484	21	11	285	14.25	-20.1013183593602	38.8299560546801	43.7244609685785	35.1001587236892	40.0554778932432	63.2982773518952	85.2822175164507
287	415.121459960938	175.095321655273	21	11	286	14.3	-12.2265625	17.2268676757801	21.1247201279743	45.2430882507395	41.6995914130967	43.3007634333417	85.6687982160393
288	412.772918701172	176.899810791016	21	11	287	14.35	-46.9708251953205	36.0897827148597	59.2345409025438	49.8931233748144	40.5239061778063	40.6988766796758	83.0689945131853
289	410.196838378906	180.235000610352	21	11	288	14.4	-51.5216064453193	66.7037963867199	84.2844729657091	50.4842035120961	39.1105418462674	37.9086493073567	83.0347298895183
290	411.203186035156	182.026580810547	21	11	289	14.45	20.126953125	35.8316040039	41.0974219092664	56.2225546176829	42.9234204600889	36.0402157468135	83.883023665872
291	413.379272460938	182.870483398438	21	11	290	14.5	43.5217285156398	16.8780517578205	46.6798616549869	45.9476536319235	42.7496125556837	35.9491823726554	83.2794967986132
292	415.134674072266	184.637619018555	21	11	291	14.55	35.1080322265602	35.3427124023398	49.8164756559082	32.9779954417953	49.410481504752	37.6595740650529	82.9854157841884
293	414.749847412109	184.717361450195	21	11	292	14.6	-7.69653320314092	1.59484863279999	7.86003597374685	35.9537175453635	45.3978174400059	41.0602950916482	77.3823554313615
294	415.340301513672	183.945495605469	21	11	293	14.65	11.8090820312602	-15.4373168945199	19.4361820150682	35.0150215992712	37.414825639207	41.4460556456136	72.0102178646982
295	417.856353759766	182.719619750977	21	11	294	14.7	50.3210449218807	-24.5175170898403	55.9760324271071	42.5984083918212	33.9040603473085	43.2969952755873	65.6362494849213
296	416.981628417969	184.628021240234	21	11	295	14.75	-17.4945068359409	38.1680297851403	41.9863819245258	44.8479812480882	31.8428868520676	44.011339637318	54.3288212738157
297	415.414794921875	188.725326538086	21	11	296	14.8	-31.3366699218795	81.9461059570398	87.7334096186579	41.8516558366188	33.6195567170091	44.3168272410519	43.0064650892972
298	416.368316650391	188.66552734375	21	11	297	14.85	19.0704345703205	-1.19598388671989	19.1079002550821	31.8544031492535	41.5966840054901	42.7685396384207	42.9733364278908
299	416.307769775391	188.451187133789	21	11	298	14.9	-1.2109375	-4.28680419921989	4.45455495772086	28.670752104864	43.7815694449597	40.134841429474	41.6363375461959
300	416.473388671875	188.700714111328	21	11	299	14.95	3.31237792967954	4.99053955078011	5.98976899028074	24.6407050421971	43.6705700910856	40.6094173484248	41.8711936869893
301	415.553314208984	187.777496337891	21	11	300	15	-18.4014892578205	-18.4643554687403	26.0681267025784	38.3453867628919	45.2730667189524	40.168665560202	42.2779374167803
302	414.415588378906	184.595626831055	21	11	301	15.05	-22.7545166015591	-63.6373901367199	67.5831743053234	45.7114830533007	39.2231729773519	40.4726991737241	44.3784760497867
303	414.284637451172	180.216018676758	21	11	302	15.1	-2.61901855468068	-87.5921630859398	87.631308858556	55.4867370329178	40.1392618368356	43.5664440894806	44.1031040306613
304	413.966156005859	178.176483154297	21	11	303	15.15	-6.36962890626023	-40.7907104492205	41.2850364097648	61.8753813330407	42.8548572197409	46.5432272754988	43.5800429803788
305	415.894470214844	176.225250244141	21	11	304	15.2	38.5662841797	-39.0246582031199	54.8660388883662	53.8056409125066	47.3147743495411	45.6893563146872	44.5504546739208
306	413.459808349609	177.801864624023	21	11	305	15.25	-48.6932373047	31.5322875976403	58.0113482031932	41.9331369107793	48.4944442683364	45.3593651957362	44.8826779041715
307	414.618774414062	177.086959838867	21	11	306	15.3	23.1793212890602	-14.2980957031205	27.2344722026529	39.998231386181	47.325841630439	42.7121667452526	45.4393098460819
308	413.280059814453	176.63346862793	21	11	307	15.35	-26.7742919921795	-9.06982421873977	28.2687888499194	39.1428116661644	45.5362041734711	45.2477961761059	44.9432382563108
309	412.464874267578	175.279388427734	21	11	308	15.4	-16.3037109375	-27.0816040039199	31.6105087867735	35.1135072036322	49.3048851060378	45.3640257850351	44.1192388091988
310	414.994110107422	175.246704101562	21	11	309	15.45	50.5847167968795	-0.653686523440342	50.5889402882827	40.8460423483713	47.7081425382888	47.7021716271652	43.650175913882
311	413.197692871094	175.84440612793	21	11	310	15.5	-35.9283447265602	11.9540405273602	37.8648258905322	49.1392714361629	45.44566367252	48.6066924609052	43.4063516515766
312	410.5234375	176.656555175781	21	11	311	15.55	-53.4851074218795	16.2429809570199	55.8971479263487	58.6115388258945	46.2011605131534	51.0973780345205	43.1891198174318
313	413.684600830078	178.12776184082	21	11	312	15.6	63.2232666015602	29.4241333007801	69.7349342888773	56.2734734104132	50.3563305153762	47.1459129696745	44.0992106592525
314	409.742401123047	178.352355957031	21	11	313	15.65	-78.8439941406205	4.49188232421989	78.9718457354318	55.7778201414078	47.8731943503294	45.7140303151441	45.6068735287237
315	408.438629150391	176.909118652344	21	11	314	15.7	-26.0754394531193	-28.8647460937398	38.8986132108762	51.5562786779356	48.0895689047893	45.8039140722544	44.8378854120181
316	409.388214111328	178.402038574219	21	11	315	15.75	18.9916992187398	29.8583984375	35.3865595455052	51.5733895945895	48.718940653474	45.7540161710249	44.6760109976017
317	407.951782226562	179.383071899414	21	11	316	15.8	-28.7286376953205	19.6206665039	34.7894406089872	37.1348498747643	54.868914438602	46.5617924511118	43.3985056535336
318	408.993377685547	182.715087890625	21	11	317	15.85	20.8319091797	66.6403198242199	69.8204888721469	39.9056643991654	48.7556217658779	47.1179368742009	43.8386590581855
319	409.330871582031	182.746551513672	21	11	318	15.9	6.74987792968068	0.629272460939774	6.77914713630613	41.6600611655402	42.1231755242503	48.1036361889237	44.1842037272761
320	410.345092773438	185.181396484375	21	11	319	15.95	20.2844238281398	48.6968994140602	52.7526858328816	58.1815501992685	43.89968560622	46.6909344793392	45.2349093888965
321	410.114440917969	187.377243041992	21	11	320	16	-4.61303710938068	43.9169311523398	44.1585433773791	45.9378539371663	46.0623686695298	46.6440377429512	46.3217347102409
322	411.495880126953	193.082214355469	21	11	321	16.05	27.6287841796807	114.09942626954	117.396885777629	47.1115011737363	46.9224243890703	45.9055404611396	45.9360286051054
323	411.579284667969	192.660278320312	21	11	322	16.1	1.66809082031932	-8.43872070314035	8.60200756163601	47.8937068132747	43.8795432330257	44.6319772290245	46.576952223537
324	411.951171875	192.148818969727	21	11	323	16.15	7.43774414062045	-10.2291870117	12.647383319156	50.4646761735195	48.334078027518	44.6705197819486	46.358933464226
325	414.768218994141	192.450790405273	21	11	324	16.2	56.3409423828205	6.03942871092045	56.6637140305733	35.663298578872	45.2923000538891	43.986414509349	45.837607510746
326	414.535705566406	195.291961669922	21	11	325	16.25	-4.65026855470001	56.8234252929796	57.0133901786033	41.821232528885	44.5691348324284	43.9926567994672	44.5997397740529
327	414.240173339844	197.44123840332	21	11	326	16.3	-5.91064453124091	42.9855346679602	43.3899978043915	49.5566548812997	36.9421664836771	44.0848445618146	45.5098519348401
328	414.525085449219	199.390106201172	21	11	327	16.35	5.6982421875	38.9773559570398	39.3916773117011	42.6908932945035	40.508332692171	42.4295219402652	45.555060800624
329	415.749176025391	201.645568847656	21	11	328	16.4	24.4818115234409	45.1092529296801	51.3244950812294	38.6735934913372	47.2178640396469	43.0043816695171	46.3599436483359
330	415.90576171875	202.751281738281	21	11	329	16.45	3.13171386717954	22.1142578125	22.3349060965924	38.2210343884822	44.073143412478	42.7676471506279	46.7827731582999
331	414.365692138672	201.732864379883	21	11	330	16.5	-30.8013916015602	-20.3683471679597	36.9268911627718	39.195432855457	41.9229449294045	44.0367769595766	46.157537925125
332	415.564514160156	203.403625488281	21	11	331	16.55	23.9764404296807	33.4152221679597	41.1272022901161	44.8790731979941	41.247264734559	40.7746791756904	44.8815130818829
333	415.753753662109	205.608703613281	21	11	332	16.6	3.78479003905909	44.1015625	44.2636696465755	45.4553935304525	40.9795006475047	46.0079914773995	57.6477152163301
334	412.916839599609	208.410339355469	21	11	333	16.65	-56.73828125	56.0327148437602	79.7426967939149	45.1722963674718	37.6746853115161	47.0038366133079	70.1829945646137
335	412.419342041016	209.568862915039	21	11	334	16.7	-9.94995117185908	23.1704711914	25.2165077588844	44.2734950806358	40.2429942473667	45.8713009492377	81.9775474459895
336	410.774536132812	210.237640380859	21	11	335	16.75	-32.8961181640807	13.3755493164	35.5114053478683	42.7635684395523	43.5044190867248	43.4454633770809	93.859901669
337	408.943786621094	210.179901123047	21	11	336	16.8	-36.6149902343602	-1.15478515624034	36.633195855936	30.470297425038	44.6071918677037	44.4579114185685	95.8420299236768
338	407.150848388672	209.785980224609	21	11	337	16.85	-35.8587646484398	-7.87841796875966	36.7140364411579	35.0305949642808	51.5076502626281	43.992184727047	95.606301714312
339	407.971496582031	210.187973022461	21	11	338	16.9	16.4129638671807	8.03985595703978	18.2763417213436	41.8365418059777	46.7898091869689	44.616251107748	97.8253735054027
340	410.264495849609	210.899642944336	21	11	339	16.95	45.8599853515591	14.2333984375	48.0179954550983	44.9408886547716	47.6694584859973	46.8746118372606	98.179468725873
341	413.6435546875	211.719329833984	21	11	340	17	67.5811767578205	16.3937377929602	69.5411395563526	60.2517320857038	44.9679818247573	45.6710381072988	99.2390345842208
342	412.411834716797	214.017852783203	21	11	341	17.05	-24.6343994140602	45.9704589843801	52.1549300999055	63.1093209488998	47.6685581025779	43.8574857026263	98.2651647017812
343	412.439453125	219.681198120117	21	11	342	17.1	0.552368164060226	113.26690673828	113.268253595819	60.3083220077137	47.0048688065894	70.6634532036358	100.185309393302
344	410.841339111328	219.992828369141	21	11	343	17.15	-31.9622802734398	6.23260498048012	32.5642860373235	48.0994218435369	51.5578169039799	95.6954693472788	101.292091787955
345	409.656311035156	221.212631225586	21	11	344	17.2	-23.7005615234398	24.3960571289	34.0130007491681	50.3962275503843	53.5062294271546	119.96868038263	101.642727439324
346	410.010833740234	221.446716308594	21	11	345	17.25	7.09045410155909	4.68170166016023	8.49663873546847	33.758005527475	47.8376571278729	143.727146538533	101.306953796353
347	412.454650878906	223.484497070312	21	11	346	17.3	48.8763427734409	40.7556152343597	63.6389586341422	40.0063128590601	43.1077795375489	147.599215285539	101.918792510261
348	411.068420410156	224.06755065918	21	11	347	17.35	-27.724609375	11.6610717773602	30.077143481273	46.7041368465954	89.8192561446435	148.783081488359	100.975077489859
349	410.794708251953	227.246078491211	21	11	348	17.4	-5.47424316406023	63.5705566406199	63.8058226952488	47.5758924122089	144.601129507589	152.646365341288	100.142484949132
350	408.305236816406	229.525085449219	21	11	349	17.45	-49.7894287109398	45.5801391601602	67.5021206868445	35.8193315247136	192.267902279263	153.591290301118	100.172644094886
351	407.681945800781	229.368041992188	21	11	350	17.5	-12.4658203125	-3.14086914061988	12.855416563536	145.880506761812	242.486311252308	154.441292208865	99.7402167486339
352	407.662780761719	229.125991821289	21	11	351	17.55	-0.383300781240905	-4.84100341798012	4.85615419666582	249.195946156117	247.5298724685	155.755650227872	98.9676460032514
353	431.150634765625	212.083930969239	21	11	352	17.6	469.75708007812	-340.841217041	580.383019666765	337.83166771193	250.561294170128	154.362627309204	99.2606093934769
354	454.638488769531	195.041870117188	21	11	353	17.65	469.75708007812	-340.84121704102	580.383019666776	437.396730092408	253.734913778597	155.580346962601	99.1809803769329
355	434.474761962891	210.707473754883	21	11	354	17.7	-403.2745361328	313.3120727539	510.680728465908	459.240413412286	253.676351175082	157.414153929411	99.1337173194939
356	414.31103515625	226.373077392578	21	11	355	17.75	-403.27453613282	313.3120727539	510.680728465924	355.242081578445	261.044927289857	159.168444215624	98.9017346169393
357	416.065887451172	231.800140380859	21	11	356	17.8	35.0970458984398	108.54125976562	114.074570796058	258.273881401076	268.403520918195	159.379673601954	98.6937242464462
358	417.267913818359	234.57014465332	21	11	357	17.85	24.0405273437398	55.4000854492199	60.3913604975576	169.521034638233	218.905998473765	157.957970252671	98.6435220238704
359	414.335113525391	238.341003417969	21	11	358	17.9	-58.6560058593591	75.4171752929801	95.542018779934	84.6931244873072	166.559564417614	155.668718790516	98.854229661104
360	415.504760742188	241.475723266602	21	11	359	17.95	23.3929443359398	62.6943969726597	66.9164946516912	77.5666284241043	122.56040557956	153.470676352512	98.321395954994
361	417.264923095703	245.428604125977	21	11	360	18	35.2032470703	79.0576171875	86.5411777112946	82.5699153690856	75.8505771789399	153.809395389969	97.2218175528848
362	416.960968017578	249.338912963867	21	11	361	18.05	-6.0791015625	78.2061767578	78.4420904800442	74.845247434152	71.2294747354086	154.077806303877	97.3745893891146
363	415.720062255859	253.425033569336	21	11	362	18.1	-24.8181152343807	81.7224121093801	85.4077952224641	75.5997765208862	65.3546463352139	127.857765583318	96.0913132829266
364	416.812713623047	256.052856445312	21	11	363	18.15	21.8530273437602	52.5564575195199	56.9186791052659	67.0080298705727	57.6025238024352	102.666491406587	97.319615346886
365	417.717498779297	259.469543457031	21	11	364	18.2	18.095703125	68.3337402343807	70.6891400853621	64.8923210467128	53.2650015299417	78.2987542563577	96.9792024364449
366	416.1943359375	261.027923583984	21	11	365	18.25	-30.4632568359398	31.1676025390591	43.5824444597271	48.1393773013422	46.5738634900807	54.0763226953457	97.7226305702821
367	415.998870849609	264.415466308594	21	11	366	18.3	-3.90930175782046	67.7508544922	67.8635463607448	40.3598001707185	39.7520916895579	49.7882332073535	97.5611734042047
368	415.994384765625	264.333435058594	21	11	367	18.35	-0.0897216796795419	-1.640625	1.64307649561106	30.9302265389973	36.809532692871	48.5039625593819	99.0606911719541
369	415.112701416016	264.519195556641	21	11	368	18.4	-17.6336669921795	3.71520996094091	18.0207934521474	26.1396971095888	38.7734183955598	45.0620939809196	107.712481362896
370	415.154235839844	265.695526123047	21	11	369	18.45	0.830688476559089	23.5266113281193	23.5412719267562	14.611862332403	34.0371029331558	43.05150160887	116.271864104048
371	415.784729003906	264.943328857422	21	11	370	18.5	12.6098632812409	-15.0439453125	19.6297973126846	25.4796880843999	32.3020682117515	40.0023428969045	126.352614135513
372	415.279052734375	264.868255615234	21	11	371	18.55	-10.1135253906205	-1.50146484376023	10.2243724748159	37.1870366204012	28.3469916792985	38.9935285503571	136.633345726149
373	412.506378173828	265.252044677734	21	11	372	18.6	-55.4534912109398	7.67578125	55.9822052555955	37.1439793273143	31.6532787835499	37.8199992566489	122.433897701773
374	415.838745117188	267.135650634766	21	11	373	18.65	66.6473388672	37.6721191406409	76.5575361321538	38.4644393139143	32.521664159404	39.0588837311705	110.079412120194
375	414.787170410156	267.640075683594	21	11	374	18.7	-21.0314941406398	10.0885009765591	23.3259854613219	42.0821210261941	32.8380016877983	36.5442509434786	100.635977614689
376	415.054718017578	268.924102783203	21	11	375	18.75	5.35095214843977	25.6805419921807	26.2320972456845	37.8268694826999	33.4308223037282	36.2768169249401	90.6274053801274
377	415.65771484375	270.204895019531	21	11	376	18.8	12.0599365234398	25.6158447265602	28.3127810362147	27.8562916984068	38.2349654111563	35.7426732064551	89.5461173731292
378	414.320434570312	269.099029541016	21	11	377	18.85	-26.7456054687602	-22.1173095703	34.7059475381247	28.5320240482822	38.8304658204267	40.163412091237	89.6878615926516
379	415.07859802246	270.198135375977	21	11	378	18.9	15.1632690429608	21.9821166992199	26.7046472106885	28.3972052935421	39.3443490667812	59.7562439352759	88.2770946013377
380	415.836761474609	271.297241210938	21	11	379	18.95	15.163269042979	21.9821166992199	26.7046472106989	34.3878097961184	39.0513989538013	79.0730518555852	87.7758784281329
381	416.934051513672	271.952209472656	21	11	380	19	21.9458007812602	13.0993652343602	25.5580034719836	39.8340621581534	40.2515656381287	98.8958328810568	86.5751835500061
382	414.434204101562	270.456207275391	21	11	381	19.05	-49.9969482422	-29.9200439453	58.2658035490965	50.8324064351556	43.1383547336117	119.188885148422	85.7290144553426
383	413.767303466797	267.432006835938	21	11	382	19.1	-13.3380126953	-60.4840087890602	61.9372093482997	49.5707738593204	48.6735453989242	117.010029820228	84.4541567557303
384	410.277099609375	265.309692382812	21	11	383	19.15	-69.8040771484398	-42.4462890625205	81.6963685956994	52.1059259827152	86.9908237111477	117.492332833801	83.6172741418797
385	409.673217773438	264.487884521484	21	11	384	19.2	-12.0776367187398	-16.4361572265602	20.3964843315229	51.8888996711049	125.308102023372	122.97320097302	82.436537720889
386	411.364654541016	263.597045898438	21	11	385	19.25	33.8287353515602	-17.8167724609193	38.2337640889577	57.5130286396949	164.360843458385	127.178488064909	81.9572907819965
387	413.954406738281	264.808349609375	21	11	386	19.3	51.7950439453	24.2260742187398	57.1806719910447	123.14924098714	200.142804885687	129.304001538905	83.6103429819853
388	417.793792724609	267.161041259766	21	11	387	19.35	76.7877197265591	47.0538330078205	90.05785419125	201.045430187424	195.18959382003	130.871760625921	83.792828473226
389	438.110244750976	264.47021484375	21	11	388	19.4	406.32904052734	-53.8165283203205	409.877430332924	276.615760934056	195.640316600821	131.492095221756	83.5658710405537
390	458.426696777344	261.779388427734	21	11	389	19.45	406.32904052736	-53.8165283203205	409.877430332943	348.39671010027	206.89500299224	132.500255247396	83.2009016460158
391	437.884963989258	265.074066162109	21	11	390	19.5	-410.83465576172	65.8935546875	416.085417822117	332.866159000365	214.105410491689	133.148024203108	84.2048705934531
392	417.343231201172	268.368743896484	21	11	391	19.55	-410.83465576172	65.8935546875	416.085417822117	268.131392214503	215.469648344198	132.464500360328	85.0437734658609
393	416.744140625	268.208099365234	21	11	392	19.6	-11.9818115234398	-3.212890625	12.4050986917254	212.744575797055	213.069975852918	131.088314254812	84.6941475050457
394	415.862976074219	263.988952636719	21	11	393	19.65	-17.6232910156205	-84.3829345703	86.2035964036117	151.595060049323	175.993366732364	128.175664552589	84.3019934528987
395	417.88330078125	257.65625	21	11	394	19.7	40.4064941406205	-126.65405273438	132.943348245706	82.5425865881259	139.692408471419	128.328824498299	84.4955421810575
396	419.535430908203	252.392547607422	21	11	395	19.75	33.0426025390602	-105.27404785156	110.337839083457	93.2737927054715	101.93520494783	127.637764639053	84.7755393041897
397	423.065185546875	252.108657836914	21	11	396	19.8	70.5950927734398	-5.67779541015966	70.8230505161293	83.8553412502252	64.7861958349687	131.478012757515	84.214909761698
398	421.281951904297	249.328323364258	21	11	397	19.85	-35.6646728515602	-55.6066894531199	66.0611292784534	66.6402411457833	66.9870346895935	127.422244855215	84.1542267749605
399	421.517242431641	247.386962890625	21	11	398	19.9	4.70581054688068	-38.8272094726602	39.1113391273806	52.2753498463364	60.7110125043563	107.375498145832	83.9420276245269
400	419.550445556641	248.661010742188	21	11	399	19.95	-39.3359375	25.4809570312602	46.8678477234963	47.0298050818116	49.7626460043593	87.3287514364463	84.0016699259955
401	420.861114501953	247.250213623047	21	11	400	20	26.2133789062398	-28.2159423828205	38.5133825862224	40.7002766737155	41.1701187864163	69.5139083058493	83.6580300710134
402	421.322021484375	245.068603515625	21	11	401	20.05	9.21813964843977	-43.6322021484398	44.5953266935051	37.5666837584874	47.486377170833	50.8986617832999	83.0027001957616
403	419.948608398438	246.105163574219	21	11	402	20.1	-27.4682617187398	20.7312011718801	34.4134872379733	32.8850508629353	41.7745138575114	52.378265189863	82.6967292007405
404	419.845764160156	244.937515258789	21	11	403	20.15	-2.05688476563978	-23.3529663086	23.44337455124	30.0648877264962	38.7576295592992	51.1116540719962	83.6879273445665
405	420.373016357422	243.889709472656	21	11	404	20.2	10.5450439453193	-20.9561157226602	23.4596832457355	47.9429492598544	34.9650944014734	46.0178833890946	84.5381896449986
406	421.50048828125	243.422012329102	21	11	405	20.25	22.5494384765602	-9.35394287108011	24.4125669040272	42.8487510413073	37.0926116638687	42.3725905434704	86.0553589651027
407	427.928375244141	245.309509277344	21	11	406	20.3	128.55773925782	37.7499389648403	133.985634360296	39.948575360111	37.011127731631	39.1258179844911	87.4644634735316
408	428.375498453776	245.310704549154	21	11	407	20.35	8.94246419269962	0.0239054361998114	8.9424961452379	37.0451379400115	37.7694956901325	37.4366929239998	87.6589787780337
409	428.822621663412	245.311899820963	21	11	408	20.4	8.94246419272008	0.0239054361799163	8.94249614525831	44.1203356012412	41.512295639636	36.391960027298	79.8131963188764
410	429.269744873047	245.313095092773	21	11	409	20.45	8.94246419269962	0.0239054362003799	8.9424961452379	26.0793062034077	42.27312077383	35.5030846045953	73.0246683365195
411	426.820465087891	243.59912109375	21	11	410	20.5	-48.9855957031193	-34.2794799804602	59.7885552101758	32.6902403389576	43.5750623005244	34.1680359389191	67.0516808283193
412	424.774505615234	244.377502441406	21	11	411	20.55	-40.9191894531409	15.5676269531199	43.7804873711285	43.076015919161	30.7652587981492	33.540900031195	61.5582045370407
413	426.584564208984	243.313034057617	21	11	412	20.6	36.201171875	-21.2893676757801	41.9971668229875	47.5011036076485	33.0988719904881	34.3051441466692	64.5595343268336
414	423.583526611328	243.820068359375	21	11	413	20.65	-60.0207519531193	10.1406860351602	60.8713740462754	43.0297889998077	34.0262904952968	39.2001901365443	65.0546667274648
415	422.221435546875	244.56689453125	21	11	414	20.7	-27.2418212890602	14.9365234375	31.0679345876755	35.4512113928908	36.0410748077172	40.7475547916977	63.1994807246757
416	423.285858154297	243.027450561523	21	11	415	20.75	21.2884521484398	-30.7888793945398	37.4319821709715	33.5075036420187	31.2434602139694	44.4729532911526	62.0110891711866
417	423.566528320312	243.116241455078	21	11	416	20.8	5.61340332029999	1.7758178711	5.88759933654398	24.9765650714326	30.070672330759	43.4509141895478	61.5203987641991
418	422.730987548828	241.735427856445	21	11	417	20.85	-16.7108154296795	-27.6162719726602	32.278628068627	24.5810460077858	30.8407926032059	47.8957127008525	60.4191566143605
419	422.408630371094	242.587310791016	21	11	418	20.9	-6.44714355468068	17.0376586914199	18.2166811933452	19.4571314281312	36.8880846334526	52.2508944919211	59.6098039125571
420	421.228637695312	241.736877441406	21	11	419	20.95	-23.5998535156398	-17.0086669922	29.0903392694415	24.6901332686273	39.2219888095654	58.7205852365926	59.6299961028302
421	420.647674560547	241.843246459961	21	11	420	21	-11.6192626953	2.1273803711	11.8124092726984	28.1740815643932	45.3708442817807	64.5894533507894	59.2070594231711
422	420.707000732422	240.241714477539	21	11	421	21.05	1.1865234375	-32.0306396484398	32.0526085390244	48.7996041954726	56.1365695809464	72.2177472907815	58.4856345974927
423	419.601623535156	238.016189575195	21	11	422	21.1	-22.1075439453193	-44.5104980468801	49.6983695474564	53.862931611345	62.6925534112168	76.7408034638043	57.9948750652289
424	424.806854248047	234.899032592773	21	11	423	21.15	104.104614257819	-62.3431396484398	121.344294348742	71.2845571354302	70.4754984885455	78.9976793829335	57.7555137721184
425	426.895355224609	233.155914306641	21	11	424	21.2	41.7700195312398	-34.8623657226403	54.4069763488036	87.5830058932654	81.4000956654681	80.3810780602567	58.4616099241235
426	427.474761962891	228.243942260742	21	11	425	21.25	11.5881347656409	-98.2394409179801	98.9205368931243	97.2110252580404	97.9354464876094	81.6495877989028	58.1321789380624
427	426.392913818359	222.67073059082	21	11	426	21.3	-21.6369628906409	-111.46423339844	113.5448523282	92.1513927816183	114.364822250804	83.9149795439071	55.5805018087726
428	427.696868896484	217.955795288086	21	11	427	21.35	26.0791015625	-94.2987060546801	97.8384663713314	108.937259719591	122.640814324403	83.4016203047211	56.758591535203
429	427.817291259766	213.154998779297	21	11	428	21.4	2.40844726564092	-96.0159301757801	96.0461319666318	124.586335839789	121.107274132414	82.8276477978162	57.0870672234363
430	429.922088623047	206.566207885742	21	11	429	21.45	42.0959472656193	-131.7758178711	138.336311038668	141.146638608343	121.540167310948	83.7569076010652	58.6694897227212
431	425.256561279297	199.036117553711	21	11	430	21.5	-93.310546875	-150.60180664062	177.165917494111	148.070603390765	117.928331316025	84.2460829074231	58.8927472504015
432	418.705291748047	191.72444152832	21	11	431	21.55	-131.025390625	-146.23352050782	196.34636617097	150.063155483211	111.693389506868	83.4303691637903	60.7948092134373
433	415.543334960938	185.905075073242	21	11	432	21.6	-63.2391357421795	-116.38732910156	132.458290283442	134.143074902305	104.110687198225	81.6846059837886	62.0602358047918
434	412.315612792969	181.700729370117	21	11	433	21.65	-64.5544433593807	-84.0869140625	106.008892428861	111.270326792261	95.1797971070868	76.3108374076926	62.1239094402462
435	411.49560546875	178.880737304688	21	11	434	21.7	-16.4001464843795	-56.3998413085795	58.7359081341394	82.240140405393	86.1137195366623	76.1756650565493	62.9326690621654
436	410.028381347656	176.1044921875	21	11	435	21.75	-29.3444824218795	-55.5249023437602	62.8021769438935	60.1507710056861	70.5567193272367	71.7914045849722	63.5823274945023
437	407.798706054688	174.847122192383	21	11	436	21.8	-44.5935058593602	-25.1473999023398	51.1954342366289	40.2964387309631	52.4959160767766	67.7100894279974	63.5314859346377
438	408.832916259766	174.470733642578	21	11	437	21.85	20.6842041015602	-7.5277709961	22.0114432849081	38.0843641710198	40.7283976431746	65.6214703695536	62.8208686564715
439	409.160949707031	174.394119262695	21	11	438	21.9	6.56066894529999	-1.53228759766023	6.7372310552457	29.8431118622122	31.5144006829707	61.9232399549515	63.3299826304521
440	407.112854003906	173.174407958984	21	11	439	21.95	-40.9619140625	-24.3942260742199	47.6755353344227	22.7516917481602	30.8111628021505	58.6183942088497	63.3227965824048
441	407.386871337891	174.218856811523	21	11	440	22	5.48034667970001	20.8889770507801	21.5959153998555	21.3060242806632	25.6544778539194	53.1960411500136	63.4208827022162
442	407.784088134766	173.53955078125	21	11	441	22.05	7.9443359375	-13.5861206054602	15.738333666369	22.7323626349783	23.726789349127	49.371871136093	67.566182619548
443	407.046539306641	173.490844726562	21	11	442	22.1	-14.7509765625	-0.974121093760232	14.783105947423	23.5379614332813	27.1322535408817	47.3796681457793	71.2703385116691
444	407.423156738281	174.073104858398	21	11	443	22.15	7.53234863279999	11.6452026367205	13.8689228268213	21.4658438456266	28.6666828028161	45.2501394975588	73.1833462837586
445	405.277465820312	175.515029907227	21	11	444	22.2	-42.9138183593807	28.8385009765796	51.7035293259377	24.7018869500937	31.1230688810371	45.484260064074	76.7697870058459
446	404.828918457031	175.176818847656	21	11	445	22.25	-8.97094726561932	-6.76422119141989	11.2353274615819	32.9584828011002	35.8353629727904	45.5150671901018	77.6892965625866
447	405.386688232422	173.681533813477	21	11	446	22.3	11.1553955078193	-29.9057006835801	31.9185491887047	34.6010029706539	46.2478261954094	43.1479923253683	77.3642802813624
448	403.005279541016	175.160522460938	21	11	447	22.35	-47.6281738281193	29.5797729492205	56.0660852024554	38.7081763287929	54.030938648384	42.2401170082219	77.2483355180281
449	401.956787109375	175.506423950195	21	11	448	22.4	-20.9698486328205	6.91802978513977	22.0815236745901	50.2048820999542	58.9858783121468	43.832317463088	77.1939170689198
450	398.470184326172	176.449783325195	21	11	449	22.45	-69.7320556640602	18.8671875	72.2393961166326	67.7937654407252	60.1573573259974	42.8886855637445	78.7497230895963
451	396.713195800781	173.497039794922	21	11	450	22.5	-35.1397705078193	-59.0548706054602	68.7188563173883	75.1033944956678	65.3756565262842	42.5956824970094	80.2223529087637
452	396.328979492188	167.516220092773	21	11	451	22.55	-7.68432617186022	-119.61639404298	119.86296589256	83.3707536536397	62.5691953016097	51.7019960753058	81.2154715110101
453	396.133575439453	162.889633178711	21	11	452	22.6	-3.90808105470001	-92.5317382812403	92.6142304771684	81.606538323202	57.3479804755621	60.8560710395495	81.106123966021
454	393.126220703125	161.884384155273	21	11	453	22.65	-60.1470947265602	-20.1049804687597	63.4183194644498	80.5464309526143	58.9979521233599	70.0558551598245	81.3361694025428
455	390.118865966797	160.879135131836	21	11	454	22.7	-60.1470947265602	-20.1049804687403	63.4183194644437	57.3446251624943	54.6543022464519	77.3639089551424	81.808974024993
456	387.111511230469	159.873886108398	21	11	455	22.75	-60.1470947265602	-20.1049804687597	63.4183194644498	39.5925664554565	49.3560020212284	83.587188540201	81.5115176682084
457	387.304092407226	159.880561828613	21	11	456	22.8	3.85162353514033	0.133514404299717	3.8539369419598	34.6251505930801	57.1561659552022	87.0184711347274	81.114996673757
458	387.496673583984	159.887237548828	21	11	457	22.85	3.85162353515966	0.133514404300286	3.85393694197913	27.7020661697018	67.6812034307149	88.8752006665027	81.3294215307658
459	386.688385009766	158.135681152344	21	11	458	22.9	-16.1657714843591	-35.0311279296801	38.5812401525681	18.1655730898426	81.1258320075022	92.464594182888	81.4430229322013
460	387.4833984375	159.336502075195	21	11	459	22.95	15.9002685546795	24.0164184570199	28.802897347552	56.96770674791	94.5704605842875	98.8810519703428	80.8051151494596
461	387.07568359375	160.009414672852	21	11	460	23	-8.154296875	13.4582519531398	15.7358540651541	95.7698404059734	101.798720554118	107.248664667514	80.671013732022
462	383.304382324219	169.155632019043	21	11	461	23.05	-75.4260253906205	182.92434692382	197.864605232297	127.626513421924	111.467746967845	113.059071885927	81.0194966189521
463	379.533081054688	178.301849365234	21	11	462	23.1	-75.4260253906193	182.92434692382	197.864605232296	161.438854998873	120.402420857443	114.832579786263	80.8654515095562
464	375.761779785156	187.448066711426	21	11	463	23.15	-75.4260253906398	182.92434692384	197.864605232323	185.431868018393	125.931236242416	117.422199307527	80.7545816021085
465	371.990478515625	196.594284057617	21	11	464	23.2	-75.4260253906205	182.92434692382	197.864605232296	165.96778718778	143.107801694234	118.133687985912	79.7787523543219
466	370.663513183594	203.248306274414	21	11	465	23.25	-26.5393066406205	133.08044433594	135.700919162754	145.035001308913	165.141327313799	117.507968146315	80.0508846118966
467	369.051635742188	208.010101318359	21	11	466	23.3	-32.2375488281193	95.2359008789	100.544201079232	124.235959062908	168.961977816652	119.082001022146	79.714616103468
468	367.505523681641	212.406173706055	21	11	467	23.35	-30.9222412109398	87.9214477539199	93.2006758379617	124.776748389594	161.983956141811	120.41872605331	81.5320297679897
469	366.443878173828	216.977996826172	21	11	468	23.4	-21.2329101562602	91.4364624023398	93.8693940022962	144.850786609206	153.718566607551	119.053728401315	86.8785354197958
470	365.104278564453	226.916549682617	21	11	469	23.45	-26.7919921875	198.7710571289	200.568551865729	171.956168445525	141.696915387536	118.721544735175	89.7094346875823
471	363.857376098632	238.654060363769	21	11	470	23.5	-24.9380493164199	234.75021362304	236.071110260809	178.932910974708	133.217215738512	118.746344967035	93.5838137183768
472	362.610473632812	250.391571044922	21	11	471	23.55	-24.9380493164006	234.75021362306	236.071110260827	183.201174152195	126.696255076446	110.336997162598	96.179590009792
473	362.471435546875	256.794281005859	21	11	472	23.6	-2.78076171873977	128.05419921874	128.084388483878	158.617082385479	120.435031249176	100.874831979563	95.6944284236251
474	360.782806396484	262.3017578125	21	11	473	23.65	-33.7725830078205	110.14953613282	115.21070988973	121.583644867818	112.176220560213	91.4533080443925	95.4156354832967
475	360.462524414062	266.170928955078	21	11	474	23.7	-6.40563964843977	77.3834228515602	77.6480930321475	81.4363417073682	94.3352877761157	82.1935957535014	96.454636799641
476	361.325897216797	268.565216064453	21	11	475	23.75	17.2674560547	47.8857421875	50.9039226725084	61.9371515236441	72.3513626202699	76.5145806835921	98.7277968204315
477	361.057250976562	270.311401367188	21	11	476	23.8	-5.37292480470001	34.9237060547	35.3345944585763	41.1512669682313	51.7120165085445	72.4107610722086	99.1423352591243
478	361.636474609375	271.726898193359	21	11	477	23.85	11.5844726562602	28.3099365234193	30.5884375652577	30.0534931667529	39.7657078173153	74.1888588694767	104.23039458197
479	361.913909912109	272.218017578125	21	11	478	23.9	5.54870605467954	9.82238769532046	11.2812871126667	23.1190803727214	29.1880494812337	81.2924766567036	108.450271324552
480	360.805969238281	272.224761962891	21	11	479	23.95	-22.1588134765591	0.134887695320458	22.1592240247551	21.9876913097207	22.6902761194664	80.5378174048218	112.914606637259
481	360.160186767578	272.716339111328	21	11	480	24	-12.9156494140602	9.83154296873977	16.2318587023511	17.5942641109865	19.8119456286723	79.9189627692397	115.449427094277
482	361.631561279297	272.524078369141	21	11	481	24.05	29.4274902343795	-3.84521484373977	29.677649143573	17.2248319942361	18.1252670679708	79.3001081336568	113.55163546819
483	361.200500488281	272.526000976562	21	11	482	24.1	-8.62121582031932	0.0384521484193101	8.62130157158664	15.3270590721799	27.9426864897775	76.5562770609875	111.653843842103
484	361.063842773438	272.977478027344	21	11	483	24.15	-2.73315429686022	9.02954101563978	9.4341265289144	16.5048108846233	50.4087327531942	73.4090716590666	110.681562920231
485	360.511077880859	272.66796875	21	11	484	24.2	-11.0552978515807	-6.19018554687955	12.6703594144744	14.2628428262209	66.7403470335279	74.7755856133701	107.247251257029
486	360.966796875	273.675750732422	21	11	485	24.25	9.11437988282046	20.1556396484398	22.120617764568	38.2911088685685	87.4865629182096	79.947625494548	105.16909502212
487	361.180267333984	274.574127197266	21	11	486	24.3	4.26940917967954	17.9675292968807	18.4678088515611	83.5926335121523	106.888199758769	79.2026694961028	103.969856739299
488	363.985778808594	280.368835449219	21	11	487	24.35	56.1102294922	115.894165039059	128.762631783325	118.153634994876	113.34684630466	88.0420631106307	103.5941977023
489	364.190063476562	292.164154052734	21	11	488	24.4	4.08569335936022	235.9063720703	235.941749746834	158.468314951796	117.630093836899	97.8468142477894	102.23792023366
490	365.167572021484	301.386260986328	21	11	489	24.45	19.5501708984398	184.442138671881	185.475366828092	199.513556691317	126.860895107274	107.107668539342	98.1469141615748
491	365.224685668945	312.570816040039	21	11	490	24.5	1.14227294922102	223.69110107422	223.694017549168	188.402583740751	140.083305360424	112.15250922152	93.255588677406
492	365.281799316406	323.75537109375	21	11	491	24.55	1.14227294921989	223.69110107422	223.694017549168	151.667554161647	140.280071924235	116.766273773781	88.0393574000493
493	365.219085693359	320.095520019531	21	11	492	24.6	-1.25427246094091	-73.1970214843795	73.2077670304934	135.568155219672	148.141439731484	122.432855704643	86.5077891247465
494	364.768127441406	322.669647216797	21	11	493	24.65	-9.01916503905909	51.4825439453193	52.2666018513115	121.698295769052	145.284895742385	129.90981779607	84.1466791230253
495	359.699249267578	321.306701660156	21	11	494	24.7	-101.37756347656	-27.2589111328193	104.978372118217	81.0465871571525	147.474990045157	132.300906760556	83.1556466478447
496	356.512084960938	314.278350830078	21	11	495	24.75	-63.7432861328	-140.56701660156	154.344720296068	107.880295722217	136.818455524831	133.823609360647	82.4576710638879
497	357.532775878906	314.231323242188	21	11	496	24.8	20.4138183593602	-0.940551757799994	20.4354744896724	138.902237323123	126.644347788794	135.528952406389	82.2218424134274
498	360.39609781901	304.265696207683	21	11	497	24.85	57.2664388020792	-199.3125406901	207.376309855815	159.381824870642	131.518865104625	132.999536535123	82.159605168395
499	363.259419759115	294.300069173177	21	11	498	24.9	57.2664388021008	-199.31254069012	207.37630985584	151.93861528061	142.18954175524	123.183363810616	NA
500	366.122741699219	284.334442138672	21	11	499	24.95	57.2664388020792	-199.3125406901	207.376309855815	172.242108420435	137.740918413838	115.756010918328	NA
501	367.098907470703	278.559936523438	21	11	500	25	19.5233154296807	-115.49011230468	117.128672345905	155.157434487034	127.563913360871	106.592214585572	NA
502	369.656936645507	273.024795532227	21	11	501	25.05	51.1605834960801	-110.70281982422	121.9529401888	145.476846187358	130.777832888544	96.7786066664417	NA
503	372.214965820312	267.489654541016	21	11	502	25.1	51.1605834960994	-110.70281982422	121.952940188808	116.100011957035	117.857633338763	96.4593011885055	NA
504	377.730743408203	261.766235351562	21	11	503	25.15	110.31555175782	-114.468383789081	158.97336835746	103.189211441131	101.081831878847	94.8842865869841	NA
505	379.983856201172	259.748382568359	21	11	504	25.2	45.0622558593795	-40.3570556640602	60.4921387042006	89.313557356653	84.0370317914988	91.5357076823194	NA
506	382.612167358398	259.795501708984	21	11	505	25.25	52.5662231445199	0.9423828125	52.574669766388	80.5578321904918	76.3659736463138	84.9677166332278	NA
507	385.240478515625	259.842620849609	21	11	506	25.3	52.5662231445403	0.9423828125	52.5746697664085	56.6868175703364	66.9128655440896	85.2410153307518	NA
508	387.837829589844	256.921691894531	21	11	507	25.35	51.9470214843795	-58.4185791015591	78.1743143580019	51.9740516259629	61.3997372723857	76.2771472261593	NA
509	389.777618408203	256.520141601562	21	11	508	25.4	38.7957763671807	-8.03100585938068	39.6182952566829	49.5427358514962	47.579031418728	NA	NA
510	391.623046875	256.459777832031	21	11	509	25.45	36.9085693359398	-1.20727539061932	36.9283089823332	44.5121737315262	45.3304969508003	NA	NA
511	391.623168945312	258.480682373047	21	11	510	25.5	0.00244140623976818	40.4180908203193	40.4180908940544	42.2416423542796	42.3715199055851	NA	NA
512	391.367828369141	259.827789306641	21	11	511	25.55	-5.10681152341931	26.9421386718807	27.4218591665587	38.4712452671197	39.7041977729596	NA	NA
513	393.065765380859	256.950317382812	21	11	512	25.6	33.9587402343591	-57.5494384765807	66.821657471769	38.6869422756377	34.6966611135558	NA	NA
514	394.103698730469	256.922149658203	21	11	513	25.65	20.7586669922	-0.563354492179542	20.7663098208833	35.200303959674	NA	NA	NA
515	392.248840332031	256.508880615234	21	11	514	25.7	-37.0971679687591	-8.26538085938068	38.0067940249233	34.8962218143929	NA	NA	NA
516	393.397796630859	256.483123779297	21	11	515	25.75	22.9791259765591	-0.515136718739768	22.984899314236	27.151679872832	NA	NA	NA
517	392.892822265625	257.675689697266	21	11	516	25.8	-10.0994873046795	23.8513183593807	25.9014484401532	NA	NA	NA	NA
518	392.866119384766	256.27099609375	21	11	517	25.85	-0.534057617179542	-28.0938720703205	28.0989477639644	NA	NA	NA	NA
519	NA	NA	21	11	518	25.9	NA	NA	NA	NA	NA	NA	NA
520	NA	NA	21	11	519	25.95	NA	NA	NA	NA	NA	NA	NA
521	NA	NA	21	11	520	26	NA	NA	NA	NA	NA	NA	NA
522	NA	NA	21	11	521	26.05	NA	NA	NA	NA	NA	NA	NA
523	NA	NA	21	11	522	26.1	NA	NA	NA	NA	NA	NA	NA
524	NA	NA	21	11	523	26.15	NA	NA	NA	NA	NA	NA	NA
525	NA	NA	21	11	524	26.2	NA	NA	NA	NA	NA	NA	NA
526	NA	NA	21	11	525	26.25	NA	NA	NA	NA	NA	NA	NA
527	NA	NA	21	11	526	26.3	NA	NA	NA	NA	NA	NA	NA
528	NA	NA	21	11	527	26.35	NA	NA	NA	NA	NA	NA	NA
529	NA	NA	21	11	528	26.4	NA	NA	NA	NA	NA	NA	NA
530	NA	NA	21	11	529	26.45	NA	NA	NA	NA	NA	NA	NA
531	NA	NA	21	11	530	26.5	NA	NA	NA	NA	NA	NA	NA
532	NA	NA	21	11	531	26.55	NA	NA	NA	NA	NA	NA	NA
533	NA	NA	21	11	532	26.6	NA	NA	NA	NA	NA	NA	NA
534	NA	NA	21	11	533	26.65	NA	NA	NA	NA	NA	NA	NA
535	NA	NA	21	11	534	26.7	NA	NA	NA	NA	NA	NA	NA
536	NA	NA	21	11	535	26.75	NA	NA	NA	NA	NA	NA	NA
537	NA	NA	21	11	536	26.8	NA	NA	NA	NA	NA	NA	NA
538	NA	NA	21	11	537	26.85	NA	NA	NA	NA	NA	NA	NA
539	NA	NA	21	11	538	26.9	NA	NA	NA	NA	NA	NA	NA
540	NA	NA	21	11	539	26.95	NA	NA	NA	NA	NA	NA	NA
541	NA	NA	21	11	540	27	NA	NA	NA	NA	NA	NA	NA
542	NA	NA	21	11	541	27.05	NA	NA	NA	NA	NA	NA	NA
543	NA	NA	21	11	542	27.1	NA	NA	NA	NA	NA	NA	NA
544	NA	NA	21	11	543	27.15	NA	NA	NA	NA	NA	NA	NA
545	NA	NA	21	11	544	27.2	NA	NA	NA	NA	NA	NA	NA
546	NA	NA	21	11	545	27.25	NA	NA	NA	NA	NA	NA	NA
547	NA	NA	21	11	546	27.3	NA	NA	NA	NA	NA	NA	NA
548	NA	NA	21	11	547	27.35	NA	NA	NA	NA	NA	NA	NA
549	NA	NA	21	11	548	27.4	NA	NA	NA	NA	NA	NA	NA
550	NA	NA	21	11	549	27.45	NA	NA	NA	NA	NA	NA	NA
551	NA	NA	21	11	550	27.5	NA	NA	NA	NA	NA	NA	NA
552	NA	NA	21	11	551	27.55	NA	NA	NA	NA	NA	NA	NA
553	NA	NA	21	11	552	27.6	NA	NA	NA	NA	NA	NA	NA
554	NA	NA	21	11	553	27.65	NA	NA	NA	NA	NA	NA	NA
555	NA	NA	21	11	554	27.7	NA	NA	NA	NA	NA	NA	NA
556	NA	NA	21	11	555	27.75	NA	NA	NA	NA	NA	NA	NA
557	NA	NA	21	11	556	27.8	NA	NA	NA	NA	NA	NA	NA
558	NA	NA	21	11	557	27.85	NA	NA	NA	NA	NA	NA	NA
559	NA	NA	21	11	558	27.9	NA	NA	NA	NA	NA	NA	NA
560	NA	NA	21	11	559	27.95	NA	NA	NA	NA	NA	NA	NA
561	NA	NA	21	11	560	28	NA	NA	NA	NA	NA	NA	NA
562	NA	NA	21	11	561	28.05	NA	NA	NA	NA	NA	NA	NA
563	NA	NA	21	11	562	28.1	NA	NA	NA	NA	NA	NA	NA
564	NA	NA	21	11	563	28.15	NA	NA	NA	NA	NA	NA	NA
565	NA	NA	21	11	564	28.2	NA	NA	NA	NA	NA	NA	NA
566	NA	NA	21	11	565	28.25	NA	NA	NA	NA	NA	NA	NA
567	NA	NA	21	11	566	28.3	NA	NA	NA	NA	NA	NA	NA
568	NA	NA	21	11	567	28.35	NA	NA	NA	NA	NA	NA	NA
569	NA	NA	21	11	568	28.4	NA	NA	NA	NA	NA	NA	NA
570	NA	NA	21	11	569	28.45	NA	NA	NA	NA	NA	NA	NA
571	NA	NA	21	11	570	28.5	NA	NA	NA	NA	NA	NA	NA
572	NA	NA	21	11	571	28.55	NA	NA	NA	NA	NA	NA	NA
573	NA	NA	21	11	572	28.6	NA	NA	NA	NA	NA	NA	NA
574	NA	NA	21	11	573	28.65	NA	NA	NA	NA	NA	NA	NA
575	NA	NA	21	11	574	28.7	NA	NA	NA	NA	NA	NA	NA
576	NA	NA	21	11	575	28.75	NA	NA	NA	NA	NA	NA	NA
577	NA	NA	21	11	576	28.8	NA	NA	NA	NA	NA	NA	NA
578	NA	NA	21	11	577	28.85	NA	NA	NA	NA	NA	NA	NA
579	NA	NA	21	11	578	28.9	NA	NA	NA	NA	NA	NA	NA
580	NA	NA	21	11	579	28.95	NA	NA	NA	NA	NA	NA	NA
581	NA	NA	21	11	580	29	NA	NA	NA	NA	NA	NA	NA
582	NA	NA	21	11	581	29.05	NA	NA	NA	NA	NA	NA	NA
583	NA	NA	21	11	582	29.1	NA	NA	NA	NA	NA	NA	NA
584	NA	NA	21	11	583	29.15	NA	NA	NA	NA	NA	NA	NA
585	NA	NA	21	11	584	29.2	NA	NA	NA	NA	NA	NA	NA
586	NA	NA	21	11	585	29.25	NA	NA	NA	NA	NA	NA	NA
587	NA	NA	21	11	586	29.3	NA	NA	NA	NA	NA	NA	NA
588	NA	NA	21	11	587	29.35	NA	NA	NA	NA	NA	NA	NA
589	NA	NA	21	11	588	29.4	NA	NA	NA	NA	NA	NA	NA
590	NA	NA	21	11	589	29.45	NA	NA	NA	NA	NA	NA	NA
591	NA	NA	21	11	590	29.5	NA	NA	NA	NA	NA	NA	NA
592	NA	NA	21	11	591	29.55	NA	NA	NA	NA	NA	NA	NA
593	NA	NA	21	11	592	29.6	NA	NA	NA	NA	NA	NA	NA
594	NA	NA	21	11	593	29.65	NA	NA	NA	NA	NA	NA	NA
595	NA	NA	21	11	594	29.7	NA	NA	NA	NA	NA	NA	NA
596	NA	NA	21	11	595	29.75	NA	NA	NA	NA	NA	NA	NA
597	NA	NA	21	11	596	29.8	NA	NA	NA	NA	NA	NA	NA
598	NA	NA	21	11	597	29.85	NA	NA	NA	NA	NA	NA	NA
599	NA	NA	21	11	598	29.9	NA	NA	NA	NA	NA	NA	NA
600	NA	NA	21	11	599	29.95	NA	NA	NA	NA	NA	NA	NA
601	NA	NA	21	11	600	30	NA	NA	NA	NA	NA	NA	NA
