# Supplementary material for: An automated feeding system for the African killifish reveals the impact of diet on lifespan and allows scalable assessment of associative learning
Source: eLife. 2022 Nov 10;11:e69008. doi: 10.7554/eLife.69008 (PMC9788828; doi:10.7554/eLife.69008)
Supplement: Figure 6—source data 3. [file elife-69008-fig6-data3.zip › Filtered and Interpolated Trajectories with Kinematics/t15_REC004 DLC_likelihood-euclidean-filtered_splines-interpolated_kinematics_02_resnet50_TrainAllTheThingsJun28shuffle1_1030000.csv]

	x2	y2	fishnum	recording_num	bodyparts_coords	seconds	velocity_x	velocity_y	velocity_xy	velocity_xy_5frame	velocity_xy_10frame	velocity_xy_20frame	velocity_xy_40frame
1	-2342.48086880222	-10453.9327440548	15	4	0	0	0	0	0	NA	NA	NA	NA
2	-2119.70160650001	-9464.63384670446	15	4	1	0.05	4455.5852460442	19785.9779470068	20281.4487452008	NA	NA	NA	NA
3	-1911.07876674025	-8538.48457586371	15	4	2	0.1	4172.45679519519	18522.985416815	18987.1110087689	14705.8123462692	NA	NA	NA
4	-1716.14060333245	-7673.42201367545	15	4	3	0.15	3898.763268156	17301.2512437652	17735.096549526	17777.419891156	NA	NA	NA
5	-1534.41537008614	-6867.38324228252	15	4	4	0.2	3634.5046649262	16120.7754278586	16525.4054278502	16567.72885142	13949.2046253325	NA	NA
6	-1365.43132081084	-6118.30534382777	15	4	5	0.25	3379.680985506	14981.557969095	15358.0377244342	15400.3612569136	14964.8101975093	NA	NA
7	-1208.71670931608	-5424.12540045408	15	4	6	0.3	3134.2922298952	13883.5988674738	14232.9935465208	14275.3172233741	13860.9285722077	NA	NA
8	-1063.79978941138	-4782.78049430429	15	4	7	0.35	2898.338398094	12826.8981229958	13150.2730362369	13192.5969043959	12799.3709454615	NA	NA
9	-930.208814906257	-4192.20770752126	15	4	8	0.4	2671.81949010246	11811.4557356606	12109.8763818282	12152.2005038626	11780.1376183716	NA	NA
10	-807.472039610245	-3650.34412224784	15	4	9	0.45	2454.73550592024	10837.2717054684	11111.8038329594	11154.1282929955	10803.2289968119	10251.3948853867	NA
11	-695.117717332863	-3155.12682062691	15	4	10	0.5	2247.08644554764	9904.3460324186	10156.0557217677	10198.3806340093	9868.64563203948	10397.7290039285	NA
12	-592.674101883636	-2704.4928848013	15	4	11	0.55	2048.87230898454	9012.6787165122	9242.63249218509	9284.95801336908	8976.3882800238	9505.48873523849	NA
13	-499.669447072088	-2296.37939691389	15	4	12	0.6	1860.09309623096	8162.2697577482	8371.53474130622	8413.861089228	8126.45798992143	8655.58330202632	NA
14	-415.632006707742	-1928.72343910752	15	4	13	0.65	1680.74880728692	7353.1191561274	7542.76327862701	7585.09076021636	7318.85623916143	7848.01872878457	NA
15	-340.090034600122	-1599.46209352506	15	4	14	0.7	1510.8394421524	6585.2269116492	6756.31921225398	6798.64826705213	6553.58514544083	7082.80527156416	NA
16	-272.571784558753	-1306.53244230935	15	4	15	0.75	1350.36500082738	5858.5930243142	6012.20407670952	6054.53534583353	5830.64781034768	6359.96173692241	NA
17	-212.605510393157	-1047.87156760327	15	4	16	0.8	1199.32548331192	5173.2174941216	5310.42002636393	5352.75446495378	5150.04889826925	5679.52650402954	NA
18	-159.719465912859	-821.41655154966	15	4	17	0.85	1057.72088960596	4529.1003210722	4650.97013521321	4693.30920165366	4511.79565859117	5041.59209611113	NA
19	-113.441904927382	-625.104476291384	15	4	18	0.9	925.55121970954	3926.24150516552	4033.85887422828	4076.204860479	3915.89983919758	4446.45649100742	NA
20	-73.3010812462512	-456.872423971297	15	4	19	0.95	802.816473622616	3364.64104640174	3459.09289575334	3501.44952948637	3362.38154631638	3895.66940301558	5477.79953616294
21	-38.825248678989	-314.657476732257	15	4	20	1	689.516651345244	2844.2989447808	2926.68237083622	2969.05597134881	2851.27784180534	3393.73503312239	5483.91256335625
22	-9.54266103511975	-196.396716717121	15	4	21	1.05	585.651752877385	2365.21520030272	2436.64337140079	2479.04521344137	2382.66472803528	2940.09028368095	4979.93449685746
23	15.0184278758328	-100.027226068746	15	4	22	1.1	491.221778219051	1927.3898129675	1989.00234452541	2031.4538909791	1956.72620230083	2531.17449987337	4508.54026528498
24	35.3297642443449	-23.4860869299889	15	4	23	1.15	406.226727370242	1530.82278277514	1583.8050846911	1626.35082313168	1574.05674285341	2163.13173301188	4068.26351515685
25	51.8630942608927	35.2896185562924	15	4	24	1.2	330.666600330956	1175.51410972563	1221.13628344197	1263.87992658418	1237.75366059034	1832.13984137378	3657.40108211649
26	65.0901641159523	78.3628082472411	15	4	25	1.25	264.541397101192	861.463793818974	901.167031599154	944.396433252844	956.822255897107	1537.76323336174	3276.5481334444
27	75.48272	107.7964	15	4	26	1.3	207.851117680954	588.671835055178	624.288888663295	669.068272265456	730.131669092644	1279.8430874487	2923.2359712153
28	83.512508103512	125.653311671712	15	4	27	1.35	160.59576207024	357.13823343424	391.584877868708	444.053430201591	550.553341155571	1057.58668282724	2596.25758044933
29	89.6512746169644	133.99646111952	15	4	28	1.4	122.775330269048	166.86298895616	207.164279754154	287.293688662532	410.363626826192	864.364956375083	2294.84973062507
30	94.3707657308334	134.888766200567	15	4	29	1.45	94.3898222773799	17.84610162094	96.0620731226444	196.383411601103	301.898136431181	704.204186939191	2019.24377279722
31	98.1427276355953	130.393144771996	15	4	30	1.5	75.4392380952382	-89.9124285714203	117.368323903857	156.710249058298	224.248624918144	570.096122784005	1767.38845203902
32	101.438906521726	122.572514690949	15	4	31	1.55	65.9235777226138	-156.41260162094	169.737503356154	151.658981386929	177.021446862128	454.380258476419	1537.39596236511
33	104.731048579702	113.489793814569	15	4	32	1.6	65.8428411595202	-181.6544175276	193.219065154683	159.742842660771	158.447163353645	361.497228543644	1328.92971320488
34	108.4909	105.2079	15	4	33	1.65	75.1970284059598	-165.63787629138	181.907941397305	161.203561173757	154.673169896752	288.508301529129	1141.65300931628
35	113.2858	100.3523	15	4	34	1.7	95.898	-97.1119999999999	136.481379491856	157.659482123153	170.654713288038	231.996892668815	973.783654176005
36	119.5158	100.564	15	4	35	1.75	124.6	4.23399999999987	124.671916468786	160.184077648992	183.369989670903	193.134529966381	823.746218965947
37	126.5851	97.77151	15	4	36	1.8	141.386	-55.8497999999997	152.017108103134	157.687358406575	178.628847860193	166.945438401066	691.364037034544
38	135.7908	93.16907	15	4	37	1.85	184.114	-92.0488	205.842042783878	181.566583915305	172.441115931718	150.923064787539	575.140936557601
39	144.2283	92.41401	15	4	38	1.9	168.75	-15.1012	169.424345185218	205.536418168049	166.652976232066	143.242970242724	475.780025922982
40	155.229104525352	85.8821231124488	15	4	39	1.95	220.01609050704	-130.637737751024	255.87750703551	199.598213597234	162.095648906449	142.818142578852	390.343838440003
41	165.4742	79.21021	15	4	40	2	204.90190949296	-133.438262248976	244.521087732505	184.698154214444	162.020435014619	141.041870955653	317.701650300901
42	171.5589	78.58924	15	4	41	2.05	121.694	-12.4194	122.326085249059	175.618594057557	156.869429940004	134.701641049271	257.160006138764
43	177.4505	75.68826	15	4	42	2.1	117.832	-58.0196000000001	131.341745869925	142.624713897594	143.398966221434	126.684926536397	207.72030675695
44	182.847	72.63306	15	4	43	2.15	107.93	-61.104	124.026544400785	118.504451861188	131.812770588697	120.174285620679	168.446357873874
45	186.788	70.36828	15	4	44	2.2	78.8200000000001	-45.2956	90.9081062356928	114.140646282773	114.981571869666	115.427466978232	138.213153134699
46	192.8129	68.9223	15	4	45	2.25	120.498	-28.9195999999998	123.919777550478	102.099778228424	98.7137522404038	109.729204570152	116.158293526845
47	197.8367	69.04722	15	4	46	2.3	100.476	2.49839999999978	100.507057356984	88.0069471198377	90.7744342383487	102.884986620386	101.124809967253
48	201.2853	68.17631	15	4	47	2.35	68.972	-17.4181999999999	71.1374055981802	87.3384298417391	80.9287371410769	92.6951902879673	91.8912577087036
49	203.9081	67.63479	15	4	48	2.4	52.4559999999997	-10.8304000000001	53.5623888578541	78.9230526196195	73.695595009292	87.195095470882	87.5573355372555
50	208.2512	68.18867	15	4	49	2.45	86.8620000000004	11.0776000000001	87.5655198451998	67.4082221939242	68.7592850500144	76.4834899408155	85.8668013531512
51	212.2965	68.80608	15	4	50	2.5	80.9059999999999	12.3481999999998	81.84289143988	59.7576960537297	57.4379741256847	65.3071778177959	83.2188788839488
52	213.2679	66.8918	15	4	51	2.55	19.4279999999998	-38.2855999999998	42.9329052285072	59.3842428987462	48.9005433007676	59.93975380111	80.1559328807435
53	214.8368	67.38381	15	4	52	2.6	31.3780000000003	9.84019999999987	32.8847748972076	50.1801402582896	41.9914143545007	53.9433849702553	75.7162581678453
54	217.3482	67.99523	15	4	53	2.65	50.2279999999996	12.2284000000002	51.6951230829366	35.9528956317499	42.5774203530667	48.3844142186197	71.5248997783145
55	219.3894	68.38055	15	4	54	2.7	40.8240000000001	7.70639999999986	41.5450066429168	30.392864407611	37.9854080119647	44.4294136005833	68.4637895251842
56	219.9	68.21971	15	4	55	2.75	10.2120000000002	-3.21679999999986	10.7066683071814	24.2251326552717	31.900603395188	39.182057087308	65.7174119208182
57	220.3417	68.83404	15	4	56	2.8	8.83399999999995	12.2865999999999	15.1327491078124	25.7705978073871	29.1050733638713	35.3041815334394	62.2267644030484
58	220.444	68.83513	15	4	57	2.85	2.04599999999971	0.0218000000000984	2.04611613551108	25.7906757656397	26.9580327994337	32.8594506298677	57.7588498095571
59	222.1718	71.25221	15	4	58	2.9	34.556	48.3416	59.4224488435137	27.8483111586262	23.0732334279473	31.8717008317865	54.0972816985531
60	221.2559	69.38219	15	4	59	2.95	-18.3179999999999	-37.4004000000002	41.64539643418	27.8172823201315	20.0995421511522	28.9154601274501	48.1684883300109
61	222.2908	69.55809	15	4	60	3	20.6979999999999	3.51800000000026	20.9948452721137	29.6909329435958	20.9261400489314	25.3958868122443	42.6707097092484
62	221.9374	70.21834	15	4	61	3.05	-7.06799999999987	13.2049999999998	14.9776049153392	20.3758690485076	21.7078197661112	25.6102247122159	40.3859783876237
63	222.282	70.67328	15	4	62	3.1	6.89200000000028	9.09880000000015	11.4143692528324	14.4084085366647	23.7274869052348	24.7475897992934	39.1232923250524
64	222.8571	70.95943	15	4	63	3.15	11.5019999999998	5.72299999999984	12.8471293680726	14.0039689392366	21.1659813105063	22.8755139359502	38.3464612817477
65	222.8671	70.36911	15	4	64	3.2	0.199999999999818	-11.8063999999998	11.8080938749654	15.5983572120909	19.8455122429356	21.5001120721364	39.2182928259596
66	222.4615	69.51156	15	4	65	3.25	-8.11199999999985	-17.1510000000001	18.9726472849732	17.7640408668738	18.8911702293005	21.7056192714847	39.447710830933
67	222.6176	70.64837	15	4	66	3.3	3.12200000000018	22.7361999999999	22.9495462796108	21.956093572505	22.1153760605605	21.5685421857111	39.9458568887704
68	222.0358	69.70055	15	4	67	3.35	-11.6360000000003	-18.9563999999999	22.2427875267468	25.2826159492064	22.537146799153	22.8225093311469	41.0718289634166
69	222.0216	71.39086	15	4	68	3.4	-0.283999999999764	33.8061999999999	33.807392896229	23.7783715193645	22.6777944439531	20.9994679262242	43.3078402990124
70	222.9866	72.43535	15	4	69	3.45	19.3000000000001	20.8897999999999	28.4407057584723	28.6323949090302	22.9006819931206	19.8534867192062	43.7417275864291
71	223.231	71.91756	15	4	70	3.5	4.88799999999969	-10.3558000000001	11.4514251357636	27.3102527314323	22.485098494038	20.0342416007009	45.5007786879321
72	223.7317	69.61028	15	4	71	3.55	10.0139999999999	-46.1455999999998	47.2196632279391	23.3994953154012	21.429264605311	20.8322029741373	48.5215486322628
73	222.9984	69.88079	15	4	72	3.6	-14.6659999999997	5.41020000000003	15.6320766387576	20.5187480370347	21.917531757059	24.3031996798494	53.4002522792658
74	223.1938	70.56616	15	4	73	3.65	3.90800000000013	13.7073999999998	14.2536058160732	21.1918254687115	20.8329545419421	28.3085083448757	57.4418978887165
75	223.5827	71.15041	15	4	74	3.7	7.77799999999957	11.6849999999999	14.0369693666401	14.2261343015919	19.8614611954769	34.0071720513358	61.7274491683486
76	223.6259	71.88999	15	4	75	3.75	0.86400000000026	14.7916000000001	14.8168122941476	16.5248107826856	21.1773129721012	39.7133645745579	67.0070508867708
77	223.7317	72.50045	15	4	76	3.8	2.11599999999976	12.2092000000001	12.3912073923408	18.2664137684831	19.5490298877142	44.5875322441014	72.7797232946007
78	224.1565	71.21242	15	4	77	3.85	8.49600000000009	-25.7606000000001	27.1254590442265	19.2041743539191	26.0692525605457	49.2842072969656	78.6687991422737
79	224.4883	70.11333	15	4	78	3.9	6.63600000000031	-21.9817999999998	22.9616207450606	21.1628004754908	33.9392222457982	54.7439797662383	82.2960664460828
80	223.7349	69.55743	15	4	79	3.95	-15.068	-11.1180000000002	18.7257722938202	24.8719254738365	45.113662109551	58.567995045408	86.28882925319
81	223.6157	70.78214	15	4	80	4	-2.38400000000013	24.4942	24.6099429020061	35.6136943384059	56.9416306550777	65.6056705636199	89.9634041360896
82	224.8712	71.68571	15	4	81	4.05	25.1099999999997	18.0714	30.9368323840691	49.6120307231133	67.7457998828917	71.4328725523097	92.6592282376866
83	228.2587	69.4811	15	4	82	4.1	67.7500000000003	-44.0922	80.8343033670734	71.023149865183	76.6508828368721	82.0529147592383	95.3146927779688
84	232.464	67.50215	15	4	83	4.15	84.1059999999999	-39.579	92.9533026685979	92.7204608346647	88.6550049905344	92.0082818414828	97.685061739661
85	238.4512	65.5771	15	4	84	4.2	119.744	-38.501	125.781368004168	110.619674291947	97.274528895339	101.954786264561	98.5906245547669
86	245.1059	65.53633	15	4	85	4.25	133.094	-0.815399999999897	133.096497749415	117.688071335338	110.034028155139	112.308482502057	99.5601929883235
87	251.067	66.38809	15	4	86	4.3	119.222	17.0352	120.432899670481	127.697979257956	123.316715216905	123.99090440349	99.4619764176762
88	256.6126	68.11686	15	4	87	4.35	110.912	34.5753999999999	116.17628858403	123.525907925495	138.036576957931	134.515088953401	99.7405422525953
89	262.3537	63.8549	15	4	88	4.4	114.822	-85.2392	143.002842281684	127.347595475613	150.077341437167	143.592664965941	100.29277901655
90	267.033	61.48315	15	4	89	4.45	93.5860000000002	-47.435	104.921011341866	136.013756141863	158.79591041957	152.724171787174	100.094248373789
91	274.6004	60.67673	15	4	90	4.5	151.347999999999	-16.1284000000001	152.204935500002	158.385082580523	167.675334349036	159.892566671478	100.787511617325
92	282.7878	60.56334	15	4	91	4.55	163.748000000001	-2.26780000000005	163.763703001734	172.456703616379	180.236008924089	164.486253501236	99.7850069507523
93	294.112	59.23668	15	4	92	4.6	226.484	-26.5331999999999	228.03292077733	194.065912913646	192.379295069929	166.326185876088	100.105796390988
94	304.331	56.17412	15	4	93	4.65	204.38	-61.2512	213.360947460963	208.003073222459	198.530324941348	167.061615134446	104.881140318883
95	314.6439	53.52242	15	4	94	4.7	206.257999999999	-53.0340000000001	212.967057828199	224.458261706314	208.173814679009	163.174077058198	106.743938830167
96	325.7069	52.68649	15	4	95	4.75	221.260000000001	-16.7186	221.89073704407	226.373507559335	209.751105187818	159.407021402089	108.811977902257
97	337.661867362662	49.7851931942723	15	4	96	4.8	239.09934725324	-58.0259361145539	246.039645421009	224.603946266318	205.655791785567	154.336420591251	111.49883521135
98	349.2214	47.04248	15	4	97	4.85	231.19065274676	-54.8542638854461	237.609150042433	222.281716444371	194.615794794245	150.196877208225	113.054569970804
99	359.4441	46.79658	15	4	98	4.9	204.453999999999	-4.91799999999998	204.513140995878	211.499137153177	184.045888831725	145.841578266861	113.73323412756
100	369.4112	45.37622	15	4	99	4.95	199.342	-28.4071999999999	201.355908718468	186.853321864819	167.552243696826	141.62050170217	113.968047574439
101	377.5972	43.49718	15	4	100	5	163.72	-37.5808000000001	167.977840588096	162.858082029156	151.138708455142	135.96935267103	115.714039555015
102	383.7371	43.58503	15	4	101	5.05	122.798	1.75700000000006	122.810568979221	143.487831397133	128.436832258413	128.137141349195	115.485516393967
103	389.4795	44.85728	15	4	102	5.1	114.848	25.445	117.632950864118	112.82277094928	108.014459346521	118.158678022737	114.993466831658
104	394.576	46.59031	15	4	103	5.15	101.930000000001	34.6606	107.661887835762	90.7782797571078	93.1528315923735	117.753998796282	113.983420339462
105	396.7604	47.58818	15	4	104	5.2	43.6879999999996	19.9574	48.0306064792021	70.0203426520075	75.0671887253307	111.533091395773	112.421390205103
106	399.5331	46.78112	15	4	105	5.25	55.4539999999997	-16.1412	57.755384627236	53.1708366638862	62.1876001542425	105.315473302456	109.825621843025
107	400.4822	46.72034	15	4	106	5.3	18.9819999999997	-1.21560000000002	19.0208834537198	42.8178317876139	50.6184909128232	99.0067660192096	108.104394315157
108	402.145	46.86718	15	4	107	5.35	33.2560000000001	2.93679999999995	33.385420923511	37.3116065013816	41.7015612512295	91.5940509882073	106.560367804265
109	399.4286	47.52469	15	4	108	5.4	-54.3279999999993	13.1502	55.8968634544008	33.5969205513771	51.4621087608394	83.8738032891783	103.728519149351
110	398.4218	47.33253	15	4	109	5.45	-20.136	-3.84320000000002	20.4994800480402	31.216639173639	55.5139390947212	75.2119233617048	101.529570198586
111	397.2709	45.74713	15	4	110	5.5	-23.0180000000007	-31.708	39.181954877214	30.2322858385729	59.4922381497705	71.5355124385512	97.9853262897727
112	396.9919	45.52605	15	4	111	5.55	-5.57999999999993	-4.42160000000001	7.11947656502915	60.1063857340649	69.5766997800059	66.4847792866988	94.5187761408051
113	395.5787	45.69432	15	4	112	5.6	-28.2639999999992	3.36539999999999	28.4636542481804	73.7162716880609	75.1736426298935	63.660747787227	89.6833505087754
114	387.3796	51.86777	15	4	113	5.65	-163.982000000001	123.469	205.267362931861	85.3875557481639	74.5947749859831	60.9052255444768	85.256087579356
115	383.8749	54.5732	15	4	114	5.7	-70.0939999999991	54.1086	88.5489098180202	107.936760386373	75.3566579980789	61.6687033520071	80.5873372732923
116	379.438822236143	56.5994158458051	15	4	115	5.75	-88.7215552771409	40.524316916102	97.538375177729	120.114999421214	80.88342472286	60.2442222839611	75.3754905867961
117	373.690691078538	58.2959809858466	15	4	116	5.8	-114.962623152099	33.93130280083	119.865499756073	89.0831642379013	82.3510676605743	61.8723680390625	69.7774945513622
118	369.2254	58.148	15	4	117	5.85	-89.3058215707606	-2.95961971693188	89.3548494223866	76.9970443080969	85.6199343232244	62.9238584003058	64.0666487184208
119	367.7263	56.14057	15	4	118	5.9	-29.982	-40.1486000000001	50.1081870152973	76.3792936975561	70.3483423281143	61.6154600318419	59.5442765751475
120	366.3333	56.3307	15	4	119	5.95	-27.8599999999994	3.80260000000007	28.1183101689979	56.7653749347757	67.8234676092929	61.4386386950019	55.6344478948898
121	361.7534	57.48237	15	4	120	6	-91.5980000000002	23.0334000000001	94.4496221250251	51.1248692252347	60.9962064181516	60.0012999085152	51.6391214297779
122	362.2543	58.45023	15	4	121	6.05	10.018	19.3571999999999	21.7959059421717	51.6135204183272	54.168036298119	60.9004109324152	49.4889578834978
123	364.372	56.2447	15	4	122	6.1	42.3540000000003	-44.1105999999999	61.1523208746816	58.649890910489	50.6740741707181	61.2080229948134	47.8514192811499
124	361.8336	56.92342	15	4	123	6.15	-50.7680000000005	13.5744	52.5514429807598	45.6131191387471	48.6361450777006	52.7581763624297	46.119308671227
125	358.931	55.6616	15	4	124	6.2	-58.0520000000001	-25.2364	63.300162629807	51.5706976614624	47.520619391925	49.6415831508111	45.5471293471601
126	357.4958	55.94693	15	4	125	6.25	-28.7040000000002	5.70660000000004	29.2657632663153	50.2232791162015	39.1191750941704	45.4355078711357	44.7802290922476
127	358.6559	53.64337	15	4	126	6.3	23.202	-46.0712000000001	51.5837985557482	45.6587697370741	39.4497542042561	40.5482230835147	45.225600721121
128	356.2769	54.96356	15	4	127	6.35	-47.5799999999992	26.4038000000001	54.4152281483771	36.3913478733609	36.7961116664024	36.5392464486343	46.5944593842974
129	355.4455	53.73137	15	4	128	6.4	-16.6280000000006	-24.6438000000001	29.7288960851227	32.6252310495938	35.1680103967451	35.2147498611166	46.3147122615447
130	356.2797	53.57816	15	4	129	6.45	16.6840000000002	-3.06420000000003	16.9630533112411	27.3288107470499	31.4596986923293	36.0569724280749	46.6949105483372
131	356.3001	53.0568	15	4	130	6.5	0.407999999999902	-10.4271999999999	10.4351791474798	23.3689442166034	29.8748093241199	31.7427304210045	47.1561062929159
132	357.5442	52.89111	15	4	131	6.55	24.8820000000001	-3.3138000000001	25.1016970430289	24.6772510564161	26.9284098689103	32.4931364802969	47.4241446024043
133	355.8397	53.19166	15	4	132	6.6	-34.0899999999999	6.01100000000002	34.6158954961445	26.5280495112977	22.4044187265505	32.0420907750728	47.4453550393369
134	355.7413	55.00251	15	4	133	6.65	-1.96799999999939	36.217	36.2704302841861	27.124387598646	21.7933546445326	31.3333917979771	43.7710068980067
135	354.9224	53.97892	15	4	134	6.7	-16.3780000000008	-20.4718	26.2170455856496	26.5280089907708	24.5933254642249	29.4255553423131	42.8971264140276
136	354.8719	53.30998	15	4	135	6.75	-1.00999999999999	-13.3788	13.4168695842212	21.4398932364976	24.3662857478386	29.3162359005341	45.4564264062329
137	355.2448	54.35121	15	4	136	6.8	7.45800000000031	20.8246	22.1198040036526	18.9094582326491	25.5365187563376	28.5788334031794	44.2479982400455
138	355.5341	53.99516	15	4	137	6.85	5.78600000000051	-7.12100000000007	9.17531672477887	22.658601417152	27.2880698837431	30.2650603682889	42.8858326539025
139	354.4314	53.57254	15	4	138	6.9	-22.0540000000005	-8.45240000000004	23.6182552649434	21.6081838970311	27.4987731992091	31.0139644912475	43.4150351906176
140	356.6757	53.44123	15	4	139	6.95	44.8860000000002	-2.62619999999998	44.9627615081638	24.5450285219044	27.3914119922968	31.9511824016724	43.8788280432491
141	356.4186	53.12412	15	4	140	7	-5.1419999999996	-6.34219999999999	8.16478198361694	33.1362465309885	28.7576624769483	34.3109126773167	42.1166343664195
142	358.0632	53.94973	15	4	141	7.05	32.8919999999994	16.5122000000001	36.804027128019	36.0880881657691	30.2292569374486	33.9478782723934	42.9949841135154
143	357.142	56.38809	15	4	142	7.1	-18.424	48.7671999999999	52.1314067701994	32.1242225674417	38.1257020100274	33.6826870838604	41.4837856267075
144	355.2672	56.79699	15	4	143	7.15	-37.4959999999999	8.17800000000005	38.3774634388464	35.9071410568655	40.2345743379625	34.7838374335837	41.85020531525
145	354.4492	55.84234	15	4	144	7.2	-16.3599999999997	-19.093	25.1434335165265	35.9134853529927	39.30903933912	36.1526696772442	43.3711671431832
146	354.4027	57.19551	15	4	145	7.25	-0.930000000000746	27.0634	27.079374430736	43.1151574890663	44.2555396067947	45.47734494133	43.2766002693464
147	356.0434	58.03234	15	4	146	7.3	32.8140000000008	16.7366	36.8357486086553	44.3810605101558	42.3592377884492	47.9477733965763	45.3266876410199
148	353.2815	54.59818	15	4	147	7.35	-55.2380000000005	-68.6832	88.1397674505671	46.4938561107983	40.0773042839778	49.2324188591707	45.9561775142325
149	351.492	55.93776	15	4	148	7.4	-35.7899999999995	26.7916	44.706978544294	52.603938156724	42.0689016679583	51.6153205201185	47.2580265401052
150	351.4587	54.1527	15	4	149	7.45	-0.66599999999994	-35.7011999999999	35.707411519739	48.8049902239057	44.9139273621915	51.7006836584233	47.3823514119408
151	350.8369	56.9663	15	4	150	7.5	-12.4360000000001	56.2719999999999	57.6297846603646	37.0394510788893	62.1970274057117	52.4905383118345	47.4778252107749
152	351.4938	57.56982	15	4	151	7.55	13.1380000000001	12.0704000000001	17.8410089445638	39.7567428257607	65.666289855704	53.4968317467339	48.3822796003045
153	352.391	56.41093	15	4	152	7.6	17.944	-23.1778	29.3120717254854	43.3339986135847	60.3391357083141	50.9254804783423	48.8784320113292
154	352.6075	59.31755	15	4	153	7.65	4.32999999999993	58.1323999999999	58.2934372786508	71.7901166546995	62.9960667022746	52.3670188325229	49.753470082628
155	351.0987	61.5321	15	4	154	7.7	-30.1760000000002	44.2910000000001	53.5936904588592	82.5275894875023	64.0923279777267	57.3167789440534	50.5006777989966
156	358.094	54.39234	15	4	155	7.75	139.906	-142.7952	199.910374865938	83.6388203377389	60.7255370168743	57.2369646381586	51.0196499862586
157	354.5235	54.59801	15	4	156	7.8	-71.4099999999996	4.1134000000001	71.528373108578	86.2353905787885	64.6344257050186	62.0745418788604	51.4589516309072
158	354.5115	56.34138	15	4	157	7.85	-0.240000000000009	34.8674	34.8682259766682	84.8506573418687	61.7736566727068	61.6472946601761	52.2178864530089
159	355.405	52.89139	15	4	158	7.9	17.8699999999992	-68.9998	71.2762884838988	49.6609573790492	62.6651359970876	63.5020885889628	52.2692155557027
160	357.7385	52.88901	15	4	159	7.95	46.6700000000003	-0.0476000000000454	46.6700242742601	46.741261922535	69.7196305259153	62.8135204222092	51.3860275068893
161	358.9293	53.02101	15	4	160	8	23.8160000000005	2.63999999999996	23.9618750518406	39.9084930076746	52.2769018706055	60.6447377442331	51.7542831011637
162	356.2903	54.08788	15	4	161	8.05	-52.7800000000002	21.3374	56.9298958260071	39.0948814153867	58.4827939020167	62.8166809282157	51.5856673541044
163	356.3252	54.09261	15	4	162	8.1	0.697999999999865	0.0946000000000424	0.704381402366516	54.5886037099619	62.955453612038	64.0741769387979	50.9465829742992
164	353.9538	51.71168	15	4	163	8.15	-47.4279999999999	-47.6186	67.208230522459	54.8928463621618	64.0081104756511	64.7231027316723	50.3026908464203
165	360.1514	52.05191	15	4	164	8.2	123.952	6.80459999999997	124.138635747136	70.2243258814984	61.5347128666917	64.848685920749	50.0658546475213
166	358.9509	51.62498	15	4	165	8.25	-24.0100000000007	-8.53859999999997	25.4830883128406	86.0024142164014	60.5639384715919	56.5619550311873	50.0996413419458
167	352.4069	52.96288	15	4	166	8.3	-130.88	26.758	133.58729342269	88.9213395359155	60.9989361514127	54.970129865238	49.6915744552252
168	352.0892	56.92992	15	4	167	8.35	-6.35400000000004	79.3408000000001	79.5948230768812	68.4808220234216	66.374697204889	55.203354046847	47.8167329116173
169	354.9656	54.02207	15	4	168	8.4	57.5279999999998	-58.1570000000001	81.8028571200296	66.235030581022	66.781069466257	52.9231105912869	48.3542891311831
170	355.6394	53.15664	15	4	169	8.45	13.4760000000006	-17.3085999999999	21.9360481846666	51.7735464213269	59.9777413155827	51.0713713553553	49.4987993814576
171	355.1856	52.60708	15	4	170	8.5	-9.07600000000002	-10.9912	14.2541311008423	46.7469801933766	60.847008191769	51.0180278904929	49.9081045601094
172	355.1604	55.67097	15	4	171	8.55	-0.504000000000815	61.2777999999999	61.2798726242148	44.6407993965985	51.4574658284594	49.6745029614749	50.8496093635515
173	352.799	54.31485	15	4	172	8.6	-47.2280000000001	-27.1223999999999	54.4619919371299	51.4746606077438	47.451254481656	50.9676854702561	52.5672794960901
174	352.3098	57.84471	15	4	173	8.65	-9.78399999999965	70.5972	71.271953136139	55.4589858025161	41.8381107069228	48.2383628603177	52.0868862103549
175	352.0678	60.63952	15	4	174	8.7	-4.84000000000037	55.8962	56.1053542403931	51.1413852355919	40.6080298440188	42.8149303509892	52.3906721906172
176	352.945159538849	62.1058747212948	15	4	175	8.75	17.5471907769804	29.3270944258961	34.1757570747039	48.1555287699353	41.4721173093939	42.962318045733	51.3204589432206
177	354.750284193398	62.9305784863065	15	4	176	8.8	36.1024930909798	16.494075300234	39.6918697895933	39.0354220172471	38.3500697715371	37.30860703159	50.642908830072
178	356.673541751248	63.386833008165	15	4	177	8.85	38.4651511570007	9.12509043716994	39.5327096088473	29.7413990802938	35.5606737356233	33.9861711630586	52.8091776269311
179	357.9053	63.74784	15	4	178	8.9	24.6351649750397	7.22013983669996	25.6714193726979	27.4852488162717	29.6956562543784	33.2064896734033	52.6649063331699
180	357.863263486018	64.2277645094054	15	4	179	8.95	-0.840730279639956	9.59849018810814	9.63523955562662	25.5587543074823	25.6521193863958	36.1840783407061	53.4104356522848
181	356.87448379072	64.8046249218307	15	4	180	9	-19.7755939059607	11.5372082485058	22.8950057545933	22.9658187013113	25.077627899697	39.1714713759857	53.9668167103249
182	355.493349254288	65.3974029571894	15	4	181	9.05	-27.62269072864	11.8555607071741	30.0593972456466	20.3558904915097	23.1597482347206	38.8825377988873	52.9399743379806
183	354.274248216903	65.9250803353949	15	4	182	9.1	-24.3820207476995	10.5535475641099	26.568031577992	21.5628396924977	20.5210878444612	41.0603820533823	55.0217223776551
184	353.771569018747	66.3066387763606	15	4	183	9.15	-10.0535839631198	7.6311688193141	12.62177832369	22.6700069831223	24.5748686398839	39.4506696890375	54.464362995149
185	354.5397	66.46106	15	4	184	9.2	15.3626196250593	3.08842447278806	15.6699855605669	20.7607421619588	31.7601268373933	39.9326584604855	51.649314764808
186	355.9397	66.21452	15	4	185	9.25	28.0000000000007	-4.9308000000002	28.4308422077159	18.0763569876111	36.8708254425776	46.0789628552538	60.7522856302766
187	355.0119	65.77731	15	4	186	9.3	-18.5559999999998	-8.74419999999986	20.5130731398294	28.7938467882581	39.4150058262375	46.3156877949059	70.0375231192693
188	355.5324	66.17872	15	4	187	9.35	10.4099999999994	8.02819999999997	13.1461057062534	41.9574139822889	46.5600903711413	50.4150012070152	74.6571134563083
189	356.902978707166	63.165305248338	15	4	188	9.4	27.4115741433206	-60.26829503324	66.2092273269249	51.0716439020328	49.2056831236966	52.4067020750528	76.0474224053182
190	359.4367	59.97455	15	4	189	9.45	50.6744258566789	-63.81510496676	81.487821530721	58.0692694905161	54.2131975345752	55.7494999492144	79.4712540765536
191	363.059142929033	60.7286350112541	15	4	190	9.5	72.4488585806603	15.081700225082	74.0019918064355	75.0438237546715	67.0802978108107	56.915605530157	80.8446043523908
192	363.3534	63.48805	15	4	191	9.55	5.8851414193407	55.1882997749181	55.5012010822456	69.6175194591352	69.4716273550912	56.2054457144864	81.0930329782179
193	358.5401	64.41076	15	4	192	9.6	-96.2660000000005	18.4541999999999	98.0188770270303	66.4689810868615	80.3089145695692	59.075759285054	81.2870752889236
194	357.4377	62.79757	15	4	193	9.65	-22.0479999999998	-32.2637999999999	39.0777058492433	83.0889517195885	80.2385355102217	60.6903631299804	81.4154862199445
195	357.7023	66.07416	15	4	194	9.7	5.29199999999946	65.5318000000001	65.7451296693528	80.8739852196662	79.7388730610355	60.4836991786269	80.7421935255319
196	359.1852	58.36031	15	4	195	9.75	29.6580000000006	-154.277	157.101844970071	85.5740053844669	76.9603856177364	78.5422532148202	80.9166206533186
197	356.9709	58.18387	15	4	196	9.8	-44.2860000000007	-3.52879999999999	44.4263685826342	90.8595515613082	72.9958856027353	102.766439206949	80.6563510341008
198	356.4923	64.24094	15	4	197	9.85	-9.57199999999943	121.1414	121.518977851033	93.0087650352095	71.5914281989666	115.328055749558	80.5597076318528
199	358.6549	61.78115	15	4	198	9.9	43.252	-49.1958	65.5054367334498	70.8318195158842	72.1750431362642	118.888355137233	81.9417592735166
200	358.580592569215	57.9573120762872	15	4	199	9.95	-1.48614861569968	-76.4767584742559	76.4911970388594	65.1177859858043	66.7542008226785	122.758429812401	83.344759048246
201	357.185582395381	56.1150304852495	15	4	200	10	-27.9002034766802	-36.8456318207541	46.2171173734443	57.6088510134664	90.0042086188296	122.517737328796	83.9299252049402
202	357.2047	56.90761	15	4	201	10.05	0.382352092379961	15.85159029501	15.8562009322348	53.4905347112202	136.061251058806	123.303528157548	84.7014615384241
203	360.094995825747	59.9531639637371	15	4	202	10.1	57.8059165149398	60.911079274742	83.9743029893437	40.4996366101475	150.347196929547	121.513768524465	84.9316258869353
204	362.2024	60.72904	15	4	203	10.15	42.1480834850604	15.517520725258	44.9138552222188	109.176597721775	157.538174764245	123.380302750852	85.6555960379275
205	361.6273	60.77375	15	4	204	10.2	-11.5020000000004	0.894200000000041	11.536706533496	207.004716131808	165.777986563767	121.551728590578	86.6239996522271
206	365.667436308509	79.8302828559167	15	4	205	10.25	80.8027261701807	381.130657118334	389.601922931582	243.085542845628	168.075089039855	115.754278451383	87.8716182441678
207	372.9264	104.0142	15	4	206	10.3	145.17927382982	483.678342881666	504.996792982399	261.585814817269	173.611170712362	114.997014273296	89.0583858798016
208	379.503624565594	115.480673359602	15	4	207	10.35	131.54449131188	229.32946719204	264.378436558442	291.056336517386	171.436108849963	110.70441405669	90.2999421292995
209	383.2083	121.2671	15	4	208	10.4	74.09350868812	115.72853280796	137.415215080426	226.973580357936	174.585562365439	111.47681647198	89.0492388030505
210	384.1041	129.1609	15	4	209	10.45	17.9160000000002	157.876	158.889315034083	140.217625292915	176.349256358478	110.940018147278	88.6388235726298
211	386.9889	131.0702	15	4	210	10.5	57.6959999999997	38.186	69.1881421343279	99.7866748542991	141.504348283937	110.944244879724	88.0192001283734
212	389.4084	133.6828	15	4	211	10.55	48.3899999999994	52.2519999999997	71.2170176572981	87.5853099136087	93.9327774877853	113.197477362362	87.6631887838916
213	391.7652	135.7138	15	4	212	10.6	47.1360000000004	40.6200000000001	62.2236843653608	61.64217619957	71.061631183834	110.787492488817	85.4975942441207
214	395.5661	136.0995	15	4	213	10.65	76.0180000000003	7.71400000000028	76.4083903769739	56.035116209939	65.4154581797164	110.620828945875	85.4739684943097
215	396.5635	135.0351	15	4	214	10.7	19.9479999999994	-21.2880000000001	29.173646463889	47.6479296826553	56.1020497307883	112.764300125827	98.2301845386075
216	398.4503	135.856	15	4	215	10.75	37.736000000001	16.4179999999999	41.1528421861732	42.3365875133689	53.8134007195918	97.2009832735154	116.984769450838
217	399.8036	136.4146	15	4	216	10.8	27.0659999999998	11.1720000000003	29.2810850208799	43.2456064458241	52.7837840123621	75.3503325526546	134.854410474301
218	401.4781	137.0281	15	4	217	10.85	33.4899999999993	12.2699999999998	35.6669735189285	50.5619232620065	50.13887612767	65.2718285090409	145.177724120459
219	405.4264	137.9195	15	4	218	10.9	78.9660000000003	17.8280000000001	80.9534850392499	51.5916852292446	46.6560955263104	59.2101224688678	151.882097104216
220	407.6183	140.37	15	4	219	10.95	43.8379999999995	49.0100000000001	65.7552305448013	57.9196383420688	49.1793438931765	54.5192173328584	153.89273118954
221	409.8535	140.9729	15	4	220	11	44.7040000000004	12.0580000000001	46.3016520223635	57.9411647419711	52.8976182630935	53.5206629279509	152.89114135548
222	412.772	141.8451	15	4	221	11.05	58.3699999999999	17.4439999999998	60.9208505850007	50.0665846067967	56.767887617524	52.0228494102348	155.61701311553
223	412.5876	143.6243	15	4	222	11.1	-3.68799999999965	35.5840000000001	35.7746055184401	47.7967645243465	59.4820258342478	49.4814199637765	159.260250792482
224	413.0396	145.6536	15	4	223	11.15	9.03999999999996	40.5860000000001	41.5805843633782	54.2035512969424	53.0047867580192	47.5676342377679	165.901448489468
225	415.7586	145.7379	15	4	224	11.2	54.3799999999999	1.68599999999969	54.4061301325502	55.6161368929791	52.9363849349286	74.9086404866366	174.799158769757
226	419.6588	146.0979	15	4	225	11.25	78.0039999999997	7.20000000000027	78.335585885343	61.0228869265245	53.22792513631	118.215260450293	175.067883620839
227	422.9577	146.9175	15	4	226	11.3	65.9780000000001	16.3919999999996	67.9837785651842	55.9429889092417	51.2619148081075	154.711806675306	172.674954162781
228	425.8596	148.118	15	4	227	11.35	58.0380000000002	24.0100000000001	62.8083556861667	58.0760053455107	48.823963799883	179.651034184228	175.921341451073
229	426.6673	148.0712	15	4	228	11.4	16.1540000000002	-0.935999999999808	16.1810942769643	52.2522989756776	48.4791729492255	192.287377736451	181.366470760914
230	429.2001	146.029	15	4	229	11.45	50.6560000000002	-40.8440000000002	65.0712123138952	46.9076927232359	100.637937080097	196.845444231802	184.700629715061
231	430.742	144.1111	15	4	230	11.5	30.838	-38.3580000000001	49.2170540361774	36.6250406732415	183.532902637493	194.838037831236	188.10581894478
232	431.7511	145.9105	15	4	231	11.55	20.1819999999998	35.9880000000004	41.2607473029757	41.0153569892092	252.655725733088	198.036548868699	188.700563949303
233	432.3166	145.841	15	4	232	11.6	11.3099999999997	-1.3900000000001	11.3950954361951	143.199868814683	299.820042534208	207.733009096148	187.644230583207
234	434.1495	146.3661	15	4	233	11.65	36.6579999999999	10.5019999999996	38.1326758568027	314.813506299308	331.569968714883	221.182068033062	186.932811181811
235	410.902397885484	129.366267497146	15	4	234	11.7	-464.94204229032	-339.99665005708	575.993771441263	458.40375874294	340.754503528676	236.834017413686	186.556156786329
236	374.0884	102.8588	15	4	235	11.75	-736.27995770968	-530.14934994292	907.285241459305	563.015044395174	336.448150526163	252.934783968163	186.180554207514
237	343.304388083964	80.6472759897895	15	4	236	11.8	-615.68023832072	-444.23048020421	759.212009521136	622.124580440557	344.81118292929	269.999575772908	186.494209770094
238	321.683497525158	64.9427171166403	15	4	237	11.85	-432.41781117612	-314.091177462984	534.451523697361	538.309138242669	366.642054392412	286.570854393104	186.448561645991
239	308.242927123205	55.0580058229026	15	4	238	11.9	-268.81140803906	-197.694225874754	333.680356083723	358.082794753017	393.884963116898	303.52281905296	184.684221438956
240	301.999875677729	50.3060245509263	15	4	239	11.95	-124.86102890952	-95.039625439526	156.916560451819	231.218607115639	373.030097747275	314.882042097264	184.491040030897
241	301.971541988352	49.9996557430614	15	4	240	12	-0.56667378754014	-6.12737615729799	6.15352401104513	170.269064389651	322.336665298832	322.690974961609	185.825841787082
242	307.175124854698	53.4517818416579	15	4	241	12.05	104.071657326921	69.0425219719299	124.891071334249	165.645345793239	287.343425812728	325.378278488372	186.233933171294
243	316.62782307639	59.9752852890658	15	4	242	12.1	189.053964433839	130.470068948158	229.703810067418	207.751057251882	273.321666252001	325.807041202638	189.524562328431
244	329.34683545305	68.8830485276351	15	4	243	12.15	254.380247533201	178.155264771386	310.561763101666	286.590535844648	275.475669391037	326.297988125853	191.239134049239
245	344.349360784303	79.4879539997158	15	4	244	12.2	300.050506625059	212.098109441614	367.445117745034	343.468244509818	289.009580665853	298.203673086021	191.314445912185
246	360.652597869771	91.1028841476579	15	4	245	12.25	326.064741709361	232.298602958842	400.350916974873	376.374268114351	308.933799397056	254.145847964734	190.669925196871
247	377.273745509078	103.040721413811	15	4	246	12.3	332.422952786141	238.756745323062	409.279614660098	385.305992988834	305.945374047454	218.276612864882	191.102047271707
248	393.230002501847	114.614348240526	15	4	247	12.35	319.12513985538	231.4725365343	394.233928090085	370.268104079823	284.972028012865	193.246089107753	190.821760506078
249	407.5385676477	125.136647070153	15	4	248	12.4	286.17130291706	210.44597659254	355.22038747408	331.277062949464	258.711013134809	177.08106514146	191.521712452944
250	419.216639746261	133.92050034504	15	4	249	12.45	233.56144197122	175.67706549774	292.255673199979	268.42250358509	223.377248424766	172.136635829991	190.699736481566
251	427.281417597153	140.27879050754	15	4	250	12.5	161.295557017839	127.16580325	205.395711323077	193.569787911378	185.955030630635	176.813645742927	190.525671322649
252	430.7501	143.5244	15	4	251	12.55	69.3736480569396	64.9121898492001	95.0068178382305	132.116033280783	149.209799917035	174.431317473889	189.986477995518
253	430.235	144.3798	15	4	252	12.6	-10.3019999999992	17.1079999999995	19.9703497215238	76.4863927697085	113.170511963506	171.316115560714	190.488946561522
254	430.6198	146.7463	15	4	253	12.65	7.69599999999969	47.33	47.951614321105	40.6329983118068	78.686460891884	161.296200065415	189.896520724158
255	430.701697457549	147.446903044825	15	4	254	12.7	1.63794915098038	14.0120608965003	14.1074706446064	29.9970962489793	55.2636909941295	145.794874410684	176.699935899963
256	430.187807436546	146.245780838293	15	4	255	12.75	-10.2778004200604	-24.0224441306401	26.1287390335684	32.7712360156336	44.6934920887977	128.405066425579	155.717942349833
257	429.53999630864	144.257276405472	15	4	256	12.8	-12.9562225581196	-39.7700886564201	41.8273075240929	25.2568885029848	42.9172609003245	112.204518770505	137.922734619797
258	429.220130445481	142.595732771436	15	4	257	12.85	-6.39731726318018	-33.2308726807202	33.8410485547953	34.0409892185505	57.6602031085628	95.0726666190521	124.872322262183
259	429.690076218717	142.375492961255	15	4	258	12.9	9.3989154647204	-4.40479620361998	10.3798767578611	48.7539858657887	63.8813869960218	79.5206058529277	117.832604219499
260	431.4117	144.7109	15	4	259	12.95	34.4324756256594	46.7081407749004	58.0279742224347	55.8374255516697	68.212500396602	66.5174308658675	114.561132768987
261	433.6223	149.1786	15	4	260	13	44.212	89.3539999999996	99.6937222697594	82.5491702014919	70.8551022205224	58.3603676836889	114.760367076299
262	432.6603	152.9191	15	4	261	13.05	-19.2399999999998	74.8099999999999	77.244505953498	102.505885489059	75.199237623976	54.594677502664	113.074286760178
263	431.7653	161.2411	15	4	262	13.1	-17.8999999999996	166.44	167.399771803907	102.384011574654	76.9748212745984	55.170851920405	109.882995929764
264	433.8895	166.3232	15	4	263	13.15	42.4839999999995	101.642000000001	110.163453195695	92.9562185752562	80.3547508139714	53.4950533224621	103.466413502883
265	434.0973	169.1866	15	4	264	13.2	4.1560000000004	57.2679999999997	57.418604650409	94.5610496962822	77.7711707376056	55.1961987139056	94.7515238880249
266	435.7551	171.2254	15	4	265	13.25	33.1560000000002	40.7760000000002	52.5547572727724	71.4004723477048	72.02724327858	57.2900367349316	85.7276672291295
267	438.1431	174.7573	15	4	266	13.3	47.7599999999995	70.6379999999996	85.2686615586283	58.203616138884	66.2720941050036	57.568856374712	76.8434029039648
268	437.2625	177.1822	15	4	267	13.35	-17.6120000000003	48.4980000000002	51.5968850610192	53.1583299005576	52.6815007322472	56.4985554166127	67.9445443803404
269	435.0538	177.1484	15	4	268	13.4	-44.1739999999993	-0.675999999999704	44.1791721515913	51.0982679819038	43.1087196489025	58.5841432975375	59.5416870042752
270	436.51	177.8342	15	4	269	13.45	29.1239999999993	13.716	32.1921734587766	37.9831385137249	42.1798970312092	56.9856297079825	52.6853114517592
271	438.373818583625	178.829074946455	15	4	270	13.5	37.2763716725001	19.8974989290997	42.2544476795034	33.9625291167897	43.7249712493408	52.7070884096706	48.2875618663048
272	438.7032	179.757	15	4	271	13.55	6.58762832749971	18.5585010709002	19.6930142177342	28.013823158921	39.938475125448	51.7172560464669	46.1978266040634
273	437.362692317462	180.583252833583	15	4	272	13.6	-26.8101536507595	16.52505667166	31.4938380763429	31.2014641618608	36.022289558627	48.4498762988148	46.6972130332461
274	437.5598	181.2776	15	4	273	13.65	3.94215365075979	13.8869433283401	14.4356423622479	36.3516745167778	36.8135357811035	45.6366269403504	46.0238589344355
275	439.9541	181.0354	15	4	274	13.7	47.8859999999997	-4.84399999999994	48.1303784734753	41.8938117371711	36.2000886783594	43.7081733653659	47.4523779628596
276	437.1656	179.0896	15	4	275	13.75	-55.77	-38.9160000000004	68.0054994540885	38.0820500004642	33.3869335407612	43.0502680326801	50.4313457405046
277	436.8807	181.4426	15	4	276	13.8	-5.69799999999987	47.0600000000002	47.4037003197009	45.6132484032861	37.1624179879302	41.4822870374242	50.7412823223302
278	437.4662	181.2334	15	4	277	13.85	11.7100000000005	-4.1840000000002	12.4350293928086	41.198713194858	44.2182518653823	40.8164221416287	54.1843499947025
279	434.8719	181.0022	15	4	278	13.9	-51.8860000000006	-4.62400000000002	52.0916343763571	30.4221925647446	48.1645342317983	39.5627681556228	58.148486160258
280	436.0949	180.553	15	4	279	13.95	24.4600000000003	-8.98399999999981	26.0577024313351	32.4310242386893	45.2364496995227	38.8531920376508	59.90018994119
281	436.7558	180.3043	15	4	280	14	13.2180000000005	-4.97399999999971	14.1228963035211	50.3544537303004	42.3755648160194	38.2147560489206	59.2339098749168
282	434.0472	181.2604	15	4	281	14.05	-54.1720000000009	19.1219999999998	57.4478586894246	50.7158200603106	43.0260989494005	37.8009757054627	60.02666451589
283	437.9136	177.9306	15	4	282	14.1	77.328	-66.5960000000001	102.052176850864	49.2741862041873	45.6105547246305	38.2235741460872	58.3499077359611
284	435.285	178.5248	15	4	283	14.15	-52.571999999999	11.884	53.8984660264083	54.3289370672943	42.3120005301421	38.5526645464089	56.6534104862411
285	434.455	178.9713	15	4	284	14.2	-16.6000000000008	8.93000000000029	18.8495331507184	53.6211736601116	41.5062953969421	39.7085572118135	56.7204839218989
286	436.1794	179.9235	15	4	285	14.25	34.4880000000001	19.0439999999995	39.3966506190563	40.8666557189607	43.0425785570801	43.5726547460776	55.8996689957423
287	438.0761	178.0083	15	4	286	14.3	37.9340000000002	-38.304	53.9090416535113	33.9081809999736	38.4395334229952	43.9137082699484	55.5484981069917
288	438.0434	179.922	15	4	287	14.35	-0.653999999999542	38.2740000000001	38.2795871451092	33.738404589697	32.2288964267922	51.8701445727924	54.5041070070189
289	438.7638	179.2946	15	4	288	14.4	14.4079999999997	-12.5479999999999	19.1060924314729	31.7562200468659	28.9407948610194	57.7128290229785	55.8695515897082
290	439.6254	179.0344	15	4	289	14.45	17.2320000000002	-5.20399999999995	18.0006510993354	23.2578931858787	34.1806647241044	62.8147501743975	55.9173002266662
291	440.597763611878	177.926235128918	15	4	290	14.5	19.4472722375599	-22.1632974216402	29.4857279049009	23.5911371346236	44.7697446761358	65.7607313401631	55.1061409616694
292	441.1249	177.7071	15	4	291	14.55	10.5427277624403	-4.38270257835995	11.4174073485749	23.9734087220653	44.8013175904964	68.336072985313	55.1007264656244
293	441.2495	179.7005	15	4	292	14.6	2.49199999999973	39.8680000000002	39.9458068888339	34.6229248585118	58.1297344209542	68.2499391731074	54.831929694122
294	441.9156	180.5133	15	4	293	14.65	13.3219999999994	16.2559999999996	21.0174503686811	57.7832693054056	73.1136575158149	67.6701940321318	55.6353502471354
295	440.2448	183.6596	15	4	294	14.7	-33.4159999999997	62.9260000000005	71.2482317815681	66.3447419951141	84.1232049518528	69.732794478432	55.3353134405724
296	444.6142	189.463	15	4	295	14.75	87.3879999999997	116.068	145.28745013937	92.6683317072848	88.4788841232461	68.7490699588045	55.0391312330663
297	443.6193	191.9851	15	4	296	14.8	-19.8979999999995	50.4419999999999	54.2247707971179	122.253906309565	98.2326125476309	69.6147091765592	54.9898506659338
298	446.2104	200.1626	15	4	297	14.85	51.8219999999997	163.55	171.563755449687	133.623485045194	104.270981919423	68.191791872409	55.7134008612796
299	446.1126	208.6093	15	4	298	14.9	-1.95600000000013	168.934	168.94532338008	119.174498941087	106.399593203244	72.1763350237936	55.0070529206977
300	446.333735604305	215.010287614344	15	4	299	14.95	4.42271208610009	128.01975228688	128.096125459714	130.120483100148	105.28492423276	72.9814084156817	55.2462145873913
301	444.8365	218.3414	15	4	300	15	-29.9447120860998	66.6222477131197	73.0425196188336	115.87363213156	92.7283952414732	71.9975258744182	55.7727014970185
302	439.4532	217.506	15	4	301	15.05	-107.666	-16.7079999999999	108.954691592423	90.5452800969238	94.4281007626219	72.400477225786	56.1676062182757
303	435.647	214.2383	15	4	302	15.1	-76.1239999999998	-65.3539999999998	100.32950060675	76.9463634203253	78.2538493238639	71.4402852421569	55.8499188618789
304	433.5954	214.753	15	4	303	15.15	-41.0320000000002	10.2939999999995	42.3035632068979	66.2822915418598	71.2390125317721	72.7180359478619	55.0567885223495
305	430.8432	213.5464	15	4	304	15.2	-55.0439999999992	-24.1319999999996	60.1015420767212	58.7357184250962	61.8396118795106	70.9620696693313	55.0533138010801
306	431.5222	214.2615	15	4	305	15.25	13.5799999999995	14.3020000000001	19.7221602265064	40.6340665161674	55.5161676255903	66.5056077200551	54.7505902448142
307	428.6581	216.3777	15	4	306	15.3	-57.2820000000002	42.3239999999998	71.221826008605	51.9327449666205	46.5683419039412	66.0659930619191	53.6617533930924
308	428.5116	215.909	15	4	307	15.35	-2.93000000000006	-9.37400000000025	9.82124106210641	46.7328603386959	38.6095885648912	59.5566571497669	54.0178813481898
309	424.4725	218.7529	15	4	308	15.4	-80.7819999999992	56.8780000000004	98.7969554591634	44.7500437093208	39.0364786924796	52.3012768184168	55.043864726325
310	423.514	220.1631	15	4	309	15.45	-19.1700000000003	28.2039999999995	34.1021189370981	34.4009653827862	36.639215105903	47.6776790003852	56.2399573129512
311	423.6205	219.6844	15	4	310	15.5	2.12999999999965	-9.5739999999995	9.80807707963131	36.585110613615	40.282820198637	45.7846716538739	57.1579883810783
312	422.701	220.0051	15	4	311	15.55	-18.3899999999994	6.41399999999976	19.4764343759317	26.1402124183387	37.7038853612162	43.9991394512384	57.1446558618125
313	421.6736	220.1466	15	4	312	15.6	-20.548	2.83000000000015	20.7419672162503	26.5455698731102	40.85946497567	43.4498985506505	56.8930282864392
314	419.9802	221.745	15	4	313	15.65	-33.8679999999999	31.968	46.572464482782	35.8155966879532	33.3635411050615	42.4433830125673	57.3056219467877
315	418.3881	222.5985	15	4	314	15.7	-31.8420000000003	17.0699999999999	36.1289062109555	41.0068053396463	33.5157461212599	40.3738331237282	56.237906420227
316	416.5468	220.4786	15	4	315	15.75	-36.8259999999998	-42.398	56.1582111538463	45.133819337725	36.0531756821574	40.7521105308239	53.212430552759
317	416.0027	218.2731	15	4	316	15.8	-10.8820000000003	-44.11	45.4324776343973	40.5868697917842	41.4299369985357	37.7087976096255	52.7146220559623
318	413.9628	217.9282	15	4	317	15.85	-40.7979999999998	-6.89799999999991	41.3770372066437	40.4859223694096	48.2902085364099	39.8439708239706	48.9110974284258
319	413.3885	216.8838	15	4	318	15.9	-11.4859999999999	-20.8879999999999	23.8377167530784	36.2907546763617	45.850287332655	37.9113944288564	45.3506389287806
320	413.6751	215.1258	15	4	319	15.95	5.73199999999929	-35.1600000000002	35.6241690990822	41.8530686574251	44.1084511415533	39.4985062102206	42.9004803402906
321	413.5397	216.8797	15	4	320	16	-2.70800000000008	35.0780000000003	35.1823726886068	51.4465977350948	41.2214008630108	42.3184508877384	42.349562413136
322	409.8777	216.9182	15	4	321	16.05	-73.2399999999996	0.769999999999982	73.2440475397143	51.1137048735257	37.7137098580349	41.8888344978389	41.1336040603969
323	413.6543	214.5321	15	4	322	16.1	75.5319999999995	-47.722	89.3446825949923	47.730979913697	38.8284766722712	42.3457713307216	38.7888227243711
324	413.5038	213.4337	15	4	323	16.15	-3.00999999999931	-21.9680000000005	22.1732524452327	46.1520470496599	42.4592477526514	41.8932079457135	39.0763106466412
325	412.9612	212.6716	15	4	324	16.2	-10.8519999999999	-15.2419999999995	18.7105442999391	33.5743510586447	45.4812662991814	41.5137431711226	38.2203008721183
326	412.5978	211.3565	15	4	325	16.25	-7.26800000000026	-26.302	27.2877083684212	26.2103556094476	48.5837260933194	39.9192533854628	38.2214783962066
327	412.3291	210.9139	15	4	326	16.3	-5.37400000000048	-8.85199999999998	10.355567584638	33.8047906317772	42.3477319971421	39.3632510500054	38.3611065987976
328	413.2883	213.3587	15	4	327	16.35	19.1840000000002	48.8959999999997	52.5247053490068	43.2315526846658	36.4013341250334	38.2655377070846	38.8464262632208
329	412.2758	210.527	15	4	328	16.4	-20.2499999999998	-56.6340000000002	60.145427556881	51.0154051369788	37.936128558772	38.4000010391443	36.8026512533095
330	413.3204	213.6491	15	4	329	16.45	20.8920000000001	62.4420000000003	65.8443545643819	51.1211129356395	38.919035200692	38.1232816801959	37.4210255732926
331	416.506	214.5493	15	4	330	16.5	63.7119999999993	18.0039999999997	66.2069706299865	46.5923126406192	38.6171059079149	38.9144531723982	37.7529441926351
332	415.9698	214.6423	15	4	331	16.55	-10.723999999999	1.86000000000035	10.8841065779411	42.0674664857669	41.012792241976	38.2680686695554	37.8943186983377
333	415.2168	213.3519	15	4	332	16.6	-15.0600000000009	-25.8080000000001	29.8807038739055	34.6065177167182	37.7025987418981	34.1277468980916	39.219169328743
334	416.9982	212.7635	15	4	333	16.65	35.6280000000004	-11.7680000000001	37.5211967826192	26.2188066788509	34.3407543256372	35.7092382807152	40.468607070894
335	415.8815	211.8751	15	4	334	16.7	-22.3339999999996	-17.7679999999998	28.5396107191387	30.9044715483126	30.7652970612104	36.0667686205085	42.4347656838555
336	417.0949	211.8822	15	4	335	16.75	24.2679999999996	0.142000000000166	24.26841544065	28.812884843177	29.245180251477	35.6908462615894	43.2396118945054
337	415.5297	211.1797	15	4	336	16.8	-31.3040000000001	-14.0500000000003	34.3124309252494	26.6140421655076	34.1884053419688	39.0134155879696	44.4642629802569
338	415.1128	210.3026	15	4	337	16.85	-8.33799999999997	-17.5419999999997	19.4227703482276	26.9240764057026	31.8541596711499	37.8488817024711	44.2325525974674
339	414.8372	209.0052	15	4	338	16.9	-5.51199999999994	-25.9480000000002	26.5269833942725	32.2715538241031	33.4823480026584	35.6939080777627	44.9740956869784
340	416.2634	209.4842	15	4	339	16.95	28.5239999999999	9.5799999999997	30.0897819201135	37.472339135625	33.214502040325	35.3435449363646	44.6070349748848
341	417.8531	207.49	15	4	340	17	31.7939999999999	-39.8839999999996	51.0058025326527	34.8954344991228	32.7645866152639	33.1874374975318	44.430054041197
342	414.866	207.9052	15	4	341	17.05	-59.742	8.30399999999997	60.3163574828586	40.3506538398092	37.0140389339631	33.8998028988366	43.9796339572681
343	415.1923	207.9252	15	4	342	17.1	6.52600000000007	0.399999999999636	6.53824716571656	39.5049276749473	37.9951646630441	36.0925673267644	43.9427051321078
344	416.1664	205.4176	15	4	343	17.15	19.4820000000004	-50.1519999999999	53.8030800977045	33.2576194064246	37.0470618298881	39.0440061960745	46.9580131977208
345	415.3254	206.3998	15	4	344	17.2	-16.8200000000002	19.6440000000001	25.8611510958041	36.5557387323013	39.9217928115188	43.3557881965883	49.6925107776491
346	415.8605	205.5687	15	4	345	17.25	10.702	-16.6219999999998	19.7692611900393	41.0948948269654	37.1296947435866	46.5599704035479	52.877580687204
347	416.5084	209.354	15	4	346	17.3	12.9579999999999	75.7060000000001	76.8069541122418	33.743469819967	33.6112004557044	49.5652749105084	56.5453040383157
348	415.6141	208.1978	15	4	347	17.35	-17.8859999999997	-23.1240000000003	29.2340276390374	40.3386579480903	40.3309749823789	50.1995674878501	56.6454287413821
349	414.9556	208.7389	15	4	348	17.4	-13.1700000000001	10.822	17.0459550627121	41.0017700807485	44.6056643894906	51.5481903348126	56.9313573325294
350	415.4135	211.6449	15	4	349	17.45	9.1579999999999	58.1200000000001	58.8370917364209	30.6666621791075	53.4970743528516	51.0907882695736	56.9446978047962
351	416.5412	211.891	15	4	350	17.5	22.5540000000001	4.92199999999968	23.0848218533304	39.5670551377923	60.3553541918319	49.9456549099959	55.9150254375249
352	417.4942	212.71	15	4	351	17.55	19.0599999999995	16.3800000000003	25.1314146040367	55.4678589590142	62.1165108870538	49.6911992449809	56.4631954259181
353	419.623	215.7201	15	4	352	17.6	42.5760000000002	60.2019999999999	73.7359924324614	66.6554907576129	62.4039703126561	53.7576633661241	56.1507080639218
354	420.0957	220.5244	15	4	353	17.65	9.45400000000063	96.0860000000002	96.5499741688213	79.7089383029152	66.049318839737	58.2067881147265	56.1177056135527
355	421.3225	226.1305	15	4	354	17.7	24.5359999999994	112.122	114.775250729414	93.5663595950001	62.2597837276285	63.3182529347898	55.9135439747519
356	420.4763	230.4663	15	4	355	17.75	-16.9240000000002	86.7159999999996	88.3520595798419	85.2408854875199	62.7616150764051	70.0643151128186	56.1222579230549
357	421.9205	234.9609	15	4	356	17.8	28.8840000000005	89.8920000000004	94.4185210644612	76.6307787204599	65.7711980342574	74.0771924886619	55.7241078318403
358	421.4863	236.5065	15	4	357	17.85	-8.68399999999951	30.9119999999996	32.1086218950606	57.8640766976441	67.1843517498693	75.4419757802931	55.9843718939912
359	420.3148	234.1017	15	4	358	17.9	-23.4300000000007	-48.0959999999999	53.4994403335215	45.8142918498951	71.8079118399624	78.1688065872961	57.3574866212165
360	420.2629	233.0559	15	4	359	17.95	-1.03799999999978	-20.9159999999997	20.9417406153354	37.9760364735147	73.1394315167281	78.5458506732278	58.4784480322582
361	421.1764	234.1236	15	4	360	18	18.27	21.354	28.1031353410967	49.1278180122186	79.7732760338054	78.642613377518	61.6719746026604
362	421.1074	231.3631	15	4	361	18.05	-1.38000000000034	-55.2100000000002	55.2272441825592	66.9850449594648	86.03787409027	79.0265879529996	60.5133324690501
363	423.2482	227.5266	15	4	362	18.1	42.8160000000003	-76.73	87.8675295885803	88.414786335812	88.4799812479301	76.2088488010793	62.383583511338
364	424.9786	220.6002	15	4	363	18.15	34.6079999999995	-138.528	142.785575069753	113.732260217716	90.2882943348552	73.191405031031	62.9736922422328
365	425.2245	214.2004	15	4	364	18.2	4.91800000000012	-127.996	128.090447497071	134.099711707025	94.8319176188272	68.4712997529155	63.6524541302713
366	423.6277	206.6325	15	4	365	18.25	-31.9359999999995	-151.358	154.690504750615	127.832144483642	94.5236116786308	65.684545442562	63.972795872711
367	424.158	198.7972	15	4	366	18.3	10.6060000000002	-156.706	157.064501629108	113.591543710246	92.2819778717418	61.882940753172	62.4425207567585
368	423.492	196.0503	15	4	367	18.35	-13.3199999999999	-54.9380000000002	56.5296934716616	101.249048901842	85.2333458522893	61.7691763001322	63.1299374312677
369	422.5725	192.5913	15	4	368	18.4	-18.3900000000006	-69.1800000000001	71.5825712027727	75.314963139546	74.5748982220995	63.1667829076205	63.8970815373743
370	421.7439	189.3775	15	4	369	18.45	-16.5719999999999	-64.2759999999998	66.3779734550549	50.4642440364583	63.803167989103	65.8661077949428	62.9365975904774
371	421.6868	188.1278	15	4	370	18.5	-1.14199999999983	-24.9939999999998	25.0200759391332	42.634547220937	51.5958148513186	73.3982942953249	63.247933323316
372	420.0885	188.4977	15	4	371	18.55	-31.9659999999999	7.39800000000002	32.8109061136689	35.5582527339534	37.7280074160741	71.3354656931193	62.8767850276936
373	420.1052	187.6288	15	4	372	18.6	0.334000000000287	-17.3779999999999	17.3812093940553	26.3572870763637	35.0583713523343	71.009503656552	62.338173753389
374	421.5844	188.672	15	4	373	18.65	29.5839999999998	20.8639999999997	36.2010987678548	27.8766665630912	36.0452714803857	67.7405963697391	60.3801450509937
375	421.9694	187.7289	15	4	374	18.7	7.69999999999982	-18.8619999999997	20.3731451671063	24.9917707956899	36.9002979710584	63.9866553257527	58.7886085043502
376	420.3391	187.6866	15	4	375	18.75	-32.6060000000007	-0.846000000000231	32.6169733727709	27.4821954837317	52.2729769120189	57.8812766326034	57.6031859830277
377	419.8052	186.9382	15	4	376	18.8	-10.6779999999992	-14.9680000000001	18.3864272766621	36.532290226818	50.3889535144968	50.8078490248551	55.8603779167298
378	420.4808	188.2681	15	4	377	18.85	13.5119999999995	26.5980000000002	29.8333328342644	47.4433088657531	56.7856614608147	50.8178990822422	55.4673655301905
379	421.306	184.28	15	4	378	18.9	16.5039999999999	-79.7620000000001	81.4515724832861	76.6692872609466	60.9062945173786	49.6253564874524	54.9360161433379
380	420.5775	180.6051	15	4	379	18.95	-14.5699999999999	-73.4980000000002	74.928238361782	75.7861362333037	64.1701426624024	47.3273445077269	54.653079220757
381	419.2837	171.7619	15	4	380	19	-25.8759999999995	-176.864	178.746865348738	86.0891274378977	64.1667384138882	47.853253269114	54.7526203061991
382	418.6119	171.5705	15	4	381	19.05	-13.4360000000004	-3.82799999999975	13.970672138448	85.2802988079393	63.8876906336361	46.7269821023876	54.2425627210165
383	419.6282	167.6321	15	4	382	19.1	20.326	-78.768	81.3482888572342	80.8969764590517	66.5774268121501	48.4674987056988	52.7739657702212
384	422.009030852856	164.580638097872	15	4	383	19.15	47.6166170571196	-61.0292380425602	77.4074293334939	51.6641895668297	63.2054414945192	47.5688850709565	52.2536750800824
385	424.58623282369	163.961274397716	15	4	384	19.2	51.5440394166808	-12.3872740031197	53.0116266173441	51.9892450339685	57.7543910443953	49.1059172557848	51.4272697573915
386	426.0657	164.6434	15	4	385	19.25	29.5893435261996	13.6425120456801	32.5829308876285	47.0657261864026	43.4335296262091	49.5218265234934	49.1714295760674
387	426.6174	165.1945	15	4	386	19.3	11.0339999999997	11.0219999999998	15.5959494741419	41.1305841810991	43.0650106902784	49.8378150802875	48.1093854957795
388	429.4442	164.9597	15	4	387	19.35	56.536000000001	-4.69600000000014	56.7306946194043	34.611805629739	40.1493359505829	49.1655547602487	49.134578014559
389	429.9238	167.2976	15	4	388	19.4	9.5920000000001	46.7579999999998	47.7317193069764	35.2028696855885	34.2314756245344	46.7052493790554	48.6439542566076
390	429.2896	166.4976	15	4	389	19.45	-12.6840000000004	-15.9999999999997	20.4177338605439	34.1407763465883	34.0416918491672	43.4400506465711	49.151552557571
391	430.8264	165.6056	15	4	390	19.5	30.7359999999994	-17.8399999999999	35.538251166876	33.2329457147632	34.8769146330987	36.1069463170733	50.8302067388755
392	431.2597	165.8826	15	4	391	19.55	8.66600000000062	5.53999999999974	10.2854827791411	27.3323670679697	35.7879395269389	37.1496597489136	50.9827162160608
393	433.5084	167.2067	15	4	392	19.6	44.9739999999997	26.4820000000003	52.1915414602787	33.4715780685954	31.7536827083473	34.5384278838903	51.1768304852815
394	432.6905	166.8045	15	4	393	19.65	-16.3580000000002	-8.04400000000044	18.228826073009	34.5509595806088	30.2050572635916	36.7667537904258	53.2494208265168
395	434.0042	168.9967	15	4	394	19.7	26.2740000000008	43.8440000000003	51.1137888636723	37.4351027072894	29.1257102487469	38.8678841890304	54.7121426340674
396	432.7885	167.3501	15	4	395	19.75	-24.3140000000005	-32.9320000000001	40.9351587269432	30.2744197019314	28.7803630079375	40.4615825195314	56.1104720349228
397	434.0161	167.4879	15	4	396	19.8	24.5519999999999	2.75599999999997	24.7061984125441	33.0777474592134	31.2343088075489	45.410921966704	57.1699770993947
398	433.4337	166.9115	15	4	397	19.85	-11.6480000000001	-11.5280000000001	16.3881264334886	24.7798424288984	28.9275198171978	47.4512569468757	56.9799887321898
399	434.3136	168.2625	15	4	398	19.9	17.5980000000004	27.02	32.2454648594188	23.0097664352662	39.3020319563171	47.6625520257628	56.758019836269
400	434.7534	168.4578	15	4	399	19.95	8.79599999999982	3.90600000000006	9.62426371209753	25.0335149078083	43.6940765288935	50.9757606074152	56.1646230211987
401	435.8653	167.3014	15	4	400	20	22.2379999999998	-23.1279999999998	32.0847787587819	27.5806199324641	46.0462504059642	53.807160208637	52.0678215597177
402	436.705	168.8268	15	4	401	20.05	16.7939999999999	30.5079999999998	34.8249407752545	45.5263164534208	55.033904406469	55.2384503297341	52.0506294240649
403	437.5809	169.9901	15	4	402	20.1	17.518	23.2660000000004	29.1236515567677	62.6083106288886	63.1488311854042	53.8861622648642	50.9606296904182
404	438.6687	175.991	15	4	403	20.15	21.7560000000003	120.018	121.973947464202	69.0827343766622	65.1200467879341	58.9299565820771	49.5057158436202
405	442.2737	179.0866	15	4	404	20.2	72.1000000000004	61.9119999999998	95.0342345894364	85.0342939051298	72.8258109660834	60.31836801235	50.1150908443935
406	441.126675102239	182.098420541047	15	4	405	20.25	-22.9404979552203	60.23641082094	64.4568974976497	98.7170424383443	78.8339574093365	62.6991175463523	50.4342685082554
407	436.211350165155	185.041648466483	15	4	406	20.3	-98.3064987416799	58.8645585087198	114.582738417592	84.7137771224473	79.2425918519192	64.502139118502	52.6814888149795
408	431.4549	186.1187	15	4	407	20.35	-95.1290033031	21.5410306703399	97.5373942228402	83.0433113032782	78.8448047125306	64.7944227041308	52.5929203044988
409	428.9745	185.3463	15	4	408	20.4	-49.6080000000006	-15.4479999999995	51.9576208847177	88.5851804420108	78.5578812078372	66.8107902934826	52.888992895651
410	425.2574	187.5751	15	4	409	20.45	-74.3419999999992	44.5759999999996	86.681905493591	73.4508897987087	76.9426594958064	68.8891953958262	54.5255782774035
411	421.381	190.0671	15	4	410	20.5	-77.5280000000009	49.8400000000004	92.1662431913126	58.972566986717	79.3519846867403	68.0286968023622	55.9755492052449
412	419.4812	190.4866	15	4	411	20.55	-37.9959999999994	8.38999999999999	38.9112852010822	72.4019852932271	73.9703738305349	66.9515990992161	56.9703530309368
413	418.2241	190.5084	15	4	412	20.6	-25.1419999999996	0.435999999999694	25.1457801628818	70.8420076883347	66.4400142228575	67.3828314969462	56.0341004662155
414	413.0842	187.5007	15	4	413	20.65	-102.798	-60.154	119.104712417268	70.1187889314699	68.5015337990312	62.2446778968146	56.1086809033953
415	411.0471	190.878	15	4	414	20.7	-40.7420000000002	67.5459999999998	78.8820174691291	74.4898578623611	64.9525798255689	61.3622974997567	55.0924974991586
416	406.6735	190.1892	15	4	415	20.75	-87.4720000000002	-13.7759999999997	88.5501494069887	73.9074614589979	57.2234361953879	60.4069544969793	54.6297316105685
417	403.6434	190.4127	15	4	416	20.8	-60.6020000000001	4.47000000000003	60.7666298555384	64.6010823048353	54.660606346513	59.952055663255	54.1450448137377
418	402.5507	190.6173	15	4	417	20.85	-21.8539999999996	4.09199999999998	22.2337981460654	59.0631519628032	55.9208582813617	57.7345836621218	55.1185026820291
419	400.853	193.8243	15	4	418	20.9	-33.954	64.1399999999999	72.572816646455	44.3280834593059	45.931474585792	58.1154337655392	54.6317220766135
420	399.8323	191.477	15	4	419	20.95	-20.4140000000007	-46.9459999999998	51.1923657589685	34.8313548306648	45.7819355037069	58.0753959473919	55.6509035691651
421	399.1992	191.8673	15	4	420	21	-12.6619999999991	7.80599999999993	14.874806889502	37.9342551037254	41.4619243072182	58.1439382018528	55.8765618047601
422	398.6377	192.222	15	4	421	21.05	-11.2300000000005	7.09400000000016	13.2829867123329	27.2618668667487	45.9337374959751	58.7022557321395	56.285183736807
423	399.1277	194.0447	15	4	422	21.1	9.80000000000018	36.454	37.7482995113687	32.5007190446107	49.0291531013861	58.1820386675667	57.5343434309448
424	399.773	194.7562	15	4	423	21.15	12.9060000000004	14.23	19.2108754615715	38.5957651551306	47.7293337320472	53.2874052247135	57.6685919224545
425	398.371	198.3626	15	4	424	21.2	-28.0400000000009	72.1279999999996	77.3866266482781	57.0361201612854	51.1982120692148	49.8666269859673	58.7649148221977
426	397.7995	200.5569	15	4	425	21.25	-11.4299999999992	43.8860000000005	45.3500374421017	60.1240510990467	59.0644402083177	46.5603456747847	58.698476412182
427	394.9261	204.9797	15	4	426	21.3	-57.4680000000001	88.4559999999999	105.484761743107	68.1968005973457	62.743905117766	43.7879505089735	55.9911017334259
428	394.6834	207.628	15	4	427	21.35	-4.85400000000027	52.9659999999996	53.1879542001754	69.8957050938189	60.4432190537718	45.4425826599274	55.2250323418011
429	395.9979	210.301	15	4	428	21.4	26.2900000000002	53.46	59.5746229530663	79.5331152615049	60.6433358636351	42.4526538597443	55.9455771780108
430	398.0791	214.057	15	4	429	21.45	41.6239999999993	75.12	85.8811491306442	68.4516900742466	53.9513184682276	42.4126117425039	54.2192697050536
431	395.9527	218.2225	15	4	430	21.5	-42.5279999999998	83.3100000000002	93.5370882805319	60.7623870084969	51.6587670423512	43.724426807158	52.1372010010939
432	397.8218	216.5564	15	4	431	21.55	37.3820000000001	-33.322	50.077635806815	53.0898711299245	41.6421635219719	45.6187683743979	52.1549787556776
433	398.4947	216.2556	15	4	432	21.6	13.4580000000005	-6.01600000000019	14.7414388714269	38.0069318426364	41.8560122184687	47.6858553649435	53.4004906431588
434	397.475	216.5473	15	4	433	21.65	-20.394	5.8340000000004	21.2120435602043	23.7844188231975	37.1759739874414	53.0925059480944	53.7715068322111
435	396.9803	216.3766	15	4	434	21.7	-9.89400000000046	-3.41400000000021	10.466452694204	14.8326369696972	33.6270114157931	56.1675321446388	54.1632544288394
436	397.684	217.2495	15	4	435	21.75	14.0740000000005	17.4580000000003	22.4245231833372	22.9496374284405	28.3844134059982	56.9899983273848	55.3090889124796
437	397.7818	217.0022	15	4	436	21.8	1.95599999999899	-4.94600000000048	5.31872653931379	21.2620768449583	28.4936316310299	52.0301478035967	56.7064688536426
438	399.6916	219.0035	15	4	437	21.85	38.1960000000004	40.0260000000003	55.3264411651432	29.2470909889498	34.9284916761153	52.7154810214804	59.295471668878
439	399.4751	218.4026	15	4	438	21.9	-4.32999999999993	-12.0179999999999	12.7742406427935	32.9844079887989	45.5416760325537	53.7757205904825	61.4210401384828
440	400.5393	220.6864	15	4	439	21.95	21.2840000000006	45.6759999999997	50.3915234141616	42.1546262923625	58.3837458210499	50.3631434627154	62.7083347222375
441	401.6541	222.4134	15	4	440	22	22.296	34.5400000000001	41.1111081825826	46.9073459237901	62.3212296124184	46.1304638003351	67.9712098703316
442	403.7632	223.8617	15	4	441	22.05	42.1819999999991	28.9660000000003	51.1698180571315	69.8212752201491	62.4181320852216	45.6077017792158	69.7323712289904
443	406.7496	226.4539	15	4	442	22.1	59.7280000000001	51.8439999999998	79.0900393222812	87.52040065315	63.574949824492	48.6189426187509	71.3031800271944
444	409.383	232.251	15	4	443	22.15	52.6679999999999	115.942	127.343887124589	91.6580512360379	70.3754671935235	54.2556084397087	72.7255091504572
445	412.1525	238.6192	15	4	444	22.2	55.3899999999999	127.364	138.887150579166	82.6816378780807	67.0992755096377	58.4598818717115	72.9872725793954
446	414.3618	240.7795	15	4	445	22.25	44.1860000000008	43.2060000000001	61.7993610970218	80.242553725194	63.8765141946719	64.0578321501744	73.3558838000814
447	414.2973	240.4718	15	4	446	22.3	-1.29000000000019	-6.15400000000022	6.28775126734537	70.9296591668979	62.7217719274017	69.6249871983117	72.6864460848697
448	416.3506	243.1121	15	4	447	22.35	41.0659999999996	52.8059999999999	66.8946185578478	46.6781503661254	62.3093935613866	73.1483606778286	72.7157865688838
449	419.6285	245.4719	15	4	448	22.4	65.5579999999998	47.1960000000001	80.7794143331083	36.094977153306	62.9695408468637	80.3894264172213	72.9219027038939
450	419.6166	246.3533	15	4	449	22.45	-0.237999999999374	17.6279999999997	17.6296065753036	42.7619059767227	58.5360179223729	83.004057701971	71.9780908897792
451	419.1746	246.3094	15	4	450	22.5	-8.84000000000015	-0.877999999999588	8.88349503292493	44.3762333975792	65.7944346879304	92.2179929335052	70.0787152173265
452	419.5973	248.2449	15	4	451	22.55	8.45400000000041	38.7099999999998	39.6223953844286	55.0094225268294	76.8318423114018	93.8459740835829	69.3494520837837
453	421.2147	251.6263	15	4	452	22.6	32.3479999999995	67.6279999999997	74.9662556621306	70.3938854786205	82.7217715311652	94.9205046894453	69.3461714336567
454	424.3448	257.5471	15	4	453	22.65	62.6020000000005	118.416	133.945359979359	95.4938922225549	90.4033856409191	92.3585123528201	69.7242312717043
455	426.9544	261.4892	15	4	454	22.7	52.192	78.8419999999996	94.5519213342592	110.901778646081	98.9088398943042	89.807013014152	70.1304108175701
456	430.0692	267.4428	15	4	455	22.75	62.296	119.072	134.383528752597	121.067309664751	120.559471672338	89.721769272778	70.2379405988331
457	432.15866991475	272.888814181551	15	4	456	22.8	41.789398295	108.920283631021	116.661827502059	125.797348755009	124.970176239764	93.3427443661426	71.9807313124451
458	434.5468	278.7075	15	4	457	22.85	47.762601705	116.373716368979	125.793910755482	127.423794309988	127.531615817504	92.7160921162873	72.1718121206782
459	437.685937311837	285.934997123221	15	4	458	22.9	62.7827462367395	144.549942464421	157.595555430647	145.625051122122	121.747483858776	92.0680848173054	72.754771993031
460	434.4645	289.9328	15	4	459	22.95	-64.4287462367402	79.9560575355792	102.684149109155	139.038573833447	121.078008105931	93.593038316843	72.0378719371085
461	423.5312	287.2007	15	4	460	23	-218.665999999999	-54.6420000000001	225.389812813268	133.995921970257	113.649103857625	94.0269666343179	72.8467619386084
462	422.486	283.1468	15	4	461	23.05	-20.9040000000005	-81.078	83.7294410586863	117.697618962544	109.853646420883	93.0912023883516	72.7305613809825
463	418.6225	279.9274	15	4	462	23.1	-77.2699999999998	-64.3880000000001	100.580651439529	114.732221901874	102.710412701409	90.0734002485625	71.9262329976737
464	417.4745	276.2995	15	4	463	23.15	-22.9600000000005	-72.5579999999991	76.1040403920836	81.6731565931289	93.7327839936917	85.1928541036999	68.9106747584987
465	416.0757	272.1353	15	4	464	23.2	-27.9759999999999	-83.284000000001	87.8571638058056	80.6687190083193	88.2772367393819	81.8009397634288	66.0854828273477
466	413.4215	270.7269	15	4	465	23.25	-53.0840000000001	-28.1679999999994	60.0944862695404	71.424903432562	67.4944615962974	76.4180490474918	65.6194777906815
467	409.6995	269.4487	15	4	466	23.3	-74.4399999999996	-25.5640000000005	78.7072531346379	69.7679490248393	61.2122285369389	74.3364754265785	66.4817656726388
468	407.5358	271.0938	15	4	467	23.35	-43.2740000000001	32.9020000000003	54.3615735607426	61.8222515768894	52.6151846796209	71.1952635635278	65.8926815721896
469	404.3129	272.1481	15	4	468	23.4	-64.4579999999996	21.0860000000002	67.8192683534699	53.3157665994658	48.6382243486233	65.1201175688407	64.3054068367069
470	402.514	273.7465	15	4	469	23.45	-35.9780000000001	31.9680000000005	48.1286765660561	41.7557380655586	42.5238714209265	61.071686172246	64.5581292542276
471	403.0754	274.4217	15	4	470	23.5	11.2279999999998	13.5039999999992	17.5620613824225	33.8054659266798	39.186994237358	53.4755309437115	64.8343761035987
472	402.3115	275.1353	15	4	471	23.55	-15.2779999999996	14.2719999999997	20.907110465102	27.5084996724073	38.8193044322736	51.6151486783821	64.3662193607282
473	401.5829	275.1881	15	4	472	23.6	-14.5720000000006	1.05600000000095	14.6102128663486	23.2254912649636	39.6801144256461	48.931961305902	63.2053888712001
474	402.7394085258	276.589159001233	15	4	473	23.65	23.1301705160001	28.0211800246593	36.3344370821072	25.0582218752503	36.5074511439898	45.4628371641774	60.4795460245113
475	403.6481	277.5681	15	4	474	23.7	18.173829484	19.5788199753406	26.7136345288376	35.8828707989886	33.8661356051101	42.3639526405434	58.2898212228707
476	403.3909	276.2568	15	4	475	23.75	-5.14400000000023	-26.2260000000003	26.725714433856	45.5547629246123	39.4566002911257	41.517186308585	56.5109834476742
477	406.802	274.6953	15	4	476	23.8	68.2220000000007	-31.2300000000005	75.0303550837934	45.5064026155722	42.0180688198253	39.620786979135	54.5914970813269
478	409.5164	273.1	15	4	477	23.85	54.2879999999991	-31.905999999999	62.9696734944675	44.5067799452567	45.2487379321832	39.0692710280919	52.5268197769962
479	408.9388	271.3903	15	4	478	23.9	-11.5519999999992	-34.194	36.0926355369067	53.8549787070011	42.2874499797315	36.5427288561083	48.6264672668859
480	408.875	270.3064	15	4	479	23.95	-1.27600000000029	-21.6780000000006	21.7155211772599	48.153266840662	42.2040338601604	35.5232201916121	46.6858137805968
481	410.0403	266.8228	15	4	480	24	23.306	-69.6720000000005	73.4667082425779	44.942712939754	43.847378379812	35.6417855728796	42.2841336542026
482	409.4552	264.5715	15	4	481	24.05	-11.7020000000002	-45.0259999999992	46.5217957520981	39.0684973438908	40.4222695259963	35.6412363331048	40.8628873318976
483	410.8835	262.7106	15	4	482	24.1	28.5660000000007	-37.2180000000003	46.9169039899274	39.9012877750641	38.4584276305377	36.3373774938376	38.7929713861027
484	410.8638	262.3751	15	4	483	24.15	-0.394000000000005	-6.71000000000049	6.72155755759084	33.839778052623	36.5780065682268	35.7662379453228	37.4592814523925
485	412.0855	261.9487	15	4	484	24.2	24.434	-8.52800000000002	25.8794733331264	32.6912722113306	37.180304778114	34.7787026823126	36.2813089591701
486	411.7132	259.8231	15	4	485	24.25	-7.44600000000105	-42.5119999999993	43.1591596303722	31.9741423213214	31.8269708546334	36.6039178478567	35.8111658986026
487	413.0104	258.25	15	4	486	24.3	25.9440000000006	-31.4620000000002	40.7792665456362	34.0875157925628	29.2644038463843	34.8465187360753	35.4086830688304
488	411.9851	256.3414	15	4	487	24.35	-20.5060000000003	-38.1719999999996	43.3312545398813	34.459321781164	27.4260170554921	33.8583759904647	34.3924832877686
489	412.8423	256.4529	15	4	488	24.4	17.1440000000007	2.22999999999956	17.2884249137977	29.8141636566439	29.245025910914	32.1328169649311	33.0320767943686
490	413.3693	255.17	15	4	489	24.45	10.5399999999997	-25.6580000000002	27.7385032761324	25.8375354814379	27.3533715044648	32.2999413889477	32.400811803459
491	412.6289	254.5028	15	4	490	24.5	-14.8080000000004	-13.3439999999996	19.9333690077719	22.8778917896629	29.3604573159014	31.0927363646937	32.7508488824267
492	411.8978	255.2492	15	4	491	24.55	-14.6219999999994	14.9279999999999	20.8961256696063	24.4025360292653	29.2707679461542	30.1106259854132	33.687121332424
493	413.2787	254.8908	15	4	492	24.6	27.6179999999999	-7.16799999999978	28.5330360810061	20.2474212277656	29.2583243503917	28.6539814663034	34.1192432270186
494	412.0429	255.0466	15	4	493	24.65	-24.7160000000008	3.11599999999999	24.9116461118096	28.9067509751589	27.6876273616353	29.4557257406076	33.6372111929582
495	412.3889	255.0852	15	4	494	24.7	6.92000000000007	0.77199999999948	6.96292926863401	32.7040004108705	27.4195779997813	30.1986652777968	33.4477016845532
496	412.2184	251.9283	15	4	495	24.75	-3.41000000000008	-63.1379999999996	63.2300177447385	35.6387569111206	30.3585018747539	30.1051454886202	33.8032358479678
497	410.443	252.8363	15	4	496	24.8	-35.5079999999998	18.1599999999997	39.8823728481641	30.9727186940054	30.9568481244421	31.1965791585258	32.5076379571518
498	412.5072	252.199	15	4	497	24.85	41.2840000000006	-12.7459999999996	43.2068185822566	34.591734771797	29.8819458771147	29.7156955474452	31.7369414965424
499	412.5643	252.2537	15	4	498	24.9	1.14199999999983	1.09399999999994	1.58145502623358	31.8102527743489	29.6664255703012	29.5214247326289	32.4071371438485
500	413.7204	251.7708	15	4	499	24.95	23.1219999999996	-9.65800000000002	25.0580096575922	29.2096958380137	33.0439590511288	29.2784034153059	32.3426933144027
501	412.8582	249.4603	15	4	500	25	-17.2439999999995	-46.2100000000004	49.3226077574981	24.1251348431089	30.8498336613389	29.8599121919739	31.23116234372
502	414.0174	250.1404	15	4	501	25.05	23.184	13.6020000000002	26.879588166488	28.3601324465971	33.1223903708973	31.7330063317432	32.213526117864
503	413.6963	250.9696	15	4	502	25.1	-6.42200000000003	16.5840000000003	17.7840136077324	31.4961833304606	30.1730667444988	31.9011089601996	31.8710702844587
504	413.0193	250.0551	15	4	503	25.15	-13.5400000000004	-18.2900000000001	22.7564430436748	29.8894145483289	31.3552221036225	31.5081844405936	33.0850244397491
505	414.9947	250.5519	15	4	504	25.2	39.5080000000007	9.93599999999958	40.7382640769099	37.0350849037809	31.1372288308305	32.1167006867937	34.9768200882417
506	412.9419	250.333	15	4	505	25.25	-41.0560000000009	-4.37799999999982	41.2887638468395	36.2209986458887	29.3613225091939	31.0025538480789	35.0944943189714
507	415.0429	248.0124	15	4	506	25.3	42.02	-46.4119999999997	62.6079399437481	34.3503117606479	32.5091645390442	30.1687571782284	34.6512721129536
508	415.1673	248.6867	15	4	507	25.35	2.48800000000074	13.4859999999998	13.7135823182711	30.7782743312004	33.9202720432844	29.6155070026202	34.5542495238155
509	414.5917	249.0299	15	4	508	25.4	-11.5120000000002	6.86399999999992	13.403008617471	28.8332304700589	33.3499433108861	32.6814573227659	34.5903085294967
510	415.5316	248.3779	15	4	509	25.45	18.7980000000005	-13.0399999999997	22.8780769296724	27.9832441743075	31.1894423224586	32.3854452398578	34.7382230345764
511	414.016	248.8179	15	4	510	25.5	-30.3120000000001	8.79999999999995	31.5635445411317	31.6195454406802	31.1552740348189	31.3695883227462	35.3590795583163
512	416.7008	247.6751	15	4	511	25.55	53.6959999999999	-22.8560000000004	58.3580084649914	32.3495748611242	27.2151239855594	34.3164262503148	35.9532957395775
513	418.1987	247.1278	15	4	512	25.6	29.9579999999992	-10.9459999999996	31.8950886501345	31.6006103137168	29.0579472607415	35.0881591026139	37.1549490750377
514	419.05	247.0797	15	4	513	25.65	17.0260000000007	-0.962000000000103	17.0531557196909	33.477317599579	34.0076925419094	36.7143231388906	40.2064183791236
515	419.9873	247.2712	15	4	514	25.7	18.7459999999999	3.82999999999981	19.1332541926352	26.4470037968113	33.6336616488851	39.7549748986867	45.3272910715886
516	418.6699	245.704	15	4	515	25.75	-26.3480000000004	-31.3439999999997	40.9470809704429	26.4963490808028	33.3778541362986	40.0838431493227	46.0271470385549
517	419.7271	245.2258	15	4	516	25.8	21.1440000000005	-9.56400000000031	23.2064394511529	35.6658102226945	36.1236879615854	38.1059650673814	49.6181067506591
518	421.2909	244.8553	15	4	517	25.85	31.2760000000003	-7.40999999999985	32.1418150700924	35.6667129840534	36.2560461619434	39.3928035001857	50.5727975473439
519	424.4353	244.7927	15	4	518	25.9	62.8879999999992	-1.25200000000007	62.9004614291493	33.2783906730182	40.0787029668952	39.6591923263644	52.0099046132739
520	423.6474	244.2497	15	4	519	25.95	-15.7579999999996	-10.8600000000001	19.1377679994295	45.8003721263595	48.3205074749147	40.1980426538468	52.7383924112586
521	422.2191	243.9982	15	4	520	26	-28.5659999999996	-5.02999999999986	29.0054694152667	46.0157432430839	49.0124122638264	40.8582469246587	52.2411245942657
522	426.4181	243.1153	15	4	521	26.05	83.9799999999991	-17.6580000000001	85.8163467178594	44.4915957110959	48.9968061492033	40.1735851474119	52.3486448387422
523	424.9997	242.2511	15	4	522	26.1	-28.3679999999993	-17.2839999999997	33.2186706537144	60.9743019657761	49.7276597396298	42.4087891898758	53.7992901526404
524	422.7168	240.6929	15	4	523	26.15	-45.6580000000008	-31.164	55.2797237692092	64.7464338546346	45.3106921108194	48.9046523176535	56.5687062705289
525	427.7154	241.5849	15	4	524	26.2	99.9720000000002	17.8399999999999	101.551299272831	52.1932401720471	46.7624236588085	58.5378814563835	60.5791244933979
526	426.1632	239.7632	15	4	525	26.25	-31.0439999999994	-36.4339999999999	47.8661288595595	53.4395762361758	48.3386397130189	61.0517402290308	66.5058137419133
527	426.3919	238.6336	15	4	526	26.3	4.57400000000007	-22.5920000000002	23.0503783049218	46.129788510543	44.2234823332383	69.0674563230899	74.0690513946233
528	426.4451	240.6054	15	4	527	26.35	1.06400000000008	39.436	39.4503509743577	32.5505453518409	48.5615322178083	71.5300880920676	85.2649861735679
529	426.7664	239.7257	15	4	528	26.4	6.42599999999902	-17.5940000000003	18.7307851410451	31.9308455714031	57.7306016684117	71.3383519037819	99.1212347948926
530	425.4908	240.8232	15	4	529	26.45	-25.5119999999999	21.9500000000005	33.6550834793203	36.2537244944295	68.7552554378523	73.0913395826593	115.636595420988
531	426.5946	238.8759	15	4	530	26.5	22.0760000000007	-38.9460000000003	44.7676299573704	43.6834881994408	73.0910681942351	73.1126608657852	135.075268247677
532	424.442	238.2812	15	4	531	26.55	-43.0520000000001	-11.8939999999998	44.6647729200542	69.3314148262805	89.1381064969765	70.3808634271696	157.229824040062
533	428.0476	236.9896	15	4	532	26.6	72.1119999999996	-25.8320000000003	76.599169499414	104.959965523864	93.3325164445054	72.5104212026669	NA
534	429.0185	229.7055	15	4	533	26.65	19.4180000000006	-145.682	146.970418275243	114.251290817067	97.3660116967444	76.4230894021672	NA
535	437.7191	223.6685	15	4	534	26.7	174.012	-120.74	211.797836967236	142.022488499523	99.4202555065101	81.4032740881092	NA
536	436.7127	219.2197	15	4	535	26.75	-20.1280000000008	-88.9760000000001	91.224256423388	142.98154468957	97.8866820185515	92.927784334504	NA
537	441.7863	211.5739	15	4	536	26.8	101.472	-152.916	183.520761332335	125.400608567208	96.5382445211008	110.032137721865	NA
538	442.2378	207.5293	15	4	537	26.85	9.0300000000002	-80.8920000000001	81.3944504496468	93.8805454891565	96.4593101875254	131.13716884695	NA
539	442.537184552628	204.591227110509	15	4	538	26.9	5.98769105255997	-58.7614577898199	59.0657376634348	81.5220732200357	95.1155771359226	158.583277263421	NA
540	443.5739	202.0875	15	4	539	26.95	20.7343089474398	-50.0745422101801	54.1975215769779	51.0540005426781	94.0512927383661	191.075148188129	NA
541	443.691715223686	200.620628944746	15	4	540	27	2.35630447372046	-29.3374211050804	29.4318950777841	49.9370756854809	112.764500474773	229.292289570696	NA
542	442.1601	200.3296	15	4	541	27.05	-30.6323044737201	-5.82057889491978	31.1803979455471	64.8305457046369	130.926168946754	274.286062932713	NA
543	438.479949328942	201.237518165763	15	4	542	27.1	-73.6030134211603	18.1583633152599	75.8098261636609	94.2220399875757	168.941821249395	NA	NA
544	432.152158210513	203.367488442036	15	4	543	27.15	-126.55582236858	42.5994055254603	133.533087759215	144.00692772951	219.800542830097	NA	NA
545	422.677621644712	206.742615828817	15	4	544	27.2	-189.490731316019	67.5025477356201	201.154992991672	210.79833735083	282.730040869749	NA	NA
546	409.557234631539	211.386005326107	15	4	545	27.25	-262.40774026346	92.8677899458	278.356333787454	287.946566813309	360.69789712284	NA	NA
547	392.291892170994	217.320761933906	15	4	546	27.3	-345.3068492109	118.69513215598	365.137446052147	374.770539955558	452.033881344325	NA	NA
548	370.382489263078	224.569990652214	15	4	547	27.35	-438.18805815832	144.98457436616	461.550973476057	471.238041751922	NA	NA	NA
549	343.32992090779	233.156796481031	15	4	548	27.4	-541.051367105761	171.73611657634	567.652953470459	577.388866516171	NA	NA	NA
550	310.63508210513	243.104284420357	15	4	549	27.45	-653.8967760532	198.94975878652	683.492501973492	693.269425337821	NA	NA	NA
551	271.798867855098	254.435559470192	15	4	550	27.5	-776.724285000639	226.6255009967	809.1104576087	NA	NA	NA	NA
552	226.322173157695	267.173726630535	15	4	551	27.55	-909.53389394806	254.76334320686	944.540240160396	NA	NA	NA	NA
553	NA	NA	15	4	552	27.6	NA	NA	NA	NA	NA	NA	NA
554	NA	NA	15	4	553	27.65	NA	NA	NA	NA	NA	NA	NA
555	NA	NA	15	4	554	27.7	NA	NA	NA	NA	NA	NA	NA
556	NA	NA	15	4	555	27.75	NA	NA	NA	NA	NA	NA	NA
557	NA	NA	15	4	556	27.8	NA	NA	NA	NA	NA	NA	NA
558	NA	NA	15	4	557	27.85	NA	NA	NA	NA	NA	NA	NA
559	NA	NA	15	4	558	27.9	NA	NA	NA	NA	NA	NA	NA
560	NA	NA	15	4	559	27.95	NA	NA	NA	NA	NA	NA	NA
561	NA	NA	15	4	560	28	NA	NA	NA	NA	NA	NA	NA
562	NA	NA	15	4	561	28.05	NA	NA	NA	NA	NA	NA	NA
563	NA	NA	15	4	562	28.1	NA	NA	NA	NA	NA	NA	NA
564	NA	NA	15	4	563	28.15	NA	NA	NA	NA	NA	NA	NA
565	NA	NA	15	4	564	28.2	NA	NA	NA	NA	NA	NA	NA
566	NA	NA	15	4	565	28.25	NA	NA	NA	NA	NA	NA	NA
567	NA	NA	15	4	566	28.3	NA	NA	NA	NA	NA	NA	NA
568	NA	NA	15	4	567	28.35	NA	NA	NA	NA	NA	NA	NA
569	NA	NA	15	4	568	28.4	NA	NA	NA	NA	NA	NA	NA
570	NA	NA	15	4	569	28.45	NA	NA	NA	NA	NA	NA	NA
571	NA	NA	15	4	570	28.5	NA	NA	NA	NA	NA	NA	NA
572	NA	NA	15	4	571	28.55	NA	NA	NA	NA	NA	NA	NA
573	NA	NA	15	4	572	28.6	NA	NA	NA	NA	NA	NA	NA
574	NA	NA	15	4	573	28.65	NA	NA	NA	NA	NA	NA	NA
575	NA	NA	15	4	574	28.7	NA	NA	NA	NA	NA	NA	NA
576	NA	NA	15	4	575	28.75	NA	NA	NA	NA	NA	NA	NA
577	NA	NA	15	4	576	28.8	NA	NA	NA	NA	NA	NA	NA
578	NA	NA	15	4	577	28.85	NA	NA	NA	NA	NA	NA	NA
579	NA	NA	15	4	578	28.9	NA	NA	NA	NA	NA	NA	NA
580	NA	NA	15	4	579	28.95	NA	NA	NA	NA	NA	NA	NA
581	NA	NA	15	4	580	29	NA	NA	NA	NA	NA	NA	NA
582	NA	NA	15	4	581	29.05	NA	NA	NA	NA	NA	NA	NA
583	NA	NA	15	4	582	29.1	NA	NA	NA	NA	NA	NA	NA
584	NA	NA	15	4	583	29.15	NA	NA	NA	NA	NA	NA	NA
585	NA	NA	15	4	584	29.2	NA	NA	NA	NA	NA	NA	NA
586	NA	NA	15	4	585	29.25	NA	NA	NA	NA	NA	NA	NA
587	NA	NA	15	4	586	29.3	NA	NA	NA	NA	NA	NA	NA
588	NA	NA	15	4	587	29.35	NA	NA	NA	NA	NA	NA	NA
589	NA	NA	15	4	588	29.4	NA	NA	NA	NA	NA	NA	NA
590	NA	NA	15	4	589	29.45	NA	NA	NA	NA	NA	NA	NA
591	NA	NA	15	4	590	29.5	NA	NA	NA	NA	NA	NA	NA
592	NA	NA	15	4	591	29.55	NA	NA	NA	NA	NA	NA	NA
593	NA	NA	15	4	592	29.6	NA	NA	NA	NA	NA	NA	NA
594	NA	NA	15	4	593	29.65	NA	NA	NA	NA	NA	NA	NA
595	NA	NA	15	4	594	29.7	NA	NA	NA	NA	NA	NA	NA
596	NA	NA	15	4	595	29.75	NA	NA	NA	NA	NA	NA	NA
597	NA	NA	15	4	596	29.8	NA	NA	NA	NA	NA	NA	NA
598	NA	NA	15	4	597	29.85	NA	NA	NA	NA	NA	NA	NA
599	NA	NA	15	4	598	29.9	NA	NA	NA	NA	NA	NA	NA
600	NA	NA	15	4	599	29.95	NA	NA	NA	NA	NA	NA	NA
601	NA	NA	15	4	600	30	NA	NA	NA	NA	NA	NA	NA
