# Supplementary material for: An automated feeding system for the African killifish reveals the impact of diet on lifespan and allows scalable assessment of associative learning
Source: eLife. 2022 Nov 10;11:e69008. doi: 10.7554/eLife.69008 (PMC9788828; doi:10.7554/eLife.69008)
Supplement: Figure 6—source data 3. [file elife-69008-fig6-data3.zip › Filtered and Interpolated Trajectories with Kinematics/t2_REC0010 DLC_likelihood-euclidean-filtered_splines-interpolated_kinematics_02_resnet50_TrainAllTheThingsJun28shuffle1_1030000.csv]

	x2	y2	fishnum	recording_num	bodyparts_coords	seconds	velocity_x	velocity_y	velocity_xy	velocity_xy_5frame	velocity_xy_10frame	velocity_xy_20frame	velocity_xy_40frame
1	134.758556982822	97.1906384289294	2	10	0	0	0	0	0	NA	NA	NA	NA
2	135.7242	93.09642	2	10	1	0.05	19.3128603435599	-81.8843685785882	84.1310667480445	NA	NA	NA	NA
3	140.1763	90.96503	2	10	2	0.1	89.042	-42.6277999999999	98.7198414546944	62.2856495144406	NA	NA	NA
4	143.6863	90.95233	2	10	3	0.15	70.1999999999998	-0.253999999999905	70.2004595141654	90.0247748440973	NA	NA	NA
5	142.0636	93.37854	2	10	4	0.2	-32.4539999999996	48.5242	58.3768798552986	75.8757189389432	60.7010522739273	NA	NA
6	137.3959	98.50726	2	10	5	0.25	-93.3539999999999	102.5744	138.695626648283	68.2243409412376	69.4109730634638	NA	NA
7	136.7691	98.27259	2	10	6	0.3	-12.5360000000001	-4.69340000000017	13.3857872222743	64.0998135503423	62.072109047466	NA	NA
8	136.9293	95.25369	2	10	7	0.35	3.20400000000006	-60.3779999999998	60.4629514661662	59.1164550334141	58.4475384276086	NA	NA
9	135.376	93.32181	2	10	8	0.4	-31.0660000000001	-38.6376000000001	49.5778225596891	48.7971712828304	56.8671533472759	NA	NA
10	134.2087	92.12333	2	10	9	0.45	-23.3460000000002	-23.9696000000001	33.4600872706575	48.2684991559889	53.2379776336905	48.5783661569594	NA
11	135.9657	88.13853	2	10	10	0.5	35.1400000000001	-79.6959999999999	87.0992078953648	48.6707359139797	40.0450871688448	51.194196311886	NA
12	136.4377	87.88218	2	10	11	0.55	9.44000000000017	-5.12699999999995	10.7424265880667	49.6344931442094	40.3867682019692	50.0141296643713	NA
13	136.4312	84.75848	2	10	12	0.6	-0.130000000000337	-62.474	62.4741352561202	47.359500233967	36.9077367925524	48.4950084414108	NA
14	138.4679	82.95589	2	10	13	0.65	40.7339999999999	-36.0518000000002	54.3966087108379	31.2930030548591	35.4295385979185	48.7713747889074	NA
15	139.380711953894	82.3344755242589	2	10	14	0.7	18.2562390778804	-12.4282895148218	22.0851227194453	32.5050372479496	36.4556800399915	49.9872569796909	NA
16	139.0429	82.31565	2	10	15	0.75	-6.75623907788008	-0.376510485178017	6.76672199982553	25.1447376711251	32.9774195603081	47.5141888849587	NA
17	138.368333330538	82.81642741544	2	10	16	0.8	-13.4913333892399	10.0155483088	16.8025975535191	21.2245840516276	37.9561502812765	51.6121681002909	NA
18	137.548853862449	83.8044376256432	2	10	17	0.85	-16.3895893617803	19.760204204064	25.6726373719976	25.5518598460159	38.5424784552131	53.6403857133109	NA
19	136.595796693856	85.2599644523859	2	10	18	0.9	-19.0611433718601	29.110536534854	34.7958406133502	34.6618360657571	40.6755962305389	56.4755086635788	NA
20	135.52049692288	87.1632917174441	2	10	19	0.95	-21.5059954195198	38.0665453011639	43.7215016913871	43.4072633146035	46.7365363256913	60.3577592896	77.4461131013121
21	134.334289647645	89.4947032425942	2	10	20	1	-23.7241455047001	46.628230503002	52.3166030985315	51.9402192393011	54.9832906010727	61.7779502199542	80.8610617359962
22	133.048509966271	92.2344828496123	2	10	21	1.05	-25.7155936274796	54.7955921403621	60.5297337977509	60.1266084094502	62.8375679986126	67.2146165366865	82.1707447332083
23	131.674492976881	95.3629143602746	2	10	22	1.1	-27.4803397878003	62.5686302132459	68.3374169954855	67.9212128053667	70.3730346340694	70.2421785894047	83.1044856045473
24	130.223573777596	98.8602815963574	2	10	23	1.15	-29.0183839857002	69.9473447216559	75.7277864640959	75.3047451363883	77.5214787292391	73.8300684792066	84.7310354576588
25	128.70708746654	102.706868379637	2	10	24	1.2	-30.3297262211197	76.9317356655921	82.69452367097	82.2678726826217	84.2598385392085	79.1691019048799	86.624376626282
26	127.136369141833	106.882958531889	2	10	25	1.25	-31.41436649414	83.52180304504	89.2342647536394	88.8058500288377	90.5784808796003	85.3889137049681	86.4727179818538
27	125.522753901598	111.36883587489	2	10	26	1.3	-32.2723048047001	89.7175468600199	95.3453715289176	94.916349049028	96.4730827920965	91.2012774431485	89.4090029179461
28	123.877576843957	116.144784230417	2	10	27	1.35	-32.9035411528199	95.5189671105401	101.027303726566	100.59846427305	101.941878723596	96.644201233355	91.1163344211044
29	122.212173067032	121.191087420245	2	10	28	1.4	-33.3080755385001	100.92606379656	106.280281565047	105.852216622812	106.984540727874	101.685007604366	93.0372040400089
30	120.537877668945	126.488029266151	2	10	29	1.45	-33.4859079617399	105.93883691812	111.105099791081	110.678292901571	111.601667484068	106.313860045665	95.2966475681272
31	118.866025747818	132.01589358991	2	10	30	1.5	-33.43703842254	110.55728647518	115.503026502449	115.077907418355	115.794536808863	110.527927160106	96.1459094051715
32	117.207952401773	137.7549642133	2	10	31	1.55	-33.1614669209	114.7814124678	119.475752922713	119.052732406721	119.564986887684	114.327359802045	98.8311908342512
33	115.574992728932	143.685524958096	2	10	32	1.6	-32.6591934568199	118.61121489592	123.025376310484	122.604870695087	122.915367832641	117.713962767684	100.147953703633
34	113.978481827417	149.787859646074	2	10	33	1.65	-31.9302180303001	122.04669375956	126.154406506877	125.736856994915	125.848536479493	120.69069612641	101.590750161851
35	112.42975479535	156.042252099011	2	10	34	1.7	-30.9745406413401	125.08784905874	128.865791232911	128.451680873797	128.367881552121	123.261496272873	103.766720841051
36	110.940146730854	162.428986138683	2	10	35	1.75	-29.7921612899199	127.73468079344	131.162958001589	130.752828246926	130.477373440613	125.431247078749	106.254666534495
37	109.520992732049	168.928345586866	2	10	36	1.8	-28.3830799761	129.98718896366	133.049872317127	132.644340552266	132.181636811994	127.205837735601	108.42708927928
38	108.183627897058	175.520614265337	2	10	37	1.85	-26.7472966998199	131.84537356942	134.531113176128	134.130892409155	133.486046811771	128.592283128898	110.322619017639
39	106.939387324004	182.186075995871	2	10	38	1.9	-24.88481146108	133.30923461068	135.611968033573	135.21788988631	134.396851524946	129.598899416439	111.947879257517
40	105.799606111008	188.905014600244	2	10	39	1.95	-22.79562425992	134.37877208746	136.298550517359	135.911592750191	134.921325061678	130.235535846654	113.324451503822
41	104.775619356192	195.657713900234	2	10	40	2	-20.4797350963202	135.0539859998	136.597945387366	136.219265376616	135.067957348634	130.513868590389	114.480950612888
42	103.878762157679	202.424457717616	2	10	41	2.05	-17.9371439702598	135.33487634764	136.518386636529	136.149362497627	134.846688583518	130.447765131816	115.450726758605
43	103.120369613589	209.185529874166	2	10	42	2.1	-15.1678508818	135.221443131	136.069476308255	135.711757714201	134.269198425155	130.053728817861	116.270607093128
44	102.511776822046	215.92121419166	2	10	43	2.15	-12.1718558308601	134.71368634988	135.262453638624	134.918024810958	133.349262353385	129.351431844496	116.979788271499
45	102.064318881172	222.611794491875	2	10	44	2.2	-8.94915881748005	133.8116060043	134.110526600228	133.781784416846	132.103190141188	128.364339777223	117.618739698341
46	101.789330889087	229.237554596588	2	10	45	2.25	-5.49975984170004	132.51520209426	132.629280871152	132.319131473694	130.550363740165	127.120419364022	118.228183303796
47	101.698147943916	235.778778327573	2	10	46	2.3	-1.82365890341998	130.8244746197	130.837184665968	130.549162209143	128.713893451638	125.652901115411	118.848251248376
48	101.802105143778	242.215749506608	2	10	47	2.35	2.0791439972399	128.7394235807	128.756211592498	128.494622568175	126.621410823951	124.001036801923	119.041769743767
49	102.112537586797	248.528751955468	2	10	48	2.4	6.20864886038021	126.2600489772	126.41260731587	126.182702669372	124.306012164046	122.210750910667	117.828020908325
50	102.640780371094	254.69806949593	2	10	49	2.45	10.5648556859398	123.38635080924	123.837828395388	123.64600248643	121.807354492767	120.335042961979	116.678450738245
51	103.398168594792	260.70398594977	2	10	50	2.5	15.14776447396	120.1183290768	121.069681377135	120.923690174208	119.172881379409	118.433974065669	114.823491667164
52	104.396037356013	266.526785138765	2	10	51	2.55	19.95737522442	116.455983779899	118.153683751259	118.062862118949	116.459113647304	116.574093715164	113.571229339544
53	105.645721752878	272.146750884689	2	10	52	2.6	24.9936879373001	112.399314918481	115.144650031389	115.120086417359	113.73287517869	114.827251418572	111.983431322317
54	107.158556883509	277.544167009321	2	10	53	2.65	30.2567026126198	107.948322492639	112.108467039574	112.163060089446	111.07223946795	113.268880416588	109.466571726756
55	108.94587784603	282.699317334435	2	10	54	2.7	35.7464192504202	103.103006502281	109.123949887439	109.272224808179	108.566895782769	111.975983123809	106.749026008618
56	111.01901973856	287.592485681808	2	10	55	2.75	41.4628378506001	97.8633669474596	106.284549737571	106.542060183173	106.317584391174	111.025119528844	104.357601679769
57	113.389317659224	292.203955873216	2	10	56	2.8	47.40595841328	92.2294038281598	103.699507344921	104.081616816951	104.434293978691	110.490664761151	104.167532386747
58	116.068106706142	296.514011730436	2	10	57	2.85	53.57578093836	86.2011171443999	101.493826906358	102.01370514818	103.033092013192	109.491256358637	104.160337506631
59	119.066721977437	300.502937075243	2	10	58	2.9	59.9723054258999	79.77850689614	99.8062502084658	100.472108692901	102.231748669131	106.05714240021	104.065435248499
60	122.39649857123	304.151015729414	2	10	59	2.95	66.59553187586	72.96157308342	98.7843915435831	99.5963631492024	102.14461175485	103.121365629835	103.257286078395
61	126.068771585645	307.438531514725	2	10	60	3	73.4454602883	65.7503157062206	98.5765674611767	99.5241238432113	102.877357678278	99.1331147439389	102.344412362653
62	130.094876118802	310.345768252952	2	10	61	3.05	80.5220906631402	58.1447347645394	99.3207796264287	100.38188052131	104.522215874998	96.6946935472718	101.267668981495
63	134.486147268824	312.853009765872	2	10	62	3.1	87.8254230004399	50.1448302584004	101.132630376402	102.27551836152	105.249637538583	93.9131338267723	99.9247641821525
64	139.253920133833	314.940539875261	2	10	63	3.15	95.3554573001799	41.7506021877796	104.09503359896	105.282606663656	101.042045332471	89.581711609016	98.2851284373363
65	144.40952981195	316.588642402894	2	10	64	3.2	103.11219356234	32.96205055266	108.252580744634	109.448068600794	97.6758354769013	85.1337122400143	96.3046259280848
66	149.964311401299	317.777601170548	2	10	65	3.25	111.09563178698	23.7791753530803	113.612008971855	110.975151233955	91.9486450967041	81.5947839955171	93.9292721051666
67	155.9296	318.4877	2	10	66	3.3	119.30577197402	14.2019765890404	120.148089312117	101.702210143632	88.9550931158531	82.6821636580824	91.1028296237423
68	161.3664	318.3557	2	10	67	3.35	108.736	-2.6400000000001	108.76804354221	93.0761525922822	84.7931756403526	84.31963821134	88.0912677908051
69	163.9073	316.9861	2	10	68	3.4	50.8179999999999	-27.3919999999998	57.7303281473436	78.6146835297522	76.9316745489015	85.9201195863299	85.7683224345268
70	167.1467	316.6566	2	10	69	3.45	64.7880000000004	-6.58999999999992	65.1222929878858	68.4621176309124	68.1228127251785	86.1795291948112	84.2577030942702
71	168.6906	315.2849	2	10	70	3.5	30.8779999999996	-27.4340000000007	41.3046636592045	58.61120004675	60.3122103127557	86.2548506596369	83.6559964012263
72	170.8457	318.0036	2	10	71	3.55	43.1020000000001	54.3740000000003	69.3852598179184	52.161138954171	60.8421114411668	85.9612442478265	84.0586226278045
73	173.7932	317.5951	2	10	72	3.6	58.9500000000004	-8.17000000000007	59.5134556213975	43.1694728580747	63.3896388840968	85.0222769457335	85.3406412769528
74	172.6572	318.1718	2	10	73	3.65	-22.7200000000005	11.5340000000003	25.4800226844489	42.0097370957593	70.7981938401888	83.3013764580843	86.4950548187383
75	171.8011	317.6393	2	10	74	3.7	-17.122	-10.6500000000005	20.1639625074044	53.2221052514211	74.6832229127211	80.6332687323609	86.2941793772874
76	171.5387	315.8835	2	10	75	3.75	-5.24799999999971	-35.1159999999993	35.5059848476274	68.1680777214436	80.5610562225697	76.8334246814894	84.236017620655
77	165.3158	316.6696	2	10	76	3.8	-124.458	15.7219999999995	125.447100596228	89.4352487262067	82.9673953797999	71.7149944863334	86.1502834304017
78	158.6399	317.3664	2	10	77	3.85	-133.518	13.9359999999999	134.24331797151	106.196972967367	85.2513782511144	66.6912792229734	85.5799700076268
79	153.1489	313.7212	2	10	78	3.9	-109.82	-72.9039999999998	131.815877708264	119.11237534938	89.6710783672672	65.4795024688432	85.1149112605221
80	147.9979	313.0191	2	10	79	3.95	-103.02	-14.0420000000006	103.972583713208	112.712685508179	93.1437247395434	65.3940405587051	83.0605926390738
81	143.4681	315.1457	2	10	80	4	-90.5959999999999	42.5319999999999	100.082996757691	102.334678780785	93.354639050223	68.1788780585138	81.7225904938607
82	139.656050627001	317.847533765139	2	10	81	4.05	-76.2409874599797	54.0366753027808	93.4486513902204	89.9069080083278	82.5878775315	71.4225517083372	80.6925308377046
83	136.531336065483	320.529196963744	2	10	82	4.1	-62.4942912303601	53.6332639721002	82.3532843345427	80.0904765117195	69.9929195618501	76.7681487271334	79.4341235767932
84	134.066930427395	322.991700563953	2	10	83	4.15	-49.2881127617602	49.2500720041789	69.6770238459767	67.5969027510659	60.1608110974975	83.4083980284605	78.2204613738116
85	132.235807824686	325.036055533906	2	10	84	4.2	-36.62245205418	40.8870993990604	54.8904262301666	52.4630695548213	56.1048582046891	87.4546465145604	77.101398666363
86	131.010942369304	326.46327284174	2	10	85	4.25	-24.49730910764	28.5443461566797	37.615127954423	37.6511603429149	55.7966998944578	86.877251245793	75.9938497534239
87	130.365308173198	327.074363455594	2	10	86	4.3	-12.9126839221198	12.2218122770801	17.7794854089975	30.4147141866672	59.8777080368744	89.618403202721	74.7189997367447
88	130.271879348315	326.670338343606	2	10	87	4.35	-1.86857649766011	-8.08050223976011	8.2937382750106	32.1192398976587	68.2849192031523	86.8403018039136	73.5618498141645
89	130.703630006606	325.052208473914	2	10	88	4.4	8.63501316582017	-32.3625973938397	33.4947930647384	43.9964970378497	77.1457176896538	84.3097029347142	73.4438001629997
90	131.633534260018	322.020984814657	2	10	89	4.45	18.5980850682398	-60.6244731851393	63.4130547851242	67.2923465189276	81.7655682895774	79.9416560833363	73.1489280152564
91	133.0345662205	317.377678333973	2	10	90	4.5	28.0206392096403	-92.8661296136806	97.0014136553781	98.9186780633898	80.3998634413629	77.1903303280846	73.2961870951925
92	134.8797	310.9233	2	10	91	4.55	36.9026755900001	-129.08756667946	134.258732814387	123.87672119264	96.6489288739421	75.4238174275828	73.3635714723162
93	137.06234477076	302.893381389775	2	10	92	4.6	43.6528954151999	-160.598372204499	166.425395997322	131.411896681496	103.687684045977	73.8459702078528	73.4095563935308
94	139.157649946192	295.261536515932	2	10	93	4.65	41.9061035086401	-152.63689747686	158.285008710991	116.803229844876	108.458594771931	73.1395462895388	73.6324652876497
95	140.6612	290.4359	2	10	94	4.7	30.07100107616	-96.5127303186398	101.088932229403	126.005511228957	103.778453961984	73.5695286003651	74.6120503229113
96	139.6955	291.1447	2	10	95	4.75	-19.314	14.1759999999999	23.9580794722782	108.456690028565	98.5839607617114	75.1542748253584	73.9625051168414
97	133.9037	298.0511	2	10	96	4.8	-115.836	138.128	180.270139734789	93.0404683512216	90.9699268182911	77.723004987156	71.5921396301123
98	134.670465216869	301.909718222957	2	10	97	4.85	15.3353043373801	77.1723644591395	78.6812899953625	76.145011242471	79.4070212125533	80.4324204053556	69.0951861239238
99	138.6444	302.7422	2	10	98	4.9	79.47869566262	16.6496355408606	81.2039003242754	80.3646916785466	69.1333748894239	81.4080978571562	66.2667913653663
100	139.31061184626	303.238212892902	2	10	99	4.95	13.3242369252002	9.92025785804003	16.6116466856502	55.9343424076258	65.3734889111527	80.9038154718077	64.3330172183394
101	137.249244319425	304.147047457936	2	10	100	5	-41.2273505367	18.17669130068	45.0564816526563	50.3573523965419	69.9086862093539	78.4134961318713	62.503813107948
102	134.8142	305.7329	2	10	101	5.05	-48.7008863885001	31.7170508412789	58.1183933801844	45.2262814276261	58.7970811003699	75.3045912362952	60.9264140607405
103	133.914732555314	308.10811129464	2	10	102	5.1	-17.9893488937199	47.5042258928011	50.796339939943	54.6019665798344	57.1771567647339	70.0509640599282	59.0918354361849
104	134.6815	310.7776	2	10	103	5.15	15.3353488937199	53.3897741071996	55.5485454796966	59.4526807401611	54.3576009423815	63.8565325468389	57.867139039714
105	136.768856125208	313.169339462143	2	10	104	5.2	41.7471225041601	47.8347892428599	63.4900724466918	61.659819793114	58.0291769816319	61.7694541312622	56.7745941548773
106	139.704533480855	315.010943896212	2	10	105	5.25	58.7135471129398	36.8320886813797	69.3100524542899	63.996961132926	58.2430315020312	61.0477589878898	56.8536522806589
107	142.98460930655	316.10493773462	2	10	106	5.3	65.6015165139002	21.8798767681608	69.1540886449487	63.4889204571369	59.6392556542992	53.5658760575037	57.3201204256207
108	146.1051608419	316.253845409779	2	10	107	5.35	62.4110307069998	2.97815350317933	62.4820466390032	61.4563873834293	60.6949069073031	51.350070443934	58.0094813528654
109	148.562265326514	315.260191354101	2	10	108	5.4	49.1420896922801	-19.8730811135601	53.008342100751	57.0333822639013	58.579690204254	48.2238797960184	57.8284983272264
110	149.852	312.9265	2	10	109	5.45	25.7946934697202	-46.6738270820201	53.3274070781539	57.6186915154844	58.1654193513718	48.7243783533424	57.6761891949336
111	150.5228	310.6641	2	10	110	5.5	13.4159999999997	-45.2479999999991	47.19502685665	57.3928526816803	52.1868317664258	47.8172958878115	55.884897816045
112	153.0237	313.2592	2	10	111	5.55	50.018	51.902	72.0806349028642	53.6704599513711	48.3346710146375	46.4290106938983	53.1864618999026
113	153.651573680224	316.261899769739	2	10	112	5.6	12.5574736044803	60.0539953947793	61.3528524699822	54.8744513193142	45.5229841231341	44.337700664517	49.2418777173949
114	154.5177	317.7477	2	10	113	5.65	17.3225263955197	29.7160046052204	34.3963784492053	47.3402812689503	42.0901586496553	42.5947317898891	45.6182172803692
115	157.4828	317.6317	2	10	114	5.7	59.3020000000001	-2.31999999999971	59.3473639178693	39.0506505137905	39.4195797250529	39.9796597093896	43.6359699947487
116	157.959	317.6288	2	10	115	5.75	9.52400000000011	-0.0580000000002201	9.52417660483058	33.6531155645879	37.3915602735917	38.5530297359595	43.654538349712
117	158.7226	318.9565	2	10	116	5.8	15.2719999999999	26.5539999999999	30.632481127065	30.5098573479395	33.2187657334974	36.9172358640854	39.2800483811706
118	160.3962	319.3457	2	10	117	5.85	33.4719999999999	7.78400000000033	34.3651777239693	23.9647081307916	27.9804944217309	35.5865423003752	38.0360605299924
119	161.2458	318.9577	2	10	118	5.9	16.9920000000002	-7.76000000000067	18.6800873659632	27.4428392782331	26.6097733755242	34.2488987972965	36.6478166987465
120	162.3353	319.7224	2	10	119	5.95	21.7899999999997	15.2940000000001	26.6216178321302	27.3868809532043	21.7939000674074	34.4485629180594	36.7856577987892
121	163.3658	318.8569	2	10	120	6	20.6100000000004	-17.3099999999999	26.914832342038	22.307873278874	24.9192277054931	33.3562995002187	35.99047130374
122	164.8822	318.7957	2	10	121	6.05	30.3280000000001	-1.22399999999971	30.3526895019207	22.7096894031089	25.4998007135334	31.0683325635101	35.3603269102669
123	165.1533	318.4384	2	10	122	6.1	5.4219999999998	-7.14600000000019	8.9701393523178	19.6230920040231	25.6501004776164	28.4327913748616	34.9108143436208
124	165.554	317.4847	2	10	123	6.15	8.01400000000001	-19.0740000000005	20.6891679871381	22.3956161327531	26.4076389449378	27.3799020138994	34.034986641803
125	165.7009	316.9449	2	10	124	6.2	2.93799999999976	-10.7959999999991	11.1886308367012	23.6127204738625	29.4775461110659	25.5024858582352	33.1335093799593
126	163.9107	315.9691	2	10	125	6.25	-35.804	-19.5159999999998	40.777452985688	28.9923276763588	29.3210387268456	26.2613177115342	31.654570720966
127	162.1372	315.5519	2	10	126	6.3	-35.4699999999997	-8.34400000000073	36.4382112074672	30.1055884867666	28.9178993935227	24.9942207048374	30.8550319745606
128	160.5817	314.6593	2	10	127	6.35	-31.1099999999999	-17.8520000000003	35.8681753647994	39.3320002181086	28.8850883279923	24.7220506160508	30.1175626010719
129	159.5595	315.483	2	10	128	6.4	-20.444	16.4740000000006	26.2554720391773	36.2464613209381	28.1500306522746	25.0717536014747	29.6034215010501
130	157.658	317.6274	2	10	129	6.45	-38.0300000000005	42.8880000000004	57.3206894934113	34.223078313183	29.2110716490631	24.8469372442359	29.6142076082017
131	156.972	318.6932	2	10	130	6.5	-13.7199999999996	21.3159999999993	25.3497584998351	28.7778489796258	27.6034077175752	24.1636467196684	28.8975405399008
132	155.9973	319.5775	2	10	131	6.55	-19.4940000000003	17.6859999999999	26.3212961686921	26.1944728177826	24.4886406961415	24.2916431266356	28.9788491547715
133	155.713	319.9029	2	10	132	6.6	-5.68600000000004	6.50800000000004	8.64202869701327	19.0901430800175	23.7940007544852	25.4839280227245	28.2329591661714
134	155.7482	319.2369	2	10	133	6.65	0.704000000000065	-13.3199999999999	13.3385912299612	18.9603541142123	23.7358682580115	25.475241493717	29.2194099095059
135	154.6586	319.2092	2	10	134	6.7	-21.7919999999998	-0.553999999999633	21.7990408045857	14.7542030791	20.216328377406	26.2873590505291	28.3653575392381
136	154.5179	317.9822	2	10	135	6.75	-2.81400000000019	-24.5400000000006	24.7008136708092	18.8101525293447	19.0062547124912	24.7561117059725	28.4225791304223
137	154.5763	317.7242	2	10	136	6.8	1.16800000000012	-5.15999999999963	5.29054099313071	21.2772636982405	19.6653868597484	24.7928280850359	28.0929230204676
138	156.0154	317.5822	2	10	137	6.85	28.7819999999999	-2.83999999999992	28.9217759482366	21.3425136747945	22.0827677174567	24.6485829017686	28.0435584768916
139	156.8935	316.6458	2	10	138	6.9	17.5619999999998	-18.7279999999998	25.6741470744402	19.0521553107702	22.8004523351593	24.9579442048038	27.776173952282
140	157.8584	317.1869	2	10	139	6.95	19.298	10.8219999999994	22.1252906873557	24.5765706403968	23.3636464519952	24.7798522983441	27.6451628531941
141	158.444	317.4966	2	10	140	7	11.712	6.19400000000041	13.2490218506879	25.3553829055688	21.9088156943699	24.4387815795829	27.8667191811389
142	159.995	318.0466	2	10	141	7.05	31.0200000000003	11.0000000000002	32.9126176412637	24.3236409720782	25.0970154739302	26.889365746033	27.6697618905528
143	160.3287	319.6531	2	10	142	7.1	6.67399999999986	32.1299999999997	32.8158372740964	25.3847792291959	25.503165049052	28.0331269574812	27.5614655755616
144	161.2375	319.1774	2	10	143	7.15	18.1760000000003	-9.51400000000035	20.5154374069874	24.7654760779695	26.180020151596	31.0589178051124	27.4185081554766
145	162.5537	318.7917	2	10	144	7.2	26.3239999999996	-7.71399999999971	27.4309819729439	25.6174603074637	29.3433762192822	31.228229220241	27.2191678161286
146	162.8933	319.169	2	10	145	7.25	6.79200000000037	7.54599999999982	10.1525060945563	25.6509471925351	29.8713084466745	30.5838405493104	26.6945973318917
147	163.6362	317.4653	2	10	146	7.3	14.8579999999998	-34.0739999999994	37.1725387887343	28.0363993311138	34.1133446323175	31.1916253360977	26.3063145710706
148	162.6004	316.182	2	10	147	7.35	-20.7159999999999	-25.6659999999999	32.9832716994538	33.3019732093686	33.9834861975056	31.3650663377325	25.8613614680777
149	161.2418	315.2957	2	10	148	7.4	-27.1719999999999	-17.7260000000001	32.4426980998806	34.9771408153794	39.3173832750655	30.4805943030893	25.3504214700883
150	158.6563	314.5607	2	10	149	7.45	-51.7100000000005	-14.7000000000003	53.7588513642178	42.6092289571714	39.0928119884869	30.4433884621523	24.1330875422602
151	157.7303	314.5329	2	10	150	7.5	-18.5199999999998	-0.556000000000267	18.5283441246106	42.316025202476	39.2588654042509	31.5697916426094	23.6218184751511
152	153.9638	314.4994	2	10	151	7.55	-75.3300000000002	-0.670000000000073	75.3329794976943	50.5983672190172	37.2862351982651	31.04788065447	23.4058254470079
153	152.8926	315.6552	2	10	152	7.6	-21.4240000000001	23.116	31.517252925977	44.8836507676053	37.226967626413	29.6390031283987	23.2807465109217
154	153.3025	319.3251	2	10	153	7.65	8.19800000000043	73.3980000000008	73.8544081825867	43.5405899931223	34.7811684545826	29.3617748172361	23.6816620897275
155	153.9663	320.3952	2	10	154	7.7	13.2759999999996	21.4019999999994	25.1852691071579	31.9632414393588	31.5434007050224	28.1509765817281	23.8686378883824
156	154.4765	320.6928	2	10	155	7.75	10.204	5.95199999999977	11.8130402521957	32.1379100503499	33.2682748385444	28.6330829578108	23.446831943119
157	153.6652	321.0133	2	10	156	7.8	-16.2259999999998	6.41000000000076	17.4462367288766	18.963969690148	27.9824166766224	27.8198010571053	23.7445542436385
158	155.2071	320.5179	2	10	157	7.85	30.838	-9.90800000000036	32.3905959809326	18.2031506424396	25.2945200592918	27.0741400343869	23.4402748894384
159	155.3951	320.1657	2	10	158	7.9	3.76000000000033	-7.04399999999964	7.98470638157706	22.9959596839664	19.4061663594068	25.7428987353727	22.8993759796763
160	156.4019	320.5252	2	10	159	7.95	20.136	7.18999999999937	21.381173868616	24.0015919138861	17.2091411749693	23.4863227861764	22.4718603117141
161	158.1675	320.2377	2	10	160	8	35.3119999999996	-5.74999999999932	35.7770854598297	18.4511300682338	18.0073005113708	22.8048553707194	22.4946618053746
162	157.0691	320.0005	2	10	161	8.05	-21.968	-4.7440000000006	22.4743978784751	19.8483630286656	18.3533669159455	19.9222851479829	22.2102933835566
163	157.2042	320.189	2	10	162	8.1	2.70199999999988	3.77000000000066	4.63828675267112	16.2151317074991	16.9213124423607	18.5283660643622	21.985190429993
164	156.6503	319.6855	2	10	163	8.15	-11.078	-10.0700000000006	14.9708711837358	13.0186413387751	16.7046290161629	16.3044063743427	21.5043648285658
165	156.5925	319.5355	2	10	164	8.2	-1.15599999999972	-2.99999999999955	3.21501726278361	12.7051419180049	15.4292448673303	16.5090465565238	20.9785535875351
166	155.6937	319.9499	2	10	165	8.25	-17.9759999999999	8.28800000000001	19.7946336162101	15.3914948164877	12.3414359028944	16.3098233369275	20.8972099251375
167	154.9413	320.6756	2	10	166	8.3	-15.0479999999999	14.5139999999992	20.906900774624	13.5608950036602	11.8621536193434	16.2974831511793	20.2227421783576
168	155.3531	319.8714	2	10	167	8.35	8.23599999999999	-16.0839999999996	18.0700512450847	14.6433580271616	11.7622120694325	15.5154834411444	21.0321022277065
169	155.2441	319.6017	2	10	168	8.4	-2.18000000000018	-5.39400000000001	5.81787211959844	11.6642304670136	13.2026463892785	15.3181576562634	22.1200020577127
170	155.1337	320.0187	2	10	169	8.45	-2.20799999999997	8.3400000000006	8.62733238029055	11.0191653206818	15.8089519380782	14.5003321612758	22.5732131871978
171	154.9591	320.1905	2	10	170	8.5	-3.49199999999996	3.43599999999924	4.8989958154702	8.1329293223773	14.6123461624843	13.4195319681398	23.8084484310782
172	155.5911	320.8087	2	10	171	8.55	12.6400000000001	12.364	17.681575042965	12.8443977748969	14.241599386413	13.3727061126432	23.5278874911661
173	155.6086	320.6276	2	10	172	8.6	0.349999999999682	-3.6220000000003	3.63887125356228	16.9745458489949	14.109654439928	14.3313777315873	24.2501111710833
174	154.416	321.4849	2	10	173	8.65	-23.852	17.1460000000002	29.3752143821965	17.560461857955	13.9316862963639	13.6469548398955	23.8243844128783
175	155.8791	321.5334	2	10	174	8.7	29.2619999999999	0.9699999999998	29.2780727507805	17.4640334521442	13.5714194552213	13.8061305933421	24.5289687941378
176	155.8252	321.9211	2	10	175	8.75	-1.07799999999997	7.75400000000104	7.82857586027089	20.0863795574787	14.4976280333852	13.1613368924642	25.4845652975892
177	154.9672	321.8629	2	10	176	8.8	-17.1600000000001	-1.16399999999999	17.1994330139107	15.0189748178309	14.883258605943	12.6256832996098	26.2191841594041
178	155.7903	321.7081	2	10	177	8.85	16.4620000000002	-3.09600000000046	16.7506017802349	10.1682930614477	16.9005433937422	14.9900644210261	26.5032172832528
179	155.7592	321.5086	2	10	178	8.9	-0.622000000000185	-3.99000000000001	4.0381906839574	11.4347942088153	14.0912632905125	18.4971053800527	27.3236203295104
180	155.9786	321.3862	2	10	179	8.95	4.38800000000015	-2.44800000000055	5.02466396886438	12.3024837597418	11.8033092486059	21.6601035882191	27.7385660461532
181	156.1299	320.6945	2	10	180	9	3.02599999999984	-13.8339999999994	14.1610815971091	13.7147072300056	11.710327622444	24.812041491437	27.7263364125044
182	155.1553	321.1526	2	10	181	9.05	-19.4919999999996	9.16200000000003	21.5378807685433	13.1635517631941	11.0097672128067	27.1334898343493	27.9827054183557
183	154.1367	320.5362	2	10	182	9.1	-20.3720000000004	-12.328	23.811719131554	13.4383254357641	15.8704744021242	29.9718562778044	28.6243633430068
184	154.1606	320.5957	2	10	183	9.15	0.477999999999952	1.19000000000028	1.28241334989957	11.9858610360728	23.0625244637414	31.344362451414	28.9504979153947
185	153.8408	320.6047	2	10	184	9.2	-6.39599999999973	0.179999999999154	6.39853233171454	9.7170506658715	29.748787721217	32.5488910317518	29.5167799735276
186	153.5269	320.7477	2	10	185	9.25	-6.27799999999979	2.86000000000058	6.89875959865255	18.0262415742428	35.1264549494888	34.6593072582508	29.6183406603643
187	153.388	320.2573	2	10	186	9.3	-2.77800000000013	-9.80800000000045	10.1938289175368	32.9614971642888	39.3837210627555	36.140885167629	29.6454407949584
188	152.4196	317.1362	2	10	187	9.35	-19.3680000000001	-62.4220000000003	65.3576736734106	46.0592500066699	43.0431691618667	37.4909511253612	29.7004421768575
189	151.239431765139	313.526281732574	2	10	188	9.4	-23.6033646972203	-72.1983653485199	75.9586913001294	58.2670488629048	48.5974616123155	39.3290830027575	30.0224107500931
190	150.084237896175	310.122609357626	2	10	189	9.45	-23.1038773792795	-68.0734474989595	71.8872965436201	69.0503914596396	53.2944728148978	40.9767999310305	30.2385209818037
191	148.953813357753	306.919331915923	2	10	190	9.5	-22.6084907684401	-64.0655488340599	67.937753879827	68.0600967494906	57.6082868940576	42.033140856869	30.5159389894546
192	147.84795311452	303.910598448232	2	10	191	9.55	-22.1172048646599	-60.17466935382	64.1105419012108	64.2334260603421	61.2720031224514	42.5927047240682	30.4455783053464
193	146.766452131123	301.09055799532	2	10	192	9.6	-21.6300196679401	-56.4008090582399	60.4062001226655	60.5296956231256	59.1114278485982	42.9173489544262	30.7016672182831
194	145.709105372208	298.453359597953	2	10	193	9.65	-21.1469351783001	-52.74396794734	56.8253378543872	56.9495249252104	55.5956415417735	44.254040990894	30.2931661134873
195	144.67570780242	295.993152296899	2	10	194	9.7	-20.6679513957602	-49.2041460210805	53.3686443575375	53.4936147852633	52.2048121408441	45.2274293537131	29.8691098641143
196	143.666054386407	293.704085132923	2	10	195	9.75	-20.1930683202596	-45.7813432795194	50.0369003902507	50.1627589477058	48.9398267642493	46.0753444282644	29.9661852559364
197	142.679940088815	291.580307146794	2	10	196	9.8	-19.7222859518405	-42.4755597225806	46.8309912014755	46.957857023205	45.8016883853808	46.6651982903069	29.8163686536282
198	141.71715987429	289.615967379277	2	10	197	9.85	-19.2556042904999	-39.2867953503401	43.7519209348781	43.8799286585625	42.7915287469857	44.410819932689	29.6671900791741
199	140.777508707478	287.805214871139	2	10	198	9.9	-18.7930233362397	-36.2150501627593	40.800828231883	40.9301286032882	39.9106203694725	41.5477161201335	29.8267998351756
200	139.860781553025	286.142198663147	2	10	199	9.95	-18.3345430890603	-33.2603241598406	37.9790025343252	38.1097619854983	37.1603858925284	38.8169383753882	29.9538075052424
201	138.966773375579	284.621067796069	2	10	200	10	-17.8801635489197	-30.42261734156	35.287900113879	35.4202985462656	34.5424019624712	36.2198364874722	29.8450903529869
202	138.095279139785	283.23597131067	2	10	201	10.05	-17.4298847158803	-27.7019297079801	32.7291581125263	32.86338371574	32.0583934581623	33.7576667763436	29.5448526261235
203	137.246093810289	281.981058247717	2	10	202	10.1	-16.9837065899196	-25.0982612590599	30.3046037387144	30.4408431264942	29.7102120167797	31.4314781587619	29.1805285864186
204	136.419012351739	280.850477647978	2	10	203	10.15	-16.541629171	-22.6116119947801	28.0162540792548	28.1546753216543	27.4997906984935	29.2419697755606	29.3717724325709
205	135.613829728779	279.838378552219	2	10	204	10.2	-16.1036524592004	-20.2419819151794	25.8662995880965	26.0070249308264	25.4290646099323	27.1893286964769	29.4268167148484
206	134.830340906057	278.938910001206	2	10	205	10.25	-15.6697764544401	-17.98937102026	23.8570610896795	24.0001254872939	23.4998462106952	25.273063253622	29.460306129644
207	134.068340848219	278.146221035708	2	10	206	10.3	-15.2400011567596	-15.8537793099606	21.9909061583867	22.1361976812471	21.7136451673064	23.4918521396274	29.4015972570165
208	133.327624519912	277.454460696489	2	10	207	10.35	-14.81432656614	-13.83520678438	20.2701065210521	20.4172860933705	20.071427570538	21.843429032987	27.9533034212084
209	132.60798688578	276.857778024318	2	10	208	10.4	-14.39275268264	-11.9336534434194	18.6966150490209	18.8450170997361	18.5733191816488	20.3245166675938	26.2290969806549
210	131.909222910472	276.350322059961	2	10	209	10.45	-13.9752795061599	-10.1491192871401	17.2717416487132	17.4202654037864	17.2182715004254	18.9308150794543	24.5958826127857
211	131.231127558632	275.926241844185	2	10	210	10.5	-13.5619070368	-8.4816043155206	15.9957161215077	16.1427296537822	16.0037245447727	17.6570398491047	23.0515051377183
212	130.573495794908	275.579686417756	2	10	211	10.55	-13.15263527448	-6.93110852857899	14.8671476786381	15.0104406820505	14.9253108210925	16.4970005281788	21.594975330311
213	129.936122583946	275.304804821441	2	10	212	10.6	-12.7474642192402	-5.49763192630053	13.8824277710308	14.0192569074803	13.9766460491943	15.4437082184111	20.2268438713579
214	129.318802890392	275.095746096008	2	10	213	10.65	-12.3463938710802	-4.18117450866021	13.0351701903625	13.1624319898093	13.149242636694	14.4895038742478	18.9472151363281
215	128.721331678892	274.946659282222	2	10	214	10.7	-11.9494242299999	-2.98173627571941	12.3158227758623	12.4303562383986	12.4325655489763	13.6262040759838	17.7495796424764
216	128.143503914093	274.851693420851	2	10	215	10.75	-11.5565552959799	-1.89931722742017	11.7115915331528	11.8105624446063	11.8142334875143	12.8452678310236	16.6293807364264
217	127.585114560641	274.804997552662	2	10	216	10.8	-11.16778706904	-0.933917363780665	11.2067689215843	11.2880445913374	11.2803558890513	12.137996223726	15.5899723576402
218	127.045958583183	274.80072071842	2	10	217	10.85	-10.7831195491602	-0.0855366848395533	10.7834588020697	10.8458741904723	10.8159888662841	11.4957869097278	14.6448372994201
219	126.525830946364	274.833011958894	2	10	218	10.9	-10.40255273638	0.645824809480473	10.4225809240181	10.4660349852192	10.4056885668468	10.9104778411763	13.8130443398631
220	126.024526614831	274.89602031485	2	10	219	10.95	-10.0260866306598	1.26016711911916	10.1049707715364	10.130355539704	10.0341366515422	10.3748268501831	13.11241446042
221	125.54184055323	274.983894827054	2	10	220	11	-9.65372123202002	1.75749024407992	9.81239550688771	9.82141528796183	9.6868111172744	9.88317378796436	12.5575280618732
222	125.077567726208	275.090784536273	2	10	221	11.05	-9.28545654044001	2.13779418438094	9.52837169400801	9.52333254235611	9.35068162635958	9.4322838842784	12.1605758937273
223	124.631503098411	275.210838483275	2	10	222	11.1	-8.92129255594	2.40107894003927	9.23875754335888	9.22239911261205	9.01492777026134	9.02220958395399	11.9323345501041
224	124.203441634485	275.338205708825	2	10	223	11.15	-8.56122927851999	2.54734451100035	8.93216719598953	8.90758724932956	8.67171304565864	8.65246049709562	11.882756277405
225	123.793178299076	275.467035253692	2	10	224	11.2	-8.20526670817998	2.57659089734034	8.6003036228161	8.57100771301518	8.31708815139	8.30983058847592	12.0212883808699
226	123.400508056832	275.59147615864	2	10	225	11.25	-7.85340484488017	2.4888180989592	8.23833619047525	8.20844025256086	7.95211408841443	7.98569821923079	12.3570470181873
227	123.025225872398	275.705677464438	2	10	226	11.3	-7.50564368867998	2.28402611596039	7.84547401243613	7.82009354896117	7.58421187950552	7.688092575653	12.8989162995393
228	122.66712671042	275.803788211852	2	10	227	11.35	-7.16198323955979	1.96221494828023	7.42592024108728	7.41177719016795	7.2284303016239	7.44624556585314	13.573771910223
229	122.326005535545	275.879957441649	2	10	228	11.4	-6.82242349750027	1.52338459594034	6.99043367799109	6.9966409274993	6.89923242734445	7.30157201213241	14.0781242645527
230	122.001657312419	275.928334194595	2	10	229	11.45	-6.48696446251989	0.967535058919111	6.55872182885001	6.59741604599587	6.58552452540968	7.2940138413857	14.3987158985482
231	121.693877005689	275.943067511458	2	10	230	11.5	-6.15560613459991	0.294666337260878	6.16265487713199	6.24842035068695	6.28458532118717	7.45801627464158	14.6180285008651
232	121.40245958	275.918306433004	2	10	231	11.55	-5.8283485137801	-0.495221569080968	5.84934960491897	5.97837130572773	6.02550352494643	7.82415125927568	14.8123480193108
233	121.1272	275.8482	2	10	232	11.6	-5.50519159999993	-1.40212866007914	5.68094176454267	5.7592718606514	5.87756336144493	8.42096088179719	15.0280440028259
234	120.871906342623	275.728389887856	2	10	233	11.65	-5.10587314753991	-2.39620224288046	5.64018845319502	5.57252971487504	5.93143097860618	9.27600868056221	15.2748823848237
235	120.65643913396	275.560488310553	2	10	234	11.7	-4.30934417326	-3.35803154605969	5.46322460346835	5.45359100389699	6.2709395313814	10.4163726857559	15.5376203035314
236	120.504672012392	275.347600116717	2	10	235	11.75	-3.03534243135999	-4.25776387672045	5.22894414825019	5.50670637220291	6.96391846086874	11.868826205351	15.7894903586897
237	120.440478616297	275.092830154971	2	10	236	11.8	-1.28386792190014	-5.09539923491957	5.25465605002869	5.88449065148462	8.06409063904584	13.6598363753526	16.0069872772867
238	120.487732584057	274.799283273942	2	10	237	11.85	0.945079355199994	-5.87093762057975	5.94651860607228	6.7826072021114	9.61349146197048	15.6517569107183	16.186068917562
239	120.67030755405	274.470064322254	2	10	238	11.9	3.65149939985997	-6.58437903376011	7.52910984960357	8.35530720686244	11.65278493378	17.2457706879291	16.3270677107787
240	121.012077164657	274.108278148532	2	10	239	11.95	6.83539221214005	-7.23572347444019	9.95380735660228	10.6745902741947	14.2472208461022	18.4226049469133	16.4303190417579
241	121.536915054257	273.7170296014	2	10	240	12	10.4967577919999	-7.82497094264045	13.0924441720054	13.7202765517381	17.4530670895148	19.3528832137658	16.496192292673
242	122.268694861232	273.299423529483	2	10	241	12.05	14.6355961395003	-8.35212143833928	16.85107138669	17.4210792160753	21.2941692257588	20.1924121543431	16.5251673796707
243	123.231290223959	272.858564781407	2	10	242	12.1	19.2519072545397	-8.81717496152078	21.1749499937891	21.711834490093	25.4259504599917	21.0338784216978	16.5180287836591
244	124.44857478082	272.397558205796	2	10	243	12.15	24.3456911372201	-9.22013151222018	26.0331231712899	26.5508269721671	28.5601103972519	21.8973042725518	16.4763575459674
245	125.944422170193	271.919508651274	2	10	244	12.2	29.9169477874599	-9.56099109043976	31.4075837266905	31.9137481773229	30.5742703624452	22.765410018587	16.4038281844438
246	127.74270603046	271.427520966467	2	10	245	12.25	35.9656772053401	-9.83975369613972	37.287406582376	37.1316243682453	31.741847966663	23.5932824981486	16.3096404255344
247	129.8673	270.9247	2	10	246	12.3	42.4918793908	-10.0564193293405	43.6656774124693	39.6991415784286	32.3207336696404	24.3258819789204	16.2147733490256
248	132.1675	270.3826	2	10	247	12.35	46.0039999999998	-10.841999999999	47.2643309484008	39.4367062347975	32.4542653814251	24.9258922692708	16.1495367792959
249	133.980938553303	269.68347862142	2	10	248	12.4	36.26877106606	-13.9824275716001	38.8707092222063	36.9328689611588	32.1418236113237	25.352563409425	16.1371211521596
250	135.217260347257	268.825666153967	2	10	249	12.45	24.7264358790801	-17.1562493490603	30.0954070085352	32.7277191619579	31.2835991910718	25.5666242421302	16.1903696670228
251	135.972757539636	267.844398696159	2	10	250	12.5	15.1099438475802	-19.6253491561606	24.7682202141825	27.7769063946049	29.7334979067824	25.5343683107044	16.3165879093515
252	136.343722288215	266.774912346518	2	10	251	12.55	7.41929497157969	-21.3897269928191	22.6399284164646	24.5845056442188	27.3575947320819	25.2261835000658	16.5200507060768
253	136.426446750767	265.652443203562	2	10	252	12.6	1.65448925104045	-22.449382859121	22.510267111636	23.130492147346	24.4258340785499	24.615096685521	16.80275425266
254	136.317223085066	264.51222736581	2	10	253	12.65	-2.18447331402047	-22.8043167550391	22.9087054702753	22.5341268524059	22.1450164215981	23.6767064113726	17.1668478255598
255	136.112343448886	263.389500931783	2	10	254	12.7	-4.09759272359963	-22.4545286805403	22.8253395241715	21.9874703022059	20.5589781218151	22.3912836831317	17.6209894430139
256	135.9081	262.3195	2	10	255	12.75	-4.08486897772036	-21.40001863566	21.7863937394819	21.0747617624949	19.3268886547458	20.7504546457178	18.171861873674
257	135.782766864517	261.332090277911	2	10	256	12.8	-2.50666270966008	-19.7481944417802	19.9066456654646	19.7055271989774	18.1316333304911	18.7697103226986	18.3485929935103
258	135.742546041882	260.435655908688	2	10	257	12.85	-0.80441645269957	-17.9286873844603	17.9467244130811	17.9874640962842	16.7759279896168	16.6473166478736	19.5821076806522
259	135.775621499875	259.633210644433	2	10	258	12.9	0.661509159859861	-16.0489052850994	16.0625326526881	16.1196504570857	15.2115892114215	15.0284716163902	20.720074431837
260	135.870177206274	258.927768237251	2	10	259	12.95	1.89111412798013	-14.1088481436407	14.2350240107054	14.2757963587763	13.4989681751917	13.9581343871323	20.7108333902066
261	136.014397128859	258.322342439243	2	10	260	13	2.88439845169989	-12.1085159601591	12.4473255434891	12.4770942167387	11.7674113846533	13.2802926049371	21.432810217077
262	136.19646523541	257.819947002513	2	10	261	13.05	3.64136213101972	-10.0479087346002	10.6873751739181	10.7176512238656	10.1818259133153	12.8476892578104	22.3696629227382
263	136.404565493706	257.423595679163	2	10	262	13.1	4.16200516592028	-7.92702646700036	8.95321370289302	9.01047225409916	8.86879921719725	12.5716300836223	22.932296595819
264	136.626881871527	257.136302221296	2	10	263	13.15	4.44632755641976	-5.74586915734017	7.26531768832243	7.41517231222102	7.91192681118229	12.4363913785678	23.8913545595289
265	136.851598336651	256.961080381015	2	10	264	13.2	4.49432930248008	-3.50443680561966	5.69912916187314	6.08785546785415	7.35729065244956	12.4765688674408	23.9560315750127
266	137.066898856859	256.900943910423	2	10	265	13.25	4.30601040416036	-1.20272941183998	4.47082583409846	5.26050421765576	7.23369655512845	12.7504412491994	23.8585398400838
267	137.26096739993	256.958906561622	2	10	266	13.3	3.88137086141967	1.15925302397955	4.05079095208373	5.10620239849897	7.56374518512975	12.3713040081003	23.3560285401518
268	137.421987933643	257.137982086716	2	10	267	13.35	3.22041067426028	3.58151050188098	4.81645745190107	5.70410905079996	8.36733217762773	14.2383230920336	22.3561735676497
269	137.538144425778	257.441184237807	2	10	268	13.4	2.32312984269981	6.06404302182	6.49380859253846	7.05222079803589	9.66119354571414	16.0875854542489	22.0532157827261
270	137.597620844114	257.871526766998	2	10	269	13.45	1.18952836672008	8.60685058381932	8.68866242337811	9.03963490240535	11.4541695596898	15.8550425382831	22.3170935104104
271	137.58860115643	258.432023426391	2	10	270	13.5	-0.18039375368005	11.2099331878608	11.2113845702781	11.4741601375997	13.7334711137455	17.3312521234495	22.1290068865723
272	137.499269330506	259.125687968091	2	10	271	13.55	-1.78663651848012	13.8732908339989	13.9878614739311	14.2161846929293	14.5607821028854	19.5131423454107	22.6338138521848
273	137.317809334122	259.955534144198	2	10	272	13.6	-3.62919992768013	16.5969235221405	16.9890836278728	17.2042300685797	19.6078469668699	21.2494965061171	22.5020822577707
274	137.032405135057	260.924575706817	2	10	273	13.65	-5.70808398129998	19.3808312523799	20.2039313691866	20.414721429455	24.2632440973155	24.1060027076853	22.4453678307906
275	136.631240701089	262.03582640805	2	10	274	13.7	-8.02328867935955	22.2250140246604	23.6288893016301	20.0819293033654	24.3527944241166	25.5207794668937	22.6496522403136
276	136.1025	263.2923	2	10	275	13.75	-10.5748140217804	25.129471839	27.2638413746547	27.7415337961402	27.4288076917706	26.9666250344498	23.3832761616047
277	135.5082	263.4551	2	10	276	13.8	-11.8860000000001	3.25600000000009	12.3239008434831	34.3103035017018	31.4625395056916	27.942346757605	23.5767165396893
278	135.259	260.702	2	10	277	13.85	-4.98400000000004	-55.0620000000004	55.2871060917466	31.5013587796535	34.1316608346064	28.0650304874259	23.7684771887064
279	135.6127	263.3307	2	10	278	13.9	7.07400000000007	52.5739999999996	53.0477798969944	34.4428939540862	38.5508118696564	29.0779599490621	24.3733794989406
280	135.3424	262.935	2	10	279	13.95	-5.40599999999984	-7.91399999999953	9.58416569138863	42.8431497080177	39.5873893740976	30.6760526336885	24.4067191925657
281	134.6257	260.9626	2	10	280	14	-14.3340000000001	-39.4479999999999	41.9715172468186	40.5217878730727	40.1997789551541	30.9777211682075	24.3134165427082
282	135.7039	263.4557	2	10	281	14.05	21.5640000000002	49.8619999999994	54.3251796131402	42.7913202376111	41.3239114123246	32.4199384465592	24.5499129386409
283	135.294120139657	261.310472433294	2	10	282	14.1	-8.19559720686016	-42.9045513341191	43.6802969170215	47.6734199685416	36.5222140079819	32.4325344319192	25.4247964743621
284	134.0092	258.3582	2	10	283	14.15	-25.6984027931401	-59.0454486658803	64.3954417196867	45.956663956222	33.8926758008086	32.4543442830135	26.3649120445221
285	133.6117	260.0108	2	10	284	14.2	-7.94999999999959	33.0520000000001	33.9946643460412	39.8046731166315	36.9993108432604	32.8227356131864	27.7672454488145
286	134.370720028733	261.497656106641	2	10	285	14.25	15.1804005746595	29.7371221328194	33.3877371852203	32.5226401428911	34.5266346446443	34.01611107401	28.9439858530695
287	135.4003	262.0706	2	10	286	14.3	20.59159942534	11.4588778671805	23.5652254151879	24.9940313640062	33.3773373874268	34.7821290712782	29.2729204746291
288	135.7207	262.2423	2	10	287	14.35	6.40800000000013	3.43399999999974	7.27013204831933	26.3252017179791	30.7334080292319	33.2986312853791	29.8900455933578
289	135.070240305698	261.073484719645	2	10	288	14.4	-13.0091938860397	-23.3763056070995	26.7523978252621	23.0966053330667	26.3578766963705	32.6591735436322	30.8711392862434
290	134.3394	259.1769	2	10	289	14.45	-14.6168061139599	-37.9316943929007	40.6505161159057	26.950001658222	26.0580818522752	32.9583958468483	31.300383358428
291	134.3774	258.3155	2	10	290	14.5	0.75999999999965	-17.2280000000001	17.2447552606583	28.9441759155727	27.832443192866	31.2955809619669	31.4111915368687
292	134.5613	260.4492	2	10	291	14.55	3.67799999999988	42.6740000000007	42.8322070409646	27.7217220287348	28.2403467302319	29.5866835318711	31.3187465743596
293	134.0645	261.1537	2	10	292	14.6	-9.93599999999958	14.0899999999999	17.2410033350727	25.7909619865714	30.0750485627764	29.6000964426071	32.1863783744126
294	134.9602	261.6663	2	10	293	14.65	17.9139999999995	10.2519999999993	20.6401283910728	32.5682810526652	31.4256712864558	28.623821381359	32.1795589403261
295	135.228076883451	260.139789938597	2	10	294	14.7	5.35753766902019	-30.5302012280595	30.9967159050886	29.5306918022418	28.9174808504362	30.0137114307353	31.9407679404147
296	134.762196700822	257.62602917261	2	10	295	14.75	-9.31760365258015	-50.27521531974	51.1313505911275	31.2059212099801	28.0645272792896	30.9213466716893	32.2379350491542
297	134.3184	256.317	2	10	296	14.8	-8.87593401643983	-26.1805834521999	27.6442607888473	35.1296205441768	25.7960296763154	30.6034941916531	32.8151170873672
298	134.410887424457	257.594514015382	2	10	297	14.85	1.8497484891401	25.5502803076399	25.6171503737642	32.0439997143009	28.4667848559824	31.7150606992897	31.5863999348772
299	134.5873	259.5997	2	10	298	14.9	3.52825151085995	40.1037196923596	40.2586250620564	23.5607735059139	30.8897660663475	32.6643186234248	30.7810379225411
300	134.3436	260.339	2	10	299	14.95	-4.8739999999998	14.7860000000003	15.5686117557092	22.061367550389	33.9693410091953	31.9247140831676	31.1208960082887
301	133.919978084732	260.236862336128	2	10	300	15	-8.47243830536001	-2.04275327743972	8.71521954919223	25.7276485019847	34.0102501505126	31.8446619055299	30.5552743913428
302	133.684121182353	259.257500903791	2	10	301	15.05	-4.71713804757997	-19.5872286467397	20.1472310112231	26.6499115885182	32.9666416530744	30.2175547021601	29.4684361839278
303	133.9881	257.0812	2	10	302	15.1	6.07957635293985	-43.52601807582	43.9485551317428	35.8946823040897	33.3550728358031	31.940222316906	28.6090811734119
304	135.0048	255.0813	2	10	303	15.15	20.3339999999997	-39.9980000000005	44.8699404947235	44.4597267951113	33.9029659603937	31.9047735976387	27.2744995459218
305	135.9571	258.0205	2	10	304	15.2	19.0460000000002	58.7840000000006	61.7924653335669	43.8719157557598	34.9319473158991	31.0588002676429	26.6829337140445
306	135.574448663682	260.568954602266	2	10	305	15.25	-7.65302672635983	50.9690920453193	51.5404420042999	40.9824971696215	35.6247965317702	30.4597590242983	26.7410800376733
307	134.8283	260.9974	2	10	306	15.3	-14.9229732736399	8.56890795468075	17.2081758144656	41.1560203322693	34.6390797280047	30.8481051034561	26.5343103312599
308	134.6761	259.5302	2	10	307	15.35	-3.04400000000044	-29.344000000001	29.5014622010513	33.9692123277084	35.4136597778296	29.8741685843753	27.1812942094399
309	134.122755090468	257.31127693832	2	10	308	15.4	-11.06689819064	-44.3784612335992	45.7375563079627	26.7898662684292	32.9197811289299	28.9029023014501	26.8040970635961
310	133.8554	256.0463	2	10	309	15.45	-5.34710180935974	-25.2995387664009	25.8584253107625	25.4062437002496	28.1482595260905	29.2833961697292	25.9478349810088
311	134.5731	256.3573	2	10	310	15.5	14.3540000000002	6.22000000000071	15.643711707904	29.8448223860377	26.9092678980841	29.8149678207187	25.7395457429422
312	135.0861	256.3966	2	10	311	15.55	10.2599999999995	0.785999999999376	10.2900629735677	24.6835419255905	28.7295685538379	29.3501888359845	25.1706895890809
313	134.9385	258.9771	2	10	312	15.6	-2.95199999999966	51.6100000000006	51.6943556299917	22.3273067244726	26.3932643329475	27.6180659042166	24.9325906757617
314	134.1235	259.5506	2	10	313	15.65	-16.3	11.4699999999993	19.9311540057264	27.028669527739	23.9028386425064	25.9251777104846	25.2653766771557
315	134.8126	259.4072	2	10	314	15.7	13.7819999999999	-2.86799999999971	14.0772493051731	32.0528934074261	23.6348450235593	23.3521559973538	24.9161505988062
316	135.472250637871	257.56416711989	2	10	315	15.75	13.1930127574202	-36.8606576022	39.1505257242362	22.9417062798573	24.0051391096671	22.5608134036573	23.9429136542048
317	135.619	255.7997	2	10	316	15.8	2.93498724257972	-35.2893423977997	35.4111823720029	23.1221353594223	24.0612979439644	22.4651264708667	24.7490757184391
318	135.4593	256.0618	2	10	317	15.85	-3.19399999999973	5.24200000000008	6.13841999214774	24.9423833226461	19.8224720306035	22.6475277195901	24.8742758394933
319	135.453625992048	257.103449516742	2	10	318	15.9	-0.113480159040478	20.8329903348397	20.8332994035515	20.9816086915953	18.9305742920393	20.9438755037673	24.1556251439235
320	135.559449666636	258.257532375449	2	10	319	15.95	2.11647349176019	23.08165717414	23.178489121292	16.0697024805027	18.5560524686171	19.97095587885	24.4392689726223
321	135.583173507907	259.224574046432	2	10	320	16	0.474476825419856	19.3408334196602	19.3466525689822	16.7032377813498	18.2123589092305	19.6344295803546	25.6011154442002
322	135.3312	259.7051	2	10	321	16.05	-5.03947015813992	9.61051907136039	10.85165131654	14.7390132246564	16.2006843878955	20.1238244760018	26.5760326484259
323	134.8705	259.7704	2	10	322	16.1	-9.21400000000006	1.30599999999959	9.30609649638343	12.1697216145882	18.9017911062327	17.9249590346173	25.8498407493497
324	134.973709570255	260.311249211322	2	10	323	16.15	2.06419140510036	10.8169842264397	11.0121766200845	15.4431091268657	17.9849123650283	18.6259797566726	25.264260927787
325	135.3276	259.9349	2	10	324	16.2	7.07780859489958	-7.52698422643903	10.332031070951	16.3316662952883	16.3070667341406	18.7735009299694	24.4841624596281
326	135.4073	258.151	2	10	325	16.25	1.59400000000005	-35.6780000000003	35.7135901303695	21.1003444311157	15.263720051042	17.4260682841113	23.4370660579991
327	135.2129	258.8906	2	10	326	16.3	-3.88800000000003	14.7919999999999	15.2944371586534	21.2308115054002	16.1863510080393	18.6500463334221	23.6419278265133
328	134.9439	260.5261	2	10	327	16.35	-5.37999999999954	32.7099999999996	33.14948717552	20.4444118536931	16.0274460386311	19.8743830946113	23.1745546155957
329	134.8128	261.0944	2	10	328	16.4	-2.62200000000007	11.3660000000004	11.664511991507	15.0843309752183	18.3213852213059	19.4083479863969	22.4136969574372
330	134.9971	260.8328	2	10	329	16.45	3.68599999999958	-5.23199999999974	6.40003281241543	16.0410357207902	18.9909493913217	19.5951417755153	22.0731108250764
331	134.8649	260.4072	2	10	330	16.5	-2.64399999999966	-8.51200000000063	8.91318573799564	10.9545476461465	16.6397776589922	21.3872630676817	22.2313172996275
332	135.23098087256	261.341970601884	2	10	331	16.55	7.32161745119981	18.6954120376799	20.0779608865129	15.4119589372116	21.0994082789486	23.8018764608673	22.1803859739311
333	135.1642	261.722	2	10	332	16.6	-1.33561745120005	7.60058796231988	7.71704680230151	17.5374869289503	20.8469750829899	24.0816155944828	21.9064606512161
334	134.1137	260.3885	2	10	333	16.65	-21.01	-26.6699999999992	33.9515684468325	18.195224342766	20.8317836077656	24.6033441450894	22.0294707837533
335	134.3438	261.2082	2	10	334	16.7	4.60199999999986	16.3939999999991	17.0276727711091	26.1577808371071	22.88321681689	25.6161689219024	21.8650202434632
336	134.8605	261.5326	2	10	335	16.75	10.3340000000003	6.48800000000051	12.201872807074	30.7394025198334	27.5108060843214	24.3133187123409	21.4136992038151
337	134.1891	258.6143	2	10	336	16.8	-13.4280000000001	-58.3659999999998	59.8907433582183	26.2516082783196	31.4174019136952	24.8187291821599	21.3534703005356
338	133.3438	259.8911	2	10	337	16.85	-16.9060000000002	25.5359999999996	30.625155215933	28.2289467048297	32.1357851503345	23.7015815116013	22.5239761041173
339	133.640376687465	260.38444775406	2	10	338	16.9	5.93153374930012	9.86695508119965	11.5125972392635	36.8263878258769	30.8853030688729	23.8835184111071	22.7423414380807
340	134.1638	261.6242	2	10	339	16.95	10.4684662507003	24.7950449187999	26.9143649036599	36.6770229902834	32.241388452483	24.1752657713028	22.420235670744
341	134.0993	264.3829	2	10	340	17	-1.29000000000019	55.1740000000007	55.1890784123097	33.5321677808355	31.9868597656896	24.8282050189005	22.3283505709746
342	134.733	261.4944	2	10	341	17.05	12.6740000000001	-57.7700000000004	59.1439191802509	35.5189978594262	28.5380500853712	24.2369474718604	22.5572938780287
343	135.3479	261.9151	2	10	342	17.1	12.2980000000001	8.41400000000021	14.9008791686936	36.2538302001363	26.5561879402127	25.8879622678148	22.5760756170385
344	134.379	261.4556	2	10	343	17.15	-19.3780000000004	-9.18999999999983	21.4467476322171	27.1473317055023	26.9352532144485	25.4329618108339	22.6671148277946
345	133.2697	262.5085	2	10	344	17.2	-22.1859999999998	21.0580000000004	30.5885266072103	20.399077180459	25.4673147257156	24.956539556957	23.0666876195241
346	133.3364	262.9867	2	10	345	17.25	1.33399999999995	9.56399999999917	9.65658593913936	19.58020809959	22.1456039534796	25.4013301235189	23.0417424720286
347	134.6047	262.9185	2	10	346	17.3	25.3660000000002	-1.36399999999981	25.4026465550346	18.3515085694708	17.0564930300255	24.0568942676492	23.3913053725747
348	134.114	262.6923	2	10	347	17.35	-9.81400000000008	-4.52400000000011	10.8065337643484	14.6807992512948	19.6401393852952	25.1735691136233	22.8487852524132
349	134.5941	262.0965	2	10	348	17.4	9.60199999999986	-11.9159999999999	15.3032499816214	17.1438762014569	19.9806205527949	26.0763348897645	22.6603445058922
350	134.1381	261.6887	2	10	349	17.45	-9.11999999999978	-8.15600000000018	12.2349800163302	13.7139088795919	17.6716906614309	25.2453295659727	22.8407005406106
351	134.4724	262.7352	2	10	350	17.5	6.68599999999969	20.9300000000007	21.9719706899501	19.7000706710004	18.8158004813482	23.2694380742676	23.0210686712121
352	134.3851	262.3319	2	10	351	17.55	-1.74599999999998	-8.06600000000003	8.25280994570943	21.609732536119	19.5757384499271	21.3127112951901	22.7865288569085
353	133.8333	260.3712	2	10	352	17.6	-11.0359999999997	-39.2140000000006	40.7373427213907	20.662582071567	23.7909502870339	21.0705356395943	22.8110690841081
354	134.6413	261.3152	2	10	353	17.65	16.1599999999999	18.8800000000003	24.8515593072147	20.4877247612394	25.2174165650804	20.7308855104998	22.3136821584215
355	134.5563	260.95	2	10	354	17.7	-1.70000000000016	-7.30400000000031	7.49922769356986	25.4375680202623	25.0233444062298	20.5172063171459	22.5579058408475
356	133.6925	260.3445	2	10	355	17.75	-17.276	-12.1100000000001	21.0976841383125	27.8818299030674	24.3932721950556	21.7701662317163	22.4971445605619
357	134.4372	261.817	2	10	356	17.8	14.8939999999999	29.4500000000005	33.0020262408239	28.8251005940419	25.5689295603548	21.9638815629894	23.5881986694908
358	134.4107	259.1692	2	10	357	17.85	-0.529999999999973	-52.9560000000004	52.9586521354163	29.3841067408926	22.5009318938934	21.9959889932252	24.2852923865301
359	133.830921697147	257.809232801018	2	10	358	17.9	-11.5955660570597	-27.1993439796393	29.5679127620868	28.2988196288717	21.4811504682047	21.4371706006774	24.3916593932413
360	133.5028	258.2058	2	10	359	17.95	-6.56243394293995	7.93134397963968	10.2942584278236	25.7002911004473	23.362721972861	21.5061353099183	25.0344277237842
361	133.948	258.8506	2	10	360	18	8.904	12.8959999999995	15.671248578208	17.1200338847194	24.7245319820845	21.2139323235236	25.230825879079
362	134.6693	259.5439	2	10	361	18.05	14.4259999999997	13.8660000000004	20.009383598702	14.1372003423676	24.3520246760518	21.3361102419567	24.9265769969454
363	134.4871	260.0126	2	10	362	18.1	-3.64399999999989	9.37400000000025	10.0573660567767	17.3413372048293	20.2010276994164	19.7341759004014	24.9851921188919
364	134.9241	259.4245	2	10	363	18.15	8.74000000000024	-11.7619999999999	14.6537450503277	21.1502443352973	17.6569246362744	19.194402506009	27.3297657499542
365	134.633136719881	258.14132779871	2	10	364	18.2	-5.81926560238003	-25.6634440258006	26.3149427401323	23.0037582516562	17.9889262136069	20.159272124738	28.1291286802396
366	133.669460852134	256.697619722686	2	10	365	18.25	-19.2735173549403	-28.8741615204799	34.7157842305477	23.2820215141134	18.0345924519917	19.592958997605	28.3322057886964
367	132.7243	255.5798	2	10	366	18.3	-18.9032170426799	-22.3563944537199	29.2769531804964	21.1766489301813	17.1032909235587	23.1195030713325	28.797890938462
368	132.337878671545	255.157473850106	2	10	367	18.35	-7.72842656909972	-8.44652299788038	11.4486823690628	18.6365152223845	16.9674199069094	23.3970156594369	29.6191323451218
369	132.446408994145	255.332970457986	2	10	368	18.4	2.17060645199979	3.50993215760013	4.126882130667	14.9189405686862	16.9076545438134	22.7069838967182	29.4922758953515
370	132.8351	255.8918	2	10	369	18.45	7.77382011710017	11.1765908402799	13.6142742011486	11.2028235954611	16.9558222766149	24.8235258815957	29.9064046903408
371	133.2828	256.5625	2	10	370	18.5	8.95399999999995	13.4140000000002	16.127910962056	10.6528182997055	14.4613860131255	27.1922136838904	29.8358967469477
372	133.596523931644	256.995637429121	2	10	371	18.55	6.27447863287955	8.66274858242036	10.6963683143714	12.6386601574455	21.8869814666132	28.5404426987006	29.9656106764645
373	133.791364058546	257.384486835309	2	10	372	18.6	3.89680253804045	7.77698812376002	8.69865589028459	15.2751293308454	26.5930036194575	28.8998485981895	29.4650969381366
374	133.936022156175	258.072242823843	2	10	373	18.65	2.89316195257982	13.7551197706796	14.0560914193668	14.0038314575649	27.7570431571619	33.9286459894086	29.6481548026863
375	134.0992	259.4021	2	10	374	18.7	3.26355687649993	26.5971435231404	26.7966200681481	32.5711393377653	31.6581255495844	35.7410510433333	30.6263772986808
376	133.9861	259.8774	2	10	375	18.75	-2.26200000000006	9.50600000000009	9.77142159565341	42.5331889392094	36.349834915789	34.8942453456764	30.9770589336562
377	132.6577	254.8741	2	10	376	18.8	-26.5679999999998	-100.066	103.532907715374	42.8754261568783	39.9775944738425	35.6319003139347	31.8027721992792
378	131.593683652355	252.149013065577	2	10	377	18.85	-21.2803269529002	-54.5017386884598	58.5089038975051	48.0411217683235	40.8322772894696	37.2422756970185	31.3627830502307
379	131.255961868394	252.861376453639	2	10	378	18.9	-6.75443567922002	14.2472677612398	15.7672775077114	58.6958383740132	50.9496374350039	37.5473811900256	30.9284778432534
380	131.649559150235	255.463026614881	2	10	379	18.95	7.87194563682021	52.0330032248398	52.625098125374	47.3840496099197	54.5262798100518	38.3066740707632	31.4386818269753
381	132.7795	258.4058	2	10	380	19	22.5988169953001	58.8554677023802	63.0450046241016	39.1313656397298	55.3271046782274	38.4578611703718	31.6678179363503
382	134.0706	260.3678	2	10	381	19.05	25.822	39.2399999999998	46.9739638949065	59.0238487131295	49.3768191612561	38.5951111109722	31.3766376633201
383	133.4042	259.8206	2	10	382	19.1	-13.3280000000002	-10.9439999999995	17.2454840465553	61.01143785178	47.8915477745795	39.1960179758718	31.4981147132867
384	131.6505	254.3325	2	10	383	19.15	-35.0740000000002	-109.762	115.22969287471	51.9583709824416	47.3377192228894	40.1019070993635	31.8333253970789
385	131.420255193543	251.212832796799	2	10	384	19.2	-4.60489612913989	-62.3933440640201	62.5630438186263	51.3695887125924	44.9552225919419	41.0934824726236	31.9126707966793
386	132.282633511913	251.428692297259	2	10	385	19.25	17.2475663673998	4.31719000919998	17.7796702774095	56.6517299094292	40.5658874249546	42.3611588697075	31.5877302166898
387	132.9315	253.5324	2	10	386	19.3	12.9773297617402	42.0741540548198	44.0300525456609	35.6515897326492	37.2126277481019	40.4860413272259	31.2166486182121
388	132.5579	255.683	2	10	387	19.35	-7.47200000000021	43.0119999999999	43.656190030739	28.8990073321038	37.5597586622741	39.3285504410245	31.2432425627819
389	132.097706673495	255.459834601449	2	10	388	19.4	-9.20386653009984	-4.46330797102007	10.2289919908104	29.1734038674676	29.2541767637231	39.1499717897886	31.5516267048529
390	132.0084	254.0226	2	10	389	19.45	-1.78613346990005	-28.7446920289796	28.8001318158993	23.0556667836114	27.6606851351955	38.053837772355	31.7758606296498
391	132.414814607055	253.155540778049	2	10	390	19.5	8.12829214110025	-17.3411844390205	19.1516529542282	18.467787415119	29.3952130611876	36.1434221888102	32.0953657410786
392	133.086777193686	253.167463769851	2	10	391	19.55	13.4392517326199	0.238459836040192	13.4413671263801	22.856763794797	31.5952634931957	34.2128326279397	32.6989377794008
393	133.705362476789	253.998316372629	2	10	392	19.6	12.3717056620598	16.6170520555602	20.7167931882769	26.4223629382872	30.7655531074696	34.0963808283839	33.4857784817456
394	133.951645173261	255.588045983605	2	10	393	19.65	4.92565392944016	31.7945922195202	32.1738738892006	29.6170222549076	30.9622243566878	29.7380048047491	34.2549295439296
395	133.5067	257.8766	2	10	394	19.7	-8.89890346522009	45.7710803278997	46.62812753335	40.13486020278	31.152452952768	28.0842905500252	34.8037101811421
396	132.5273	259.3344	2	10	395	19.75	-19.588	29.1560000000004	35.1249495373306	43.0633187998201	31.7209569526659	28.2812150877031	35.8576113200906
397	132.3956	256.0355	2	10	396	19.8	-2.6339999999999	-65.9780000000001	66.0305568657422	39.0676849185785	31.2130375077774	26.8013969224896	34.6279950358384
398	132.521158010243	254.272009817543	2	10	397	19.85	2.51116020485995	-35.2698036491404	35.3590861734772	35.8825429672489	30.6330029944937	25.2442094285453	34.5653315473869
399	132.681524280362	254.860330035621	2	10	398	19.9	3.20732540237998	11.7664043615599	12.1957044829927	33.8248916504242	30.2218328457751	25.5558722196803	35.5932682530595
400	132.9156	256.3775	2	10	399	19.95	4.68151439276028	30.3433992875802	30.7024177767019	22.2912148127748	28.5078959648549	25.2450471885364	35.7024425947285
401	133.1929007905	257.587978237606	2	10	400	20	5.54601580999986	24.2095647521205	24.836692953207	18.2026871891673	27.1672171142186	25.7328703117855	35.534370968765
402	133.2054	258.0059	2	10	401	20.05	0.24998418999985	8.35843524787947	8.36217267749499	21.3759807729717	22.0075303517834	26.8027644478294	35.7318606094873
403	132.683834817933	257.472776358307	2	10	402	20.1	-10.4313036413402	-10.6624728338602	14.9164480554401	21.1332489624608	19.7228657496211	27.7755389876193	36.6168622526024
404	131.791540072125	256.389944937261	2	10	403	20.15	-17.8458949161598	-21.6566284209193	28.0621724020146	20.5095425780131	20.1495200826727	28.4079519884957	34.9770702512079
405	130.8	255.2987	2	10	404	20.2	-19.8308014424998	-21.8248987452205	29.4887587241474	21.723845890792	19.3376414243047	28.5139378896606	34.5592832933097
406	129.933826831557	254.643764630145	2	10	405	20.25	-17.32346336886	-13.0987073970999	21.7181610309684	21.2430443100749	19.744783670905	29.3540637704737	35.146991086182
407	129.23014476709	254.483577193247	2	10	406	20.3	-14.0736412893403	-3.20374873796027	14.4336892413897	18.9230593923738	22.3924913878813	28.769948744451	34.9450190642864
408	128.679205999465	254.780004875342	2	10	407	20.35	-11.0187753524997	5.92855364190029	12.5124401518546	17.5420338861486	24.9180749807449	29.8021126537492	34.5998599459651
409	128.271262721551	255.494914862465	2	10	408	20.4	-8.15886555828001	14.2981997424602	16.4622478135088	18.9800247637969	26.5940711312163	32.0365647163303	34.9253254248694
410	127.996567126214	256.590174340652	2	10	409	20.45	-5.49391190674015	21.9051895637404	22.5836311930216	23.0611368849706	28.5199798144664	33.351047417102	34.6342781571595
411	127.845371406324	258.027650495937	2	10	410	20.5	-3.02391439779996	28.7495231056994	28.90811541921	28.5931056514148	31.5409104267288	34.9253197487198	34.4534645895125
412	127.807927754746	259.769210514356	2	10	411	20.55	-0.748873031560038	34.8312003683805	34.839249847258	34.2650828700588	35.5323671371186	37.2508885910349	34.3123527244705
413	127.874488364349	261.776721581945	2	10	412	20.6	1.33121219206004	40.1502213517801	40.1722839840758	39.4979257427842	39.8813595578772	39.1373436768209	33.9328919350826
414	128.035305428	264.012050884737	2	10	413	20.65	3.21634127301962	44.7065860558394	44.8221339067285	44.1017960896606	43.9236093499879	40.2161356976667	33.275448631894
415	128.280631138567	266.437065608769	2	10	414	20.7	4.90651421134032	48.5002944806399	48.7478455566487	48.0035973892665	47.3644534098992	41.0342760365941	32.2999843381665
416	128.600717688917	269.013632940075	2	10	415	20.75	6.40173100699997	51.5313466261205	51.9274671535919	51.1696134643397	50.1058558265346	42.0127670846609	31.6578138440165
417	128.985817271918	271.703620064692	2	10	416	20.8	7.70199166001987	53.7997424923401	54.3482563452879	53.582135829917	52.1092857941886	43.0886412060833	30.2798281998582
418	129.426182080437	274.468894168653	2	10	417	20.85	8.80729617038014	55.3054820792192	56.0023643594414	55.2309810770143	53.3566123728969	43.9555104633849	29.6933012569175
419	129.912064307342	277.271322437995	2	10	418	20.9	9.7176445381001	56.0485653868409	56.8847457346154	56.1099155634086	53.8382002641171	44.2947786300585	29.6977127923116
420	130.433716145501	280.072772058753	2	10	419	20.95	10.4330367631798	56.0289924151596	56.992071792135	56.2149741991106	53.5485722587219	44.0235091257826	29.2391508137062
421	130.98138978778	282.835110216961	2	10	420	21	10.9534728455799	55.2467631641605	56.3221395855635	55.5436112814541	52.4846237425931	43.1740588672395	28.9167464304677
422	131.545337427048	285.520204098656	2	10	421	21.05	11.2789527853602	53.7018776338994	54.8735495237977	54.0942646983171	50.644915275048	41.8219410011117	28.9910804251283
423	132.115811256173	288.089920889871	2	10	422	21.1	11.4094765825001	51.3943358243	52.6455497711587	51.8661634404294	48.0296613688925	40.0902448825459	28.8913982246979
424	132.683063468021	290.506127776643	2	10	423	21.15	11.34504423696	48.3241377354398	49.6380128189307	48.8593319217775	44.6659479101291	38.1429452752923	28.4592418493696
425	133.23734625546	292.730691945007	2	10	424	21.2	11.0856557487801	44.4912833672799	45.8515655026965	45.0748563509855	40.682564841666	36.0860307866723	27.9929572226314
426	133.768911811358	294.725480580997	2	10	425	21.25	10.63131111796	39.8957727198001	41.2879819923038	40.515711456331	36.2422619079445	33.9615639175592	27.7266316158152
427	134.268012328582	296.45236087065	2	10	426	21.3	9.98201034447959	34.5376057930605	35.9511716698377	35.2376311219411	31.5345962080348	31.7897076552654	27.651014226303
428	134.7249	297.8732	2	10	427	21.35	9.13775342836004	28.4167825869997	29.849825297886	29.4989662429026	26.8238773921948	29.5844898600859	27.6337793607006
429	135.132684224435	298.961703829302	2	10	428	21.4	8.1556844887001	21.77007658604	23.2476111469817	23.6251918941114	22.4476902864674	27.3588608682928	27.5289398872107
430	135.495903224535	299.738932915688	2	10	429	21.45	7.26438000200005	15.54458172772	17.1582411075036	17.9943360650841	18.6234893146228	25.1272542103105	27.2822237859593
431	135.821952428903	300.237786490509	2	10	430	21.5	6.52098408735981	9.97707149641997	11.9191102483481	13.1320433280587	15.4385040925254	22.9081731122155	26.8879715779769
432	136.118227266142	300.491163785118	2	10	431	21.55	5.92549674477993	5.06754589217962	7.79689252470138	9.65774945099373	12.9345000354828	20.7312722592217	26.3549763410299
433	136.392123164854	300.531964030864	2	10	432	21.6	5.47791797424054	0.816004914920541	5.53836161275896	7.74801238634308	11.1393183512792	18.645452772575	25.6968005252738
434	136.651035553644	300.393086459101	2	10	433	21.65	5.1782477757996	-2.77755143525951	5.87614176165668	7.2518162909393	10.0517738264565	16.7023480010725	24.9288673279877
435	136.902359861114	300.107430301179	2	10	434	21.7	5.02648614940028	-5.71312315844011	7.60955578425033	7.8746640058815	9.5719435789549	14.9516384086687	24.0674199730144
436	137.153491515868	299.70789478845	2	10	435	21.75	5.0226330950801	-7.99071025458034	9.43812977132913	9.14659337449972	9.57408431648659	13.4404961469694	23.1290937608989
437	137.411825946508	299.227379152266	2	10	436	21.8	5.16668861279982	-9.61031272368018	10.9111310994124	10.4457982019193	9.92794831040859	12.2133872465226	22.1307215859738
438	137.684758581639	298.698782623977	2	10	437	21.85	5.4586527026197	-10.5719305657794	11.89800845585	11.3958747715667	10.4670281529551	11.3120482580164	21.0892390998424
439	137.979684849862	298.155004434935	2	10	438	21.9	5.89852536446017	-10.8755637808406	12.3721658987548	11.8963523420339	10.9570057156776	10.7631011443629	20.0216362246776
440	138.304000179781	297.628943816492	2	10	439	21.95	6.48630659838034	-10.5212123688602	12.3599386324872	11.9812326149357	11.2797875027146	10.5409384461359	18.9449317163046
441	138.6651	297.1535	2	10	440	22	7.22199640437964	-9.5088763298395	11.940517623665	11.7874629314106	11.4424882014135	10.6018842887143	17.87615982837
442	139.068531287582	296.755405869421	2	10	441	22.05	8.06862575164018	-7.96188261158022	11.3355324639213	11.4682132294359	11.4922744575624	10.8880116809482	16.8323636253153
443	139.512447213437	296.436728919164	2	10	442	22.1	8.87831851710018	-6.37353900513972	10.9291600382244	11.1637002338626	11.4847781647535	11.3033561680016	15.8305920621662
444	139.993152496935	296.193370296249	2	10	443	22.15	9.61410566995994	-4.8671724583005	10.7759173888813	10.9886240607932	11.4744284622692	11.7147893806831	14.8878991024642
445	140.506951857445	296.021231147697	2	10	444	22.2	10.2759872101996	-3.44278297103983	10.8373736546207	11.0033163001891	11.5099333133169	12.0488091593564	14.0213433434158
446	141.050150014338	295.916212620528	2	10	445	22.25	10.86396313786	-2.10037054338045	11.065136758318	11.1820933980965	11.6296842609419	12.2966236042385	13.2479854628537
447	141.619051686984	295.874215861763	2	10	446	22.3	11.3780334529201	-0.839935175299615	11.4089936609008	11.4806436951025	11.8480750514878	12.4717355166822	12.5848759243478
448	142.209961594753	295.891142018422	2	10	447	22.35	11.8181981553801	0.338523133179933	11.8230455277617	11.8561663927713	12.1396841830482	12.593988339599	12.0490065131348
449	142.819184457015	295.962892237526	2	10	448	22.4	12.1844572452403	1.4350043820798	12.2686688739112	12.2707444610907	12.4725730456886	12.6844115810623	11.6510706524854
450	143.443024993139	296.085367666094	2	10	449	22.45	12.4768107224799	2.44950857136018	12.7149871429646	12.6928338027866	12.8178308159981	12.7626092222988	11.3769933008975
451	144.077787922497	296.254469451147	2	10	450	22.5	12.6952585871601	3.38203570105975	13.1380270999151	13.0972749679998	13.1507590070635	12.8441465445244	11.2054852868459
452	144.719777964458	296.466098739706	2	10	451	22.55	12.8398008392196	4.23258577118077	13.5194403693802	13.4645023962748	13.451196575802	12.9334549914088	11.1114104469038
453	145.365299838392	296.716156678791	2	10	452	22.6	12.91043747868	5.00115878169936	13.8452513538279	13.779495239225	13.7031985144445	13.0157313517574	11.057369392549
454	146.010658263669	297.000544415422	2	10	453	22.65	12.9071685055402	5.68775473262008	14.1048060152861	14.0307735530364	13.8943946998554	13.0734502038559	10.9971893764488
455	146.65215795966	297.315163096619	2	10	454	22.7	12.82999391982	6.29237362394065	14.2899513577158	14.2095593488175	14.0152851312806	13.091048278163	10.9167568674156
456	147.286103645733	297.655913869404	2	10	455	22.75	12.6789137214598	6.81501545569972	14.394418668972	14.3091220608892	14.0586088281069	13.055474778738	10.8273812598057
457	147.908800041261	298.018697880796	2	10	456	22.8	12.4539279105602	7.25568022784046	14.4133693482858	14.324287003436	14.0188349313299	12.9563646021729	10.7459104019273
458	148.516551865612	298.399416277816	2	10	457	22.85	12.15503648702	7.61436794039923	14.3430649141865	14.2510750233362	13.8917785204665	12.7859647682532	10.6897868907625
459	149.105663838156	298.793970207484	2	10	458	22.9	11.7822394508801	7.89107859336013	14.1806307280199	14.0864441031775	13.6743273620231	12.5390401606079	10.67593390291
460	149.672440678264	299.198260816821	2	10	459	22.95	11.3355368021598	8.08581218674021	13.9238914572168	13.8281105138422	13.3642657403278	12.2130481556591	10.7200485755723
461	150.213187105306	299.608189252846	2	10	460	23	10.8149285408399	8.19856872049968	13.5712640681784	13.4744349800439	12.9601905504124	11.8090862849776	10.835550957963
462	150.724207838651	300.019656662581	2	10	461	23.05	10.2204146669004	8.22934819469992	13.1217014016096	13.0243677206102	12.4615326285438	11.3348092128594	11.0301522670152
463	151.201807597671	300.428564193045	2	10	462	23.1	9.5519951803999	8.17815060928069	12.5746872451947	12.4774564573193	11.8687310220618	10.8113826170964	11.3018581556473
464	151.642291101734	300.83081299126	2	10	463	23.15	8.80967008125992	8.04497596429997	11.9302944308517	11.8339369976474	11.1836856213604	10.2795893722144	11.647247351969
465	152.041963070211	301.222304204245	2	10	464	23.2	7.99343936954017	7.82982425969976	11.1893351407623	11.0949547432453	10.4108111800376	9.78470457547489	12.0638171693738
466	152.397128222472	301.598938979021	2	10	465	23.25	7.1033030452196	7.53269549551987	10.3536667698189	10.2630270640798	9.55956374184822	9.35813891537289	12.5502459671251
467	152.704091277887	301.956618462608	2	10	466	23.3	6.13926110829993	7.15358967173984	9.4267901295991	9.34300352211055	8.65078349438883	9.02008528717245	13.106447277784
468	152.959156955826	302.291243802026	2	10	467	23.35	5.10131355878002	6.69250678835965	8.415048849367	8.34416590275589	7.73098671372629	8.78558544192598	13.7334676509709
469	153.158629975659	302.598716144297	2	10	468	23.4	3.98946039666043	6.14944684542024	7.3301767210055	7.28519048604901	6.88485138240577	8.66745622475764	14.4333086537022
470	153.298815056757	302.874936636439	2	10	469	23.45	2.80370162195993	5.52440984283976	6.19514704398899	6.20661224553234	6.20514341062202	8.67748792884585	15.2086252598537
471	153.376016918489	303.115806425475	2	10	470	23.5	1.54403723463986	4.81739578072052	5.05878968628447	5.19894636337279	5.75608728033334	8.8269553714015	16.062217438654
472	153.386540280225	303.317226658424	2	10	471	23.55	0.210467234720113	4.02840465897953	4.03389892701573	4.42669924270098	5.57863794580112	9.12684954262148	16.9972164420456
473	153.326689861336	303.475098482306	2	10	472	23.6	-1.19700837777998	3.15743647764066	3.37671943856923	4.06612091848815	5.70243986179012	9.5879849595372	18.0170891562122
474	153.192770381191	303.585323044142	2	10	473	23.65	-2.67838960290021	2.20449123671983	3.46894111764649	4.22698407461766	6.15122682815489	10.2210445000822	19.1255579936631
475	152.981086559161	303.643801490952	2	10	474	23.7	-4.23367644059965	1.16956893619999	4.39225542292482	4.95066364606991	6.94416467765409	11.0365860605847	20.3265405673993
476	152.687943114615	303.646434969757	2	10	475	23.75	-5.86286889092037	0.0526695761004703	5.86310546693204	6.20593336020746	8.09434700095478	12.0450171555123	21.6241042602482
477	152.309644766924	303.589124627576	2	10	476	23.8	-7.56596695381972	-1.1462068436208	7.65229678427695	7.8757544136088	9.60291559085413	13.2565299533951	23.022431766684
478	151.842496235458	303.467771611431	2	10	477	23.85	-9.34297062932046	-2.42706032290016	9.65306800925701	9.82220843682004	11.4449832053481	14.6809705336886	24.5257946018017
479	151.282802239587	303.278277068342	2	10	478	23.9	-11.1938799174197	-3.78989086177967	11.8180463846532	11.9617099272919	13.5572376177586	16.3275771467966	26.1385323050142
480	150.62686749868	303.016542145329	2	10	479	23.95	-13.1186948181397	-5.23469846025932	14.124525538981	14.2551675356384	15.8680287105474	18.2042023640483	27.865035595855
481	149.870996732108	302.678467989413	2	10	480	24	-15.11741533144	-6.76148311832094	16.5606129192913	16.6840330504887	18.3339470306912	20.3153485923305	29.7097320808638
482	149.011494659242	302.259955747613	2	10	481	24.05	-17.1900414573201	-8.37024483599976	19.1195848260093	19.2387208219085	20.934421960989	22.6596236712319	31.6770732746234
483	148.04466599945	301.756906566951	2	10	482	24.1	-19.3365731958403	-10.0609836132401	21.7973955835089	21.9138489842747	23.6595012055871	25.222795695328	33.7715216682318
484	146.966815472104	301.165221594446	2	10	483	24.15	-21.5570105469197	-11.8336994500999	24.5914852417519	24.7061841340904	26.5039274654382	27.9715266151118	35.9975362853341
485	145.774247796572	300.480801977119	2	10	484	24.2	-23.8513535106398	-13.6883923465405	27.5001663508121	27.6136763863396	29.4642400504425	30.8683765593238	38.3595544325572
486	144.463267692226	299.699548861991	2	10	485	24.25	-26.2196020869203	-15.6250623025596	30.52228866837	30.6349693606855	32.5363501837062	33.8900696051235	40.861965764776
487	143.030179878435	298.817363396081	2	10	486	24.3	-28.6617562758198	-17.6437093181994	33.6570460872551	33.7691341089679	35.7163317516096	37.0247782461955	43.5090713639633
488	141.47128907457	297.830146726411	2	10	487	24.35	-31.1778160773002	-19.7443333934007	36.9038604552385	37.0146311166103	39.0006081853079	40.2660037616774	46.3050128074462
489	139.7829	296.7338	2	10	488	24.4	-33.7677814913997	-21.9269345282203	40.262308983164	40.3665162333219	42.3858156124649	43.6096083852707	49.2536375315263
490	137.9614	295.5245	2	10	489	24.45	-36.4300000000003	-24.1859999999997	43.7276513890239	43.8189871168797	45.8687244081002	47.0525832628641	52.3582179441064
491	136.003506923463	294.199526054086	2	10	490	24.5	-39.1578615307401	-26.4994789182799	47.2817142519281	47.3662470099304	49.4461921795559	50.5925087903261	55.6208050963556
492	133.906021245185	292.756433126066	2	10	491	24.55	-41.9497135655598	-28.8618585604002	50.9194005050438	51.0024971159618	53.1151345314019	54.2272970066252	59.0406296462466
493	131.665743439965	291.192776179744	2	10	492	24.6	-44.8055561043998	-31.27313892644	54.6401599204919	54.7228176995901	56.8725063177677	57.9550583769264	62.6105156624106
494	129.279473982598	289.506110178929	2	10	493	24.65	-47.7253891473401	-33.7333200162993	58.4435595133212	58.5258681257898	60.7152893051032	61.774028070586	66.3137445486733
495	126.744013347883	287.693990087426	2	10	494	24.7	-50.7092126943002	-36.2424018300601	62.3292543071656	62.4112819459242	64.6409264752858	65.6825228045298	70.1315550529111
496	124.056162010616	285.753970869042	2	10	495	24.75	-53.7570267453398	-38.8003843676802	66.2969663829266	66.378765625605	68.6486673969459	69.6789143740398	74.052274517453
497	121.212720445596	283.683607487583	2	10	496	24.8	-56.8688313004	-41.4072676291801	70.3464696057158	70.4280814942446	72.7382622616409	73.7616127745315	78.0699598550205
498	118.210489127617	281.480454906856	2	10	497	24.85	-60.0446263595802	-44.0630516145404	74.4775783188957	74.5590352509815	76.9095085685448	77.9290550812037	82.1813367532194
499	115.046268531479	279.142068090668	2	10	498	24.9	-63.2844119227599	-46.7677363237601	78.6901388565194	78.7714666681021	81.1622405287072	82.179697916256	86.3843149874368
500	111.716859131978	276.666002002824	2	10	499	24.95	-66.5881879900201	-49.5213217568801	82.9840230908498	83.0652425773575	85.4963212009593	86.5122335241646	90.6773717859613
501	108.219061403912	274.049811607132	2	10	500	25	-69.9559545613201	-52.3238079138389	87.3591234685295	87.4402515114847	89.9116365685238	90.9262616003807	95.0592815063888
502	104.549675822077	271.291051867398	2	10	501	25.05	-73.3877116366997	-55.1751947946809	91.815349151993	91.8963995631698	94.4080910176611	95.4216356212614	99.528986433644
503	100.70550286127	268.387277747428	2	10	502	25.1	-76.88345921614	-58.0754823993993	96.3526229895316	96.4336071509371	98.9856038446397	99.9982356294933	104.085529846547
504	96.6833429962895	265.336044211028	2	10	503	25.15	-80.4431972996102	-61.0246707279998	100.970879114945	101.051806468946	103.644106527409	104.655962482235	108.728018889927
505	92.4799967019318	262.134906222007	2	10	504	25.2	-84.066925887154	-64.022759780421	105.670061029687	105.750939457965	108.383540573043	109.394733546498	113.455602775711
506	88.0922644529943	258.781418744169	2	10	505	25.25	-87.7546449787499	-67.0697495567595	110.450120058572	110.530956177795	113.203855803815	114.214479429782	118.267459364837
507	83.5169467242742	255.273136741321	2	10	506	25.3	-91.5063545744019	-70.1656400569601	115.311014097089	115.391813491648	118.105008980882	119.115141463846	123.16278657471
508	78.7508439905686	251.60761517727	2	10	507	25.35	-95.3220546741122	-73.3104312810201	120.252706588682	120.33347399515	123.086962690442	124.096669744761	128.140796690013
509	73.7907567266746	247.782409015823	2	10	508	25.4	-99.2017452778799	-76.50412322894	125.27516568421	125.355905138685	128.149684435763	129.159021589603	133.20071248731
510	68.6334854073895	243.795073220785	2	10	509	25.45	-103.145426385702	-79.7467159007596	130.378363547196	130.459078503799	133.293145892037	134.302160309058	138.341875180163
511	63.2758305075103	239.643162755964	2	10	510	25.5	-107.153097997584	-83.0382092964203	135.56227577625	135.642969203089	138.517322291041	139.526054222452	143.564080254607
512	57.7145925018344	235.324232585165	2	10	511	25.55	-111.224760113518	-86.3786034159801	140.826880922659	140.907555379878	143.82219191003	144.830675860663	148.867250566602
513	51.9465718651588	230.835837672196	2	10	512	25.6	-115.360412733512	-89.76789825938	146.172160085129	146.252817788925	149.207735644883	150.216001316167	154.251322676736
514	45.9685690722807	226.175532980863	2	10	513	25.65	-119.560055857562	-93.2060938266596	151.598096568154	151.678739443397	154.673936651797	155.682009709269	159.716243924278
515	39.7773845979973	221.340873474972	2	10	514	25.7	-123.823689485668	-96.6931901178202	157.104675592434	157.185305316261	160.220780045073	161.228682746892	165.261970231589
516	33.3698189171057	216.32941411833	2	10	515	25.75	-128.151313617832	-100.22918713284	162.691884048608	162.772502086678	165.848252641088	166.856004355634	170.888464431866
517	26.7426725044031	211.138709874743	2	10	516	25.8	-132.542928254052	-103.81408487174	168.359710286979	168.440317923716	171.556342740444	172.563960374889	176.595694978327
518	19.8927458346867	205.766315708018	2	10	517	25.85	-136.998533394328	-107.4478833345	174.108143937213	174.188742301221	177.345039941892	178.352538298823	182.383634935679
519	12.8168393827537	200.209786581961	2	10	518	25.9	-141.51812903866	-111.13058252114	179.937175753347	180.017765838779	183.214334982775	184.221727058365	188.252261183453
520	5.51175362340115	194.466677460379	2	10	519	25.95	-146.101715187051	-114.86218243164	185.846797479961	185.927380164626	189.164219601746	190.171516836162	194.201553780366
521	-2.02571096857369	188.534543307079	2	10	520	26	-150.749291839497	-118.642683066	191.837001736394	191.917577797106	195.194686420227	196.201898908834	200.231495452521
522	-9.79875391837371	182.410939085866	2	10	521	26.05	-155.460858996	-122.47208442426	197.907781916218	197.988352041834	201.305728839748	202.312865511942	206.342071177831
523	-17.8105747512017	176.093419760547	2	10	522	26.1	-160.23641665656	-126.35038650638	204.059132099611	204.139696902271	207.497340952763	208.504409723979	212.533267845983
524	-26.0643729922605	169.57954029493	2	10	523	26.15	-165.075964821176	-130.27758931234	210.291046976986	210.371607001676	213.769517464932	214.776525366322	218.80507397822
525	-34.5633481667529	162.866855652819	2	10	524	26.2	-169.979503489848	-134.25369284222	216.603521782146	216.68407751487	220.122253627251	221.129206916679	225.157479494895
526	-43.3106997998818	155.952920798022	2	10	525	26.25	-174.947032662578	-138.27869709594	222.996552233419	223.07710410842	226.55554517658	227.562449433949	NA
527	-52.30962741685	148.835290694346	2	10	526	26.3	-179.978552339364	-142.35260207352	229.470134482191	229.550682888031	233.06938828344	234.076248492809	NA
528	-61.5633305428604	141.511520305596	2	10	527	26.35	-185.074062520208	-146.475407775	236.024265067358	236.104810352231	239.663779506065	240.670600126597	NA
529	-71.0750087031158	133.97916459558	2	10	528	26.4	-190.233563205108	-150.64711420032	242.65894087504	242.739483351484	246.338715749868	247.345500777302	NA
530	-80.8478614228189	126.235778528103	2	10	529	26.45	-195.457054394062	-154.86772134954	249.374159103148	249.45469905201	253.094194231612	254.100947251673	NA
531	-90.8850882271727	118.278917066973	2	10	530	26.5	-200.744536087076	-159.1372292226	256.169917229681	256.250454903711	259.93021244767	260.93693668259	NA
532	-101.18988864138	110.106135175995	2	10	531	26.55	-206.096008284146	-163.45563781956	263.046212984825	263.126748611706	266.846768145869	267.853466494999	NA
533	-111.765462190644	101.714987818977	2	10	532	26.6	-211.51147098528	-167.82294714036	270.003044325862	270.083578110992	273.843859300431	274.850534375799	NA
534	-122.615008400166	93.1030299597243	2	10	533	26.65	-216.99092419044	-172.239157185054	277.040409415015	277.120941543857	280.921484089673	281.928138247171	NA
535	-133.741726795151	84.2678165620439	2	10	534	26.7	-222.5343678997	-176.704267953608	284.158306599578	284.238837239728	288.079640876096	289.086276242897	NA
536	-145.1488169008	75.2069025897423	2	10	535	26.75	-228.14180211298	-181.218279446032	291.356734394004	291.437263697151	295.318328188601	NA	NA
537	-156.839478242317	65.917843006626	2	10	536	26.8	-233.81322683034	-185.781191662326	298.635691464182	298.716219567639	302.637544706557	NA	NA
538	-168.816910344905	56.3981927765014	2	10	537	26.85	-239.54864205176	-190.393004602492	305.995176612977	306.075703641199	310.037289245532	NA	NA
539	-181.084312733766	46.645506863175	2	10	538	26.9	-245.34804777722	-195.053718266528	313.435188767457	313.515714833345	317.517560744473	NA	NA
540	-193.644884934103	36.6573402304533	2	10	539	26.95	-251.21144400674	-199.763332654434	320.955726967377	321.036252173386	325.078358254183	NA	NA
541	-206.501826471119	26.4312478421429	2	10	540	27	-257.13883074032	-204.521847766208	328.556790354731	328.637314793912	NA	NA	NA
542	-219.658336870017	15.9647846620501	2	10	541	27.05	-263.13020797796	-209.329263601856	336.238378164391	336.318901921307	NA	NA	NA
543	-233.117615655999	5.25550565398169	2	10	542	27.1	-269.18557571964	-214.185580161368	344.000489715605	344.081012867167	NA	NA	NA
544	-246.882862354269	-5.69903421825614	2	10	543	27.15	-275.3049339654	-219.090797444757	351.843124404432	NA	NA	NA	NA
545	-260.957276490029	-16.9012799908567	2	10	544	27.2	-281.4882827152	-224.044915452011	359.766281696675	NA	NA	NA	NA
546	NA	NA	2	10	545	27.25	NA	NA	NA	NA	NA	NA	NA
547	NA	NA	2	10	546	27.3	NA	NA	NA	NA	NA	NA	NA
548	NA	NA	2	10	547	27.35	NA	NA	NA	NA	NA	NA	NA
549	NA	NA	2	10	548	27.4	NA	NA	NA	NA	NA	NA	NA
550	NA	NA	2	10	549	27.45	NA	NA	NA	NA	NA	NA	NA
551	NA	NA	2	10	550	27.5	NA	NA	NA	NA	NA	NA	NA
552	NA	NA	2	10	551	27.55	NA	NA	NA	NA	NA	NA	NA
553	NA	NA	2	10	552	27.6	NA	NA	NA	NA	NA	NA	NA
554	NA	NA	2	10	553	27.65	NA	NA	NA	NA	NA	NA	NA
555	NA	NA	2	10	554	27.7	NA	NA	NA	NA	NA	NA	NA
556	NA	NA	2	10	555	27.75	NA	NA	NA	NA	NA	NA	NA
557	NA	NA	2	10	556	27.8	NA	NA	NA	NA	NA	NA	NA
558	NA	NA	2	10	557	27.85	NA	NA	NA	NA	NA	NA	NA
559	NA	NA	2	10	558	27.9	NA	NA	NA	NA	NA	NA	NA
560	NA	NA	2	10	559	27.95	NA	NA	NA	NA	NA	NA	NA
561	NA	NA	2	10	560	28	NA	NA	NA	NA	NA	NA	NA
562	NA	NA	2	10	561	28.05	NA	NA	NA	NA	NA	NA	NA
563	NA	NA	2	10	562	28.1	NA	NA	NA	NA	NA	NA	NA
564	NA	NA	2	10	563	28.15	NA	NA	NA	NA	NA	NA	NA
565	NA	NA	2	10	564	28.2	NA	NA	NA	NA	NA	NA	NA
566	NA	NA	2	10	565	28.25	NA	NA	NA	NA	NA	NA	NA
567	NA	NA	2	10	566	28.3	NA	NA	NA	NA	NA	NA	NA
568	NA	NA	2	10	567	28.35	NA	NA	NA	NA	NA	NA	NA
569	NA	NA	2	10	568	28.4	NA	NA	NA	NA	NA	NA	NA
570	NA	NA	2	10	569	28.45	NA	NA	NA	NA	NA	NA	NA
571	NA	NA	2	10	570	28.5	NA	NA	NA	NA	NA	NA	NA
572	NA	NA	2	10	571	28.55	NA	NA	NA	NA	NA	NA	NA
573	NA	NA	2	10	572	28.6	NA	NA	NA	NA	NA	NA	NA
574	NA	NA	2	10	573	28.65	NA	NA	NA	NA	NA	NA	NA
575	NA	NA	2	10	574	28.7	NA	NA	NA	NA	NA	NA	NA
576	NA	NA	2	10	575	28.75	NA	NA	NA	NA	NA	NA	NA
577	NA	NA	2	10	576	28.8	NA	NA	NA	NA	NA	NA	NA
578	NA	NA	2	10	577	28.85	NA	NA	NA	NA	NA	NA	NA
579	NA	NA	2	10	578	28.9	NA	NA	NA	NA	NA	NA	NA
580	NA	NA	2	10	579	28.95	NA	NA	NA	NA	NA	NA	NA
581	NA	NA	2	10	580	29	NA	NA	NA	NA	NA	NA	NA
582	NA	NA	2	10	581	29.05	NA	NA	NA	NA	NA	NA	NA
583	NA	NA	2	10	582	29.1	NA	NA	NA	NA	NA	NA	NA
584	NA	NA	2	10	583	29.15	NA	NA	NA	NA	NA	NA	NA
585	NA	NA	2	10	584	29.2	NA	NA	NA	NA	NA	NA	NA
586	NA	NA	2	10	585	29.25	NA	NA	NA	NA	NA	NA	NA
587	NA	NA	2	10	586	29.3	NA	NA	NA	NA	NA	NA	NA
588	NA	NA	2	10	587	29.35	NA	NA	NA	NA	NA	NA	NA
589	NA	NA	2	10	588	29.4	NA	NA	NA	NA	NA	NA	NA
590	NA	NA	2	10	589	29.45	NA	NA	NA	NA	NA	NA	NA
591	NA	NA	2	10	590	29.5	NA	NA	NA	NA	NA	NA	NA
592	NA	NA	2	10	591	29.55	NA	NA	NA	NA	NA	NA	NA
593	NA	NA	2	10	592	29.6	NA	NA	NA	NA	NA	NA	NA
594	NA	NA	2	10	593	29.65	NA	NA	NA	NA	NA	NA	NA
595	NA	NA	2	10	594	29.7	NA	NA	NA	NA	NA	NA	NA
596	NA	NA	2	10	595	29.75	NA	NA	NA	NA	NA	NA	NA
597	NA	NA	2	10	596	29.8	NA	NA	NA	NA	NA	NA	NA
598	NA	NA	2	10	597	29.85	NA	NA	NA	NA	NA	NA	NA
599	NA	NA	2	10	598	29.9	NA	NA	NA	NA	NA	NA	NA
600	NA	NA	2	10	599	29.95	NA	NA	NA	NA	NA	NA	NA
601	NA	NA	2	10	600	30	NA	NA	NA	NA	NA	NA	NA
