# Supplementary material for: An automated feeding system for the African killifish reveals the impact of diet on lifespan and allows scalable assessment of associative learning
Source: eLife. 2022 Nov 10;11:e69008. doi: 10.7554/eLife.69008 (PMC9788828; doi:10.7554/eLife.69008)
Supplement: Figure 6—source data 3. [file elife-69008-fig6-data3.zip › Filtered and Interpolated Trajectories with Kinematics/t1_REC0016 DLC_likelihood-euclidean-filtered_splines-interpolated_kinematics_02_resnet50_TrainAllTheThingsJun28shuffle1_1030000.csv]

	x2	y2	fishnum	recording_num	bodyparts_coords	seconds	velocity_x	velocity_y	velocity_xy	velocity_xy_5frame	velocity_xy_10frame	velocity_xy_20frame	velocity_xy_40frame
1	22702.1886225083	-10540.2086112	1	16	0	0	0	0	0	NA	NA	NA	NA
2	21240.3271640739	-9838.66609826703	1	16	1	0.05	-29237.229168688	14030.8502586594	32429.6211578751	NA	NA	NA	NA
3	19841.7249607969	-9167.53951612032	1	16	2	0.1	-27972.04406554	13422.5316429342	31025.789351926	24283.458845964	NA	NA	NA
4	18505.0094136461	-8526.17008663488	1	16	3	0.15	-26734.310943016	12827.3885897088	29652.4076531612	29682.8577657725	NA	NA	NA
5	17228.80792359	-7913.89903168573	1	16	4	0.2	-25524.029801122	12245.421098983	28309.4760668576	28339.9261855278	24388.6455182591	NA	NA
6	16011.7478915976	-7330.06757314785	1	16	5	0.25	-24341.200639848	11676.6291707576	26996.9945990424	27027.4447246742	26477.7794503264	NA	NA
7	14852.4567186375	-6774.01693289625	1	16	6	0.3	-23185.823459202	11121.012805032	25714.9632566521	25745.4133902961	25210.9732098667	NA	NA
8	13749.5618056786	-6245.08833280593	1	16	7	0.35	-22057.898259178	10578.5720018064	24463.3820476575	24493.8321905543	23974.6171129588	NA	NA
9	12701.6905536895	-5742.62299475189	1	16	8	0.4	-20957.425039782	10049.3067610808	23242.2509812709	23272.7011348803	22768.7111705639	NA	NA
10	11707.470363639	-5265.96214060913	1	16	9	0.45	-19884.40380101	9533.21708285519	22051.5700681485	22082.0202342056	21593.2553954547	20280.6875870841	NA
11	10765.5286364959	-4814.44699225264	1	16	10	0.5	-18838.834542862	9030.30296712981	20891.3393206727	20921.7895012435	20448.2498025733	20828.8773810994	NA
12	9874.49277322884	-4387.41877155743	1	16	11	0.55	-17820.7172653412	8540.56441390419	19761.5587532785	19792.0089508316	19333.6944094691	19714.32226462	NA
13	9032.99017480667	-3984.2187003985	1	16	12	0.6	-16830.0519684434	8064.0014231786	18662.2283828468	18692.6786003551	18249.5892368462	18630.2174213153	NA
14	8239.64824219811	-3604.18800065085	1	16	13	0.65	-15866.8386521712	7600.613994953	17593.3482292118	17623.7984702664	17195.9343092458	17576.5628880004	NA
15	7493.0943763719	-3246.66789418948	1	16	14	0.7	-14931.0773165242	7150.4021292274	16554.918315766	16585.3685847327	16172.7296559091	16553.3587096818	NA
16	6791.9559782968	-2910.99960288938	1	16	15	0.75	-14022.767961502	6713.365826002	15546.9386702289	15577.388972449	15179.9753118725	15560.6049418607	NA
17	6134.86044894156	-2596.52434862557	1	16	16	0.8	-13141.9105871048	6289.50508527621	14569.40932561	14599.85966766	14217.6713193733	14598.3016536471	NA
18	5520.43518927492	-2302.58335327303	1	16	17	0.85	-12288.5051933328	5878.8199070508	13622.3303214283	13652.7807114631	13285.8177296718	13666.4489320465	NA
19	4947.30760026564	-2028.51783870677	1	16	18	0.9	-11462.5517801856	5481.3102913252	12705.701705267	12736.1521534786	12384.4146054369	12765.0468879672	NA
20	4414.10508288247	-1773.66902680179	1	16	19	0.95	-10664.0503476634	5096.9762380996	11819.5235347814	11849.9740540139	11513.4620239089	11894.0956648258	12570.1078978914
21	3919.45503809416	-1537.37813943309	1	16	20	1	-9893.0008957662	4725.817747374	10963.7958803065	10994.2464868946	10672.9600811481	11053.5954511801	12576.2807851584
22	3461.98486686945	-1318.98639847566	1	16	21	1.05	-9149.4034244942	4367.8348191486	10138.5188282862	10168.9695432137	9862.90889782513	10243.5464998212	11766.7695837668
23	3040.3219701771	-1117.83502580451	1	16	22	1.1	-8433.257933847	4023.027453423	9343.69248583174	9374.14333635477	9083.30862724678	9463.94915763348	10995.2212270347
24	2653.09374898585	-933.265243294645	1	16	23	1.15	-7744.564423825	3691.3956501973	8579.31698686273	8609.7680088176	8334.15946668857	8714.80391425777	10261.5841796441
25	2298.92760426446	-764.618272821055	1	16	24	1.2	-7083.3228944278	3372.9394094718	7845.3925004867	7875.84374163639	7615.46167374245	7996.11148551269	9563.15109558889
26	1976.45093698168	-611.235336258742	1	16	25	1.25	-6449.5333456556	3067.65873124626	7141.91924262064	7172.37076759901	6927.21559048761	7307.87296576857	8897.32730169949
27	1684.29114810626	-472.457655482708	1	16	26	1.3	-5843.1957775084	2775.55361552068	6468.89749238013	6499.34939016343	6269.42168026909	6650.09013010457	8263.08685176801
28	1421.07563860694	-347.626452367952	1	16	27	1.35	-5264.3101899864	2496.62406229512	5826.32761564483	5856.78001113014	5642.08058559519	6022.76610373028	7659.79613795954
29	1185.43180945248	-236.082948789475	1	16	28	1.4	-4712.8765830892	2230.87007156954	5214.21009968482	5244.66317215763	5045.19322307867	5425.90709995787	7086.82122919178
30	975.987061611626	-137.168366622275	1	16	29	1.45	-4188.89495681708	1978.291643344	4632.54560532028	4662.9996189018	4478.76094711645	4859.52820869875	6543.52788438896
31	791.368796053129	-50.223927741354	1	16	30	1.5	-3692.36531116994	1738.88877761842	4081.33504775807	4111.79040359137	3942.78585038902	4323.68418921726	6029.28161649426
32	630.204413745739	25.409145978289	1	16	31	1.55	-3223.2876461478	1512.66147439286	3560.57972610099	3591.03705599391	3437.27136238401	3819.2169029137	5543.44779781172
33	491.121315658206	90.3896326616538	1	16	32	1.6	-2781.66196175066	1299.6097336673	3070.28153909268	3100.74188310275	2962.22358021377	3360.22503275408	5085.39178369605
34	372.746902759279	145.37631043374	1	16	33	1.65	-2367.48825797854	1099.73355544172	2610.44336169754	2640.90852862041	2517.65473322716	2946.60547128787	4654.47902692873
35	273.70857601771	191.027957419549	1	16	34	1.7	-1980.76653483138	913.03293971618	2181.06974086449	2211.54310586621	2103.59474365505	2572.94348149597	4250.07516117446
36	192.633736402247	228.003351744079	1	16	35	1.75	-1621.49679230926	739.5078864906	1782.16827534636	1812.65675683618	1720.1527879469	2234.04966153824	3871.4840942271
37	128.149784881641	256.961271532331	1	16	36	1.8	-1289.67903041212	579.15839576504	1413.75261232999	1444.27241046041	1369.0121255583	1927.87204988889	3517.76199840059
38	78.8841224246421	278.560494909304	1	16	37	1.85	-985.313249139978	431.98446753946	1075.84979394251	1106.44760420735	1078.36947991297	1653.14334387259	3187.90296569203
39	43.46415	293.4598	1	16	38	1.9	-708.399448492842	297.98610181392	768.521629818718	799.397047273396	848.017719497074	1408.59557041636	2880.90099232272
40	20.5172685764647	302.317964929417	1	16	39	1.95	-458.937628470706	177.16329858834	491.945709599156	526.481145250382	667.12601587549	1192.96010395214	2595.75001284984
41	8.67087912278628	305.793767822556	1	16	40	2	-236.927789073568	69.5160578627804	246.915490676609	344.082202989754	525.313472687459	1004.96778180845	2331.44392018441
42	6.55238260771471	304.545986804417	1	16	41	2.05	-42.3699303014314	-24.9556203627799	49.1731022149239	251.763028533735	418.472737393764	843.34909580225	2086.97657809822
43	12.78918	299.2334	1	16	42	2.1	124.735947845706	-106.25173608834	163.855082639364	227.804427543634	344.0631075314	706.834409758631	1861.34182976325
44	25.563632220687	290.729170342763	1	16	43	2.15	255.48904441374	-170.084593144741	306.925757538624	251.229898101522	299.536407605561	594.154139599683	1653.53350494332
45	41.27794	280.764	1	16	44	2.2	314.28615558626	-199.303406855259	372.152704648648	310.464329537146	282.325464249221	504.038836836218	1462.54543011786
46	56.6013280967864	270.939960253929	1	16	45	2.25	306.467761935728	-196.480794921421	364.042843466051	344.044012073045	289.782775670003	435.095222685635	1287.23691971485
47	71.0512775752064	261.487059612632	1	16	46	2.3	288.9989895684	-189.05801282594	345.345259393045	347.309786677386	317.686066046203	385.433866696614	1128.31932599244
48	84.8573335757486	252.292290890658	1	16	47	2.35	276.121120010844	-183.89537443948	331.753495318858	336.846500954808	335.299339604296	353.039827653774	988.13035541297
49	98.2490412389015	243.242646902556	1	16	48	2.4	267.834153263058	-180.99287976204	323.25463056033	328.335653238485	340.290559702292	335.894884687583	864.832379846222
50	111.455945705154	234.225120462876	1	16	49	2.45	264.13808932505	-180.3505287936	319.836276035754	324.90780255526	340.951657796946	331.971817000928	755.379258493972
51	124.707592114993	225.126704386165	1	16	50	2.5	265.03292819678	-181.96832153422	321.488604884436	326.554667135546	344.87697268381	339.203651151559	657.735559918197
52	138.233525608909	215.834391486974	1	16	51	2.55	270.51866987832	-185.84625798382	328.206005976923	333.271332727198	352.394995999463	354.736253282745	573.60332281488
53	152.26329132739	206.23517457985	1	16	52	2.6	280.59531436962	-191.98433814248	339.987818220289	345.056814639084	362.016547776148	362.45862677243	502.506170427459
54	167.026434410924	196.216046479342	1	16	53	2.65	295.26286167068	-200.38256201016	356.83795851859	361.418292129136	372.253361769606	360.461538598768	439.71625435591
55	182.7525	185.664	1	16	54	2.7	314.52131178152	-211.04092958684	378.763685595182	379.882189443665	381.618169752636	352.147378739746	386.99544017525
56	199.563113010503	174.527464012801	1	16	55	2.75	336.21226021006	-222.73071974398	403.295992334698	397.47842841675	388.624526633115	340.424177891452	346.579363215162
57	217.148217459907	163.000611614436	1	16	56	2.8	351.70208898808	-230.5370479673	420.525492549568	411.235390812014	391.786440519287	328.766602096001	316.740071554672
58	235.089837141081	151.339051958026	1	16	57	2.85	358.83239362348	-233.2311931282	427.969013085714	418.179524866187	389.617913940564	323.117366953355	295.603014111186
59	252.969995846897	139.798394196692	1	16	58	2.9	357.60317411632	-230.81315522668	425.62277049491	415.830761137095	380.632517495244	321.069189276083	281.277135303674
60	270.370717370225	128.634247483553	1	16	59	2.95	348.01443046656	-223.28293426278	413.484355866048	403.69069159491	363.343099682547	317.798413035809	271.872962069726
61	286.874025503934	118.102220971729	1	16	60	3	330.066162674179	-210.64053023648	391.552173689233	381.757399464378	335.971383099094	310.503338027941	266.294938246946
62	302.061944040896	108.457923814342	1	16	61	3.05	303.75837073924	-192.88594314774	359.825144838644	350.029644178474	305.13820819254	303.857549827511	269.679922796891
63	315.516496773981	99.9569651645113	1	16	62	3.1	269.0910546617	-170.019172996614	318.302552433056	308.506674498907	284.218186130561	298.177931096288	274.990848777705
64	326.819707496059	92.8549541753571	1	16	63	3.15	226.06421444156	-142.040219783084	266.983994065387	256.112005061093	269.88501678256	285.278369112136	279.588992390601
65	335.5536	87.4075	1	16	64	3.2	174.677850078821	-108.949083507142	205.869507468214	206.58572479017	253.978656318982	269.952043514282	282.867977013699
66	341.456	84.73573	1	16	65	3.25	118.048	-53.4353999999999	129.578826500165	186.678972796744	232.382149422767	258.063503744689	284.107521035041
67	346.564	87.05455	1	16	66	3.3	102.16	46.3764	112.193743484029	189.740389386646	215.928659135734	248.046276412731	281.018921551972
68	357.224732885706	89.5036795866332	1	16	67	3.35	213.214657714119	48.9825917326638	218.768792465922	199.450638139058	206.737948252013	238.166200568598	272.916710380673
69	371.261398817894	90.9844361208855	1	16	68	3.4	280.733318643761	29.6151306850462	282.291077014899	208.652293784441	189.924220729029	226.659385919765	264.893267345365
70	383.9472	91.93061	1	16	69	3.45	253.71602364212	18.9234775822899	254.420751230272	225.271593481297	176.560987346017	211.774107138523	259.406209248387
71	392.7223	92.20392	1	16	70	3.5	175.502	5.4661999999999	175.587104727084	226.796923707282	180.155624390284	193.386225342332	253.006831612972
72	402.4739	91.70193	1	16	71	3.55	195.032	-10.0397999999998	195.290241968307	190.108052071412	190.954344632921	184.623592311036	248.793899442093
73	413.1328	95.51311	1	16	72	3.6	213.177999999999	76.2235999999999	226.395443595845	153.671336552976	192.114215006635	187.52307078298	252.008642753614
74	416.899340735	98.7130874144469	1	16	73	3.65	75.3308147000007	63.9995482889381	98.8467188355484	151.658954996126	183.43375505697	198.716446182434	254.005579145121
75	413.537224813369	100.032822110348	1	16	74	3.7	-67.2423184326203	26.3946939180218	72.2371736380928	156.637095784546	169.569557958064	213.588575287651	244.856264165933
76	405.261028104437	100.000494220293	1	16	75	3.75	-165.52393417864	-0.646557801099732	165.525196942837	157.431506305989	154.390301261896	227.790864178629	246.786629620674
77	394.285326477533	99.1442838768741	1	16	76	3.8	-219.514032538081	-17.1242068683782	220.180945910405	176.759458042528	153.318525486338	233.271241007943	247.749150542622
78	382.824695801988	97.9923712126819	1	16	77	3.85	-229.212613510899	-23.0382532838439	230.367496203061	185.467779363152	168.308193313947	222.716053807992	237.673712545023
79	373.093711947132	97.0729363603074	1	16	78	3.9	-194.61967709712	-18.3886970474902	195.486477518246	157.121647527666	207.50867163584	208.717345414646	228.259157124304
80	367.306950782296	96.9141594523416	1	16	79	3.95	-115.735223296721	-3.17553815931603	115.778780241213	149.99995518813	250.616163229286	201.014005460964	218.710805392252
81	367.678988176808	98.0442206213755	1	16	80	4	7.44074789024012	22.6012233806782	23.794537765408	179.184880321905	275.426103966975	195.510325198003	209.498924869392
82	376.4244	100.9913	1	16	81	4.05	174.90823646384	58.9415875724899	184.572484212724	238.257885229151	275.588137382965	193.730249056675	200.617598820334
83	394.55900587342	106.003831523385	1	16	82	4.1	362.6921174684	100.2506304677	376.292121871935	315.76454709542	253.317892609349	205.839354410939	193.079527717598
84	418.303600427489	112.211264337014	1	16	83	4.15	474.89189108138	124.14865627258	490.851502054477	393.730560406283	234.000935772323	222.732789178105	187.079900601164
85	442.680222044849	118.463301388951	1	16	84	4.2	487.5324323472	125.04074103874	503.312089572558	401.176319577799	232.458452963865	219.760484817584	182.606770047407
86	462.710909108139	123.609645627259	1	16	85	4.25	400.613741265799	102.92688476616	413.624604319723	327.450904896793	236.630349134109	235.509755496658	179.521829466171
87	473.4177	126.5	1	16	86	4.3	214.135817837221	57.80708745482	221.801280070302	229.743986315494	234.141972627013	247.452024672513	177.70769929961
88	473.3138	126.8689	1	16	87	4.35	-2.0780000000002	7.37799999999993	7.66504846690481	149.15235883231	243.370515507932	237.181224521448	174.343488733785
89	473.2034	126.904	1	16	88	4.4	-2.20800000000054	0.701999999999998	2.31690914798194	79.5301378619349	237.956906720371	229.858928328843	168.763178609834
90	478.142149480842	126.017409424185	1	16	89	4.45	98.7749896168407	-17.7318115162998	100.353952156637	67.1076256762268	188.904806405881	225.647503645981	163.176161892746
91	481.332094322833	125.272897210474	1	16	90	4.5	63.798896839819	-14.8902442742201	65.5134994678487	159.29012611907	195.593407026342	225.611624396452	159.070165874254
92	473.4303	126.4187	1	16	91	4.55	-158.03588645666	22.91605579052	159.688719141762	246.169827125248	219.315911962061	216.611605329632	154.934310047782
93	450.315512516873	130.242167289735	1	16	92	4.6	-462.295749662539	76.4693457946998	468.577550681121	228.657253979453	221.044556433548	198.635984652215	150.050259135291
94	428.7532	133.6871	1	16	93	4.65	-431.24625033746	68.8986542052999	436.715414178869	311.656676190748	225.716920885364	175.443355019894	148.399478543938
95	428.239	133.3068	1	16	94	4.7	-10.2840000000003	-7.60599999999954	12.7910864276652	371.524198247895	218.836554328097	151.624964807163	147.915194021006
96	451.8651807738	128.944495665148	1	16	95	4.75	472.523615476	-87.2460866970403	480.510610524324	282.798986748025	214.592899658796	131.252794753713	157.473412342096
97	474.4832	125.0473	1	16	96	4.8	452.360384524001	-77.9439133029598	459.026329427497	205.264014645481	199.081238032251	122.144157591277	166.249064415666
98	475.7109	125.2691	1	16	97	4.85	24.5539999999994	4.43599999999975	24.9514931817711	209.01585467674	153.901453796499	125.970923659578	161.45238334953
99	473.839937940863	126.854010323323	1	16	98	4.9	-37.4192411827391	31.69820646646	49.0405536661479	117.529123126844	112.929803319418	128.809011805021	157.203579637808
100	473.801587710656	128.431058426162	1	16	99	4.95	-0.767004604140311	31.54096205678	31.55028658396	26.6382778166078	114.345123208444	125.338318324527	155.003962729455
101	474.3861	129.4259	1	16	100	5	11.6902457868798	19.8968314767603	23.0769527748414	25.0039208449735	66.912182481085	122.630006550505	154.829218759399
102	474.61455442946	129.417600274751	1	16	101	5.05	4.56908858919974	-0.165994504980063	4.57210287631838	20.5955919933548	24.9724032204937	116.138371038888	150.702864628705
103	474.431346339368	128.598862634058	1	16	102	5.1	-3.66416180183933	-16.37475281386	16.7797083235995	19.6743917401475	30.8972908856082	94.2611638596436	143.020757798284
104	474.0117	127.3158	1	16	103	5.15	-8.39292678736001	-25.6612526811602	26.9989094080546	16.2952418353264	31.9011027246778	74.0661679097698	131.006635193989
105	473.55470730426	126.048462651748	1	16	104	5.2	-9.13985391480082	-25.34674696504	26.9442853179234	23.3065286243796	31.8400823209572	76.0699032244272	134.557094700184
106	473.354930635575	125.812650296863	1	16	105	5.25	-3.9955333736998	-4.71624709769998	6.18120325073625	36.790660926243	30.6671134422143	79.4370691875333	136.675168081673
107	473.7308	127.7581	1	16	106	5.3	7.5173872885	38.90899406274	39.628536821584	43.2066134560007	33.1955040455255	85.0461041588201	143.62282572854
108	474.3655	131.92	1	16	107	5.35	12.6940000000002	83.2379999999998	84.2003698329168	44.005772901767	34.620873922788	85.7235421776119	160.309701770229
109	473.9918	134.8502	1	16	108	5.4	-7.47399999999971	58.6040000000003	59.0786720568432	45.0389850491021	35.2025325001218	84.5482309467716	162.102915601187
110	475.1087	135.9206	1	16	109	5.45	22.3379999999997	21.4080000000001	30.9400825467547	43.0844794666714	37.7946832404108	84.3604218129297	161.390100107792
111	475.6077	135.6506	1	16	110	5.5	9.98000000000047	-5.4000000000002	11.3472639874118	32.4510869193329	91.9619558939817	84.0468131223447	160.379691776459
112	476.6331	134.5657	1	16	111	5.55	20.5079999999998	-21.6980000000001	29.8560089094305	27.1984515442428	145.119805097147	84.7941239277785	158.723153541587
113	475.9198	133.1877	1	16	112	5.6	-14.2660000000001	-27.5599999999997	31.0334070962243	31.5835935790546	140.549793469616	87.4055309443517	148.03234297122
114	474.6008	132.2118	1	16	113	5.65	-26.3800000000003	-19.5179999999999	32.8154951813928	138.884926738861	137.195359168865	86.5699153680831	138.492466535442
115	474.4087	129.5755	1	16	114	5.7	-3.84199999999964	-52.7260000000001	52.8657927208134	247.155130727622	136.880761304902	117.489224593206	139.514074822711
116	447.589292309791	135.150371487531	1	16	115	5.75	-536.38815380418	111.49742975062	547.853929786445	248.648500019898	137.426512802475	142.097541409632	128.858568586097
117	420.0438	142.6962	1	16	116	5.8	-550.909846195821	150.91657024938	571.207028853234	247.192266793488	136.392743810032	165.101493865802	117.580024555885
118	418.6068	143.9771	1	16	117	5.85	-28.7399999999991	25.6180000000001	38.500253557606	242.17792903075	140.190187965915	194.64847988088	117.673813398255
119	417.9865	142.8612	1	16	118	5.9	-12.4060000000009	-22.3180000000002	25.5343290493412	135.968098866089	137.937298236044	195.396819397353	116.864307110555
120	416.6507	142.4779	1	16	119	5.95	-26.7160000000001	-7.66599999999983	27.794103907124	25.6303568924413	197.183765946001	197.441881891057	116.127727191954
121	417.4889	142.5364	1	16	120	6	16.7640000000006	1.16999999999962	16.8047789631408	31.7318759119326	192.233126925282	198.129377002413	115.757903891656
122	418.4454	142.7301	1	16	121	6.05	19.1300000000001	3.87400000000014	19.5183189849947	28.6823296786008	185.083182634457	201.307936044285	116.852605823461
123	421.6159	144.0914	1	16	122	6.1	63.4100000000001	27.226	69.0078486550625	152.189602861252	248.747166292145	201.803522082797	117.454880438444
124	421.2769	144.4782	1	16	123	6.15	-6.77999999999997	7.73599999999988	10.286597882682	248.498154984475	253.598279625841	202.918765161115	117.286710339878
125	451.740241864477	133.842724427912	1	16	124	6.2	609.26683728954	-212.70951144176	645.330469820379	344.536008376473	258.003002477211	202.958246420995	117.673710845267
126	475.4497	126.1787	1	16	125	6.25	474.18916271046	-153.28048855824	498.347539579258	465.762456672358	258.83224120235	178.280067984661	118.681086080709
127	452.294836185308	135.566003145764	1	16	126	6.3	-463.09727629384	187.74606291528	499.707585944982	478.51422957308	266.223128278539	150.113944952949	118.050516482135
128	421.1806	148.6595	1	16	127	6.35	-622.284723706159	261.86993708472	675.140090134489	363.81640209317	263.416856199678	149.624084618899	116.50065782174
129	420.6966	152.33	1	16	128	6.4	-9.68000000000075	73.4100000000001	74.0454623862936	269.166327420226	267.900232086185	149.180383274338	116.29409037682
130	421.2972	155.8715	1	16	129	6.45	12.0119999999997	70.8299999999997	71.8413324208283	187.910248180606	208.732726895989	147.895032570979	116.674871523633
131	420.7669	157.0088	1	16	130	6.5	-10.6059999999991	22.7460000000002	25.0971662145349	61.0712557269978	164.32700904404	147.468994660967	117.707651036173
132	422.0694	161.4949	1	16	131	6.55	26.049999999999	89.7219999999999	93.4271897468822	57.2862345992905	115.144707271442	148.911087719144	117.516400903503
133	420.8987	163.1744	1	16	132	6.6	-23.4139999999991	33.5899999999998	40.94512786645	53.6490516988084	50.5010029456523	147.504229932537	117.662277781188
134	420.0393	165.793	1	16	133	6.65	-17.1879999999999	52.3720000000003	55.1203567477572	59.4876906678551	44.7624869228354	148.003505311673	117.738880214862
135	417.3621	165.9658	1	16	134	6.7	-53.5440000000006	3.4559999999999	53.6554179184177	42.3791663622778	37.787062664747	117.858197097329	117.053290068234
136	418.397	168.4753	1	16	135	6.75	20.6979999999999	50.1900000000001	54.2903610597682	39.9307501643068	36.1057481195826	95.264630751787	104.520889917346
137	418.012	168.3905	1	16	136	6.8	-7.69999999999982	-1.69600000000003	7.88456821899572	32.2387392463802	31.5990471597492	70.9995390984691	90.4670688403241
138	417.2512	169.6074	1	16	137	6.85	-15.2160000000003	24.3380000000002	28.7030468765952	21.9250736306857	31.5916036653967	38.3528357625988	90.094688085476
139	416.4256	169.7183	1	16	138	6.9	-16.5120000000002	2.21799999999973	16.6603021581244	12.7238055713102	28.1067785371602	37.1913613562875	90.9299334643548
140	416.3975	169.6178	1	16	139	6.95	-0.561999999999898	-2.01000000000022	2.08708983994479	20.8189279572207	26.9836672986686	35.9078611562095	92.2262120181832
141	416.81	169.6553	1	16	140	7	8.25000000000045	0.750000000000455	8.28402076289094	23.2524571664865	26.2022524595336	37.2859250699323	92.8249444101775
142	419.228	169.6487	1	16	141	7.05	48.3600000000001	-0.132000000000403	48.360180148548	23.9748178279401	26.8543709254964	33.7248657627196	93.080254640846
143	421.0029	170.6615	1	16	142	7.1	35.498	20.256	40.8706929229246	32.0422609666515	26.2046685795452	33.5210334795791	91.7584689164004
144	420.6815	169.7002	1	16	143	7.15	-6.42799999999966	-19.2259999999999	20.2721054653924	39.680699347757	29.6202357897397	32.5589952686084	92.4607132276793
145	422.4795	168.5747	1	16	144	7.2	35.9599999999989	-22.5099999999998	42.4243055335018	32.8898138937722	34.028659647672	31.1483337154722	77.1536615114603
146	423.4964	166.4852	1	16	145	7.25	20.3380000000004	-41.7900000000003	46.4762126684183	29.1568799926038	38.4661020202819	30.7617118500317	64.7795036820969
147	423.5574	165.7675	1	16	146	7.3	1.21999999999957	-14.3539999999996	14.4057528786241	35.2656537515392	35.85068436569	30.8201927276988	53.5089455617867
148	424.1812	164.849	1	16	147	7.35	12.4760000000003	-18.3700000000005	22.2060234170827	36.0150583286926	35.4504632937614	30.5652915520531	39.3095497126197
149	425.8159	162.9039	1	16	148	7.4	32.6940000000002	-38.9019999999999	50.8159742600691	37.2515046928068	37.0112120000566	32.6794836543715	39.2659090651293
150	428.0995	162.5653	1	16	149	7.45	45.6719999999996	-6.77199999999971	46.1713284192686	38.8115548376078	35.3130001322758	36.5573914653875	38.9145427447831
151	430.6133	161.7823	1	16	150	7.5	50.2760000000001	-15.6600000000003	52.6584444889898	41.744046594919	35.3211712405297	38.1808941593885	40.4396444260165
152	430.2728	160.7255	1	16	151	7.55	-6.80999999999926	-21.1359999999996	22.206003602629	38.756770248574	34.7860145299011	37.2494215625478	39.0759727751606
153	428.9805	159.4109	1	16	152	7.6	-25.8460000000002	-26.2920000000003	36.8684822036387	34.6109419358591	34.9259145245611	36.0127079002636	38.3307719927386
154	430.1994	158.0946	1	16	153	7.65	24.3780000000004	-26.3259999999997	35.879592528344	33.3908377882526	35.7387315190034	36.9179211436859	37.6172145019159
155	429.1241	157.4149	1	16	154	7.7	-21.5060000000005	-13.5940000000005	25.4421868556938	30.7604742221944	39.0861232831029	36.4491259255916	36.357643050313
156	431.3866	156.867	1	16	155	7.75	45.2499999999998	-10.958	46.5579237509576	28.1077824542031	37.8956862984951	34.2943766124068	35.5445552583581
157	431.3837	157.3197	1	16	156	7.8	-0.0580000000002201	9.05400000000043	9.054185772338	32.7206927894328	38.6481587594056	36.0183520251043	36.3624170341261
158	431.0978	158.4648	1	16	157	7.85	-5.71799999999939	22.9019999999997	23.6050233636821	43.5613046303468	36.5749525067657	40.2662636626407	36.4234347036973
159	431.1981	161.4103	1	16	158	7.9	2.00600000000009	58.9100000000002	58.9441442044926	42.4005348087376	36.8246302873152	41.340456773971	36.4008297043183
160	434.1309	164.1042	1	16	159	7.95	58.6559999999997	53.8779999999997	79.6452460602636	46.5358432966168	37.5852517189073	41.9212243333567	37.4212882737295
161	433.5566	166.0593	1	16	160	8	-11.4859999999999	39.1020000000003	40.7540746429117	45.0421225593283	33.2675819842839	43.5933637821008	37.6410357633207
162	432.7097	167.281	1	16	161	8.05	-16.9380000000001	24.434	29.7307282117341	40.9285677851976	37.2506895203075	44.4270797876015	36.7450278450517
163	432.485	168.0559	1	16	162	8.1	-4.49399999999969	15.498	16.1364196772394	31.6091988074679	45.6066128007203	43.1405105058982	37.0930641520657
164	433.2691	169.8072	1	16	163	8.15	15.6819999999993	35.0259999999997	38.376370333839	24.1346291598301	46.9421820289386	42.6754337352233	38.7189998971833
165	433.0865	171.4495	1	16	164	8.2	-3.65199999999959	32.8460000000001	33.048401171615	27.9655357439982	44.7563253836104	41.5669523851538	39.0921525491314
166	433.2012	171.5737	1	16	165	8.25	2.29399999999941	2.48400000000004	3.38122640472322	46.1711030421124	49.2910412657064	40.3273986666845	40.0076918405875
167	432.7154	173.9692	1	16	166	8.3	-9.71599999999967	47.91	48.8852611325744	52.9557962726796	50.2060008157974	41.9046413405534	40.8681632210915
168	435.4617	178.5701	1	16	167	8.35	54.9260000000004	92.0179999999999	107.16425616781	57.903451959753	49.7060685050307	42.2815778553414	40.8725583665926
169	436.63	181.9911	1	16	168	8.4	23.3659999999998	68.4199999999998	72.2998364866752	74.4474533715827	48.5262371831314	40.122175754265	40.7046995002771
170	434.9233	184.3225	1	16	169	8.45	-34.1340000000002	46.628	57.7866796069823	72.4464658875966	45.5486530514003	38.2851850820715	40.5265800119752
171	435.1609	188.621	1	16	170	8.5	4.75200000000086	85.9700000000004	86.1012334638713	53.2410339679491	47.3872153490851	37.1011773672529	39.9832316745124
172	433.9827	190.1673	1	16	171	8.55	-23.5640000000001	30.926	38.8803237126442	44.0966780935833	46.5585931607993	36.2406341275555	39.8756541595672
173	434.0936	190.713	1	16	172	8.6	2.21799999999917	10.9139999999996	11.1370965695727	33.1938541430476	38.9565429099625	38.1734204038679	43.883116391085
174	434.0154	192.0396	1	16	173	8.65	-1.56399999999962	26.5320000000003	26.5780571148459	20.3269773265875	33.3021694795914	40.5200786506808	50.7099492005686
175	434.17	192.0932	1	16	174	8.7	3.09200000000033	1.07199999999978	3.2725598543039	20.670720434002	31.8140447805326	41.7351791726713	56.5597620482298
176	435.0933	192.6694	1	16	175	8.75	18.4659999999997	11.524	21.7668493815708	24.6720518519759	24.9113134687995	45.7210070687681	56.9090683154614
177	436.9109	193.5733	1	16	176	8.8	36.3520000000005	18.0779999999999	40.5990392497167	22.5076608655994	22.2752674393135	45.7179744170787	63.3718024687535
178	437.1681	195.1091	1	16	177	8.85	5.1439999999991	30.7160000000005	31.1437536594422	30.4342354180176	26.640772302705	41.4788530705446	72.5935954068399
179	436.9636	195.8699	1	16	178	8.9	-4.08999999999992	15.2159999999998	15.7561021829637	29.4956496110114	32.5139201182301	40.0689422265832	77.8770400566349
180	435.3657	197.3013	1	16	179	8.95	-31.9579999999996	28.6279999999999	42.9054326163945	23.8798144446251	37.9217052939423	39.1319356905938	76.8405031042517
181	435.8137	198.028	1	16	180	9	8.95999999999958	14.5339999999999	17.0739203465399	28.609492753434	44.0547987884511	36.373099566924	75.9976751286029
182	435.6701	197.4187	1	16	181	9.05	-2.87199999999984	-12.1859999999998	12.5198634177851	42.5201793708607	44.877355673358	35.3242285315328	76.2571149565874
183	435.5996	200.1574	1	16	182	9.1	-1.40999999999963	54.7739999999999	54.7921452034868	45.409175169867	44.0011632311267	44.6257222762718	78.0349780949009
184	436.8135	204.2465	1	16	183	9.15	24.2779999999993	81.782	85.3095352700973	58.6139479658909	46.8357149735751	58.7444646659139	79.7511111521426
185	435.4033	206.7433	1	16	184	9.2	-28.2039999999995	49.9360000000001	57.350411611426	65.874896902091	46.449826600655	71.5525717113058	80.3795086274733
186	436.1979	210.8215	1	16	185	9.25	15.8920000000001	81.5639999999996	83.097784326659	59.3928337088194	47.8348856650485	73.4907379642384	81.3470522232896
187	434.9309	212.9082	1	16	186	9.3	-25.3399999999999	41.7340000000002	48.8246080987857	51.1512505762894	48.3731896237521	84.8389635969535	81.7512461029118
188	434.9516	214.0271	1	16	187	9.35	0.413999999999533	22.3779999999999	22.3818292371289	47.4904780314429	62.6106722498386	102.905612958338	80.4528642775157
189	435.4034	216.1854	1	16	188	9.4	9.03599999999983	43.1659999999999	44.1016196074474	37.0558233642062	84.9750092135978	115.631904359005	79.4638127205129
190	435.4332	218.1375	1	16	189	9.45	0.596000000000458	39.042	39.0465488871936	30.8714823454131	105.183438128669	115.395821126432	79.519197343617
191	434.9036	219.5902	1	16	190	9.5	-10.5920000000003	29.0540000000004	30.9245109904754	65.8285107908578	102.926677140026	114.894172889953	78.5953327157604
192	435.0226	218.703	1	16	191	9.55	2.38000000000056	-17.7440000000001	17.9029030048204	118.798767850906	124.800571520549	116.273595785619	78.3787848303676
193	444.831991752901	217.721740590272	1	16	192	9.6	196.18783505802	-19.6251881945602	197.166971464352	162.876398225896	161.81006268555	117.896535785934	80.0374572309288
194	460.260585691107	216.95477728137	1	16	193	9.65	308.57187876412	-15.3392661780396	308.952904907689	168.797530915845	184.428093744434	118.982143653604	81.3957839032208
195	473.18596178376	215.859075331783	1	16	194	9.7	258.50752185306	-21.9140389917402	259.434700762141	218.729660695685	184.341815652209	119.023838082275	83.616516988358
196	475.4857	213.8916	1	16	195	9.75	45.9947643248006	-39.3495066356598	60.5301744402227	257.791614580243	181.953460114857	116.973097377811	95.3970128356028
197	462.448477083723	210.890524459458	1	16	196	9.8	-260.74445832554	-60.0215108108404	267.56355190402	250.057419637963	184.174001947487	117.784517788745	106.87061890052
198	443.007356877836	208.218853543396	1	16	197	9.85	-388.82240411774	-53.43341832124	392.47674088714	205.807233078522	173.182399322029	119.426875484487	108.981521247385
199	429.5065	207.6208	1	16	198	9.9	-270.01713755672	-11.9610708679198	270.281930196289	195.109389313869	152.989278093611	118.858683214443	114.816738372525
200	428.427	209.1955	1	16	199	9.95	-21.5899999999999	31.4940000000001	38.1837679649351	149.618343199288	132.864238035881	119.90645899664	119.464902309681
201	428.1062	209.3405	1	16	200	10	-6.41600000000039	2.89999999999964	7.04095561696017	88.573184063816	131.019517615597	120.817565864597	123.988128468571
202	428.0038	211.3433	1	16	201	10.05	-2.04799999999977	40.0560000000002	40.1083213311155	55.9211365492591	110.768464056941	121.433341129202	128.458584265789
203	423.7692	212.3921	1	16	202	10.1	-84.692	20.976	87.2509452097798	59.9212429932409	77.0436882834233	115.449192185586	131.55825017659
204	427.882	215.8154	1	16	203	10.15	82.2559999999999	68.4660000000002	107.021692623505	66.9296459173243	53.2892726844508	104.047103140528	133.026559386209
205	427.2951	218.6648	1	16	204	10.2	-11.7380000000003	56.9880000000001	58.1843001848438	71.9185849145936	55.471102341072	95.6804622654102	133.618060675768
206	427.0515	220.7548	1	16	205	10.25	-4.8720000000003	41.7999999999995	42.082970237377	65.5141925030306	59.6816716143368	117.303287706967	132.112921206928
207	424.6212	222.9166	1	16	206	10.3	-48.6059999999998	43.236	65.053016317462	50.6574088196424	58.6926803109183	128.902274204087	132.068214249178
208	422.7408	224.9389	1	16	207	10.35	-37.6080000000002	40.446	55.2289831519648	51.0209616889031	57.7159850491422	115.057429536431	132.819099142129
209	421.9716	226.3838	1	16	208	10.4	-15.3839999999991	28.8980000000004	32.7377742065644	52.4336973113493	55.1049281874446	114.001572386044	133.759215946988
210	421.7867	229.3782	1	16	209	10.45	-3.69800000000055	59.8879999999997	60.0020645311473	45.466775707243	58.4966864949392	123.533983492931	135.652020220882
211	422.7292	231.6476	1	16	210	10.5	18.8499999999999	45.3880000000004	49.146648349608	49.9177775952539	103.587057798338	133.08208404719	138.510705642951
212	423.8975	232.6057	1	16	211	10.55	23.3659999999998	19.162	30.2184082969304	59.5524475552467	147.036084351232	140.643572745958	140.421750905675
213	427.5221	233.9738	1	16	212	10.6	72.4920000000009	27.362	77.4839925920194	65.9724113009753	153.071170789438	145.219964567247	138.347480384958
214	430.9745	236.0827	1	16	213	10.65	69.0479999999991	42.1779999999995	80.9111240065285	154.740418285326	174.713872087638	147.070975118815	132.310701707307
215	435.318	234.5527	1	16	214	10.7	86.8700000000001	-30.6	92.1018832597902	248.605392995222	191.596864644789	148.21228326926	127.698468081253
216	458.090962990242	225.119681853494	1	16	215	10.75	455.459259804841	-188.66036293012	492.986683271362	256.224563983623	206.482496480042	147.252745036045	131.777075462079
217	481.9444	217.7121	1	16	216	10.8	477.068740195159	-148.15163706988	499.54328184641	289.87529662003	222.594465180998	146.351910709611	133.525035852563
218	485.99823613739	221.830736359423	1	16	217	10.85	81.0767227478004	82.3727271884604	115.579847534024	317.221317988603	232.723944085351	146.211322799771	130.733827582784
219	476.9675	230.4129	1	16	218	10.9	-180.6147227478	171.64327281154	249.164787188562	258.224574674758	239.037022050185	148.659748679533	124.14520881609
220	466.251892744255	234.423630653694	1	16	219	10.95	-214.3121451149	80.2146130738799	228.831990102656	196.583537366773	237.927880043581	151.397581445125	135.003382664534
221	456.394702272452	233.502363559026	1	16	220	11	-197.14380943606	-18.4253418933599	198.00296670214	209.223324187079	190.918432273752	156.203845421305	145.583731204327
222	447.725113173359	229.45713283116	1	16	221	11.05	-173.39178198186	-80.90461455732	191.338095306485	188.19874748034	145.66773706799	159.410160682148	145.106823477725
223	440.572310035742	224.095972585259	1	16	222	11.1	-143.056062752339	-107.22320491802	178.778781635553	158.634442098559	139.351474810104	161.245768584329	143.693200850541
224	435.265477448367	219.226916936484	1	16	223	11.15	-106.136651747501	-97.3811129755001	144.041903654865	123.612289872746	122.605625271427	160.574300274085	152.615620573834
225	432.1338	216.658	1	16	224	11.2	-62.6335489673397	-51.3783387296803	81.0104631937499	94.7519367692073	111.19829824546	159.716473897097	161.75312702056
226	431.3201	217.463	1	16	225	11.25	-16.2739999999997	16.1000000000001	22.8922055730765	69.4796254331289	105.925194362567	146.25086321719	164.364864021364
227	431.6025	219.7978	1	16	226	11.3	5.64799999999991	46.696	47.036329788792	57.012503062515	96.2258561832983	138.147797501039	163.963514960138
228	430.3723	222.112	1	16	227	11.35	-24.6040000000005	46.284	52.4172249551617	63.7621543923614	89.7675930833079	146.410225629136	175.237930973805
229	429.1396	226.0069	1	16	228	11.4	-24.6540000000005	77.8980000000001	81.7062918017948	88.2380988523887	82.111578497986	134.288845246136	187.75996213026
230	429.2315	231.7441	1	16	229	11.45	1.83800000000019	114.744	114.758719842982	97.6997755973892	81.5050677506128	146.472781836137	186.790225906631
231	430.6264	238.8725	1	16	230	11.5	27.8980000000001	142.568	145.271927873213	110.055560733487	101.583294160629	158.085378361465	186.600119493955
232	431.1335	243.5624	1	16	231	11.55	10.1420000000007	93.7979999999999	94.3447135137947	107.210653933457	130.627857934088	149.570074209492	187.252584470979
233	433.4717	248.7715	1	16	232	11.6	46.7639999999994	104.182	114.19615063565	99.2479811088641	153.468976448168	142.166437133836	186.120917474606
234	435.0872	251.7337	1	16	233	11.65	32.3099999999999	59.2439999999999	67.4817578016458	114.928489468869	145.972065220844	158.160266028853	186.188412338675
235	436.0247	255.3618	1	16	234	11.7	18.75	72.5619999999998	74.9453557200176	163.555940270786	181.747265426813	175.293970771861	184.52747231177
236	446.977196454703	257.624208532676	1	16	235	11.75	219.04992909406	45.2481706535201	223.674469673235	196.88239216285	210.245562360364	181.476983006683	173.701103027488
237	463.842240924323	258.17690288435	1	16	236	11.8	337.3008893924	11.0538870334801	337.481967523382	184.733476508232	202.914292235686	181.575119210664	162.978515160962
238	477.8731	257.6324	1	16	237	11.85	280.617181513541	-10.8900576869996	280.828410095969	264.246549744762	194.565281184363	204.264539147839	160.456926875489
239	478.2092	257.655	1	16	238	11.9	6.72199999999975	0.451999999999089	6.73717952855613	305.562635251859	234.208953559721	226.860175580987	154.517120607148
240	454.962788225192	261.870482816775	1	16	239	11.95	-464.92823549616	84.3096563355004	472.510721902671	242.272644200586	269.082873793109	222.182870368138	149.439995780301
241	433.845	265.9738	1	16	240	12	-422.35576450384	82.0663436644998	430.254897208716	192.248170205877	261.370671852738	216.996393566605	145.598291634446
242	434.8817	266.1502	1	16	241	12.05	20.7339999999999	3.52800000000002	21.032012267018	283.684430611209	232.522380487241	215.09500825981	141.367364771556
243	436.2516	266.8434	1	16	242	12.1	27.3979999999995	13.8639999999998	30.7060401224249	273.919197841456	255.06010184751	210.996066364882	137.698501877217
244	459.443775759131	266.426413934497	1	16	243	12.15	463.84351518262	-8.33972131005908	463.918481555217	217.178708453617	307.748285941129	211.802524403264	139.118268485256
245	480.5427	268.3256	1	16	244	12.2	421.978484817381	37.9837213100598	423.684558053905	222.772116773897	262.618475309464	209.338470726444	140.181461717288
246	477.761	275.1047	1	16	245	12.25	-55.634	135.581999999999	146.552450269519	317.872033489144	223.747224772847	201.151342837786	142.842748835034
247	478.9848	277.2271	1	16	246	12.3	24.4759999999997	42.4480000000005	48.999053868417	331.812141271049	227.275724283933	187.809232820885	143.982884741987
248	456.820755245232	265.005583982377	1	16	247	12.35	-443.28089509536	-244.43032035246	506.20562369866	251.317752777471	227.4268515454	174.503628121842	144.426421518746
249	432.9895	253.0079	1	16	248	12.4	-476.62510490464	-239.95367964754	533.619020464744	230.315741092077	189.396095246808	174.745395968159	143.085562745358
250	432.0758	253.5465	1	16	249	12.45	-18.2740000000001	10.772	21.212615586014	231.77933179397	149.594067659778	152.407209724465	141.275883968525
251	430.1194	252.8487	1	16	250	12.5	-39.1280000000006	-13.956	41.542391842551	136.981669601657	140.932013822835	133.111204907426	138.898205268592
252	430.0903	255.6644	1	16	251	12.55	-0.581999999999425	56.3139999999999	56.3170073778782	46.9800492225659	143.096085154528	133.16465533362	137.992968472491
253	429.1054	256.9391	1	16	252	12.6	-19.6980000000008	25.4939999999999	32.2173127370988	47.8703825420854	93.9471543961735	133.230566620599	136.567330843469
254	432.9939	258.4742	1	16	253	12.65	77.7700000000004	30.702	83.6109185692877	51.5482865535929	41.7425059951891	120.076270941659	137.733619869709
255	432.4482	259.6356	1	16	254	12.7	-10.9140000000002	23.2280000000003	25.6642821836111	54.4128385150865	42.1959441394657	105.068952662715	138.336766799167
256	435.0872	261.0552	1	16	255	12.75	52.7800000000002	28.3920000000001	59.9319119000889	50.9126391906898	42.4751850420048	104.208514663385	135.017916444241
257	436.9161	264.0768	1	16	256	12.8	36.5779999999995	60.4319999999996	70.6397671853462	36.5049627678123	39.0535863833074	106.39065027331	127.413382700458
258	436.1812	264.1135	1	16	257	12.85	-14.6979999999996	0.733999999999924	14.7163161151149	36.521505736846	39.0342816957975	84.588303889653	121.124166292872
259	436.1974	264.6919	1	16	258	12.9	0.324000000000524	11.5679999999998	11.5725364549002	33.4020835304166	50.7564466365098	59.3109499097298	122.944712891116
260	436.9132	263.6219	1	16	259	12.95	14.316	-21.3999999999999	25.7469970287798	23.6943342515282	60.5438376656527	60.3688975689109	112.377812979629
261	434.8173	264.3438	1	16	260	13	-41.9180000000006	14.4380000000001	44.3348008679418	27.1559242009051	67.4850155039343	60.8000169705796	103.033351399997
262	433.7441	264.0804	1	16	261	13.05	-21.4639999999997	-5.2679999999998	22.1010207909043	65.0079305052074	69.6852153920928	60.8909286851731	103.929958409282
263	435.2336	263.4928	1	16	262	13.1	29.7900000000004	-11.7520000000002	32.0242658619995	84.5661695944595	75.2294533831324	62.1385953220559	105.203605896154
264	431.6723	254.1039	1	16	263	13.15	-71.2260000000003	-187.778	200.832567976411	101.567947477452	76.8793938242705	63.6647153361537	97.4228053881105
265	429.3128	248.3954	1	16	264	13.2	-47.1900000000005	-114.17	123.53819247504	115.676096532657	78.5418509983562	67.3350628718909	89.1115078656979
266	428.5143	241.9777	1	16	265	13.25	-15.9699999999998	-128.354	129.343690282905	123.30298256536	79.1248488991545	68.8844900506965	87.9501718655809
267	426.3069	237.9054	1	16	266	13.3	-44.1480000000001	-81.4460000000003	92.6417660669315	88.7508571433337	82.7282709870389	67.0175325800316	88.7891315704477
268	428.29	235.0118	1	16	267	13.35	39.6620000000007	-57.8719999999998	70.1586960255109	72.5175324022529	85.2429089483143	67.7447044639028	78.0252437902725
269	428.8229	233.7133	1	16	268	13.4	10.6579999999997	-25.9699999999998	28.0719408662811	56.681750320857	76.5729840357977	71.1440298140729	66.0933640164368
270	427.7527	231.8849	1	16	269	13.45	-21.404	-36.5680000000003	42.3715687696364	49.7804454414203	74.126288078129	72.3484162347944	67.0233286975263
271	429.3876	229.9827	1	16	270	13.5	32.6980000000003	-38.0439999999999	50.164779875925	47.1828353312689	70.2839645974588	72.9554978925675	66.4893689113713
272	427.7117	227.6077	1	16	271	13.55	-33.5180000000003	-47.5	58.1352416697481	64.3951109282616	64.3498497679704	74.6952614849448	66.5054182781366
273	427.7847	224.7501	1	16	272	13.6	1.45999999999958	-57.1519999999998	57.1706454747537	75.7350437540051	60.2599555446732	77.1766451717094	66.315710530256
274	424.648	219.9828	1	16	273	13.65	-62.7339999999992	-95.3460000000001	114.133318851245	83.8861788740606	65.4086658038753	74.7693398345624	64.8189581511765
275	427.4804	215.9189	1	16	274	13.7	56.647999999999	-81.2779999999998	99.0712328983538	78.9192540945204	66.1549814712326	73.1540630686804	65.3463419017254
276	428.8039	211.5698	1	16	275	13.75	26.4700000000005	-86.9820000000004	90.9204554762024	73.3370757580775	66.7861468859806	71.6918290677771	64.9382691509452
277	429.5894	210.1017	1	16	276	13.8	15.7100000000003	-29.3619999999999	33.3006177720474	66.4222206794889	66.6622519828506	71.1876128675849	64.3765136364025
278	428.8347	211.355	1	16	277	13.85	-15.0940000000003	25.0659999999999	29.2597537925391	56.57491918846	69.1103813951045	71.462183690892	65.4004600093021
279	428.6265	215.3275	1	16	278	13.9	-4.16399999999953	79.4499999999999	79.559043458302	49.6861148979006	72.9656956333271	72.8757781231437	66.4598397366754
280	426.8338	217.0581	1	16	279	13.95	-35.8540000000005	34.6120000000002	49.8347254432093	54.4052498711808	72.1818380592319	73.6777598261416	67.1828339973357
281	425.5482	219.5723	1	16	280	14	-25.7119999999998	50.2840000000003	56.476434023405	64.8836870321315	73.0996935380954	72.178720852163	67.0973509806382
282	425.0859	222.3793	1	16	281	14.05	-9.24600000000055	56.1399999999998	56.8962926384486	79.5091705871652	78.0253759671994	72.1199078711	67.6367026883962
283	421.9982	225.0502	1	16	282	14.1	-61.7539999999997	53.4179999999998	81.6519395972927	87.7887569300037	82.6644118371109	70.4928257384561	67.6908081366477
284	421.3588	232.6577	1	16	283	14.15	-12.7880000000005	152.15	152.686461233471	96.5132721782902	80.3428904424121	65.9732009661993	64.3590700648883
285	421.7276	237.2044	1	16	284	14.2	7.37600000000043	90.9339999999997	91.2326571574015	101.645502063218	81.2005381810506	63.35762093156	62.8424733899
286	418.9034	241.3364	1	16	285	14.25	-56.4840000000004	82.6400000000001	100.099010264838	100.44513664209	77.5712948183455	60.9920482511939	60.544441098837
287	420.6053	245.0971	1	16	286	14.3	34.0380000000005	75.2140000000003	82.5574420630876	81.1766102976589	77.5775637593494	61.7354946927734	59.4156994360014
288	422.9817	248.0399	1	16	287	14.35	47.5279999999998	58.8559999999995	75.6501124916541	74.6123194320975	71.8752700818077	63.0562155547014	58.5774599493752
289	423.7958	250.7369	1	16	288	14.4	16.2819999999999	53.9400000000001	56.3438295113139	58.6293174584007	58.9807062990715	61.7756496592779	59.6164702519432
290	426.5685	251.6544	1	16	289	14.45	55.4539999999997	18.3500000000004	58.4112028295941	53.5096254554808	54.5334038038882	62.017251759877	60.6358055448497
291	427.5777	251.6546	1	16	290	14.5	20.1840000000004	0.00399999999956435	20.184000396354	43.3054035215252	48.8844029642924	61.2392040687088	61.5318706940925
292	424.7624	251.2246	1	16	291	14.55	-56.3059999999996	-8.59999999999957	56.9589820484877	36.7848023004841	45.4456134183474	60.5781438918477	61.7396511631598
293	424.9975	250.0158	1	16	292	14.6	4.70199999999977	-24.1759999999999	24.6290028218764	34.4544881756789	43.4480192722918	58.2049711015861	62.0991430821778
294	424.4	248.9901	1	16	293	14.65	-11.9500000000005	-20.514	23.7408234061081	39.1394884701841	43.2084088761437	53.9488002952143	60.4265441220101
295	424.28	246.6552	1	16	294	14.7	-2.40000000000009	-46.6980000000001	46.7596322055682	37.381601381214	42.8339653387034	52.5308837111195	59.8925558978489
296	423.6306	244.5737	1	16	295	14.75	-12.9879999999991	-41.6300000000001	43.6090018688801	43.5906350230584	44.9071133190722	49.397053129897	59.9306783127822
297	424.5627	242.3529	1	16	296	14.8	18.6419999999998	-44.4159999999999	48.1695466036373	49.6320154518032	43.578724024346	47.6437860044178	60.4601059959647
298	423.6456	239.7246	1	16	297	14.85	-18.3420000000001	-52.5659999999999	55.6741710310984	51.2134425017279	44.5346721213644	45.6927362078583	60.7339073030842
299	423.6139	237.0274	1	16	298	14.9	-0.634000000000015	-53.9440000000002	53.9477255498322	50.6747381679602	48.916894291357	46.3571623807428	59.8035274569374
300	423.9114	234.3103	1	16	299	14.95	5.95000000000027	-54.3419999999998	54.6667674551914	49.7758466674779	50.5283636183509	47.5938512635579	60.7523744646742
301	423.1925	232.395	1	16	300	15	-14.3780000000004	-38.306	40.9154802000418	45.4787092196705	49.9097032955015	50.885020536022	61.9675095758111
302	422.9701	230.2226	1	16	301	15.05	-4.44799999999987	-43.4480000000002	43.6750891012259	48.2017731309108	49.8419585904883	51.3593944552197	62.6796332510749
303	424.0842	228.9261	1	16	302	15.1	22.2820000000002	-25.9300000000002	34.188483792061	49.8432847349739	47.9374531434248	53.7054604258995	62.3034221837724
304	423.7921	225.5606	1	16	303	15.15	-5.8420000000001	-67.3099999999999	67.5630451060341	49.1446684230428	49.505915885342	54.8798872778209	59.6989426083551
305	423.5256	222.4282	1	16	304	15.2	-5.33000000000015	-62.6479999999998	62.8743254755069	49.9080705134986	52.3537371884124	56.4274908641377	58.404954934828
306	424.1164	220.6528	1	16	305	15.25	11.816	-35.5079999999998	37.4223986403863	50.3961970671791	56.8629277529718	58.8693083743705	56.3621729264717
307	424.0852	218.2784	1	16	306	15.3	-0.624000000000251	-47.4880000000002	47.4920995535049	50.8100586397731	59.1400648860934	59.184717299156	55.2595381102
308	424.0709	216.447	1	16	307	15.35	-0.285999999999831	-36.628	36.6291165604633	54.8641896418509	62.8762487304345	58.4115990514671	55.0596427623437
309	424.6302	213.0106	1	16	308	15.4	11.1860000000001	-68.7279999999998	69.6323529690042	64.5811870829008	60.8428802642848	57.8314052545969	55.2485348664551
310	424.6913	208.8538	1	16	309	15.45	1.22200000000021	-83.1360000000001	83.1449804858959	68.3720592586881	62.3266181099246	59.4874971694715	55.5109831296379
311	424.6	204.5544	1	16	310	15.5	-1.82599999999979	-85.9880000000004	86.0073858456358	75.3563003936899	67.8289134532395	62.6958150829135	57.0963665532758
312	422.4175	202.0495	1	16	311	15.55	-43.6500000000001	-50.0979999999998	66.4464604324413	70.8757018887965	68.5274760078237	64.7811226103022	57.3643542962653
313	423.6708	198.6987	1	16	312	15.6	25.0659999999993	-67.0159999999998	71.5503222354725	69.7890465779983	68.8857449595094	66.4018732659588	57.7495296128699
314	423.7809	196.3398	1	16	313	15.65	2.20199999999977	-47.1780000000001	47.2293604445371	71.0766398235783	66.1568946238518	65.449084921496	58.2156062872927
315	423.1053	192.5134	1	16	314	15.7	-13.5119999999995	-76.5280000000001	77.7117039319047	68.6828927569593	66.6212571505306	64.2790261585366	58.4048645038723
316	424.6509	188.1572	1	16	315	15.75	30.9119999999996	-87.124	92.4453520735358	62.4151895253288	68.5287024128551	63.3272927230463	59.0411259362459
317	424.4286	185.4424	1	16	316	15.8	-4.44599999999923	-54.2959999999999	54.4777250993467	61.4380873589072	70.422180334511	62.8752902159822	60.370682863246
318	424.473	183.4323	1	16	317	15.85	0.88799999999992	-40.2019999999999	40.21180607732	63.4534677230629	69.927497801483	64.4265493168291	59.9646152023097
319	424.0398	181.3599	1	16	318	15.9	-8.66399999999999	-41.4479999999998	42.3438496124287	65.9807650021319	70.0552895787072	64.1399073521674	60.6937540978006
320	423.0415	177.0855	1	16	319	15.95	-19.9660000000006	-85.4880000000003	87.7886057526834	72.1614679120626	66.2314342071485	63.4281149957179	63.4427083939565
321	423.9178	171.905	1	16	320	16	17.5260000000003	-103.61	105.081838468881	77.4398060776372	58.8256719928531	63.3077125705297	68.2817372330918
322	424.0768	167.6389	1	16	321	16.05	3.17999999999984	-85.3219999999999	85.3812396490001	78.6724917985072	57.2231044241407	63.3693141373109	73.5177972413681
323	421.4733	165.5624	1	16	322	16.1	-52.0699999999999	-41.5300000000002	66.6034969051927	69.0094006912341	59.9673536741487	61.7935987998402	77.1498742752197
324	422.403	163.3223	1	16	323	16.15	18.5940000000005	-44.8019999999997	48.5072782167789	51.6705789835743	62.1229200804829	61.5513252967645	79.1628551629321
325	422.9601	161.4289	1	16	324	16.2	11.1419999999998	-37.8680000000003	39.4731502163181	42.2847409362189	60.2349728409053	60.3822381436068	82.706124597523
326	422.2288	160.8717	1	16	325	16.25	-14.6260000000007	-11.1439999999999	18.3877299305819	42.4949012706603	58.0867227282043	59.2129434981213	85.579173998789
327	422.2939	158.9502	1	16	326	16.3	1.30200000000059	-38.4300000000002	38.4520494122227	45.5733483624587	56.3164479401108	61.556648427336	86.7818113444451
328	423.6937	155.8707	1	16	327	16.35	27.9959999999994	-61.5899999999999	67.6542985773998	51.4605449905764	53.6596997981975	61.5176313531523	88.9067505023932
329	423.6108	152.6768	1	16	328	16.4	-1.6579999999999	-63.8780000000003	63.8995136757709	64.5028664728343	53.0473610148218	63.5561029410042	89.5976272175625
330	422.7865	149.3314	1	16	329	16.45	-16.4859999999999	-66.9079999999997	68.9091333569067	70.3481549440027	54.5330420800651	67.3979196184416	88.9575081051269
331	422.8764	145.1524	1	16	330	16.5	1.798	-83.58	83.5993373418714	64.8244983257347	59.6002150033894	73.8676593832702	88.2239110859968
332	423.4993	141.8263	1	16	331	16.55	12.4580000000003	-66.5219999999999	67.6784917680647	60.5213736671849	65.8901924305313	82.2544718724341	87.8566469252488
333	422.5268	140.0766	1	16	332	16.6	-19.4500000000005	-34.9939999999998	40.0360154860596	57.6055391695538	63.0679090321559	87.8978752844807	87.3178029164068
334	423.3447	138.1216	1	16	333	16.65	16.3580000000002	-39.1000000000003	42.383890383022	54.6975635339445	64.9892858015255	92.8766254043682	88.4132111970888
335	422.5508	135.5237	1	16	334	16.7	-15.8780000000002	-51.9580000000002	54.3299608687511	61.4322299170598	74.5608663959779	101.133223036509	88.4825882270176
336	422.8589	132.0845	1	16	335	16.75	6.16200000000049	-68.784	69.0594591638249	61.3113197385771	89.6485960383361	107.831055274532	87.4953072426554
337	422.6409	127.0216	1	16	336	16.8	-4.36000000000035	-101.258	101.351823683641	69.457197935866	108.192495804757	110.688332472908	87.461656001503
338	421.4397	125.4582	1	16	337	16.85	-24.0239999999994	-31.268	39.4314645936462	91.5161936224021	122.136050770764	113.386951687957	87.8767918836227
339	418.2329	128.1013	1	16	338	16.9	-64.1360000000009	52.8620000000001	83.1132813694666	124.599628542728	132.705889793915	115.055347082958	88.7728151874944
340	414.9545	135.6515	1	16	339	16.95	-65.5679999999995	151.004	164.624939301431	154.952761692455	147.733403992954	114.486901214536	87.3980474033431
341	419.06292849941	146.631893650511	1	16	340	17	82.1685699882005	219.60787301022	234.476633765454	182.960781802951	156.061895545674	113.140109601464	85.5609864221189
342	424.6424	157.9915	1	16	341	17.05	111.5894300118	227.19212698978	253.117489432277	195.954581651963	155.486472515285	112.343979713187	84.327455611249
343	425.1267	166.952	1	16	342	17.1	9.68600000000038	179.21	179.471565146125	203.950614363505	163.705994343759	112.842007032973	82.8262718340942
344	425.0484	174.3557	1	16	343	17.15	-1.56600000000026	148.074	148.082280614529	187.52416254862	165.12140836439	115.275097097413	82.1655784881586
345	425.1449	184.5855	1	16	344	17.2	1.92999999999984	204.596	204.605102859141	156.020183338115	154.412936033094	116.582938310429	81.8484571184797
346	426.1196	192.1401	1	16	345	17.25	19.4939999999997	151.092	152.344374691027	144.451206884567	136.631623164592	115.777670987189	81.9576552240781
347	426.4173	196.9107	1	16	346	17.3	5.95400000000041	95.412	95.59759337975	134.288235076817	116.495463621616	113.36666357567	82.4103265353589
348	427.5277	202.8898	1	16	347	17.35	22.2079999999994	119.582	121.626682878388	104.875257702683	103.547963295183	114.235952414093	81.9174500271765
349	424.1836	206.421	1	16	348	17.4	-66.8819999999994	70.6239999999997	97.2674215757767	85.7390837805635	97.8443044009118	113.989527433985	81.276370676723
350	424.9803	209.1855	1	16	349	17.45	15.9339999999997	55.29	57.5402159884718	76.9707439051174	85.4324726279033	107.398175188245	80.7624867258786
351	422.4402	210.4404	1	16	350	17.5	-50.8019999999999	25.0980000000004	56.6635050804308	62.6447197057985	75.4934464287051	97.2543134609675	97.1923827995666
352	420.7252	212.3783	1	16	351	17.55	-34.3000000000006	38.7579999999997	51.7558940025194	61.400373725007	71.2468546360553	86.4004393500639	113.849726377337
353	420.7657	214.8778	1	16	352	17.6	0.810000000000173	49.9900000000002	49.9965618817937	65.989687553124	64.7659104844273	77.7546683837077	113.435292208309
354	420.0075	219.3665	1	16	353	17.65	-15.1639999999998	89.7739999999999	91.0456916718192	65.2478090768466	62.8576465035794	71.4545315719491	112.764565017008
355	419.105196133598	223.28838145967	1	16	354	17.7	-18.0460773280402	78.4376291934001	80.4867851290567	65.5229653669932	60.3834143433953	62.5636912004501	132.228968298631
356	419.229415096741	225.933171579614	1	16	355	17.75	2.48437926285987	52.8958023988798	52.9541126990441	66.8871012630561	57.8770037573433	56.0842551736246	151.956409474466
357	421.4319	227.4186	1	16	356	17.8	44.0496980651801	29.70856840772	53.1316754532521	64.3149192821519	56.3054150785119	54.1323205978099	150.361317935845
358	424.2696	227.2846	1	16	357	17.85	56.7540000000008	-2.67999999999972	56.8172413621085	54.7771411336666	51.9613734722326	50.4479483663956	150.457281442335
359	421.5289	224.497	1	16	358	17.9	-54.8140000000001	-55.752	78.1847817672979	50.50619843784	45.0647587429864	47.4973942704883	148.81693333066
360	421.543142154189	222.85716712695	1	16	359	17.95	0.284843083779833	-32.7966574610002	32.7978943866304	47.0878647900306	39.6949097729968	47.0380722372213	145.754413552657
361	422.6835	221.7636	1	16	360	18	22.8071569162194	-21.8713425390001	31.5993992199113	37.0356456814091	36.6750639185441	81.2446559976693	141.130254373822
362	421.6288	220.3025	1	16	361	18.05	-21.0939999999994	-29.2219999999998	36.0400072142051	25.8145982038209	37.0177865595645	115.355473041488	135.955411795882
363	421.4067	220.5436	1	16	362	18.1	-4.44200000000023	4.82199999999978	6.55614581900067	24.612678412327	36.1299862483638	114.028577383645	132.773563440789
364	420.3618	220.1873	1	16	363	18.15	-20.8979999999997	-7.12600000000009	22.0795443793568	22.8439293992482	32.1371420373971	110.254032936604	129.605530107017
365	419.6986	221.351	1	16	364	18.2	-13.2640000000004	23.2740000000001	26.7882954291611	26.9477083290984	33.6927301310473	147.874998286833	125.067593242757
366	419.5068	222.4725	1	16	365	18.25	-3.83600000000001	22.4299999999999	22.7556541545172	35.2243268153185	104.612308237995	188.135147961743	122.032498014008
367	420.2549	225.1997	1	16	366	18.3	14.9620000000004	54.5440000000002	56.5589018634559	38.4596858709733	174.405531004464	187.355972296019	131.488452189966
368	419.847	227.5617	1	16	367	18.35	-8.15800000000081	47.2399999999999	47.9392382501016	42.7727818497677	176.095781295058	186.678610470576	139.808937962366
369	420.0454	229.4642	1	16	368	18.4	3.96799999999985	38.0500000000001	38.2563396576307	186.380687076742	175.443307130221	183.644339227335	139.670272334028
370	420.2918	231.8693	1	16	369	18.45	4.92800000000102	48.1020000000001	48.3537753231329	321.86335367983	256.055086800668	184.110651917068	139.020714025381
371	445.807435741117	205.019791986321	1	16	370	18.5	510.312714822339	-536.99016027358	740.795180289391	316.967235774797	339.595232004942	185.006195286677	138.222530394558
372	470.3046	177.6944	1	16	371	18.55	489.94328517766	-546.50783972642	733.972234878893	312.426928389469	337.694158032474	185.5103842417	138.148340980847
373	469.4135	176.9317	1	16	372	18.6	-17.8219999999999	-15.2539999999999	23.4586487249371	469.337391751569	337.227234692789	187.79245849787	137.682012133381
374	468.6431	176.8251	1	16	373	18.65	-15.4079999999999	-2.13200000000029	15.5548027309895	492.809776933142	335.151536417273	187.756528642084	136.340541919108
375	445.007118044805	211.113170123543	1	16	374	18.7	-472.7196391039	685.76140247086	832.906092133635	353.524962385119	334.528573703089	187.571495285064	136.662588768096
376	421.1424	246.7721	1	16	375	18.75	-477.2943608961	713.17859752914	858.157106197255	357.487233610781	265.400082335359	187.980740854391	146.978657775218
377	421.9178	248.4819	1	16	376	18.8	15.5079999999998	34.196	37.5481621387785	357.876144445077	196.615237478935	208.844583782122	158.519939834263
378	423.7859	249.5732	1	16	377	18.85	37.3620000000005	21.8260000000004	43.2700048532474	199.71975565461	199.489135700683	229.169927558337	158.727709753717
379	423.7006	250.444	1	16	378	18.9	-1.70600000000036	17.4159999999995	17.4993569024688	37.9903877375762	200.069750153948	231.843150397568	157.474792698129
380	423.7748	252.5489	1	16	379	18.95	1.48400000000038	42.0980000000003	42.1241481812989	39.7055125727515	119.08790376946	231.003355813542	157.211378724704
381	424.412	254.941	1	16	380	19	12.743999999999	47.842	49.5102666120874	41.491037790584	36.3662497038397	195.200404791446	157.573838043294
382	423.804	257.1656	1	16	381	19.05	-12.1600000000001	44.4919999999996	46.1237863146551	42.2633558628183	79.9950095317698	160.941208920205	158.158149066862
383	425.5	259.1493	1	16	382	19.1	33.9200000000005	39.674	52.19763094241	38.4560518843107	121.112620423886	161.335446883117	160.879189521799
384	424.6759	259.8287	1	16	383	19.15	-16.4819999999997	13.5880000000009	21.3609472636401	34.7421116701032	128.534764377863	162.427050901613	162.043496605079
385	424.493	260.9685	1	16	384	19.2	-3.65800000000036	22.7959999999996	23.0876282887607	120.284506490788	127.478137923994	125.45017924936	164.538021100865
386	425.9998	261.319	1	16	385	19.25	30.136	7.01000000000022	30.9405655410498	200.734203057187	125.000727247533	105.822167588693	165.512455261921
387	445.734316441023	248.20985508256	1	16	386	19.3	394.69032882046	-262.1828983488	473.83576041808	214.806172892908	125.267180361475	129.683907372507	165.695741627503
388	465.5188	237.035	1	16	387	19.35	395.68967117954	-223.4971016512	454.446113774405	216.500223963677	123.181758065552	130.776809036858	169.803540935633
389	467.3673	241.232	1	16	388	19.4	36.97	83.9400000000001	91.7207964422465	215.259342824962	124.784351649278	131.305246168924	176.790306780334
390	468.7495	241.9931	1	16	389	19.45	27.6440000000002	15.222	31.5578836426021	130.249854232162	131.81245472926	130.312105532339	183.333059903471
391	469.7746	242.6851	1	16	390	19.5	20.5020000000002	13.8400000000001	24.7361598474786	45.6293130739172	175.278085473546	130.14148079991	169.513852031095
392	469.7834	245.1245	1	16	391	19.55	0.175999999999021	48.7880000000001	48.7883174540792	34.762530405647	179.372805213243	130.805913892024	151.341631915185
393	471.3389	245.3154	1	16	392	19.6	31.110000000001	3.81799999999998	31.3434079831799	47.1246854948431	140.440997649829	133.965920545727	152.187528673343
394	471.111	247.1708	1	16	393	19.65	-4.55800000000067	37.1080000000001	37.3868831008953	135.296828122129	134.075727959984	136.330464568073	153.254618269149
395	471.4727	251.8252	1	16	394	19.7	7.2339999999997	93.0879999999996	93.3686590885824	228.495756194325	133.146073140684	141.504546916666	132.938419566265
396	449.432950284922	244.328497202923	1	16	395	19.75	-440.794994301559	-149.93405594154	465.596872983907	235.252682225742	135.282234352288	143.044169669451	112.821273049927
397	425.7168	234.3261	1	16	396	19.8	-474.323005698441	-200.04794405846	514.782957815058	233.38892551432	136.344647422573	122.546899472883	112.107415749826
398	422.7291	233.0308	1	16	397	19.85	-59.7539999999992	-25.9059999999999	65.1280381402657	219.167460786526	144.750083025902	110.437154312929	111.285535596651
399	422.1283	231.7625	1	16	398	19.9	-12.0159999999998	-25.3660000000002	28.0680995437883	135.267640582447	147.876577486868	121.7374631631	111.522702875505
400	421.0175	231.6915	1	16	399	19.95	-22.2160000000008	-1.41999999999996	22.2613354496094	44.1935386508214	151.196639104072	135.662763993401	111.847375282138
401	418.7924	232.2927	1	16	400	20	-44.502	12.0240000000001	46.0977719635125	54.2474838260614	110.810253865357	143.827299270745	123.051521045634
402	417.8949	235.1245	1	16	401	20.05	-17.9499999999996	56.6360000000003	59.412448156931	62.3642294594151	65.7209937325234	141.742054910165	134.241502893822
403	419.5517	240.6514	1	16	402	20.1	33.1359999999995	110.538	115.397764016466	83.2258174216184	80.4333109760282	143.039610463568	136.899436955845
404	419.1508	244.0605	1	16	403	20.15	-8.01799999999957	68.1819999999999	68.6518277105568	86.3528671482679	109.399198366216	144.082185636684	138.268678590756
405	419.5004	250.3793	1	16	404	20.2	6.99200000000019	126.376	126.569275260626	87.2484488142254	138.179454846118	140.42665988317	140.634023750778
406	421.3691	252.836	1	16	405	20.25	37.3739999999998	49.1340000000002	61.7330205967601	106.619138125995	152.372364189202	119.820378511162	142.716619150155
407	424.5134	252.2718	1	16	406	20.3	62.8859999999997	-11.284	63.8903564867185	156.434167273016	147.139462397757	94.5309241271446	135.213885409598
408	434.743359335838	255.095693228119	1	16	407	20.35	204.599186716761	56.4778645623795	212.251210575314	193.133092270617	141.329137901235	91.7942621564453	126.504346387988
409	449.585823630247	260.759378230531	1	16	408	20.4	296.849285888179	113.27370004824	317.726973445662	218.391861230137	140.287793786501	91.7401595820861	126.158602359415
410	463.916751109533	266.673224117678	1	16	409	20.45	286.61854958572	118.27691774294	310.063900248629	207.030475981288	129.656680662268	93.3826450319378	126.71376837557
411	472.6121	270.2476	1	16	410	20.5	173.90697780934	71.4875176464398	188.026865394359	176.039137676476	128.830503156967	115.961561291359	127.219619804097
412	472.881	270.4781	1	16	411	20.55	5.37799999999947	4.61000000000013	7.08343024247402	124.141420299986	123.340854521766	137.677091895619	126.852545213622
413	470.147394532707	271.334870641696	1	16	412	20.6	-54.6721093458598	17.1354128339203	57.2945190512542	66.1802690539187	103.155213336862	139.832953365963	127.63149222251
414	467.696909839901	272.907892874228	1	16	413	20.65	-49.0096938561192	31.4604446506405	58.2383865632157	39.269145083797	74.0811207979565	140.206892613439	127.388787030034
415	467.6973	273.9208	1	16	414	20.7	0.00780320197918627	20.2581425154392	20.2581440182907	39.6512330622438	48.585835217758	139.76350058489	125.783669153833
416	470.3523	273.6063	1	16	415	20.75	53.1000000000006	-6.29000000000019	53.4712455437506	30.2712889972489	79.5507583935147	142.389068630858	115.73843512705
417	470.5143	273.1868	1	16	416	20.8	3.23999999999955	-8.38999999999942	8.99387013470771	24.0208212959265	128.214721393482	147.880871346313	104.339068032766
418	470.363944669586	273.684316709283	1	16	417	20.85	-3.00710660828031	9.95033418565981	10.3947987262801	30.9914013815972	138.33676883069	142.571538463048	103.581176686526
419	471.68	273.982	1	16	418	20.9	26.3211066082806	5.95366581434064	26.9860480566037	119.832371703232	140.125991440377	130.579741555731	103.269918688224
420	470.2458	276.3349	1	16	419	20.95	-28.6840000000007	47.0579999999995	55.1110444466442	216.77820972472	149.870320507512	117.764772757739	103.211104987148
421	450.912808495003	292.001398768348	1	16	420	21	-386.65983009994	313.32997536696	497.676097151927	246.402248664131	155.947634104749	110.61194033745	102.613080023942
422	433.8367	309.8287	1	16	421	21.05	-341.52216990006	356.546024633041	493.723060242146	256.231161584828	172.420888170861	111.963035517079	101.99912197747
423	436.7934	317.1823	1	16	422	21.1	59.1340000000002	147.071999999999	158.514993423335	268.749239633427	181.987863589233	112.223373981452	100.850071124064
424	437.6073	320.9008	1	16	423	21.15	16.2779999999998	74.3700000000001	76.1306126600858	192.062896506265	187.078362313505	110.695388423383	100.575083688579
425	438.4827	326.7204	1	16	424	21.2	17.5080000000003	116.392	117.701434689641	128.063566617001	186.94371029772	111.140678424495	98.8655100023107
426	438.9521	332.4133	1	16	425	21.25	9.38799999999901	113.858	114.244381516117	117.573478514336	141.673122281385	111.656491742938	98.6523941297038
427	439.4257	341.0867	1	16	426	21.3	9.47200000000066	173.468	173.726410795826	117.925563042183	95.7113496406752	114.147211938388	97.6657552835343
428	435.1042	344.1606	1	16	427	21.35	-86.4300000000003	61.4779999999996	106.064552910009	105.138180962013	86.1099791322138	115.368091216607	94.0142974575116
429	431.7686	346.1709	1	16	428	21.4	-66.712	40.2060000000006	77.8910352993208	91.2833480565052	81.2647854063886	114.799677794362	87.2263276595363
430	429.6539	347.8306	1	16	429	21.45	-42.2939999999994	33.1939999999997	53.7645242887904	63.3591326643495	72.4110363414788	113.039564942358	80.2474570261547
431	429.2137	350.0356	1	16	430	21.5	-8.80400000000009	44.0999999999997	44.97021698858	54.6464797500919	67.3653493811271	89.2645987565262	76.2895592364195
432	427.638	350.6876	1	16	431	21.55	-31.5140000000008	13.0399999999997	34.1053338350476	44.6040077705944	55.8735357059154	66.3211520593211	76.4010738311891
433	424.7624	351.9111	1	16	432	21.6	-57.5119999999993	24.47	62.5012883387208	39.6838917209451	48.7483188439797	61.8671888821658	76.9242008529644
434	424.0786	353.1143	1	16	433	21.65	-13.6760000000004	24.0640000000008	27.6786754018332	43.447350705749	42.5209932752188	60.9432747637191	76.0751074879978
435	422.8414	353.8861	1	16	434	21.7	-24.7439999999995	15.4359999999997	29.1639440405437	48.3879387474812	39.1354195869968	57.9675194197315	76.9673073918081
436	420.6279	356.1823	1	16	435	21.75	-44.2700000000002	45.924	63.7875119125994	42.8501579378674	36.8560752316674	54.9157196285498	76.2088150608183
437	420.0144	359.058	1	16	436	21.8	-12.2699999999998	57.5139999999999	58.808274043709	40.4379787798432	36.930954477967	47.4506392207555	76.7475476238939
438	420.4705	360.7378	1	16	437	21.85	9.12199999999984	33.596	34.8123842906515	38.5869474530486	37.6243986321177	45.4570564519752	77.6263240154553
439	419.9643	361.3324	1	16	438	21.9	-10.1240000000007	11.8920000000003	15.6177796117124	30.2647997575858	40.6217641210496	43.8729137633418	77.3718694584818
440	420.2066	362.2979	1	16	439	21.95	4.846	19.3100000000004	19.9087874065704	25.4739702084528	43.5240024979841	42.7301412945705	76.1589588227798
441	419.697	361.3131	1	16	440	22	-10.1919999999996	-19.6960000000001	22.1767734352858	32.3986393263681	42.4660898759725	41.9671781353891	64.7506523329249
442	421.4357	361.195	1	16	441	22.05	34.7739999999999	-2.36200000000053	34.8541262980439	40.8055494622559	39.0277427355956	40.8391121452995	57.1329142957008
443	421.9472	364.6289	1	16	442	22.1	10.2300000000002	68.6779999999999	69.435729880228	48.4610575429197	42.1657940599708	41.6250277244769	57.863193487528
444	422.5751	367.4423	1	16	443	22.15	12.5580000000002	56.268	57.6523302911514	54.6673799943592	45.2248342514647	41.4548265526127	59.9380301283039
445	425.472	367.7108	1	16	444	22.2	57.9379999999992	5.37000000000035	58.1863278098894	52.5815152627384	46.3248630021442	42.7939363591207	60.8134075445202
446	427.8849	368.8314	1	16	445	22.25	48.2580000000007	22.4119999999994	53.2083856924831	51.9329487935735	47.0782810391108	40.7611383786987	60.4473357191831
447	427.8664	370.0525	1	16	446	22.3	-0.370000000000346	24.4220000000007	24.4248026399403	49.6441190406735	44.747269812632	39.3478833093998	59.4313311602514
448	431.0579	370.9289	1	16	447	22.35	63.8300000000004	17.5279999999998	66.1928975344035	44.1886684613686	45.6256568168361	39.884556814304	59.8912800967911
449	430.725	368.6426	1	16	448	22.4	-6.6579999999999	-45.7259999999997	46.2081815266514	39.4891820838624	42.2878889841759	39.9440611226017	61.9745908496504
450	432.2488	368.3848	1	16	449	22.45	30.4759999999999	-5.15600000000063	30.9090749133648	36.9130243625256	42.0638702202573	39.2783527032013	63.078071177828
451	431.3613	369.5761	1	16	450	22.5	-17.7499999999998	23.8260000000002	29.7109538049522	39.3183648400987	39.0561868814249	40.2367059093236	65.1893793502241
452	431.4105	369.001	1	16	451	22.55	0.983999999999696	-11.5020000000004	11.5440140332559	34.9316589276783	39.6680238832039	47.9446765320804	67.7138485479868
453	433.3463	365.6027	1	16	452	22.6	38.7159999999994	-67.965999999999	78.219599922269	39.9390719791461	37.6033195686372	53.8591980928901	68.5178999393
454	434.1482	364.6916	1	16	453	22.65	16.0379999999998	-18.2220000000007	24.2746519645497	38.6231916789873	34.6632879937386	58.9327854928888	68.8373176707577
455	436.1909	362.7805	1	16	454	22.7	40.8540000000005	-38.2219999999995	55.9461401707035	42.4230234038823	32.2318424042585	63.659295669309	69.2279548477293
456	435.8636	361.6712	1	16	455	22.75	-6.54599999999959	-22.1860000000004	23.1315523041583	35.8882742971758	33.3951307795363	65.9789518098165	68.3384085392623
457	437.2818	361.1047	1	16	456	22.8	28.3639999999991	-11.3300000000004	30.5431726577309	34.394917059799	51.1420832515288	71.4120230997474	67.3267461925528
458	438.8641	359.4669	1	16	457	22.85	31.6460000000006	-32.7559999999994	45.5458543887367	24.524612829371	62.0927393689442	74.3255037416071	66.5904455495389
459	438.0379	359.6207	1	16	458	22.9	-16.5240000000006	3.07599999999979	16.8078657776655	28.1670698800854	75.5776820016017	80.0762679359591	66.7901978442254
460	437.7184	359.7022	1	16	459	22.95	-6.3900000000001	1.63000000000011	6.59461901856367	59.8611430991753	85.2547211183607	83.4260010610855	67.5297054876068
461	438.0433	357.6607	1	16	460	23	6.49800000000027	-40.8299999999997	41.3438375577302	88.2972044407125	92.9017167382081	88.411580565059	67.8901180994068
462	438.5926	348.226	1	16	461	23.05	10.9860000000003	-188.694	189.013538753181	116.760446943404	103.156022316291	94.588584950674	67.7520429332387
463	441.8055	339.4067	1	16	462	23.1	64.2579999999998	-176.386	187.726161096423	145.98482940735	111.047687914577	95.4107721541231	67.6289056759909
464	446.2207	332.788	1	16	463	23.15	88.3040000000005	-132.374	159.124078291125	157.636363596331	125.48924787818	96.2198087889027	66.6706042768415
465	450.3763	326.382	1	16	464	23.2	83.1119999999999	-128.12	152.716531338294	146.450901533406	134.620159717912	95.6619733363378	66.1169792247139
466	448.8543	321.6402	1	16	465	23.25	-30.4399999999998	-94.8360000000002	99.6015085026328	133.798171388441	143.428030350582	95.915678699826	66.1394077527933
467	448.2756	315.0111	1	16	466	23.3	-11.5740000000005	-132.582	133.086228438558	134.218048812955	138.035086649819	95.3056090757058	71.2329649039752
468	448.6287	308.798	1	16	467	23.35	7.06199999999967	-124.262	124.462510371597	123.255490028474	128.728804939302	93.2963342847737	74.9022360673468
469	450.6644	300.9981	1	16	468	23.4	40.7140000000004	-155.998	161.223465413692	129.219697104833	116.861935576204	93.6363345658492	75.9998917556482
470	447.4993	297.2638	1	16	469	23.45	-63.3019999999999	-74.6860000000004	97.9037374158926	129.619271766232	106.069225554315	95.7810582720122	77.226679339501
471	441.088800770458	296.380065429085	1	16	470	23.5	-128.20998459084	-17.6746914183002	129.422543884423	123.659438490163	98.9296406614438	95.5435302894901	76.833185743604
472	434.337336539783	296.572463721502	1	16	471	23.55	-135.029284613501	3.84796584834021	135.084101745556	99.5058223394526	87.4551958351207	87.559409334397	78.1657622122467
473	429.6042	296.5895	1	16	472	23.6	-94.6627307956601	0.340725569959659	94.6633439912495	88.8829610801552	75.5449806549705	81.3986132590917	78.3562603577966
474	427.7073	295.8871	1	16	473	23.65	-37.9380000000003	-14.0480000000002	40.4553846601417	68.6395842180551	61.7834212535189	74.4084230607942	81.3105193544987
475	425.4971	295.5262	1	16	474	23.7	-44.2039999999997	-7.21799999999917	44.7894311194054	45.2911199040092	56.9419568261119	68.5746627801187	81.8027755182217
476	425.0419	294.1914	1	16	475	23.75	-9.10399999999981	-26.6960000000006	28.2056595739229	27.4305228197784	47.6590302283984	66.2998636957701	81.9807502617322
477	424.1662	294.4638	1	16	476	23.8	-17.5139999999999	5.44800000000009	18.3417801753264	24.0610201675852	37.0837320189747	71.053906708203	82.3393793627124
478	423.9818	294.2693	1	16	477	23.85	-3.68799999999965	-3.8900000000001	5.36035857009568	25.0009525720687	34.0684215788814	75.4789683930865	83.4408794528807
479	423.0341	294.973	1	16	478	23.9	-18.954	14.0740000000005	23.6078713991756	26.6784762387417	31.9549105453847	71.9235155753372	85.9373193887436
480	422.7562	292.5142	1	16	479	23.95	-5.5580000000009	-49.1759999999999	49.4890931418227	28.8763441339402	31.0801000059227	71.0273576179165	88.7618917533453
481	421.1953	291.5596	1	16	480	24	-31.2180000000001	-19.0920000000006	36.5932779072882	40.7063203379843	33.6700867300964	65.2547909221491	90.2780754567706
482	420.1146	290.5682	1	16	481	24.05	-21.6139999999996	-19.828	29.3311196513188	39.8488009231842	54.6526175812853	61.7429394738194	87.5596365961918
483	417.2118	289.1619	1	16	482	24.1	-58.0560000000003	-28.1259999999997	64.5102395903163	37.1592474397767	75.4129561312024	61.30174856147	85.0832755231412
484	418.1773	289.1934	1	16	483	24.15	19.3100000000004	0.629999999999882	19.320274325175	40.661697221451	82.0636098971555	66.4012299200948	83.0335973627004
485	417.263	287.6405	1	16	484	24.2	-18.2860000000005	-31.0580000000004	36.041325724785	80.4288910286305	85.112758409721	67.9435777001056	80.8119748156193
486	417.8528	290.2807	1	16	485	24.25	11.7960000000005	52.804000000001	54.1055268156601	110.11959192442	82.8505516158997	68.0458218236383	80.2930290301335
487	423.8011	300.0156	1	16	486	24.3	118.966	194.698	228.167088687216	124.278418871127	86.402146928664	69.3731496497191	77.4706489772594
488	431.3215	307.554	1	16	487	24.35	150.408	150.767999999999	212.963744069266	133.066269379665	88.5350755440587	73.5854246209877	74.5677798271193
489	434.6847	310.5524	1	16	488	24.4	67.2640000000001	59.9680000000001	90.1144090587073	125.039406010348	100.847549294805	78.2383042116381	70.9472854283531
490	438.0495	312.7135	1	16	489	24.45	67.296	43.2220000000007	79.9805782674773	92.3754028286975	104.807055394288	81.7427252346784	68.9896749645987
491	438.6424	313.0829	1	16	490	24.5	11.8579999999997	7.38799999999969	13.9712099690753	66.950559163697	102.42155691718	85.0126206240511	66.6060980604593
492	437.9268	316.2453	1	16	491	24.55	-14.3119999999999	63.2479999999998	64.8470727789618	77.4166797184829	84.0936817181528	87.5598638579866	64.0250851003473
493	435.8246	319.9872	1	16	492	24.6	-42.0440000000008	74.8379999999997	85.8395257442632	76.5478414089116	71.7578931107731	88.7679377871907	62.8592773008302
494	442.8821	320.9454	1	16	493	24.65	141.15	19.1640000000007	142.445011832637	79.8037078240122	74.4129985261206	91.6587716646067	62.2195496363671
495	446.3126	319.3536	1	16	494	24.7	68.6099999999999	-31.8360000000007	75.6363867196208	75.8119606076081	78.3726920596359	93.0492868511199	61.6991761799371
496	447.726181194473	318.815523386859	1	16	495	24.75	28.2716238894602	-10.7615322628192	30.2505420445782	76.5652270578492	87.1746896322025	94.2861943644969	61.2519867888554
497	449.2013	320.5071	1	16	496	24.8	29.5023761105404	33.8315322628193	44.8883366969413	71.4093173337583	88.7175807873093	83.8873912463157	61.5319157944913
498	451.168957822509	324.532189708476	1	16	497	24.85	39.3531564501802	80.5017941695201	89.6058579954689	80.1975427103601	89.0008000303228	73.6565912611522	62.7932716033359
499	453.136071294554	330.023777853483	1	16	498	24.9	39.3422694408991	109.831762900141	116.665463212182	94.5456714403927	82.4699940344084	69.971055281369	62.6023116027339
500	454.378535855344	335.872131144252	1	16	499	24.95	24.8492912158008	116.96706581538	119.57751360263	101.62320096701	81.2915183079514	66.9519923112809	61.9263711571635
501	454.17224694409	340.967516290013	1	16	500	25	-4.12577822508069	101.90770291522	101.991185694741	101.436373002796	86.1508318118136	67.9574051987695	61.6926602413105
502	451.7931	344.2002	1	16	501	25.05	-47.5829388817999	64.6536741997397	80.2759843300298	93.5306707350586	83.6811007744787	66.3072307268752	61.2508616189372
503	447.5931	345.6203	1	16	502	25.1	-83.9999999999998	28.4019999999998	88.6717181743985	82.3854939055427	75.5552894115313	64.4168060401903	63.5268817300239
504	444.804462211736	348.284652200198	1	16	503	25.15	-55.77275576528	53.2870440039608	77.1369518734933	77.7559921832344	65.5291120366174	58.0378693526394	65.2952347864795
505	442.0386	349.8792	1	16	504	25.2	-55.3172442347204	31.89095599604	63.8516294550505	65.7390005819469	55.531292562926	55.4547746597686	66.0920559892918
506	438.2859	348.6717	1	16	505	25.25	-75.053999999999	-24.1500000000008	78.8436770831998	49.6742058202662	48.7401207653366	54.4581517540724	65.3885378559505
507	437.3734	349.1036	1	16	506	25.3	-18.2500000000005	8.63799999999969	20.1910263235927	37.5275533381763	43.8968806664411	53.6906819392636	60.6550972572717
508	437.1306	348.7641	1	16	507	25.35	-4.85599999999977	-6.78999999999974	8.34774436599457	28.6770912203092	39.8328120500577	52.0011185856841	56.6624982480939
509	437.9505	348.7425	1	16	508	25.4	16.3979999999992	-0.431999999999562	16.4036894630438	19.7242493474389	33.6057446708703	46.9663189938298	55.5212313521657
510	437.1907	349.3614	1	16	509	25.45	-15.1959999999997	12.3779999999999	19.5993188657154	22.0547607509352	29.6180310115859	42.1100170796487	55.897327901858
511	438.8298	348.8957	1	16	510	25.5	32.7819999999997	-9.31400000000053	34.0794677188478	29.9914182798493	22.7654716963312	38.3726998585699	58.6866690954488
512	439.9983	347.8142	1	16	511	25.55	23.3699999999999	-21.629999999999	31.8435833410744	29.6839360035643	23.7002631040485	34.9418593798878	59.9015320729062
513	439.2086	350.0822	1	16	512	25.6	-15.7939999999996	45.3599999999994	48.0310320105652	30.5589708028625	28.446947759837	38.2858256728571	59.7196427613795
514	439.867	350.4272	1	16	513	25.65	13.1680000000006	6.90000000000055	14.8662780816189	25.8066940452235	28.4035259510421	38.9316979083523	58.4047493241436
515	441.0041	350.8066	1	16	514	25.7	22.7419999999995	7.58799999999951	23.9744928622061	25.3457654571618	28.6887415963713	39.1348251274637	57.8564378061965
516	441.3936	351.1449	1	16	515	25.75	7.78999999999996	6.76600000000008	10.318083930653	26.9024772398246	28.0052789518032	36.490881347404	57.2253445590683
517	442.1551	352.4104	1	16	516	25.8	15.2300000000002	25.3099999999995	29.5389404007656	27.1231158985198	25.9868380933346	37.4228032682277	56.9299627558753
518	442.4453	355.186	1	16	517	25.85	5.80399999999941	55.5119999999999	55.8145909238793	26.8185123898802	36.7388392956564	39.6684052350356	55.7097357746233
519	442.7803	354.4612	1	16	518	25.9	6.70000000000073	-14.4959999999992	15.9694713750952	30.2038638583829	44.2576511458343	41.0714074229624	52.9100013756499
520	441.6878	354.7193	1	16	519	25.95	-21.8500000000006	5.16199999999913	22.4514753190078	26.6279107295074	48.6516192433416	44.8426634924351	50.7911496958808
521	442.254	355.9583	1	16	520	26	11.3240000000008	24.7800000000007	27.2448412731667	46.5752013514881	50.2162909984769	49.4159329921282	48.975196165408
522	442.4495	356.5075	1	16	521	26.05	3.90999999999963	10.9839999999997	11.6591747563878	61.3921863931487	51.1453434324069	53.4958334189371	47.1714910760302
523	445.611	363.6135	1	16	522	26.1	63.2299999999998	142.12	155.551044033783	70.484726096803	50.8898627102341	55.0224794825687	46.4290983124258
524	448.8205	366.7716	1	16	523	26.15	64.1899999999998	63.1619999999998	90.0543965833982	70.2287181385708	53.7392888948828	58.7716292956479	45.395371763265
525	450.2051	369.8722	1	16	524	26.2	27.6920000000007	62.0120000000009	67.914173837279	75.6627761353065	60.9965853884989	60.2581009526244	47.4690242352368
526	450.4486	371.1474	1	16	525	26.25	4.86999999999966	25.5039999999997	25.964801482006	55.2045240689802	70.8265870324531	59.9925373640642	47.7635437515645
527	451.2699	372.9066	1	16	526	26.3	16.4260000000002	35.1840000000004	38.8294647400661	46.0863913966168	81.0048287445397	60.1692435724871	49.9719524965332
528	452.4677	375.285	1	16	527	26.35	23.9559999999994	47.568	53.2597837021516	51.5084446801949	73.3061196694811	59.4183529635624	51.165858259977
529	452.742	377.4912	1	16	528	26.4	5.48600000000079	44.1239999999993	44.4637332215813	71.4244559263354	73.2856074454615	58.8536837574701	51.609988271999
530	452.971610134212	382.236870637622	1	16	529	26.45	4.59220268424019	94.9134127524405	95.0244402551695	86.346881353773	71.8645826619073	59.4722823121129	51.2838700692968
531	452.884177921851	388.513504596481	1	16	530	26.5	-1.74864424722045	125.53267917718	125.544857712708	91.4077152699821	69.7687837296516	59.5776924722461	50.926113092652
532	451.732031748564	394.0673362571	1	16	531	26.55	-23.0429234657402	111.07663321238	113.441591877254	100.484823494306	69.1931437125672	59.4011227721726	50.2223975855752
533	448.7675	396.6446	1	16	532	26.6	-59.2906349712803	51.5452748580003	78.5639532831973	92.2207206436197	67.9468432168907	54.5723709519945	NA
534	444.3148	396.0482	1	16	533	26.65	-89.0539999999999	-11.9280000000003	89.849274343202	68.1131115329678	63.9680786200574	51.8590456181777	NA
535	441.9439	397.3088	1	16	534	26.7	-47.4180000000001	25.2120000000002	53.7039260017368	52.0394060713615	57.9479792357269	55.8032233430099	NA
536	441.7498	397.1507	1	16	535	26.75	-3.88199999999983	-3.16200000000094	5.00681215944883	44.4859711637992	48.328797912039	59.036206155725	NA
537	441.577	395.5061	1	16	536	26.8	-3.4559999999999	-32.8919999999994	33.0730645692225	27.4513337458085	37.7974167998054	62.5211017248388	NA
538	440.879	393.5894	1	16	537	26.85	-13.9599999999996	-38.3339999999998	40.796778745386	23.6752378278341	35.8386222345079	62.6633112849184	NA
539	441.1122	393.5726	1	16	538	26.9	4.66399999999908	-0.335999999999785	4.6760872532483	28.5444842911103	30.4324837908939	62.1485691210356	NA
540	440.421	391.9745	1	16	539	26.95	-13.8239999999996	-31.9620000000009	34.8234464118652	23.5554275282493	39.7418640241125	57.7250766461585	NA
541	439.8443	393.3241	1	16	540	27	-11.5340000000003	26.9920000000002	29.3530444758294	27.1912733052167	48.3036285817985	52.4362931931758	NA
542	439.7834	393.7259	1	16	541	27.05	-1.21800000000007	8.03600000000074	8.1277807549178	33.4136338359794	55.8490597371103	46.9489617522132	NA
543	439.7147	390.7779	1	16	542	27.1	-1.37399999999957	-58.9600000000007	58.9760076302227	55.8084902203908	57.3797793529462	NA	NA
544	439.5468	388.9964	1	16	543	27.15	-3.35799999999949	-35.6299999999999	35.787889907062	68.0627728724867	60.3290596220138	NA	NA
545	439.6313	381.657	1	16	544	27.2	1.68999999999983	-146.788	146.797728333922	88.1426919459713	57.5021740565902	NA	NA
546	437.049	377.9336	1	16	545	27.25	-51.6460000000006	-74.4679999999994	90.6244577363086	87.5682854006758	56.5437884743126	NA	NA
547	439.3911	373.0387	1	16	546	27.3	46.8420000000003	-97.8980000000001	108.527376122341	87.2444854080483	56.100506704621	NA	NA
548	439.3091	370.2347	1	16	547	27.35	-1.63999999999987	-56.0800000000006	56.1039749037452	59.1958578927895	NA	NA	NA
549	438.2809	368.8703	1	16	548	27.4	-20.5640000000005	-27.2879999999998	34.1688899439243	45.0248040761385	NA	NA	NA
550	438.0878	368.6055	1	16	549	27.45	-3.86199999999917	-5.29599999999959	6.55459075762853	24.0583214632706	NA	NA	NA
551	437.1264	368.8352	1	16	550	27.5	-19.2280000000005	4.5939999999996	19.7691886530534	NA	NA	NA	NA
552	437.0696	368.6594	1	16	551	27.55	-1.13600000000019	-3.51599999999962	3.69496305800177	NA	NA	NA	NA
553	NA	NA	1	16	552	27.6	NA	NA	NA	NA	NA	NA	NA
554	NA	NA	1	16	553	27.65	NA	NA	NA	NA	NA	NA	NA
555	NA	NA	1	16	554	27.7	NA	NA	NA	NA	NA	NA	NA
556	NA	NA	1	16	555	27.75	NA	NA	NA	NA	NA	NA	NA
557	NA	NA	1	16	556	27.8	NA	NA	NA	NA	NA	NA	NA
558	NA	NA	1	16	557	27.85	NA	NA	NA	NA	NA	NA	NA
559	NA	NA	1	16	558	27.9	NA	NA	NA	NA	NA	NA	NA
560	NA	NA	1	16	559	27.95	NA	NA	NA	NA	NA	NA	NA
561	NA	NA	1	16	560	28	NA	NA	NA	NA	NA	NA	NA
562	NA	NA	1	16	561	28.05	NA	NA	NA	NA	NA	NA	NA
563	NA	NA	1	16	562	28.1	NA	NA	NA	NA	NA	NA	NA
564	NA	NA	1	16	563	28.15	NA	NA	NA	NA	NA	NA	NA
565	NA	NA	1	16	564	28.2	NA	NA	NA	NA	NA	NA	NA
566	NA	NA	1	16	565	28.25	NA	NA	NA	NA	NA	NA	NA
567	NA	NA	1	16	566	28.3	NA	NA	NA	NA	NA	NA	NA
568	NA	NA	1	16	567	28.35	NA	NA	NA	NA	NA	NA	NA
569	NA	NA	1	16	568	28.4	NA	NA	NA	NA	NA	NA	NA
570	NA	NA	1	16	569	28.45	NA	NA	NA	NA	NA	NA	NA
571	NA	NA	1	16	570	28.5	NA	NA	NA	NA	NA	NA	NA
572	NA	NA	1	16	571	28.55	NA	NA	NA	NA	NA	NA	NA
573	NA	NA	1	16	572	28.6	NA	NA	NA	NA	NA	NA	NA
574	NA	NA	1	16	573	28.65	NA	NA	NA	NA	NA	NA	NA
575	NA	NA	1	16	574	28.7	NA	NA	NA	NA	NA	NA	NA
576	NA	NA	1	16	575	28.75	NA	NA	NA	NA	NA	NA	NA
577	NA	NA	1	16	576	28.8	NA	NA	NA	NA	NA	NA	NA
578	NA	NA	1	16	577	28.85	NA	NA	NA	NA	NA	NA	NA
579	NA	NA	1	16	578	28.9	NA	NA	NA	NA	NA	NA	NA
580	NA	NA	1	16	579	28.95	NA	NA	NA	NA	NA	NA	NA
581	NA	NA	1	16	580	29	NA	NA	NA	NA	NA	NA	NA
582	NA	NA	1	16	581	29.05	NA	NA	NA	NA	NA	NA	NA
583	NA	NA	1	16	582	29.1	NA	NA	NA	NA	NA	NA	NA
584	NA	NA	1	16	583	29.15	NA	NA	NA	NA	NA	NA	NA
585	NA	NA	1	16	584	29.2	NA	NA	NA	NA	NA	NA	NA
586	NA	NA	1	16	585	29.25	NA	NA	NA	NA	NA	NA	NA
587	NA	NA	1	16	586	29.3	NA	NA	NA	NA	NA	NA	NA
588	NA	NA	1	16	587	29.35	NA	NA	NA	NA	NA	NA	NA
589	NA	NA	1	16	588	29.4	NA	NA	NA	NA	NA	NA	NA
590	NA	NA	1	16	589	29.45	NA	NA	NA	NA	NA	NA	NA
591	NA	NA	1	16	590	29.5	NA	NA	NA	NA	NA	NA	NA
592	NA	NA	1	16	591	29.55	NA	NA	NA	NA	NA	NA	NA
593	NA	NA	1	16	592	29.6	NA	NA	NA	NA	NA	NA	NA
594	NA	NA	1	16	593	29.65	NA	NA	NA	NA	NA	NA	NA
595	NA	NA	1	16	594	29.7	NA	NA	NA	NA	NA	NA	NA
596	NA	NA	1	16	595	29.75	NA	NA	NA	NA	NA	NA	NA
597	NA	NA	1	16	596	29.8	NA	NA	NA	NA	NA	NA	NA
598	NA	NA	1	16	597	29.85	NA	NA	NA	NA	NA	NA	NA
599	NA	NA	1	16	598	29.9	NA	NA	NA	NA	NA	NA	NA
600	NA	NA	1	16	599	29.95	NA	NA	NA	NA	NA	NA	NA
601	NA	NA	1	16	600	30	NA	NA	NA	NA	NA	NA	NA
