# Supplementary material for: An automated feeding system for the African killifish reveals the impact of diet on lifespan and allows scalable assessment of associative learning
Source: eLife. 2022 Nov 10;11:e69008. doi: 10.7554/eLife.69008 (PMC9788828; doi:10.7554/eLife.69008)
Supplement: Figure 6—source data 3. [file elife-69008-fig6-data3.zip › Filtered and Interpolated Trajectories with Kinematics/t19_REC004 DLC_likelihood-euclidean-filtered_splines-interpolated_kinematics_02_resnet50_TrainAllTheThingsJun28shuffle1_1030000.csv]

	x2	y2	fishnum	recording_num	bodyparts_coords	seconds	velocity_x	velocity_y	velocity_xy	velocity_xy_5frame	velocity_xy_10frame	velocity_xy_20frame	velocity_xy_40frame
1	-2855.04946443992	3303.23144254303	19	4	0	0	0	0	0	NA	NA	NA	NA
2	-2398.04475685875	2797.58709047915	19	4	1	0.05	9140.0941516234	-10112.8870412776	13631.2804024487	NA	NA	NA	NA
3	-1982.79608725141	2347.65958666925	19	4	2	0.1	8304.9733921468	-8998.550076198	12245.2638402817	9300.88190355642	NA	NA	NA
4	-1607.46935561789	1950.21487611335	19	4	3	0.15	7506.5346326704	-7948.894211118	10933.1139832632	11006.8975911462	NA	NA	NA
5	-1270.23046195819	1602.01890381144	19	4	4	0.2	6744.777873194	-6963.9194460382	9694.75129178858	9768.43653983715	7897.69591319549	NA	NA
6	-969.245306272313	1299.83761476353	19	4	5	0.25	6019.70311371754	-6043.6257809582	8530.07843794905	8603.64200579028	8278.35294608568	NA	NA
7	-702.67978856026	1040.43695396961	19	4	6	0.3	5331.31035424106	-5188.0132158784	7438.97514590329	7512.38652903452	7223.22752454443	NA	NA
8	-468.699808822031	820.582866429679	19	4	7	0.35	4679.59959476458	-4397.08175079862	6421.29117004727	6494.50992283457	6241.21882344801	NA	NA
9	-265.471267057625	637.041297143744	19	4	8	0.4	4064.57083528812	-3670.8313857187	5476.83659948444	5549.80830102513	5332.03324834618	NA	NA
10	-91.1600632670416	486.578191111801	19	4	9	0.45	3486.22407581167	-3009.26212063886	4605.36826078879	4678.01850925171	4495.27866979367	4667.58470128494	NA
11	56.0679025497188	365.95949333385	19	4	10	0.5	2944.55931633521	-2412.37395555902	3806.57032890185	3878.79564110574	3730.4213302797	4676.87868825085	NA
12	178.046730392656	271.951148809893	19	4	11	0.55	2439.57655685874	-1880.16689047914	3080.0261870362	3151.67996765784	3036.7212227502	4113.13576669075	NA
13	276.610520261771	201.319102539929	19	4	12	0.6	1971.2757973823	-1412.64092539928	2425.17682931743	2496.04741675278	2413.15180827697	3623.94025288316	NA
14	353.593372157063	150.829299523957	19	4	13	0.65	1539.65703790584	-1009.79606031944	1841.25823224491	1911.03435953427	1869.28666741152	3084.21130484191	NA
15	410.829386078531	117.247684761979	19	4	14	0.7	1144.72027842936	-671.63229523956	1327.2055062635	1395.4239362487	1437.4734893744	2606.8028559938	NA
16	450.152662026177	97.3402032539929	19	4	15	0.75	786.46551895292	-398.149630159722	881.50504280929	947.507975448202	1075.40443041603	2185.92445308168	NA
17	473.3973	87.8728	19	4	16	0.8	464.89275947646	-189.348065079858	501.974070608357	586.893367165207	1003.04400883707	1820.44669160779	NA
18	482.3974	85.61142	19	4	17	0.85	180.002000000001	-45.2276000000001	185.597025314955	378.899561996015	1006.6616823183	1501.93459591857	NA
19	482.985626266361	87.4278070337455	19	4	18	0.9	11.7645253272201	36.32774067491	38.1851908299319	239.774501297795	836.389361337636	1229.49941037451	NA
20	496.9889	90.6169	19	4	19	0.95	280.06547467278	63.7818593250901	287.236480417539	610.664081425441	718.327042193917	999.318424399529	2490.39135714892
21	506.2485	91.41565	19	4	20	1	185.192	15.975	185.879739318194	1065.81538918841	641.427575883665	810.830792156009	2496.04851772987
22	388.61168086223	84.8285376143102	19	4	21	1.05	-2352.7363827554	-131.742247713796	2356.42197124659	1085.88535551007	604.17216046537	657.181143536866	2161.45463049667
23	265.7127	78.38696	19	4	22	1.1	-2457.9796172446	-128.831552286204	2461.35356412978	1057.75452239182	590.717383560169	536.78991840694	1861.27982728424
24	258.8637	79.42189	19	4	23	1.15	-136.98	20.6986000000001	138.535022438227	1043.08065046953	589.712153337496	445.759996662796	1593.0408997931
25	251.6292	80.59575	19	4	24	1.2	-144.69	23.4771999999998	146.582314826312	597.680239505299	561.163359424661	381.114696570113	1354.70223207514
26	246.7896	77.72787	19	4	25	1.25	-96.7919999999998	-57.3576	112.510379706763	115.619377931932	546.257153895987	337.218677061722	1144.32986487503
27	245.2277	84.00754	19	4	26	1.3	-31.2380000000002	125.5934	129.41991642541	93.5389511649259	311.318278236663	314.387654411609	960.089777036654
28	243.5278	82.10349	19	4	27	1.35	-33.9979999999997	-38.0810000000002	51.0492562629467	64.5721964575014	66.9181544955759	314.169944059707	800.374138767621
29	244.933	82.03976	19	4	28	1.4	28.1039999999996	-1.27459999999985	28.1328886031985	49.4336573224397	55.1306319879559	318.840141005831	664.242195357137
30	244.9818	81.96722	19	4	29	1.45	0.975999999999999	-1.45080000000007	1.74854128918942	24.9563169680264	43.9023509463078	313.198013012903	549.623908907
31	246.7677	82.41378	19	4	30	1.5	35.718	8.9312000000001	36.8176840314542	18.2169310592202	33.0097782397785	315.218347208892	455.968437240741
32	246.6154	82.09681	19	4	31	1.55	-3.04599999999994	-6.33939999999996	7.03321465334302	16.7223128109858	24.6031483578472	209.77349430258	380.482798410463
33	247.1497	82.78039	19	4	32	1.6	10.686	13.6715999999998	17.3523267189157	23.2325054351141	37.6225045592443	98.6194016853303	321.255903693052
34	247.2005	81.74865	19	4	33	1.65	1.01600000000019	-20.6348	20.6597973620266	16.5858991571173	47.9681286741668	101.870494744298	275.298569577412
35	246.0974	80.43552	19	4	34	1.7	-22.0620000000002	-26.2626	34.2995044098309	24.2499797476679	65.2326666011448	102.601608156493	243.055877635639
36	246.0158	80.5951	19	4	35	1.75	-1.63199999999961	3.19160000000011	3.58465264147022	57.0280780592684	84.1795405217972	102.735276668386	221.186254738071
37	245.1313	82.68317	19	4	36	1.8	-17.6900000000001	41.7614	45.3536176060963	79.2139445373478	108.228710368498	99.7328624655203	209.672273539374
38	237.2915	87.22849	19	4	37	1.85	-156.796	90.9063999999998	181.242818276918	107.232827767175	130.320648875085	98.8136816166706	206.198745677428
39	230.754	87.97034	19	4	38	1.9	-130.75	14.837	131.589129752423	151.773181886477	148.61035750064	98.9849803397643	206.366742465124
40	222.09490859307	86.9440677036521	19	4	39	1.95	-173.1818281386	-20.525445926958	174.393920558969	192.207440989328	161.300865366679	99.9293934144722	200.01339484171
41	210.874222398939	85.4914615328569	19	4	40	2	-224.41372388262	-29.0521234159038	226.286423237979	203.613219690901	172.460775096994	101.106082325473	196.139170558317
42	198.583325005339	84.0404970956333	19	4	41	2.05	-245.817947872	-29.0192887444721	247.524913120349	218.006770463932	174.862576573193	103.784453284059	137.825768933264
43	186.7136	83.01915	19	4	42	2.1	-237.39450010678	-20.4269419126661	238.271711784784	215.368902966183	160.004858674097	105.721888979164	77.2384610442564
44	176.541173226654	82.6871173040734	19	4	43	2.15	-203.44853546692	-6.640653918532	203.556883617579	193.14836830751	150.001832005362	104.837142492028	74.0252241048689
45	168.481139553043	82.6309818663611	19	4	44	2.2	-161.20067347222	-1.12270875424599	161.204583070222	157.517712157059	134.6261202278	104.997058701166	70.7534374652011
46	162.73333610291	82.2690479954682	19	4	45	2.25	-114.95606900266	-7.23867741785796	115.183749944617	116.396497657293	118.032624129149	105.15383241442	68.4890966591089
47	159.4976	81.01962	19	4	46	2.3	-64.7147220581996	-24.9885599093639	69.3716323680934	81.9968935467917	99.3401961996205	104.956892667139	65.7918955629753
48	158.8863	79.50505	19	4	47	2.35	-12.226	-30.2914000000001	32.6656392859532	53.8833374894169	81.1231290832429	98.2275472951488	65.0077400140132
49	159.7764	80.80798	19	4	48	2.4	17.8019999999998	26.0586000000001	31.5588630650725	42.9168799507868	61.0639274834155	93.8933439244167	64.7528773801843
50	158.761688915066	80.995211105613	19	4	49	2.45	-20.2942216986798	3.74462211225989	20.6368027833479	41.1626802421819	48.6932520356532	86.8287766705176	65.1170090289627
51	156.9361	78.59251	19	4	50	2.5	-36.5117783013199	-48.0540221122598	60.3514622514673	45.8497605091929	37.8468897318455	77.0599939077421	64.5673147293603
52	156.1482	75.66671	19	4	51	2.55	-15.7580000000002	-58.5160000000002	60.6006338250684	40.1309614200392	35.0512087610853	65.8780435639477	64.7293051974083
53	155.9476	78.46458	19	4	52	2.6	-4.01200000000017	55.9574000000001	56.1010406210082	43.5031665818896	36.4502359162006	55.8575204031826	64.6053531995569
54	156.0239	78.59168	19	4	53	2.65	1.52600000000007	2.54199999999997	2.96486761930446	32.7768995129041	37.7848558434715	46.1799534654399	64.3765941302737
55	156.9613	76.96795	19	4	54	2.7	18.7479999999999	-32.4745999999999	37.4978285925997	28.9397372799888	39.0314331132354	38.9052667739089	63.7914085039142
56	156.6267	76.99866	19	4	55	2.75	-6.69199999999989	0.614199999999983	6.72012690653968	27.0507113232084	36.0873636863356	34.2429166498317	63.9659330336339
57	155.8967	78.93646	19	4	56	2.8	-14.5999999999998	38.7559999999999	41.4148226604918	35.4387502669037	32.415890928275	31.8509286604302	63.0954482309206
58	156.7529	76.76647	19	4	57	2.85	17.124	-43.3998	46.6559108371061	34.5596996445812	30.5919117231223	31.2017984113558	58.8338439239315
59	156.026	78.8908	19	4	58	2.9	-14.538	42.4866	44.905062337781	39.3978278597671	31.2959794474643	30.5207744206043	55.8256330895207
60	156.700672387997	80.4021796437562	19	4	59	2.95	13.4934477599398	30.227592875124	33.1025754809875	35.8920445765612	29.1172815121646	30.3046246434533	51.7641113323959
61	158.210086975086	80.0699800840815	19	4	60	3	30.1882917417799	-6.64399119349412	30.9107679824693	34.1331121230362	30.638943567818	28.0285471332477	46.4256696665136
62	158.4944	78.91002	19	4	61	3.05	5.68626049828026	-23.1992016816298	23.8859062444622	27.1532086280249	28.6506485597751	25.6741571107574	40.5792189895095
63	156.8115	78.04311	19	4	62	3.1	-33.6580000000004	-17.3382000000001	37.861248569481	23.6748633797479	25.9533609065111	23.4888174199499	34.988785482866
64	156.4341	78.37151	19	4	63	3.15	-7.54799999999989	6.56800000000004	10.0055448627248	21.8800592758688	23.2566929977371	23.9160457685197	30.2920034109057
65	157.129638837134	78.7366164031376	19	4	64	3.2	13.9107767426799	7.30212806275205	15.7108492396024	21.409252542989	21.5778161736711	22.5857583066622	26.6804173286886
66	158.2151	78.89418	19	4	65	3.25	21.7092232573202	3.15127193724805	21.9367474630735	17.773609689986	19.9697305801598	22.7780336528482	24.2459823097388
67	159.28939674051	78.9644676613625	19	4	66	3.3	21.4859348101999	1.40575322724999	21.5318725800633	19.3601773674492	18.9324232932398	21.2340037947018	22.9834463371319
68	160.27351200594	78.9729377808761	19	4	67	3.35	19.6823053086001	0.169402390271784	19.6830343044658	19.4807689675942	16.3857231167776	19.4401405527142	22.6649131225494
69	161.168946167403	78.9213466329101	19	4	68	3.4	17.9086832292597	-1.03182295931987	17.9383832500409	18.0594018844509	16.536112089575	17.7579222546248	22.399999480125
70	161.977199596015	78.8114504918343	19	4	69	3.45	16.1650685722401	-2.19792282151616	16.3138072403276	16.4555940434907	16.0542351011598	16.6994459942742	22.4335618917638
71	162.699772662889	78.6450056320183	19	4	70	3.5	14.4514613374798	-3.32889719631993	14.8299120473569	14.9978365435692	14.9171237378785	15.7913454252852	21.4990613689886
72	163.33816573914	78.4237683278317	19	4	71	3.55	12.7678615250204	-4.42474608373203	13.5128333752621	13.7120468117009	13.8173590296284	15.2803944150713	20.5824394897708
73	163.893879195884	78.149494853644	19	4	72	3.6	11.11426913488	-5.48546948375389	12.3942468048584	12.6277012347254	12.9269201989174	14.1200505625495	19.8016609632807
74	164.368413404233	77.8239414838249	19	4	73	3.65	9.49068416697969	-6.51106739638209	11.5094345906994	11.774845591306	12.2591515115124	14.4040533563716	20.3718393004817
75	164.763268735304	77.4488644927439	19	4	74	3.7	7.89710662141999	-7.50153982162004	10.8920793554503	11.1791240157662	11.8210758148772	14.4555678834683	20.1004081299783
76	165.079945560209	77.0260201547708	19	4	75	3.75	6.33353649810033	-8.45688675946178	10.5656338302597	10.8560038542655	11.6129602704106	14.2490479696458	20.6192664890456
77	165.319944250065	76.557164744275	19	4	76	3.8	4.79997379711961	-9.37710820991612	10.5342254975632	10.806256211324	11.6283655369027	14.1159640138336	20.2907134249128
78	165.484765175985	76.0440545356262	19	4	77	3.85	3.29641851839995	-10.2622041729759	10.7786459973549	11.0144503950291	11.8543780083214	14.128027833743	19.8501794943385
79	165.575908709084	75.488445803194	19	4	78	3.9	1.82287066198001	-11.1121746486441	11.2606963759919	11.4510749495151	12.2719946231681	14.2792245396457	19.4715388592727
80	165.594875220476	74.892094821348	19	4	79	3.95	0.379330227840455	-11.92701963692	11.9330502739756	12.0776070580393	12.8569006657768	14.5624991400744	19.4051469196428
81	165.543165081276	74.2567578644578	19	4	80	4	-1.03420278400051	-12.706739137804	12.7487566026901	12.8527521623772	13.5809722014132	14.9695756047296	19.4097926249155
82	165.422278662599	73.584191206893	19	4	81	4.05	-2.41772837353949	-13.451333151296	13.6668860401839	13.7377330350122	14.4145689980387	15.4907218687842	19.6053521495617
83	165.233716335558	72.8761511230232	19	4	82	4.1	-3.77124654082024	-14.1608016773958	14.6543715190446	14.6993509365245	15.3291354685686	16.1145045066114	19.4658661757396
84	164.97897847127	72.134393887218	19	4	83	4.15	-5.09475728575978	-14.8351447161042	15.685600739167	15.7108694533113	16.299297567779	16.8276328324438	20.0361544427707
85	164.659565440847	71.360675773847	19	4	84	4.2	-6.38826060846043	-15.4743622674198	16.7411397815368	16.7515309380382	17.3039224652716	17.6150579532943	20.4762347979276
86	164.276977615404	70.5567530572798	19	4	85	4.25	-7.65175650885965	-16.078454331344	17.8063491866242	17.8055187747601	18.3261909390486	18.4604993252429	20.7721364239523
87	163.832715366057	69.724382011886	19	4	86	4.3	-8.88524498694039	-16.6474209078763	18.8701934638187	18.8608621005457	19.3530782006656	19.3474230551237	21.0886750762457
88	163.328279063919	68.8653189120353	19	4	87	4.35	-10.0887260427595	-17.1812619970137	19.9243107026537	19.9084939940188	20.3746310049014	20.2602184359627	21.4610000178051
89	162.765169080106	67.9813200320971	19	4	88	4.4	-11.2621996762601	-17.6799775987641	20.9623173680954	20.9415124247859	21.3832710417194	21.1851554639207	21.8855618077952
90	162.144885785731	67.0741416464412	19	4	89	4.45	-12.4056658875003	-18.1435677131179	21.979299248902	21.9546254632929	22.3732152408119	22.1108478450114	22.3584201655783
91	161.468929551909	66.1455400294371	19	4	90	4.5	-13.5191246764396	-18.5720323400821	22.9714413404595	22.9437432350428	23.3400264490726	23.0282398245458	22.8751273208053
92	160.738800749755	65.1972714554544	19	4	91	4.55	-14.6025760430803	-18.965371479654	23.9357586563538	23.9056799828931	24.2802771122087	23.9303098840521	23.430591088092
93	159.955999750383	64.2310921988628	19	4	92	4.6	-15.65601998744	-19.323585131832	24.8698995614032	24.8379364876051	25.1913014033569	24.8116817889296	24.0189377358798
94	159.122026924907	63.2487585340318	19	4	93	4.65	-16.6794565095199	-19.6466732966199	25.7720011073468	25.7385404733594	26.0710133600625	25.6682555291698	24.6334232462452
95	158.238382644443	62.252026735331	19	4	94	4.7	-17.6728856092802	-19.934635974016	26.640581772462	26.6059287611246	26.9177732247512	26.496901712387	25.2664748112308
96	157.306567280105	61.2426530771301	19	4	95	4.75	-18.6363072867596	-20.187473164018	27.474461269231	27.4388595716709	27.7302887100431	27.2952248782588	25.9099481828519
97	156.328081203006	60.2223938337986	19	4	96	4.8	-19.5697215419801	-20.40518486663	28.27270009518	28.2363467372319	28.5075415674387	28.0613861386578	26.5556125231463
98	155.304424784263	59.1930052797062	19	4	97	4.85	-20.47312837486	-20.587771081848	29.0345536141349	28.9976099618973	29.2487325729579	28.7939722018672	27.1957356550601
99	154.237098394989	58.1562436892224	19	4	98	4.9	-21.34652778548	-20.735231809676	29.7594369351517	29.7220369467268	29.9532400166203	29.4918990759447	27.8235608391893
100	153.127602406299	57.1138653367168	19	4	99	4.95	-22.1899197738003	-20.847567050112	30.4468978957891	30.4091543737527	30.620588183962	30.1543411910821	28.4335371504398
101	151.977437189306	56.0676264965591	19	4	100	5	-23.0033043398601	-20.924776803154	31.0965961933784	31.0586055742448	31.250423307445	30.7806790368809	29.021312491584
102	150.788103115127	55.0192834431189	19	4	101	5.05	-23.7866814835797	-20.966861068804	31.7082872303094	31.6701332960086	31.8424951651069	31.3704603073999	29.5835856742508
103	149.561100554876	53.9705924507657	19	4	102	5.1	-24.5400512050202	-20.973819847064	32.2818096165954	32.2435664060267	32.3966430003775	31.9233709651483	30.1179127454924
104	148.297929879666	52.9233097938692	19	4	103	5.15	-25.2634135042001	-20.94565313793	32.8170755439707	32.7788096681631	32.9127847918268	32.4392136600467	30.6225237891833
105	147.000091460612	51.879191746799	19	4	104	5.2	-25.9567683810798	-20.882360941404	33.3140634458797	33.275835956461	33.3909091574129	32.9178916691673	31.0961719564518
106	145.669085668829	50.8399945839246	19	4	105	5.25	-26.6201158356597	-20.783943257488	33.7728125040605	33.7346804265101	33.8310693637188	33.3593970404609	31.5380174468126
107	144.306412875432	49.8074745796158	19	4	106	5.3	-27.2534558679405	-20.650400086176	34.1934186717988	34.1554362876451	34.2333790473611	33.7638019911688	31.9475416386163
108	142.913573451535	48.7833880082419	19	4	107	5.35	-27.8567884779397	-20.481731427478	34.5760319668411	34.5382519087992	34.5980093573386	34.1312528741575	32.324484900947
109	141.492067768252	47.7694911441728	19	4	108	5.4	-28.4301136656597	-20.2779372813821	34.9208548496453	34.8833290592745	34.9251873034731	34.4619662144579	32.6688022411754
110	140.043396196699	46.7675402617779	19	4	109	5.45	-28.9734314310601	-20.0390176478979	35.2281415516502	35.1909221382612	35.2151951543726	34.7562264558682	32.9806321655811
111	138.569059107988	45.779291635427	19	4	110	5.5	-29.4867417742199	-19.764972527018	35.498198256437	35.4613382881671	35.4683707734769	35.0143851586221	33.2602753060167
112	137.070556873236	44.8065015394895	19	4	111	5.55	-29.9700446950402	-19.45580191875	35.7313840667325	35.6949383193011	35.6851088172307	35.2368614644496	33.5081803077058
113	135.549389863557	43.8509262483351	19	4	112	5.6	-30.4233401935801	-19.1115058230881	35.9281127163707	35.8921383999459	35.8658627479375	35.4241437020551	33.7249351713467
114	134.007058450064	42.9143220363334	19	4	113	5.65	-30.84662826986	-18.7320842400339	36.0888550053151	36.0534124876793	36.011147637089	35.5767920491968	33.9112627384058
115	132.445063003873	41.998445177854	19	4	114	5.7	-31.2399089238198	-18.317537169588	36.2141419548744	36.1792954962002	36.1215437543235	35.6954422005167	34.0680193499174
116	130.864903896098	41.1050519472665	19	4	115	5.75	-31.6031821554998	-17.86786461175	36.304568695104	36.2703872077079	36.1977009535255	35.7808100153665	34.1961959365076
117	129.268081497854	40.2358986189405	19	4	116	5.8	-31.93644796488	-17.38306656652	36.3607991093369	36.3273569548769	36.240343881538	35.8336971385749	34.2969209411867
118	127.656096180255	39.3927414672456	19	4	117	5.85	-32.2397063519801	-16.8631430338981	36.383571273909	36.350949108701	36.2502780467717	35.8549976000268	34.371464558706
119	126.030448314415	38.5773367665515	19	4	118	5.9	-32.5129573168002	-16.3080940138821	36.3737037411601	36.3419894193716	36.2283967949204	35.8457054064061	34.4212438122311
120	124.39263827145	37.7914407912276	19	4	119	5.95	-32.7562008593	-15.7179195064779	36.332102723995	36.3013922668758	36.1756892466608	35.8069231400802	34.447827992533
121	122.744166422474	37.0368098156436	19	4	120	6	-32.96943697952	-15.09261951168	36.259770248457	36.2301688858354	36.093249257256	35.7398715751524	34.452943968057
122	121.086533138601	36.3152001141692	19	4	121	6.05	-33.1526656774599	-14.432194029488	36.1578133468579	36.129436634964	35.982285459919	35.6459003080117	34.4384808473742
123	119.421238790945	35.6283679611739	19	4	122	6.1	-33.30588695312	-13.736643059906	36.0274543687071	36.0004293846206	35.8441324521162	35.5264993775451	34.406493450706
124	117.749783750622	34.9780696310273	19	4	123	6.15	-33.4291008064599	-13.0059666029319	35.8700424868028	35.8445090951404	35.6802631757232	35.383311816765	34.359204037696
125	116.073668388745	34.3660613980991	19	4	124	6.2	-33.5223072375399	-12.2401646585641	35.6870664722779	35.6631786529622	35.4923025258368	35.2181470306674	34.2990017578938
126	114.39439307643	33.7940995367587	19	4	125	6.25	-33.5855062463	-11.439237226808	35.4801688010562	35.4580960183969	35.2820421967793	35.0329948325543	34.2284393508467
127	112.713458184791	33.2639403213759	19	4	126	6.3	-33.6186978327802	-10.6031843076561	35.2511611359669	35.2310897164824	35.0514567344853	34.8300398912046	34.1502267326532
128	111.032364084942	32.7773400263203	19	4	127	6.35	-33.6218819969798	-9.7320059011119	35.0020411958805	34.9841756670531	34.8027207083185	34.6116762432546	34.0672212668897
129	109.352611147998	32.3360549259614	19	4	128	6.4	-33.59505873888	-8.82570200717808	34.7350109772302	34.7195752984181	34.5382268386095	34.3805214100044	33.9824147222804
130	107.675699745073	31.9418412946688	19	4	129	6.45	-33.5382280585	-7.88427262585195	34.4524962251317	34.4397348160084	34.2606048146741	34.1394295291977	33.8989171494432
131	106.003130247282	31.5964554068121	19	4	130	6.5	-33.45138995582	-6.90771775713401	34.1571669578811	34.1473453982402	33.9727404078526	33.8915027774919	33.8199381381368
132	104.33640302574	31.3016535367611	19	4	131	6.55	-33.3345444308401	-5.89603740102	33.8519587239185	33.8453639607367	33.6777943224901	33.6401002302988	33.7487661141432
133	102.67701845156	31.0591919588851	19	4	132	6.6	-33.1876914835999	-4.84923155752	33.5400941070394	33.5370339622951	33.379220034393	33.3888431993568	33.6887464729423
134	101.026476895858	30.8708269475539	19	4	133	6.65	-33.0108311140401	-3.767300226624	33.225103789713	33.2259055172872	33.0807796442856	33.1416160261952	33.6432594061916
135	99.3862787297484	30.7383147771371	19	4	134	6.7	-32.803963322192	-2.65024340833605	32.9108462329237	32.9158538289718	32.7865565325586	32.9025613152709	33.6156982504436
136	97.7579243243449	30.6634117220043	19	4	135	6.75	-32.56708810807	-1.49806110265594	32.6015247328416	32.6110946705459	32.5009633582046	32.676068686327	33.6094490837898
137	96.1429140507624	30.647874056525	19	4	136	6.8	-32.30020547165	-0.310753309586005	32.3017002823416	32.3161953278344	32.2287437261122	32.4667563267315	33.6278721352756
138	94.5427482801155	30.6934580550689	19	4	137	6.85	-32.0033154129379	0.911679970877941	32.0162983149097	32.0360791028222	31.9749656903951	32.2794449337526	33.6742853804939
139	92.9589273835186	30.8019199920055	19	4	138	6.9	-31.6764179319381	2.16923873873206	31.7506070761556	31.7760211991219	31.7450052137808	32.1191240381547	33.7312563261913
140	91.3929517320863	30.9750161417045	19	4	139	6.95	-31.3195130286459	3.46192299397998	31.5102651078624	31.5416336232526	31.5445178158677	31.9909111588062	33.7077669768933
141	89.8463216969331	31.2145027785355	19	4	140	7	-30.932600703064	4.78973273662	31.3012352143401	31.3388367102443	31.3793969648013	31.9000047011212	33.5434987402979
142	88.3205376491735	31.5221361768681	19	4	141	7.05	-30.515680955192	6.15266796665196	31.1297624029952	31.1738150997272	31.2557183309729	31.8516319202747	33.3466294791627
143	86.817099959922	31.8996726110718	19	4	142	7.1	-30.06875378503	7.55072868407403	31.002313749868	31.0529565289132	31.1796698331121	31.8509935683394	33.4581697214159
144	85.3375090002933	32.3488683555164	19	4	143	7.15	-29.5918191925742	8.98391488889203	30.9254990235705	30.9827727304807	31.1574684320238	31.9032069956183	34.1898326352681
145	83.8832651414017	32.8714796845713	19	4	144	7.2	-29.084877177832	10.4522265810979	30.9059722537924	30.9698030386931	31.1952657850538	32.0132494702198	35.7554184302486
146	82.4558687543617	33.4692628726062	19	4	145	7.25	-28.5479277407998	11.9556637606981	30.9503162221777	31.0205029559799	31.2990460440378	32.1859033350253	38.3300329394591
147	81.056820210288	34.1439741939907	19	4	146	7.3	-27.9809708814741	13.49422642769	31.0649139440571	31.1411217643203	31.4745201144373	32.4257043793467	41.2668692186594
148	79.6876198802951	34.8973699230944	19	4	147	7.35	-27.3840065998579	15.067914582074	31.2558133363017	31.3375750411944	31.7270214462838	32.7368945177332	42.2657449574623
149	78.3497681354973	35.7312063342869	19	4	148	7.4	-26.7570348959561	16.67672822385	31.5285930652728	31.6153193575949	32.0614087774558	33.0819912423783	43.5925941922389
150	77.0447653470094	36.6472397019378	19	4	149	7.45	-26.1000557697579	18.3206673530179	31.8882386381627	31.9792371901814	32.481981124572	33.2761044245888	46.0066860433094
151	75.7741118859458	37.6472263004168	19	4	150	7.5	-25.4130692212721	19.99973196958	32.3390378041803	32.4335399365877	32.9924097052493	33.1954947031038	49.0529573643658
152	74.5393081234209	38.7329224040933	19	4	151	7.55	-24.6960752504981	21.7139220735301	32.8845031069895	32.9816957905912	33.5956904277205	33.0531587280266	51.5216406538523
153	73.3418544305494	39.906084287337	19	4	152	7.6	-23.9490738574298	23.463237664874	33.5273270683332	33.6263872079495	34.2941192023543	33.5274962434751	54.7874244584301
154	72.1832511784457	41.1684682245176	19	4	153	7.65	-23.1720650420741	25.247678743612	34.2693723352901	34.3695000529037	35.0065140527328	35.238049244341	56.8966958093187
155	71.0649987382245	42.5218304900045	19	4	154	7.7	-22.365048804424	27.0672453097379	35.1116957249546	35.2121436652596	35.3569430641238	38.6082755452263	57.4591861350308
156	69.9885974810001	43.9679273581675	19	4	155	7.75	-21.5280251444881	28.9219373632601	36.0546020289512	36.1546984681209	35.0919433621699	43.9839971925913	59.195100436807
157	68.955547777887	45.5085151033762	19	4	156	7.8	-20.6609940622619	30.8117549041739	37.0977211687687	37.0313323148743	34.631797341616	50.0669821105873	62.9768843208134
158	67.96735	47.14535	19	4	157	7.85	-19.7639555577402	32.7366979324761	38.2401010826398	37.087498920298	35.3279710406663	52.252044981172	64.7669744309766
159	67.068836800448	48.8564085771972	19	4	158	7.9	-17.97026399104	34.221171543944	38.6525415690574	35.814386671436	38.4146897112263	55.0660643463232	67.3206837540689
160	66.4781699603183	50.5245483832797	19	4	159	7.95	-11.813336802594	33.36279612165	35.3925287520729	34.0514510179724	44.7345699658806	60.0224609278125	67.5824318396181
161	66.456843542693	52.0088472213482	19	4	160	8	-0.426528352506068	29.6859767613699	29.6890407846412	34.5012436132118	54.9755846799333	66.2059100276103	68.8854303981851
162	67.266351610654	53.1683828945033	19	4	161	8.05	16.1901613592201	23.1907134631021	28.2830429014505	39.7980471075783	66.5382737934541	71.1916493874298	71.3622436697443
163	69.1681882272833	53.8622332058454	19	4	162	8.1	38.0367323325859	13.8770062268419	40.4890640588369	52.3816410114631	70.2099707599897	77.7238553485207	75.1020248242455
164	72.4238474556627	53.9494759584752	19	4	163	8.15	65.113184567588	1.74485505259597	65.13655904089	74.1367826884306	75.1256146399136	81.8901846230192	78.4553484554189
165	77.2948233588743	53.2891889554932	19	4	164	8.2	97.419518064232	-13.2057400596399	98.310498271497	99.0250965689359	84.6879787915012	82.9051227998418	81.3859238057213
166	84.04261	51.74045	19	4	165	8.25	134.955732822514	-30.974779109864	138.464749169479	105.918697906768	97.3198766930508	86.2042975385887	82.7264586340912
167	91.48803	50.04406	19	4	166	8.3	148.9084	-33.9278	152.724612303977	110.453182172249	107.751501433244	93.5280642622801	85.617607331773
168	95.23576	50.07449	19	4	167	8.35	74.9546000000001	0.60859999999991	74.9570707479956	116.994316571539	120.119739656375	96.79705434422	88.0291637034535
169	98.91444	47.67796	19	4	168	8.4	73.5736	-47.9306	87.8089803682972	120.502970697671	125.365679534812	101.55937626576	89.1017961017169
170	105.2202	45.903	19	4	169	8.45	126.1152	-35.4992	131.016170267948	116.477906297552	121.075675633803	101.888759254647	91.7187634116416
171	113.0206	45.90693	19	4	170	8.5	156.008	0.0786000000000797	156.008019800137	134.320781405983	117.433010397244	104.575366093266	92.4878630875772
172	119.6474	45.70211	19	4	171	8.55	132.536	-4.0964000000001	132.59929030338	140.278176897375	120.517854731106	109.671328611462	93.0369656339895
173	127.5052	43.32816	19	4	172	8.6	157.156	-47.479	164.171446290151	125.157034696067	123.38413792845	116.676553405016	92.7050476526334
174	132.9813	45.46927	19	4	173	8.65	109.522	42.8222000000001	117.595957825259	114.363050096817	127.993137891605	121.672647666497	93.2876450643994
175	134.9185	47.44994	19	4	174	8.7	38.7439999999998	39.6133999999999	55.4104592614064	124.557803164661	119.089539717794	124.163572066216	92.8684741662199
176	139.3125	50.04266	19	4	175	8.75	87.8800000000001	51.8544	102.03809680389	112.447494450918	111.830855493482	121.468920075591	92.5159970125434
177	148.0118	52.97009	19	4	176	8.8	173.986	58.5486	183.573055642597	115.708098885836	111.59115578968	121.168232552959	91.8716035083194
178	153.1754	52.54589	19	4	177	8.85	103.272	-8.48399999999998	103.619902721437	113.02204473952	113.233367153657	123.806282425735	91.4362260949628
179	159.2725	55.31134	19	4	178	8.9	121.942	55.309	133.898979999849	109.298660890147	117.979615798182	123.137527857111	90.7258071008619
180	160.9626	54.06659	19	4	179	8.95	33.802	-24.8950000000001	41.9801885298292	98.6245084147001	127.25146849863	123.415065895471	90.0759938286559
181	164.9554	52.86024	19	4	180	9	79.8559999999998	-24.127	83.4211775570206	114.019239856396	125.504829753938	118.769816147544	89.8440016012616
182	171.459	53.15141	19	4	181	9.05	130.072	5.82340000000002	130.202293265365	120.251132710527	121.818610374811	114.882281880549	89.2898184275957
183	180.3418	51.52939	19	4	182	9.1	177.656	-32.4404	180.593559929916	141.480892257739	124.22842692302	107.686239956746	90.6712908248296
184	188.3154	49.40044	19	4	183	9.15	159.472	-42.5789999999999	165.058444270507	141.71099861773	118.281917822616	104.68510550578	92.8738873769709
185	195.4794	47.52092	19	4	184	9.2	143.28	-37.5904000000001	148.128986265889	145.012712334922	127.740592073148	102.831825532598	95.2461810223007
186	199.4499	48.97559	19	4	185	9.25	79.4100000000003	29.0934	84.5717093569714	134.437613989644	125.708776801606	98.8276964864981	95.4872274249518
187	206.765	49.52286	19	4	186	9.3	146.301999999999	10.9454000000001	146.710861851329	116.312702934704	118.173407971418	90.2151427543586	93.8596225174932
188	213.0708	50.53115	19	4	187	9.35	126.116	20.1657999999999	127.718068203524	114.000291888557	102.139112759835	86.0753978457057	93.8286911964545
189	216.789	50.69239	19	4	188	9.4	74.3639999999999	3.22480000000013	74.4338889958061	109.706554985483	91.3905952133776	79.8922379359643	93.5820676967472
190	223.6089	50.35286	19	4	189	9.45	136.398	-6.79060000000007	136.566931035152	91.3341036079133	78.4121825665661	78.2632284026643	94.024016794372
191	226.7609	50.49384	19	4	190	9.5	63.0399999999997	2.81959999999998	63.103024841603	69.8406115300262	72.1505632190581	75.1126371092568	93.3536659951904
192	229.4808	50.14303	19	4	191	9.55	54.3979999999999	-7.01619999999991	54.848604963481	66.4684874920511	58.6116751339059	68.9083082437294	95.8040057587985
193	230.0316	49.29342	19	4	192	9.6	11.0160000000002	-16.9922000000001	20.2506078140881	42.8240732445755	47.9223687683915	64.6660282446431	96.7813545998484
194	232.5196	47.84547	19	4	193	9.65	49.76	-28.959	57.5732688059311	34.5945714526332	41.502558049313	64.0751270874449	95.2653191519669
195	232.8338	46.98372	19	4	194	9.7	6.28399999999999	-17.235	18.3448597977744	25.8892466598985	28.7858647321807	66.3287899783849	96.5087625015035
196	233.9183	46.81351	19	4	195	9.75	21.6899999999998	-3.40419999999995	21.9555158818916	26.0041260067568	24.5164974169074	69.5055347743126	98.109708536273
197	234.3387	46.43439	19	4	196	9.8	8.40800000000002	-7.58240000000001	11.3219809998074	16.5366286065748	19.643208516041	66.5510124820277	96.4509914223082
198	235.3779	46.4997	19	4	197	9.85	20.7840000000004	1.30619999999993	20.8250045483793	14.7476562197858	27.1929437294511	63.851099967174	94.9067189394714
199	235.2507	46.99543	19	4	198	9.9	-2.54400000000032	9.91460000000004	10.2357818050212	14.4384233811816	36.7596589615122	64.0266075363839	92.8557893468733
200	235.72	47.02107	19	4	199	9.95	9.38600000000008	0.512800000000055	9.39999786382963	13.3971703721834	54.2453973902038	64.6329676932733	91.9940031623481
201	236.3185	47.8476	19	4	200	10	11.97	16.5306	20.4093516888705	28.3817614521455	66.860506329567	67.9375158428366	90.2698965064967
202	236.4474	48.12489	19	4	201	10.05	2.57799999999975	5.54580000000001	6.11571595481664	56.9826893164496	74.4903498301495	76.7257296370479	87.6538602950339
203	241.2066	48.64373	19	4	202	10.1	95.1840000000004	10.3767999999999	95.7479599481894	93.7431385606217	79.7798311659565	85.8764692429508	83.4086163924387
204	248.6017	50.64849	19	4	203	10.15	147.902	40.0952000000001	153.240421126542	119.282589277952	86.5506570234549	85.8455327981543	79.902329242905
205	258.2103	51.64477	19	4	204	10.2	192.172	19.9256	193.20224408469	135.583529288115	100.480070654366	90.185699470409	76.9273756590047
206	265.5722	50.84393	19	4	205	10.25	147.238	-16.0168	148.106605275524	131.177900879767	111.358534268766	97.391720586048	75.4648711514431
207	269.9527	50.91148	19	4	206	10.3	87.6099999999997	1.35099999999994	87.6204160056316	116.11862473046	133.808250758055	102.686840090258	72.3803311763432
208	273.6263	51.21346	19	4	207	10.35	73.4720000000004	6.03960000000001	73.7198179064494	107.21700274811	144.55999475645	103.738040033237	69.6450132588244
209	277.5021	51.62133	19	4	208	10.4	77.5159999999994	8.15740000000005	77.9440403800054	103.434479259579	134.931406634796	105.819340757782	68.3036770675223
210	284.9366	51.67677	19	4	209	10.45	148.69	1.10879999999995	148.694134172939	132.032972227994	126.126001550614	105.724777922032	65.4870125572696
211	291.3934	51.48325	19	4	210	10.5	129.136	-3.87039999999999	129.193987832871	157.942088633133	127.922934842529	105.427155903737	64.1883088907624
212	302.904541934323	52.1535957317426	19	4	211	10.55	230.22283868646	13.406914634852	230.612880847706	153.744188539132	130.883330350366	106.399412346338	63.0739853469676
213	313.0486	52.77821	19	4	212	10.6	202.881161313541	12.4922853651481	203.265399932146	145.035000353119	127.696248900518	102.151204540234	65.3146659455108
214	315.8676	52.37474	19	4	213	10.65	56.3799999999992	-8.06939999999997	56.9545399100011	152.411390425479	125.08802449211	95.7295313983651	70.8307826260955
215	321.0619	51.56258	19	4	214	10.7	103.886	-16.2432000000001	105.14819324287	129.733688472738	110.969485189698	87.5259613396245	79.3696272874372
216	329.2264	50.04799	19	4	215	10.75	163.290000000001	-30.2918	166.075938194671	97.4504091679023	99.4957775387072	81.4242075285736	85.9143024710805
217	335.034	49.257	19	4	216	10.8	116.152	-15.8198	117.224371084002	96.431860445087	78.9905739346218	78.2096498706587	89.5383248527822
218	337.0797	49.69684	19	4	217	10.85	40.9140000000002	8.79680000000008	41.8490034079668	76.9039700262772	59.7424143240182	75.4389265504748	95.3560271002496
219	339.5836	49.0226	19	4	218	10.9	50.0779999999997	-13.4848000000001	51.8617962959246	46.5801646519356	56.5276561619338	72.5807465986608	103.45344985332
220	339.9368	48.89531	19	4	219	10.95	7.06400000000031	-2.5457999999999	7.50874114882141	28.2474593965055	48.9259211286346	66.341057421266	111.416613952758
221	340.6109	48.63436	19	4	220	11	13.4820000000002	-5.21900000000002	14.4569113229626	22.034419480134	34.9254802146182	60.4391019386882	116.891140297263
222	341.7645	48.08427	19	4	221	11.05	23.0719999999997	-11.0018000000001	25.5608448068523	16.6234518787805	25.5359693909513	49.4222410568873	119.902766152485
223	342.1297	48.48095	19	4	222	11.1	7.30400000000031	7.93360000000007	10.7838038261091	20.9478722309919	23.1816042004318	44.7528626480709	119.654480298725
224	342.6459	47.35312	19	4	223	11.15	10.3239999999994	-22.5566000000001	24.8069582891573	23.2707957773008	20.0734687052118	55.8160324540366	117.671595247903
225	342.6434	48.80966	19	4	224	11.2	-0.0499999999999545	29.1308000000001	29.1308429098783	22.8244793853971	21.712629652834	68.5535551044654	113.614789409284
226	343.8916	48.43375	19	4	225	11.25	24.9639999999999	-7.51819999999995	26.0715290545069	24.3287889207295	21.3824263386693	74.436884356113	110.248576688592
227	343.949	47.2687	19	4	226	11.3	1.14800000000059	-23.301	23.3292628473341	23.523485531643	19.8539081791527	76.3898096153067	108.804684082239
228	344.6351	47.87449	19	4	227	11.35	13.7220000000002	12.1158	18.3053515027711	22.477387074676	29.7633109721236	86.974014167262	107.458622241813
229	344.9231	48.8728	19	4	228	11.4	5.75999999999908	19.9661999999999	20.7804413437248	19.4940569000379	55.1044087461395	101.087558948857	107.508196195248
230	345.4808	47.8159	19	4	229	11.45	11.1540000000002	-21.138	23.9003506250432	16.8833369729082	88.1811890802961	117.108449983485	107.467657998095
231	345.5078	48.37299	19	4	230	11.5	0.539999999999736	11.1418	11.154878181316	35.1978330235177	113.948288497608	128.35512469079	108.178922169253
232	345.2688	48.8278	19	4	231	11.55	-4.77999999999952	9.09620000000004	10.275663211686	86.6853319606359	127.243649839662	133.406119958632	106.043512917329
233	345.1829	54.32102	19	4	232	11.6	-1.71799999999962	109.8644	109.877831755819	153.884991085916	150.766424134092	137.157756057215	104.086141372225
234	352.04917168868	66.4192580088285	19	4	233	11.65	137.3254337736	241.96476017657	278.217936029316	208.402520095178	182.101649192503	139.613659097441	105.445451925806
235	362.533190024604	81.0446793178393	19	4	234	11.7	209.680366718479	292.508426180216	359.898646251445	237.603962706416	212.504270314136	139.703617478943	104.743035786753
236	370.1216	93.03178	19	4	235	11.75	151.76819950792	239.742013643214	283.742523227624	266.335015244667	235.327823042911	139.072945848611	102.565590842354
237	371.228	100.7672	19	4	236	11.8	22.1280000000002	154.7084	156.282876267875	277.51796642437	246.958331738111	139.399718293819	101.531547452589
238	372.103253960886	113.41360286618	19	4	237	11.85	17.5050792177194	252.9280573236	253.533094447074	271.123549542355	244.552201142306	139.478317933151	102.622063779564
239	374.44298712996	129.955588485654	19	4	238	11.9	46.7946633814802	330.83971238948	334.132691927833	262.253125990645	224.122909448742	142.435645791835	104.684321076077
240	378.072276734054	145.945204862302	19	4	239	11.95	72.5857920818805	319.79232753296	327.92656184137	256.312700769806	191.22604587759	148.594258574924	106.959776234391
241	382.8162	156.9345	19	4	240	12	94.8784653189193	219.78590275396	239.390405469072	222.769387039946	164.197603199614	155.918742399818	109.67262614254
242	387.5479	161.1378	19	4	241	12.05	94.6340000000009	84.0659999999997	126.580750163681	170.727852473114	151.555786747976	162.664784777771	111.392863883811
243	389.6255	164.8921	19	4	242	12.1	41.5519999999992	75.086	85.8165257977736	111.328542212825	128.190211732211	163.41942009638	113.253160221489
244	391.9241	167.7867	19	4	243	12.15	45.9720000000004	57.8919999999999	73.9250190936738	66.1420804085837	102.769642391167	155.074871397575	113.982398461448
245	391.3869	169.2369	19	4	244	12.2	-10.7439999999997	29.0039999999999	30.9300105399269	46.798872726147	84.6842468357127	140.932516469041	113.842015092689
246	390.757	169.0002	19	4	245	12.25	-12.5980000000004	-4.7339999999997	13.4580964478639	33.6110364244755	76.5096617567245	130.694297328596	114.685079902581
247	389.6614	170.0148	19	4	246	12.3	-21.9119999999998	20.292	29.8647117514968	34.8114323092201	78.3712378174313	126.673285289871	114.814062361728
248	390.0114	170.945	19	4	247	12.35	6.99999999999932	18.6039999999997	19.877344289416	58.0399514586001	82.2866390504531	118.270113391865	114.988882287881
249	389.0821	174.8318	19	4	248	12.4	-18.5859999999991	77.7359999999999	79.9269985173968	86.8772431048653	86.0268333464081	108.281083203296	115.379724328649
250	392.0507	181.5596	19	4	249	12.45	59.3719999999996	134.556	147.072606286827	109.943602908716	90.6389870604912	96.8111024852972	115.514846235668
251	396.5038	188.0634	19	4	250	12.5	89.0620000000001	130.076	157.64455467919	130.962241676431	97.1909914575775	90.9901275942898	116.025384670286
252	400.08	194.3813	19	4	251	12.55	71.5239999999994	126.358	145.196510770748	137.242234383596	101.790783831765	89.3796078089908	115.955746194107
253	405.3017	197.8132	19	4	252	12.6	104.434	68.6379999999997	124.970538127992	123.238022662382	108.35001505152	89.3485643857622	113.644151893261
254	410.6749	199.2668	19	4	253	12.65	107.464	29.0719999999999	111.326962053224	107.50473981029	113.792524015426	88.3511378254555	107.743912586736
255	414.2304	200.7503	19	4	254	12.7	71.1099999999999	29.6700000000004	77.0515476807573	93.637964754814	108.937958134882	87.9804127064347	98.8631354402155
256	417.5889	202.8274	19	4	255	12.75	67.170000000001	41.542	78.9781404187268	85.7377884266089	105.470593431855	90.2972139565509	93.0043411283638
257	420.981	204.5249	19	4	256	12.8	67.8419999999994	33.9499999999998	75.8626354933699	90.3428136472552	100.38797780055	90.2284064296376	89.3974063444958
258	425.1367	205.5213	19	4	257	12.85	83.1140000000005	19.9279999999999	85.4696564869666	94.637893607381	96.4104897210713	90.4994466426096	83.409893596042
259	431.3254	202.9086	19	4	258	12.9	123.774	-52.2539999999998	134.352088156455	103.43644705342	90.6754423045028	88.3238028654634	75.4339385243607
260	435.936	201.1733	19	4	259	12.95	92.2119999999995	-34.7059999999999	98.5269474813866	107.137990846287	85.3218383523782	82.4354338964117	67.5719474174515
261	442.0086	200.2099	19	4	260	13	121.452	-19.2680000000001	122.970907648924	107.083191015534	83.4034364555244	76.1320269407548	62.0373759217409
262	445.50363785406	197.039865315668	19	4	261	13.05	69.9007570812	-63.4006936866399	94.3703544577007	91.0080709617505	78.6660290275105	69.2467076104437	60.9798866388476
263	446.49000667711	192.895854382284	19	4	262	13.1	19.7273764609997	-82.8802186676802	85.1956573332027	76.0057830973753	72.6488782336995	63.868883690142	60.4696453174435
264	446.7992	190.2148	19	4	263	13.15	6.18386645779992	-53.6210876456801	53.9764878875386	63.3704258576284	62.8550817155012	60.4129537758976	59.525729767331
265	447.7726	189.5553	19	4	264	13.2	19.4680000000005	-13.1900000000002	23.5155081595109	50.1940672087344	55.9329096579418	56.7937544113903	60.7186200360685
266	448.8542	186.7681	19	4	265	13.25	21.6319999999996	-55.7439999999997	59.794121450189	38.2145654518652	46.7934604496546	55.3143849281317	61.6851461060833
267	449.1043	185.3658	19	4	266	13.3	5.00200000000063	-28.0459999999999	28.4885612132309	34.7020924692519	38.105437420337	52.121527399121	62.8205863029009
268	448.0101	184.7312	19	4	267	13.35	-21.884	-12.6920000000001	25.2981485488564	35.8600362185083	31.3272776592127	48.5496738002187	66.0359642969457
269	447.5469	182.9704	19	4	268	13.4	-9.26400000000058	-35.2159999999998	36.4141229744723	30.2164950416808	30.1504652472923	42.586793845425	67.8410788924063
270	446.5584	181.8888	19	4	269	13.45	-19.7699999999998	-21.6320000000002	29.3052269057927	26.0168076319396	28.2656704704023	38.3327923496058	65.4117625899445
271	445.3215	180.9076	19	4	270	13.5	-24.7379999999998	-19.624	31.5764155660517	24.4399898665603	27.2253334007391	33.084624249192	62.8784740264026
272	445.2726	180.5363	19	4	271	13.55	-0.978000000000065	-7.42599999999982	7.49012416452474	25.5988380253328	25.5770257707316	32.5801654687044	60.1672048278402
273	444.4021	180.5551	19	4	272	13.6	-17.4099999999999	0.375999999999976	17.4140597219602	20.6713047222964	24.450469366738	31.5907262491248	57.6158416888313
274	442.8479	179.1274	19	4	273	13.65	-31.0840000000007	-28.5540000000003	42.2083637683346	24.2341717597974	22.3185059753488	30.7003217092065	55.6767144327082
275	442.9208	179.3491	19	4	274	13.7	1.45800000000008	4.43399999999997	4.66756039061092	25.1372439095236	20.7326750412699	33.4568273657023	54.9791642655594
276	440.8154	178.0584	19	4	275	13.75	-42.1079999999995	-25.8139999999997	49.3907507535565	24.4609488669156	19.3757880487295	33.0730782556157	54.5977226273006
277	440.2648	177.8193	19	4	276	13.8	-11.0120000000006	-4.78200000000015	12.005484913156	19.0381739253648	27.0548935170719	35.4127661761641	56.4996571085329
278	439.7182	177.3794	19	4	277	13.85	-10.9319999999991	-8.79799999999989	14.0325845089199	20.7940453602434	31.8541748390369	41.5724819512818	58.4746962042409
279	440.2652	177.8994	19	4	278	13.9	10.9399999999994	10.4000000000002	15.0944890605807	14.5174043376615	31.2501781711207	47.3583549193491	57.4919160272687
280	440.1709	177.2337	19	4	279	13.95	-1.88599999999951	-13.3140000000003	13.4469175650037	28.9725431246201	38.6479842610023	48.3880912834773	57.0599909131566
281	440.5988	176.4415	19	4	280	14	8.55799999999931	-15.8440000000002	18.0075456406472	39.2474008111583	38.9208231104923	49.6249211120505	55.7679422994557
282	440.5622	172.2276	19	4	281	14.05	-0.731999999999289	-84.2779999999999	84.2811788479491	43.4621824168765	45.2485065815966	51.0877020452368	54.4435774639888
283	440.8391	168.969	19	4	282	14.1	5.5379999999991	-65.172	65.4068729416106	56.5019231617613	58.6944945358256	51.3627996875206	52.9951301039326
284	441.9565	167.5471	19	4	283	14.15	22.3480000000006	-28.4379999999999	36.1683970891719	63.3242418833231	72.3982038633494	50.9404750895188	53.0038218764386
285	438.1264	166.6565	19	4	284	14.2	-76.6020000000003	-17.8120000000001	78.6456212894275	61.524470038573	76.0435075256846	53.1645741197285	52.8940561260359
286	438.4024	164.0652	19	4	285	14.25	5.52000000000021	-51.8259999999998	52.1191392484563	78.1415882604929	79.8740541753714	53.8810603264694	52.2913877917908
287	436.07	167.0196	19	4	286	14.3	-46.6480000000001	59.0879999999999	75.2823196241986	101.334225309822	75.1205105734017	60.8777868179447	52.4738272865747
288	440.0789	173.2689	19	4	287	14.35	80.1779999999997	124.986	148.49246405121	95.5850918896079	70.8714245360042	68.3997186082631	52.8859848462464
289	440.9058	180.8304	19	4	288	14.4	16.5380000000005	151.23	152.131582335819	96.4238664674198	70.6307720079169	72.3970382091123	52.0991655020962
290	441.9432	183.0995	19	4	289	14.45	20.7479999999998	45.3820000000002	49.8999541883558	88.7165511082304	67.6811639784546	75.7871894767073	52.0956242375489
291	443.7557	185.2542	19	4	290	14.5	36.25	43.0939999999998	56.3130121375156	63.6012608115155	68.8412975424465	78.4512603497194	51.4012069665694
292	444.9455	186.6542	19	4	291	14.55	23.7959999999998	28.0000000000001	36.7457428282515	39.9273187060116	76.5070670542928	76.3069894592732	52.1240678882794
293	445.9057	186.029	19	4	292	14.6	19.2040000000009	-12.5040000000001	22.9160125676357	39.7772360673013	78.1049426807005	74.3995339587403	52.1412289945025
294	445.1726	187.5496	19	4	293	14.65	-14.6620000000007	30.412	33.7618718082991	41.2587286174732	72.3958725548753	75.3073220436708	51.8744367094757
295	446.6645	185.5968	19	4	294	14.7	29.8379999999997	-39.0559999999999	49.1495409948046	64.2975830003551	75.53087142773	72.3312848863695	51.9808296721533
296	448.4864	182.9831	19	4	295	14.75	36.4380000000006	-52.2739999999999	63.720474888375	92.6086245498856	77.0284665240674	71.509697327966	50.9648836909205
297	450.1888	175.5793	19	4	296	14.8	34.0480000000002	-148.076	151.940014742661	104.864426403739	77.4934683451446	69.5348883969853	51.4025685113814
298	444.2821	169.8576	19	4	297	14.85	-118.134	-114.434	164.471220315288	111.284506788159	77.9276433814764	64.199487741211	52.0626413528293
299	440.5483	166.9181	19	4	298	14.9	-74.6760000000006	-58.7899999999996	95.040881077566	112.798204430662	79.9838720794246	56.8399760848433	53.1896086547094
300	436.8698	165.194	19	4	299	14.95	-73.5699999999997	-34.4820000000004	81.2499429169029	90.6893536899342	76.9814057942844	55.8031571916205	53.962963327904
301	436.671	161.6351	19	4	300	15	-3.97600000000011	-71.1779999999999	71.2889631008895	63.2466622130672	74.1780971134854	53.1774928210883	54.6043586105969
302	434.9213	160.5294	19	4	301	15.05	-34.9940000000004	-22.1139999999997	41.3957610390244	55.1033177551103	62.5627097396777	53.160433731322	55.7935541867061
303	435.2474	159.2061	19	4	302	15.1	6.52200000000107	-26.4660000000003	27.2577629309529	42.6783048004101	50.2940328017214	52.9196583014844	56.1130070854591
304	432.8325	160.4495	19	4	303	15.15	-48.2980000000009	24.8680000000002	54.3241587877815	35.5579897963093	41.2840796148113	52.8083983294326	55.9058082790162
305	432.6225	159.5166	19	4	304	15.2	-4.19999999999959	-18.6579999999998	19.1248781434023	34.4360657894213	36.0754429555111	50.7970852245782	55.9499310491865
306	430.9489	158.8977	19	4	305	15.25	-33.4720000000004	-12.3780000000005	35.6873880803855	37.3414033903756	29.3265191181093	48.0487070553716	56.8806066436994
307	429.4285	157.9543	19	4	306	15.3	-30.4079999999999	-18.8679999999999	35.7861410045843	27.4648414745124	28.8273991174993	41.9273502048182	55.3250173231074
308	427.3976	157.4641	19	4	307	15.35	-40.6179999999995	-9.80399999999975	41.7844509357243	29.4725811106121	27.9116732214925	35.7255640973955	52.5965746688927
309	427.2509	157.2653	19	4	308	15.4	-2.9340000000002	-3.97600000000011	4.94134920846544	23.0950484399093	25.6329245794405	33.9821791003064	49.6225966321826
310	427.9514	155.9864	19	4	309	15.45	14.0099999999995	-25.5779999999999	29.1635763239007	23.2187324455774	24.6127646548719	32.1387371791008	49.6186036530127
311	428.054	155.8265	19	4	310	15.5	2.05199999999991	-3.19799999999987	3.79972472687151	18.4819430526094	21.9193169972577	30.7574568714744	49.4495080557658
312	426.2794	155.4215	19	4	311	15.55	-35.4919999999993	-8.10000000000002	36.4045610329248	23.8010076843687	21.2919906699586	35.280118914139	50.8682409015787
313	425.3825	155.3005	19	4	312	15.6	-17.9380000000003	-2.42000000000019	18.1005039708847	19.7529481991318	21.1570953930695	37.8264802121779	50.9988086241616
314	425.966	153.8356	19	4	313	15.65	11.6700000000003	-29.298	31.5366723672617	20.7435855546062	26.6802785858015	36.5042945143617	51.203924529285
315	425.598363557845	153.582804208667	19	4	314	15.7	-7.35272884310007	-5.05591582666	8.92327889771617	19.3652488943399	28.2020314026905	39.5685772120034	50.5465933897364
316	425.7764	153.9826	19	4	315	15.75	3.56072884310038	7.99591582665983	8.75291150424338	23.8322477335296	32.1883946248395	42.2515159594329	52.9726949854934
317	427.2282	153.7184	19	4	316	15.8	29.0359999999998	-5.28399999999976	29.5128777315935	29.5595494872344	41.7328387107787	41.1151462492295	55.2509295271253
318	425.3115	153.0751	19	4	317	15.85	-38.3339999999998	-12.8660000000002	40.4354981668335	36.6511146062492	47.7412872028633	40.9936615965745	56.8820309998665
319	422.3351	152.6357	19	4	318	15.9	-59.5280000000002	-8.78799999999956	60.1731811357852	43.6332036950728	47.3756644492829	42.4052171795219	58.256994121525
320	420.1304	152.8877	19	4	319	15.95	-44.0940000000001	5.03999999999962	44.3811044927906	64.1004285272175	54.524389769135	43.4340501144048	59.6958801864803
321	420.5488	150.745	19	4	320	16	8.36800000000039	-42.8539999999998	43.6633569483611	71.6503266721969	62.583714921608	45.7215232904432	62.9581514199381
322	413.9591	150.5546	19	4	321	16.05	-131.794000000001	-3.80800000000022	131.849001892317	65.1917794113315	60.9383018285004	48.5760480718353	68.2061554593851
323	417.3882	152.4317	19	4	322	16.1	68.5820000000001	37.5420000000003	78.1849888917306	72.3976649320207	60.8302278000795	49.0779589468388	74.5990497629372
324	416.6181	153.5937	19	4	323	16.15	-15.4019999999991	23.2400000000001	27.8804448314581	81.5342261481433	58.1301557732422	49.5994507291374	80.7396228127264
325	419.3408	156.552	19	4	324	16.2	54.4539999999995	59.1659999999996	80.4105320962366	57.7761751297832	58.6660688261192	50.2961015548947	87.8501757487237
326	416.8924	160.2886	19	4	325	16.25	-48.9679999999998	74.7320000000002	89.3461630289741	50.010128927962	59.254651956047	57.8966829156152	94.5311422430024
327	416.3913	160.7072	19	4	326	16.3	-10.0220000000002	8.37199999999996	13.0587468005166	51.0685321351529	55.4192574328919	68.5745088494325	101.144519386702
328	416.9622	162.5903	19	4	327	16.35	11.4179999999999	37.6620000000003	39.3547578826248	44.9344727202176	50.4146306908142	78.0384979023376	107.492628130796
329	418.2726	163.6071	19	4	328	16.4	26.2080000000003	20.3359999999998	33.1724608674124	36.9750777639506	51.8232370089919	82.5318091427435	114.595943492965
330	416.5938	165.442	19	4	329	16.45	-33.5760000000005	36.6980000000001	49.7402350215602	53.0623397360007	46.0678133406544	87.2530231938598	120.877116780361
331	416.4503	167.9153	19	4	330	16.5	-2.86999999999921	49.4659999999999	49.5491882476392	50.8191324536665	53.2096509096223	95.1588459684019	127.525159050704
332	411.8106	168.4867	19	4	331	16.55	-92.7940000000001	11.4280000000002	93.4950566607669	52.577941882831	76.2107158703646	101.132192004631	133.040561108052
333	410.891424476239	169.551869222034	19	4	332	16.6	-18.38351047522	21.3033844406795	28.1387214709536	47.2011539610911	95.2467680045956	111.371619313697	138.418593185309
334	412.512	170.8848	19	4	333	16.65	32.4115104752195	26.6586155593205	41.9665080132349	69.4442240552939	106.933462512245	124.974951111091	141.962960384964
335	411.4648	171.3424	19	4	334	16.7	-20.9439999999995	9.1519999999997	22.8562954128611	99.3590920047286	115.8399775616	136.131774285444	144.518639918515
336	403.457534330338	170.637567559625	19	4	335	16.75	-160.145313393241	-14.0966488074997	160.764538718653	139.674403555525	131.063039980757	146.810768526572	145.7094464696
337	391.366218399003	169.410005860994	19	4	336	16.8	-241.8263186267	-24.5512339726201	243.06939640794	161.288983141659	146.845126576371	161.173892524175	145.846668126653
338	379.9174	168.4895	19	4	337	16.85	-228.97636798006	-18.4101172198802	229.715279224935	184.47880116211	172.328607936579	173.991594665018	146.250363643714
339	372.4621	167.654	19	4	338	16.9	-149.105999999999	-16.7099999999999	150.039405943905	192.68185590622	198.12666521319	186.786669806409	145.678771384061
340	366.2162	164.6281	19	4	339	16.95	-124.918	-60.5180000000001	138.805385515116	194.331161148013	226.195735230233	198.320183446317	145.929587225616
341	356.3453	162.5417	19	4	340	17	-197.418	-41.728	201.779812439203	204.982812317633	240.411886143521	209.328794810965	145.521341763067
342	344.255120105678	159.117260991214	19	4	341	17.05	-241.803597886441	-68.4887801757196	251.315922616904	234.964347284721	246.137069177985	217.505074144269	142.49295116556
343	330.983413794749	154.213500650845	19	4	342	17.1	-265.434126218579	-98.0752068073804	282.973535073036	267.912669298357	252.73642132544	227.759227423779	141.465931038447
344	317.0116	148.7629	19	4	343	17.15	-279.436275894981	-109.0120130169	299.947080779348	288.141916380823	266.639877100573	234.32647004079	141.492637880682
345	302.759307435159	143.545227821213	19	4	344	17.2	-285.04585129682	-104.35344357574	303.546995583294	297.942977207958	280.800389331034	238.741178282135	140.423554753641
346	288.399003937711	138.729403942731	19	4	345	17.25	-287.20606994896	-96.3164775696396	302.926047851534	300.490030333247	287.594549641173	233.522210023585	138.806856213186
347	274.041367126079	134.331635954228	19	4	346	17.3	-287.152736232639	-87.9553597700601	300.321226752576	298.315406916425	288.165021712167	223.118827403873	139.707747039205
348	259.797074618687	130.368131445378	19	4	347	17.35	-284.88585014784	-79.2700901770002	295.708800699484	293.688109363711	283.189846910979	214.462229385091	145.25722858507
349	245.776804033959	126.855098005856	19	4	348	17.4	-280.40541169456	-70.2606687904401	289.073963695238	287.047182901522	270.526274868391	208.825733625379	154.198423579566
350	232.09123299032	123.808743225336	19	4	349	17.45	-273.71142087278	-60.9270956103998	280.410507819723	278.387066216376	251.286621334037	204.606151257373	161.718585741553
351	218.851039106192	121.245274693493	19	4	350	17.5	-264.80387768256	-51.26937063686	269.721415540591	265.889663488711	226.632533903649	195.883837557732	165.569917511032
352	206.1669	119.1809	19	4	351	17.55	-253.68278212384	-41.2874938698602	257.020643326845	242.737142820356	200.100585629761	183.853710326488	167.385192770325
353	194.6358	117.4446	19	4	352	17.6	-230.622	-34.726	233.221787061158	208.885133304362	176.188037444741	171.560242763197	170.036782316101
354	186.203791686434	115.446274483755	19	4	353	17.65	-168.64016627132	-39.9665103248998	173.311360353466	166.217884905776	151.011590150185	158.010324650273	172.01106109025
355	180.9186	113.7279	19	4	354	17.7	-105.70383372868	-34.3674896751	111.150460239751	121.814105043146	128.411913183712	144.715335221838	174.116978428258
356	178.2311	112.8761	19	4	355	17.75	-53.75	-17.0360000000002	56.3851735476624	86.4864114007713	104.173125474291	130.802943899801	172.211735148098
357	176.5751	112.31	19	4	356	17.8	-33.1200000000001	-11.3219999999998	35.0017440136917	59.286037480013	79.542398940809	118.241601554236	167.611647431003
358	173.9148	111.3472	19	4	357	17.85	-53.2059999999996	-19.256	56.5833188492859	47.9386930630612	59.9306386154152	116.522862505122	162.88079275447
359	175.6219	110.595	19	4	358	17.9	34.1419999999999	-15.044	37.3094907496738	42.1283660428057	45.4943744321547	121.610177352723	160.16777957086
360	172.9469	111.0915	19	4	359	17.95	-53.5000000000002	9.92999999999995	54.4137381549919	37.2706928384723	38.1440491096394	125.116988036789	157.736646049873
361	171.9228	111.9965	19	4	360	18	-20.4820000000001	18.1	27.333538446385	33.3748658300592	34.9733538959522	121.811040211099	157.608453686418
362	172.4299	111.8239	19	4	361	18.05	10.1420000000002	-3.45200000000006	10.7133779920249	31.7027113842964	36.3826174787111	117.265311396381	159.546151538132
363	174.1016	111.0194	19	4	362	18.1	33.4339999999997	-16.0899999999998	37.1041838072201	28.3494051562176	56.8576875655028	112.314337208423	161.98201013088
364	172.6742	111.2594	19	4	363	18.15	-28.5479999999995	4.7999999999999	28.9487185208598	27.8183417490987	92.2087645552612	109.695652139709	163.277351003643
365	170.8974	110.6379	19	4	364	18.2	-35.5360000000002	-12.4299999999999	37.6472070145982	35.49454211895	121.822062889865	109.492778574382	162.213822322809
366	172.0967	110.3477	19	4	365	18.25	23.9859999999999	-5.80399999999997	24.6782214107904	80.3405093009465	139.448954947907	110.901260272611	158.983918470724
367	174.035	108.8415	19	4	366	18.3	38.766	-30.1240000000001	49.0943798412813	152.714817726226	154.988223851953	112.104467458133	154.132602531256
368	184.366596507031	100.841700735657	19	4	367	18.35	206.63193014062	-159.99598528686	261.334019717203	215.294720623513	164.69803580143	111.29935612385	148.562109403978
369	199.837287306548	88.9039908833982	19	4	368	18.4	309.41381599034	-238.754197045176	390.820260647258	251.079568146715	173.896929847264	111.509825516341	142.182557266625
370	213.4612	77.87691	19	4	369	18.45	272.47825386904	-220.541617667964	350.546721501034	274.481905584956	180.841508039124	110.867140842373	136.741350702768
371	221.323	71.40953	19	4	370	18.5	157.236	-129.3476	203.602459026801	249.055562301914	186.82916664927	119.333069815103	131.875890860164
372	228.9418	68.10318	19	4	371	18.55	152.376	-66.1270000000002	166.106067032484	195.079041968301	187.826317437555	135.238592749775	126.162783692293
373	234.9456	65.10651	19	4	372	18.6	120.076	-59.9333999999999	134.202303301993	146.388295454734	165.741024682197	152.403777498562	121.506275326489
374	240.28600055771	62.2701540135921	19	4	373	18.65	106.8080111542	-56.727119728158	120.937658979196	122.578765151824	130.810886477421	168.544377357013	117.968121099201
375	245.162340056856	60.0580094013021	19	4	374	18.7	97.5267899829203	-44.2428922457999	107.092988933198	101.170729290154	99.9122187948805	179.712309423779	116.95663220252
376	249.2286	58.90072	19	4	375	18.75	81.3251988628798	-23.145788026042	84.5548075122486	82.4264870624807	99.2171846822998	187.164893041648	118.662651182172
377	252.1683	58.61768	19	4	376	18.8	58.7939999999998	-5.66079999999999	59.0658877241337	66.5427309865414	115.488961647598	190.023603508276	122.789496423268
378	254.0951	57.99781	19	4	377	18.85	38.5360000000003	-12.3974	40.4810921636265	53.4361421350267	140.109519195695	180.601356302834	123.788460832967
379	255.77	59.22429	19	4	378	18.9	33.4980000000002	24.5296	41.5188785994999	75.8556042127757	163.191824866761	162.754937180527	124.332865530117
380	257.8477	59.25973	19	4	379	18.95	41.5539999999993	0.708799999999883	41.5600446756249	129.807194005041	178.583110808435	148.365713368748	125.119642181529
381	266.464935445651	54.5243955913673	19	4	380	19	172.344708913021	-94.7066881726539	196.652117900993	197.792551328909	187.500619434026	141.940741509228	126.359781085878
382	280.672523749633	46.2505075382255	19	4	381	19.05	284.15176607964	-165.477761062836	328.823836685462	259.840918746981	192.220889578998	135.060255988205	126.936748366722
383	297.224225178799	36.8794582159709	19	4	382	19.1	331.034028583319	-187.420986445092	380.407878782963	303.730079481843	195.46168792347	130.698213444555	128.172878579368
384	312.8738	28.85264	19	4	383	19.15	312.991496424021	-160.536364319418	351.760715689863	299.145634655276	194.698987883633	126.240590058694	131.412697881369
385	324.97749461935	23.9730182171472	19	4	384	19.2	242.073892387	-97.592435657056	261.005848349935	254.634585152954	196.819207942615	124.420485830658	133.126428380227
386	333.3015	21.48985	19	4	385	19.25	166.480107612999	-49.663364342944	173.729893768159	193.130824518032	184.664298336156	126.424042091734	137.791240004242
387	338.5502	20.663	19	4	386	19.3	104.974000000001	-16.537	106.268589173848	129.557057020284	154.631550328813	133.474525388403	140.119341933131
388	341.9331	22.01874	19	4	387	19.35	67.6580000000001	27.1148	72.8890756083517	89.9083364033862	121.286907693416	136.277565542084	136.03283119773
389	343.1945	23.15034	19	4	388	19.4	25.2279999999996	22.632	33.8918782011263	70.1829620170362	89.2893552506262	137.155905543893	127.960456064599
390	345.9507	24.65071	19	4	389	19.45	55.1239999999996	30.0074	62.7622452654456	54.6285155046726	70.2578608528813	139.372143520685	122.128054149847
391	349.1206	22.63753	19	4	390	19.5	63.3980000000008	-40.2636	75.1030218364088	49.4429908687995	65.3474647494415	133.386492356653	117.915340142402
392	350.5291	22.85255	19	4	391	19.55	28.1700000000001	4.30039999999998	28.4963566120303	49.0216534809682	74.728161197808	118.634903983669	114.29691380004
393	351.8354	20.90139	19	4	392	19.6	26.1259999999993	-39.0232	46.9614524289865	50.6073853023763	77.0934431606976	103.941979660174	112.112171065127
394	351.2675	22.38572	19	4	393	19.65	-11.3580000000002	29.6866	31.7851912619698	60.5119674818469	79.6128232041541	94.2810184057264	109.642018694462
395	354.7947	22.61347	19	4	394	19.7	70.5439999999999	4.55500000000001	70.6909043724862	94.8278068909434	81.9250790987549	86.5405473366744	107.716825604824
396	361.0005	22.05035	19	4	395	19.75	124.116	-11.2624	124.625932733762	104.743895452596	82.1086863771496	88.4175869668361	106.694469293063
397	370.9854	21.43607	19	4	396	19.8	199.698000000001	-12.2856	200.075553657513	110.20399292734	82.6382576385247	90.2150803579854	105.59089831858
398	375.7082	22.43407	19	4	397	19.85	94.455999999999	19.96	96.5418952372482	113.242772895134	86.5970516269321	91.4643060926259	105.19636725385
399	378.5153	23.35493	19	4	398	19.9	56.142000000001	18.4172	59.0856786356906	103.705405272452	99.2726815608265	93.16597494867	104.299816221189
400	382.7856	22.90212	19	4	399	19.95	85.4059999999993	-9.05619999999999	85.8848042114545	70.448708386106	102.823233820467	95.8903949309466	104.36846249879
401	386.6314	22.80787	19	4	400	20	76.9159999999999	-1.88499999999998	76.9390946203553	68.4502078012684	111.487709184231	93.8899387755752	99.9842596415682
402	386.5726	24.49645	19	4	401	20.05	-1.17599999999925	33.7716	33.7920692257813	88.3413701943131	105.701999518163	93.5335716118741	92.0542868765118
403	390.8903	24.78707	19	4	402	20.1	86.354	5.81240000000001	86.5493923130602	92.4036947458013	105.835169024554	93.5261286856991	84.0103048975172
404	398.7747	23.96564	19	4	403	20.15	157.687999999999	-16.4286	158.541490600914	119.270013096009	106.719126693186	93.0434473302299	75.7290580093261
405	403.0782	27.07596	19	4	404	20.2	86.0699999999997	62.2064	106.196426968895	140.955290650219	109.855710763138	91.0131653789893	70.8001085793381
406	413.5777	28.23732	19	4	405	20.25	209.99	23.2272	211.270686371394	143.22013024784	105.671191174001	86.9648964943924	67.4936224383048
407	420.6841	27.98374	19	4	406	20.3	142.128	-5.07159999999999	142.218456996833	125.096883192059	104.428885585224	77.7072712487573	65.9918872567105
408	425.5363	27.34793	19	4	407	20.35	97.0439999999996	-12.7162	97.8735903011631	127.307726780475	100.455205744466	74.1151689656169	68.2763161776849
409	428.5848	28.84501	19	4	408	20.4	60.9699999999998	29.9415999999999	67.925255322008	92.0723692519925	86.8142130996332	71.4437268984848	69.6471556232248
410	434.3565	27.81702	19	4	409	20.45	115.434	-20.5598	117.250644910977	67.9024805202277	79.2030969375112	69.3647814768961	71.4344529069355
411	434.2891	29.57042	19	4	410	20.5	-1.34799999999927	35.068	35.0938987289813	57.6902812410922	62.442083804554	66.5820269264835	76.745595240001
412	434.8057	30.50568	19	4	411	20.55	10.3319999999997	18.7052000000001	21.3690133380087	48.5315430072076	49.7125429793518	65.4736697693548	85.4714560935702
413	437.0266	29.76666	19	4	412	20.6	44.4179999999994	-14.7804	46.8125939054861	31.0984670945472	42.3951689066797	64.0786301348607	94.328090990162
414	435.928	29.63402	19	4	413	20.65	-21.9719999999995	-2.65280000000004	22.1315641525849	32.8117983571155	36.1683271037836	57.1770976129259	102.776673229071
415	437.4302	29.55526	19	4	414	20.7	30.0440000000003	-1.57519999999998	30.0852653476751	31.5226054384759	28.873852190654	55.0596698220018	109.222678270553
416	435.8488	31.06018	19	4	415	20.75	-31.6280000000006	30.0984	43.6605550418228	27.1000565722671	27.4928626789662	46.5696579097735	113.332421953463
417	435.5284	30.38632	19	4	416	20.8	-6.40800000000013	-13.4772	14.9230487448108	23.8051112003596	26.5184539534859	41.7686941554355	114.610633704709
418	436.7628	30.34807	19	4	417	20.85	24.688000000001	-0.765000000000029	24.6998495744417	26.6492372867608	27.7020545252553	45.0883262627438	117.575333620808
419	436.4865	30.40855	19	4	418	20.9	-5.52600000000098	1.20960000000004	5.65683729304732	22.1739270008169	27.5399821262185	46.1283362977795	120.619397326597
420	438.698	30.27894	19	4	419	20.95	44.23	-2.59220000000006	44.3058957796815	21.514302468496	30.9162427064925	46.9785108829244	122.183635490259
421	439.6306	29.76632	19	4	420	21	18.6520000000007	-10.2524	21.2840036121033	28.3040524782434	30.6972320149931	59.6012517044268	123.213343849811
422	439.9499	29.28063	19	4	421	21.05	6.38599999999997	-9.71380000000003	11.6249260832059	31.2748530520775	33.8248453315193	77.4093405752663	124.624573679075
423	437.4734	30.85101	19	4	422	21.1	-49.5299999999997	31.4076	58.6485996231792	35.1832481262241	47.781483618808	95.1300532946249	124.102842249486
424	436.7211	31.54799	19	4	423	21.15	-15.046000000001	13.9396	20.5108401622174	39.2205370291692	56.0883454917755	112.509899127912	121.308728119143
425	438.4136	28.84118	19	4	424	21.2	33.8499999999999	-54.1361999999999	63.8478711504149	46.1353881945427	65.0831695751947	127.432191162116	119.623578218596
426	437.5666	30.73382	19	4	425	21.25	-16.9399999999996	37.8528	41.4704481268287	67.2589147593726	91.7096407298873	139.699947412533	115.464904992702
427	435.9487	32.38255	19	4	426	21.3	-32.3580000000004	32.9746	46.1991819100731	80.9018379314735	128.300227197047	151.51399616066	113.388175437426
428	431.6592	39.38674	19	4	427	21.35	-85.7899999999995	140.0838	164.266232447329	94.9830910241653	162.558052063994	161.035498275998	112.834117287862
429	428.5591	42.56005	19	4	428	21.4	-62.002	63.4661999999999	88.725456022722	144.198744430605	197.479816129605	169.79506775471	113.443669194073
430	433.980475455511	46.5184740759707	19	4	429	21.45	108.42750911022	79.1684815194141	134.254136613874	210.465066199551	223.94813961774	175.002489503623	113.214440104404
431	447.011817479599	52.5925817491404	19	4	430	21.5	260.62684048176	121.482153463394	287.548715159029	257.857189368616	248.702662810073	179.844660773139	115.403902286648
432	464.424150763887	59.8819160477399	19	4	431	21.55	348.246665685759	145.78668597199	377.5307907548	314.057794327736	269.203146989801	183.775477588795	118.267341500901
433	482.9885	67.48602	19	4	432	21.6	371.28698472226	152.082079045202	401.226848292657	352.913188211315	274.289512933189	184.127054364112	120.789324075203
434	500.027275204353	74.6573527461555	19	4	433	21.65	340.77550408706	143.42665492311	369.72848081832	353.206581189541	283.501790017645	185.44035862536	124.185421419592
435	515.068427692532	81.2600378744567	19	4	434	21.7	300.823049763582	132.053702566024	328.53110603177	327.94122778005	284.92180943205	184.18748661519	127.60141944082
436	528.191294104916	87.3111150851578	19	4	435	21.75	262.457328247679	121.021544214022	289.015680050159	290.721836497761	267.97968081639	184.36015207563	130.857927297435
437	539.475211081885	92.8276240785132	19	4	436	21.8	225.678339539381	110.330179867108	251.204023707346	252.945785707554	239.250727980542	185.007656719417	134.973589546049
438	548.999515263818	97.8266045547769	19	4	437	21.85	190.486083638659	99.9796095252742	215.129891881209	216.930430652786	205.696056664229	180.57990831298	138.946167067235
439	556.843543291093	102.325096214203	19	4	438	21.9	156.880560545501	89.9698331885219	180.848226867285	182.752780443239	173.400901121115	180.759002090367	143.456650525264
440	563.08663180409	106.340138757047	19	4	439	21.95	124.861770259938	80.30085085688	148.454330757929	150.560228181034	144.426833612639	179.450369325884	147.02317377021
441	567.808117443188	109.888771883562	19	4	440	22	94.4297127819618	70.9726625303	118.127429002428	120.670276830698	120.017641341186	171.206552868869	151.147940693992
442	571.087336848765	112.988035294002	19	4	441	22.05	65.5843881115379	61.9852682088001	90.2412623963213	93.8560165346754	100.812166449033	159.125342426537	155.45735800148
443	573.0036266612	115.654968688622	19	4	442	22.1	38.3257962487005	53.3386678924001	65.6801351295249	71.9232365724927	86.870303692772	146.448594855782	158.494938497769
444	573.636323520874	117.906611767676	19	4	443	22.15	12.6539371934814	45.0328615810798	46.7769253871743	57.2825022391326	78.0162141630895	135.860943711272	162.35047484713
445	573.064764068164	119.760004231418	19	4	444	22.2	-11.4311890542012	37.0678492748399	38.790430947015	51.0641047170325	73.9789292197168	127.770647719523	164.948124670606
446	571.36828494345	121.232185780102	19	4	445	22.25	-33.9295824942792	29.4436309736801	44.9237573356276	53.0703305548465	74.4334249213468	122.015907182336	167.892185290897
447	568.62622278711	122.340196113984	19	4	446	22.3	-54.8412431268002	22.1602066776401	59.1492747858208	62.1764117915036	78.9999568725308	118.433182931438	170.4670600769
448	564.917914239525	123.101074933316	19	4	447	22.35	-74.1661709517007	15.2175763866398	75.7112643185947	76.0346218669409	87.2011330473342	116.856835858471	169.802317135406
449	560.322695941072	123.531861938354	19	4	448	22.4	-91.9043659690601	8.61574010075998	92.3073315704596	91.584347603561	98.3209863014301	117.118233295818	170.702749945592
450	554.919904532131	123.649596829351	19	4	449	22.45	-108.055828178819	2.35469781993999	108.081481324202	106.935809028029	111.114461826406	119.043858036797	170.108913221356
451	548.788876653081	123.471319306562	19	4	450	22.5	-122.620557580999	-3.56555045578006	122.672386018728	121.331935539822	124.014173023487	122.451220614846	165.298907342823
452	542.008948944301	123.014069070241	19	4	451	22.55	-135.598554175601	-9.14500472641976	135.906581908161	134.465560811357	136.054199413842	127.139238414165	157.837782176538
453	534.659458046169	122.294885820642	19	4	452	22.6	-146.98981796264	-14.3836649919803	147.691896877559	146.194301785872	146.84336802417	132.862822631425	149.387356318867
454	526.819740599066	121.33080925802	19	4	453	22.65	-156.79434894206	-19.2815312524399	157.975457928133	156.443998443413	156.220252428546	139.260591068901	141.387349196843
455	518.56913324337	120.138879082628	19	4	454	22.7	-165.012147113921	-23.83860350784	166.725186196778	165.172589799655	164.108786853877	145.708762726023	134.263654404491
456	509.986972619459	118.736134994722	19	4	455	22.75	-171.643212478219	-28.05488175812	173.920869306433	172.354800508518	170.469016308344	151.424218506164	128.289218184355
457	501.152595367714	117.139616694555	19	4	456	22.8	-176.687545034899	-31.9303660033398	179.549538689373	177.974944045736	175.2785199558	155.926463434383	123.280814813891
458	492.145338128512	115.366363882381	19	4	457	22.85	-180.145144784041	-35.4650562434801	183.602950421871	182.023271921881	178.524512215517	159.024725957832	118.872556827575
459	483.044537542234	113.433416258455	19	4	458	22.9	-182.016011725559	-38.65895247852	186.076175614223	184.494034173276	180.200195836373	160.646497800816	115.729802552787
460	473.929530249257	111.357813523031	19	4	459	22.95	-182.30014585954	-41.51205470848	186.966825577506	185.384450111945	180.30306362564	160.767457116829	112.978739066133
461	464.879652889962	109.156595376364	19	4	460	23	-180.9975471859	-44.0243629333401	186.274680563405	184.694223922516	178.834263988841	159.391261816778	111.260400356738
462	455.974242104727	106.846801518707	19	4	461	23.05	-178.1082157047	-46.19587715314	184.00161838272	182.425447627009	175.798727454924	156.550221926538	110.722322642405
463	447.292634533931	104.445471650315	19	4	462	23.1	-173.63215141592	-48.0265973678399	180.151819474724	178.582855329399	171.206083891494	152.326117781952	109.378617212701
464	438.914166817953	101.969645471442	19	4	463	23.15	-167.56935431956	-49.5165235774599	174.732294136692	173.174493804406	165.072743173087	146.913754682413	108.534843920798
465	430.918175597172	99.4363626823418	19	4	464	23.2	-159.91982441562	-50.6656557820043	167.753864089454	166.213004797904	157.426127379782	140.756661089459	108.557276314886
466	423.383997511968	96.8626629832696	19	4	465	23.25	-150.68356170408	-51.4739939814439	159.232872938439	157.717943860473	148.313507325211	134.562529186375	108.259424244971
467	416.390969202719	94.2655860744792	19	4	466	23.3	-139.86056618498	-51.941538175808	149.194173350208	147.720038719164	137.821923897277	128.128446696344	107.425404810598
468	410.018427309804	91.6621716562249	19	4	467	23.35	-127.4508378583	-52.0682883650861	137.676514787572	136.269399430165	126.127723348387	120.888277796679	107.530681663803
469	404.345708473602	89.069459428761	19	4	468	23.4	-113.45437672404	-51.8542445492781	124.742768430145	123.452520846016	113.627313528454	114.341371809757	108.497302970305
470	399.452149334492	86.5044890923416	19	4	469	23.45	-97.8711827821996	-51.2994067283879	110.500667644459	109.43084299665	101.210258553277	106.913620095468	109.825059719774
471	395.417086532854	83.9843003472211	19	4	470	23.5	-80.7012560327598	-50.4037749024101	95.1484800176959	94.5375028363018	90.2907943839083	100.069580098631	110.786681592689
472	392.319856709067	81.5259328936537	19	4	471	23.55	-61.9445964757404	-49.1673490713478	79.0857841033777	79.5345883377447	80.4581659377642	94.3054068706442	110.806807538643
473	390.239796503508	79.1464264318936	19	4	472	23.6	-41.6012041111799	-47.590129235202	63.2098139858304	66.1511176763892	70.5704717018642	85.8944117939774	109.891838911153
474	389.256242556558	76.8628206621951	19	4	473	23.65	-19.6710789389999	-45.6721153939699	49.72819593736	57.1290679218004	63.610000446427	77.8090967726947	108.148229226298
475	389.448531508596	74.6921552848126	19	4	474	23.7	3.84577904075968	-43.4133075476501	43.583314337682	51.4854888788784	56.4011128111548	71.4057899037496	105.630813226511
476	390.896	72.65147	19	4	475	23.75	28.9493698280808	-40.8137056962519	50.0382312447518	46.6034405674266	51.8256528720505	65.0946299837774	102.346407437327
477	393.2669	71.73077	19	4	476	23.8	47.4180000000001	-18.4139999999999	50.8678888887676	47.6854125551094	50.7888898440116	58.9243461868135	98.2770323652531
478	394.0338	73.51273	19	4	477	23.85	15.3379999999993	35.6392	38.7995724285716	46.6511079459205	45.6611002395673	56.0366373697745	94.1357289580367
479	391.6684	72.09661	19	4	478	23.9	-47.3079999999993	-28.3224000000001	55.1380558757737	46.5222378223005	41.9908800169351	56.3481081397933	90.8263146435683
480	392.7425	73.68877	19	4	479	23.95	21.4819999999997	31.8432000000001	38.4117912917375	50.0922908091448	41.6013212542221	58.8826623227182	88.5655580767968
481	390.6077	74.93055	19	4	480	24	-42.6959999999997	24.8355999999998	49.3938806266522	44.7187599117079	39.8984655836465	62.1821013685995	87.5646369432826
482	392.4474	72.02866	19	4	481	24.05	36.7939999999999	-58.0377999999999	68.718153822989	36.2963474787608	37.3905264358628	65.0633931507484	87.9538777778495
483	391.9268	71.73728	19	4	482	24.1	-10.412	-5.82760000000007	11.9319179413874	36.5515345625237	41.5028030376848	67.4575600403532	89.5178202984658
484	391.7776	72.37126	19	4	483	24.15	-2.98400000000015	12.6796000000002	13.0259937110381	33.2746933449926	49.0862158331595	69.3827037701835	91.989535767449
485	393.732560225685	72.7117297411199	19	4	484	24.2	39.0992045137	6.80939482239779	39.6877267105517	24.6887620625808	61.3642118342816	70.5049653635635	95.1388145688521
486	395.3819	72.65029	19	4	485	24.25	32.9867954862993	-1.22879482239796	33.0096745389968	38.2868461636617	72.5385498651484	70.1302856882796	98.5884424444491
487	394.334398258377	71.8983880129826	19	4	486	24.3	-20.9500348324593	-15.0380397403481	25.7884974109301	61.8760841875581	79.3378964574852	68.4256180341619	101.879928509651
488	391.3507	69.2401	19	4	487	24.35	-59.6739651675398	-53.1657602596519	79.9223384467918	86.1768891060396	89.2540198411391	67.3831801193941	104.538576562275
489	387.825207803859	63.7214781504539	19	4	488	24.4	-70.5098439228209	-110.372436990922	130.97218383052	111.802406385304	96.774527523432	67.3112574773797	103.625039810897
490	384.535488504415	56.3638495480336	19	4	489	24.45	-65.7943859888792	-147.152572048406	161.191751302959	133.98703085239	99.408609472905	70.2174960581252	112.391204089264
491	382.1049	48.68236	19	4	490	24.5	-48.6117700883005	-153.629790960672	161.13726093532	140.221193518617	100.362105792913	75.0596937879344	124.866676490575
492	380.984645142628	41.9392007635059	19	4	491	24.55	-22.4050971474401	-134.863184729882	136.711619746357	131.672970859306	99.460709632461	81.6023486850548	129.1832604695
493	380.937306599055	36.3847448952704	19	4	492	24.6	-0.946770871460103	-111.08911736471	111.093151777926	112.64032983977	93.2635572011034	93.1412288029542	128.945276239128
494	381.55331198972	32.0164109019045	19	4	493	24.65	12.3201078133002	-87.366679867318	88.2310705339665	88.9218052005208	85.5362991215999	106.169974762203	132.248326392075
495	382.423088935063	28.8316172900189	19	4	494	24.7	17.3955389068601	-63.695872237712	66.0285462052816	64.9343884125323	79.0707802819687	118.871839233955	135.427722873175
496	383.137065055524	26.8277825662246	19	4	495	24.75	14.2795224092197	-40.076694475886	42.5446377390726	46.3059208835902	77.5808377107204	132.082254905121	137.5508597041
497	383.285667971543	26.0023252371322	19	4	496	24.8	2.97205832038003	-16.509146581848	16.7745358064145	39.3996273838941	83.8668009126243	144.835510832488	138.869943628404
498	382.459325303561	26.3526638093528	19	4	497	24.85	-16.5268533596395	7.00677144441201	17.9508141332157	45.501230724167	97.0284377647694	153.040515754776	139.824381359979
499	380.248464672016	27.876216789497	19	4	498	24.9	-44.2172126309003	30.471059602884	53.6996030354859	66.23987022092	115.565422000975	150.901971482001	139.832746919363
500	376.243513697349	30.5704026841758	19	4	499	24.95	-80.0990194933399	53.883717893576	96.5365629066466	102.799213412716	138.335068995004	165.89974585581	139.875079316103
501	370.0349	34.43264	19	4	500	25	-124.17227394698	77.244746316484	146.237835222838	147.750954645948	163.802404017329	187.55125161255	139.447483325944
502	361.445104579066	39.510742593934	19	4	501	25.05	-171.795908418679	101.56205187868	199.571251765396	191.731216618055	190.210312032516	193.303127788252	138.525344116737
503	351.224821948272	46.0541057243566	19	4	502	25.1	-204.405652615881	130.867262608452	242.709520299377	231.168907265841	212.817474308448	190.432992437902	139.115746447718
504	340.3568	54.36252	19	4	503	25.15	-217.360438965439	166.168285512868	273.600912896018	261.364937813738	216.267643842402	195.113949013967	139.804605713259
505	329.750943237887	64.5213469556993	19	4	504	25.2	-212.117135242261	203.176539113986	293.725016145579	277.621410652315	252.728711429651	200.350480382786	139.965001505169
506	320.025782610581	75.7582318307001	19	4	505	25.25	-194.503212546119	224.737697500016	297.21798796232	277.883993970948	297.52166551438	204.97143371992	139.675831922362
507	311.727005677985	87.0863907903509	19	4	506	25.3	-165.97553865192	226.563179193016	280.853615958281	240.80407106675	302.739454663879	209.314269222646	141.646910473392
508	305.4003	97.51904	19	4	507	25.35	-126.5341135597	208.652984192982	244.022436892544	274.28851559346	283.837547111034	212.265582600565	143.851574129923
509	305.1741	101.9233	19	4	508	25.4	-4.52400000000011	88.0851999999999	88.2012983750238	333.678393215022	274.662476026959	212.354236361347	144.72553051779
510	322.423621129435	86.6231052172784	19	4	509	25.45	344.9904225887	-306.003895654432	461.147238779132	327.857498675443	262.365891770567	209.532662574082	141.178795056841
511	343.77	65.96108	19	4	510	25.5	426.9275774113	-413.240504345568	594.167376070128	289.791100251121	246.14046342251	203.835272863954	138.883107568263
512	353.146396985831	57.5630291907379	19	4	511	25.55	187.527939716621	-167.961016185242	251.749143260389	308.520880987169	228.418226412776	195.448339548419	137.551469148639
513	352.070893214044	60.022694063464	19	4	512	25.6	-21.51007543574	49.193297454522	53.6904447709302	250.443267947674	211.713690892681	185.090264092482	137.787697555479
514	346.4578	67.1758	19	4	513	25.65	-112.26186428088	143.06211873072	181.850202055267	158.602533629999	208.440828880292	173.439236664315	141.621307694217
515	341.214931733705	73.9144252862139	19	4	514	25.7	-104.857365325901	134.772505724278	170.759173581656	128.978954150108	166.336613718512	161.058163776383	143.518695515822
516	337.224115103736	79.3560598241591	19	4	515	25.75	-79.8163325993801	108.832690758904	134.963704481754	133.636281534241	110.148880213529	147.269408939602	149.181001043505
517	334.360679873313	83.674546419935	19	4	516	25.8	-57.2687046084593	86.3697319155179	103.631245860934	108.360776773415	88.1572244329598	138.458310114295	169.970919247748
518	332.499955805656	87.0437278796413	19	4	517	25.85	-37.2144813531406	67.3836291941259	76.9770816915965	82.2299594893506	86.3429810739298	134.662632505071	195.174644306228
519	331.517272663985	89.6374470093776	19	4	518	25.9	-19.6536628334195	51.874382594726	55.4726782511332	61.695226797059	72.2159973016697	138.549089553579	212.912526748245
520	331.28796021152	91.6295466152433	19	4	519	25.95	-4.58624904930048	39.8419921173141	40.1050871613356	47.3354947158115	59.7504357821999	116.457844257873	222.260088351167
521	331.687348211482	93.1938695033381	19	4	520	26	7.98775999924032	31.2864577618961	32.2900410202956	39.0496806136183	48.3983544566943	90.2149635239754	224.797848628653
522	332.590766427091	94.5042584797616	19	4	521	26.05	18.0683643121802	26.2077795284699	31.8325854546965	36.0712178299248	48.4983938158137	81.7998105090262	222.047885503143
523	333.873544621567	95.7345563506134	19	4	522	26.1	25.6555638895202	24.605957417036	35.5480111806306	37.2709120750492	57.6115741174602	85.1424026730563	216.400956255667
524	335.41101255813	97.058605921993	19	4	523	26.15	30.7493587312592	26.4809914275921	40.5803643326655	35.1014821163296	68.6573502268654	88.1286663744668	211.294784433929
525	337.0785	98.65025	19	4	524	26.2	33.3497488374007	31.8328815601399	46.1035583869576	49.661292915816	66.5790747972333	86.6869106488578	206.139576817251
526	337.3267	99.69327	19	4	525	26.25	4.96399999999994	20.8604	21.4428912266979	76.1734676213021	70.2810468344218	93.3905683670908	202.882330198861
527	332.1151	99.23646	19	4	526	26.3	-104.232000000001	-9.13620000000009	104.631639452128	101.243482623806	75.4423965850926	130.62756927285	NA
528	327.089027673183	105.973676766594	19	4	527	26.35	-100.521446536339	134.74433533188	168.108884708061	95.8872375194175	83.9418242721828	178.083706011892	NA
529	324.2256	113.7604	19	4	528	26.4	-57.2685534636605	155.73446466812	165.930439345185	105.460611552514	104.041335447264	213.470817135144	NA
530	323.714346653438	114.580156905427	19	4	529	26.45	-10.22506693124	16.39513810854	19.322332865015	101.223500254369	113.623385515516	234.987514128252	NA
531	325.47	111.5923	19	4	530	26.5	35.1130669312408	-59.7571381085402	69.3097613921801	91.7101809230635	138.382782277487	245.760424393352	NA
532	328.623623213067	108.860490611699	19	4	531	26.55	63.0724642613393	-54.6361877660198	83.446082961405	106.839188270722	212.756744729886	248.647431457866	NA
533	329.4464	102.8898	19	4	532	26.6	16.4555357386598	-119.41381223398	120.542288051532	131.359533511614	298.555837906323	247.711648418852	NA
534	325.487789008599	91.4781316017703	19	4	533	26.65	-79.1722198280195	-228.233367964594	241.575476083476	171.30495300246	358.284284043422	249.150332203544	NA
535	322.27022811443	85.1533076319507	19	4	534	26.7	-64.3512178833805	-126.496479396392	141.924059069476	324.289989205403	403.395953459271	251.220989858118	NA
536	327.3094	97.62563	19	4	535	26.75	100.7834377114	249.446447360986	269.036858846413	505.401494889583	421.239801952283	258.49525145812	NA
537	345.070428242768	136.146797941934	19	4	536	26.8	355.22056485536	770.42335883868	848.371263976117	609.729379816122	421.852466330639	NA	NA
538	367.8162	182.1341	19	4	537	26.85	454.91543514464	919.74604116132	1026.09981647243	675.432373406929	411.481472565521	NA	NA
539	386.610085773634	215.346030374725	19	4	538	26.9	375.877715472681	664.2386074945	763.214900716171	671.174650902105	394.259328959825	NA	NA
540	399.919625864487	234.740316593533	19	4	539	26.95	266.19080181706	387.88572437616	470.439027023511	519.414943455876	388.818594200721	NA	NA
541	408.063403023097	244.074494515575	19	4	540	27	162.8755431722	186.68355844084	247.748246322297	317.561450241458	378.607720638753	NA	NA
542	411.36	247.1061	19	4	541	27.05	65.9319395380601	60.6321096885	89.572726744968	178.789278103528	NA	NA	NA
543	411.6593	247.8927	19	4	542	27.1	5.98599999999919	15.7319999999999	16.8323504003447	102.204814994513	NA	NA	NA
544	414.4807	249.9088	19	4	543	27.15	56.4280000000008	40.3220000000005	69.3540400265199	86.0407903754009	NA	NA	NA
545	418.6038	251.3744	19	4	544	27.2	82.4619999999993	29.3119999999999	87.5167114784364	NA	NA	NA	NA
546	426.2488	254.7235	19	4	545	27.25	152.900000000001	66.9819999999999	166.928123226736	NA	NA	NA	NA
547	NA	NA	19	4	546	27.3	NA	NA	NA	NA	NA	NA	NA
548	NA	NA	19	4	547	27.35	NA	NA	NA	NA	NA	NA	NA
549	NA	NA	19	4	548	27.4	NA	NA	NA	NA	NA	NA	NA
550	NA	NA	19	4	549	27.45	NA	NA	NA	NA	NA	NA	NA
551	NA	NA	19	4	550	27.5	NA	NA	NA	NA	NA	NA	NA
552	NA	NA	19	4	551	27.55	NA	NA	NA	NA	NA	NA	NA
553	NA	NA	19	4	552	27.6	NA	NA	NA	NA	NA	NA	NA
554	NA	NA	19	4	553	27.65	NA	NA	NA	NA	NA	NA	NA
555	NA	NA	19	4	554	27.7	NA	NA	NA	NA	NA	NA	NA
556	NA	NA	19	4	555	27.75	NA	NA	NA	NA	NA	NA	NA
557	NA	NA	19	4	556	27.8	NA	NA	NA	NA	NA	NA	NA
558	NA	NA	19	4	557	27.85	NA	NA	NA	NA	NA	NA	NA
559	NA	NA	19	4	558	27.9	NA	NA	NA	NA	NA	NA	NA
560	NA	NA	19	4	559	27.95	NA	NA	NA	NA	NA	NA	NA
561	NA	NA	19	4	560	28	NA	NA	NA	NA	NA	NA	NA
562	NA	NA	19	4	561	28.05	NA	NA	NA	NA	NA	NA	NA
563	NA	NA	19	4	562	28.1	NA	NA	NA	NA	NA	NA	NA
564	NA	NA	19	4	563	28.15	NA	NA	NA	NA	NA	NA	NA
565	NA	NA	19	4	564	28.2	NA	NA	NA	NA	NA	NA	NA
566	NA	NA	19	4	565	28.25	NA	NA	NA	NA	NA	NA	NA
567	NA	NA	19	4	566	28.3	NA	NA	NA	NA	NA	NA	NA
568	NA	NA	19	4	567	28.35	NA	NA	NA	NA	NA	NA	NA
569	NA	NA	19	4	568	28.4	NA	NA	NA	NA	NA	NA	NA
570	NA	NA	19	4	569	28.45	NA	NA	NA	NA	NA	NA	NA
571	NA	NA	19	4	570	28.5	NA	NA	NA	NA	NA	NA	NA
572	NA	NA	19	4	571	28.55	NA	NA	NA	NA	NA	NA	NA
573	NA	NA	19	4	572	28.6	NA	NA	NA	NA	NA	NA	NA
574	NA	NA	19	4	573	28.65	NA	NA	NA	NA	NA	NA	NA
575	NA	NA	19	4	574	28.7	NA	NA	NA	NA	NA	NA	NA
576	NA	NA	19	4	575	28.75	NA	NA	NA	NA	NA	NA	NA
577	NA	NA	19	4	576	28.8	NA	NA	NA	NA	NA	NA	NA
578	NA	NA	19	4	577	28.85	NA	NA	NA	NA	NA	NA	NA
579	NA	NA	19	4	578	28.9	NA	NA	NA	NA	NA	NA	NA
580	NA	NA	19	4	579	28.95	NA	NA	NA	NA	NA	NA	NA
581	NA	NA	19	4	580	29	NA	NA	NA	NA	NA	NA	NA
582	NA	NA	19	4	581	29.05	NA	NA	NA	NA	NA	NA	NA
583	NA	NA	19	4	582	29.1	NA	NA	NA	NA	NA	NA	NA
584	NA	NA	19	4	583	29.15	NA	NA	NA	NA	NA	NA	NA
585	NA	NA	19	4	584	29.2	NA	NA	NA	NA	NA	NA	NA
586	NA	NA	19	4	585	29.25	NA	NA	NA	NA	NA	NA	NA
587	NA	NA	19	4	586	29.3	NA	NA	NA	NA	NA	NA	NA
588	NA	NA	19	4	587	29.35	NA	NA	NA	NA	NA	NA	NA
589	NA	NA	19	4	588	29.4	NA	NA	NA	NA	NA	NA	NA
590	NA	NA	19	4	589	29.45	NA	NA	NA	NA	NA	NA	NA
591	NA	NA	19	4	590	29.5	NA	NA	NA	NA	NA	NA	NA
592	NA	NA	19	4	591	29.55	NA	NA	NA	NA	NA	NA	NA
593	NA	NA	19	4	592	29.6	NA	NA	NA	NA	NA	NA	NA
594	NA	NA	19	4	593	29.65	NA	NA	NA	NA	NA	NA	NA
595	NA	NA	19	4	594	29.7	NA	NA	NA	NA	NA	NA	NA
596	NA	NA	19	4	595	29.75	NA	NA	NA	NA	NA	NA	NA
597	NA	NA	19	4	596	29.8	NA	NA	NA	NA	NA	NA	NA
598	NA	NA	19	4	597	29.85	NA	NA	NA	NA	NA	NA	NA
599	NA	NA	19	4	598	29.9	NA	NA	NA	NA	NA	NA	NA
600	NA	NA	19	4	599	29.95	NA	NA	NA	NA	NA	NA	NA
601	NA	NA	19	4	600	30	NA	NA	NA	NA	NA	NA	NA
