# Supplementary material for: An automated feeding system for the African killifish reveals the impact of diet on lifespan and allows scalable assessment of associative learning
Source: eLife. 2022 Nov 10;11:e69008. doi: 10.7554/eLife.69008 (PMC9788828; doi:10.7554/eLife.69008)
Supplement: Figure 6—source data 3. [file elife-69008-fig6-data3.zip › Filtered and Interpolated Trajectories with Kinematics/t26_REC0011 DLC_likelihood-euclidean-filtered_splines-interpolated_kinematics_02_resnet50_TrainAllTheThingsJun28shuffle1_1030000.csv]

	x2	y2	fishnum	recording_num	bodyparts_coords	seconds	velocity_x	velocity_y	velocity_xy	velocity_xy_5frame	velocity_xy_10frame	velocity_xy_20frame	velocity_xy_40frame
1	-1339645.41314338	-3991364.83975154	26	11	0	0	0	0	0	NA	NA	NA	NA
2	-1311774.82250769	-3907917.71626349	26	11	1	0.05	557411.812713803	1668942.46976101	1759567.24688909	NA	NA	NA	NA
3	-1284293.46840695	-3825641.72252642	26	11	2	0.1	549627.082014801	1645519.8747414	1734884.89170119	1378174.44183088	NA	NA	NA
4	-1257198.61363113	-3744528.58254033	26	11	3	0.15	541897.095516399	1622262.7997218	1710376.87469467	1710551.21287608	NA	NA	NA
5	-1230487.52097025	-3664570.02030522	26	11	4	0.2	534221.853217599	1599171.2447022	1686043.19586944	1686217.5340511	1496218.48424899	NA	NA
6	-1204157.45321431	-3585757.75982108	26	11	5	0.25	526601.355118798	1576245.2096828	1661883.85522603	1662058.19340783	1650588.70672312	NA	NA
7	-1178205.6731533	-3508083.52508793	26	11	6	0.3	519035.601220201	1553484.69466301	1637898.85276418	1638073.19094638	1626690.87335349	NA	NA
8	-1152629.44357722	-3431539.04010575	26	11	7	0.35	511524.591521602	1530889.6996436	1614088.18848482	1614262.5266671	1602967.37816614	NA	NA
9	-1127426.02727607	-3356116.02887456	26	11	8	0.4	504068.326022997	1508460.2246238	1590451.86238745	1590626.20057015	1579418.22116132	NA	NA
10	-1102592.68703986	-3281806.21539434	26	11	9	0.45	496666.804724201	1486196.2696044	1566989.87447302	1567164.21265588	1556043.40233928	1469001.43261484	NA
11	-1078126.68565859	-3208601.3236651	26	11	10	0.5	489320.027625402	1464097.8345848	1543702.22474129	1543876.56292446	1532842.92170029	1535022.14899225	NA
12	-1054025.28592225	-3136493.07768684	26	11	11	0.55	482027.994726798	1442164.9195652	1520588.91319279	1520763.25137625	1509816.77924467	1511996.00654022	NA
13	-1030285.75062084	-3065473.20145956	26	11	12	0.6	474790.7060282	1420397.5245456	1497649.93982774	1497824.27801146	1486964.97497264	1489144.20227192	NA
14	-1006905.34254436	-2995533.41898326	26	11	13	0.65	467608.161529601	1398795.649526	1474885.30464642	1475059.64283042	1464287.50888457	1466466.73618767	NA
15	-983881.324482822	-2926665.45425794	26	11	14	0.7	460480.36123076	1377359.2945064	1452295.00764906	1452469.34583347	1441784.38098069	1443963.60828777	NA
16	-961210.959226216	-2858861.0312836	26	11	15	0.75	453407.30513212	1356088.4594868	1429879.04883611	1430053.38702082	1419455.59126138	1421634.81857253	NA
17	-938891.509564543	-2792111.87406023	26	11	16	0.8	446388.993233459	1334983.1444674	1407637.428208	1407811.76639288	1397301.13972694	1399480.3670423	NA
18	-916920.238287804	-2726409.70658785	26	11	17	0.85	439425.425534782	1314043.34944759	1385570.14576451	1385744.48394992	1375321.0263777	1377500.25369741	NA
19	-895294.408185999	-2661746.25286644	26	11	18	0.9	432516.602036098	1293269.0744282	1363677.20150673	1363851.53969234	1353515.25121402	1355694.47853822	NA
20	-874011.282049128	-2598113.23689602	26	11	19	0.95	425662.522737421	1272660.3194084	1341958.59543426	1342132.93362042	1331883.81423625	1334063.04156509	1298169.35238571
21	-853068.122667191	-2535502.38267657	26	11	20	1	418863.18763874	1252217.08438899	1320414.3275482	1320588.66573459	1310426.71544477	1312605.94277839	1321322.85212513
22	-832462.192830188	-2473905.4142081	26	11	21	1.05	412118.59674006	1231939.3693694	1299044.39784838	1299218.73603516	1289143.95483993	1291323.18217853	1300040.09154559
23	-812190.755328119	-2413314.05549061	26	11	22	1.1	405428.750041379	1211827.1743498	1277848.80633537	1278023.14452258	1268035.53242218	1270214.75976589	1278931.66915399
24	-792251.072950983	-2353720.0305241	26	11	23	1.15	398793.647542722	1191880.4993302	1256827.55300958	1257001.89119719	1247101.44819187	1249280.67554089	1257997.58495074
25	-772640.408488782	-2295115.06330857	26	11	24	1.2	392213.289244019	1172099.3443106	1235980.63787139	1236154.97605944	1226341.70214949	1228520.92950397	1237237.83893633
26	-753356.024731514	-2237490.87784402	26	11	25	1.25	385687.675145359	1152483.70929101	1215308.06092126	1215482.39910978	1205756.2942954	1207935.52165556	1216652.43111123
27	-734395.184469181	-2180839.19813045	26	11	26	1.3	379216.805246661	1133033.59427139	1194809.82215959	1194984.16034859	1185345.22463011	1187524.45199613	1196241.36147595
28	-715755.150491781	-2125151.74816785	26	11	27	1.35	372800.679548001	1113748.999252	1174485.9215871	1174660.2597764	1165108.49315407	1167287.72052617	1176004.63003097
29	-697433.185589315	-2070420.25195624	26	11	28	1.4	366439.298049319	1094629.9242322	1154336.35920362	1154510.69739361	1145046.09986775	1147225.32724613	1155942.23677685
30	-679426.552551783	-2016636.4334956	26	11	29	1.45	360132.66075064	1075676.3692128	1134361.13501044	1134535.47320078	1125158.04477168	1127337.27215657	1136054.18171413
31	-661732.514169185	-1963792.01678595	26	11	30	1.5	353880.767651962	1056888.334193	1114560.24900729	1114734.58719835	1105444.32786636	1107623.555258	1116340.46484339
32	-644348.333231521	-1911878.72582727	26	11	31	1.55	347683.61875328	1038265.8191736	1094933.70119547	1095108.03938692	1085904.94915233	1088084.17655097	1096801.08616522
33	-627271.272528791	-1860888.28461957	26	11	32	1.6	341541.214054599	1019808.824154	1075481.49157494	1075655.82976696	1066539.90863015	1068719.13603605	1077436.04568024
34	-610498.594850995	-1810812.41716285	26	11	33	1.65	335453.55355592	1001517.3491344	1056203.62014646	1056377.9583391	1047349.2063004	1049528.43371381	1058245.3433891
35	-594027.562988132	-1761642.84745711	26	11	34	1.7	329420.63725726	983391.394114802	1037100.08691063	1037274.42510387	1028332.84216365	1030512.0695849	1039228.97929246
36	-577855.439730204	-1713371.29950235	26	11	35	1.75	323442.465158561	965430.959095201	1018170.89186802	1018345.23006194	1009490.8162206	1011670.04364994	1020386.95339102
37	-561979.48786721	-1665989.49729857	26	11	36	1.8	317519.03725988	947636.044075601	999416.035019298	999590.373213871	990823.128471831	993002.355909593	1001719.26568548
38	-546396.970189149	-1619489.16484576	26	11	37	1.85	311650.353561218	930006.649056198	980835.516365293	981009.854560351	972329.778918028	974509.006364524	983225.916176623
39	-531105.149486022	-1573862.02614394	26	11	38	1.9	305836.414062541	912542.774036401	962429.335906114	962603.674102102	954010.767559872	956189.995015472	964906.904865204
40	-516101.28854783	-1529099.8051931	26	11	39	1.95	300077.218763839	895244.419016801	944197.493643025	944371.831839792	935866.094398125	938045.321863159	946762.231752054
41	-501382.650164571	-1485194.22599323	26	11	40	2	294372.76766518	878111.583997398	926139.989576779	926314.327774115	917895.75943352	920074.986908384	928791.896838008
42	-486946.497126246	-1442137.01254434	26	11	41	2.05	288723.0607665	861144.2689778	908256.823707748	908431.161905873	900099.76266686	902278.990151921	910995.900123956
43	-472790.092222855	-1399919.88884643	26	11	42	2.1	283128.098067819	844342.4739582	890547.996036909	890722.334235899	882478.104098902	884657.331594603	893374.241610818
44	-458910.698244398	-1358534.57889951	26	11	43	2.15	277587.87956914	827706.1989384	873013.506564902	873187.844764939	865030.783730548	867210.011237319	875926.921299557
45	-445305.577980874	-1317972.80670356	26	11	44	2.2	272102.40527048	811235.443918998	855653.355293155	855827.693493929	847757.801562664	849937.029080961	858653.939191175
46	-431971.994222285	-1278226.29625859	26	11	45	2.25	266671.67517178	794930.208899402	838467.542221982	838641.880423689	830659.157596166	832838.385126475	841555.29528672
47	-418907.20975863	-1239286.77156459	26	11	46	2.3	261295.689273099	778790.493879998	821456.067352695	821630.405555224	813734.851832011	815914.079374843	824630.989587286
48	-406108.487379908	-1201145.95662158	26	11	47	2.35	255974.447574441	762816.2988602	804618.930685709	804793.268889429	796984.884271178	799164.111827081	807881.022094013
49	-393573.089876121	-1163795.57542955	26	11	48	2.4	250707.950075739	747007.623840603	787956.132222577	788130.470427392	780409.254914766	782588.482484275	791305.392808107
50	-381298.280037267	-1127227.3519885	26	11	49	2.45	245496.19677708	731364.468820998	771467.67196418	771642.010170093	764007.963763798	766187.191347535	774904.101730811
51	-369281.320653347	-1091433.01029842	26	11	50	2.5	240339.1876784	715886.8338016	755153.5499118	755327.888118667	747781.01081943	749960.238418014	758677.148863444
52	-357519.474514361	-1056404.27435932	26	11	51	2.55	235236.92277972	700574.718781998	739013.7660662	739188.104274309	731728.396082825	733907.623696941	742624.534207373
53	-346010.00441031	-1022132.86817121	26	11	52	2.6	230189.40208102	685428.1237622	723048.320428578	723222.658638168	715850.11955526	718029.347185589	726746.257764039
54	-334750.173131192	-988610.515734069	26	11	53	2.65	225196.62558236	670447.04874282	707257.213000786	707431.551211469	700146.181238001	702325.408885301	711042.319534955
55	-323737.243467007	-955828.94104791	26	11	54	2.7	220258.5932837	655631.493723181	691640.443783476	691814.781995557	684616.581132405	686795.808797448	695512.719521704
56	-312968.478207757	-923779.86811273	26	11	55	2.75	215375.305185	640981.458703601	676198.012778304	676372.350991852	669261.319239862	671440.546923502	680157.457725951
57	-302441.140143441	-892455.02092853	26	11	56	2.8	210546.76128632	626496.943683999	660929.919986643	661104.258201694	654080.395561871	656259.62326498	664976.534149446
58	-292152.492064058	-861846.123495308	26	11	57	2.85	205772.961587659	612177.948664441	645836.165410051	646010.503626643	639073.810100001	641253.037823502	649969.948794022
59	-282099.79675961	-831944.899813066	26	11	58	2.9	201053.90608896	598024.47364484	630916.749049996	631091.087268256	624241.562855836	626420.790600742	635137.701661626
60	-272280.317020096	-802743.073881802	26	11	59	2.95	196389.59479028	584036.518625279	616171.670908219	616346.009128185	609583.653831098	611762.881598463	620479.792754289
61	-262691.315635515	-774232.369701518	26	11	60	3	191780.027691619	570214.083605681	601600.930986368	601775.26920815	595100.083027573	597279.310818504	605996.222074156
62	-253330.055395868	-746404.511272213	26	11	61	3.05	187225.204792941	556557.1685861	587204.529286292	587378.867509978	580790.850447134	582970.078262824	591686.989623496
63	-244193.799091155	-719251.222593887	26	11	62	3.1	182725.12609426	543065.773566519	572982.465809875	573156.804035553	566655.956091744	568835.183933476	577552.0954047
64	-235279.809511376	-692764.227666539	26	11	63	3.15	178279.79159558	529739.89854696	558934.740559134	559109.07878689	552695.399963483	554874.627832591	563591.539420298
65	-226585.349446532	-666935.250490171	26	11	64	3.2	173889.20129688	516579.54352736	545061.353536097	545235.691766082	538909.182064521	541088.409962447	549805.321672951
66	-218107.68168662	-641756.015064782	26	11	65	3.25	169553.35519824	503584.70850778	531362.304743051	531536.642975339	525297.302397147	527476.530325427	536193.442165488
67	-209844.069021643	-617218.245390372	26	11	66	3.3	165272.25329954	490755.3934882	517837.594182254	518011.932416989	511859.760963777	514038.988924049	522755.900900896
68	-201791.7742416	-593313.665466942	26	11	67	3.35	161045.89560086	478091.5984686	504487.221856157	504661.560093488	498596.55776695	500775.785760964	509492.697882355
69	-193948.060136491	-570033.99929449	26	11	68	3.4	156874.28210218	465593.323449041	491311.187767384	491485.526007403	485507.692809346	487686.920838976	496403.833113224
70	-186310.189496315	-547370.970873017	26	11	69	3.45	152757.41280352	453260.56842946	478309.491918592	478483.830161472	472593.166093795	474772.394161043	483489.306597078
71	-178875.425111074	-525316.304202524	26	11	70	3.5	148695.28770482	441093.333409859	465482.134312629	465656.472558561	459852.977623282	462032.205730298	470749.118337708
72	-171641.029770766	-503861.723283009	26	11	71	3.55	144687.90680616	429091.6183903	452829.1149526	453003.453201703	447287.127400964	449466.355550051	458183.268339163
73	-164604.266265392	-482998.952114474	26	11	72	3.6	140735.27010748	417255.4233707	440350.433841602	440524.772094102	434895.615430184	437074.84362381	445791.756605754
74	-157762.397384953	-462719.714696917	26	11	73	3.65	136837.377608781	405584.748351141	428046.090983093	428220.42923916	422678.441714469	424857.669955296	433574.583142063
75	-151112.685919447	-443015.73503034	26	11	74	3.7	132994.22931012	394079.59333154	415916.086380588	416090.424640456	410635.606257566	412814.834548454	421531.747953002
76	-144652.394658875	-423878.737114742	26	11	75	3.75	129205.82521144	382739.95831196	403960.420037916	404134.758301806	398767.109063449	400946.337407475	409663.251043815
77	-138378.786393237	-405300.444950123	26	11	76	3.8	125472.16531276	371565.843292379	392179.091959081	392353.430227235	387072.950136324	389252.178536812	397969.092420115
78	-132289.123912532	-387272.582536483	26	11	77	3.85	121793.2496141	360557.2482728	380572.102148353	380746.44042103	375553.12948067	377732.357941208	386449.272087918
79	-126380.670006762	-369786.873873822	26	11	78	3.9	118169.0781154	349714.173253221	369139.450610236	369313.788887738	364207.647101245	366386.875625707	375103.790053685
80	-120650.687465926	-352835.04296214	26	11	79	3.95	114599.65081672	339036.61823364	357881.137349563	358055.475632192	353036.503003112	355215.731595692	363932.64632436
81	-115096.439080023	-336408.813801437	26	11	80	4	111084.96771806	328524.58321406	346797.162371457	346971.500659534	342039.697191668	344218.925856912	352935.840907417
82	-109715.187639055	-320499.910391713	26	11	81	4.05	107625.02881936	318178.068194479	335887.525681349	336061.863975255	331217.22967266	333396.458415502	342113.373810917
83	-104504.19593302	-305100.056732969	26	11	82	4.1	104219.8341207	307997.07317488	325152.227285065	325326.565585194	320569.100452232	322748.329278032	331465.245043565
84	-99460.7267519197	-290200.976825203	26	11	83	4.15	100869.383622006	297981.59815532	314591.267188843	314765.605495597	310095.309536944	312274.538451536	320991.45461478
85	-94582.0428857529	-275794.394668417	26	11	84	4.2	97573.677323336	288131.64313572	304204.645399258	304378.983713128	299795.856933819	301975.085943558	310692.002534771
86	-89865.40712452	-261872.034262609	26	11	85	4.25	94332.715224658	278447.20811616	293992.36192347	294166.70024493	289670.742650375	291849.971762203	300566.888814624
87	-85308.0822582211	-248425.619607781	26	11	86	4.3	91146.4973259781	268928.29309656	283954.416769001	284128.755098633	279719.966694679	281899.19591618	290616.113466402
88	-80907.331076856	-235446.874703931	26	11	87	4.35	88015.0236273019	259574.898077	274090.809944076	274265.148282443	269943.529075393	272122.758414871	280839.676503259
89	-76660.4163704249	-222927.523551061	26	11	88	4.4	84938.2941286222	250387.0230574	264401.541457359	264575.879805152	260341.429801826	262520.659268395	271237.577939569
90	-72564.6009289276	-210859.29014917	26	11	89	4.45	81916.3088299459	241364.66803782	254886.611318308	255060.949676231	250913.668884004	253092.898487676	261809.817791078
91	-68617.1475423643	-199233.898498258	26	11	90	4.5	78949.067731266	232507.83301824	245546.019537018	245720.357905857	241660.246332738	243839.476084535	252556.396075079
92	-64815.3190007349	-188043.072598325	26	11	91	4.55	76036.570832588	223816.51799866	236379.766124395	236554.104505019	232581.162159701	234760.392071782	243477.312810609
93	-61156.3780940394	-177278.536449371	26	11	92	4.6	73178.81813391	215290.72297908	227387.851092205	227562.189485565	223676.416377511	225855.64646332	234572.568018692
94	-57637.5876122778	-166932.014051396	26	11	93	4.65	70375.809635232	206930.4479595	218570.274453169	218744.612860323	214946.008999845	217125.239274264	225842.161722605
95	-54256.2103454502	-156995.229404401	26	11	94	4.7	67627.545336552	198735.6929399	209927.036221039	210101.374643171	206389.940041533	208569.170521089	217286.093948213
96	-51009.5090835564	-147459.906508384	26	11	95	4.75	64934.025237876	190706.45792034	201458.136410807	201632.474849164	198008.209518696	200187.440221774	208904.364724345
97	-47894.7466165965	-138317.769363346	26	11	96	4.8	62295.2493391979	182842.74290076	193163.575038635	193337.913494672	189800.817448886	191980.048395993	200696.974083257
98	-44909.1857345706	-129560.541969288	26	11	97	4.85	59711.217640518	175144.54788116	185043.352122169	185217.690597501	181767.763851246	183946.995065311	192663.922061179
99	-42050.0892274786	-121179.948326208	26	11	98	4.9	57181.93014184	167611.8728616	177097.467680708	177271.806177068	173909.048746702	176088.280253431	184805.208698975
100	-39314.7198853205	-113167.712434108	26	11	99	4.95	54707.3868431621	160244.717842	169325.921735184	169500.2602546	166224.672158174	168403.903986464	177120.834042948
101	-36700.3404980962	-105515.558292987	26	11	100	5	52287.5877444859	153043.08282242	161728.714308645	161903.052853328	158714.634110811	160893.866293246	169610.798145826
102	-34204.2138558059	-98215.2099028445	26	11	101	5.05	49922.532845806	146006.96780285	154305.845426293	154480.183998733	151378.934632285	153558.167205717	162275.101067972
103	-31823.6027484495	-91258.3912636814	26	11	102	5.1	47612.222147128	139136.372783262	147057.315115809	147231.653718848	144217.573753111	146396.806759352	155113.742878898
104	-29555.7699660271	-84636.8263754973	26	11	103	5.15	45356.655648448	132431.297763682	139983.123407734	140157.462044553	137230.551507017	139409.784993674	148126.723659171
105	-27397.9782985385	-78342.2392382923	26	11	104	5.2	43155.833349772	125891.7427441	133083.270335756	133257.609009969	130417.867931394	132597.101952868	141314.043502831
106	-25347.4905359838	-72366.3538520664	26	11	105	5.25	41009.755251094	119517.707724518	126357.755937172	126532.094652894	123779.523067796	125958.757686487	134675.702520513
107	-23401.5694683631	-66700.8942168196	26	11	106	5.3	38918.421352414	113309.192704936	119806.580253375	119980.919015301	117315.516962548	119494.752250334	128211.70084351
108	-21557.4778856762	-61337.5843325519	26	11	107	5.35	36881.831653738	107266.197685354	113429.743330434	113604.082143941	111025.849667457	113205.085707486	121922.038629168
109	-19812.4785779233	-56268.1481992632	26	11	108	5.4	34899.986155058	101388.722665774	107227.245219769	107401.584091039	104910.521240647	107089.758129555	115806.716068139
110	-18163.8343351043	-51484.3098169536	26	11	109	5.45	32972.88485638	95676.767646192	101199.085978953	101373.424915127	98969.531747561	101148.769598221	109865.733394341
111	-16608.8079472192	-46977.7931856231	26	11	110	5.5	31100.527757702	90130.33262661	95345.2656726644	95519.6046820199	93202.8812621643	95382.1202071174	104099.090898925
112	-15144.662204268	-42740.3223052716	26	11	111	5.55	29282.914859024	84749.41760703	89665.7843738158	89840.1234659919	87610.5698683841	89789.8100641611	98506.7889503399
113	-13768.6598962507	-38763.6211758993	26	11	112	5.6	27520.046160346	79534.0225874459	84160.6421648976	84334.9813511815	82192.5976618619	84371.8392944763	93088.8280240062
114	-12478.0638131673	-35039.413797506	26	11	113	5.65	25811.921661668	74484.147567866	78829.8391396286	79004.1784332895	76948.9647520921	79128.2080440769	87845.208747674
115	-11270.1367450178	-31559.4241700918	26	11	114	5.7	24158.54136299	69599.792548284	73673.375404901	73847.7148216409	71879.6712650483	74058.9164845732	82775.9319735918
116	-10142.1414818023	-28315.3762936567	26	11	115	5.75	22559.90526431	64880.957528702	68691.2510832047	68865.5906417038	66984.7173464389	69163.9648192509	77880.9988989883
117	-9091.34081352061	-25298.9941682006	26	11	116	5.8	21016.0133656338	60327.642509122	63883.4663155728	64057.8060381924	62264.103165774	64443.3532910281	73160.4112795894
118	-8114.99753017287	-22502.0017937237	26	11	117	5.85	19526.8656669548	55939.847489538	59250.021265212	59424.3611789151	57717.8289214956	59897.0821930261	68614.1718377835
119	-7210.37442175904	-19916.1231702258	26	11	118	5.9	18092.4621682766	51717.572469958	54790.9161220715	54965.2562595883	53345.8948475072	55525.1518828471	64242.2851247331
120	-6374.73427827912	-17533.082297707	26	11	119	5.95	16712.8028695984	47660.8174503761	50506.1511085148	50680.491509907	49148.3012215854	51327.5628022186	60044.7596101975
121	-5605.33988973311	-15344.6031761672	26	11	120	6	15387.8877709202	43769.582430796	46395.7264865707	46570.0672012874	45125.0483763375	47304.3155046035	56021.6138954117
122	-4899.45404612101	-13342.4098056066	26	11	121	6.05	14117.716872242	40043.867411212	42459.6425671662	42633.983656822	41276.1367136721	43455.4106949629	52172.9026179824
123	-4254.33953744281	-11518.226186025	26	11	122	6.1	12902.290173564	36483.672391632	38697.8997221138	38872.2412642556	37601.5667241904	39780.8492886609	48498.9225056491
124	-3667.25915369853	-9863.77631742251	26	11	123	6.15	11741.6076748856	33088.9973720498	35110.4983997444	35284.8404930867	34101.3390136021	36280.6325016736	44999.9033722695
125	-3135.47568488816	-8370.78419979909	26	11	124	6.2	10635.6693762074	29859.8423524684	31697.4391456827	31871.7819174371	30775.4543393888	32954.7619943161	41675.4028974037
126	-2656.2519210117	-7030.97383315475	26	11	125	6.25	9584.4752775292	26796.2073328868	28458.7226307265	28633.0662470934	27623.9136627681	29803.2401114892	38518.0967737521
127	-2226.85065206914	-5836.06921748948	26	11	126	6.3	8588.0253788512	23898.0923133054	25394.3496889182	25568.6943703823	24646.7182241518	26826.0703088446	35524.6080690557
128	-1844.5346680605	-4777.7943528033	26	11	127	6.35	7646.3196801728	21165.4972937236	22504.321370395	22678.6674145221	21843.8696558262	24023.2579680807	32690.9387233753
129	-1506.56675898577	-3847.8732390962	26	11	128	6.4	6759.3581814946	18598.422274142	19788.639016189	19962.9868324494	19215.37015584	21394.8121199115	30011.6251230316
130	-1210.20971484494	-3038.02987636817	26	11	129	6.45	5927.1408828166	16196.8672545606	17247.3043663818	17421.6545308664	16761.2227670469	18940.7496221738	27482.9692880973
131	-952.726325638027	-2339.98826461922	26	11	130	6.5	5149.66778413826	13960.832234979	14880.3197203629	15054.673064559	14481.4318466409	16661.107583706	25101.6048106881
132	-731.379381365022	-1745.47240384935	26	11	131	6.55	4426.9388854601	11890.3172153974	12687.6881810034	12862.0459412976	12376.0039040171	14555.9951718037	22862.3405385243
133	-543.431672025927	-1246.20629405856	26	11	132	6.6	3758.9541867819	9985.3221958158	10669.4140388578	10843.7781195716	10444.9492119709	12626.0057168219	20760.5918137942
134	-386.145987620741	-833.91393524685	26	11	133	6.65	3145.71368810372	8245.8471762342	8825.50339988222	8999.87686083244	8688.28522622083	10871.598700462	18792.0175311103
135	-256.785118149465	-500.319327414217	26	11	134	6.7	2587.21738942552	6671.89215665266	7155.96525775168	7330.35327716768	7106.04490495876	9291.88931023413	16952.2114163256
136	-152.611853612099	-237.146470560663	26	11	135	6.75	2083.46529074732	5263.45713707108	5660.81342666699	5835.22535938289	5698.30150464404	7872.22872825323	15236.7247124658
137	-70.8889840086419	-36.1193646861882	26	11	136	6.8	1634.45739206914	4020.5421174895	4340.07026267967	4514.52451114402	4465.27211945556	6605.86284708336	13641.0831769203
138	-8.87929933909454	111.037990209208	26	11	137	6.85	1240.19369339095	2943.14709790792	3193.77444993389	3368.31169034592	3408.14177781768	5484.79525372444	12160.8391936388
139	36.1544103965433	212.601594125525	26	11	138	6.9	900.674194712757	2031.27207832634	2221.99915868789	2396.72614845564	2527.82724508412	4498.09836321597	10791.7014797899
140	66.9493551982717	276.847447062762	26	11	139	6.95	615.898896034568	1284.91705874474	1424.90115376114	1600.19096174343	1822.5558534214	3638.37577397603	9529.42570654567
141	86.2427450660905	312.051549020921	26	11	140	7	385.867797356376	704.08203916318	802.885717215622	981.058196252476	1263.02560986554	2898.89411677261	8369.80222343327
142	96.77179	326.4899	26	11	141	7.05	210.58089867819	288.767019581579	357.394329118611	541.129979024223	835.721790149663	2269.27038208579	7308.62830872599
143	101.2737	328.4385	26	11	142	7.1	90.0382000000002	38.972	98.1106224791181	276.800016496887	524.641295477928	1740.3343389276	6341.60068783157
144	102.2273	327.8551	26	11	143	7.15	19.0719999999999	-11.6679999999997	22.3580725466215	129.325071275435	307.911500211101	1303.40256054709	5464.38202646094
145	102.3698	333.0157	26	11	144	7.2	2.84999999999997	103.212	103.251341124462	71.2526185558954	170.706642993298	949.660838335044	4672.62685418886
146	104.6938	330.7074	26	11	145	7.25	46.48	-46.1659999999995	65.5109911083625	68.2243947033804	99.486728901176	670.209313442323	3961.98612708099
147	102.4834	333.2268	26	11	146	7.3	-44.2079999999999	50.3880000000004	67.0320655209134	74.6930213979784	73.2686447160235	456.09604499608	3328.10909928889
148	106.5084	334.2314	26	11	147	7.35	80.4999999999998	20.0919999999996	82.9695032165431	64.6132694897095	72.5269000375235	298.420419196901	2766.64413308586
149	106.999	331.5407	26	11	148	7.4	9.81200000000001	-53.8139999999999	54.7012060196115	69.6483865269169	78.9778760100629	188.590839668402	2273.23907859358
150	104.7651	330.1289	26	11	149	7.45	-44.6779999999998	-28.2360000000006	52.8525815831168	75.2846708761516	76.7658232486862	118.101790917543	1843.54146291028
151	100.2325	330.2541	26	11	150	7.5	-90.652	2.50400000000013	90.6865762943999	76.8294053716666	77.3930170191072	78.496863160497	1473.19858572344
152	95.5055738674957	329.688246899145	26	11	151	7.55	-94.5385226500861	-11.3170620171002	95.2134872670869	83.2627306221474	76.4702998424978	61.2614456483109	1157.85756297231
153	91.2333857302507	328.167872335528	26	11	152	7.6	-85.4437627448999	-30.4074912723399	90.6931756941181	88.918377007663	72.1995429158741	57.1956588412151	893.165335937487
154	87.4568009315717	326.022538336477	26	11	153	7.65	-75.5316959735799	-42.9066799810198	86.8678322720151	85.1376475112974	69.2701791257034	57.1653524598405	674.768650320289
155	84.2166848147658	323.58180692932	26	11	154	7.7	-64.8023223361182	-48.8146281431398	81.130813510695	77.6559288088439	65.4969388417874	53.3643981435941	498.31399993978
156	81.5539027231396	321.175240141385	26	11	155	7.75	-53.255641832524	-48.1313357586998	71.782928812572	67.5696804600815	57.506997419818	51.7435259087449	359.447516782482
157	79.50932	319.1324	26	11	156	7.8	-40.891654462792	-40.8568028277	57.8048937548191	55.2776276292594	49.2542465805982	50.3553514944152	253.814764604623
158	78.0997438689907	317.695161869266	26	11	157	7.85	-28.191522620186	-28.7447626146809	40.2619339503062	42.0755006759118	41.8644176449066	48.4930124472874	177.060335631213
159	77.2457490751026	316.754654460376	26	11	158	7.9	-17.0798958777621	-18.8101481777994	25.4075681179047	29.8763473283387	35.352828909618	48.3797939711959	124.826991791981
160	76.8438522436631	316.114319821299	26	11	159	7.95	-8.03793662879002	-12.8066927815405	15.1201787439569	20.8525643523526	29.962973038502	48.7071518445203	92.753577208301
161	76.79057	315.5776	26	11	160	8	-1.06564487326182	-10.7343964259792	10.7871620747064	16.1591548297317	26.0940347983825	47.503054674277	76.4063896390603
162	77.0010187521011	314.979230153856	26	11	161	8.05	4.20897504202202	-11.9673969228802	12.6859788748889	15.4280301899767	24.2404031463325	46.4447438588371	71.0722836505842
163	77.464714038595	314.279117877873	26	11	162	8.1	9.27390572987804	-14.0022455196606	16.7948863372016	17.8504454010923	24.7864819787006	45.9963329473715	71.7744737631657
164	78.1897711807706	313.468463876469	26	11	163	8.15	14.501142843512	-16.2130800280795	21.7519449191296	22.3117222684264	27.4894088166884	46.1347400934854	73.5808923290602
165	79.1843054999168	312.538468854059	26	11	164	8.2	19.8906863829239	-18.5999004482005	27.2322547995352	27.6282419403125	31.9173648472533	46.9671615445169	71.8476884581743
166	80.4564323173223	311.480333515058	26	11	165	8.25	25.4425363481099	-21.1627067800191	33.0935464113769	33.4138091276696	37.499111928736	48.6857201226418	70.5742317043125
167	82.0142669542762	310.285258563883	26	11	166	8.3	31.156692739078	-23.9014990235	39.2685772343191	39.5507874434001	43.635241137076	51.533484213165	69.2821966913367
168	83.8659247320671	308.94444470495	26	11	167	8.35	37.0331555558181	-26.8162771786604	45.7227222739872	45.9842842934142	50.1282482498364	55.7002520655241	67.6188100845134
169	86.0195209719841	307.449092642674	26	11	168	8.4	43.0719247983399	-29.9070412455205	52.4368364977819	52.6865015890456	56.9166512773528	61.0631439155599	66.9406026033877
170	88.4831709953159	305.790403081472	26	11	169	8.45	49.2730004666362	-33.1737912240396	59.3997390496061	59.6422403338394	63.9713500505318	67.4053634990591	65.719884410662
171	91.2649901233514	303.95957672576	26	11	170	8.5	55.6363825607099	-36.6165271142404	66.6046328895338	66.8426873720031	71.277405446901	74.3159161176237	63.6713782949203
172	94.3730936773795	301.947814279952	26	11	171	8.55	62.1620710805621	-40.2352489161592	74.0472709582882	74.2825151113056	78.8265652799975	80.8831216528575	61.446154344127
173	97.8155969786891	299.746316448467	26	11	172	8.6	68.850066026192	-44.0299566297006	81.7249574648058	81.9584158076494	86.6140221523475	86.3532886851163	59.360075013843
174	101.600615348569	297.346283935718	26	11	173	8.65	75.7003673975979	-48.0006502549793	89.6359751942943	89.8683093047564	94.6368790144315	89.9964321982799	57.6239046167491
175	105.736264108308	294.738917446122	26	11	174	8.7	82.7129751947803	-52.1473297919204	97.7792425313248	98.0108902261556	102.893362150865	90.3309787727545	55.8897952638183
176	110.230658579195	291.915417684096	26	11	175	8.75	89.8878894177398	-56.4699952405203	106.154100375069	106.385356932692	111.132720306511	89.4049374998802	54.6759637847281
177	115.091914082519	288.866985354055	26	11	176	8.8	97.2251100664801	-60.9686466008202	114.760175565284	114.991242917557	118.131002168639	88.2090418882583	53.5158046841014
178	120.328145939568	285.584821160414	26	11	177	8.85	104.72463714098	-65.6432838728199	123.597290997487	123.828308494081	122.578329120396	86.7446077217394	53.1746720437546
179	125.947469471632	282.060125807591	26	11	178	8.9	112.38647064128	-70.4939070564592	132.665405118622	132.397131308266	123.076213119207	85.5014112355796	53.8388331332609
180	131.958	278.2841	26	11	179	8.95	120.21061056736	-75.5205161518199	141.964570413941	138.251114111122	116.690607494977	82.7326169768036	54.1072215057424
181	138.297690372782	274.37136492751	26	11	180	9	126.79380745564	-78.2547014498005	148.998214445997	138.771301308101	107.532469552859	79.8397019155635	55.0638939736276
182	144.623843545375	270.9302237218	26	11	181	9.05	126.52306345186	-68.8228241141996	144.030089579565	131.161183320857	97.5915184965192	76.4475648294169	56.4538146182122
183	150.5236	268.6924	26	11	182	9.1	117.9951290925	-44.756474436	126.198226982379	109.552906495874	86.8751932911312	72.7238170803146	61.0470160730885
184	155.2143	268.0782	26	11	183	9.15	93.8140000000004	-12.2840000000008	94.6148151824021	82.6678077974526	76.3659434567276	69.1130691400128	66.5388670244386
185	156.9072	268.1833	26	11	184	9.2	33.8579999999996	2.10199999999986	33.9231862890262	56.931922881916	62.5718718027422	64.8124289831197	70.1949398817864
186	156.2604	267.8478	26	11	185	9.25	-12.9359999999997	-6.70999999999935	14.5727209538913	34.9790852741618	48.5466835246156	60.6662074468144	74.0934487944247
187	156.5356	267.1313	26	11	186	9.3	5.50399999999968	-14.3299999999999	15.3506650018817	21.5707035925986	34.7641274901949	55.4981251550377	77.7314615351647
188	156.8411	266.3685	26	11	187	9.35	6.11000000000047	-15.2560000000005	16.4340389436079	15.5908371096106	22.8693050402329	50.6490920219852	80.1758206834998
189	158.0775	266.9784	26	11	188	9.4	24.7279999999995	12.1980000000008	27.5729067745857	14.4255592517787	15.1499251608186	46.6145223509619	81.18483483103
190	158.0334	266.7821	26	11	189	9.45	-0.881999999999721	-3.92600000000016	4.02385387408648	12.5963320984739	12.9342504712622	40.8090795124257	80.1461668890134
191	157.687110525425	266.515024366944	26	11	190	9.5	-6.92578949150004	-5.34151266112076	8.74633166473155	10.759524806304	13.7999453407694	35.8118718296314	79.2619096359155
192	157.387	266.5936	26	11	191	9.55	-6.00221050849996	1.5715126611201	6.20452923535767	8.72914672903873	13.4047318135563	32.0245075835669	78.104307520325
193	157.3867	266.9561	26	11	192	9.6	-0.00600000000019918	7.25000000000023	7.25000248275842	10.2776638329137	14.4229907528392	35.7407434610607	76.3467441026846
194	158.256	267.0113	26	11	193	9.65	17.3860000000002	1.10400000000027	17.4210163882595	13.1743314297602	16.8631012451961	43.0813018505973	74.9708167816245
195	157.9567	266.5048	26	11	194	9.7	-5.98599999999976	-10.1300000000003	11.7664393934616	14.2131315286388	19.0462872221091	50.0589009908183	73.2657948737381
196	158.9725	267.068	26	11	195	9.75	20.3159999999997	11.2639999999999	23.2296696489637	18.0864566993744	23.0770601346472	58.7819600889693	72.5236202726399
197	159.5147	267.2436	26	11	196	9.8	10.8440000000002	3.51200000000063	11.3985297297506	24.9970557613536	29.2848876769388	67.253881182071	74.5229407291329
198	158.7442	268.3287	26	11	197	9.85	-15.41	21.7020000000002	26.6166283364368	27.8149106113045	48.6121818818886	73.6070336452602	78.2019634661833
199	161.3414	268.2404	26	11	198	9.9	51.9439999999997	-1.76600000000008	51.9740116981552	32.9797888395343	71.0126785403759	76.8682584264804	81.832490568101
200	160.2395	267.5643	26	11	199	9.95	-22.038	-13.5220000000004	25.8557136432165	44.3566438252389	87.1835515103744	77.5597168012233	83.9337083250873
201	162.6903	267.6609	26	11	200	10	49.0160000000003	1.93200000000047	49.0540607901123	79.1379070644027	103.763974837169	78.6841173562676	84.0832531093782
202	166.082	268.0517	26	11	201	10.05	67.8339999999997	7.81599999999912	68.2828046582736	117.028301319398	121.103030550586	79.761050211233	82.4645078483077
203	176.029264079691	266.796484664448	26	11	202	10.1	198.94528159382	-25.1043067110402	200.522944532256	146.552192409444	132.791076537681	79.9696711250546	79.9356117176416
204	187.9208	264.721	26	11	203	10.15	237.83071840618	-41.5096932889594	241.425982973133	174.548160834804	136.873415607765	80.8285644232362	78.0725236740242
205	196.4125	262.9532	26	11	204	10.2	169.834	-35.3560000000004	173.475169093447	197.849417275933	136.073146380337	81.7191607643566	77.2696299936055
206	205.6773	261.0829	26	11	205	10.25	185.296	-37.4059999999997	189.033902916911	186.44424601096	134.291174577888	84.3810330984654	78.0143375240175
207	214.7903	259.5595	26	11	206	10.3	182.26	-30.4679999999996	184.789086863916	156.718529896131	130.237212745527	93.547756303228	78.6893392223066
208	221.7468	257.8029	26	11	207	10.35	139.13	-35.1319999999998	143.497088207392	125.594100351231	111.327160368221	105.754834910381	78.6534392221782
209	226.3541	257.2541	26	11	208	10.4	92.1459999999996	-10.9760000000006	92.7974023989893	94.0341883209719	90.6444503060966	117.05045878524	78.5032287790708
210	225.7409	256.6054	26	11	209	10.45	-12.2639999999996	-12.9740000000004	17.8530213689448	62.6250082151219	76.2547700183387	127.058337137749	79.290542168622
211	224.718	257.7855	26	11	210	10.5	-20.4580000000004	23.6020000000008	31.234342765617	36.2100747254817	64.9980913597616	132.354634389125	84.6966643531646
212	225.8576	256.9946	26	11	211	10.55	22.792	-15.8180000000004	27.7431863346663	24.5703707160621	65.9924820558704	132.904508113048	91.3276283110603
213	225.3208	256.7996	26	11	212	10.6	-10.736	-3.89999999999986	11.4224207591911	26.9154396854469	78.7185932830818	124.130479974222	97.2772287707232
214	225.9445	258.4132	26	11	213	10.65	12.4740000000003	32.2720000000004	34.5988823518915	35.9619943985514	97.2275019627156	113.063745497451	101.61826734049
215	226.4316	257.0168	26	11	214	10.7	9.74199999999996	-27.9280000000006	29.5783662158685	69.3599558966189	118.04352789516	104.480358996393	104.382829746629
216	230.0535	255.7921	26	11	215	10.75	72.4380000000002	-24.4939999999997	76.4671163311395	121.227111840682	130.418094200362	97.2467149590657	108.045890474889
217	239.48672002621	253.380314945889	26	11	216	10.8	188.6644005242	-48.2357010822199	194.732993825004	169.884633209369	135.57180348057	90.1247972625421	111.154476932548
218	252.546181900809	249.813038202609	26	11	217	10.85	261.18923749198	-71.3455348656004	270.758200479506	209.171616104874	136.933799580224	83.6998447990962	114.958830528307
219	265.9072	246.0005	26	11	218	10.9	267.22036198382	-76.2507640521801	277.886489195328	224.874194002173	135.483040688806	80.1381991316612	114.560243002901
220	276.712393402863	242.690998050884	26	11	219	10.95	216.10386805726	-66.1900389823199	226.013280693393	201.783651064521	132.705947974447	81.0213675360208	114.897373192817
221	283.9736	239.9851	26	11	220	11	145.22413194274	-54.11796101768	154.980005817633	152.640487319767	129.49533855837	90.7092113500616	115.085960903208
222	287.5173	238.2087	26	11	221	11.05	70.874	-35.5279999999999	79.2802791367437	101.081448168242	114.257112469214	102.894206410888	116.70494411164
223	288.7559	238.0252	26	11	222	11.1	24.7720000000004	-3.66999999999962	25.0423817557359	56.2402798440195	88.6810963151107	114.584786416392	115.007800347491
224	289.4592	237.3079	26	11	223	11.15	14.0660000000003	-14.3460000000005	20.0912934377063	34.1164831145669	63.0488963006067	122.407970257743	110.254727634503
225	289.3695	237.3189	26	11	224	11.2	-1.79399999999987	0.220000000000482	1.80743907227872	26.7305738739071	43.9992071768811	127.046498728901	107.565983557116
226	290.4931	235.4065	26	11	225	11.25	22.4720000000002	-38.2480000000004	44.3610221703698	24.7217053104547	51.0003284997612	131.710747851312	103.250838078174
227	292.6044	235.5689	26	11	226	11.3	42.2259999999994	3.24800000000039	42.3507329334447	25.0163444329711	70.2166093412055	128.761197561868	98.7740545755511
228	292.6967	236.3131	26	11	227	11.35	1.84600000000046	14.8839999999996	14.9980389384742	31.7581345097426	92.2357732525592	124.162826146233	95.6904787224534
229	293.7633	236.471	26	11	228	11.4	21.3319999999999	3.15800000000024	21.5644890502881	67.8841738849555	109.332899826681	112.070027220563	94.1671619932996
230	295.4267	237.0928	26	11	229	11.45	33.2679999999993	12.4360000000001	35.5163894561365	113.702644808504	121.387049483355	102.736409247885	93.9574644635472
231	306.1258	233.6169	26	11	230	11.5	213.982000000001	-69.5180000000005	224.991219046434	159.749841194664	133.926157144254	97.8172874172913	94.0156168180544
232	318.916120380631	229.076957378213	26	11	231	11.55	255.80640761262	-90.7988524357398	271.443087551186	193.649455220391	143.265282654523	100.505380110231	93.6088309226952
233	330.6353	225.47	26	11	232	11.6	234.383592387379	-72.1391475642599	245.234020869273	211.015964456967	159.644555977355	105.885120720759	93.9762525167936
234	339.9451	223.3276	26	11	233	11.65	186.196000000001	-42.8480000000002	191.062559178926	199.968140403553	161.091158140518	107.445709771554	93.4004759368683
235	345.8568	221.7544	26	11	234	11.7	118.234	-31.4639999999997	122.348935639016	172.827920500542	161.47361131889	110.65160811784	93.9692635978254
236	354.3392	221.4572	26	11	235	11.75	169.648	-5.94400000000007	169.752098779367	159.539270760046	144.634246334821	109.254961197283	97.3354745470827
237	361.1257	221.5474	26	11	236	11.8	135.73	1.8040000000002	135.741988036127	128.532861060646	130.794150879256	107.42331188856	97.7223103964316
238	352.1879	221.3711	26	11	237	11.85	-178.756	-3.52599999999995	178.790772166798	111.931258180812	119.534468188958	107.681112645811	94.3920157413271
239	350.4859	221.9616	26	11	238	11.9	-34.04	11.8099999999998	36.0305106819206	89.3003522660894	105.558519716428	108.196124854938	90.2594427643368
240	348.6945	222.7741	26	11	239	11.95	-35.8280000000002	16.25	39.3409212398492	88.7603812579699	99.9161667523251	106.893561391074	86.5431945410761
241	346.6526	224.7334	26	11	240	12	-40.838	39.1859999999997	56.5975692057528	79.5296656178701	84.5837652503106	97.3220222860471	84.0889782061816
242	352.3174	228.2206	26	11	241	12.05	113.296	69.744	133.042132995529	82.5841783722096	71.5813411225975	84.3234554345028	82.9080618374945
243	358.938140195071	227.836721988771	26	11	242	12.1	132.41480390142	-7.67756022458002	132.637193966299	87.9010753238381	55.7176693142661	73.3677186171954	82.9237367499769
244	360.8994	226.1834	26	11	243	12.15	39.22519609858	-33.0664397754197	51.3030744536184	79.8671782345318	55.3010915693579	64.3929816159931	83.1975554416074
245	357.6127	226.4344	26	11	244	12.2	-65.7339999999999	5.0200000000001	65.9254059979913	54.4023009872251	52.3135114632576	60.89202846675	83.3524303555312
246	358.0987	225.7722	26	11	245	12.25	9.7199999999998	-13.2440000000003	16.4280837592217	31.9056730106621	50.0097982372728	62.9602012428532	82.5594283011893
247	358.3833	225.7451	26	11	246	12.3	5.69200000000023	-0.541999999999803	5.7177467589954	28.0180047665062	37.8527599897498	66.6834232309949	82.3104936166334
248	359.389	225.8086	26	11	247	12.35	20.1139999999998	1.2700000000001	20.1540540834839	16.7259476026772	27.2009690454325	64.6212053364214	83.1402229098813
249	360.9181	226.2561	26	11	248	12.4	30.5819999999994	8.94999999999982	31.8647332328385	20.1524182400137	23.2274435155587	68.4488583081111	84.3381810715187
250	361.3555	226.0754	26	11	249	12.45	8.7480000000005	-3.61400000000003	9.4651201788466	21.3032189922744	21.8678901811749	70.3499798342668	85.0149472768041
251	363.0169	225.8398	26	11	250	12.5	33.2280000000003	-4.7120000000001	33.5604369459043	22.4962650802029	41.3366372353958	70.3606689950718	82.2406669760511
252	363.3973	225.4105	26	11	251	12.55	7.60799999999904	-8.58599999999967	11.471750520299	18.4368822646112	61.7855053393923	65.3107435647584	77.0872162754799
253	364.6613	225.0821	26	11	252	12.6	25.2800000000002	-6.56800000000032	26.1192845231261	27.0098327596726	73.5247413585767	59.9623527791951	74.9377434126119
254	364.5362	225.6468	26	11	253	12.65	-2.5019999999995	11.2940000000003	11.5678191548798	62.5208562307778	81.5966250468643	58.9494011116604	73.8894145561561
255	367.0564	226.3501	26	11	254	12.7	50.4039999999998	14.0659999999997	52.3298726541539	102.26779168651	88.386448205276	56.0532525932224	74.0101609149975
256	377.4633	228.1167	26	11	255	12.75	208.138	35.3320000000002	211.11555430143	124.553217636951	90.7115397528709	55.863895405096	71.9980417810533
257	387.8769	226.6941	26	11	256	12.8	208.271999999999	-28.4520000000003	210.206427798961	144.756367829117	92.768727139767	57.1976753447067	69.1012201189383
258	394.5537	225.0455	26	11	257	12.85	133.536	-32.9719999999998	137.546414275328	149.763063650879	92.7237365129578	58.5993331739521	66.121091410684
259	400.1665	225.4746	26	11	258	12.9	112.256	8.58200000000011	112.583570115714	118.902223274964	94.6713587077621	60.4802372880992	66.3606605613249
260	403.8	226.8014	26	11	259	12.95	72.6700000000005	26.5359999999998	77.3633517629638	83.2696625930238	90.2386150052699	63.1363331625346	66.6901824276951
261	406.3396	228.0739	26	11	260	13	50.7920000000001	25.4500000000002	56.8113524218533	60.894255388965	70.3911535747963	67.1593116660551	68.1135915645598
262	406.2121	229.671	26	11	261	13.05	-2.54999999999995	31.9419999999997	32.04362438926	44.5863495864069	52.6098453500211	69.8509771164571	66.0170552180008
263	406.9715	230.7057	26	11	262	13.1	15.1879999999994	20.6940000000003	25.6693782550337	30.7141663596604	43.6739249893274	76.5077682080284	65.4503186259644
264	408.2794	231.5416	26	11	263	13.15	26.1580000000004	16.7179999999996	31.0440411029235	21.8800838746285	39.3638495293341	83.3858474963191	67.2939838829667
265	408.6574	231.6728	26	11	264	13.2	7.55999999999972	2.62400000000014	8.00243562923167	21.9500281070183	37.8862181197932	87.1282933632449	68.7140914906878
266	408.0789	231.9274	26	11	265	13.25	-11.5700000000004	5.09200000000021	12.6409399966937	26.4535945896898	43.6070835792392	81.0358823192534	70.6046195704405
267	409.0214	233.2446	26	11	266	13.3	18.850000000001	26.3439999999997	32.3933455512089	34.1413494722614	46.9332270931472	71.5190170068816	72.4683104677232
268	410.9987	234.6213	26	11	267	13.35	39.5459999999991	27.534	48.1872106683914	45.058269879926	60.2917999030991	67.6209774849466	72.8052479491134
269	414.237	235.8795	26	11	268	13.4	64.7660000000008	25.1640000000003	69.4828155157814	65.3340832838499	72.100336284876	64.2724628145387	72.3375348059985
270	417.2505	236.7231	26	11	269	13.45	60.2699999999993	16.8719999999996	62.5870376675546	71.916426079276	84.01797172122	63.0303850211233	72.4898374669422
271	422.9515	236.7251	26	11	270	13.5	114.02	0.040000000000191	114.020007016313	94.1300052165084	91.6806110637106	65.8665141340477	72.5977499958503
272	426.2167	236.7065	26	11	271	13.55	65.3039999999999	-0.371999999999844	65.3050595283396	110.059323097491	90.4281886637422	66.7233668712433	72.8370537737038
273	434.1483	237.4102	26	11	272	13.6	158.632	14.074	159.255106354553	122.977673562514	91.5680299805658	70.9382844727338	73.052069565289
274	441.5521	238.2949	26	11	273	13.65	148.076	17.6940000000002	149.129404920693	118.027138843571	89.1810760997432	75.638566654273	73.9207283529376
275	447.7987	239.4849	26	11	274	13.7	124.932	23.8	127.178789992671	108.939951248208	88.1745519224534	81.3749303881533	76.0308217701621
276	451.993398628129	241.010070632972	26	11	275	13.75	83.8939725625801	30.5034126594398	89.2673334215995	89.0060547446232	88.1259446888562	85.345343735785	71.6545378843296
277	452.6831	241.7251	26	11	276	13.8	13.7940274374205	14.3005873405599	19.8691215515254	68.3028291019957	86.5135066493394	87.7389455907398	67.5002316779234
278	449.8	240.9742	26	11	277	13.85	-57.6620000000003	-15.018	59.5856238366272	53.3714302823928	81.5847690423684	87.0111627242747	64.9047506806666
279	447.5208	240.8925	26	11	278	13.9	-45.5840000000001	-1.63399999999967	45.6132767075553	58.2247505341412	79.17679702367	84.1948323238979	63.0303326635069
280	445.1077	241.9285	26	11	279	13.95	-48.2619999999997	20.72	52.5217958946567	64.0870620504704	78.7318890550865	81.8433417713497	62.3243176052941
281	439.5511	240.767	26	11	280	14	-111.132	-23.2300000000004	113.533934680341	74.1634833401136	79.0100764078593	78.0361883256455	61.387176478124
282	440.3431	238.439	26	11	281	14.05	15.8399999999995	-46.5600000000001	49.1806791331717	90.0507649453442	85.0497025177373	75.8231304309505	62.6156378940868
283	434.8632	237.9885	26	11	282	14.1	-109.598	-9.0100000000001	109.967730284843	104.09234782778	82.4542954679836	69.5963709225496	64.2871190269936
284	428.6344	237.4448	26	11	283	14.15	-124.576	-10.874	125.049684733709	99.7954022815775	79.2085885480526	64.4556092095562	69.3367585989065
285	422.7262	235.7866	26	11	284	14.2	-118.164	-33.1639999999999	122.729710306837	106.012342985004	75.5121316202461	64.9333501770792	73.8346434081599
286	418.1747	235.1036	26	11	285	14.25	-91.0300000000007	-13.6599999999999	92.0492069493275	90.7451075958536	67.9464319624347	62.2731934494057	74.548642069412
287	415.4155	238.0179	26	11	286	14.3	-55.1839999999993	58.2859999999999	80.2653826503052	68.3664121507609	65.1327542125616	63.4814463489651	77.7711696302176
288	414.1131	239.0816	26	11	287	14.35	-26.0480000000007	21.2740000000002	33.6315533390898	46.9319154127119	57.6079728027309	62.1885238763866	78.7485363855162
289	414.6896	238.7648	26	11	288	14.4	11.5300000000002	-6.33600000000001	13.1562075082451	36.097461643292	49.7344213954424	61.7882025124751	81.3193185188903
290	413.9131	238.7188	26	11	289	14.45	-15.53	-0.920000000000414	15.557226616592	24.2531654401191	51.1348112990719	61.6182501894649	81.7302768025832
291	415.264	237.3915	26	11	290	14.5	27.0180000000005	-26.5459999999996	37.8769381022279	24.4708380096081	45.5363104909521	56.9078388222003	80.514666373458
292	414.2595	237.7047	26	11	291	14.55	-20.0900000000001	6.2639999999999	21.0439016344404	31.102430640124	41.913190180193	58.5079089169304	80.4245491429203
293	415.9639	238.0344	26	11	292	14.6	34.0880000000004	6.59400000000005	34.7199161865352	55.3377071854319	41.9227522847896	57.6359535812534	77.4419017842376
294	418.2439	238.4395	26	11	293	14.65	45.5999999999995	8.10200000000009	46.3141706608242	54.9751593386122	44.3678164768977	63.0349505435401	74.0863927033746
295	424.8969	240.0136	26	11	294	14.7	133.06	31.4819999999997	136.733609343131	59.5732149202669	47.7243687586837	66.2943564281666	77.5610702955416
296	425.2196	241.7877	26	11	295	14.75	6.45399999999995	35.4820000000001	36.0641988681297	59.374666559971	45.8692456819659	63.751940403039	82.2204287148798
297	427.0095	243.0698	26	11	296	14.8	35.7979999999998	25.6419999999997	44.034179542714	57.6332023136714	51.8830636212992	67.8033936696955	83.2472062397506
298	425.3253	242.9845	26	11	297	14.85	-33.6839999999995	-1.70599999999979	33.7271743850558	40.1110303319356	57.663934359776	70.4859100467578	82.78966617794
299	426.5683	244.3954	26	11	298	14.9	24.8599999999999	28.218	37.6068494293259	36.7633320253196	76.3354796916378	78.4438047138826	81.8990721478453
300	427.8285	246.5036	26	11	299	14.95	25.204	42.1640000000002	49.1227494344526	44.1929123223314	81.4539015572613	81.6172118338167	81.9037151165913
301	426.951	246.9082	26	11	300	15	-17.55	8.09199999999976	19.3257073350497	55.9532021595809	81.9675703151259	82.9931444212705	81.277708611163
302	430.3307	249.1563	26	11	301	15.05	67.5939999999991	44.9619999999999	81.1820810277728	95.0377570696041	93.6935971591979	85.02596785489	85.6188617821729
303	433.3975	245.6924	26	11	302	15.1	61.336	-69.2779999999999	92.5286235713035	122.796772782587	99.049067808726	85.2874326459256	90.6286822793374
304	444.0797	241.0397	26	11	303	15.15	213.644	-93.0539999999996	233.029623979442	127.171808604932	112.519792950868	83.717176197193	94.2484573676111
305	453.0925	238.3841	26	11	304	15.2	180.255999999999	-53.1120000000004	187.917827999367	143.194281996064	115.51005490895	90.1887904140041	95.3777778006498
306	455.1444	238.2011	26	11	305	15.25	41.0380000000009	-3.65999999999985	41.2008864467753	142.144933457871	120.117043160575	102.167663980354	98.5584095414489
307	461.841871252021	242.693719080676	26	11	306	15.3	133.94942504042	89.8523816135202	161.294447983434	130.001828832131	118.168872088481	103.012966130536	102.302481973683
308	464.6309	246.0503	26	11	307	15.35	55.7805749595798	67.1316183864798	87.2818808803365	108.223337035312	112.910930932075	103.390808479493	105.562399251353
309	456.2112	244.223	26	11	308	15.4	-168.394	-36.5459999999996	172.314100850742	113.062277716218	91.0988727027482	102.009941783215	106.335421034911
310	452.3091	244.8444	26	11	309	15.45	-78.0420000000004	12.4279999999999	79.0253690152729	93.1434621808972	98.9236792707468	102.189180043718	108.128997539015
311	449.0394	244.8672	26	11	310	15.5	-65.394	0.45599999999979	65.3955898513042	83.6769284062795	122.367757645582	105.647578400126	110.075474629937
312	447.1426	247.3002	26	11	311	15.55	-37.9359999999997	48.6599999999999	61.7003703068301	52.1959165733653	112.332335101874	112.729814647415	111.547648714757
313	445.4715	248.3944	26	11	312	15.6	-33.4220000000005	21.884	39.9492120072478	89.6240215061814	107.732549150261	123.621410977421	111.862861723245
314	444.7999	248.0709	26	11	313	15.65	-13.4320000000002	-6.46999999999991	14.9090416861717	131.673237574945	91.5000906155634	125.461964191682	112.97343064145
315	442.127052957028	235.033776234376	26	11	314	15.7	-53.4569408594393	-260.74247531248	266.165893679353	131.521208022851	88.8683051784859	124.461199173133	115.524378581725
316	440.5493	221.3423	26	11	315	15.75	-31.5550591405599	-273.82952468752	275.641670195124	131.788169894243	91.1781136396762	133.364878679859	121.631867583241
317	442.5028	219.0039	26	11	316	15.8	39.0699999999993	-46.7680000000001	60.9402225463606	130.804264657761	107.29075720635	136.80157027767	124.908313138754
318	442.3522	216.9452	26	11	317	15.85	-3.01199999999994	-41.1739999999998	41.2840213642031	88.1125888507904	134.331891022768	140.638888455948	125.335435090825
319	441.8688	216.8195	26	11	318	15.9	-9.66799999999921	-2.5139999999999	9.98951550376615	50.682989704407	159.825055680616	134.22703735594	128.402583298935
320	443.4142	214.6848	26	11	319	15.95	30.9079999999994	-42.6940000000002	52.7075146444981	83.0603063898482	149.998719075519	134.640783244213	128.798865760475
321	442.1808	210.4355	26	11	320	16	-24.6680000000003	-84.9860000000001	88.4936744632069	136.875612151293	144.361999714136	137.157804838604	130.295486109088
322	445.083960048002	199.679054240055	26	11	321	16.05	58.0632009600401	-215.1289151989	222.826805973567	188.84584670347	161.270805453466	138.069329574624	130.435931193662
323	450.842803072646	185.269165108827	26	11	322	16.1	115.17686049288	-288.19778262456	310.360550171425	211.884849300248	173.545227761635	138.438290800564	128.892240113411
324	455.0106	172.437	26	11	323	16.15	83.3559385470801	-256.64330217654	269.840688264656	238.041009723865	176.953984096316	142.229685085706	123.28336564775
325	456.182	164.124	26	11	324	16.2	23.4280000000001	-166.26	167.902527628384	239.481304517084	180.41326130994	140.859966749447	119.548002963666
326	461.0146	154.2828	26	11	325	16.25	96.6519999999991	-196.824	219.274476581292	210.214843371977	183.137496037532	141.096071186128	120.026998635393
327	462.6173	142.8936	26	11	326	16.3	32.0540000000005	-227.784	230.028279939663	165.062121489161	168.847901942898	146.803660146973	116.925395570341
328	455.9985	147.7366	26	11	327	16.35	-132.376	96.8600000000004	164.028244445889	148.941673319633	142.54469057836	147.280061702157	115.808628770856
329	454.9011	149.6478	26	11	328	16.4	-21.9479999999999	38.2239999999996	44.0770788505768	128.2339823512	124.634314490796	154.795224814654	111.850412095862
330	451.6354	146.7515	26	11	329	16.45	-65.3139999999996	-57.9259999999999	87.3002867807428	98.2144993687117	131.721214423374	155.408551477233	110.679475970701
331	445.8683	147.2286	26	11	330	16.5	-115.342000000001	9.54200000000014	115.736021739129	74.8745377847433	137.83014265812	154.943393818051	109.770099353177
332	442.0973	145.905	26	11	331	16.55	-75.4199999999992	-26.472	79.9308650272213	84.2065074924316	132.336514840479	148.14204773991	110.783145284697
333	441.2258	143.7049	26	11	332	16.6	-17.4300000000005	-44.0019999999998	47.3284365260464	114.500755527116	121.01489564268	134.163069249401	111.170059312076
334	436.7201	144.2356	26	11	333	16.65	-90.1139999999998	10.6139999999999	90.7369273890182	147.42630296504	132.636465532993	121.104767103817	111.826017323701
335	424.783705369701	144.463828919784	26	11	334	16.7	-238.72789260598	4.56457839567975	238.771526954163	166.458530312247	130.403841644525	114.634806754199	105.694201411463
336	410.800302643133	143.476893517511	26	11	335	16.75	-279.66805453136	-19.7387080454598	280.363758928752	167.155253500617	126.74929159857	106.689118590928	99.0678236747282
337	402.2937	141.4079	26	11	336	16.8	-170.13205286266	-41.3798703502198	175.092001763256	181.066423573555	127.436193536921	97.0492208630111	98.4025999776491
338	400.6817	139.4442	26	11	337	16.85	-32.2400000000005	-39.2740000000003	50.8120524678944	146.306927761935	125.781447920442	90.978369085764	98.3979090466236
339	392.8226	141.0155	26	11	338	16.9	-157.181999999999	31.4260000000002	160.292777753708	106.0722802321	117.575219716838	89.4737868357839	98.3364991973031
340	390.7036	143.478	26	11	339	16.95	-42.3800000000006	49.2500000000001	64.9740478960643	88.4138567615952	97.5483990850239	86.7181686971896	97.7257246108792
341	387.27114455306	145.451853149578	26	11	340	17	-68.6491089387994	39.4770629915598	79.1905212795744	84.4076423402673	75.5480945237351	82.3823938677489	96.8543624965361
342	383.198	146.9502	26	11	341	17.05	-81.4628910612009	29.9669370084399	86.7998844107346	54.0840158601219	61.7619268855428	83.4969609947694	91.8530376949429
343	381.9458	147.845	26	11	342	17.1	-25.0439999999992	17.8960000000001	30.7809803612549	48.7898704081126	60.9418425288479	83.9018278235876	85.036890646507
344	381.899	147.4138	26	11	343	17.15	-0.936000000000377	-8.6239999999998	8.67464535298113	45.0239088153706	46.3111081385746	81.4223495616956	78.932880638059
345	380.0134	147.0255	26	11	344	17.2	-37.7120000000002	-7.7660000000003	38.5033206360181	35.1099970094904	43.0324957498539	70.5284360734784	75.4068568021158
346	377.1736	148.0473	26	11	345	17.25	-56.7959999999994	20.4360000000003	60.3607133158641	37.4760427174285	38.0154961369279	57.0395761633283	74.9637198227729
347	375.7447	149.2404	26	11	346	17.3	-28.578	23.8619999999997	37.2303253813338	38.5382004170273	39.5577284526176	50.0015398083255	74.7193544981353
348	373.6281	149.4839	26	11	347	17.35	-42.3320000000001	4.87000000000023	42.6112089009454	37.2751210915951	42.0222077267332	49.5157563910898	77.167769246217
349	373.7652	150.1696	26	11	348	17.4	2.74199999999951	13.7139999999999	13.9854338509749	31.0070834584852	45.2694794065528	41.8777735799517	76.7197612301757
350	374.1919	151.7214	26	11	349	17.45	8.53399999999965	31.0359999999997	32.1879240088574	44.0054598957447	43.508473061933	40.0428977445256	77.6819337359182
351	375.5897	152.1108	26	11	350	17.5	27.9560000000004	7.78800000000047	29.0205251503143	46.5683727360379	38.5310578029216	38.765331175021	76.6447763102723
352	376.8578	157.0621	26	11	351	17.55	25.3620000000001	99.0259999999995	102.222207567631	52.0007583960782	38.2411527311082	35.5640276499762	75.2940497409392
353	377.8058	159.6662	26	11	352	17.6	18.9599999999996	52.0820000000003	55.4257731024116	49.7418250322709	38.0896702533317	35.910712043613	75.5080741909248
354	379.6086	160.6575	26	11	353	17.65	36.0560000000009	19.8259999999999	41.1473621511764	46.0550321473581	37.4444390213288	36.7609941723007	74.9816091751862
355	380.3071	161.4343	26	11	354	17.7	13.9699999999993	15.5360000000002	20.8932571898205	32.4768455664716	37.0532997391972	36.1789068500325	74.6674578464427
356	380.7462	161.1387	26	11	355	17.75	8.78199999999993	-5.91200000000015	10.5865607257504	29.6109677706255	39.5151662131141	43.2383210546182	74.9457187710132
357	379.8778	162.6194	26	11	356	17.8	-17.3680000000002	29.6140000000003	34.3312746631992	22.8881196465794	31.5703268473349	52.3894881332595	75.4104776742402
358	381.7004	161.6705	26	11	357	17.85	36.4520000000005	-18.9780000000002	41.096384123181	24.3647744461236	29.7992163604928	63.3571694066701	74.8712552980895
359	381.397	161.4473	26	11	358	17.9	-6.06800000000021	-4.46399999999983	7.53312153094592	32.9753002788701	28.2525089380486	63.9657356245674	71.9265806796706
360	382.5845	160.68	26	11	359	17.95	23.75	-15.3460000000001	28.2765311875414	30.6638081281982	28.849340638132	68.6456987746467	72.516655187164
361	381.6937	163.2097	26	11	360	18	-17.8160000000003	50.5939999999998	53.6391898894828	29.9874649503602	47.9455843063148	70.9071587527957	73.9121141308379
362	382.5412	162.4492	26	11	361	18.05	16.9500000000005	-15.2100000000002	22.77381390984	33.6168982295178	66.5378235354108	67.091138487109	77.1913871288042
363	384.4067	162.7247	26	11	362	18.1	37.3099999999999	5.51000000000045	37.7146682339909	33.3339068301404	88.6246685600085	67.114320558262	79.3634147015827
364	383.2551	163.2926	26	11	363	18.15	-23.0319999999995	11.3579999999996	25.6802879267341	62.9158683337595	90.4870322278061	68.5408687886768	83.0923000610705
365	381.973	163.6927	26	11	364	18.2	-25.6420000000003	8.00200000000018	26.8615741906542	102.411838942623	100.238097810096	78.806479619407	84.4900485361096
366	372.0113	165.2157	26	11	365	18.25	-199.234	30.4599999999999	201.548997407578	147.261872169657	102.299151292477	92.851861378698	85.117009996769
367	375.714916068917	175.586930521541	26	11	366	18.3	74.0723213783394	207.42461043082	220.253666954159	147.357166226094	102.611950126883	100.819415540155	85.9569924036477
368	384.7349	185.0845	26	11	367	18.35	180.39967862166	189.95138956918	261.964834369158	167.142288790052	104.429424756031	100.226754205089	85.6721044174386
369	384.9729	186.3705	26	11	368	18.4	4.75999999999999	25.72	26.1567582089219	141.682434251195	108.829228639305	101.975387779389	85.9743260095662
370	381.4799	191.6007	26	11	369	18.45	-69.8599999999999	104.604	125.787187010442	102.812061311143	128.763618600682	104.990412629802	85.8909429878645
371	380.27	188.0909	26	11	370	18.5	-24.1980000000001	-70.1959999999997	74.2497247132941	61.5969773424055	137.758138451081	109.058897086655	85.5689110916318
372	380.5448	186.8253	26	11	371	18.55	5.49600000000055	-25.3120000000001	25.9018022538976	70.3012910525159	135.101007544899	118.818746607632	83.7336521782887
373	379.2878	189.3211	26	11	372	18.6	-25.1400000000001	49.9160000000001	55.8894145254717	90.3849484113121	111.82883985017	122.816117359552	83.5697199976763
374	379.8961	192.7515	26	11	373	18.65	12.1659999999997	68.6079999999998	69.6783267594736	133.833842650967	113.463743330973	129.42360594984	88.2731924327589
375	385.551016462994	202.546611573855	26	11	374	18.7	113.098329259881	195.9022314771	226.205473804423	167.389953778655	109.742727449509	132.801190222187	94.100785629482
376	393.426044438687	214.810628045117	26	11	375	18.75	157.500559513859	245.28032942524	291.49419591157	162.060702357934	115.818642880832	126.99569893892	96.5459150656443
377	399.2272	222.5649	26	11	376	18.8	116.02311122626	155.08543909766	193.682357892337	156.62619560943	135.025543088381	119.524496674036	96.432894150007
378	400.688	222.6279	26	11	377	18.85	29.2160000000001	1.26000000000033	29.2431574218655	129.100506487706	141.202809963074	107.987039428207	96.6295869874936
379	402.5291	223.6896	26	11	378	18.9	36.8220000000008	21.234	42.5057930169531	97.8034431106972	150.017983260376	107.982916394565	98.0736861926216
380	406.665	225.2736	26	11	379	18.95	82.7179999999998	31.6799999999995	88.5770281958022	102.661132398107	136.838761843691	103.136187201082	97.8512915297065
381	413.3155	224.1163	26	11	380	19	133.009999999999	-23.1459999999998	135.008879026529	120.344917568213	116.233259426759	100.230663430468	98.6722816365608
382	422.3582	218.0329	26	11	381	19.05	180.854	-121.668	217.970804329387	143.409770911321	103.947985803173	100.376165869468	99.5233160663743
383	426.4316	213.7881	26	11	382	19.1	81.4679999999998	-84.8960000000005	117.662083272395	144.577017199677	104.145239006244	100.025119437091	101.084924785139
384	430.66764275196	207.129889940872	26	11	383	19.15	84.7208550391997	-133.16420118256	157.830059732493	134.66307574282	102.502089458157	108.005516076841	101.28371064861
385	432.194	202.6628	26	11	384	19.2	30.5271449608006	-89.34179881744	94.413259637583	105.234839208238	96.529646952656	109.395091639557	102.224308888778
386	428.0424	203.6697	26	11	385	19.25	-83.0320000000006	20.138	85.4391717422407	87.9455604442756	84.6426839801037	100.239968752591	98.2136640538236
387	425.9273	200.8292	26	11	386	19.3	-42.3019999999997	-56.8100000000004	70.8296216564794	61.594408004993	65.7267886505556	92.0463727598591	94.2280677638193
388	427.4784	200.6556	26	11	387	19.35	31.0220000000004	-3.47199999999987	31.2156894525817	48.4822767056346	58.8474289111075	93.0324197698981	89.2082821883002
389	426.5456	201.5664	26	11	388	19.4	-18.6560000000009	18.2159999999999	26.07429753608	34.6222922173875	65.9930488933066	94.1719846058538	91.2487366713741
390	427.6185	200.602	26	11	389	19.45	21.4580000000001	-19.2879999999997	28.8526031407911	26.2187380928729	81.9514214354224	90.7121704296105	90.0286106748916
391	428.2924	201.0459	26	11	390	19.5	13.4780000000001	8.8779999999997	16.1392493010052	29.7492973779395	84.2466780784227	88.2856661864669	89.6804727606176
392	429.2637	202.1098	26	11	391	19.55	19.4259999999997	21.2780000000004	28.8118510339062	70.3916897816202	80.1447597165454	80.2278855251165	92.0001487947857
393	430.3669	204.29	26	11	392	19.6	22.0640000000003	43.6039999999997	48.8684858779151	115.42056616521	81.9196005335518	79.3537322107266	95.0084020538111
394	433.669901970139	215.268189743144	26	11	393	19.65	66.0600394027801	219.56379486288	229.286259554483	133.871063939458	85.8418797535506	73.1438153473796	95.4398828395685
395	438.1869	227.1376	26	11	394	19.7	90.3399605972197	237.38820513712	253.996985058741	134.070781340218	84.894693906565	71.6474275553687	91.3656553601396
396	442.1068	230.8801	26	11	395	19.75	78.3980000000008	74.8500000000001	108.391738172243	134.089903689164	91.9286483928301	69.4316291687275	85.0316713345716
397	443.5895	231.0326	26	11	396	19.8	29.6539999999993	3.05000000000007	29.8104380377069	101.292069725481	94.7289823996775	68.9316388536027	81.9884429518246
398	441.5078	232.3211	26	11	397	19.85	-41.6340000000002	25.77	48.9640976226461	54.3688216479198	99.8600355103457	70.4295249483934	82.2210510868563
399	444.1527	234.2352	26	11	398	19.9	52.8980000000001	38.2819999999998	65.2970897360671	49.9862328462023	80.2945818014527	74.5145569481833	82.0028861620222
400	444.6697	235.0548	26	11	399	19.95	10.3399999999999	16.3920000000002	19.3807446709357	55.3871834591371	61.3434336753151	76.9210341487008	80.7153990365379
401	440.6443	236.6336	26	11	400	20	-80.5079999999998	31.576	86.4787941636559	65.6301673315272	54.6165802590322	79.1302820907673	78.4463033850348
402	441.4601	239.3547	26	11	401	20.05	16.3160000000005	54.4220000000001	56.8151911023806	59.2970938774244	57.7185179906601	83.624131720103	73.9756662583105
403	438.6332	235.2197	26	11	402	20.1	-56.5380000000005	-82.7000000000004	100.179016984597	68.3180457027103	58.939449363235	89.9916846705316	73.2198170914687
404	437.499	236.4612	26	11	403	20.15	-22.6839999999993	24.83	33.6317224655528	59.2469276718621	63.187234142816	82.874249602296	75.0043896637964
405	436.0143	233.5991	26	11	404	20.2	-29.6940000000006	-57.242	64.4855037973655	60.0498525221831	68.9473743908365	73.3362190807223	79.6119655098588
406	434.5457	232.16	26	11	405	20.25	-29.3719999999996	-28.7819999999999	41.1232040094151	52.2487313949428	66.3319157887046	69.8233739165527	83.238552972966
407	431.5085	231.9985	26	11	406	20.3	-60.7439999999997	-3.22999999999979	60.8298153539854	67.0773744082077	72.5192810405285	71.93051314379	87.4051052542553
408	433.9243	230.1225	26	11	407	20.35	48.3159999999998	-37.5200000000001	61.1734113483954	69.5767030789628	80.1233338307174	71.4096824038145	91.7369633025512
409	429.1836	227.5604	26	11	408	20.4	-94.8140000000001	-51.2420000000003	107.774937531877	73.416903905547	85.4539174031393	69.8337877181905	94.9278496901803
410	432.8615	226.4252	26	11	409	20.45	73.5579999999993	-22.704	76.9821471511408	84.988709558874	85.3290044861295	70.7186276434652	95.5771243031802
411	429.8466	226.5141	26	11	410	20.5	-60.2979999999991	1.77800000000047	60.3242081423361	107.997936266492	85.0301675740731	68.6069405836027	96.0590206694794
412	429.707	220.5813	26	11	411	20.55	-2.7920000000006	-118.656	118.68884362062	103.830460398071	86.1425082969199	67.7234469915045	96.0537326802971
413	422.253	215.8833	26	11	412	20.6	-149.08	-93.9600000000002	176.219544886485	101.081305893296	83.879915444394	67.0859019722109	95.6931075905043
414	418.5496	213.6073	26	11	413	20.65	-74.0679999999998	-45.5199999999996	86.9375581897717	96.6434312425992	76.480341293565	76.8649639802132	91.0541948004578
415	416.0696	211.646	26	11	414	20.7	-49.6000000000004	-39.2260000000005	63.2363746272671	87.2963070349658	72.4898808960939	87.5765034643489	85.650989321889
416	414.5194	210.5358	26	11	415	20.75	-31.0039999999992	-22.2039999999998	38.1348348888512	59.761894622296	70.8819653785008	97.0454767772046	83.166919681125
417	410.9222	210.4782	26	11	416	20.8	-71.9440000000009	-1.15200000000016	71.9532225824537	49.1302221890592	62.9276129424805	105.878571654908	83.2047592106445
418	411.142	208.5634	26	11	417	20.85	4.39600000000041	-38.2959999999997	38.5474828231362	43.8984558988916	54.0484701137043	113.044401656709	82.1751514550957
419	409.4775	208.8498	26	11	418	20.9	-33.2899999999995	5.72799999999972	33.7791960235877	45.1204995144025	68.2760105572871	115.341142432177	80.7584741711378
420	408.6161	207.2082	26	11	419	20.95	-17.2280000000001	-32.8319999999997	37.0775431764293	38.5589188499952	89.8240024425684	114.23321445766	80.6720551712947
421	406.7344	208.3715	26	11	420	21	-37.6340000000005	23.2659999999998	44.2450529664055	48.3350456051127	109.060785980336	112.987759248192	78.9477078143398
422	406.3558	206.4512	26	11	421	21.05	-7.57200000000012	-38.4059999999999	39.1453192604173	87.421798925515	125.614635012896	108.483333640491	78.386156804638
423	403.8896	210.0605	26	11	422	21.1	-49.3240000000003	72.1859999999998	87.4281165987236	135.749548986245	142.208887869024	101.394530510477	77.6771736245065
424	404.858287935504	221.480136564822	26	11	423	21.15	19.3737587100804	228.39273129644	229.212962625599	173.00107244627	154.20194357079	99.2341399986196	83.3797625295613
425	408.3412	234.9737	26	11	424	21.2	69.6582412899204	269.87126870356	278.71629348008	212.670351175796	155.976548019225	97.9657595630557	88.232956230246
426	411.2235	246.1326	26	11	425	21.25	57.6459999999997	223.178	230.502670266528	236.082730132935	155.093553117882	96.5104654456974	89.3466552619474
427	413.9263	257.6955	26	11	426	21.3	54.0560000000005	231.258	237.491712908051	220.982088216064	154.039054338502	94.479005277499	89.3046412845743
428	421.1073	264.9738	26	11	427	21.35	143.62	145.566	204.490011384419	176.203547052206	148.74059090725	92.9406205063769	89.8195378816695
429	424.499	271.8704	26	11	428	21.4	67.8340000000003	137.932000000001	153.709753041244	137.186033789495	130.192269439952	91.6831606240851	87.4770734266339
430	426.5305	273.7108	26	11	429	21.45	40.6299999999999	36.8079999999998	54.8235876607868	95.4077575012071	106.107516683543	90.6254826991241	86.8133048703089
431	427.9826	274.7242	26	11	430	21.5	29.0419999999995	20.2679999999998	35.4151039529741	61.3984516815638	83.9601449110587	89.2884750450769	85.6171083472966
432	429.3518	275.1368	26	11	431	21.55	27.3840000000007	8.25199999999995	28.6003314666113	39.4024506638397	63.3433755421022	89.0488666177714	83.3470665181623
433	431.0666	275.296	26	11	432	21.6	34.2959999999994	3.18399999999997	34.4434822862027	36.0114863148803	43.6723531437297	88.268445276802	79.5229220733168
434	432.7571	276.6827	26	11	433	21.65	33.8099999999997	27.7340000000004	43.7297479526238	30.7342560326224	29.1643776773805	89.8945610789095	78.4754357430199
435	434.4068	277.612	26	11	434	21.7	32.9939999999999	18.5860000000002	37.8687659159894	31.2789935829973	25.2744173790228	88.8894089961431	79.1049538750183
436	433.9788	277.7556	26	11	435	21.75	-8.55999999999995	2.87199999999984	9.0289525416849	25.9462546058956	23.4833969722714	81.6478337466903	79.5989744235951
437	435.3509	277.0004	26	11	436	21.8	27.4420000000009	-15.104	31.3240192184855	18.9263046909212	24.0586788970411	72.7307109142408	79.0799849897996
438	435.1137	277.3087	26	11	437	21.85	-4.7440000000006	6.16599999999949	7.77978740069414	14.5373484431654	27.7962996463544	66.5946741066301	78.9583925590925
439	434.7174	277.138	26	11	438	21.9	-7.92599999999993	-3.41400000000021	8.6299983777519	16.2325379119204	49.5968527178669	59.6130044210905	79.4289560893446
440	434.2843	277.8061	26	11	439	21.95	-8.66200000000049	13.3620000000008	15.9239846772103	16.838364211085	71.6713013087432	59.3933952829581	79.2552240719073
441	433.8057	277.0733	26	11	440	22	-9.57199999999943	-14.6559999999999	17.5048998854603	29.6463446868133	79.3355225823219	58.2464574464016	80.2580618329085
442	435.3707	277.7812	26	11	441	22.05	31.3	14.1579999999999	34.3531507143085	80.2674007448126	82.1180462863794	58.2107993958334	82.2546904945145
443	435.4071	274.1904	26	11	442	22.1	0.728000000000293	-71.816	71.8196897793356	128.805254174321	89.5169950695305	57.6513136361566	80.3521322103533
444	441.696222445395	262.713887937747	26	11	443	22.15	125.7824489079	-229.53024124506	261.735278667748	142.438507252723	90.0616311648005	57.7167314874202	76.0521499458535
445	450.1263	252.909	26	11	444	22.2	168.6015510921	-196.097758754941	258.613251824753	147.397728361674	93.5123731868935	60.2441481869808	72.8454609106469
446	454.4095	252.8536	26	11	445	22.25	85.6639999999993	-1.10799999999983	85.6711652774717	149.387645452248	93.0095179205317	62.6874834014928	71.252364695123
447	456.7197	254.7001	26	11	446	22.3	46.2040000000002	36.9299999999998	59.1492562590605	99.8558615847885	92.3629198946256	63.6809647021002	67.5115865253685
448	460.4349	256.4068	26	11	447	22.35	74.3040000000008	34.1339999999997	81.769275232205	58.2194921994659	87.5063276259588	64.9761646118082	63.8044218366657
449	460.3887	257.1091	26	11	448	22.4	-0.924000000001115	14.0460000000007	14.0763593304527	43.5805285883402	65.8366102569736	67.174751554604	61.1353723330627
450	462.3462	255.5196	26	11	449	22.45	39.1500000000008	-31.7900000000003	50.4314048981394	37.3281114275775	48.8169950652184	67.8849654446906	60.2715400514543
451	462.8379	255.9035	26	11	450	22.5	9.83399999999961	7.67800000000022	12.4763472218432	25.6250097996699	46.0394442206638	71.22764862074	59.9120899500096
452	463.9642	256.7255	26	11	451	22.55	22.5260000000003	16.4400000000001	27.8871704552473	31.8173589291586	45.2438831178211	75.4605143712575	60.0855687608871
453	462.8057	256.8241	26	11	452	22.6	-23.1700000000001	1.97199999999953	23.253767092667	39.414497930971	40.4353341540859	72.4358191439046	59.9044880217174
454	463.1846	254.6043	26	11	453	22.65	7.57799999999975	-44.3959999999998	45.038104977896	48.4983598529874	44.2878719444075	62.2097388127975	59.5795798241641
455	458.7863	255.0503	26	11	454	22.7	-87.9660000000001	8.91999999999996	88.4170999072013	53.1596548080647	42.2575577024877	56.8015128251507	59.7701994835245
456	461.6612	254.7116	26	11	455	22.75	57.4980000000005	-6.77399999999977	57.8956568319253	55.2456585085018	49.4457793209483	60.8568956435556	59.766763349578
457	461.7284	252.1528	26	11	456	22.8	1.34400000000028	-51.1759999999998	51.1936452306337	56.7583849596564	58.5581088478895	62.2924621364963	59.5676119422379
458	460.2151	252.892	26	11	457	22.85	-30.2660000000003	14.7839999999997	33.6837855948527	45.1006174740045	57.3653106618503	61.0141695667013	60.4136299241304
459	462.683	251.9827	26	11	458	22.9	49.3579999999997	-18.186	52.6017372336691	50.3931987889093	58.5828673686214	62.6577402450349	61.0596400835712
460	464.1443	252.3486	26	11	459	22.95	29.2259999999999	7.31800000000021	30.1282624789415	63.9565628877143	64.786030585083	61.1496848199505	61.2527348107445
461	461.4309	249.1193	26	11	460	23	-54.2679999999996	-64.5859999999999	84.3585634064494	59.4849628151989	75.6743470664475	61.5777224536176	62.4899337667785
462	456.9772	245.173	26	11	461	23.05	-89.0740000000005	-78.9260000000002	119.010465724659	60.4073497775864	79.3410411551715	61.9603381259408	62.2034196850856
463	456.811560140068	244.631477179963	26	11	462	23.1	-3.31279719863915	-10.8304564007398	11.3257852322758	84.4714436961616	81.5930049793167	62.1576624072782	60.7174801219022
464	459.0904	242.9022	26	11	463	23.15	45.5767971986393	-34.5855435992604	57.2136720456067	100.955495343986	81.0276085456622	61.442428160908	55.7567946840794
465	460.368963980353	235.489216349459	26	11	464	23.2	25.57127960706	-148.25967301082	150.448732071818	94.7255194226287	80.0418119374132	59.2962507800683	49.9636269195302
466	459.9307	227.1618	26	11	465	23.25	-8.76527960705971	-166.54832698918	166.77882164557	103.701047143434	73.7096655862868	56.8460432976632	48.2455022517502
467	457.949658938518	223.2408074222	26	11	466	23.3	-39.6208212296403	-78.4198515560001	87.8605861178732	101.647867313738	65.3625674039921	55.4542591823755	47.2812529756728
468	455.4341	221.9882	26	11	467	23.35	-50.3111787703597	-25.0521484439997	56.2034238363046	75.6121801786648	66.950014152706	55.8510952364527	45.5687033562264
469	453.4452	220.7414	26	11	468	23.4	-39.778	-24.9360000000001	46.9477728971248	46.4638358285879	64.3019889531946	54.9445286125384	45.8339474759306
470	452.4977	220.3816	26	11	469	23.45	-18.9499999999998	-7.19600000000014	20.2702963964515	35.9996153853556	53.8064709750535	54.6205041767984	44.7751077916529
471	452.8904	221.3574	26	11	470	23.5	7.85399999999981	19.5160000000004	21.0370998951855	30.1989811619776	38.0177395288789	53.7522189128169	45.4942405324377
472	453.9249	219.9126	26	11	471	23.55	20.6899999999996	-28.8960000000003	35.5394839017114	26.9561105926511	31.5674772095795	48.9463249989137	45.4853317157219
473	454.8435	220.9155	26	11	472	23.6	18.3720000000005	20.0580000000002	27.2002527194147	32.0007617714422	30.1091854935887	48.9991410998999	44.9443921482908
474	453.5684	220.0579	26	11	473	23.65	-25.5020000000002	-17.1520000000004	30.7334200504926	29.57164322917	28.8614486794147	49.3038505553613	44.5579851749022
475	455.6536	219.149	26	11	474	23.7	41.7039999999997	-18.1779999999998	45.4935522904067	27.1353390338034	29.1991964161836	43.1257410139097	42.9735410496052
476	456.0911	219.07	26	11	475	23.75	8.75	-1.58000000000015	8.89150718382438	30.0193898251999	33.794772239347	35.6341088599448	42.2014216203038
477	455.6203	220.1388	26	11	476	23.8	-9.41599999999994	21.3760000000002	23.3579629248787	30.7667867661782	32.5300825938353	32.2700438148494	45.0569886631648
478	455.3791	218.0718	26	11	477	23.85	-4.82399999999984	-41.3400000000001	41.620506676397	26.3976310609251	31.0482680470937	30.1232371457515	49.857685784913
479	455.4892	219.7918	26	11	478	23.9	2.20199999999977	34.4	34.470404755384	38.017901249524	34.3057121575281	29.0101547068263	53.2335427188733
480	455.4066	220.9713	26	11	479	23.95	-1.65199999999913	23.5900000000004	23.6477737641414	37.9248261538672	32.4450110527659	28.4005307633553	56.5826174789204
481	452.5808	219.1727	26	11	480	24	-56.5160000000003	-35.9720000000004	66.9928581268188	32.0771462689876	33.2504781910107	29.4107586112578	57.1960573470696
482	451.4406	219.0721	26	11	481	24.05	-22.8039999999999	-2.01199999999972	22.8925874465949	37.844637548878	32.9726104201193	29.0103253055031	54.6069488147783
483	451.949	218.7188	26	11	482	24.1	10.1679999999999	-7.06600000000037	12.3821072519989	38.4923910446068	30.1372887979142	27.7311218893034	55.9132287370724
484	449.0645	217.4152	26	11	483	24.15	-57.6900000000001	-26.0719999999998	63.307861154836	28.4830551324975	29.158860734238	27.6735421888963	55.9352710182259
485	448.6174	216.1474	26	11	484	24.2	-8.94200000000069	-25.3559999999999	26.8865412427855	28.0203946863713	27.6018651105269	26.650831319142	52.5602390865939
486	447.8025	215.9153	26	11	485	24.25	-16.2979999999993	-4.64200000000005	16.9461785662721	28.1974313268409	25.0267449831686	27.5567999429444	49.0194759595194
487	448.6764	215.3721	26	11	486	24.3	17.4779999999998	-10.8640000000003	20.5792852159641	20.4730839195981	25.4905680171709	34.6597181439542	46.9909709640331
488	449.1309	215.8553	26	11	487	24.35	9.08999999999992	9.66400000000021	13.2672904543468	16.711339176447	24.413975731513	43.8642763333732	46.4809627418759
489	447.9819	216.3062	26	11	488	24.4	-22.98	9.0179999999998	24.6861241186217	21.5704348338397	21.0413722202646	51.5225568252081	46.186484584563
490	447.8879	215.9134	26	11	489	24.45	-1.87999999999988	-7.85599999999988	8.07781752703029	22.9607413479705	20.8566515855181	58.5447307810424	47.8249682339502
491	449.7246	216.8508	26	11	490	24.5	36.7340000000002	18.7479999999999	41.2416568532353	20.6305201361851	21.863121694878	60.6398957813223	50.922920591781
492	448.4605	216.3059	26	11	491	24.55	-25.2819999999997	-10.8979999999997	27.5308177866183	21.6096605209312	36.3468258677891	60.267572630643	54.1998155718513
493	448.5412	216.3101	26	11	492	24.6	1.61399999999958	0.0839999999999463	1.61618439541985	25.0019639945893	57.5912638688322	62.8273163742449	55.0870815156315
494	447.95	217.6659	26	11	493	24.65	-11.8240000000003	27.1159999999998	29.5818260423523	22.1558085559163	73.8862529161781	62.5666914810904	55.6934465381198
495	449.1297	217.2467	26	11	494	24.7	23.5940000000005	-8.38399999999979	25.0393348953206	49.7329103876078	89.487596451558	61.994737159278	56.8803432594797
496	448.322	216.1643	26	11	495	24.75	-16.1540000000002	-21.6480000000001	27.0108796598706	94.5520076014792	96.253046579476	62.4048430590939	57.5113508467759
497	443.0012	209.8322	26	11	496	24.8	-106.416	-126.642	165.416326945075	126.162845311425	95.0445772441151	61.7118981132167	58.8839695369834
498	447.1027	199.3183	26	11	497	24.85	82.0300000000009	-210.278	225.711670464777	153.973228908527	101.240657016977	62.8386883380003	60.966461457406
499	450.7145	190.6596	26	11	498	24.9	72.2359999999992	-173.174	187.636014592081	170.350284603036	104.092010741916	63.3628144622997	62.0851887894829
500	453.7692	183.0449	26	11	499	24.95	61.0940000000005	-152.294	164.091252880829	140.356244100622	103.132822733038	67.2494057045451	61.9251988825701
501	457.3557	178.9482	26	11	500	25	71.73	-81.934	108.896158132415	107.929306432474	102.94656442331	72.4350825723042	61.5246926518344
502	458.107	179.1271	26	11	501	25.05	15.0260000000003	3.57799999999997	15.4461244330094	82.0211761724075	87.0769703586443	79.3893058381994	62.3086606947065
503	455.006	179.8263	26	11	502	25.1	-62.0200000000011	13.9839999999998	63.5769821240371	52.292416557549	68.0861128071684	82.4430411419597	63.5293912700893
504	457.8757	179.3763	26	11	503	25.15	57.3940000000005	-9.00000000000034	58.0953632917469	35.5428442435841	52.8393760084213	83.7133508873432	65.4886211787677
505	457.7664	178.6117	26	11	504	25.2	-2.18600000000038	-15.2919999999995	15.4474548065364	33.7976966166663	45.0112149575322	87.1098551998173	69.3310684044522
506	457.345	177.427	26	11	505	25.25	-8.42799999999897	-23.6940000000004	25.1482965625905	28.2429191818625	48.6171185651325	87.4659017506075	69.6479157380649
507	457.6107	177.6327	26	11	506	25.3	5.31399999999962	4.11400000000015	6.72038629842044	23.6575758444352	63.7340344322837	83.1082209300126	72.4125117056226
508	455.8238	177.7406	26	11	507	25.35	-35.7380000000001	2.15800000000002	35.803094950018	37.7300133575154	63.6454252669426	78.0686465814389	75.4032930700995
509	456.7163	176.2255	26	11	508	25.4	17.8499999999997	-30.3019999999998	35.1686466046104	61.6913928866809	63.33469103277	72.6478207537576	78.3660604771984
510	452.6754	177.6675	26	11	509	25.45	-80.8179999999993	28.8399999999996	85.8096423719378	93.6703722479012	71.0868876665968	65.3056669840978	82.5593267639285
511	446.2083	180.9396	26	11	510	25.5	-129.342	65.4420000000005	144.955194208418	99.0479313520227	71.9852390779051	62.4094895223465	85.6363666358922
512	438.4162	183.8866	26	11	511	25.55	-155.842	58.9399999999995	166.615283104522	103.011806221105	79.1394715013809	64.34974875877	87.3602568264574
513	438.3861	180.7522	26	11	512	25.6	-0.602000000000089	-62.688	62.6908904706258	104.443761975678	88.0511803557093	64.2314661659337	87.8143289524677
514	436.3437	178.9116	26	11	513	25.65	-40.8479999999997	-36.8119999999999	54.9880209500212	82.2790852691294	92.456265499094	68.4105508764449	88.4509042127027
515	435.9016	174.2842	26	11	514	25.7	-8.84200000000078	-92.5479999999999	92.9694211448043	64.6085707548607	85.6001190106634	76.6673996496263	88.3639517508434
516	437.2294	173.2121	26	11	515	25.75	26.5560000000005	-21.4420000000001	34.1318106756737	77.0544293593958	76.2018604795604	76.890988417036	88.1883157593506
517	440.434	175.4578	26	11	516	25.8	64.0920000000006	44.914	78.2627105331784	81.900724777083	64.9654630852564	83.1131252980285	86.2062548863766
518	434.483	177.3547	26	11	517	25.85	-119.02	37.9380000000003	124.920183493302	66.7564760456486	64.8175070649248	87.9678978021986	84.319867421804
519	430.525602041696	177.522996088113	26	11	518	25.9	-79.14795916608	3.36592176225963	79.2194980384572	70.1246356899915	73.4864107201197	93.3693064920971	84.6346167778091
520	430.773535553749	176.696994853118	26	11	519	25.95	4.95867024106019	-16.5200246998995	17.2481774876323	65.322355415652	82.2479116326558	97.8692478233118	86.4251859989812
521	433.225371320882	176.001280460912	26	11	520	26	49.0367153426598	-13.9142878441203	50.972608897388	52.5805847704538	81.7967377561668	98.8376506994802	90.1215855605611
522	435.879680127819	176.560437077392	26	11	521	26.05	53.0861761387393	11.1831323296002	54.2513091614811	65.0720966631564	87.0867790946762	95.3312078147153	96.3231215154732
523	436.735032759284	179.499048868456	26	11	522	26.1	17.1070526293011	58.7722358212795	61.2113302673106	97.739347219663	87.884615248688	93.1856167629758	101.141711737347
524	433.79	185.9417	26	11	523	26.15	-58.9006551856801	128.85302263088	141.67705750197	93.4688398223421	94.2823474851003	93.1884575380623	105.591292944896
525	428.0617	192.9212	26	11	524	26.2	-114.566000000001	139.59	180.584430270165	108.8512027737	110.13837663596	89.6180483018694	NA
526	427.639	191.5018	26	11	525	26.25	-8.45399999999927	-28.3879999999999	29.6200719107835	123.188645726922	121.4734409194	88.9107297680937	NA
527	425.4927	197.6988	26	11	526	26.3	-42.9259999999999	123.94	131.163123918272	123.492598307044	125.696952544174	89.3042888427405	NA
528	418.8484	197.7901	26	11	527	26.35	-132.886	1.82599999999979	132.89854503342	122.537406052257	121.553726461027	90.5710882621691	NA
529	412.506595567044	201.113477794904	26	11	528	26.4	-126.836088659121	66.4675558980798	143.19682040258	149.478042016458	112.890504356005	96.6214128018606	NA
530	407.604984043711	208.410446268272	26	11	529	26.45	-98.0322304666595	145.939369467361	175.808468996232	142.542702314648	96.9881849710831	107.544705013865	NA
531	403.9244	215.7561	26	11	530	26.5	-73.6116808742202	146.91307463456	164.323251731786	119.918807195131	96.0247217800207	117.833681598776	NA
532	401.375471426979	219.852078375219	26	11	531	26.55	-50.9785714604197	81.9195675043801	96.4864254092243	102.288410404966	91.5217985908049	128.296494272176	NA
533	400.388	219.9062	26	11	532	26.6	-19.7494285395805	1.08243249562008	19.7790694358348	71.4389638899086	93.2575612756502	138.051957308761	NA
534	401.1481	217.261	26	11	533	26.65	15.2020000000005	-52.9040000000003	55.0448364517513	42.5714015435835	98.9604781186209	142.772035013347	NA
535	402.1561	216.8787	26	11	534	26.7	20.1599999999996	-7.64599999999973	21.5612364209472	40.5008948669614	104.951033391769	NA	NA
536	401.1968	217.1585	26	11	535	26.75	-19.1859999999997	5.59599999999989	19.9854400001598	66.5963153561692	114.193922278152	NA	NA
537	397.70749187269	219.682850843604	26	11	536	26.8	-69.7861625461996	50.4870168720799	86.1338920261141	95.6325458322763	130.896036000178	NA	NA
538	392.121854369906	224.707086771482	26	11	537	26.85	-111.712750055681	100.48471855756	150.256171881873	138.463102893629	154.550188156495	NA	NA
539	385.01631245668	231.759560850063	26	11	538	26.9	-142.11083826452	141.04948157162	200.225988832287	185.81644301272	172.653565670688	NA	NA
540	376.967291098045	240.368626145777	26	11	539	26.95	-160.9804271727	172.18130591428	235.714021727711	221.291177133395	NA	NA	NA
541	368.551215259032	250.062635725051	26	11	540	27	-168.32151678026	193.88019158548	256.752140595613	242.504060956822	NA	NA	NA
542	360.344509904673	260.369942654316	26	11	541	27.05	-164.134107087181	206.1461385853	263.507562629492	249.6745855091	NA	NA	NA
543	352.9236	270.8189	26	11	542	27.1	-148.418198093459	208.97914691368	256.320590999004	NA	NA	NA	NA
544	346.8629	280.9481	26	11	543	27.15	-121.214	202.584000000001	236.078611593681	NA	NA	NA	NA
545	NA	NA	26	11	544	27.2	NA	NA	NA	NA	NA	NA	NA
546	NA	NA	26	11	545	27.25	NA	NA	NA	NA	NA	NA	NA
547	NA	NA	26	11	546	27.3	NA	NA	NA	NA	NA	NA	NA
548	NA	NA	26	11	547	27.35	NA	NA	NA	NA	NA	NA	NA
549	NA	NA	26	11	548	27.4	NA	NA	NA	NA	NA	NA	NA
550	NA	NA	26	11	549	27.45	NA	NA	NA	NA	NA	NA	NA
551	NA	NA	26	11	550	27.5	NA	NA	NA	NA	NA	NA	NA
552	NA	NA	26	11	551	27.55	NA	NA	NA	NA	NA	NA	NA
553	NA	NA	26	11	552	27.6	NA	NA	NA	NA	NA	NA	NA
554	NA	NA	26	11	553	27.65	NA	NA	NA	NA	NA	NA	NA
555	NA	NA	26	11	554	27.7	NA	NA	NA	NA	NA	NA	NA
556	NA	NA	26	11	555	27.75	NA	NA	NA	NA	NA	NA	NA
557	NA	NA	26	11	556	27.8	NA	NA	NA	NA	NA	NA	NA
558	NA	NA	26	11	557	27.85	NA	NA	NA	NA	NA	NA	NA
559	NA	NA	26	11	558	27.9	NA	NA	NA	NA	NA	NA	NA
560	NA	NA	26	11	559	27.95	NA	NA	NA	NA	NA	NA	NA
561	NA	NA	26	11	560	28	NA	NA	NA	NA	NA	NA	NA
562	NA	NA	26	11	561	28.05	NA	NA	NA	NA	NA	NA	NA
563	NA	NA	26	11	562	28.1	NA	NA	NA	NA	NA	NA	NA
564	NA	NA	26	11	563	28.15	NA	NA	NA	NA	NA	NA	NA
565	NA	NA	26	11	564	28.2	NA	NA	NA	NA	NA	NA	NA
566	NA	NA	26	11	565	28.25	NA	NA	NA	NA	NA	NA	NA
567	NA	NA	26	11	566	28.3	NA	NA	NA	NA	NA	NA	NA
568	NA	NA	26	11	567	28.35	NA	NA	NA	NA	NA	NA	NA
569	NA	NA	26	11	568	28.4	NA	NA	NA	NA	NA	NA	NA
570	NA	NA	26	11	569	28.45	NA	NA	NA	NA	NA	NA	NA
571	NA	NA	26	11	570	28.5	NA	NA	NA	NA	NA	NA	NA
572	NA	NA	26	11	571	28.55	NA	NA	NA	NA	NA	NA	NA
573	NA	NA	26	11	572	28.6	NA	NA	NA	NA	NA	NA	NA
574	NA	NA	26	11	573	28.65	NA	NA	NA	NA	NA	NA	NA
575	NA	NA	26	11	574	28.7	NA	NA	NA	NA	NA	NA	NA
576	NA	NA	26	11	575	28.75	NA	NA	NA	NA	NA	NA	NA
577	NA	NA	26	11	576	28.8	NA	NA	NA	NA	NA	NA	NA
578	NA	NA	26	11	577	28.85	NA	NA	NA	NA	NA	NA	NA
579	NA	NA	26	11	578	28.9	NA	NA	NA	NA	NA	NA	NA
580	NA	NA	26	11	579	28.95	NA	NA	NA	NA	NA	NA	NA
581	NA	NA	26	11	580	29	NA	NA	NA	NA	NA	NA	NA
582	NA	NA	26	11	581	29.05	NA	NA	NA	NA	NA	NA	NA
583	NA	NA	26	11	582	29.1	NA	NA	NA	NA	NA	NA	NA
584	NA	NA	26	11	583	29.15	NA	NA	NA	NA	NA	NA	NA
585	NA	NA	26	11	584	29.2	NA	NA	NA	NA	NA	NA	NA
586	NA	NA	26	11	585	29.25	NA	NA	NA	NA	NA	NA	NA
587	NA	NA	26	11	586	29.3	NA	NA	NA	NA	NA	NA	NA
588	NA	NA	26	11	587	29.35	NA	NA	NA	NA	NA	NA	NA
589	NA	NA	26	11	588	29.4	NA	NA	NA	NA	NA	NA	NA
590	NA	NA	26	11	589	29.45	NA	NA	NA	NA	NA	NA	NA
591	NA	NA	26	11	590	29.5	NA	NA	NA	NA	NA	NA	NA
592	NA	NA	26	11	591	29.55	NA	NA	NA	NA	NA	NA	NA
593	NA	NA	26	11	592	29.6	NA	NA	NA	NA	NA	NA	NA
594	NA	NA	26	11	593	29.65	NA	NA	NA	NA	NA	NA	NA
595	NA	NA	26	11	594	29.7	NA	NA	NA	NA	NA	NA	NA
596	NA	NA	26	11	595	29.75	NA	NA	NA	NA	NA	NA	NA
597	NA	NA	26	11	596	29.8	NA	NA	NA	NA	NA	NA	NA
598	NA	NA	26	11	597	29.85	NA	NA	NA	NA	NA	NA	NA
599	NA	NA	26	11	598	29.9	NA	NA	NA	NA	NA	NA	NA
600	NA	NA	26	11	599	29.95	NA	NA	NA	NA	NA	NA	NA
601	NA	NA	26	11	600	30	NA	NA	NA	NA	NA	NA	NA
