# Supplementary material for: An automated feeding system for the African killifish reveals the impact of diet on lifespan and allows scalable assessment of associative learning
Source: eLife. 2022 Nov 10;11:e69008. doi: 10.7554/eLife.69008 (PMC9788828; doi:10.7554/eLife.69008)
Supplement: Figure 6—source data 3. [file elife-69008-fig6-data3.zip › Filtered and Interpolated Trajectories with Kinematics/t20_REC008 DLC_likelihood-euclidean-filtered_splines-interpolated_kinematics_02_resnet50_TrainAllTheThingsJun28shuffle1_1030000.csv]

	x2	y2	fishnum	recording_num	bodyparts_coords	seconds	velocity_x	velocity_y	velocity_xy	velocity_xy_5frame	velocity_xy_10frame	velocity_xy_20frame	velocity_xy_40frame
1	37.19955	362.4179	20	8	0	0	0	0	0	NA	NA	NA	NA
2	38.16324	363.6659	20	8	1	0.05	19.2738	24.9600000000009	31.535392282958	NA	NA	NA	NA
3	40.00302	366.5501	20	8	2	0.1	36.7956	57.6839999999993	68.4204650332042	33.497671005657	NA	NA	NA
4	40.76957	368.2056	20	8	3	0.15	15.331	33.1100000000004	36.4871437769528	41.8973934852631	NA	NA	NA
5	40.41275	369.7163	20	8	4	0.2	-7.13639999999998	30.2139999999997	31.0453539351701	38.9319209633083	29.6010444268229	NA	NA
6	41.18797	367.7647	20	8	5	0.25	15.5043999999999	-39.0319999999997	41.9986123980302	29.7578822160307	30.739040757397	NA	NA
7	40.6203	367.1518	20	8	6	0.3	-11.3534	-12.2580000000005	16.7080296731844	25.221503460622	28.6328725777749	NA	NA
8	41.21213	368.1115	20	8	7	0.35	11.8366	19.194	22.5502712968159	25.7044178479889	24.0580803610311	NA	NA
9	41.9023	368.1228	20	8	8	0.4	13.8033999999999	0.226000000000113	13.8052499999094	19.5806880295309	23.0758543575838	NA	NA
10	42.87858	369.4814	20	8	9	0.45	19.5256000000001	27.1720000000005	33.4599258720044	18.3338241922415	22.6506387526699	33.2887568172824	NA
11	42.61297	369.9846	20	8	10	0.5	-5.31220000000005	10.0639999999999	11.3799633057404	18.3582785060315	21.4608863896352	36.8332096091053	NA
12	42.40175	369.5054	20	8	11	0.55	-4.22439999999995	-9.58399999999983	10.4737104867376	20.9302052545456	20.834551410146	40.2828661497915	NA
13	42.26625	368.3799	20	8	12	0.6	-2.71000000000001	-22.5099999999998	22.6725428657658	19.5968596573509	24.5147923508721	40.1895074519738	NA
14	42.6776	369.6481	20	8	13	0.65	8.22699999999998	25.3639999999996	26.6648837424801	23.3410847497396	32.5540661480741	43.9432001755597	NA
15	42.81878	370.9803	20	8	14	0.7	2.82359999999997	26.644	26.7931978860307	23.3352786280505	36.9764692077419	50.198949167436	NA
16	42.59023	372.4679	20	8	15	0.75	-4.57099999999997	29.7519999999997	30.1010887676839	30.6713061957126	42.9273784608137	52.7839031506918	NA
17	42.13561	372.7249	20	8	16	0.8	-9.09239999999997	5.1400000000001	10.4446798782921	44.1779270416026	51.9328597218081	56.3131435105863	NA
18	40.32424	375.0756	20	8	17	0.85	-36.2273999999999	47.0140000000004	59.3526807040763	54.3560787581328	56.3209345429165	60.1263099706105	NA
19	38.63931	379.4738	20	8	18	0.9	-33.6986	87.9639999999995	94.1979879719302	62.5136721718878	64.8105459935356	61.3644734693249	NA
20	36.7622815432372	382.874352441012	20	8	19	0.95	-37.540569135256	68.0110488202399	77.6839564686814	80.5304408155656	77.7472595822022	62.0062188543422	43.0064057743009
21	33.34276	383.8071	20	8	20	1	-68.390430864744	18.6549511797602	70.8890558364588	81.9705628901204	84.1069199117484	61.7799246514498	43.3218769764731
22	28.40106	382.8881	20	8	21	1.05	-98.8339999999999	-18.3799999999997	100.528523096681	85.4431649454686	91.7917356110266	62.9392072139416	42.7568057249662
23	25.27883	384.0392	20	8	22	1.1	-62.4446	23.0219999999997	66.5532910768505	101.138440406272	95.737827590349	62.4231276879267	41.7463080025695
24	19.76067	383.224	20	8	23	1.15	-110.3632	-16.3040000000001	111.560998248671	105.700167651609	90.1748807905756	61.755730028465	41.3178514263545
25	12.44007	380.5085	20	8	24	1.2	-146.412	-54.3099999999993	156.160333772696	103.053030406488	87.0359685009425	61.5531828141121	40.8129075825845
26	11.88764	375.8563	20	8	25	1.25	-11.0486	-93.044000000001	93.6976920631463	109.505092290578	80.6324708420859	61.3239897776444	40.3062499947398
27	11.66579	371.4973	20	8	26	1.3	-4.437	-87.1799999999996	87.292836871074	94.9065966356826	73.9455547060752	61.5847410070897	40.4623234890867
28	11.29838	366.5703	20	8	27	1.35	-7.34819999999999	-98.5400000000004	98.8136004973004	72.9334965956135	68.5253208329368	59.5214230551223	40.1309011471287
29	10.81903	364.7024	20	8	28	1.4	-9.587	-37.3579999999993	38.5685199741959	55.5647740325627	58.7009140633944	55.7531967949342	40.369444410216
30	9.681057	362.6867	20	8	29	1.45	-22.75946	-40.3140000000008	46.2948335723508	44.8380790056627	45.3591060460221	52.7240547313193	40.1561280747679
31	9.913528	362.4349	20	8	30	1.5	4.64942000000001	-5.03599999999892	6.8540792478924	27.545549375296	38.5410596435403	49.8105443438409	40.5578503792146
32	10.55675	363.9901	20	8	31	1.55	12.86444	31.1039999999991	33.6593617365741	22.4952314911062	31.3777464031528	45.2307453001409	40.7767506055806
33	10.60939	364.6054	20	8	32	1.6	1.0528	12.3059999999998	12.3509523454669	17.7847154964307	23.3050185198956	43.3031085531651	40.6390685779879
34	10.99811	364.0648	20	8	33	1.65	7.77440000000002	-10.8119999999997	13.3169305532466	21.5173452545179	21.3315127992928	38.6925026771492	40.5139059714607
35	10.99274	365.2019	20	8	34	1.7	-0.10740000000002	22.7420000000006	22.7422535989736	17.9174138006428	18.4121409616962	31.426865997733	40.0839124029621
36	11.78761	364.2039	20	8	35	1.75	15.8974	-19.9600000000009	25.5172280383281	19.0644876644951	18.9886178455959	27.8285968387877	39.5174101339784
37	11.32011	364.832	20	8	36	1.8	-9.35000000000002	12.5620000000004	15.6597044671989	20.1677941074795	16.5159358942067	24.6115034675871	39.3273267735956
38	11.77889	365.6113	20	8	37	1.85	9.17560000000002	15.5860000000007	18.0863216647283	19.0395664269616	18.0808962733934	20.1354923236469	37.9850430479253
39	12.55575	366.1435	20	8	38	1.9	15.5372	10.6439999999998	18.8334627681687	16.4598904366739	18.684091290904	19.3744153511071	36.0178147126244
40	12.53943	366.9984	20	8	39	1.95	-0.326400000000007	17.0979999999997	17.1011151963839	15.1144579877705	17.4946259494439	18.3060372951936	34.4766953191187
41	12.94669	366.5165	20	8	40	2	8.14520000000002	-9.63799999999992	12.6188480868897	17.0973048822917	17.1161340340351	19.3357761069794	32.862117345337
42	13.39061	366.4674	20	8	41	2.05	8.87840000000001	-0.982000000000198	8.93254222268221	17.2003884743285	17.8452605320214	18.6142939972195	30.5107294590986
43	14.36211	367.4755	20	8	42	2.1	19.43	20.1620000000003	28.0005561373343	15.9496854719262	16.9659661273983	18.8550094680491	29.1293571207527
44	14.32967	366.5086	20	8	43	2.15	-0.648799999999987	-19.3380000000002	19.3488807283524	17.7723776313962	17.4173179029214	19.2720819144564	26.8796071374394
45	14.87205	366.5085	20	8	44	2.2	10.8476	-0.00199999999949796	10.8476001843726	20.5760630762723	18.1999336286911	18.6146419918121	23.0938611207035
46	15.94549	366.6772	20	8	45	2.25	21.4688	3.37400000000002	21.7323088842396	16.8346273725049	19.6829343683629	17.7108304903123	21.5200763095098
47	17.06041	366.9489	20	8	46	2.3	22.2984	5.43399999999906	22.9509694470624	17.6342473315143	20.7126521002324	17.0699125401014	19.6972603369688
48	17.35174	366.5869	20	8	47	2.35	5.82659999999997	-7.23999999999933	9.29337761849748	20.450181785456	19.6291226627048	16.4486630407283	17.6756347998989
49	18.35607	367.1819	20	8	48	2.4	20.0866	11.8999999999994	23.3469805233993	21.5934911053296	19.8600725380088	16.2824326303146	16.8224720184637
50	19.49827	366.6831	20	8	49	2.45	22.8440000000001	-9.9759999999992	24.927272454081	20.8492411241925	19.7346580341803	16.2293359069181	15.8187761323028
51	20.86049	366.8503	20	8	50	2.5	27.2443999999999	3.3439999999996	27.448855483608	22.4236179529047	18.3055269465896	15.9136903468331	16.0442117929556
52	21.7827	367.1223	20	8	51	2.55	18.4442	5.43999999999983	19.2297195413765	22.0858977445034	16.2945645481815	15.7907136180563	15.6004458400589
53	22.64092	367.1137	20	8	52	2.6	17.1644000000001	-0.172000000000025	17.1652617620589	19.0191342829047	15.9313599540582	14.9556056883403	15.5320837246175
54	23.6358	367.5414	20	8	53	2.65	19.8976	8.55400000000031	21.6583794813925	15.0175627878496	15.1475473577079	15.0667115977296	15.6259315384439
55	23.17059	367.4245	20	8	54	2.7	-9.30419999999998	-2.33799999999974	9.5934551460878	11.7398879721705	14.2587381851451	14.760856243674	15.3364704818854
56	23.37781	367.1155	20	8	55	2.75	4.14439999999999	-6.18000000000052	7.44099800833237	9.43910195521171	12.1444463253033	15.211555780232	14.9049258332661
57	23.43882	366.9872	20	8	56	2.8	1.22019999999999	-2.56600000000049	2.84134546298096	8.20919697091237	10.8687751358802	14.7830172063504	15.0372599229149
58	23.61829	367.2061	20	8	57	2.85	3.58939999999997	4.37800000000038	5.66133167726491	9.49834208738555	10.2820887139758	15.2157772761509	15.0259149279502
59	24.27741	367.6146	20	8	58	2.9	13.1824	8.17000000000007	15.5088545598958	9.27132986275706	10.2733506574503	14.2705286858203	14.801267924122
60	25.0026	367.2722	20	8	59	2.95	14.5038	-6.84799999999996	16.0391807284537	9.9976622995899	9.78705445316759	13.3315149694119	14.6231561143141
61	25.2947	367.3909	20	8	60	3	5.84199999999996	2.3739999999998	6.3059368851899	11.1250754727399	12.1175846138744	12.7526474789318	14.848503036399
62	24.9733	367.3528	20	8	61	3.05	-6.42800000000001	-0.761999999999716	6.47300764714516	12.3375043439882	13.2714698645194	12.5865976828983	14.7743499648751
63	24.95754	367.9175	20	8	62	3.1	-0.315199999999933	11.2940000000003	11.298397543015	10.0757668189496	14.5001945982436	12.2091579811858	14.4536751092934
64	26.0357	367.9465	20	8	63	3.15	21.5631999999999	0.579999999999927	21.5709989161373	14.9638393649918	13.3935100139326	11.9797811624313	14.1314133655331
65	26.17115	368.1404	20	8	64	3.2	2.70900000000005	3.8779999999997	4.73049310326079	16.5452774294489	12.4042917536787	12.0582989719587	14.1995703139454
66	27.67616	367.8269	20	8	65	3.25	30.1002	-6.26999999999953	30.7462996154008	17.8753137237473	13.3608486325603	12.0990211762198	13.7596266993671
67	27.03095	367.5096	20	8	66	3.3	-12.9042	-6.34600000000091	14.3801979694304	14.449515683877	14.3044202299164	13.0046073057283	13.3143524729182
68	27.89491	367.7524	20	8	67	3.35	17.2792	4.8560000000009	17.9485790145072	14.7328166884078	14.1362272483958	13.6031668151722	13.2467272459199
69	28.06485	367.6094	20	8	68	3.4	3.39880000000001	-2.86000000000058	4.44200871678607	11.7578579001289	13.6862116674124	13.3201032179293	12.9265978752679
70	28.32678	367.7702	20	8	69	3.45	5.23859999999999	3.21599999999989	6.14699812591473	12.0635630303839	14.3295434907499	13.0169763217101	12.5743353196453
71	28.81025	368.3995	20	8	70	3.5	9.66940000000001	12.586	15.8715056740059	10.3971407730444	12.0804577385651	13.7833157259648	12.3874415460766
72	29.59684	368.5178	20	8	71	3.55	15.7318	2.36600000000067	15.9087236207058	12.9229076509477	12.7377447469372	13.757986311694	12.6760370580736
73	29.94767	368.189	20	8	72	3.6	7.01659999999997	-6.57600000000002	9.61646772780941	13.926270293092	12.7061390321007	13.9517445302465	12.7676517151845
74	30.1977	369.0051	20	8	73	3.65	5.00060000000005	16.3220000000001	17.0708431063028	12.4030575770014	13.246696421926	13.1961151333367	12.5394436696866
75	30.74153	368.8793	20	8	74	3.7	10.8766	-2.51600000000053	11.163811336636	13.4119264634904	13.6296608897415	13.6382843842168	12.5477047448706
76	31.12651	369.0282	20	8	75	3.75	7.69959999999998	2.97800000000052	8.25544209355276	15.0151372911571	14.2057828193694	12.3076976185022	12.5949017706852
77	32.10062	369.4138	20	8	76	3.8	19.4822	7.71199999999908	20.9530680531512	13.5704851929042	13.2115523934715	11.8456877394859	12.8875471589732
78	32.95284	369.188	20	8	77	3.85	17.0444000000001	-4.51599999999985	17.6325218661427	13.333051486391	13.7672618120972	11.277677215689	12.8942155232402
79	32.55456	369.4775	20	8	78	3.9	-7.96559999999999	5.79000000000065	9.84758261503844	16.0085080617374	12.706018599261	11.5826670647156	12.6032337608804
80	32.95385	369.7765	20	8	79	3.95	7.98580000000001	5.97999999999956	9.97664280406966	13.0111783234527	12.9470252776836	11.8171556698787	12.6794394205874
81	33.77356	369.0708	20	8	80	4	16.3942	-14.1139999999996	21.6327249702849	12.5193863330373	12.5349374984392	12.0222356132213	12.6784536149301
82	34.03416	369.216	20	8	81	4.05	5.21199999999993	2.90399999999977	5.9664193617276	11.8415520056179	10.9536307320346	12.7654764332489	12.6804430216968
83	34.09543	369.9722	20	8	82	4.1	1.22540000000001	15.1239999999996	15.1735619140658	12.5609990689763	9.84921539927723	13.3261454491831	13.173836936128
84	34.2174	369.6732	20	8	83	4.15	2.43939999999995	-5.97999999999956	6.45841097794144	9.06136693514102	9.91863770750516	13.0991061769419	12.7555838740506
85	34.60331	369.1149	20	8	84	4.2	7.71820000000005	-11.1660000000006	13.5738781208619	8.89608314061653	10.004650450016	13.0371105177825	13.0665459085747
86	34.39688	369.1038	20	8	85	4.25	-4.12859999999995	-0.22199999999998	4.13456430110835	7.17904446551718	9.83868840707321	13.0907823651506	12.5972772437995
87	34.13988	369.1039	20	8	86	4.3	-5.1400000000001	0.00200000000063483	5.14000038910514	7.99572340939245	12.3194004730263	12.7704870122182	12.7779764444923
88	34.42318	368.9358	20	8	87	4.35	5.66600000000008	-3.36200000000076	6.58836853856902	7.44830183105567	12.885029086269	12.1852642313082	12.6706925220975
89	34.4029	369.4625	20	8	88	4.4	-0.405599999999993	10.5340000000001	10.5418056973178	10.6160098790054	13.4921937546228	11.8863643038314	12.808842816868
90	34.94215	369.5154	20	8	89	4.45	10.7849999999999	1.05800000000045	10.836770229178	15.7427178054361	13.1271957578814	12.3419025194647	13.0130994991269
91	35.5995	368.7636	20	8	90	4.5	13.147	-15.0360000000001	19.973104540857	18.5910137070209	13.6466272318619	11.5735915038954	12.9392281970616
92	34.70506	370.0156	20	8	91	4.55	-17.8887999999999	25.0400000000002	30.7735400212586	18.9886640998532	14.5873432924017	11.6028997316997	13.0090122498813
93	35.09977	369.0518	20	8	92	4.6	7.89419999999993	-19.2759999999998	20.8298480464931	18.8060896847072	14.5213130633391	12.3959293420094	12.9362290110874
94	34.58872	369.4142	20	8	93	4.65	-10.2209999999999	7.24799999999959	12.5300576614792	16.6772445847185	13.8540909001577	12.3150526147645	13.047368942357
95	34.6883	369.9003	20	8	94	4.7	1.99159999999992	9.72200000000043	9.92389815344798	13.4319687793674	14.6791545889134	12.4948074329327	12.9061707568076
96	34.91328	370.3089	20	8	95	4.75	4.49960000000004	8.17199999999957	9.3288790409134	10.4516124196573	13.3084946007176	12.8868568690968	13.0619943856273
97	35.45363	369.822	20	8	96	4.8	10.8069999999999	-9.73799999999983	14.5471609945032	8.71951770046218	10.8863989903731	13.7102651494987	12.7380479907322
98	35.68457	370.0078	20	8	97	4.85	4.61880000000008	3.71599999999944	5.92806624794262	10.5522194931196	11.9068295977497	14.0637078285061	12.5350316770776
99	35.49496	370.0463	20	8	98	4.9	-3.79220000000004	0.769999999999982	3.86958406550371	9.93974461671671	11.1379114749062	14.0350185690204	12.5758327751386
100	36.42865	369.8487	20	8	99	4.95	18.6738	-3.95199999999932	19.0874071167352	8.34082920137891	11.862419107984	14.2090433283751	12.5700624429947
101	36.73119	369.7672	20	8	100	5	6.05080000000001	-1.63000000000011	6.26650465889881	13.3620467758422	12.1270865063317	13.8562207809018	12.3479123318798
102	36.58519	370.0605	20	8	101	5.05	-2.92000000000002	5.86599999999976	6.5525839178142	13.5563052493502	12.8331870065956	13.2525480665136	12.3670092195176
103	37.90662	369.2471	20	8	102	5.1	26.4286	-16.268	31.0341541202592	13.1726187228483	13.6061025936731	12.5463125729917	12.158352975501
104	38.09458	369.0946	20	8	103	5.15	3.75920000000008	-3.0499999999995	4.84087643304366	14.3144283959468	14.2159462378831	12.995631707772	12.2447836450178
105	38.33669	369.9182	20	8	104	5.2	4.84219999999993	16.472	17.1689744842259	17.3255448118123	13.7389320678369	12.7752309958326	11.9729818585516
106	38.61853	369.3899	20	8	105	5.25	5.63680000000005	-10.566	11.975553024391	13.8501584115041	14.4039469610861	13.0332064061041	12.0385133579088
107	39.37641	368.6199	20	8	106	5.3	15.1576	-15.4000000000008	21.6081659971415	14.875587226416	15.618697142654	12.7056089692462	12.4687137503646
108	39.85691	369.1051	20	8	107	5.35	9.60999999999999	9.70400000000041	13.6572221187183	14.3052454128254	13.1857955482337	12.8847991228471	12.5081543562121
109	40.13752	368.6932	20	8	108	5.4	5.61220000000006	-8.23800000000006	9.96802050760338	14.4934655262254	14.8533519406378	13.2653012464459	12.3723708951433
110	40.60167	369.2382	20	8	109	5.45	9.28299999999993	10.9000000000003	14.317265416273	13.9118494734958	13.6880428836812	12.7982223665247	12.307720020413
111	41.06287	369.6903	20	8	110	5.5	9.22399999999996	9.04199999999946	12.9166535913908	12.5214326849633	13.9393263058764	13.1222331598642	12.0609925484691
112	41.90856	369.2915	20	8	111	5.55	16.9138000000001	-7.97599999999989	18.7000857334933	14.8311166548596	12.5780309318968	13.1311187073355	11.6883909064472
113	41.77499	368.984	20	8	112	5.6	-2.67139999999998	-6.15000000000009	6.70513817605581	13.070840354537	12.163495652021	11.9207766089926	11.6202285576261
114	42.85078	368.9757	20	8	113	5.65	21.5158	-0.165999999999258	21.516440357085	13.3851870855275	12.3146562550086	12.174514675271	11.4339907945847
115	42.7135	368.7365	20	8	114	5.7	-2.74559999999994	-4.78400000000079	5.51588391466021	11.2442123902978	11.8575126652125	11.4511562841706	11.598469427701
116	43.00835	369.3982	20	8	115	5.75	5.89699999999993	13.2339999999999	14.4883872463431	11.8055586190787	11.8405193586422	11.1901698467207	11.7282617807686
117	43.30461	369.1298	20	8	116	5.8	5.92519999999993	-5.36799999999971	7.99521225734477	9.79819585515759	10.6435402720169	11.2271623512306	11.9603958369348
118	43.63218	369.4746	20	8	117	5.85	6.55140000000003	6.89600000000041	9.51186931996051	10.6441849758879	10.6557576697516	10.9526008839181	12.1729047222027
119	43.57474	370.0457	20	8	118	5.9	-1.14879999999999	11.422	11.4796265374794	10.2958516317569	9.49567740990425	10.7097232212663	12.3342809105218
120	44.03339	369.8811	20	8	119	5.95	9.17299999999997	-3.29200000000014	9.74582951831195	10.042868153736	9.21426968465992	10.4063967124509	12.2382816359367
121	44.53537	370.2738	20	8	120	6	10.0396000000001	7.85399999999981	12.7467205256881	9.50595672042449	8.44101338756498	10.2657643160364	12.3875495972103
122	44.64102	370.5933	20	8	121	6.05	2.11299999999994	6.3900000000001	6.73029486724029	9.19315896465091	9.87629377056443	10.1242337463808	12.5239836014681
123	44.47011	370.2978	20	8	122	6.1	-3.41819999999998	-5.91000000000008	6.82731215340275	7.78435439343191	9.74170611581518	10.6941445422604	12.1618116529487
124	44.86113	370.6026	20	8	123	6.15	7.82040000000009	6.096	9.91563775861147	6.58617514337301	9.10479018752392	9.87234988139748	12.4200034858081
125	44.99622	370.6023	20	8	124	6.2	2.70179999999996	-0.00599999999963075	2.70180666221693	9.70971938739282	8.95528075968926	10.4217078595694	12.5475950777887
126	45.06743	370.2721	20	8	125	6.25	1.42420000000001	-6.60399999999981	6.75582427539361	9.97745551120588	8.69100927343067	10.4233171554332	12.8655739773639
127	45.60517	371.2516	20	8	126	6.3	10.7548	19.5899999999995	22.3480160873394	9.01642141039693	9.60492722074471	11.2151827046235	12.8035078043834
128	46.00224	371.1565	20	8	127	6.35	7.94139999999999	-1.90200000000004	8.16599277246802	10.1262071259466	10.7325314147692	11.4610103215583	12.5575519110116
129	45.93457	371.4029	20	8	128	6.4	-1.35339999999999	4.92799999999988	5.11046725456673	10.7958434034883	10.2490223528907	11.4032605745978	13.2144770357058
130	45.79087	371.7896	20	8	129	6.45	-2.87400000000005	7.73400000000038	8.25073523996535	9.50013505409661	11.6291460344788	11.6783409053488	13.6329966331687
131	46.29356	371.7393	20	8	130	6.5	10.0538	-1.00599999999986	10.1040056631021	11.4876073183325	12.4056209233014	11.6528660345564	13.4987703898384
132	45.51992	371.563	20	8	131	6.55	-15.4728	-3.52600000000052	15.8694743403808	11.4816232953845	12.5540716386825	11.9168484956008	13.074105927344
133	44.84298	370.9621	20	8	132	6.6	-13.5388	-12.0179999999993	18.1033540936475	13.1320849430111	13.1803145273014	12.4028466969047	13.2521496951778
134	45.09657	370.977	20	8	133	6.65	5.07180000000005	0.297999999999092	5.08054713982658	14.0153984431144	13.7017309616717	12.6654922963452	12.9839428677626
135	45.91606	371.0735	20	8	134	6.7	16.3898	1.93000000000097	16.5030434780984	15.6080082232685	14.4014010510082	13.6440338714069	13.1070646400951
136	45.19211	371.0186	20	8	135	6.75	-14.479	-1.09800000000064	14.5205731636187	14.8730217362703	14.614722795682	14.540978108007	13.0982203848415
137	46.31262	371.4241	20	8	136	6.8	22.4102000000001	8.11000000000035	23.8325232411511	15.9218386279589	14.2287697704569	14.3798532575362	12.9773726349906
138	45.62395	371.2092	20	8	137	6.85	-13.7734	-4.298	14.428421658657	15.6707171590054	14.0731619790402	14.1625029381051	13.0995218243536
139	45.61824	371.7254	20	8	138	6.9	-0.114200000000011	10.3239999999994	10.3246315982696	15.2140471482497	15.0819622397997	15.7192308501453	13.2041964194282
140	45.97678	371.0526	20	8	139	6.95	7.17079999999996	-13.4559999999999	15.2474361333306	12.8495313176454	15.6589217083349	16.8595965538866	13.1844776526017
141	46.30622	371.5682	20	8	140	7	6.58880000000011	10.3120000000001	12.2372231098401	13.2733022218101	16.6763352927127	16.7317764636404	13.216470262427
142	45.87577	371.1495	20	8	141	7.05	-8.60900000000001	-8.37400000000002	12.0099440881297	14.2420858516404	16.2056348763899	16.0239781083072	13.3041261467528
143	46.28159	371.8705	20	8	142	7.1	8.11639999999997	14.4200000000001	16.5472761794805	15.6471262576644	15.1446913489088	15.8101548480952	13.7113525188485
144	46.87453	371.3976	20	8	143	7.15	11.8588	-9.45799999999963	15.1685497474212	18.1386234371758	17.7367307386188	16.0955358541276	13.7071826359859
145	45.7944	371.1265	20	8	144	7.2	-21.6025999999999	-5.4219999999998	22.2726381634506	19.5617384351344	19.3177920567649	15.7924214206209	14.0634356554813
146	46.98422	370.7965	20	8	145	7.25	23.7963999999999	-6.60000000000082	24.6947090073969	17.0160804760075	18.8488301315988	15.7731236142499	14.0186987113027
147	46.08212	370.4792	20	8	146	7.3	-18.0419999999999	-6.34599999999978	19.125519077923	21.2313756255972	17.8191864461575	14.7395625653578	13.5696075076383
148	46.17857	370.644	20	8	147	7.35	1.92899999999995	3.29600000000028	3.81898638384606	22.9884578558653	17.5471477171501	14.7380333271489	13.6698230830827
149	47.95684	370.9933	20	8	148	7.4	35.5654	6.98599999999942	36.2450254953696	19.5590368260217	17.1091094684556	15.0051322642587	14.2964726532253
150	46.44175	370.6527	20	8	149	7.45	-30.3018	-6.8119999999999	31.0580493147912	16.0766344571805	15.9259211329068	14.6906143998546	14.217462388372
151	46.09835	370.4962	20	8	150	7.5	-6.86799999999991	-3.12999999999988	7.54760385817897	18.0782149582927	14.8699119357871	14.7800744902977	14.5818404195243
152	46.18161	370.5164	20	8	151	7.55	1.66519999999991	0.403999999999769	1.71350723371672	12.986843311314	13.2734902543257	14.6914037979048	14.4671050167291
153	46.73914	370.9252	20	8	152	7.6	11.1506	8.17600000000084	13.8268888894073	8.86338440994834	14.3313753053889	15.0198583407924	14.2854601317311
154	46.53503	370.4259	20	8	153	7.65	-4.0822	-9.9860000000001	10.7881672604758	10.1807870455524	12.2735337898985	14.7488729756266	14.7937063469207
155	46.11821	370.7402	20	8	154	7.7	-8.33640000000003	6.28600000000006	10.4407548079629	10.4703460514709	10.0634367429443	14.4828374395558	14.6442607266573
156	46.78258	370.4992	20	8	155	7.75	13.2874000000001	-4.82000000000085	14.1346170361991	10.5845356524851	10.7113188489967	13.4964193145984	14.4893120206884
157	46.85728	370.6385	20	8	156	7.8	1.494	2.78600000000097	3.16130226330944	11.5602242684831	11.5636211496522	12.7593617577405	14.0538529652562
158	47.25387	371.2393	20	8	157	7.85	7.93179999999992	12.0159999999998	14.3978368944781	11.2634890759403	12.4925689644346	13.1771432280602	13.7785094718821
159	47.17854	370.4596	20	8	158	7.9	-1.50660000000002	-15.5939999999998	15.6666103404659	11.241850652441	12.3886364827976	12.8737144563053	13.8130146903988
160	47.05898	370.028	20	8	159	7.95	-2.3912	-8.63200000000006	8.95707884524866	12.6568962478335	13.0397537462047	11.5753282228575	13.8864789124641
161	47.56248	370.5162	20	8	160	8	10.0700000000001	9.76400000000012	14.0264249187027	14.4006022763841	12.1229266934097	12.4319043754081	14.1277727525989
162	47.0507	370.5093	20	8	161	8.05	-10.2356	-0.138000000000602	10.2365302402719	13.217048697112	12.2452332611552	12.9102319251509	13.980058881195
163	48.10815	370.0427	20	8	162	8.1	21.1490000000001	-9.33199999999943	23.1163670372313	14.8160184164692	12.0229111507315	12.760765415367	13.8994088295764
164	47.7999	370.4203	20	8	163	8.15	-6.16500000000002	7.55199999999945	9.74884244410545	13.0040027343785	13.473895122712	13.4918768397137	13.7571811753561
165	48.2543	369.7048	20	8	164	8.2	9.08799999999999	-14.3100000000004	16.9519274420348	11.833570274477	13.0872197027707	13.4961000326936	13.4576490152115
166	48.42651	369.8837	20	8	165	8.25	3.4442	3.57799999999997	4.96634650824928	9.64522002507897	14.1524899018196	13.205500427127	13.0772435035227
167	48.42935	370.1029	20	8	166	8.3	0.0567999999999813	4.38400000000001	4.38436794076411	13.730741548312	14.2568427006497	13.3681433651545	12.7425231183303
168	47.87564	369.85	20	8	167	8.35	-11.0742	-5.05799999999908	12.1746157902413	11.3584209890721	13.0289618662994	12.8189856166153	13.0855011927888
169	49.18748	369.1046	20	8	168	8.4	26.2368000000001	-14.9080000000004	30.1764500602707	15.3009770692606	14.5951171966298	12.6208971165388	12.8087208772272
170	49.20203	368.8505	20	8	169	8.45	0.290999999999997	-5.08199999999988	5.09032464583535	16.6801151268223	13.9524463191826	13.0823434250737	12.4916967516334
171	48.72068	369.9867	20	8	170	8.5	-9.62699999999998	22.7239999999995	24.6791269091914	16.4127037075198	14.2880741608442	13.4754710149002	12.3462728648581
172	49.20089	369.6909	20	8	171	8.55	9.60419999999999	-5.91599999999971	11.280058228573	15.4594928449476	14.4910534691538	13.2687139644851	12.5001813865833
173	49.1917	369.1491	20	8	172	8.6	-0.183800000000076	-10.8360000000005	10.8375586937285	16.546471649293	13.615060082499	12.7789593183605	12.376102277057
174	50.11771	368.2792	20	8	173	8.65	18.5202000000001	-17.3979999999995	25.4103957474099	13.2751712524279	11.7678991103656	12.7654893750856	12.309219444027
175	49.81731	367.8471	20	8	174	8.7	-6.00800000000007	-8.64199999999983	10.5252186675621	12.3019918114852	13.0774671473767	12.4324605908671	12.4467077732924
176	50.0391	368.1992	20	8	175	8.75	4.43579999999997	7.04200000000014	8.32262492486606	10.8174164574783	12.7984521279808	12.658067692447	12.3938908688028
177	50.10289	367.8849	20	8	176	8.8	1.27580000000009	-6.28600000000006	6.4141610238597	8.07630537578365	12.2805852283206	12.7256844789202	12.4738758710776
178	49.93593	367.8492	20	8	177	8.85	-3.33920000000006	-0.714000000000397	3.41468192369377	9.60846264546034	12.5289567704216	12.9938591575174	12.4668945538816
179	50.01771	367.2697	20	8	178	8.9	1.63560000000004	-11.5899999999999	11.7048403389366	12.3217330035337	10.9358615535414	12.743727298149	12.4574577532653
180	50.90002	367.4896	20	8	179	8.95	17.6461999999999	4.39799999999991	18.1860050159456	12.2591786451559	10.9124748625517	13.4080652804093	12.431959959928
181	51.47231	366.5567	20	8	180	9	11.4458	-18.6580000000004	21.888976715233	14.2404970833649	11.0280612240498	12.2606413543081	12.4147252659162
182	51.29189	366.8027	20	8	181	9.05	-3.60839999999996	4.92000000000075	6.10138923197063	13.7954177312991	10.9603154886865	12.0901308480158	12.5365744506046
183	51.3329	366.1379	20	8	182	9.1	0.8202	-13.2960000000003	13.3212741147387	12.216487079643	12.3726582325357	11.991439138747	12.446071710926
184	51.68732	365.8232	20	8	183	9.15	7.08839999999995	-6.29400000000032	9.47944357860752	9.73438944456584	13.7195554859324	11.1265620483403	12.4648021969706
185	51.25177	365.5492	20	8	184	9.2	-8.71099999999998	-5.48000000000002	10.2913517576653	9.66145233221713	13.7386634134419	11.3973155138911	12.406062953729
186	51.05822	365.9818	20	8	185	9.25	-3.87100000000004	8.65200000000073	9.4784885398471	10.5048193817065	11.7228305806353	11.5822813104786	12.5530301736401
187	51.31847	366.1024	20	8	186	9.3	5.20499999999998	2.41199999999935	5.73670367022707	13.6436932405658	11.8996764677109	11.5796083770006	12.6501491640551
188	51.89767	365.444	20	8	187	9.35	11.584	-13.1679999999994	17.5381093621857	15.2608397472408	11.4539215070725	12.114803491148	12.6706905421201
189	51.52225	366.6454	20	8	188	9.4	-7.50839999999997	24.0279999999996	25.1738128729038	13.7112717167048	11.3172625431391	12.2940183899917	12.1078362210544
190	52.15749	365.9815	20	8	189	9.45	12.7048000000001	-13.2780000000002	18.3770842910405	14.1379006032047	11.8821561652304	11.7815764947824	12.4017416110436
191	52.14885	366.0676	20	8	190	9.5	-0.172799999999995	1.72200000000089	1.7306483871668	12.4030236324384	12.1365013969074	11.3539795169322	12.3218268520743
192	52.40512	366.3662	20	8	191	9.55	5.12539999999987	5.9719999999993	7.86984810272665	8.9908318457125	12.1989012653147	11.8044349367241	12.5379408355154
193	52.62464	365.9812	20	8	192	9.6	4.39040000000006	-7.69999999999982	8.86372450835413	8.50347258322004	11.8569487497602	12.1131841034915	12.7381951517883
194	52.94338	366.2321	20	8	193	9.65	6.37479999999996	5.01800000000003	8.11285393927438	10.5617310771101	10.868481294051	12.1641150188556	12.589052851284
195	52.20377	366.5291	20	8	194	9.7	-14.7922	5.94000000000051	15.9402879785782	10.2599019274248	9.82448957612287	12.3796653165909	12.4502766020546
196	52.7972	366.4334	20	8	195	9.75	11.8686	-1.91400000000044	12.0219408566171	11.3108738670821	10.9851284532291	12.4479926548331	12.7957434731011
197	52.96201	366.7054	20	8	196	9.8	3.29620000000006	5.43999999999983	6.36070235430007	12.7461307423894	11.7091934057373	12.5746138491901	13.9983405770485
198	53.66661	366.7487	20	8	197	9.85	14.092	0.865999999999758	14.1185842066405	11.1455065690257	12.7724466999105	12.3475219267229	14.9532271955683
199	54.36142	366.4299	20	8	198	9.9	13.8962000000001	-6.3760000000002	15.2891383158112	11.4085258293481	13.0109674945722	11.4719451439598	15.5068435695119
200	54.7268	366.275	20	8	199	9.95	7.30759999999989	-3.09799999999996	7.9371671117596	13.1584848840499	12.8771744679513	11.395417941678	15.9625170649894
201	54.77078	365.6096	20	8	200	10	0.879600000000096	-13.3079999999995	13.3370371582293	14.2340195327389	12.7594839127588	12.3830123498405	15.8687689120883
202	54.6717	366.3586	20	8	201	10.05	-1.98160000000001	14.9800000000005	15.1104976278088	13.2758042467549	12.9503264330654	12.985750823015	16.2828513541889
203	54.47862	365.4031	20	8	202	10.1	-3.86160000000004	-19.1100000000006	19.4962574500857	14.6088423668769	12.8380951036856	13.4849511648297	16.8000408504408
204	54.6944	365.8816	20	8	203	10.15	4.31560000000005	9.56999999999994	10.4980618858911	14.1104419961694	12.0754089938687	14.0515436542278	18.1357677480142
205	54.23977	366.4529	20	8	204	10.2	-9.09260000000003	11.4260000000002	14.6023577123697	12.7421679820809	12.9663463072331	13.5032376902182	19.4522389471465
206	54.21764	365.9111	20	8	205	10.25	-0.442599999999942	-10.8360000000005	10.8450353046917	11.4421706746323	13.7808962464519	14.0092056357236	20.0889602043077
207	53.85956	365.7044	20	8	206	10.3	-7.16160000000002	-4.13399999999911	8.26912755736619	10.8750137409826	14.2623082402927	16.4170727770964	21.5125757241119
208	54.50135	365.6026	20	8	207	10.35	12.8358	-2.03600000000051	12.9962709128427	11.3238502475893	14.1974556297488	17.7916508999886	22.047969332865
209	54.45583	365.983	20	8	208	10.4	-0.910400000000067	7.60800000000017	7.66227721764247	13.4513504967344	15.0921198138834	18.7196687490321	22.0233096287191
210	55.18517	365.5616	20	8	209	10.45	14.5868	-8.42800000000011	16.8465402454036	15.7824484985046	14.129300912485	20.1434576351963	21.9892176043189
211	54.84013	364.5444	20	8	210	10.5	-6.90079999999995	-20.3440000000001	21.482536550417	16.9527405848654	15.2589273586884	20.3835583072444	22.9074091598198
212	53.87786	364.2865	20	8	211	10.55	-19.2454000000001	-5.15800000000013	19.924617566217	19.3092258867842	19.8838191211274	20.7612677716537	23.3177152063414
213	54.45947	363.545	20	8	212	10.6	11.6322000000001	-14.8299999999995	18.8477313446469	16.9347515773808	22.7452066962917	21.4868975973901	23.7165220970376
214	54.55223	364.5128	20	8	213	10.65	1.85519999999997	19.3560000000002	19.4447037272366	17.0665042206424	25.3639285041955	24.1074204771728	24.349327657843
215	54.33857	364.3855	20	8	214	10.7	-4.27320000000009	-2.54600000000096	4.97416869838626	23.9851897437502	27.3205689631596	26.5248125777021	24.4282404147325
216	54.79829	363.3784	20	8	215	10.75	9.19440000000009	-20.1419999999996	22.1412997667252	28.5376728077179	26.9862203680369	27.7299277537823	24.4571589441735
217	56.4521	361.2115	20	8	216	10.8	33.0762	-43.338	54.5180451817561	31.4186311216067	27.2602273030146	30.4505375990338	24.3721894649669
218	58.51316	360.9277	20	8	217	10.85	41.2212	-5.6759999999997	41.6101466644855	37.7063863489384	28.7763395650313	31.7484167390071	24.3055558450697
219	60.14302	360.4716	20	8	218	10.9	32.5972	-9.12199999999984	33.8494952966805	36.9059365154315	33.1227211404622	32.5746741134783	24.3556950186237
220	61.95185	360.2645	20	8	219	10.95	36.1766	-4.14200000000051	36.4129448350447	30.535264862279	38.9203242429191	32.5830172669598	25.089562099926
221	62.84539	360.1091	20	8	220	11	17.8708	-3.10799999999972	18.1390505991907	29.0150063223446	40.2009281488763	33.431805969799	26.0165678081585
222	63.76774	359.4507	20	8	221	11.05	18.447	-13.1680000000006	22.6646869159937	34.8268111593176	41.0172560769401	33.6496795896678	26.6339095342343
223	65.35284	360.0663	20	8	222	11.1	31.7019999999999	12.3120000000006	34.0088539648135	40.1342621368998	40.7516267817225	33.9480930292455	26.3777967790459
224	68.44556	360.6397	20	8	223	11.15	61.8544	11.4679999999998	62.9085194815455	43.4959197823211	39.7854197227611	34.6471116614583	27.3525447140052
225	71.56583	360.2265	20	8	224	11.2	62.4054000000001	-8.26400000000035	62.9501997229557	51.4992472916013	37.84546557076	35.3532431392468	27.8173584775342
226	73.29957	360.4443	20	8	225	11.25	34.6747999999999	4.35600000000022	34.9473388262969	52.4882472411005	39.8773915715611	34.9051122526233	27.5647846001993
227	76.3976	359.9704	20	8	226	11.3	61.9605999999999	-9.47800000000029	62.6813244623946	44.7440282862046	40.0391318763209	32.3273061528375	27.5686476029138
228	78.32986	360.2151	20	8	227	11.35	38.6452	4.89400000000046	38.9538537123094	35.5566690046202	39.1198464934598	30.8194607901508	27.4508676806578
229	79.40343	360.7719	20	8	228	11.4	21.4714000000001	11.1360000000002	24.1874247070664	36.2588633608012	36.1715021824543	29.9917212882152	27.3822073022432
230	80.2494	360.6826	20	8	229	11.45	16.9193999999999	-1.78600000000074	17.0134033150337	28.5790164610406	31.7861620355745	30.0356665646556	27.1465331877185
231	82.16553	360.5212	20	8	230	11.5	38.3226000000002	-3.22799999999916	38.4583106072018	25.7514457458192	29.6092963563704	31.6495773090726	27.2406892587849
232	82.77318	361.5723	20	8	231	11.55	12.1529999999998	21.0219999999993	24.2820899635918	27.5989760787041	23.6373562287349	32.5065512968149	27.4363827508382
233	83.62881	360.6737	20	8	232	11.6	17.1126000000001	-17.9719999999998	24.8160001362023	28.0156550665288	20.8872947985791	31.2686959607017	27.2126882109057
234	84.9275	361.7256	20	8	233	11.65	25.9737999999999	21.0379999999998	33.4250763714907	22.9597293519395	20.1980228536693	30.5976689508377	27.1413490088266
235	85.72433	361.1995	20	8	234	11.7	15.9366	-10.5219999999997	19.0967982541575	18.6956959964292	22.2258675585513	29.1099043773662	27.8363859862336
236	86.37681	361.1075	20	8	235	11.75	13.0496000000002	-1.83999999999969	13.1786820342554	16.0231438513391	23.421763046584	27.3996414466163	28.0865785679465
237	86.22999	361.0881	20	8	236	11.8	-2.93640000000011	-0.388000000000375	2.96192318603993	12.7970696286346	24.9739707173088	24.6867576067938	27.0881189494149
238	86.67364	360.726	20	8	237	11.85	8.8730000000001	-7.24199999999996	11.4532394107519	16.4360800505737	23.4175454279435	23.1533186223085	26.5094402019925
239	87.52457	360.8799	20	8	238	11.9	17.0185999999998	3.07800000000043	17.2947052579683	23.8837967412285	25.0238357192211	22.1897404910082	26.3060437968786
240	88.00924	359.0794	20	8	239	11.95	9.69340000000017	-36.01	37.291850363853	31.2522454381885	26.4336467191579	21.7100491084773	25.642425785434
241	87.51933	361.5522	20	8	240	12	-9.79820000000018	49.4560000000001	50.4172654875293	30.8119470045479	25.1899865368622	21.0495725477708	25.3583522654881
242	88.3993	359.7671	20	8	241	12.05	17.5994	-35.702	39.8041666708399	37.2506018098076	25.7361589848528	21.2230859120087	24.8321041305382
243	88.74604	359.4609	20	8	242	12.1	6.93479999999994	-6.12400000000093	9.25174724254887	36.4312133877422	25.4193424460378	20.4772833925659	24.3304084199654
244	90.77933	358.0508	20	8	243	12.15	40.6658000000002	-28.202	49.4879792842667	26.4961763324959	24.181458128347	19.635586356195	23.3501706366484
245	89.30376	358.8107	20	8	244	12.2	-29.5114000000001	15.1980000000003	33.1949082535261	20.2200725315171	21.1942306584033	20.3195288332204	22.4001810036258
246	89.334	358.7892	20	8	245	12.25	0.604800000000125	-0.430000000000064	0.742080211298082	20.0267378875278	18.6773820489576	21.2680448832698	21.8080360298476
247	89.3946	358.3724	20	8	246	12.3	1.21199999999988	-8.33599999999933	8.42364766594547	11.1123144468864	17.4722011067085	21.8489317459923	20.2885863715567
248	89.75593	358.1698	20	8	247	12.35	7.22660000000019	-4.05200000000036	8.28507402260268	5.95724792906449	17.5370213571883	22.1994196138341	19.8444112122204
249	89.80473	357.9289	20	8	248	12.4	0.975999999999999	-4.81800000000021	4.91586208105985	10.8585877654193	14.2473369931689	22.6203663055419	19.6984317130172
250	89.43949	357.8639	20	8	249	12.45	-7.3048	-1.29999999999995	7.41957566441639	14.7243296819	14.2054109472829	21.2491850062124	19.891590872657
251	88.5266	356.9919	20	8	250	12.5	-18.2578000000001	-17.4400000000003	25.2487793930719	15.0473048268489	17.3461032296773	19.0671272219036	19.6237158115578
252	89.89999	356.7937	20	8	251	12.55	27.4678	-3.96399999999971	27.7523572483492	17.3823595394514	17.9617045071318	17.1576569642614	19.7097324136653
253	90.06094	356.3256	20	8	252	12.6	3.21899999999999	-9.36199999999985	9.89994974734706	22.4535739655014	18.9794967816305	17.3921208792292	19.6011349041239
254	90.76237	356.7685	20	8	253	12.65	14.0286	8.85800000000017	16.5911356440722	23.8336186939354	21.0592744827369	16.1026723224591	19.0283750001834
255	89.26184	356.1097	20	8	254	12.7	-30.0106	-13.1760000000008	32.7756477946664	21.1990793323636	21.3041393540215	15.6904576298855	19.0060727589318
256	90.86436	355.9839	20	8	255	12.75	32.0504	-2.51599999999939	32.1490030352419	22.911688736412	19.4568723948497	16.216430613079	19.0698111226173
257	91.02528	355.2729	20	8	256	12.8	3.2183999999998	-14.2200000000003	14.5796604404906	24.7361894260224	16.8431128218143	15.8904151363196	19.295467481914
258	91.28657	354.3875	20	8	257	12.85	5.22580000000005	-17.7080000000001	18.462996767589	20.1547047425416	17.24722040127	16.5355038021323	19.431983340934
259	91.79379	353.2061	20	8	258	12.9	10.1444000000001	-23.6279999999999	25.7136390921238	15.080126095764	17.9580076517492	17.2071229350263	19.3525629787759
260	91.32932	353.0396	20	8	259	12.95	-9.28940000000011	-3.3299999999997	9.86822437726261	12.487146311265	17.175504312488	18.0731326368368	18.6496667460527
261	91.55331	352.7854	20	8	260	13	4.47980000000001	-5.08400000000051	6.77610980135397	11.5827520661279	15.0867579964806	18.1978590753447	17.5136772320583
262	91.58218	352.71	20	8	261	13.05	0.577399999999955	-1.50800000000004	1.61476151799579	11.1798258774761	13.8191257655075	18.1963789153219	16.7646266507113
263	92.09391	352.2367	20	8	262	13.1	10.2346	-9.46599999999989	13.9410255419032	14.1963038824344	14.0915108226342	18.7249864156818	16.6859143421181
264	91.35132	351.3133	20	8	263	13.15	-14.8517999999999	-18.4679999999992	23.6990081488649	15.0933898971972	13.3549713873157	18.4211636441718	15.8207119436358
265	92.40008	351.9889	20	8	264	13.2	20.9752	13.5119999999995	24.9506144020541	15.1511052197499	14.8421259196521	17.6926166846432	15.2215949427526
266	92.89255	352.2619	20	8	265	13.25	9.84939999999995	5.46000000000049	11.2615398751682	16.6002695791405	16.9388457558398	16.8715773619647	15.6100830735747
267	92.86604	352.1705	20	8	266	13.3	-0.530200000000036	-1.82800000000043	1.90333813075912	15.5301168971554	19.5496450088295	16.7420032178358	15.5773030573341
268	93.51602	351.334	20	8	267	13.35	12.9996	-16.73	21.1868473388563	15.4879479568697	20.2027524300936	16.6645470680339	15.6189539319074
269	93.50167	352.2513	20	8	268	13.4	-0.286999999999864	18.3460000000002	18.3482447389392	18.7843016144823	18.8843196365944	16.0847596520098	16.2294717110914
270	94.02678	351.1313	20	8	269	13.45	10.5022	-22.4000000000001	24.7397697006258	23.9481847979091	18.2097290567985	16.050148485893	16.7073619393255
271	94.32964	352.485	20	8	270	13.5	6.05719999999991	27.0740000000001	27.743308163231	23.8052352810468	18.6563967274489	15.960227242213	16.8318760467784
272	95.46744	351.6933	20	8	271	13.55	22.756	-15.8339999999998	27.7227540478935	22.2385223760334	19.6648806701641	16.3715963371612	17.134400750704
273	95.99347	350.8152	20	8	272	13.6	10.5206000000001	-17.5620000000004	20.4720997545444	20.9315101567272	19.2375833134337	15.9797078050071	17.4264268442614
274	95.55227	351.1011	20	8	273	13.65	-8.82400000000018	5.71799999999939	10.5146802138722	18.5284918404155	18.8145479167039	15.5387515648125	17.5984369414584
275	96.46249	351.1064	20	8	274	13.7	18.2044000000002	0.106000000000677	18.2047086040949	15.381576542419	17.2581710521339	14.7527322556197	17.0483218131108
276	97.2421	351.0032	20	8	275	13.75	15.5921999999998	-2.06400000000031	15.7282165816724	14.6699313458206	14.9816087285863	15.0037355340704	16.7713612481832
277	96.71333	351.2855	20	8	276	13.8	-10.5753999999999	5.64600000000041	11.9881775579111	15.3905734573744	13.1935476654929	15.2641909783486	17.0380228426058
278	97.46326	350.8946	20	8	277	13.85	14.9986000000001	-7.81799999999976	16.9138737715522	13.5848319475405	11.7566631799206	14.7024040616824	16.6735019547594
279	96.7674	351.0132	20	8	278	13.9	-13.9172000000002	2.37199999999916	14.1178907716416	11.4347256167571	12.1931834930307	15.2518204871565	16.2074627874018
280	97.07468	350.6725	20	8	279	13.95	6.14560000000012	-6.8139999999994	9.17600105492546	11.0055187885667	11.295735454441	15.3415912418142	16.1698253127971
281	97.32259	350.6505	20	8	280	14	4.95820000000009	-0.439999999999827	4.97768492775514	8.8433950140207	11.3510743406919	15.4658930182121	16.5363169720072
282	97.79285	350.7955	20	8	281	14.05	9.40519999999992	2.89999999999964	9.84214341695936	8.99579352868698	10.8635012865331	16.0724225860861	16.9358823382587
283	97.83382	350.4931	20	8	282	14.1	0.81940000000003	-6.04799999999955	6.10325489882199	9.00663896134139	10.1672248099312	16.127867272841	16.6799338567208
284	98.44929	350.0751	20	8	283	14.15	12.3094	-8.36000000000013	14.8798833449729	11.2674230646267	11.6890930576091	16.775710238745	16.2283364812761
285	98.06097	349.8257	20	8	284	14.2	-7.76640000000015	-4.98800000000074	9.23022821819751	10.7214837844994	13.4250114314945	16.4040269415784	15.7470717177147
286	98.08233	350.6395	20	8	285	14.25	0.427200000000028	16.2760000000003	16.2816054441818	11.4910546058416	15.9501773078379	16.6711451344017	15.7013122805503
287	97.73325	350.5716	20	8	286	14.3	-6.98160000000001	-1.35800000000017	7.11244701632291	14.3823925865313	18.9512975066793	17.3340424673757	16.1428394614941
288	97.65094	350.0809	20	8	287	14.35	-1.64619999999985	-9.81400000000008	9.95110900553305	17.8433839016477	20.4990713657613	16.6824568414848	15.8627548361543
289	99.08751	349.7845	20	8	288	14.4	28.7313999999998	-5.92800000000011	29.3365732484213	20.6329315510491	21.3582369844592	16.3301659227937	15.7236194688456
290	100.3215	350.2719	20	8	289	14.45	24.6798000000001	9.74800000000073	26.5351847937794	27.1811112288591	21.5123184287159	16.2895021397013	15.4763828323126
291	101.8268	350.4083	20	8	290	14.5	30.1060000000001	2.72799999999961	30.2293436911886	29.507088125681	21.9912159281114	17.1124067018014	14.9749758030713
292	103.679	351.1432	20	8	291	14.55	37.0439999999999	14.6979999999996	39.8533454053732	28.3340813823872	23.8045836482184	17.5001683393562	14.6415497781614
293	104.6374	350.6474	20	8	292	14.6	19.1679999999999	-9.91599999999949	21.5809934896424	25.1812529557841	23.1976888730385	17.3801599084345	14.2618341118015
294	105.803	350.784	20	8	293	14.65	23.312	2.73199999999974	23.4715395319522	23.3495003051738	20.9712387879783	16.9179213977396	14.2216944565938
295	105.3166	351.0152	20	8	294	14.7	-9.72800000000007	4.62400000000002	10.7710426607642	20.4280560675776	19.153992847908	16.7414111798097	13.8201701179479
296	106.3292	351.306	20	8	295	14.75	20.2520000000001	5.8159999999998	21.070580438137	16.8882896203961	18.274636095765	16.3988890270302	13.6365529902925
297	107.0171	350.2476	20	8	296	14.8	13.758	-21.1680000000001	25.2461242173923	13.6083961935695	16.0490391720331	17.0214879446395	13.7571017993988
298	106.9716	350.0589	20	8	297	14.85	-0.910000000000082	-3.77399999999966	3.88216125373452	13.1267327400318	14.2612484511078	17.0231056106262	13.5945984061511
299	107.3252	350.0573	20	8	298	14.9	7.072	-0.0319999999999254	7.07207239781947	13.1997718863562	12.4776058110199	16.1954184505346	13.3620975772392
300	107.0007	349.7936	20	8	299	14.95	-6.49000000000001	-5.27399999999943	8.36272539307576	11.6700222764886	11.9705039309035	15.611174422811	13.2599540045335
301	108.0646	349.9234	20	8	300	15	21.2780000000001	2.59599999999978	21.4357761697589	11.6342072818195	10.806562125949	14.4840585879305	13.4376498051426
302	108.933	349.7818	20	8	301	15.05	17.3680000000002	-2.83200000000079	17.5973761680544	11.3468154284704	10.2383922410607	13.2106769702367	13.3088726133365
303	109.0614	349.9152	20	8	302	15.1	2.56799999999998	2.66800000000103	3.70308628038902	10.8142751217751	10.8485223482138	12.395800950762	13.4060875628965
304	108.7878	349.9825	20	8	303	15.15	-5.47200000000004	1.34599999999978	5.63511313107375	8.41335236554177	11.4195981130909	11.6676786744426	13.6711678136673
305	108.508	349.9283	20	8	304	15.2	-5.59600000000017	-1.08400000000074	5.7000238595995	8.80676220563283	12.068355997714	11.2363132943173	13.955243585494
306	108.8285	349.5824	20	8	305	15.25	6.4100000000002	-6.91799999999944	9.43116238859213	10.0628374146082	10.693481080096	10.6019608461834	13.7048544627919
307	109.5388	350.255	20	8	306	15.3	14.2059999999998	13.4519999999998	19.5644253685097	11.4923807977114	10.3723147684402	10.1801611314219	14.0931391736964
308	110.035	350.2006	20	8	307	15.35	9.92400000000004	-1.08799999999974	9.98346232526572	13.322436873653	10.5303534504162	10.5067399708174	14.7716520206011
309	109.9431	349.5681	20	8	308	15.4	-1.83799999999991	-12.6499999999999	12.7828300465897	12.9736097946503	10.8577515378654	10.3940292316847	14.5433890924372
310	110.6553	349.7781	20	8	309	15.45	14.2439999999999	4.19999999999959	14.8503042393075	11.9378673312476	10.5021226577311	10.2304058693657	14.0910952963707
311	110.8973	349.4795	20	8	310	15.5	4.84000000000009	-5.97200000000043	7.6870269935786	10.9978694862242	10.3973595664178	9.76289290848383	13.9356774376845
312	111.6165	349.4684	20	8	311	15.55	14.384	-0.22199999999998	14.3857130514966	10.2231222780193	10.1219300217831	9.11757688731673	13.6487979307361
313	111.4771	349.244	20	8	312	15.6	-2.78800000000018	-4.48799999999892	5.28347310014836	7.68180844180925	10.164957593421	9.43201521735843	13.7653314235999
314	111.9201	349.1973	20	8	313	15.65	8.86000000000024	-0.934000000000879	8.90909400556566	7.82110933818532	9.36846035027852	10.424414229595	13.7926149933692
315	111.8281	349.1423	20	8	314	15.7	-1.83999999999997	-1.10000000000014	2.14373505825702	8.30599271231856	8.39245574101738	11.1690759911783	13.7441612819231
316	112.0059	349.5219	20	8	315	15.75	3.55599999999981	7.59200000000078	8.38353147545893	9.3320457006179	8.83230473687165	11.0108198985535	14.065735596263
317	112.3958	348.7773	20	8	316	15.8	7.79799999999994	-14.8919999999998	16.8101299221628	8.51379842253769	7.86283900619322	11.1647904027532	14.9254503932595
318	112.9137	348.7235	20	8	317	15.85	10.3580000000002	-1.07600000000048	10.4137380416451	9.10310304022551	8.33367698430069	12.520198430576	15.925010209175
319	112.7234	348.5758	20	8	318	15.9	-3.80600000000015	-2.95399999999972	4.8178576151646	9.84350013555798	9.9910769213247	12.8913597343398	16.9568432593093
320	112.9145	348.4077	20	8	319	15.95	3.82200000000012	-3.36200000000076	5.0902581466961	7.41968530006789	11.8360293246256	12.5710161699303	18.0546594211973
321	113.3636	348.812	20	8	320	16	8.98200000000003	8.08600000000069	12.0855169521213	7.33530826798349	11.6242802306893	13.3872962874385	20.1748462153545
322	113.5791	348.7194	20	8	321	16.05	4.30999999999983	-1.85200000000009	4.69105574471237	11.4683554201117	12.2076507837232	14.0869188912354	22.6990992310036
323	113.7832	348.2634	20	8	322	16.1	4.08199999999994	-9.12000000000035	9.99185288122307	14.5689556090256	14.8754392677311	15.1348618964378	25.6193000632423
324	114.4938	349.321	20	8	323	16.15	14.212	21.1520000000007	25.4830933758057	13.4050603258205	16.4142591184012	15.9175513122957	30.641785983531
325	114.2866	348.3124	20	8	324	16.2	-4.14399999999972	-20.172	20.5932590912657	16.9956162673786	16.7495765988432	16.2520092695289	34.6693257351671
326	114.5712	348.4434	20	8	325	16.25	5.69199999999995	2.61999999999944	6.26604053609586	22.4155702674786	17.9422878380054	17.5295103463425	39.5805118962025
327	113.6901	347.7324	20	8	326	16.3	-17.6220000000001	-14.2200000000003	22.6438354525025	21.3601628166907	20.3109987762777	19.670739655097	45.8215151410123
328	115.4282	347.0855	20	8	327	16.35	34.7620000000001	-12.9379999999992	37.0916228817234	18.9301975886608	21.9360468085749	21.3432804475326	53.8029907927874
329	116.3412	347.5181	20	8	328	16.4	18.2599999999999	8.65199999999959	20.2060561218658	22.4795153501903	21.8440257032667	23.5196572869339	63.2148560989794
330	116.7425	347.387	20	8	329	16.45	8.02600000000012	-2.62200000000007	8.44343295111665	23.6263812851768	20.6679892144322	25.8789129730289	74.163633695374
331	117.9339	347.5356	20	8	330	16.5	23.8279999999997	2.97199999999975	24.012629343743	21.4565233496712	23.4347404619958	30.5867995222251	86.9298679746806
332	118.5879	346.2764	20	8	331	16.55	13.0800000000002	-25.1839999999993	28.378165127435	22.3278885898428	27.1338285264709	36.2806215746905	100.678145414975
333	119.5856	345.4242	20	8	332	16.6	19.9539999999999	-17.0440000000008	26.2423332041955	22.4057808402037	27.8111216273342	41.8065849091263	115.083616706762
334	120.6047	344.7388	20	8	333	16.65	20.3819999999999	-13.7079999999992	24.5628823227237	24.3899655738013	30.6250554554666	50.8591577374669	129.101415448363
335	121.0289	344.8617	20	8	334	16.7	8.48399999999998	2.45799999999917	8.83289420292101	30.6412757677649	35.0082493472146	58.1695754791559	142.356370257125
336	122.2426	343.6761	20	8	335	16.75	24.2740000000001	-23.7119999999993	33.9335530117312	34.1657199049972	43.2313112064448	68.1502038938516	154.139309573363
337	125.1822	343.1766	20	8	336	16.8	58.792	-9.99000000000024	59.6347160972533	38.9222223210904	52.2502443731033	80.4782398792714	164.590363107893
338	127.3708	343.319	20	8	337	16.85	43.7720000000002	2.84800000000018	43.8645538903568	47.6107178542255	61.6771230096776	95.0857831549987	175.342358186641
339	129.7865	343.4061	20	8	338	16.9	48.3139999999997	1.74199999999928	48.3453944031898	62.0726568390883	79.8742897716671	113.538352463619	187.861393881934
340	132.2914	344.1526	20	8	339	16.95	50.0980000000004	14.9300000000005	52.2753718685966	73.8592129784417	95.6711617438796	135.756251220818	199.695410949666
341	137.1196	346.3679	20	8	340	17	96.5639999999996	44.3060000000003	106.243247936045	89.188526114358	112.865667325707	160.472439661923	207.538239053364
342	143.0314	346.8109	20	8	341	17.05	118.236	8.85999999999967	118.56749679402	120.826357222244	133.822651232072	187.269371938715	212.262426242298
343	149.0441	347.2043	20	8	342	17.1	120.254	7.86799999999971	120.511119569938	143.731605633534	162.360444682663	215.032371517086	214.89420011405
344	159.3397	348.0055	20	8	343	17.15	205.912	16.0239999999999	206.534549942619	163.658677812326	196.451649471771	242.285279584431	216.250858459854
345	167.5678	346.6434	20	8	344	17.2	164.562	-27.242	166.801613925046	193.786089485702	236.504253094421	268.46073124472	217.84389273316
346	177.374060533541	343.512544161293	20	8	345	17.25	196.12521067082	-62.6171167741393	205.878608830009	235.532363250968	277.713568117401	290.749108800383	219.52097872721
347	189.816835879224	338.378824944652	20	8	346	17.3	248.855506913659	-102.67438433282	269.2045551609	272.076941721299	322.288499504327	309.509986560688	220.415877858856
348	204.316220958136	330.583353647364	20	8	347	17.35	289.98770157824	-155.909425945761	329.242488396269	329.276900555308	368.387620024494	329.341435925749	220.244500790462
349	220.292310691365	319.467241566717	20	8	348	17.4	319.52179466458	-222.32224161294	389.257442294269	391.768458422475	404.696269397195	352.203130476934	222.655902356676
350	237.1652	304.3716	20	8	349	17.45	337.4577861727	-301.91283133434	452.801408095091	450.790909522952	441.250300745561	373.511908926304	239.483184570735
351	254.465216442405	285.074165319417	20	8	350	17.5	346.0003288481	-385.94869361166	518.336398165844	501.242876798019	468.632550275059	384.489678584502	256.950996963824
352	272.163618126054	263.099174196844	20	8	351	17.55	353.96803367298	-439.49982245146	564.316810663284	537.315597073092	485.197321889304	388.244230909905	258.528020369423
353	290.341895795694	240.407488379073	20	8	352	17.6	363.565553392799	-453.83371635542	581.502324771608	553.223700935814	496.322427168835	387.981815318973	258.66879578923
354	309.081540196075	218.959969612897	20	8	353	17.65	374.792888007621	-428.95037532352	569.621043669633	545.496642127644	507.954611482098	381.642559182241	258.599427916937
355	328.464042071947	200.717479645109	20	8	354	17.7	387.65003751744	-364.84979935576	532.341927408701	519.603734255657	510.519564758186	377.518209987164	259.088672567505
356	348.570892168059	187.640880222502	20	8	355	17.75	402.13700192224	-261.53198845214	479.701104124993	491.401977539651	491.265789051603	370.891753560568	258.891214775888
357	369.48358122916	181.691033091868	20	8	356	17.8	418.25378122202	-118.99694261268	434.85227130335	478.593625891103	454.199962315484	360.35351583844	257.749550957768
358	391.2836	184.8288	20	8	357	17.85	436.0003754168	62.7553381626399	440.493541191579	467.815428580559	407.576010613453	345.403218425926	257.151649452446
359	413.235315519091	197.364677328724	20	8	358	17.9	439.03431038182	250.71754657448	505.579285426892	437.034935975563	358.588848967287	331.773452249733	257.43823491476
360	431.3346	213.0077	20	8	359	17.95	361.985689618181	312.86045342552	478.450940855979	388.796190375311	313.786119228767	343.210117920653	258.388078641645
361	442.021448161653	225.302136250854	20	8	360	18	213.736963233059	245.88872501708	325.798641100013	323.750043687254	273.150956846077	353.429554265726	257.531455381763
362	446.780839569354	233.734649038453	20	8	361	18.05	95.1878281540201	168.65025575198	193.65854330209	238.58407204347	235.509709787576	329.78666880013	256.038279561119
363	448.359	239.2775	20	8	362	18.1	31.5632086129199	110.85701923094	115.262807751294	159.756809876975	194.484009683017	302.305220061375	256.576734431738
364	448.8582	243.2336	20	8	363	18.15	9.98400000000061	79.1219999999998	79.7494272079743	109.26697771659	155.592293017368	274.913576249442	255.438756908431
365	448.3082	247.4133	20	8	364	18.2	-11.0000000000002	83.5939999999999	84.3146300235018	82.2232291998412	175.90067108312	249.716613890289	253.71474194243
366	447.0481	250.8575	20	8	365	18.25	-25.2020000000005	68.8839999999999	73.3494802980908	65.2179756787803	215.593319479848	227.033320751393	248.855938377699
367	444.8317	252.7616	20	8	366	18.3	-44.3279999999993	38.082	58.4398007183455	72.6005139912664	205.373375284776	205.989115354849	243.067074631479
368	445.176	254.2337	20	8	367	18.35	6.88599999999951	29.4420000000002	30.236540145989	192.044532289265	197.034429509298	184.961862979143	236.360995720661
369	440.0843	251.3877	20	8	368	18.4	-101.834	-56.9200000000001	116.662118770405	321.919661243106	191.238303531597	162.673339352586	252.485157649376
370	461.880489121592	225.193233383041	20	8	369	18.45	435.92378243184	-523.88933233918	681.534721513493	328.523521369711	185.647108551811	143.264248356987	271.811409161821
371	488.3754	200.6199	20	8	370	18.5	529.89821756816	-491.46666766082	722.7251250673	328.850883339815	180.915684656709	130.573232179025	269.054065308108
372	492.9477	200.5425	20	8	371	18.55	91.4459999999997	-1.54800000000023	91.4591013513688	309.876093071928	176.468520922121	123.832328212333	257.308756672635
373	494.0486	199.3902	20	8	372	18.6	22.0180000000005	-23.0459999999999	31.8733499965099	179.249684814358	175.439716275269	125.171653544503	244.10713822732
374	493.7068	198.3558	20	8	373	18.65	-6.83600000000069	-20.6880000000001	21.7881674309707	39.9117080703113	169.754385687805	129.234954634621	232.7379877593
375	494.7487	199.3208	20	8	374	18.7	20.838	19.3000000000001	28.4026802256407	24.4135204745315	110.627825630854	129.911273897696	223.816952433323
376	493.9695	200.3636	20	8	375	18.75	-15.5840000000001	20.856	26.0352413470665	22.0285492107231	45.5531448782011	126.820123194831	214.781258464764
377	493.8141	201.0445	20	8	376	18.8	-3.10799999999972	13.6180000000002	13.9681633724697	29.632678303681	42.2912811398902	125.780633424517	206.339668810263
378	494.3513	200.2041	20	8	377	18.85	10.7439999999997	-16.8079999999998	19.9484936774681	42.0059664473501	53.3088775797076	127.318773015396	198.334977367484
379	496.6979	198.3504	20	8	378	18.9	46.9320000000005	-37.0740000000001	59.8088128957602	51.1945816860908	67.2316057376441	173.196863049019	187.089285477867
380	500.7109	196.2847	20	8	379	18.95	80.2599999999995	-41.3140000000004	90.2691209439859	60.1690418052488	74.1754392435803	200.412700402989	177.310955365033
381	503.0064	193.5129	20	8	380	19	45.9100000000001	-55.4359999999997	71.9783175407704	84.5892059486921	72.7245617329522	184.67857635049	169.850944726591
382	505.4619	191.8924	20	8	381	19.05	49.1100000000006	-32.4099999999999	58.8404639682595	104.830533171607	75.0927459269137	184.83084454514	166.115941755629
383	510.4882	186.8743	20	8	382	19.1	100.526	-100.362	142.049314394685	106.34491203981	79.1978297555224	185.909056393264	163.883729215609
384	503.9166	191.525	20	8	383	19.15	-131.432	93.014	161.015449010335	94.2545417798136	176.639340410232	190.562399269158	162.643464334446
385	500.5278	195.0532	20	8	384	19.2	-67.7760000000001	70.564	97.841015285002	90.0164500485786	290.197575175124	197.917290976357	161.640567861712
386	500.9668	194.6798	20	8	385	19.25	8.77999999999929	-7.46800000000007	11.5264662407864	73.8064535623526	323.804007822779	202.529196178135	160.797897171415
387	499.8381	196.1864	20	8	386	19.3	-22.5739999999996	30.1319999999998	37.6500053120843	248.448147648857	327.37040795039	206.690222265678	160.673760579955
388	496.9241	197.0869	20	8	387	19.35	-58.2799999999997	18.0100000000004	60.999331963555	474.050238310437	318.509235206821	211.708091755824	160.905815091982
389	468.329948555993	240.17311928258	20	8	388	19.4	-571.883028880141	861.7243856516	1034.22391944286	553.353473865744	313.893192800672	211.505231603148	158.992125047054
390	436.1046	292.3105	20	8	389	19.45	-644.50697111986	1042.7476143484	1225.8514685929	564.724365852201	321.659142709133	211.35766237308	142.56870815565
391	427.156580520886	310.645710545369	20	8	390	19.5	-178.96038958228	366.70421090738	408.042644017321	563.212016851288	332.333830623318	209.128657274158	125.151967475116
392	431.3949	308.5566	20	8	391	19.55	84.7663895822802	-41.7822109073802	94.5044652443667	379.338237952486	338.287698604442	208.399555298925	123.521985038419
393	434.0483	308.8703	20	8	392	19.6	53.0679999999995	6.27399999999966	53.4375869589931	169.268047107829	344.218353756126	202.595804886715	123.917124585187
394	434.67	314.5793	20	8	393	19.65	12.4340000000007	114.18	114.855024948846	111.314187380892	246.371122796063	196.051974034271	123.949494870344
395	426.893	318.6437	20	8	394	19.7	-155.540000000001	81.2880000000007	175.500514369618	111.851031356682	132.517749571035	193.369861825728	125.805948498265
396	421.5109	316.1933	20	8	395	19.75	-107.642	-49.008	118.273345382634	125.224690660964	94.4533067255364	194.775671147999	129.829765294662
397	424.7609	312.5806	20	8	396	19.8	65	-72.2540000000004	97.1886851233211	113.40400763964	89.4287026474595	195.566887735392	130.215470255743
398	419.2581	310.151	20	8	397	19.85	-110.056	-48.5919999999999	120.305883480401	95.7674520342417	86.6823745666104	194.492857168567	129.935626938568
399	420.6865	307.7572	20	8	398	19.9	28.5680000000002	-47.876	55.751609842228	77.5924260701813	78.21075526787	144.787387045089	129.047139016001
400	421.8922	303.5611	20	8	399	19.95	24.1139999999996	-83.922	87.3177363426239	67.0063739382365	65.080580942322	84.7247159083108	126.939304519796
401	422.7495	302.4926	20	8	400	20	17.1460000000002	-21.3700000000006	27.3982155623324	48.1400584722567	57.2175116726802	65.6253585997419	126.059502023549
402	424.852	301.8023	20	8	401	20.05	42.0499999999993	-13.8059999999996	44.2584244635971	43.0175028960994	52.8460768663421	62.2131255316987	125.056058400683
403	425.7004	302.7856	20	8	402	20.1	16.9680000000005	19.6659999999997	25.974306150502	34.3937098504023	44.7673605810085	61.9251927771106	122.743522121905
404	427.2037	302.6809	20	8	403	20.15	30.0660000000005	-2.0939999999996	30.1388319614418	36.842597275179	43.2036512941141	57.3365904715298	118.866333914514
405	429.4116	302.7758	20	8	404	20.2	44.1579999999999	1.89799999999991	44.1987711141384	38.6857797944477	36.9316822455862	53.6946060201731	116.791668482438
406	430.1593	304.6115	20	8	405	20.25	14.953999999999	36.7139999999995	39.6426526862158	41.3946626897603	36.7974104739474	57.1303344111896	117.027247785767
407	432.4768	305.9449	20	8	406	20.3	46.350000000001	26.6680000000008	53.4743370599406	43.3897996921289	34.9975484159379	53.7407182458089	118.292392614209
408	433.172	307.7945	20	8	407	20.35	13.904	36.9920000000002	39.518720627065	39.4696546407701	37.1680109876109	48.1631621213117	118.533895769214
409	435.1597	308.0628	20	8	408	20.4	39.7539999999992	5.36599999999908	40.1145169732845	36.7522236727158	36.4624256751896	46.5890464288546	94.4870945448051
410	436.3303	308.4401	20	8	409	20.45	23.4120000000007	7.54599999999982	24.5980458573447	31.3093170374281	42.3086310980241	42.5209466665125	65.8384503317832
411	436.0632	309.7152	20	8	410	20.5	-5.34200000000055	25.5020000000002	26.0554978459444	32.9413592854614	57.0431571496991	42.9903467729394	57.2982277053115
412	436.7967	310.8042	20	8	411	20.55	14.6699999999998	21.78	26.2598038835021	29.5350516582503	54.6353596252758	41.7125615024423	56.8092512608115
413	439.1317	311.2848	20	8	412	20.6	46.7000000000007	9.61200000000076	47.6789318672313	45.1476075552781	51.5589636616149	42.891239357094	56.1818206852256
414	438.8954	312.4145	20	8	413	20.65	-4.72600000000057	22.5939999999991	23.0829788372291	77.3340906266824	49.974441563595	41.6806937947579	53.7919420215157
415	442.2018	308.4882	20	8	414	20.7	66.1279999999999	-78.5259999999994	102.660825342483	77.9614022131234	48.1102110874388	40.2134751391479	50.1956477556488
416	447.6282	300.8747	20	8	415	20.75	108.528	-152.27	186.987913202966	70.1765680377683	49.1832830719313	39.2788244235355	48.1552507119063
417	449.0703	301.1588	20	8	416	20.8	28.8419999999996	5.68199999999933	29.3963618157073	70.4138314689396	48.4275745889467	41.0178974930251	46.8775429685506
418	449.4099	301.435	20	8	417	20.85	6.79200000000037	5.52400000000034	8.75476099045592	51.0728146195996	48.6144677265771	42.5749343698613	45.1755017456895
419	450.2518	302.3089	20	8	418	20.9	16.8380000000002	17.4779999999998	24.2692959930856	21.0324755171802	46.8989619143262	44.1868020445216	44.8708997765171
420	450.0565	302.0841	20	8	419	20.95	-3.90599999999949	-4.49600000000032	5.95574109578304	18.89374696477	38.1183191802717	46.9521847552555	44.0035499412104
421	450.8847	303.7264	20	8	420	21	16.5639999999996	32.8460000000007	36.7862176908694	27.0523674153858	21.5144916973719	48.971096810881	44.2648313948611
422	450.615	304.6218	20	8	421	21.05	-5.39400000000001	17.9079999999999	18.7027190536563	23.3840923597127	27.4004353607745	51.4053769899242	44.0086878785362
423	450.2768	307.076	20	8	422	21.1	-6.76400000000058	49.0840000000003	49.5478632435349	25.1638237409439	33.5909050781077	50.4384485933407	44.17666865682
424	450.5598	306.9879	20	8	423	21.15	5.66000000000031	-1.76199999999994	5.92792071471973	21.9965078775636	38.3991625254482	50.2472935715016	43.8279490313462
425	449.9036	306.64	20	8	424	21.2	-13.1240000000003	-6.95800000000077	14.8543980019393	35.907123756779	45.7941584230722	46.6966894911245	43.1459301110999
426	450.951	306.6269	20	8	425	21.25	20.9480000000008	-0.262000000000171	20.949638373968	40.1294427408295	48.7589105498307	39.1801670126229	42.7755289264079
427	455.0081	304.8912	20	8	426	21.3	81.1419999999998	-34.713999999999	88.2557984497331	53.4142326911838	54.3831793909017	40.0143676912923	41.9708916055021
428	458.4107	303.9403	20	8	427	21.35	68.0520000000001	-19.0180000000009	70.6594581637876	66.4244931052006	52.2624294601043	42.1878413700673	41.3245545411311
429	462.0234	303.7522	20	8	428	21.4	72.2539999999992	-3.76199999999926	72.3518704664909	75.5213132220977	53.595625228677	43.1527531241796	40.6768441156874
430	465.8133	302.4877	20	8	429	21.45	75.7980000000009	-25.29	79.9057000720233	72.8592350250243	55.2750598019772	45.4861532159082	40.7822667125288
431	468.72	304.0954	20	8	430	21.5	58.134	32.1539999999993	66.4337389584536	64.395416179379	56.8458423278739	45.5393160167828	40.5042437163483
432	472.4321	303.5832	20	8	431	21.55	74.2419999999993	-10.2440000000001	74.9454074643663	53.7770177661702	52.6283000218101	46.3048142546301	40.4376322624481
433	473.006	304.8788	20	8	432	21.6	11.4779999999996	25.9120000000007	28.3403639355607	44.1256264987538	50.7847776620269	45.4620979565461	40.0748373627484
434	473.818	305.3965	20	8	433	21.65	16.2400000000002	10.3539999999998	19.259878400447	38.1703714336501	47.906343722911	45.9752042679345	40.4901758963762
435	474.7863	304.1449	20	8	434	21.7	19.366	-25.0319999999999	31.6487437349415	32.3973650185959	45.1781480087441	46.0783850830518	38.7213576665964
436	474.1992	305.8812	20	8	435	21.75	-11.7419999999993	34.7259999999994	36.6574636329349	37.1741391446749	42.3197214837349	46.2722334292802	35.2956213461374
437	476.5032	305.8719	20	8	436	21.8	46.0799999999995	-0.185999999999922	46.0803753890954	42.0356696796519	38.2264491183585	42.9238857179791	34.6473142060355
438	478.5362	304.2332	20	8	437	21.85	40.6600000000003	-32.7739999999994	52.224234565956	46.2306695187345	38.6617664529879	40.0741747124009	36.8730476218562
439	480.4141	303.1292	20	8	438	21.9	37.5580000000002	-22.0799999999997	43.5675310753318	46.4690715338197	38.3547833071921	37.1668861868532	39.2748868624197
440	483.0393	302.9518	20	8	439	21.95	52.5040000000001	-3.54800000000068	52.6237429303543	44.0555332181211	36.8817103641264	34.612348669802	42.5326042426492
441	484.4541	301.6949	20	8	440	22	28.2959999999991	-25.1379999999995	37.8494737083612	40.1493937613008	35.6986245306866	32.0373906218156	46.3872844842711
442	485.0929	303.271	20	8	441	22.05	12.7760000000001	31.5219999999999	34.0126838106021	34.6738969347322	33.219471414148	29.469887534972	50.1685555072917
443	486.194	304.4792	20	8	442	22.1	22.0220000000006	24.1639999999995	32.6935372818544	27.5327512095183	29.3635717627748	29.7112261321561	51.974740662002
444	486.6422	305.1533	20	8	443	22.15	8.96399999999971	13.4820000000002	16.1900469424891	24.9281775275535	26.4274286507954	30.7330582212509	55.1563656739661
445	487.4881	305.1544	20	8	444	22.2	16.9179999999994	0.0220000000001619	16.9180143042847	22.3834096101749	24.0465493308599	30.7460258420684	56.8476116636211
446	488.690710345537	305.462018568085	20	8	445	22.25	24.0522069107408	6.15237136169981	24.8266052985371	18.5777497642488	21.7550597598963	31.4110756796518	57.8954128616765
447	489.7323	305.6814	20	8	446	22.3	20.8317930892599	4.38762863829993	21.2888442237094	18.1809603668585	20.7133259515855	29.2802607207786	57.1247832433775
448	490.316558220836	305.327155509647	20	8	447	22.35	11.6851644167195	-7.08488980705965	13.6652380522238	20.5603474522014	20.7606858113244	31.558253873645	55.9820894671815
449	491.0153	305.4548	20	8	448	22.4	13.9748355832808	2.55288980705927	14.2060999555373	18.5819419922392	23.1113331353098	35.3970206006598	55.2729952948587
450	491.8339	306.6404	20	8	449	22.45	16.3720000000001	23.7120000000004	28.8149497309994	19.0432422929961	24.6103413200103	39.5790552693902	53.5539576835392
451	491.0877	306.6685	20	8	450	22.5	-14.9240000000009	0.561999999999898	14.9345779987259	22.9436218583999	27.123526828617	47.2352529517594	52.8117419388567
452	490.6456	305.5747	20	8	451	22.55	-8.84199999999964	-21.8759999999997	23.5953457274943	28.041705903761	25.3410500274093	54.0322967599534	53.2365153152537
453	489.017914537095	305.257229859785	20	8	452	22.6	-32.5537092580998	-6.34940280429987	33.1671358792427	28.6603351878192	33.7529359845153	58.4873833674579	53.3711822245879
454	487.081	305.6907	20	8	453	22.65	-38.7382907418998	8.66940280429958	39.6965201823429	35.6651116649948	44.3666125505243	64.3375270799976	53.2243838043106
455	485.6419	306.3794	20	8	454	22.7	-28.7819999999999	13.7739999999997	31.9080961512903	31.6388577618224	55.1115612079205	67.6168382441903	54.1874395979701
456	483.1809	306.8073	20	8	455	22.75	-49.2200000000003	8.55800000000045	49.9584603846039	44.5622501106306	72.7154461436225	69.5185922940727	54.3615271254036
457	483.0339	306.7157	20	8	456	22.8	-2.93999999999983	-1.83199999999943	3.46407621163231	60.6915191972876	87.3512675683213	71.3256807687759	53.6512054046425
458	485.097	311.1483	20	8	457	22.85	41.2619999999993	88.6519999999996	97.7840976232836	81.5627872280218	96.2140809235914	71.890004221962	53.2846864600596
459	487.072370662304	316.831954106995	20	8	458	22.9	39.5074132460809	113.6730821399	120.342865615628	109.76578062225	105.563721024686	73.3791044028641	53.2945755439658
460	491.7628	321.7736	20	8	459	22.95	93.8085867539201	98.8329178600998	136.264436304962	143.06367737482	110.62333516837	72.4955666972765	52.1923620306938
461	500.0008	326.6019	20	8	460	23	164.76	96.5660000000003	190.973427355745	147.865911736552	111.913657759528	73.5860932558979	51.9429359944452
462	502.5649	334.7035	20	8	461	23.05	51.2819999999999	162.032	169.953559974483	150.435922852083	117.310311510142	77.0031430955354	51.8565287776999
463	500.7166	340.506	20	8	462	23.1	-36.9659999999999	116.049999999999	121.795269431944	139.683883108719	110.027072459409	77.0311383170197	51.8514957762029
464	497.4276	346.2968	20	8	463	23.15	-65.7800000000009	115.816000000001	133.192921193284	114.061534896807	102.391596255204	75.7157093873703	51.9000242128152
465	493.4985	347.5536	20	8	464	23.2	-78.5820000000001	25.136	82.5042375881386	91.5569456454648	89.8795721866324	77.6288533538718	51.9236545338094
466	490.3915	348.0285	20	8	465	23.25	-62.1399999999994	9.49799999999982	62.8616862961846	72.1882331822654	74.4567403681732	77.3119785711554	51.7919395470664
467	487.5227	348.1537	20	8	466	23.3	-57.3760000000004	2.50400000000013	57.4306137177729	54.3472696583245	66.6550186227496	78.0221500885064	51.7481938502713
468	486.5018	347.4366	20	8	467	23.35	-20.4179999999997	-14.3420000000003	24.9517071159469	40.075261264546	57.8481957104479	75.0111190464742	51.6829724682646
469	484.4623	348.2599	20	8	468	23.4	-40.7899999999995	16.4660000000003	43.9881035735797	34.8519458395397	45.8676977500551	71.1921304872718	51.454246202809
470	484.0508	348.6356	20	8	469	23.45	-8.23000000000093	7.5139999999999	11.1441956192456	41.7530916000344	44.6343715393732	64.8056687919975	51.2293976077354
471	484.6137	346.8867	20	8	470	23.5	11.2580000000003	-34.9779999999998	36.7451091711536	43.5081582386305	42.7102993827823	56.650619037131	51.4243477053551
472	480.6049	344.6372	20	8	471	23.55	-80.1760000000002	-44.9900000000002	91.9363425202463	37.3881258417857	38.7339886668702	49.6807607954463	51.2495723643011
473	478.9683	344.2306	20	8	472	23.6	-32.7319999999997	-8.13200000000052	33.7270403089271	49.1934818142004	39.9951656335396	45.2156081849479	50.5926757495838
474	478.299	344.242	20	8	473	23.65	-13.3860000000004	0.228000000000748	13.3879415893561	50.5686529260249	39.9926647193396	39.4625213456328	50.1933671645839
475	474.9225	345.1955	20	8	474	23.7	-67.5299999999993	19.0699999999993	70.170975481319	35.7148857337061	39.7317653973626	36.2304708234285	50.5597398840218
476	474.589	343.0401	20	8	475	23.75	-6.6700000000003	-43.1079999999997	43.620964730276	36.4821730284488	38.8444977060888	34.0652868000601	52.3618896023118
477	475.3736	343.446	20	8	476	23.8	15.6920000000002	8.11800000000062	17.6675065586522	42.5972035968935	32.7065029681431	32.1707069317667	55.198985017188
478	473.7567	342.4904	20	8	477	23.85	-32.3379999999997	-19.1120000000001	37.5634767826407	30.2700489805247	32.5830206594479	31.4759407145671	54.471486068682
479	471.648	343.1111	20	8	478	23.9	-42.174	12.414	43.9630944315797	27.1203424861528	33.0573449412105	29.5293880027538	53.4048722168388
480	471.3064	343.3669	20	8	479	23.95	-6.83200000000056	5.1159999999993	8.53520239947481	29.6981202025801	27.8265701074839	29.9632285181943	50.2226057820684
481	470.1246	344.1055	20	8	480	24	-23.6360000000002	14.7720000000004	27.8724322584166	28.683868290447	25.4202742173379	29.2626021548123	46.9039753052823
482	470.521	342.63	20	8	481	24.05	7.92800000000057	-29.5100000000002	30.5563951407888	23.5174862855276	25.6074251966632	25.4960016330667	42.9273275346547
483	469.4192	343.8239	20	8	482	24.1	-22.0360000000005	23.8779999999997	32.492217221975	25.3830912344431	22.9567157955947	24.154213182148	40.9730657257784
484	469.2143	344.707	20	8	483	24.15	-4.09800000000018	17.6620000000003	18.1311844069826	23.7202059485231	19.0661112861679	24.6710249417975	38.562106777299
485	469.5828	343.8934	20	8	484	24.2	7.3700000000008	-16.2720000000002	17.8632271440526	21.5167301907464	20.194691639026	23.4906264141719	38.3570382409874
486	468.8555	344.5471	20	8	485	24.25	-14.5460000000003	13.0740000000003	19.5580058288164	17.2295633007424	19.6807066035358	27.4118006334682	37.5838978684004
487	467.8796	344.5018	20	8	486	24.3	-19.5180000000005	-0.905999999999949	19.5390163519052	14.6147362868082	18.2855002979902	32.3758199458696	37.7765163515242
488	467.6154	344.9874	20	8	487	24.35	-5.2839999999992	9.71199999999953	11.056382771955	15.0062920436088	15.725405704848	33.9318530908898	38.5599051580119
489	467.7583	345.196	20	8	488	24.4	2.85799999999995	4.17200000000093	5.05704933731198	15.6412072585486	16.2847049423844	35.6176139464057	38.0395530541301
490	468.1593	344.2897	20	8	489	24.45	8.01999999999907	-18.1260000000009	19.8210059280557	15.0542704052341	19.1546827208598	35.6395427721393	37.9971841156122
491	467.5716	345.2626	20	8	490	24.5	-11.7539999999997	19.4580000000008	22.7325819035151	14.2212481089537	29.4033270495986	37.1573315734336	37.6877850236281
492	466.986	344.6741	20	8	491	24.55	-11.712	-11.7700000000002	16.6043320853326	17.9546735979606	39.144214695076	36.1738942738631	36.2551230300636
493	466.9206	345.0124	20	8	492	24.6	-1.30800000000022	6.76600000000008	6.89127129055312	23.3030733981108	44.906990386185	36.730523266609	36.2156662410356
494	467.4621	343.957	20	8	493	24.65	10.8300000000008	-21.1080000000004	23.7241767823466	43.1654468406485	52.1691166066435	37.6616922089651	36.50119644338
495	465.6987	342.4369	20	8	494	24.7	-35.2680000000009	-30.4020000000003	46.5630049288068	63.2341589849178	51.0843939052527	40.4836056585463	35.151022876069
496	463.232759648099	336.855120975257	20	8	495	24.75	-49.3188070380199	-111.635580494859	122.044449116204	75.5927326634163	54.6339565433313	41.1025089367407	34.4707183331617
497	459.942	332.0216	20	8	496	24.8	-65.8151929619794	-96.6704195051409	116.947892806679	86.3835596153264	54.062288249736	43.3823257712816	34.2153801929404
498	456.5875	331.286	20	8	497	24.85	-67.0900000000006	-14.7119999999995	68.6841396830452	78.8657144123945	57.7356408283699	45.6438696014567	33.340207454117
499	457.5945	327.5349	20	8	498	24.9	20.1400000000001	-75.0220000000002	77.6783115418971	66.1024662460141	59.0386794755457	46.5497181055064	32.979093117469
500	458.0429	327.551	20	8	499	24.95	8.96799999999985	0.321999999999889	8.97377891414744	44.8904175145541	61.8125285962328	46.0311397130302	32.9730655592755
501	457.6191	324.6706	20	8	500	25	-8.47599999999943	-57.6080000000002	58.2282082843016	39.8785489933236	52.8016908238829	46.1129678924439	32.5184367763016
502	457.684	324.1301	20	8	501	25.05	1.29800000000046	-10.809999999999	10.8876491493793	31.6937993357651	47.6204368474873	47.0142444270606	32.1733677058462
503	456.5991	322.2378	20	8	502	25.1	-21.6980000000001	-37.8460000000007	43.6247970768926	44.7593427800711	46.3807488167284	48.2771192999233	32.7690376177656
504	456.8167	320.413	20	8	503	25.15	4.35200000000009	-36.4959999999996	36.7545632541046	39.5009154017518	40.9303196043693	48.3313679449625	33.8947701608058
505	456.7316	316.6989	20	8	504	25.2	-1.70200000000023	-74.2820000000006	74.3014961356775	50.3504561804204	40.9778855208077	46.8114193379661	34.6347576734603
506	457.0186	315.1281	20	8	505	25.25	5.73999999999955	-31.4159999999993	31.936071392705	52.8829486401332	37.5919792415565	41.5296360328551	35.3772181091464
507	458.0459	312.0376	20	8	506	25.3	20.5460000000005	-61.8100000000004	65.1353530427223	50.1668398729734	39.9662006043851	36.0549404400112	35.9070725302663
508	460.1513	310.17	20	8	507	25.35	42.1079999999995	-37.3519999999996	56.2872593754566	37.1964282615443	38.8185977714766	32.7485618173442	37.1841918157043
509	461.185	309.6465	20	8	508	25.4	20.6740000000002	-10.4700000000003	23.1740194183058	35.6830430813612	37.6240564143792	30.3405722885322	38.3073226918107
510	461.6227	309.4686	20	8	509	25.45	8.75400000000013	-3.55800000000045	9.44943807853173	29.5819450283499	31.8103100796995	30.3065883464117	38.8529403015921
511	462.2105	308.4013	20	8	510	25.5	11.7560000000003	-21.3459999999998	24.3691454917894	24.75424690282	30.2575812418273	27.8795419791695	39.0922769116831
512	463.436	307.1781	20	8	511	25.55	24.5099999999991	-24.4640000000004	34.629862777666	25.0812729557849	24.4894440325352	28.1728411378293	39.1634015912571
513	463.9808	305.6658	20	8	512	25.6	10.8960000000002	-30.2459999999996	32.1487687478072	26.4241918978547	19.11637481796	28.8075519689222	39.5151013950247
514	464.0927	304.4304	20	8	513	25.65	2.23799999999983	-24.7079999999994	24.8091496831304	24.8321194022935	19.7508249726952	30.1278481126465	39.1106091834485
515	464.7612	303.9762	20	8	514	25.7	13.3699999999999	-9.08400000000029	16.1640327888804	19.3969430367205	19.6352911720157	28.7859096883742	38.6961435619024
516	464.4566	303.2144	20	8	515	25.75	-6.09199999999987	-15.2359999999999	16.4087830139835	13.4785027331	18.1671047167826	29.651927281552	35.9849075500693
517	464.2149	302.9307	20	8	516	25.8	-4.83399999999961	-5.67400000000021	7.45398094980115	14.4203769896054	16.3794816712734	28.431819289251	33.4459514416278
518	464.1152	302.8507	20	8	517	25.85	-1.99399999999969	-1.59999999999968	2.55656722970426	12.8463904461768	18.7965061663678	28.724514029952	32.8784706050348
519	463.1421	303.9604	20	8	518	25.9	-19.4619999999998	22.1939999999995	29.5185209656576	11.5020900312717	22.6316398109138	30.0649272781151	31.8039599921125
520	463.5539	304.0094	20	8	519	25.95	8.23599999999942	0.9800000000007	8.29410007173725	13.3620203058263	25.7615092970489	31.6747408901541	32.9406442524235
521	463.9722	304.2536	20	8	520	26	8.36599999999976	4.88399999999956	9.68728093945828	24.1145095996356	29.0462733212766	32.0715859309223	32.6570642028824
522	463.7254	303.4531	20	8	521	26.05	-4.93600000000015	-16.01	16.7536323225741	30.8429026322222	32.3741945459669	31.3125587554537	33.3008649569185
523	463.5409	300.6432	20	8	522	26.1	-3.68999999999915	-56.1980000000005	56.3190136987506	38.676628147921	38.3326532419439	30.7530834901262	32.9380420432492
524	466.0223	298.6898	20	8	523	26.15	49.627999999999	-39.0679999999998	63.1604861285906	46.5904566112815	40.379029583535	29.8898504219345	NA
525	467.2221	296.6423	20	8	524	26.2	23.9960000000008	-40.9500000000003	47.4627276502316	51.3863687861074	43.7141906082924	30.5808677858386	NA
526	468.8343	294.7805	20	8	525	26.25	32.2439999999995	-37.2359999999992	49.2564232562608	52.5507968842523	45.976067145062	30.4401790672835	NA
527	470.7107	293.9886	20	8	526	26.3	37.5279999999998	-15.838	40.7331931967036	49.9151565348478	46.245635839634	30.8369624432444	NA
528	473.1488	292.0626	20	8	527	26.35	48.7620000000004	-38.5200000000009	62.141154189475	48.7517530686638	42.7096608138846	33.0083793927254	NA
529	474.316	289.8528	20	8	528	26.4	23.3439999999996	-44.1959999999995	49.982284381568	45.3616776788424	37.1480610329553	33.2673476956927	NA
530	475.9391	288.5484	20	8	529	26.45	32.4620000000004	-26.0879999999997	41.6457103193116	41.1049028931605	35.4002262746282	35.5747001584353	NA
531	477.265	287.6258	20	8	530	26.5	26.5179999999998	-18.4519999999998	32.306046307154	32.8685247435169	31.8340848132903	37.4345864265952	NA
532	477.5648	286.7007	20	8	531	26.55	5.99600000000009	-18.5020000000009	19.449319268294	24.3809655310627	29.2997303405219	38.4288887760077	NA
533	478.5108	287.1516	20	8	532	26.6	18.9200000000005	9.0179999999998	20.9592634412571	22.0486994805927	27.6841055435069	37.0685321175762	NA
534	478.2909	287.4581	20	8	533	26.65	-4.39799999999991	6.13000000000056	7.54448831929682	18.3064919477381	26.1556658078505	NA	NA
535	479.7388	287.0692	20	8	534	26.7	28.9580000000001	-7.77799999999957	29.9843800669615	17.4945577878833	27.4352097085783	NA	NA
536	479.3196	287.6043	20	8	535	26.75	-8.38400000000092	10.702	13.5950086428812	22.4996863434968	28.8931057081284	NA	NA
537	480.0884	287.5719	20	8	536	26.8	15.376	-0.647999999999911	15.3896484690197	27.9303660846383	30.6121417123814	NA	NA
538	480.2876	285.2813	20	8	537	26.85	3.98400000000038	-45.8120000000008	45.9849062193246	32.8217199365638	31.4274034212678	NA	NA
539	480.8896	283.6542	20	8	538	26.9	12.0399999999995	-32.5419999999997	34.6978870250044	39.4797194685186	NA	NA	NA
540	482.4543	281.4268	20	8	539	26.95	31.2940000000003	-44.5479999999998	54.4411493265893	43.7297256368795	NA	NA	NA
541	483.887	279.5713	20	8	540	27	28.6540000000002	-37.1100000000001	46.8850063026552	40.3551204990388	NA	NA	NA
542	484.1744	277.762	20	8	541	27.05	5.74799999999982	-36.1860000000001	36.6396793108238	NA	NA	NA	NA
543	485.5375	277.2514	20	8	542	27.1	27.2620000000006	-10.2120000000002	29.111880530121	NA	NA	NA	NA
544	NA	NA	20	8	543	27.15	NA	NA	NA	NA	NA	NA	NA
545	NA	NA	20	8	544	27.2	NA	NA	NA	NA	NA	NA	NA
546	NA	NA	20	8	545	27.25	NA	NA	NA	NA	NA	NA	NA
547	NA	NA	20	8	546	27.3	NA	NA	NA	NA	NA	NA	NA
548	NA	NA	20	8	547	27.35	NA	NA	NA	NA	NA	NA	NA
549	NA	NA	20	8	548	27.4	NA	NA	NA	NA	NA	NA	NA
550	NA	NA	20	8	549	27.45	NA	NA	NA	NA	NA	NA	NA
551	NA	NA	20	8	550	27.5	NA	NA	NA	NA	NA	NA	NA
552	NA	NA	20	8	551	27.55	NA	NA	NA	NA	NA	NA	NA
553	NA	NA	20	8	552	27.6	NA	NA	NA	NA	NA	NA	NA
554	NA	NA	20	8	553	27.65	NA	NA	NA	NA	NA	NA	NA
555	NA	NA	20	8	554	27.7	NA	NA	NA	NA	NA	NA	NA
556	NA	NA	20	8	555	27.75	NA	NA	NA	NA	NA	NA	NA
557	NA	NA	20	8	556	27.8	NA	NA	NA	NA	NA	NA	NA
558	NA	NA	20	8	557	27.85	NA	NA	NA	NA	NA	NA	NA
559	NA	NA	20	8	558	27.9	NA	NA	NA	NA	NA	NA	NA
560	NA	NA	20	8	559	27.95	NA	NA	NA	NA	NA	NA	NA
561	NA	NA	20	8	560	28	NA	NA	NA	NA	NA	NA	NA
562	NA	NA	20	8	561	28.05	NA	NA	NA	NA	NA	NA	NA
563	NA	NA	20	8	562	28.1	NA	NA	NA	NA	NA	NA	NA
564	NA	NA	20	8	563	28.15	NA	NA	NA	NA	NA	NA	NA
565	NA	NA	20	8	564	28.2	NA	NA	NA	NA	NA	NA	NA
566	NA	NA	20	8	565	28.25	NA	NA	NA	NA	NA	NA	NA
567	NA	NA	20	8	566	28.3	NA	NA	NA	NA	NA	NA	NA
568	NA	NA	20	8	567	28.35	NA	NA	NA	NA	NA	NA	NA
569	NA	NA	20	8	568	28.4	NA	NA	NA	NA	NA	NA	NA
570	NA	NA	20	8	569	28.45	NA	NA	NA	NA	NA	NA	NA
571	NA	NA	20	8	570	28.5	NA	NA	NA	NA	NA	NA	NA
572	NA	NA	20	8	571	28.55	NA	NA	NA	NA	NA	NA	NA
573	NA	NA	20	8	572	28.6	NA	NA	NA	NA	NA	NA	NA
574	NA	NA	20	8	573	28.65	NA	NA	NA	NA	NA	NA	NA
575	NA	NA	20	8	574	28.7	NA	NA	NA	NA	NA	NA	NA
576	NA	NA	20	8	575	28.75	NA	NA	NA	NA	NA	NA	NA
577	NA	NA	20	8	576	28.8	NA	NA	NA	NA	NA	NA	NA
578	NA	NA	20	8	577	28.85	NA	NA	NA	NA	NA	NA	NA
579	NA	NA	20	8	578	28.9	NA	NA	NA	NA	NA	NA	NA
580	NA	NA	20	8	579	28.95	NA	NA	NA	NA	NA	NA	NA
581	NA	NA	20	8	580	29	NA	NA	NA	NA	NA	NA	NA
582	NA	NA	20	8	581	29.05	NA	NA	NA	NA	NA	NA	NA
583	NA	NA	20	8	582	29.1	NA	NA	NA	NA	NA	NA	NA
584	NA	NA	20	8	583	29.15	NA	NA	NA	NA	NA	NA	NA
585	NA	NA	20	8	584	29.2	NA	NA	NA	NA	NA	NA	NA
586	NA	NA	20	8	585	29.25	NA	NA	NA	NA	NA	NA	NA
587	NA	NA	20	8	586	29.3	NA	NA	NA	NA	NA	NA	NA
588	NA	NA	20	8	587	29.35	NA	NA	NA	NA	NA	NA	NA
589	NA	NA	20	8	588	29.4	NA	NA	NA	NA	NA	NA	NA
590	NA	NA	20	8	589	29.45	NA	NA	NA	NA	NA	NA	NA
591	NA	NA	20	8	590	29.5	NA	NA	NA	NA	NA	NA	NA
592	NA	NA	20	8	591	29.55	NA	NA	NA	NA	NA	NA	NA
593	NA	NA	20	8	592	29.6	NA	NA	NA	NA	NA	NA	NA
594	NA	NA	20	8	593	29.65	NA	NA	NA	NA	NA	NA	NA
595	NA	NA	20	8	594	29.7	NA	NA	NA	NA	NA	NA	NA
596	NA	NA	20	8	595	29.75	NA	NA	NA	NA	NA	NA	NA
597	NA	NA	20	8	596	29.8	NA	NA	NA	NA	NA	NA	NA
598	NA	NA	20	8	597	29.85	NA	NA	NA	NA	NA	NA	NA
599	NA	NA	20	8	598	29.9	NA	NA	NA	NA	NA	NA	NA
600	NA	NA	20	8	599	29.95	NA	NA	NA	NA	NA	NA	NA
601	NA	NA	20	8	600	30	NA	NA	NA	NA	NA	NA	NA
