# Supplementary material for: An automated feeding system for the African killifish reveals the impact of diet on lifespan and allows scalable assessment of associative learning
Source: eLife. 2022 Nov 10;11:e69008. doi: 10.7554/eLife.69008 (PMC9788828; doi:10.7554/eLife.69008)
Supplement: Figure 6—source data 3. [file elife-69008-fig6-data3.zip › Filtered and Interpolated Trajectories with Kinematics/t10_REC0016 DLC_likelihood-euclidean-filtered_splines-interpolated_kinematics_02_resnet50_TrainAllTheThingsJun28shuffle1_1030000.csv]

	x2	y2	fishnum	recording_num	bodyparts_coords	seconds	velocity_x	velocity_y	velocity_xy	velocity_xy_5frame	velocity_xy_10frame	velocity_xy_20frame	velocity_xy_40frame
1	NA	NA	10	16	0	0	0	0	0	NA	NA	NA	NA
2	NA	NA	10	16	1	0.05	NA	NA	NA	NA	NA	NA	NA
3	NA	NA	10	16	2	0.1	NA	NA	NA	NA	NA	NA	NA
4	NA	NA	10	16	3	0.15	NA	NA	NA	NA	NA	NA	NA
5	NA	NA	10	16	4	0.2	NA	NA	NA	NA	NA	NA	NA
6	NA	NA	10	16	5	0.25	NA	NA	NA	NA	NA	NA	NA
7	NA	NA	10	16	6	0.3	NA	NA	NA	NA	NA	NA	NA
8	NA	NA	10	16	7	0.35	NA	NA	NA	NA	NA	NA	NA
9	NA	NA	10	16	8	0.4	NA	NA	NA	NA	NA	NA	NA
10	NA	NA	10	16	9	0.45	NA	NA	NA	NA	NA	NA	NA
11	NA	NA	10	16	10	0.5	NA	NA	NA	NA	NA	NA	NA
12	NA	NA	10	16	11	0.55	NA	NA	NA	NA	NA	NA	NA
13	NA	NA	10	16	12	0.6	NA	NA	NA	NA	NA	NA	NA
14	NA	NA	10	16	13	0.65	NA	NA	NA	NA	NA	NA	NA
15	NA	NA	10	16	14	0.7	NA	NA	NA	NA	NA	NA	NA
16	NA	NA	10	16	15	0.75	NA	NA	NA	NA	NA	NA	NA
17	NA	NA	10	16	16	0.8	NA	NA	NA	NA	NA	NA	NA
18	NA	NA	10	16	17	0.85	NA	NA	NA	NA	NA	NA	NA
19	NA	NA	10	16	18	0.9	NA	NA	NA	NA	NA	NA	NA
20	NA	NA	10	16	19	0.95	NA	NA	NA	NA	NA	NA	NA
21	NA	NA	10	16	20	1	NA	NA	NA	NA	NA	NA	NA
22	NA	NA	10	16	21	1.05	NA	NA	NA	NA	NA	NA	NA
23	NA	NA	10	16	22	1.1	NA	NA	NA	NA	NA	NA	NA
24	NA	NA	10	16	23	1.15	NA	NA	NA	NA	NA	NA	NA
25	NA	NA	10	16	24	1.2	NA	NA	NA	NA	NA	NA	NA
26	NA	NA	10	16	25	1.25	NA	NA	NA	NA	NA	NA	NA
27	NA	NA	10	16	26	1.3	NA	NA	NA	NA	NA	NA	NA
28	NA	NA	10	16	27	1.35	NA	NA	NA	NA	NA	NA	NA
29	NA	NA	10	16	28	1.4	NA	NA	NA	NA	NA	NA	NA
30	NA	NA	10	16	29	1.45	NA	NA	NA	NA	NA	NA	NA
31	NA	NA	10	16	30	1.5	NA	NA	NA	NA	NA	NA	NA
32	NA	NA	10	16	31	1.55	NA	NA	NA	NA	NA	NA	NA
33	NA	NA	10	16	32	1.6	NA	NA	NA	NA	NA	NA	NA
34	NA	NA	10	16	33	1.65	NA	NA	NA	NA	NA	NA	NA
35	NA	NA	10	16	34	1.7	NA	NA	NA	NA	NA	NA	NA
36	NA	NA	10	16	35	1.75	NA	NA	NA	NA	NA	NA	NA
37	NA	NA	10	16	36	1.8	NA	NA	NA	NA	NA	NA	NA
38	NA	NA	10	16	37	1.85	NA	NA	NA	NA	NA	NA	NA
39	NA	NA	10	16	38	1.9	NA	NA	NA	NA	NA	NA	NA
40	NA	NA	10	16	39	1.95	NA	NA	NA	NA	NA	NA	NA
41	NA	NA	10	16	40	2	NA	NA	NA	NA	NA	NA	NA
42	NA	NA	10	16	41	2.05	NA	NA	NA	NA	NA	NA	NA
43	NA	NA	10	16	42	2.1	NA	NA	NA	NA	NA	NA	NA
44	NA	NA	10	16	43	2.15	NA	NA	NA	NA	NA	NA	NA
45	NA	NA	10	16	44	2.2	NA	NA	NA	NA	NA	NA	NA
46	NA	NA	10	16	45	2.25	NA	NA	NA	NA	NA	NA	NA
47	180.885406494141	180.026077270508	10	16	46	2.3	NA	NA	NA	NA	NA	NA	NA
48	191.86572265625	181.886291503906	10	16	47	2.35	219.60632324218	37.2042846679597	222.735484388104	NA	NA	NA	NA
49	202.84603881836	183.746505737305	10	16	48	2.4	219.6063232422	37.2042846679801	222.735484388127	NA	NA	NA	NA
50	213.826354980469	185.606719970703	10	16	49	2.45	219.60632324218	37.2042846679602	222.735484388104	180.492751660834	NA	NA	NA
51	221.345764160156	186.417358398438	10	16	50	2.5	150.38818359374	16.2127685547	151.259576982195	143.626428406046	NA	NA	NA
52	225.347030639648	187.518005371094	10	16	51	2.55	80.0253295898403	22.0129394531199	82.9977281576387	106.125733567532	104.689366903768	NA	NA
53	227.256866455078	187.318832397461	10	16	52	2.6	38.1967163086	-3.98345947266023	38.4038681141626	62.8192131645337	84.9603492862442	NA	NA
54	229.013305664062	187.18408203125	10	16	53	2.65	35.1287841796795	-2.69500732421989	35.2320101955608	42.305413713909	64.6412227384174	NA	NA
55	228.748779296875	187.022171020508	10	16	54	2.7	-5.29052734373977	-3.23822021483977	6.20288237311132	28.8859821467021	44.4923469294055	NA	NA
56	231.181365966797	186.924942016602	10	16	55	2.75	48.6517333984398	-1.94458007812045	48.6905797290717	26.2942701664426	30.2025695040881	NA	NA
57	231.700424194336	186.322738647461	10	16	56	2.8	10.3811645507801	-12.0440673828199	15.9005703216042	23.1567119093024	24.9865619346719	63.3398401784711	NA
58	231.451751708984	187.570465087891	10	16	57	2.85	-4.97344970703978	24.9545288086	25.4453082128651	26.1654806942772	23.3196434579128	52.9385119705768	NA
59	231.385467529297	186.595504760742	10	16	58	2.9	-1.32568359374034	-19.4992065429801	19.5442189098595	18.0997252942672	20.3096910193982	42.799868762104	NA
60	232.446853637695	186.550582885742	10	16	59	2.95	21.2277221679602	-0.8984375	21.2467262979857	21.0871417226416	21.8025753423702	31.7779816053895	NA
61	232.148727416992	186.843704223633	10	16	60	3	-5.96252441406023	5.86242675782046	8.36180272902163	20.345016749383	20.1649756249908	24.4950848827267	NA
62	233.151672363281	185.672592163086	10	16	61	3.05	20.0588989257801	-23.4222412109403	30.8376524634761	17.4626701294941	21.9903134531742	21.4141932065056	NA
63	234.23583984375	185.597946166992	10	16	62	3.1	21.6833496093801	-1.49291992188012	21.7346833465719	17.4396699904632	20.9166746549094	24.7983303739162	NA
64	234.082672119141	185.392044067383	10	16	63	3.15	-3.06335449218011	-4.11804199217954	5.13248581041527	22.2302259557143	20.9585147857905	35.0798610261991	NA
65	235.139129638672	185.375549316406	10	16	64	3.2	21.1291503906199	-0.329895019540345	21.1317256028312	22.8934851837067	19.0636162813735	46.8128480696033	NA
66	234.947494506836	186.979873657227	10	16	65	3.25	-3.83270263671989	32.0864868164199	32.3145825552769	21.4883325604358	18.7876002613652	56.4214502452106	NA
67	235.882614135742	185.550964355469	10	16	66	3.3	18.7023925781199	-28.5781860351597	34.1539486034384	24.454359442087	17.8418244783394	66.1532981772023	87.9872837786507
68	235.349090576172	186.057159423828	10	16	67	3.35	-10.6704711914	10.1239013671801	14.7089202302171	20.6875625722838	26.2770172899197	75.5627134543606	83.4191273116268
69	235.313110351562	185.059677124023	10	16	68	3.4	-0.719604492200006	-19.9496459961	19.9626202186713	15.3449745670161	49.8500310329999	83.6270817159845	78.301744446359
70	235.227172851562	184.983428955078	10	16	69	3.45	-1.71875	-1.5249633789	2.2977412538156	12.790163772972	71.8231207968365	92.7966789779164	72.9396898154541
71	235.394638061523	185.207931518555	10	16	70	3.5	3.34930419922046	4.49005126953978	5.60164252893841	31.0657020194036	92.6779248654305	98.0814684380046	70.0506560513855
72	236.448547363281	185.02897644043	10	16	71	3.55	21.0781860351597	-3.5791015625	21.3798946332177	75.2457026239129	110.31628290123	102.665035190682	76.265575207733
73	241.699279785156	184.276824951172	10	16	72	3.6	105.0146484375	-15.0430297851602	106.086611462375	122.958679021389	130.208752253812	105.60437221042	83.5953408651677
74	253.724853515625	184.926890055339	10	16	73	3.65	240.51147460938	13.00130208334	240.862623241218	170.010875163845	146.295648646178	109.420200369786	91.0044029705671
75	265.750427246093	185.576955159505	10	16	74	3.7	240.51147460936	13.0013020833201	240.862623241197	207.842402029489	166.529741674459	111.09162471016	96.3103158370218
76	277.776000976562	186.227020263672	10	16	75	3.75	240.51147460938	13.00130208334	240.862623241217	229.35180248822	177.375336614644	111.941508807106	100.554036269578
77	288.266052246094	185.347274780273	10	16	76	3.8	209.80102539064	-17.5949096679796	210.537528961438	217.345594668444	187.488245903025	112.63472737883	105.617506937321
78	298.885192871094	184.193084716797	10	16	77	3.85	212.3828125	-23.0838012695204	213.633613756031	210.10080432753	184.931727130921	113.899742652677	110.442359157782
79	307.905944824219	184.806427001953	10	16	78	3.9	180.4150390625	12.2668457031205	180.831584142338	184.739798065443	168.990369706573	113.803620130614	113.839055123755
80	318.075439453125	183.677780151367	10	16	79	3.95	203.38989257812	-22.5729370117205	204.638671536624	167.134089776561	150.360128623484	114.101398025519	114.866317572203
81	323.765625	183.297485351562	10	16	80	4	113.8037109375	-7.6058959961	114.057591930785	140.511651773621	131.205092748781	115.606227220044	116.215703109874
82	329.854034423828	182.624877929688	10	16	81	4.05	121.76818847656	-13.4521484374795	122.508987517027	120.635144744702	114.95317185643	131.11695720896	117.003192404185
83	333.83642578125	182.033432006836	10	16	82	4.1	79.6478271484398	-11.8289184570403	80.5214237413314	90.6194529194383	97.5907330515418	142.392351356419	116.734647316584
84	337.8779296875	182.534545898438	10	16	83	4.15	80.830078125	10.0222778320403	81.4490489977398	77.6703874321187	81.3115916150495	146.928944914935	116.889225389399
85	340.604431152344	182.625274658203	10	16	84	4.2	54.5300292968795	1.81457519529999	54.5602124103081	62.772253936299	61.6730543765778	145.80778360444	116.880338288773
86	343.069152832031	182.69157409668	10	16	85	4.25	49.2944335937409	1.32598876953978	49.3122644941872	54.6698143294623	53.8371178254447	144.686622293945	116.343881385593
87	345.02587890625	184.08283996582	10	16	86	4.3	39.1345214843795	27.8253173828	48.0183200379284	41.9880384853975	74.7456685148957	145.081715697439	115.687957002774
88	347.024444580078	183.99577331543	10	16	87	4.35	39.9713134765602	-1.74133300779999	40.0092257071478	32.7266558337174	99.8529755819176	145.322004861203	115.345360070961
89	347.670379638672	183.366180419922	10	16	88	4.4	12.9187011718795	-12.5918579101602	18.0401697774158	30.0038482187707	124.867520123297	144.051028531525	115.058503263452
90	348.082794189453	183.380554199219	10	16	89	4.45	8.24829101562045	0.287475585940342	8.25329915190748	86.7190830934924	141.255438585397	136.935956166489	115.43440590186
91	349.637023925781	184.258209228516	10	16	90	4.5	31.0845947265602	17.5531005859398	35.6982264194542	145.036136834373	158.168151839109	134.349937781744	115.619999435649
92	361.971221923828	195.337687174479	10	16	91	4.55	246.68395996094	221.58955891926	331.594494411537	207.747001761197	175.210259538448	131.341349617688	115.124061425286
93	374.305419921875	206.417165120443	10	16	92	4.6	246.68395996094	221.58955891928	331.59449441155	249.784221337076	193.053276670863	127.864922422747	113.008693576845
94	386.639617919922	217.496643066406	10	16	93	4.65	246.68395996094	221.58955891926	331.594494411537	286.332455459447	206.790465448001	124.358250409012	107.574290175262
95	396.775177001953	221.566024780273	10	16	94	4.7	202.71118164062	81.3876342773403	218.439397031302	263.701435983404	212.1988579564	122.669051867386	102.090885008585
96	406.910736083984	225.635406494141	10	16	95	4.75	202.711181640619	81.3876342773597	218.439397031308	241.070416507354	214.862757738044	120.746253964081	96.3236973961822
97	417.046295166016	229.704788208008	10	16	96	4.8	202.711181640641	81.3876342773403	218.439397031321	205.833929134804	187.93703072048	118.741186626718	91.2046294170435
98	427.181854248047	233.774169921875	10	16	97	4.85	202.711181640619	81.3876342773398	218.439397031301	174.613494575723	155.876869263577	116.790977489246	86.231611437797
99	431.547790527344	240.202301025391	10	16	98	4.9	87.3187255859398	128.56262207032	155.41205754879	143.393060016641	123.848980694727	116.313386396289	82.1187817130034
100	431.655181884766	243.317311604818	10	16	99	4.95	2.14782714844091	62.3002115885402	62.3372242358966	112.172625457556	104.082665149376	116.767413778201	77.225385974361
101	431.762573242187	246.432322184245	10	16	100	5	2.14782714841931	62.3002115885402	62.3372242358958	70.6833220198005	83.3243560890533	115.633771651253	74.7916035115221
102	431.869964599609	249.547332763672	10	16	101	5.05	2.14782714843977	62.3002115885396	62.337224235896	41.8640322546488	62.2721137149884	99.1311656416118	72.0744950547295
103	431.700988769531	250.070358276367	10	16	102	5.1	-3.37951660155909	10.4605102539	10.9928798425235	33.551835723028	40.5286783076282	83.6250357972712	70.1722645239863
104	431.635009765625	250.632278442383	10	16	103	5.15	-1.31958007812045	11.2384033203205	11.3156087230322	23.2556521614657	25.8363073445777	68.219635435589	68.2497179089059
105	430.759857177734	251.191955566406	10	16	104	5.2	-17.5030517578205	11.1935424804597	20.7762415777926	12.371601972421	21.3359696000025	58.3739864127299	67.0879080930011
106	431.096313476562	251.617919921875	10	16	105	5.25	6.72912597656023	8.51928710938012	10.8563064280845	10.3740345954559	16.404785564463	47.9607724984196	65.9789116714445
107	430.942687988281	251.25309753418	10	16	106	5.3	-3.07250976561932	-7.2964477539	7.91697329067229	9.80858243450656	10.3253005627439	37.3275431366479	64.9157767220273
108	430.965393066406	251.297927856445	10	16	107	5.35	0.4541015625	0.896606445299994	1.00504295769804	9.12010347697708	11.3732023309653	27.1412180143915	64.156002473674
109	431.205535888672	250.947982788086	10	16	108	5.4	4.80285644531932	-6.99890136718011	8.48834791828545	9.55391896746029	12.5902901764514	20.1865348944816	64.2806376014689
110	430.762481689453	251.69287109375	10	16	109	5.45	-8.86108398437955	14.8977661132801	17.3338467901451	8.27899915306681	12.6653076760842	17.5148157822333	64.4140960725563
111	431.143096923828	252.221343994141	10	16	110	5.5	7.6123046875	10.5694580078199	13.0253838805005	12.3723700664746	12.5971889077859	15.2332692413	63.9255394642236
112	431.098602294922	252.158355712891	10	16	111	5.55	-0.889892578120453	-1.259765625	1.54237421870489	15.3719979183963	12.3829725583074	12.8076404917714	58.901073218614
113	430.048492431641	252.381683349609	10	16	112	5.6	-21.0021972656193	4.46655273436022	21.471897524737	16.2105118751913	13.7537577211548	12.4796066252252	54.4628410143528
114	431.220520019531	252.30827331543	10	16	113	5.65	23.4405517578	-1.46820068358011	23.4864871778937	15.6404588481114	14.5367624443856	12.1411854087999	51.364767013636
115	430.241363525391	251.861373901367	10	16	114	5.7	-19.5831298828	-8.93798828126023	21.5264165741203	16.4869459635481	13.693661964464	11.5067643186161	49.0055083469542
116	430.567169189453	251.470626831055	10	16	115	5.75	6.51611328123977	-7.81494140623977	10.1751187451012	15.1351453758349	14.061752918137	11.211569378808	45.2551987913841
117	430.443359375	251.209777832031	10	16	116	5.8	-2.47619628906023	-5.21697998048012	5.77480979588817	13.7015269703749	15.2899804207988	11.0903668173363	41.2901623209014
118	430.297119140625	250.488815307617	10	16	117	5.85	-2.9248046875	-14.4192504882801	14.7128945861713	11.1768120537368	13.5860109194852	11.5210274581022	36.0481663579858
119	431.112487792969	250.518798828125	10	16	118	5.9	16.3073730468795	0.599670410160229	16.3183951505936	12.4830469881626	11.6920806411485	12.2478888066485	32.7194172690616
120	430.74169921875	250.765106201172	10	16	119	5.95	-7.41577148437955	4.92614746093977	8.90284199092965	14.0930148780495	10.3482209611479	12.0607783669116	31.3078675178093
121	430.652618408203	249.934555053711	10	16	120	6	-1.78161621093977	-16.6110229492199	16.7062934172303	12.0368764631354	9.82594984983009	12.2173072771938	30.2476229775577
122	429.976989746094	249.788513183594	10	16	121	6.05	-13.5125732421807	-2.92083740233977	13.8246492453228	9.68263431192201	9.79776107636519	18.6709807956162	29.2346108624651
123	430.113555908203	249.963043212891	10	16	122	6.1	2.73132324218068	3.49060058593977	4.43220251160069	9.51962986855911	9.28829719504967	25.3006462314344	29.7619571238111
124	430.017791748047	249.7568359375	10	16	123	6.15	-1.91528320312045	-4.12414550781989	4.54718439452661	7.16885271149759	9.95901516891142	34.5098985916831	31.9379785380372
125	430.420532226562	249.793334960938	10	16	124	6.2	8.05480957029999	0.729980468760232	8.08781977411513	5.50250727468085	10.4278947693591	39.6370302811785	41.2186619035771
126	430.629821777344	249.925674438477	10	16	125	6.25	4.18579101563978	2.64678955077954	4.95240763192273	6.53971792696395	10.3728616362506	42.5496250843486	50.747343647859
127	430.598663330078	250.198547363281	10	16	126	6.3	-0.623168945319321	5.45745849608011	5.49292206123911	10.2353960259008	22.0519811704336	45.2527815051549	64.207261617424
128	430.752593994141	249.742935180664	10	16	127	6.35	3.07861328126023	-9.11224365233977	9.61825577301614	11.3361596701591	37.0152815433837	44.9551147015801	77.8399778453132
129	429.615234375	249.564453125	10	16	128	6.4	-22.7471923828205	-3.56964111328011	23.025574889211	13.5768705610036	57.3277165422177	45.2522996436415	78.9422025374026
130	429.085327148438	249.989929199219	10	16	129	6.45	-10.5981445312398	8.50952148438012	13.5916379954064	38.6014550661864	68.925839601209	45.1009192533853	79.4296105978967
131	428.341278076172	249.675399780273	10	16	130	6.5	-14.8809814453205	-6.29058837891989	16.1559620861456	67.4908451598035	75.273300318867	45.2619767138154	79.9802946054719
132	427.7958984375	243.167419433594	10	16	131	6.55	-10.9075927734398	-130.15960693358	130.615844587153	104.420037058535	80.7078019339445	45.6615812331588	81.2368354146762
133	424.318511962891	236.293701171875	10	16	132	6.6	-69.5477294921795	-137.47436523438	154.065206241101	126.515519532259	80.6219322081106	47.044307622397	81.0523021115158
134	420.228668212891	226.749496459961	10	16	133	6.65	-81.796875	-190.88409423828	207.671534382867	136.96973007673	80.5455841183715	51.7347716672745	81.1815052353815
135	415.789611816406	222.41618347168	10	16	134	6.7	-88.7811279297	-86.6662597656199	124.069050364028	122.814148801703	79.7739437374115	70.9305594885381	80.797698622487
136	418.439544677734	220.252044677734	10	16	135	6.75	52.9986572265591	-43.2827758789199	68.4270148085032	93.7530192564177	80.1510917913802	90.2831179169101	81.2522476747614
137	421.342102050781	219.5263671875	10	16	136	6.8	58.0511474609409	-14.5135498046801	59.8379382120143	56.6711311782084	69.271181295884	117.324156417512	82.1736800756548
138	421.4873046875	219.113159179688	10	16	137	6.85	2.90405273437955	-8.26416015623977	8.75955851467631	33.032367942564	57.0733337014103	144.158928232524	81.9101255020334
139	422.586029052734	218.934814453125	10	16	138	6.9	21.9744873046795	-3.56689453126023	22.2620939918206	23.3324535060299	46.1418267923312	145.636516268157	81.7432036955501
140	422.872924804688	218.871673583984	10	16	139	6.95	5.73791503908069	-1.26281738281989	5.87523418580574	15.7282137900653	72.9352793758671	146.798442828882	81.8886804153188
141	421.910858154297	219.130874633789	10	16	140	7	-19.2413330078205	5.1840209961	19.9274426258325	20.393648146403	105.292935514953	147.74328193375	88.391855907296
142	420.830841064453	219.284133911133	10	16	141	7.05	-21.6003417968795	3.06518554688012	21.8167396321913	35.6125224064541	153.940510901079	143.802690033736	94.9670725035707
143	419.310394287109	219.796127319336	10	16	142	7.1	-30.4089355468807	10.2398681640597	32.086730296365	112.83819080917	207.695924256938	136.803957991597	101.777100268188
144	416.937255859375	215.488784790039	10	16	143	7.15	-47.4627685546795	-86.1468505859398	98.3564652920758	187.253417523876	210.727448417942	127.85311187908	108.584253485733
145	436.256179809571	212.180282592773	10	16	144	7.2	386.37847900392	-66.1700439453199	392.003576199386	292.152808012092	213.822941920352	121.958366963796	112.000667566595
146	455.575103759766	208.871780395508	10	16	145	7.25	386.378479003901	-66.1700439453	392.003576199364	394.998200367473	215.33547207612	119.954870265174	135.979102890337
147	428.263076782227	208.424781799317	10	16	146	7.3	-546.24053955078	-8.93997192382017	546.313692073269	385.84237442943	218.334198771589	119.094578646155	159.944025353346
148	400.951049804688	207.977783203125	10	16	147	7.35	-546.24053955078	-8.93997192384006	546.313692073269	314.807693031534	216.534582281784	118.865136302487	162.072300853177
149	399.072082519531	206.139190673828	10	16	148	7.4	-37.5793457031398	-36.7718505859398	52.5773356018615	243.417526628363	209.564396965828	118.234107747459	165.048364401988
150	400.605529785156	205.119537353516	10	16	149	7.45	30.6689453125	-20.3930664062403	36.8301692099078	144.515589531085	170.981454551724	118.676441577252	168.770700985468
151	402.176666259766	204.342834472656	10	16	150	7.5	31.4227294922	-15.5340576172	35.0527441835082	38.0709641960955	134.616805015395	131.521735100777	174.35991764287
152	399.734527587891	205.206024169922	10	16	151	7.55	-48.8427734375	17.2637939453199	51.8040065868792	33.2864195022269	84.2486463912308	144.272563773983	177.087637237747
153	399.415893554688	205.834381103516	10	16	152	7.6	-6.37268066406023	12.5671386718801	14.0905653983207	27.1552160719138	30.0343483480354	156.509892913979	177.653437340139
154	399.944885253906	207.165878295898	10	16	153	7.65	10.5798339843602	26.6299438476403	28.6546121325189	25.8160834024278	25.7407670769753	165.433735304191	176.195182113357
155	400.081176757812	207.44287109375	10	16	154	7.7	2.72583007811932	5.53985595703978	6.17415205834202	23.9817032513765	23.5299412341525	153.070775644651	176.826988987046
156	400.543273925781	206.102432250977	10	16	155	7.75	9.24194335938068	-26.8087768554602	28.357080836078	21.9977324999753	47.7079981254334	181.675087863764	179.193361918564
157	402.03759765625	204.582321166992	10	16	156	7.8	29.8864746093795	-30.4022216797	42.6321058316231	18.1951146517236	70.2109287763768	202.56389428918	181.9896070287
158	401.990600585938	204.785491943359	10	16	157	7.85	-0.939941406239768	4.06341552734034	4.17071164131429	19.9046663963912	96.4852035461745	179.985673473829	184.85218349749
159	402.100982666016	205.254760742188	10	16	158	7.9	2.20764160156023	9.38537597658012	9.64152289126083	69.599912848439	121.303073642554	184.460212535819	187.163867209794
160	402.834259033203	205.319122314453	10	16	159	7.95	14.6655273437398	1.28723144529999	14.7219107816801	116.440154301377	135.160096737579	190.742959142054	190.759793015343
161	416.442611694336	202.788421630859	10	16	160	8	272.16705322266	-50.6140136718801	276.833313096317	170.972674592374	228.733370712132	200.976553351991	191.697163036484
162	430.050964355469	200.257720947266	10	16	161	8.05	272.16705322266	-50.6140136718602	276.833313096313	224.411032633385	320.879142187129	210.372584441758	192.202778763708
163	443.659317016601	197.727020263672	10	16	162	8.1	272.16705322264	-50.6140136718801	276.833313096298	250.415527078767	329.936998599623	218.502916688681	192.343719111127
164	457.267669677734	195.196319580078	10	16	163	8.15	272.16705322266	-50.6140136718795	276.833313096317	387.866828575825	343.179657994662	224.537252347634	190.554301633068
165	463.231323242188	191.096054077148	10	16	164	8.2	119.273071289081	-82.0053100586	144.744383008589	525.31813007288	357.955977049956	231.695611010297	181.004864522592
166	415.202011108398	186.990188598632	10	16	165	8.25	-960.586242675801	-82.1173095703205	964.08982058161	488.901322606873	354.245108578548	238.431853571954	171.363850371486
167	367.172698974609	182.884323120117	10	16	166	8.3	-960.58624267578	-82.1173095703	964.089820581587	461.948283355939	350.53424010714	244.884635411245	158.192393045605
168	363.101715087891	180.461380004883	10	16	167	8.35	-81.4196777343591	-48.4588623046795	94.74927576626	465.496427021146	340.520629831187	250.839230692494	144.772729767589
169	357.069641113281	176.710052490234	10	16	168	8.4	-120.6414794922	-75.0265502929801	142.068116841647	320.623388581272	327.771431052714	256.09362667213	144.161913018857
170	350.232818603516	172.321273803711	10	16	169	8.45	-136.7364501953	-87.7755737304602	162.485101334625	175.7503501414	328.231125283015	262.843144453433	143.658376648024
171	339.192993164062	167.65308380127	10	16	170	8.5	-220.796508789081	-93.3638000488202	239.724628382239	192.139937055502	248.130336431777	251.872590972192	143.944033806693
172	328.153167724609	162.984893798828	10	16	171	8.55	-220.79650878906	-93.3638000488395	239.724628382228	193.59457874949	168.890128635361	240.132993753434	146.061816869889
173	320.218170166016	159.100234985352	10	16	172	8.6	-158.699951171859	-77.6931762695204	176.697210336771	190.965823544884	171.741462785365	228.177545308275	151.855904800334
174	313.352371215821	156.164611816406	10	16	173	8.65	-137.315979003901	-58.7124633789199	149.341325311585	175.637284282282	169.007595349598	215.674867961944	157.285891562424
175	306.486572265625	153.228988647461	10	16	174	8.7	-137.31597900392	-58.7124633789	149.341325311595	162.029907129322	167.730311856911	208.938953400533	163.277889826368
176	299.4091796875	149.179321289062	10	16	175	8.75	-141.5478515625	-80.9933471679801	163.081932069229	151.342988515227	149.500073365836	161.052612879208	166.81442399804
177	291.231506347656	146.568313598633	10	16	176	8.8	-163.55346679688	-52.2201538085795	171.687742617432	144.420611949707	129.731747399728	113.82089180203	170.208755516253
178	285.630096435547	143.997634887695	10	16	177	8.85	-112.028198242181	-51.4135742187602	123.262617266296	144.494800168937	115.834460785363	109.55978606135	174.184068650245
179	279.984191894531	142.982315063477	10	16	178	8.9	-112.918090820319	-20.3063964843602	114.729442483985	123.36286244939	103.578304871174	103.863613501896	177.50103664867
180	272.789520263672	140.915649414062	10	16	179	8.95	-143.893432617181	-41.3333129883	149.712266407746	97.4335876701338	89.6467815180503	96.573794153993	179.991181553118
181	270.380187988281	139.354110717773	10	16	180	9	-48.1866455078193	-31.2307739257795	57.4222434714928	80.325933055498	73.9748893266399	86.9115142613958	175.9285413997
182	268.300048828125	139.05126953125	10	16	181	9.05	-41.6027832031205	-6.05682373046022	42.0413687211502	62.7359977926402	58.7516549686992	81.7510492980204	170.442917873094
183	266.792724609375	137.917343139648	10	16	182	9.1	-30.146484375	-22.6785278320398	37.7243441931165	34.7987628671633	47.3781093373344	85.2088929119877	164.957294346489
184	265.640197753906	137.235748291016	10	16	183	9.15	-23.0505371093795	-13.6318969726403	26.7797661696954	24.5869162038896	38.7196316541934	90.0345307772134	159.471670819883
185	265.141998291016	137.180038452148	10	16	184	9.2	-9.96398925779999	-1.11419677735967	10.0260917803615	20.0697222672646	25.4172764510754	94.8601686424395	157.28827054547
186	264.839508056641	137.081451416016	10	16	185	9.25	-6.0498046875	-1.97174072264033	6.36301015512432	14.4302856191709	24.3229551569558	95.1969944241254	134.621234331732
187	263.907135009766	136.80403137207	10	16	186	9.3	-18.6474609375	-5.54840087891989	19.4553990380251	14.7032655157467	33.7703511963127	95.5328756212604	111.954198117995
188	263.641021728516	136.408935546875	10	16	187	9.35	-5.322265625	-7.9019165039	9.52716095264816	16.0357900349876	54.5833250386128	97.5289066079962	111.020675524641
189	262.474822998047	137.196517944336	10	16	188	9.4	-23.3239746093807	15.7516479492199	28.1446656525743	24.058994110022	76.4907566832531	98.9084466252099	108.904181904402
190	261.784637451172	136.727554321289	10	16	189	9.45	-13.8037109375	-9.37927246093977	16.688714376566	47.4709801253608	100.073555766829	97.1392186528021	106.277263671838
191	259.513397216797	137.219711303711	10	16	190	9.5	-45.4248046875	9.84313964843977	46.4790305302962	94.7363644580547	116.419099521611	99.9844918272069	101.719357263085
192	252.8232421875	138.57356262207	10	16	191	9.55	-133.80310058594	27.0770263671801	136.515329114719	138.27824785076	132.314096273822	100.752841992754	97.1614508543313
193	240.581843058268	137.451634724935	10	16	192	9.6	-244.82798258464	-22.4385579427002	245.854082616118	184.11132149867	147.679703878658	101.737043384702	94.1792298967139
194	228.340443929037	136.329706827799	10	16	193	9.65	-244.82798258462	-22.4385579427201	245.854082616099	208.7792049332	159.097261596226	103.268473677822	91.8809060647267
195	216.099044799805	135.207778930664	10	16	194	9.7	-244.82798258464	-22.4385579426996	245.854082616118	217.157212422283	168.861160854529	105.637587690408	89.5825822327388
196	208.077529907227	132.423706054688	10	16	195	9.75	-160.43029785156	-55.6814575195199	169.818447702947	200.623043299261	175.646028497458	108.189855784257	86.9407432318105
197	200.622329711914	127.52562713623	10	16	196	9.8	-149.10400390626	-97.9615783691602	178.405366560132	179.916275341693	167.735332789196	110.08750443396	84.0837589671766
198	193.306274414062	123.913528442383	10	16	197	9.85	-146.32110595704	-72.2419738769401	163.18323700101	153.611000210388	148.890761730792	112.481564987932	82.4374028363216
199	186.571075439453	121.616851806641	10	16	198	9.9	-134.70397949218	-45.9335327148401	142.32024282826	142.512852061716	130.046190672391	113.944750306908	81.0043760750244
200	181.065605163574	120.078392028809	10	16	199	9.95	-110.10940551758	-30.7691955566398	114.327706959589	118.313453156109	111.201619613987	115.980733189683	78.6967787156327
201	175.560134887695	118.539932250977	10	16	200	10	-110.10940551758	-30.7691955566401	114.327706959589	97.1584801623223	99.9606120469023	116.527200264773	78.6964319296478
202	172.690633773803	118.612501568265	10	16	201	10.05	-57.39002227784	1.45138634576	57.4083720320968	80.1761060030897	87.8609125940988	112.571852410642	79.080607012421
203	169.821132659912	118.685070885553	10	16	202	10.1	-57.3900222778201	1.45138634576	57.4083720320769	68.7922390175871	77.2834260972055	103.14956688144	79.5727077083955
204	166.95163154602	118.757640202841	10	16	203	10.15	-57.39002227784	1.45138634576	57.4083720320968	57.4083720320887	68.7922390175892	93.7272813522401	80.3384228549555
205	164.082130432129	118.830209520128	10	16	204	10.2	-57.3900222778201	1.45138634573982	57.4083720320764	57.4083720320887	63.1003055248379	84.304995823038	81.5229798612484
206	161.212629318237	118.902778837416	10	16	205	10.25	-57.39002227784	1.45138634576	57.4083720320968	57.4083720320887	57.4083720320887	78.6844920394955	82.7991139081727
207	158.343128204345	118.975348154704	10	16	206	10.3	-57.39002227784	1.45138634576	57.4083720320968	57.4083720320887	57.4083720320886	72.6346423130928	83.747938233024
208	155.473627090454	119.047917471992	10	16	207	10.35	-57.3900222778201	1.45138634576	57.4083720320769	57.4083720320887	57.4083720320886	67.3458990646471	84.9449685100102
209	152.604125976562	119.12048678928	10	16	208	10.4	-57.39002227784	1.45138634576	57.4083720320968	57.4083720320887	57.4083720320886	63.1003055248389	85.676561169498
210	149.734624862671	119.193056106568	10	16	209	10.45	-57.3900222778195	1.45138634576	57.4083720320763	57.4083720320886	57.4083720320887	60.2543387784633	86.6945526108861
211	146.865123748779	119.265625423856	10	16	210	10.5	-57.39002227784	1.45138634576	57.4083720320968	57.4083720320886	57.4083720320887	57.4083720320887	86.9677861484309
212	143.995622634887	119.338194741143	10	16	211	10.55	-57.39002227784	1.4513863457401	57.4083720320963	57.4083720320886	57.4083720320867	57.4083720320877	84.9901122213652
213	141.126121520996	119.410764058431	10	16	212	10.6	-57.3900222778201	1.45138634576	57.4083720320769	57.4083720320887	57.4083720320887	57.4083720320887	80.2789694567644
214	138.256620407104	119.483333375719	10	16	213	10.65	-57.39002227784	1.45138634576	57.4083720320968	57.4083720320887	57.4083720320887	57.4083720320887	75.5678266921641
215	135.387119293213	119.555902693007	10	16	214	10.7	-57.3900222778201	1.45138634576	57.4083720320769	57.4083720320848	57.4083720320887	57.4083720320887	70.8566839275634
216	132.517618179321	119.628472010295	10	16	215	10.75	-57.39002227784	1.45138634576	57.4083720320968	57.4083720320888	57.4083720320887	57.4083720320887	68.046432035792
217	129.64811706543	119.701041327583	10	16	216	10.8	-57.3900222778201	1.45138634576	57.4083720320769	57.4083720320888	57.4083720320867	57.4083720320877	65.0215071725909
218	126.778615951538	119.773610644871	10	16	217	10.85	-57.39002227784	1.45138634576	57.4083720320968	57.4083720320887	57.4083720320887	57.4083720320887	64.5454606414506
219	123.909114837646	119.846179962159	10	16	218	10.9	-57.39002227784	1.45138634576	57.4083720320968	57.4083720320887	57.4083720320887	57.4083720320883	64.5909889646291
220	121.039613723755	119.918749279446	10	16	219	10.95	-57.3900222778201	1.4513863457401	57.4083720320764	57.4083720320886	57.4083720320887	57.4083720320889	65.3363306845245
221	118.170112609863	119.991318596734	10	16	220	11	-57.39002227784	1.45138634576	57.4083720320968	57.4083720320886	57.4083720320887	57.4083720320884	66.0816724044197
222	115.300611495972	120.063887914022	10	16	221	11.05	-57.3900222778198	1.45138634576	57.4083720320766	57.4083720320887	57.4083720320887	57.4083720320881	65.1459516438799
223	112.43111038208	120.13645723131	10	16	222	11.1	-57.39002227784	1.45138634576	57.4083720320968	57.4083720320887	57.4083720320887	57.4083720320886	64.2102308833411
224	109.561609268188	120.209026548598	10	16	223	11.15	-57.3900222778403	1.45138634576	57.408372032097	57.4083720320887	57.4083720320879	57.4083720320882	63.2745101228017
225	106.692108154297	120.281595865886	10	16	224	11.2	-57.3900222778198	1.45138634576	57.4083720320766	57.4083720320887	57.4083720320891	57.4083720320888	62.3387893622624
226	103.822607040405	120.354165183174	10	16	225	11.25	-57.39002227784	1.45138634576	57.4083720320968	57.4083720320887	57.4083720320881	57.4083720320884	61.7395130465967
227	100.953105926514	120.426734500461	10	16	226	11.3	-57.3900222778201	1.45138634573982	57.4083720320764	57.4083720320871	57.4083720320895	57.408372032089	61.1402367309308
228	98.083604812622	120.499303817749	10	16	227	11.35	-57.39002227784	1.45138634576	57.4083720320968	57.4083720320895	57.4083720320885	61.7450222182541	64.595691126504
229	95.2141036987304	120.571873135037	10	16	228	11.4	-57.390022277832	1.45138634576	57.4083720320888	57.4083720320875	57.4083720320876	66.0816724044192	68.0511455220767
230	92.3446025848388	120.644442452325	10	16	229	11.45	-57.390022277832	1.45138634576	57.4083720320888	57.4083720320904	57.4083720320889	70.4183225905856	71.50659991765
231	89.4751014709473	120.717011769613	10	16	230	11.5	-57.39002227783	1.45138634576	57.4083720320868	57.4083720320883	57.4083720320881	74.7549727767507	72.6340838500532
232	86.6056003570556	120.789581086901	10	16	231	11.55	-57.390022277834	1.45138634576	57.4083720320908	57.4083720320882	57.4083720320893	72.8835312556721	72.0595544052598
233	83.7360992431641	120.862150404189	10	16	232	11.6	-57.3900222778298	1.45138634576	57.4083720320865	57.4083720320882	66.0816724044195	71.0120897345934	72.1694059654743
234	80.8665981292725	120.934719721476	10	16	233	11.65	-57.390022277832	1.4513863457401	57.4083720320883	57.4083720320886	74.7549727767505	69.1406482135147	76.1147792063627
235	77.9970970153809	121.007289038764	10	16	234	11.7	-57.390022277832	1.45138634576	57.4083720320888	57.4083720320882	83.4282731490822	67.2692066924361	80.0601524472516
236	75.1275959014893	121.079858356052	10	16	235	11.75	-57.390022277832	1.45138634576	57.4083720320888	74.7549727767507	92.1015735214134	66.0706540611048	84.00552568814
237	72.2580947875977	121.15242767334	10	16	236	11.8	-57.390022277832	1.45138634576	57.4083720320888	92.1015735214127	88.3586904792547	64.8721014297738	87.9508989290289
238	65.4840707778931	123.613004684448	10	16	237	11.85	-135.480480194092	49.21154022216	144.141375755399	109.448174266076	84.6158074370983	71.7830102209193	89.7780441563739
239	58.7100467681885	126.073581695556	10	16	238	11.9	-135.480480194092	49.21154022216	144.141375755399	126.794775010738	80.8729243949418	78.6939190120652	88.7512484303675
240	51.9360227584839	128.534158706665	10	16	239	11.95	-135.480480194092	49.2115402221802	144.141375755405	119.309008926421	77.1300413527834	85.6048278032111	87.7244527043616
241	45.1619987487793	130.994735717773	10	16	240	12	-135.480480194092	49.21154022216	144.141375755399	94.4766420974459	74.7329360901214	87.859795668018	86.6976569783556
242	45.5665884017944	131.908115386962	10	16	241	12.05	8.09179306030202	18.26759338378	19.9795416105043	69.6442752684709	72.3358308274584	86.7107367784314	85.6708612523496
243	45.9711780548095	132.821495056152	10	16	242	12.1	8.09179306030202	18.2675933837999	19.9795416105225	44.8119084394906	77.4843480374191	86.93043989886	84.6440655263432
244	46.3757677078247	133.734874725342	10	16	243	12.15	8.09179306030401	18.2675933837999	19.9795416105233	22.6710971695048	82.6328652473799	94.8211863806372	83.6172698003367
245	46.7803573608398	134.648254394531	10	16	244	12.2	8.09179306030202	18.26759338378	19.9795416105043	25.3626527284955	87.78138245734	102.711932862414	82.5904740743308
246	45.4566135406494	133.627059936523	10	16	245	12.25	-26.474876403808	-20.4238891601597	33.4373194054697	60.4920539773923	83.6180178146226	110.602679344192	81.5636783483248
247	44.132869720459	132.605865478516	10	16	246	12.3	-26.474876403808	-20.4238891601403	33.4373194054579	95.6214552262889	85.0627830776081	118.493425825969	80.5368826223188
248	45.8081741333008	142.242655436198	10	16	247	12.35	33.5060882568361	192.73579915364	195.626547855006	130.750856475189	89.2450723606217	117.811066094494	79.5100868963124
249	47.4834785461426	151.87944539388	10	16	248	12.4	33.5060882568359	192.73579915364	195.626547855006	144.56493845974	108.769448366333	111.420824456316	78.8207191479424
250	49.1587829589844	161.516235351562	10	16	249	12.45	33.5060882568361	192.73579915364	195.626547855006	144.762913426721	128.293824372045	105.030582818137	77.7800700540496
251	50.6701774597168	166.413711547852	10	16	250	12.5	30.2278900146479	97.9495239258	102.507729328224	117.998090743851	146.472422598262	98.6403411799604	77.7118500957107
252	49.0569496154785	167.014190673828	10	16	251	12.55	-32.2645568847659	12.0095825195204	34.4271942403598	121.917441506376	164.651020824479	98.4581912490271	77.1494832521515
253	49.7012710571289	170.036392211914	10	16	252	12.6	12.886428833008	60.4440307617199	61.8024344406587	125.836792268901	158.137784151568	98.2760413180929	76.5906498522545
254	50.1714448928833	180.787281036377	10	16	253	12.65	9.40347671508803	215.01777648926	215.223301667632	148.379906736783	140.208783665252	98.0938913871587	75.3182264533928
255	50.6416187286377	191.53816986084	10	16	254	12.7	9.40347671508803	215.01777648926	215.223301667632	184.539128222237	122.279783178935	97.9117414562255	79.3529783755541
256	51.1117925643921	202.289058685303	10	16	255	12.75	9.40347671508789	215.01777648926	215.223301667632	198.277477559286	113.662664545298	97.0567026355448	83.387730297715
257	51.5819664001465	213.039947509766	10	16	256	12.8	9.40347671508803	215.01777648926	215.223301667632	158.500125824127	111.853599420446	96.2016638148639	87.4224822198763
258	51.1666030883789	219.551422119141	10	16	257	12.85	-8.30726623535199	130.2294921875	130.4941811259	118.722774088968	107.307010275564	87.2371635717055	89.2889090489544
259	51.4251361846924	220.32625579834	10	16	258	12.9	5.17066192626999	15.4966735839798	16.3365429918388	78.9454223538134	87.4183344079848	78.9475192838196	91.155335878033
260	51.6836692810059	221.101089477539	10	16	259	12.95	5.17066192626999	15.4966735839804	16.3365429918393	39.1680706186548	67.5296585404055	69.9553123048881	90.0537113283285
261	51.9422023773193	221.875923156739	10	16	260	13	5.170661926268	15.4966735839997	16.336542991857	16.3365429918426	47.640982672828	67.5639045234035	87.3280549533732
262	52.2007354736328	222.650756835938	10	16	261	13.05	5.17066192626999	15.4966735839804	16.3365429918393	16.3365429918426	27.7523068052487	67.5882297258715	88.942078771148
263	52.4592685699463	223.425590515137	10	16	262	13.1	5.17066192627013	15.4966735839798	16.3365429918388	16.3365429918426	16.3365429918426	66.250859805649	88.5629674111696
264	52.7178016662598	224.200424194336	10	16	263	13.15	5.17066192626999	15.4966735839798	16.3365429918388	16.3365429918426	17.6862549023875	55.8152665261483	90.0500288495435
265	52.9763347625733	224.975257873535	10	16	264	13.2	5.17066192626999	15.4966735839804	16.3365429918393	16.3365429918425	17.6308414308413	55.9940238886939	90.5175686870014
266	53.2348678588867	225.750091552735	10	16	265	13.25	5.170661926268	15.4966735839997	16.336542991857	16.3365429918426	21.4651445015088	56.1727812512384	90.6486640795852
267	53.4934009552002	226.524925231934	10	16	266	13.3	5.17066192626999	15.4966735839798	16.3365429918388	19.0359668129324	23.3228600312969	56.3515386137839	90.7797594721697
268	53.7519340515137	227.299758911133	10	16	267	13.35	5.17066192626999	15.4966735839804	16.3365429918393	18.92513986984	25.1947093357339	60.766752003415	86.8561241535151
269	52.3053321838379	227.663711547852	10	16	268	13.4	-28.9320373535161	7.27905273437955	29.8336620972875	26.5937460111749	24.2121986443118	70.8898472997503	82.9324888348604
270	52.2634773254395	228.451721191406	10	16	269	13.45	-0.837097167967897	15.7601928710801	15.7824082763773	30.3091770707513	44.4583892369822	75.0768398385195	79.0088535162057
271	49.5481567382812	228.132858276367	10	16	270	13.5	-54.3064117431661	-6.37725830078011	54.6795736985316	34.0528756796252	64.7045798296487	76.015768726786	77.4131886607211
272	51.1843299865723	228.741424560547	10	16	271	13.55	32.723464965822	12.1713256836	34.9136982897206	29.3884304756913	84.9507704223192	79.4259662932689	77.5195371824326
273	52.9103584289551	229.046325683594	10	16	272	13.6	34.520568847656	6.09802246094034	35.0550360362087	69.9916386041243	105.196961014987	78.8498935042463	76.9415046991366
274	52.6257743835449	228.88818359375	10	16	273	13.65	-5.69168090820398	-3.16284179688012	6.51143607761802	102.815413648123	124.093439697113	82.0061663119284	72.5279505351663
275	53.643960571289	239.780621337891	10	16	274	13.7	20.363723754882	217.84875488282	218.798448918543	139.592363773887	132.522838246198	83.1233959177774	68.1143963711965
276	54.6621467590332	250.673059082031	10	16	275	13.75	20.363723754884	217.8487548828	218.798448918523	176.34104635035	130.566392952063	84.2406255236255	63.7008422072262
277	55.6803329467773	261.565496826172	10	16	276	13.8	20.363723754882	217.848754882821	218.798448918543	218.798448918535	135.529072555241	85.3578551294755	59.2872880432559
278	56.6985191345215	272.457934570312	10	16	277	13.85	20.363723754884	217.848754882799	218.798448918522	195.054037888271	132.505077672759	86.4750847353246	56.9919618928289
279	57.7167053222656	283.350372314453	10	16	278	13.9	20.363723754882	217.848754882821	218.798448918543	158.317372256004	139.800133979545	86.9174583859012	57.5505766957539
280	60.419849395752	287.561218261719	10	16	279	13.95	54.0628814697281	84.2169189453193	100.076393767223	131.465781336595	121.788402598573	88.0623947275233	58.1091914986784
281	59.3496742248535	288.953125	10	16	280	14	-21.40350341797	27.8381347656205	35.1151207571881	88.6691089951678	103.776671217602	87.2624727980387	58.6678063016025
282	61.2160720825195	292.745788574219	10	16	281	14.05	37.32795715332	75.8532714843795	84.5404943214971	60.801819040555	85.7649398366319	87.4508446389937	59.226421104527
283	61.3822937011719	292.571624755859	10	16	282	14.1	3.32443237304801	-3.48327636720001	4.81508721138711	48.5227673088743	67.7532084556617	87.6321495926243	59.785035907452
284	57.4351348876953	293.02490234375	10	16	283	14.15	-78.9431762695321	9.06555175782046	79.4619991454792	49.2359701792005	49.7414770746894	89.2406345441843	60.3436507103765
285	57.1943234034947	291.105895996094	10	16	284	14.2	-4.81622968401197	-38.3801269531205	38.6811351088202	40.064098336669	43.601951208849	80.2347688536992	60.9022655133011
286	56.9535119192941	289.186889648438	10	16	285	14.25	-4.81622968401197	-38.3801269531193	38.6811351088191	46.8373079161556	43.9585526440141	71.228903163214	62.6996270677646
287	56.7127004350935	287.267883300781	10	16	286	14.3	-4.81622968401197	-38.3801269531398	38.6811351088394	38.6811351088238	39.3726167227464	62.2230374727279	64.4969886222291
288	56.4718889508928	285.348876953125	10	16	287	14.35	-4.8162296840141	-38.3801269531205	38.6811351088204	38.6811351088236	42.7592215124897	53.2171717822427	66.0510158185289
289	56.2310774666922	283.429870605469	10	16	288	14.4	-4.81622968401197	-38.3801269531205	38.6811351088202	38.6811351088277	38.6811351088237	44.2113060917575	66.7383807033564
290	55.9902659824916	281.510864257813	10	16	289	14.45	-4.81622968401197	-38.3801269531193	38.6811351088191	38.6811351088238	38.6811351088257	41.1415431588374	67.7092946797784
291	55.749454498291	279.591857910156	10	16	290	14.5	-4.81622968401197	-38.3801269531398	38.6811351088394	38.6811351088238	38.6811351088258	41.319843876419	67.4031519590633
292	55.5086430140904	277.6728515625	10	16	291	14.55	-4.81622968401197	-38.3801269531205	38.6811351088202	38.6811351088236	38.6811351088238	39.0268759157851	67.5293911413144
293	55.2678315298898	275.753845214844	10	16	292	14.6	-4.81622968401211	-38.3801269531205	38.6811351088202	38.6811351088277	38.6811351088237	40.7201783106577	67.4233181611135
294	55.0270200456892	273.834838867188	10	16	293	14.65	-4.81622968401197	-38.3801269531193	38.6811351088191	38.6811351088238	38.6811351088256	38.6811351088247	68.0308351798773
295	54.7862085614885	271.915832519531	10	16	294	14.7	-4.81622968401396	-38.3801269531398	38.6811351088396	38.6811351088238	38.6811351088257	38.6811351088247	63.3083074307931
296	54.5453970772879	269.996826171875	10	16	295	14.75	-4.81622968401197	-38.3801269531205	38.6811351088202	38.6811351088236	38.6811351088238	41.1586286119038	58.4647004726524
297	54.3045855930873	268.077819824219	10	16	296	14.8	-4.81622968401197	-38.3801269531205	38.6811351088202	38.6811351088277	38.6811351088237	43.6361221149828	55.1426070956304
298	54.0637741088867	266.158813476563	10	16	297	14.85	-4.81622968401211	-38.3801269531193	38.6811351088191	38.6811351088238	38.6811351088256	45.6269469017331	51.3696829113052
299	53.8229626246861	264.239807128906	10	16	298	14.9	-4.81622968401197	-38.3801269531398	38.6811351088394	38.6811351088238	38.6811351088258	46.5593030208117	48.1388785276146
300	53.5821511404855	262.32080078125	10	16	299	14.95	-4.81622968401197	-38.3801269531205	38.6811351088202	38.6811351088236	38.6811351088238	47.3561946320334	47.8761255227072
301	53.3413396562849	260.401794433594	10	16	300	15	-4.81622968401197	-38.3801269531205	38.6811351088202	38.6811351088277	43.6361221149818	47.5438311200879	47.1201096965542
302	53.1005281720842	258.482788085938	10	16	301	15.05	-4.81622968401396	-38.3801269531193	38.6811351088193	38.6811351088238	48.5911091211417	47.607937643635	45.1284595312937
303	52.8597166878836	256.563781738281	10	16	302	15.1	-4.81622968401211	-38.3801269531398	38.6811351088394	38.6811351088237	52.5727586946426	47.2144867296027	45.1299445437858
304	52.618905203683	254.644775390625	10	16	303	15.15	-4.81622968401197	-38.3801269531205	38.6811351088202	48.5911091211398	54.4374709327977	46.8210358155703	43.2652567579254
305	52.3780937194824	252.725769042969	10	16	304	15.2	-4.81622968401197	-38.3801269531199	38.6811351088196	58.5010831334597	56.031254155241	46.381846007887	42.4200905729816
306	52.5967540740967	257.131896972656	10	16	305	15.25	4.37320709228601	88.1225585937403	88.2310051704004	66.4643822804575	56.406527131352	45.7004977820908	41.5749243880381
307	52.8154144287109	261.538024902344	10	16	306	15.3	4.37320709228402	88.1225585937591	88.231005170419	70.1938067567716	56.5347401784463	48.062176718533	40.7297582030938
308	53.6753005981445	265.367553710938	10	16	307	15.35	17.197723388672	76.5905761718807	78.4976308438282	73.3813732016584	55.7478383503797	49.5221940403678	39.88459201815
309	55.312068939209	267.720703125	10	16	308	15.4	32.7353668212899	47.0629882812398	57.3282574903905	64.2219451415642	54.9609365223148	52.0664509634717	39.0394258332061
310	57.5075035095215	269.344940185547	10	16	309	15.45	43.90869140625	32.4847412109398	54.6189673332536	54.568397223433	54.0825569069502	54.6107078865771	38.1942596482626
311	59.5393180847168	269.955932617188	10	16	310	15.5	40.636291503906	12.2198486328205	42.4338648699298	45.0312944203019	47.7648734491998	52.9203755166895	37.3490934633183
312	58.9879760742188	271.876525878906	10	16	311	15.55	-11.0268402099599	38.4118652343602	39.9632655797626	39.7280662878581	47.5332443159243	51.2300431468024	36.5039272783745
313	57.7099437713623	272.73681640625	10	16	312	15.6	-25.56064605713	17.2058105468795	30.8121168281731	34.7837406122421	46.4716293860929	49.5397107769139	35.6587610934306
314	56.4319114685059	273.597106933594	10	16	313	15.65	-25.5606460571279	17.2058105468795	30.8121168281713	31.3078017568353	49.6954309941456	47.8493784070262	34.8135949084871
315	57.8741340637207	273.203887939453	10	16	314	15.7	28.844451904296	-7.86437988281932	29.8973389551736	40.4980914084156	53.1901616179132	46.1590460371385	33.9684287235428
316	56.6730804443359	272.847869873047	10	16	315	15.75	-24.021072387696	-7.12036132812045	25.0541705928958	47.9119643518839	49.4342239020269	41.9912201641724	33.123262538599
317	60.903377532959	273.594818115234	10	16	316	15.8	84.6059417724619	14.9389648437398	85.9147138376641	59.6627957004331	45.9253461151585	37.8233942912049	32.2780963536555
318	57.5094718933105	273.628631591797	10	16	317	15.85	-67.87811279297	0.676269531260232	67.8814815455148	71.5965826235844	43.331583203448	34.1422371345668	31.4329301687116
319	61.03342628479	270.865112304688	10	16	318	15.9	70.4790878295901	-55.2703857421795	89.5662735709173	67.5606460472185	40.7378202917375	31.5195486456006	30.5877639837673
320	64.5573806762695	268.101593017578	10	16	319	15.95	70.47908782959	-55.2703857422	89.5662735709298	51.3526008219014	38.2355351673268	29.0323246644918	29.7425977988235
321	64.3602190653483	268.244872029622	10	16	320	16	-3.94323221842399	2.86558024087981	4.87448771106644	38.751202055012	36.2175668791451	27.1543558065487	28.89743161388
322	64.1630574544271	268.388151041667	10	16	321	16.05	-3.94323221842399	2.86558024090027	4.87448771107847	21.8128448830419	28.1135442664854	25.399916913114	28.0522654289362
323	63.9658958435058	268.531430053711	10	16	322	16.1	-3.94323221842612	2.86558024087981	4.87448771106816	4.87448771106919	21.8128448830406	24.1030354572586	27.2070992439918
324	63.7687342325846	268.674709065755	10	16	323	16.15	-3.94323221842399	2.86558024087981	4.87448771106644	4.8744877110716	13.3436662970556	22.806154001404	26.361933059048
325	63.5715726216634	268.817988077799	10	16	324	16.2	-3.94323221842399	2.86558024087981	4.87448771106644	4.87448771106951	4.87448771107038	21.5550114391986	25.5167668741045
326	63.3744110107422	268.961267089844	10	16	325	16.25	-3.94323221842399	2.86558024090027	4.87448771107847	4.87448771106917	4.87448771107055	20.5460272951072	23.4328539376212
327	63.1772493998209	269.104546101888	10	16	326	16.3	-3.94323221842598	2.86558024087981	4.87448771106805	4.8744877110693	4.87448771106942	16.4940159887779	21.3489410011374
328	62.9800877888997	269.247825113932	10	16	327	16.35	-3.94323221842399	2.86558024087981	4.87448771106644	4.87448771107157	4.87448771106925	13.3436662970555	19.5083624228184
329	62.7829261779785	269.391104125976	10	16	328	16.4	-3.94323221842399	2.86558024088094	4.87448771106711	4.87448771106951	4.87448771107045	9.10907700406298	18.1970181783355
330	62.5857645670573	269.534383138021	10	16	329	16.45	-3.94323221842399	2.86558024089913	4.8744877110778	4.87448771106932	4.87448771107045	4.8744877110699	16.9534061877809
331	62.388602956136	269.677662150065	10	16	330	16.5	-3.94323221842612	2.86558024087981	4.87448771106816	4.87448771106932	4.87448771106941	4.8744877110705	16.4608700194755
332	62.1914413452148	269.820941162109	10	16	331	16.55	-3.94323221842399	2.86558024088094	4.87448771106711	4.8744877110716	4.87448771107045	4.8744877110699	16.0300988334242
333	61.9942797342936	269.964220174153	10	16	332	16.6	-3.94323221842399	2.86558024087981	4.87448771106644	4.87448771106932	4.87448771107045	4.87448771106981	15.8281063661627
334	61.7971181233724	270.107499186198	10	16	333	16.65	-3.94323221842399	2.86558024090027	4.87448771107847	4.8744877110693	4.87448771107038	4.87448771106989	15.6261138989013
335	61.5999565124512	270.250778198242	10	16	334	16.7	-3.94323221842399	2.86558024087981	4.87448771106644	4.87448771107157	4.87448771106942	4.8744877110705	15.4469908784647
336	61.4027949015299	270.394057210286	10	16	335	16.75	-3.94323221842598	2.86558024087981	4.87448771106805	4.87448771107157	4.87448771107045	4.87448771106989	15.3889470670851
337	61.2056332906087	270.537336222331	10	16	336	16.8	-3.94323221842399	2.86558024090027	4.87448771107847	4.87448771106917	4.87448771107038	4.87448771106985	13.8093896745864
338	61.0084716796875	270.680615234375	10	16	337	16.85	-3.94323221842399	2.86558024087981	4.87448771106644	4.87448771106951	4.87448771107038	4.87448771106993	12.6806630893913
339	60.8113100687663	270.823894246419	10	16	338	16.9	-3.94323221842399	2.86558024087981	4.87448771106644	4.8744877110716	4.87448771106934	4.87448771107047	11.0098167035612
340	60.614148457845	270.967173258463	10	16	339	16.95	-3.94323221842612	2.86558024087981	4.87448771106816	4.87448771106919	4.87448771107054	4.87448771106993	9.33897031773079
341	60.4169868469238	271.110452270508	10	16	340	17	-3.94323221842399	2.86558024090027	4.87448771107847	4.87448771106919	4.87448771107038	5.76738423240221	9.78541857839697
342	60.2198252360026	271.253731282552	10	16	341	17.05	-3.94323221842399	2.86558024087981	4.87448771106644	4.87448771106951	4.87448771106925	6.66028075373444	10.2318668390628
343	60.0226636250814	271.397010294596	10	16	342	17.1	-3.94323221842399	2.86558024087981	4.87448771106644	4.87448771107157	4.87448771106942	7.55317727506681	10.6783150997289
344	59.8255020141601	271.54028930664	10	16	343	17.15	-3.94323221842598	2.86558024087981	4.87448771106805	4.87448771106917	4.87448771107055	8.44607379639857	11.1247633603951
345	59.6283404032389	271.683568318685	10	16	344	17.2	-3.94323221842399	2.86558024090027	4.87448771107847	4.8744877110693	4.87448771107045	9.33897031773072	11.5712116210612
346	59.4311787923177	271.826847330729	10	16	345	17.25	-3.94323221842399	2.86558024087981	4.87448771106644	4.87448771106965	6.66028075373396	10.231866839063	12.0176598817271
347	59.2340171813965	271.970126342773	10	16	346	17.3	-3.94323221842399	2.86558024088094	4.87448771106711	4.8744877110716	8.4460737963985	11.1247633603948	12.4641081423932
348	59.0368555704752	272.113405354817	10	16	347	17.35	-3.94323221842612	2.86558024087981	4.87448771106816	4.87448771106932	10.2318668390632	12.017659881727	12.9105564030594
349	58.839693959554	272.256684366862	10	16	348	17.4	-3.94323221842399	2.86558024089913	4.8744877110778	8.44607379639876	12.0176598817278	12.9105564030594	13.3570046637255
350	58.6425323486328	272.399963378906	10	16	349	17.45	-3.94323221842399	2.86558024088094	4.87448771106711	12.0176598817277	13.8034529243909	13.8034529243917	13.8034529243914
351	57.5129557642443	272.526311413995	10	16	350	17.5	-22.5915316877699	2.5269607017799	22.7324181377136	15.5892459670568	15.5892459670556	14.6963494457234	14.2499011850576
352	56.3833791798559	272.652659449084	10	16	351	17.55	-22.5915316877681	2.5269607017799	22.7324181377118	19.160832052384	17.3750390097203	15.5892459670557	14.6963494457237
353	55.2538025954674	272.779007484173	10	16	352	17.6	-22.59153168777	2.5269607017799	22.7324181377138	22.7324181377125	19.1608320523847	16.4821424883881	15.1427977063899
354	54.1242260110789	272.905355519262	10	16	353	17.65	-22.5915316877699	2.5269607017799	22.7324181377136	22.7324181377125	20.9466250950483	17.3750390097204	15.5892459670557
355	52.9946494266905	273.03170355435	10	16	354	17.7	-22.5915316877681	2.52696070175944	22.7324181377095	22.7324181377129	22.7324181377129	18.2679355310519	16.0356942277218
356	51.865072842302	273.158051589439	10	16	355	17.75	-22.59153168777	2.52696070178104	22.7324181377139	22.7324181377125	22.7324181377129	19.1608320523843	16.482142488388
357	50.7354962579135	273.284399624528	10	16	356	17.8	-22.5915316877699	2.5269607017799	22.7324181377136	22.7324181377125	22.7324181377129	20.0537285737166	16.9285907490538
358	49.6059196735251	273.410747659617	10	16	357	17.85	-22.5915316877681	2.5269607017799	22.7324181377118	22.7324181377133	22.7324181377129	20.9466250950488	17.37503900972
359	48.4763430891366	273.537095694706	10	16	358	17.9	-22.59153168777	2.5269607017799	22.7324181377138	22.7324181377133	22.7324181377129	21.8395216163806	17.8214872703862
360	47.3467665047481	273.663443729795	10	16	359	17.95	-22.5915316877699	2.5269607017799	22.7324181377136	22.732418137713	22.7324181377129	22.7324181377129	18.0385821268551
361	46.2171899203596	273.789791764884	10	16	360	18	-22.59153168777	2.5269607017799	22.7324181377138	22.7324181377133	22.7324181377129	22.7324181377129	18.2556769833237
362	45.0876133359712	273.916139799973	10	16	361	18.05	-22.5915316877681	2.5269607017799	22.7324181377118	22.7324181377133	22.7324181377129	22.7324181377129	18.4968978225292
363	43.9580367515827	274.042487835062	10	16	362	18.1	-22.5915316877699	2.5269607017799	22.7324181377136	22.7324181377125	22.7324181377129	22.7324181377129	18.7381186617347
364	42.8284601671942	274.168835870151	10	16	363	18.15	-22.59153168777	2.5269607017799	22.7324181377138	22.7324181377125	22.7324181377129	22.7324181377129	18.9793395009402
365	41.6988835828058	274.295183905239	10	16	364	18.2	-22.5915316877681	2.52696070176057	22.7324181377096	22.7324181377129	22.7324181377129	22.7324181377129	19.2205603401453
366	40.5693069984173	274.421531940328	10	16	365	18.25	-22.59153168777	2.5269607017799	22.7324181377138	22.7324181377125	22.7324181377129	22.7324181377129	23.3313264522003
367	39.4397304140288	274.547879975417	10	16	366	18.3	-22.5915316877699	2.5269607017799	22.7324181377136	22.7324181377125	22.7324181377129	22.7324181377129	27.4420925642552
368	38.3101538296404	274.674228010506	10	16	367	18.35	-22.5915316877681	2.5269607017799	22.7324181377118	22.7324181377133	22.7324181377129	22.7324181377129	29.108989614981
369	37.1805772452519	274.800576045595	10	16	368	18.4	-22.59153168777	2.5269607017799	22.7324181377138	22.7324181377133	22.7324181377129	22.7324181377129	30.7758866657069
370	36.0510006608634	274.926924080684	10	16	369	18.45	-22.5915316877699	2.5269607017799	22.7324181377136	22.732418137713	22.7324181377129	22.2737113293185	32.4427837164326
371	34.9214240764749	275.053272115773	10	16	370	18.5	-22.59153168777	2.5269607017799	22.7324181377138	22.7324181377133	22.7324181377129	21.815004520924	33.6632325064926
372	33.7918474920865	275.179620150862	10	16	371	18.55	-22.5915316877681	2.5269607017799	22.7324181377118	22.7324181377133	22.7324181377129	21.4045496780027	34.8836812965523
373	32.662270907698	275.305968185951	10	16	372	18.6	-22.5915316877699	2.5269607017799	22.7324181377136	22.7324181377125	22.7324181377129	20.9940948350813	36.1041300866123
374	31.5326943233095	275.43231622104	10	16	373	18.65	-22.59153168777	2.52696070178104	22.7324181377139	22.7324181377125	22.7324181377129	20.58363999216	37.7950402251269
375	30.4031177389211	275.558664256128	10	16	374	18.7	-22.591531687768	2.52696070175944	22.7324181377094	22.7324181377129	21.815004520924	20.1731851492387	39.0729835032106
376	29.2735411545326	275.685012291217	10	16	375	18.75	-22.59153168777	2.5269607017799	22.7324181377137	22.7324181377125	20.8975909041351	27.5018208520163	40.2370152298785
377	28.1439645701441	275.811360326306	10	16	376	18.8	-22.59153168777	2.5269607017799	22.7324181377138	22.7324181377125	20.0766812182924	34.8304565547939	40.5416692022387
378	27.0143879857557	275.937708361395	10	16	377	18.85	-22.591531687768	2.5269607017799	22.7324181377117	20.8975909041355	19.2557715324497	37.2713541349131	40.8463231745995
379	25.8848114013672	276.064056396484	10	16	378	18.9	-22.59153168777	2.5269607017799	22.7324181377137	19.0627636705578	18.434861846607	39.7122517150332	41.7436761147371
380	26.3174495697021	276.585968017578	10	16	379	18.95	8.65276336669794	10.4382324218807	13.5582819698246	17.420944298872	17.6139521607646	42.1531492951523	42.6410290548751
381	26.7500877380371	277.107879638672	10	16	380	19	8.6527633667	10.4382324218795	13.558281969825	15.779124927187	32.2712235663197	44.5940468752724	44.4184011669158
382	27.2359499931335	276.568199157715	10	16	381	19.05	9.717245101928	-10.7936096191395	14.5233212792847	14.1373055555015	46.9284949718748	47.0349444553916	45.0280594876451
383	27.72181224823	276.028518676758	10	16	382	19.1	9.71724510192999	-10.7936096191406	14.5233212792869	14.3303134173937	51.8102901321133	49.4758420355117	45.1618122891868
384	28.2076745033265	275.488838195801	10	16	383	19.15	9.71724510193006	-10.7936096191395	14.5233212792861	45.4796834620816	56.6920852923534	52.8576623125408	45.2955650907285
385	28.6935367584229	274.949157714844	10	16	384	19.2	9.717245101928	-10.7936096191406	14.5233212792856	76.4360456448776	62.4912940693807	55.4135488687083	45.4414617095874
386	31.3032960891724	266.896224975586	10	16	385	19.25	52.19518661499	-161.05865478516	169.305132193265	87.8414553370397	68.2905028464096	57.741612322044	45.228873497928
387	33.9130554199219	258.843292236328	10	16	386	19.3	52.1951866149901	-161.05865478516	169.305132193265	99.2468650292054	73.9932076924908	58.3509202667645	44.9167386908064
388	35.2842470804851	255.538981119792	10	16	387	19.35	27.423833211264	-66.0862223307203	71.5503697400972	110.652274721368	79.6959125385736	58.960228211486	45.8049086475724
389	36.6554387410482	252.234670003255	10	16	388	19.4	27.423833211262	-66.0862223307402	71.5503697401148	91.1013222307377	87.2804627784747	60.7549340917612	46.5418100325042
390	38.0266304016114	248.930358886719	10	16	389	19.45	27.423833211264	-66.0862223307197	71.5503697400967	71.550369740104	93.213145576652	63.0083467804318	46.8875190104451
391	39.3978220621745	245.626047770182	10	16	390	19.5	27.423833211262	-66.0862223307402	71.5503697401148	71.5503697401075	83.2120010777683	67.0217978129076	48.3244463797896
392	40.7690137227377	242.321736653646	10	16	391	19.55	27.423833211264	-66.0862223307197	71.5503697400967	75.314060527744	69.7733455616542	68.6515692972875	49.0941787521613
393	42.1402053833008	239.017425537109	10	16	392	19.6	27.4238332112621	-66.0862223307402	71.5503697401148	75.7740164319363	66.1101662908587	69.3295297432923	50.0808731461133
394	45.4659767150879	235.958740234375	10	16	393	19.65	66.5154266357419	-61.1737060546801	90.3688236782972	75.322679924799	64.817782891169	70.0074901892971	51.0675675400653
395	45.627685546875	232.269775390625	10	16	394	19.7	3.23417663574205	-73.779296875	73.8501492610581	67.9963213832043	63.5253994914829	70.7097382699361	52.0542619340174
396	43.5357513427734	229.507919311523	10	16	395	19.75	-41.838684082032	-55.2371215820398	69.2936872044281	60.6699628416099	65.7530927794055	62.9559261438398	53.0409563279694
397	43.9610805511474	227.814590454102	10	16	396	19.8	8.5065841674799	-33.8665771484204	34.9185770321234	54.321505254594	63.3099309020843	55.0030208268189	54.0276507219214
398	44.3864097595215	226.12126159668	10	16	397	19.85	8.50658416748203	-33.8665771484398	34.9185770321426	51.2767825510295	58.9631469480109	54.3384631602316	55.0143451158735
399	45.5727710723877	223.440734863282	10	16	398	19.9	23.7272262573241	-53.6105346679602	58.626535743218	56.183505634012	52.7345176001195	53.3713683499752	56.0010395098255
400	46.7591323852539	220.760208129883	10	16	399	19.95	23.7272262573239	-53.6105346679796	58.6265357432356	58.6235404209642	48.2063309632202	51.6218887257378	57.2170873079747
401	46.8967475891113	216.070861816406	10	16	400	20	2.75230407714801	-93.7869262695403	93.8273026193404	57.256331054412	42.6998512099113	52.0548458843068	57.2309382780173
402	48.7407112121582	217.537231445312	10	16	401	20.05	36.8792724609381	29.3273925781199	47.1187509668844	51.1475299456449	40.2326960919837	51.153413048931	57.2206632653237
403	48.392749786377	216.176902770996	10	16	402	20.1	-6.95922851562401	-27.2065734863196	28.0825301993817	45.1358793754108	42.5667600296046	50.6859042567149	57.2103882526297
404	48.0447883605957	214.81657409668	10	16	403	20.15	-6.95922851562599	-27.2065734863202	28.0825301993827	29.2161967858105	41.9249538087813	49.2774727675897	57.200113239936
405	47.7530288696289	216.214874267578	10	16	404	20.2	-5.83518981933608	27.9660034179602	28.5682828920649	21.8418517630033	39.7183779599927	48.6949749993265	57.1898382272422
406	48.2581024169922	215.713821411133	10	16	405	20.25	10.1014709472661	-10.0210571289	14.228889671339	27.8771890047972	38.3565989892081	48.3403003338948	53.310017941699
407	47.762825012207	215.844985961914	10	16	406	20.3	-9.90554809570398	2.62329101561988	10.2470258528481	32.7023776719177	38.9968951957777	49.7043811770784	49.4301976561557
408	50.2095031738281	217.425842285156	10	16	407	20.35	48.9335632324219	31.6171264648398	58.2592164083512	34.3008765445746	42.4086615654189	51.0684620202609	47.9942464319417
409	48.1640586853027	215.803970336914	10	16	408	20.4	-40.908889770508	-32.4374389648398	52.2084735349854	47.4970011926057	45.8204279350599	51.2471449278897	46.5582952077271
410	47.0870666503906	214.326873779297	10	16	409	20.45	-21.539840698242	-29.5419311523403	36.5607772553492	56.1519386285521	49.1836190354328	51.4258278355176	45.1223439835131
411	50.772575378418	215.908309936523	10	16	410	20.5	73.710174560548	31.6287231445204	80.2095129114944	56.9401341260405	53.9807494578782	47.4400787431271	43.6863927592985
412	48.3113403320312	214.857711791992	10	16	411	20.55	-49.2247009277359	-21.0119628906205	53.5217130325801	58.9384781982021	59.176066262173	45.7897572333598	42.6828190454932
413	51.3550767898559	214.219097137451	10	16	412	20.6	60.874729156494	-12.7722930908197	62.2001938957935	64.066361526291	59.5701640109172	45.0912467619672	41.6792453316874
414	54.3988132476806	213.58048248291	10	16	413	20.65	60.874729156494	-12.7722930908197	62.2001938957935	60.4644977231508	60.569336046998	44.392736290575	40.2052102694271
415	57.4425497055053	212.941867828369	10	16	414	20.7	60.874729156494	-12.7722930908203	62.2001938957936	62.2001938957939	63.1332777110425	43.6699381845483	39.1441420675977
416	60.48628616333	212.303253173828	10	16	415	20.75	60.874729156494	-12.7722930908197	62.2001938957935	62.2001938957939	56.5235584970461	43.6641097395582	38.1969854171845
417	63.5300226211548	211.664638519287	10	16	416	20.8	60.874729156496	-12.7722930908203	62.2001938957955	62.2001938957939	52.5826192709419	43.8573744854924	38.1092065210785
418	66.5737590789795	211.026023864746	10	16	417	20.85	60.8747291564941	-12.7722930908197	62.2001938957936	62.2001938957939	47.7738319585156	41.6500297036517	38.0214276249721
419	69.6174955368042	210.387409210205	10	16	418	20.9	60.8747291564939	-12.7722930908203	62.2001938957934	52.5826192709413	42.96504464609	39.745222065479	37.3409497610887
420	72.6612319946289	209.748794555664	10	16	419	20.95	60.8747291564941	-12.7722930908197	62.2001938957936	42.9650446460898	38.1562573336638	38.6227992412884	36.6604718972049
421	73.2863623879173	209.421524047852	10	16	420	21	12.5026078657677	-6.54541015624034	14.1123207715305	33.3474700212373	33.3474700212382	35.3179396342902	42.2740410024954
422	73.9114927812056	209.094253540039	10	16	421	21.05	12.502607865766	-6.54541015625966	14.112320771538	23.7298953963862	28.5386827088117	34.2122250420554	49.0553238990973
423	74.536623174494	208.766983032227	10	16	422	21.1	12.502607865768	-6.54541015624034	14.1123207715308	14.1123207715336	23.7298953963862	32.6725864066599	50.8345483019048
424	75.1617535677823	208.439712524414	10	16	423	21.15	12.502607865766	-6.54541015625966	14.112320771538	14.1123207715351	18.9211080839599	31.1329477712645	52.6137727047123
425	75.7868839610707	208.112442016602	10	16	424	21.2	12.502607865768	-6.54541015624034	14.1123207715308	14.1123207715336	14.1123207715343	29.5933091358689	55.9006413511532
426	76.412014354359	207.785171508789	10	16	425	21.25	12.502607865766	-6.54541015625966	14.112320771538	14.1123207715351	14.1123207715343	28.0536705004743	56.0806936524014
427	77.0371447476474	207.457901000977	10	16	426	21.3	12.502607865768	-6.54541015624034	14.1123207715308	14.1123207715336	15.8418308131689	26.5140318650787	56.3602925491115
428	77.6622751409357	207.130630493164	10	16	427	21.35	12.502607865766	-6.54541015625966	14.112320771538	14.112320771535	17.5713408548042	24.9743932296833	61.8508459969583
429	78.2874055342241	206.803359985352	10	16	428	21.4	12.502607865768	-6.54541015624034	14.1123207715308	14.1123207715336	19.3008508964389	23.4347545942878	67.4926680166395
430	78.9125359275124	206.476089477539	10	16	429	21.45	12.5026078657658	-6.54541015625966	14.1123207715377	17.5713408548042	21.0303609380741	21.8951159588923	73.5256824433114
431	79.5376663208008	206.148818969727	10	16	430	21.5	12.502607865768	-6.54541015624034	14.1123207715308	21.0303609380733	22.7598709797105	37.1080032618637	78.3366645457214
432	78.7690828111437	207.51825120714	10	16	431	21.55	-15.3716701931418	27.3886447482602	31.4074211878837	24.4893810213441	24.4893810213457	52.3208905648348	83.8148416451046
433	78.0004993014866	208.887683444553	10	16	432	21.6	-15.3716701931421	27.3886447482602	31.4074211878838	27.9484011046132	26.2188910629804	56.5778498418424	89.0760567229075
434	77.2319157918294	210.257115681966	10	16	433	21.65	-15.3716701931441	27.3886447482602	31.4074211878848	31.4074211878873	27.9484011046157	60.8348091188497	94.33727180071
435	76.4633322821723	211.626547919379	10	16	434	21.7	-15.3716701931418	27.3886447482596	31.4074211878832	31.4074211878873	29.6779111462503	68.1313445177581	97.7531007303776
436	75.6947487725152	212.995980156793	10	16	435	21.75	-15.3716701931421	27.3886447482801	31.4074211879012	31.4074211878875	60.103685752193	68.4972775652446	101.512415888274
437	74.9261652628581	214.365412394206	10	16	436	21.8	-15.3716701931418	27.3886447482602	31.4074211878837	31.4074211878872	88.7999503165006	68.8632106127306	103.632194439052
438	74.1575817532009	215.734844631619	10	16	437	21.85	-15.3716701931441	27.3886447482602	31.4074211878848	31.4074211878873	95.5843588288806	82.0516622902649	104.974172775798
439	73.3889982435438	217.104276869032	10	16	438	21.9	-15.3716701931421	27.3886447482596	31.4074211878833	88.7999503164987	102.368767341261	95.2401139678	107.052040675422
440	72.6204147338867	218.473709106445	10	16	439	21.95	-15.3716701931418	27.3886447482602	31.4074211878837	146.192479445114	115.232328097442	108.428565645334	107.104275196497
441	86.8409309387208	225.627426147461	10	16	440	22	284.410324096682	143.07434082032	318.370066830958	159.761296469874	114.234684150779	121.355389457153	108.723744508713
442	101.061447143555	232.781143188477	10	16	441	22.05	284.410324096684	143.07434082032	318.37006683096	173.330113494634	113.237040204115	133.417458248154	109.235381377122
443	106.021499633789	232.622924804688	10	16	442	22.1	99.2010498046801	-3.16436767577954	99.2515063116835	199.057235006997	137.884433517549	145.479527039155	109.110626705084
444	110.981552124023	232.464706420898	10	16	443	22.15	99.2010498046798	-3.16436767580001	99.2515063116838	139.669417985059	162.531826830984	157.541595830156	109.370000814831
445	103.015815734863	231.702163696289	10	16	444	22.2	-159.3147277832	-15.2508544921801	160.043028749698	80.2816009631169	187.179220144418	165.912892324886	109.152981754125
446	102.060356140136	231.217071533203	10	16	445	22.25	-19.1091918945401	-9.70184326171989	21.4309817212683	116.007570565225	182.607093162112	174.971161276073	109.147558183624
447	101.10489654541	230.731979370117	10	16	446	22.3	-19.1091918945199	-9.70184326172046	21.4309817212505	151.733540167335	178.034966179807	180.750357013026	109.150218551795
448	113.585932413737	236.836802164713	10	16	447	22.35	249.62071736654	122.09645589192	277.881354322224	175.30120528184	195.374695249429	184.973952321914	109.279305232807
449	126.066968282064	242.94162495931	10	16	448	22.4	249.62071736654	122.09645589194	277.881354322233	225.544768339166	212.714424319051	190.669326756555	109.313798858026
450	138.548004150391	249.046447753906	10	16	449	22.45	249.62071736654	122.09645589192	277.881354322224	275.788331396497	216.59345655233	192.313434434102	109.072565776757
451	150.159980773926	256.188255310058	10	16	450	22.5	232.2395324707	142.836151123041	272.648797007897	274.741819933634	235.707638401367	180.339485755563	108.819148660703
452	161.771957397461	263.330062866211	10	16	451	22.55	232.2395324707	142.836151123059	272.648797007907	273.695308470766	248.263673821936	166.149872189409	108.274878005614
453	173.383934020996	270.471870422364	10	16	452	22.6	232.2395324707	142.836151123061	272.648797007908	257.885707822821	232.063471126278	161.643403568326	107.650935957732
454	184.995910644531	277.613677978516	10	16	453	22.65	232.2395324707	142.83615112304	272.648797007896	245.870508463568	218.806826682126	157.905192510812	107.019260826816
455	192.834320068359	283.728912353516	10	16	454	22.7	156.76818847656	122.3046875	198.833351082496	220.739016247375	197.447648723786	150.174618990493	106.940886537542
456	202.575332641602	287.981048583984	10	16	455	22.75	194.82025146486	85.0427246093591	212.572800211632	189.385122318922	178.071878349014	149.797838802003	106.357267175397
457	209.136917114258	291.291900634766	10	16	456	22.8	131.23168945312	66.2170410156409	146.991335926943	163.918344893486	154.264778199011	149.43722649086	106.136069315502
458	214.595413208008	293.234802246094	10	16	457	22.85	109.169921875	38.8580322265591	115.879327365643	137.009589624751	127.912111887223	136.50694817535	105.735869012735
459	221.472229003906	295.580108642578	10	16	458	22.9	137.53631591796	46.9061279296807	145.314909880715	110.273248234461	103.095960702574	123.387483748252	105.169719778097
460	223.491821289062	298.080932617188	10	16	459	22.95	40.3918457031199	50.0164794922	64.2895747388199	87.7905401506471	83.7557814286552	109.71656590818	104.467631883484
461	225.861770629883	301.234161376953	10	16	460	23	47.3989868164205	63.0645751953	78.8910932601827	66.439101455524	63.8880392026392	96.2829078642529	96.7535339225506
462	227.468841552734	300.5966796875	10	16	461	23.05	32.1414184570199	-12.7496337890602	34.5777955078748	42.2735765116624	50.6107791597833	83.132297763075	88.9223812173122
463	227.670349121094	300.1875	10	16	462	23.1	4.03015136720001	-8.18359375	9.12213389002722	30.5019732325598	40.9504252244215	69.8223448763086	88.6094955961244
464	228.233337402344	299.100250244141	10	16	463	23.15	11.259765625	-21.7449951171795	24.4872851614076	17.5028301708177	27.9681408143782	56.4969258234767	89.6895467351175
465	228.487228393555	299.196655273438	10	16	464	23.2	5.07781982421989	1.92810058593977	5.43155834330644	13.4310181689194	21.9854830925748	47.968880750198	88.7248176202373
466	228.480133056641	298.501922607422	10	16	465	23.25	-0.141906738280113	-13.8946533203205	13.8953779514723	15.4617489933191	14.4939373794916	37.7433730747209	92.0052871355931
467	227.829345703125	298.215728759766	10	16	466	23.3	-13.0157470703199	-5.72387695311932	14.2187354983835	13.662705117094	11.999817327139	31.5217816179787	95.6993963207523
468	228.792098999023	298.260406494141	10	16	467	23.35	19.2550659179602	0.8935546875	19.2757880120255	13.4689929525898	11.7325778653942	26.4977857035562	91.3907624235331
469	228.330825805664	298.882690429688	10	16	468	23.4	-9.22546386718011	12.4456787109398	15.492065780282	11.4850445881655	9.89789094437936	19.6701127996383	87.5494458754171
470	228.230712890625	299.082122802734	10	16	469	23.45	-2.00225830078011	3.98864746091931	4.46299752078588	10.5686164853586	12.1819800717407	16.6218293328653	83.263251452238
471	228.332138061523	298.911163330078	10	16	470	23.5	2.02850341796022	-3.41918945311932	3.97563612935071	8.00340673746934	11.5987069468027	13.167582089538	78.6980276137657
472	227.866027832031	298.789093017578	10	16	471	23.55	-9.32220458984034	-2.44140625	9.63659498434895	6.13307677166477	12.4327840761741	11.6948902452153	74.0345342583001
473	228.115158081055	298.584320068359	10	16	472	23.6	4.98260498048012	-4.09545898438068	6.44973927257914	10.8949671908916	12.0451461826909	15.5755876239226	69.5022947770675
474	227.962783813477	298.317779541016	10	16	473	23.65	-3.04748535156023	-5.33081054685908	6.14041595125918	11.7123693054399	11.3720847848985	21.4739009594226	64.5897678887789
475	229.241821289062	297.715789794922	10	16	474	23.7	25.5807495117	-12.0397949218807	28.2724496169201	14.2969516669896	11.2581755731559	27.2750162499818	61.1075661362663
476	228.939163208008	297.982086181641	10	16	475	23.75	-6.05316162107954	5.32592773438068	8.06264670209204	16.0868856279125	11.8412267995844	34.2127354691832	57.9490532904777
477	229.072845458984	299.102111816406	10	16	476	23.8	2.67364501951988	22.4005126953	22.5595067920976	16.6110927981322	11.3899631632915	41.9615661506449	55.237149875217
478	228.532806396484	298.553283691406	10	16	477	23.85	-10.80078125	-10.9765625	15.3994090771938	11.6213839554202	19.418597382451	46.2745766717165	52.9679121783974
479	228.330947875977	298.164489746094	10	16	478	23.9	-4.03717041014033	-7.77587890624091	8.76145180235758	11.9700842937289	33.0499109744659	51.711408002582	49.9209683969258
480	228.233016967773	298.030212402344	10	16	479	23.95	-1.95861816407955	-2.685546875	3.32390540335982	8.48297465959346	42.3680524282229	56.8099369962957	48.7427303334111
481	228.535873413086	297.644622802734	10	16	480	24	6.05712890625966	-7.71179199220001	9.80614839363583	22.7503091369894	56.8267639915637	61.1131473632785	47.2868713960433
482	228.414657592773	297.870330810547	10	16	481	24.05	-2.42431640625966	4.51416015626023	5.12395862142028	49.4887291507996	71.4903482251158	64.9367707535252	46.8051169392507
483	230.046005249023	301.888610839844	10	16	482	24.1	32.626953125	80.3656005859398	86.7360814641735	73.1147209010257	80.504007160742	69.1822446778265	46.940468288843
484	234.506530761719	307.441650390625	10	16	483	24.15	89.2105102539199	111.06079101562	142.453551871408	101.683443689398	92.0507312202655	72.6826099540811	46.4364144567833
485	238.378570556641	312.119781494141	10	16	484	24.2	77.4407958984398	93.5626220703205	121.45386415449	134.497721790638	102.361698419435	74.2462515223346	46.6201386696881
486	239.652145385742	319.645263671875	10	16	485	24.25	25.4714965820199	150.50964355468	152.6497623355	138.257705184495	110.385067926972	78.1547335062345	46.5056935273715
487	244.160247802734	326.803802490234	10	16	486	24.3	90.1620483398403	143.17077636718	169.195349127618	134.612733289731	118.483578343759	78.9525181324554	46.3532374335133
488	245.902893066406	331.784545898438	10	16	487	24.35	34.8529052734398	99.6148681640807	105.535998433457	131.608675937845	118.945891973202	79.4380386532387	46.2558349416993
489	249.679046630859	336.716339111328	10	16	488	24.4	75.5230712890602	98.6358642578	124.228692397592	119.086692164547	112.315308933696	80.1718239942133	46.2028165756386
490	252.181900024414	341.412719726562	10	16	489	24.45	50.0570678711	93.9276123046795	106.433577395059	102.46943489688	106.124450616446	80.8636313339569	46.677329774161
491	254.234329223633	345.419647216797	10	16	490	24.5	41.0485839843801	80.1385498047	90.0398434690059	99.6340787619094	99.4827030209052	81.4061607025487	46.9408339473983
492	255.43522644043	349.554229736328	10	16	491	24.55	24.0179443359398	82.6916503906205	86.1090627892843	90.0178845776612	86.414688039795	81.9153436332861	47.6059805351193
493	257.013397216797	353.840911865234	10	16	492	24.6	31.5634155273398	85.7336425781193	91.3592177586051	80.6402252950471	78.3720701457353	78.3053489537634	51.8859150583657
494	257.292816162109	357.638031005859	10	16	493	24.65	5.58837890623977	75.9423828125	76.1477214763515	79.8787138772639	68.292916768161	71.3989279541439	54.2553996740924
495	259.336547851562	359.803039550781	10	16	494	24.7	40.8746337890602	43.3001708984409	59.5452809819886	70.3599411827103	59.3655642484783	65.9652610893943	54.2544545014374
496	258.661956787109	364.061553955078	10	16	495	24.75	-13.4918212890602	85.1702880859398	86.2322863800903	57.1100615295611	52.4272534781249	58.7986515855598	55.7467040319845
497	259.498596191406	365.796081542969	10	16	496	24.8	16.7327880859409	34.6905517578193	38.5151993165159	46.5679489586607	45.3471089228134	50.7449087163816	57.5771050826359
498	260.427520751953	366.640686035156	10	16	497	24.85	18.5784912109398	16.8920898437409	25.1098194928594	38.0909032019095	37.6648059343248	46.2370932116821	59.1000431983367
499	261.082977294922	367.612091064453	10	16	498	24.9	13.1091308593795	19.4281005859398	23.4371586218494	24.9757930789859	30.4825469745915	40.6942251486952	62.3796815727763
500	260.636169433594	366.879608154297	10	16	499	24.95	-8.93615722656023	-14.6496582031205	17.1600521982323	20.3342766629165	25.8060715623425	36.5447225520264	66.2210142975655
501	261.628112792969	366.591857910156	10	16	500	25	19.8388671875	-5.75500488281932	20.6567357654722	18.2195503390885	18.1146001502144	32.7685205315181	66.5293790674328
502	261.073913574219	366.06396484375	10	16	501	25.05	-11.083984375	-10.5578613281205	15.3076172361692	14.3971449905223	15.0751293929683	30.2751903167134	69.2728795486373
503	260.430999755859	365.724975585938	10	16	502	25.1	-12.8582763672	-6.77978515623977	14.5361878737193	13.5212399227756	14.1021162776289	34.589585438905	68.1332302962165
504	260.341705322266	365.528015136719	10	16	503	25.15	-1.78588867185908	-3.93920898438068	4.32513187901827	11.253407221443	13.0955335292294	35.8281893941038	65.7676308767555
505	260.018768310547	364.976593017578	10	16	504	25.2	-6.45874023438068	-11.0284423828193	12.7805268594989	9.81598212302001	13.7238808555745	34.2626574805401	63.9357549834158
506	259.575836181641	365.121002197266	10	16	505	25.25	-8.85864257811932	2.88818359376023	9.31757225880938	9.98468221616939	13.1097875849114	33.3386745577344	60.8902654779082
507	259.604248046875	365.526031494141	10	16	506	25.3	0.568237304679542	8.1005859375	8.12049174405419	11.7939220679364	15.2032717106135	36.2016920328165	57.117256346638
508	259.201019287109	364.871246337891	10	16	507	25.35	-8.06457519532046	-13.095703125	15.3796883394662	13.9265217883734	31.5143649434851	38.7620477434347	55.7572383863911
509	259.663604736328	365.353942871094	10	16	508	25.4	9.25170898438068	9.65393066405909	13.3713311378535	14.9661679483797	41.173831813616	44.5875391513394	54.7882696157627
510	258.494171142578	365.43408203125	10	16	509	25.45	-23.388671875	1.60278320312045	23.4435254616839	20.590561298207	42.7192433987378	51.578397261174	59.7095206347949
511	259.105895996094	365.043487548828	10	16	510	25.5	12.2344970703193	-7.81188964843977	14.5158030588408	53.0440476708009	48.5627489652544	51.6525974323168	65.0406150019784
512	257.756683349609	363.833770751953	10	16	511	25.55	-26.9842529297	-24.1943359375	36.2424584931904	70.5537415592956	57.3282546726647	56.6304154639884	70.4699788861545
513	254.373092651367	355.621124267578	10	16	512	25.6	-67.6718139648398	-164.2529296875	177.647120202436	71.5119650091021	63.4219792092405	57.9611116386695	75.768088896098
514	257.473541259766	351.640014648438	10	16	513	25.65	62.0089721679807	-79.6221923828	100.919800580327	82.1593299821292	76.0795447734495	60.136333799367	81.446486313098
515	257.672485351562	353.037658691406	10	16	514	25.7	3.97888183591931	27.9528808593602	28.2346427107161	94.0659480471224	89.4329136667736	61.9062488774372	NA
516	255.279113769531	355.435119628906	10	16	515	25.75	-47.8674316406199	47.94921875	67.7526279239763	73.79991074768	90.1954072797223	62.9818793702565	NA
517	251.256896972656	358.033996582031	10	16	516	25.8	-80.4443359375	51.9775390625	95.7755488181564	81.6053479876034	98.0575592173634	63.4896039768944	NA
518	247.51252746582	358.769104003906	10	16	517	25.85	-74.8873901367199	14.7021484375	76.3169337052241	107.353862324445	84.4078583338538	65.2773835611	NA
519	244.75407409668	352.338409423828	10	16	518	25.9	-55.1690673828	-128.61389160156	139.946986779944	98.2314845773154	79.098835785118	68.8823140828301	NA
520	245.761291503906	360.122375488281	10	16	519	25.95	20.1443481445199	155.67932128906	156.977214394924	102.049170387604	81.0932543561367	82.8743187175634	NA
521	245.441207885742	361.18212890625	10	16	520	26	-6.40167236328011	21.1950683593795	22.1407391883278	95.0158059200275	77.4010097752586	97.3127094724386	NA
522	247.67839050293	366.4716796875	10	16	521	26.05	44.7436523437602	105.791015625	114.863977869601	76.5923235826326	69.6509532811241	110.664767455596	NA
523	249.321853637695	367.709564208984	10	16	522	26.1	32.8692626953	24.7576904296795	41.15011136734	54.8326463878283	67.1327879129596	116.946592353291	NA
524	248.160095214844	369.799896240234	10	16	523	26.15	-23.2351684570199	41.806640625	47.8295750929693	56.5705349732018	61.6850833922107	127.064783232092	NA
525	250.039672851562	371.306610107422	10	16	524	26.2	37.5915527343597	30.1342773437602	48.1788284209029	37.2527361746439	76.3157237683533	NA	NA
526	248.999862670898	372.444610595703	10	16	525	26.25	-20.7962036132795	22.7600097656205	30.8301821151955	39.2497699058916	104.430011665155	NA	NA
527	249.645645141602	373.091064453125	10	16	526	26.3	12.9156494140796	12.9290771484398	18.2749838768115	46.7778432017889	123.271975693828	NA	NA
528	247.68083190918	374.727081298828	10	16	527	26.35	-39.2962646484398	32.7203369140602	51.1352800235789	97.7988011488782	149.485326372728	NA	NA
529	243.967849731445	372.611297607422	10	16	528	26.4	-74.2596435547	-42.3156738281205	85.4699415724556	152.289488357108	175.030730679066	NA	NA
530	229.278460693359	368.846429443359	10	16	529	26.45	-293.78778076172	-75.2973632812598	303.28361815635	209.291215213012	NA	NA	NA
531	214.589071655273	365.081561279297	10	16	530	26.5	-293.78778076172	-75.2973632812405	303.283618156345	259.720882839565	NA	NA	NA
532	199.899682617188	361.316693115234	10	16	531	26.55	-293.7877807617	-75.2973632812598	303.28361815633	303.283618156344	NA	NA	NA
533	185.210293579102	357.551824951172	10	16	532	26.6	-293.78778076172	-75.2973632812393	303.283618156345	NA	NA	NA	NA
534	170.520904541016	353.786956787109	10	16	533	26.65	-293.78778076172	-75.2973632812609	303.28361815635	NA	NA	NA	NA
535	NA	NA	10	16	534	26.7	NA	NA	NA	NA	NA	NA	NA
536	NA	NA	10	16	535	26.75	NA	NA	NA	NA	NA	NA	NA
537	NA	NA	10	16	536	26.8	NA	NA	NA	NA	NA	NA	NA
538	NA	NA	10	16	537	26.85	NA	NA	NA	NA	NA	NA	NA
539	NA	NA	10	16	538	26.9	NA	NA	NA	NA	NA	NA	NA
540	NA	NA	10	16	539	26.95	NA	NA	NA	NA	NA	NA	NA
541	NA	NA	10	16	540	27	NA	NA	NA	NA	NA	NA	NA
542	NA	NA	10	16	541	27.05	NA	NA	NA	NA	NA	NA	NA
543	NA	NA	10	16	542	27.1	NA	NA	NA	NA	NA	NA	NA
544	NA	NA	10	16	543	27.15	NA	NA	NA	NA	NA	NA	NA
545	NA	NA	10	16	544	27.2	NA	NA	NA	NA	NA	NA	NA
546	NA	NA	10	16	545	27.25	NA	NA	NA	NA	NA	NA	NA
547	NA	NA	10	16	546	27.3	NA	NA	NA	NA	NA	NA	NA
548	NA	NA	10	16	547	27.35	NA	NA	NA	NA	NA	NA	NA
549	NA	NA	10	16	548	27.4	NA	NA	NA	NA	NA	NA	NA
550	NA	NA	10	16	549	27.45	NA	NA	NA	NA	NA	NA	NA
551	NA	NA	10	16	550	27.5	NA	NA	NA	NA	NA	NA	NA
552	NA	NA	10	16	551	27.55	NA	NA	NA	NA	NA	NA	NA
553	NA	NA	10	16	552	27.6	NA	NA	NA	NA	NA	NA	NA
554	NA	NA	10	16	553	27.65	NA	NA	NA	NA	NA	NA	NA
555	NA	NA	10	16	554	27.7	NA	NA	NA	NA	NA	NA	NA
556	NA	NA	10	16	555	27.75	NA	NA	NA	NA	NA	NA	NA
557	NA	NA	10	16	556	27.8	NA	NA	NA	NA	NA	NA	NA
558	NA	NA	10	16	557	27.85	NA	NA	NA	NA	NA	NA	NA
559	NA	NA	10	16	558	27.9	NA	NA	NA	NA	NA	NA	NA
560	NA	NA	10	16	559	27.95	NA	NA	NA	NA	NA	NA	NA
561	NA	NA	10	16	560	28	NA	NA	NA	NA	NA	NA	NA
562	NA	NA	10	16	561	28.05	NA	NA	NA	NA	NA	NA	NA
563	NA	NA	10	16	562	28.1	NA	NA	NA	NA	NA	NA	NA
564	NA	NA	10	16	563	28.15	NA	NA	NA	NA	NA	NA	NA
565	NA	NA	10	16	564	28.2	NA	NA	NA	NA	NA	NA	NA
566	NA	NA	10	16	565	28.25	NA	NA	NA	NA	NA	NA	NA
567	NA	NA	10	16	566	28.3	NA	NA	NA	NA	NA	NA	NA
568	NA	NA	10	16	567	28.35	NA	NA	NA	NA	NA	NA	NA
569	NA	NA	10	16	568	28.4	NA	NA	NA	NA	NA	NA	NA
570	NA	NA	10	16	569	28.45	NA	NA	NA	NA	NA	NA	NA
571	NA	NA	10	16	570	28.5	NA	NA	NA	NA	NA	NA	NA
572	NA	NA	10	16	571	28.55	NA	NA	NA	NA	NA	NA	NA
573	NA	NA	10	16	572	28.6	NA	NA	NA	NA	NA	NA	NA
574	NA	NA	10	16	573	28.65	NA	NA	NA	NA	NA	NA	NA
575	NA	NA	10	16	574	28.7	NA	NA	NA	NA	NA	NA	NA
576	NA	NA	10	16	575	28.75	NA	NA	NA	NA	NA	NA	NA
577	NA	NA	10	16	576	28.8	NA	NA	NA	NA	NA	NA	NA
578	NA	NA	10	16	577	28.85	NA	NA	NA	NA	NA	NA	NA
579	NA	NA	10	16	578	28.9	NA	NA	NA	NA	NA	NA	NA
580	NA	NA	10	16	579	28.95	NA	NA	NA	NA	NA	NA	NA
581	NA	NA	10	16	580	29	NA	NA	NA	NA	NA	NA	NA
582	NA	NA	10	16	581	29.05	NA	NA	NA	NA	NA	NA	NA
583	NA	NA	10	16	582	29.1	NA	NA	NA	NA	NA	NA	NA
584	NA	NA	10	16	583	29.15	NA	NA	NA	NA	NA	NA	NA
585	NA	NA	10	16	584	29.2	NA	NA	NA	NA	NA	NA	NA
586	NA	NA	10	16	585	29.25	NA	NA	NA	NA	NA	NA	NA
587	NA	NA	10	16	586	29.3	NA	NA	NA	NA	NA	NA	NA
588	NA	NA	10	16	587	29.35	NA	NA	NA	NA	NA	NA	NA
589	NA	NA	10	16	588	29.4	NA	NA	NA	NA	NA	NA	NA
590	NA	NA	10	16	589	29.45	NA	NA	NA	NA	NA	NA	NA
591	NA	NA	10	16	590	29.5	NA	NA	NA	NA	NA	NA	NA
592	NA	NA	10	16	591	29.55	NA	NA	NA	NA	NA	NA	NA
593	NA	NA	10	16	592	29.6	NA	NA	NA	NA	NA	NA	NA
594	NA	NA	10	16	593	29.65	NA	NA	NA	NA	NA	NA	NA
595	NA	NA	10	16	594	29.7	NA	NA	NA	NA	NA	NA	NA
596	NA	NA	10	16	595	29.75	NA	NA	NA	NA	NA	NA	NA
597	NA	NA	10	16	596	29.8	NA	NA	NA	NA	NA	NA	NA
598	NA	NA	10	16	597	29.85	NA	NA	NA	NA	NA	NA	NA
599	NA	NA	10	16	598	29.9	NA	NA	NA	NA	NA	NA	NA
600	NA	NA	10	16	599	29.95	NA	NA	NA	NA	NA	NA	NA
601	NA	NA	10	16	600	30	NA	NA	NA	NA	NA	NA	NA
