# Supplementary material for: An automated feeding system for the African killifish reveals the impact of diet on lifespan and allows scalable assessment of associative learning
Source: eLife. 2022 Nov 10;11:e69008. doi: 10.7554/eLife.69008 (PMC9788828; doi:10.7554/eLife.69008)
Supplement: Figure 6—source data 3. [file elife-69008-fig6-data3.zip › Filtered and Interpolated Trajectories with Kinematics/t6_REC004 DLC_likelihood-euclidean-filtered_splines-interpolated_kinematics_02_resnet50_TrainAllTheThingsJun28shuffle1_1030000.csv]

	x2	y2	fishnum	recording_num	bodyparts_coords	seconds	velocity_x	velocity_y	velocity_xy	velocity_xy_5frame	velocity_xy_10frame	velocity_xy_20frame	velocity_xy_40frame
1	245.0463	373.2797	6	4	0	0	0	0	0	NA	NA	NA	NA
2	246.8255	372.4007	6	4	1	0.05	35.5840000000001	-17.5800000000004	39.6897651290609	NA	NA	NA	NA
3	247.3538	372.0697	6	4	2	0.1	10.566	-6.61999999999921	12.4685506776044	15.8197647194005	NA	NA	NA
4	247.7407	371.6869	6	4	3	0.15	7.73799999999994	-7.65600000000063	10.8853562183334	18.148088580035	NA	NA	NA
5	247.3005	372.3582	6	4	4	0.2	-8.80400000000009	13.4260000000006	16.0551515720039	13.0776929259244	42.6264788162546	NA	NA
6	246.7553	372.1543	6	4	5	0.25	-10.9039999999999	-4.07800000000066	11.6416193031727	25.9354404827532	64.2073653341363	NA	NA
7	247.331	372.5815	6	4	6	0.3	11.5139999999997	8.54400000000055	14.3377868585079	44.8665782848583	90.5496487913024	NA	NA
8	250.8577	374.0953	6	4	7	0.35	70.5340000000001	30.2760000000001	76.7572884617482	69.4331929131087	118.465801313023	NA	NA
9	255.2913	376.9572	6	4	8	0.4	88.6720000000003	57.2379999999998	105.541045228859	110.266642088238	139.101393657117	NA	NA
10	259.0034	382.8262	6	4	9	0.45	74.2419999999998	117.379999999999	138.888224713256	168.02160465668	158.526769731627	99.768075576504	NA
11	269.481157733228	385.405009533138	6	4	10	0.5	209.555154664559	51.5761906627608	215.808865178817	210.996162143293	171.084866573101	101.110369925743	NA
12	284.62426632379	384.789069229398	6	4	11	0.55	302.86217181124	-12.3188060747998	303.112599700721	233.336209029377	177.888187378271	100.810972577817	NA
13	299.1378	383.3828	6	4	12	0.6	290.270673524201	-28.125384587961	291.630075894812	247.620346550145	175.285014601913	101.419620954748	NA
14	309.9859	382.8322	6	4	13	0.65	216.962	-11.0119999999995	217.241279659276	231.903091057964	168.313696313231	101.150638323236	NA
15	320.4778	382.1289	6	4	14	0.7	209.838	-14.0660000000003	210.308912317096	187.754770099862	156.909672336753	101.306096012725	NA
16	327.2816	381.2438	6	4	15	0.75	136.076	-17.7019999999993	137.222587717912	139.573867060533	138.01337451735	105.05354908716	NA
17	331.391552922442	380.977831991477	6	4	16	0.8	82.199058448839	-5.31936017046064	82.3709949102154	103.291183597085	111.072296364332	116.68752907432	NA
18	333.9037	380.6288	6	4	17	0.85	50.2429415511608	-6.98063982953954	50.725560698164	66.1989981233623	84.3734405964722	127.476107638292	NA
19	335.293	379.4979	6	4	18	0.9	27.7859999999998	-22.6179999999999	35.8278623420375	44.1236579767373	63.1998829893545	131.295251419986	NA
20	336.0172	378.4884	6	4	19	0.95	14.4839999999999	-20.1900000000001	24.8479849484822	34.3898226288017	44.0854222938241	124.910897324265	83.1489985570139
21	337.1858	377.828	6	4	20	1	23.3719999999994	-13.2080000000008	26.8458869847877	29.1730141324118	39.0222316012202	115.61035895155	83.2418462279594
22	335.8219	376.8384	6	4	21	1.05	-27.2779999999989	-19.7919999999999	33.701818170537	23.1085823816241	55.4868707703693	102.618197221423	82.7936204381186
23	336.5291	377.8473	6	4	22	1.1	14.144	20.1780000000008	24.6415182162145	21.9718464642859	79.6672006746711	92.2576946266353	83.6580869730455
24	336.4199	377.5946	6	4	23	1.15	-2.18400000000088	-5.05400000000009	5.50570358809886	33.920805225703	94.2768065267412	83.6281110688148	85.8478537687732
25	335.7648	378.2939	6	4	24	1.2	-13.1020000000001	13.9859999999999	19.1643053617917	76.5839189119369	92.912122311777	75.7893084241627	87.7665932334636
26	335.8328	373.9649	6	4	25	1.25	1.36000000000081	-86.5800000000002	86.5906807918729	130.16138721693	93.2073433857501	71.1609665972513	90.1339596671595
27	334.497197104243	361.686457993227	6	4	26	1.3	-26.7120579151401	-245.56884013546	247.017386601706	165.445030671858	94.1640980785149	67.8942244591262	93.3762061185925
28	332.322199762134	347.222633429319	6	4	27	1.35	-43.4999468421802	-289.27649127816	292.528859741182	163.852398159268	100.141948656798	67.0816701404788	92.5273022209265
29	330.8262	338.2503	6	4	28	1.4	-29.9199952426807	-179.44666858638	181.923920862739	152.493881545797	104.056339148275	66.6892373301763	90.1019482858592
30	330.4262	338.6423	6	4	29	1.45	-7.99999999999955	7.83999999999992	11.2011427988394	111.744277245093	107.493194554501	66.5299215375237	89.7668976327211
31	329.4441	339.7627	6	4	30	1.5	-19.6420000000001	22.4080000000004	29.7980977245196	70.1225100966662	103.299701593283	65.3733225301753	84.4038388700383
32	331.4656	338.9919	6	4	31	1.55	40.4300000000001	-15.4160000000002	43.2693650981848	42.6676476246916	80.3015781478831	64.77626829842	78.117823786562
33	332.9624	335.0452	6	4	32	1.6	29.9360000000001	-78.9339999999993	84.4200239990483	51.1339909497347	54.4961396062866	65.8965529913433	72.516985932124
34	334.958222732565	334.044869820097	6	4	33	1.65	39.9164546512998	-20.0066035980603	44.6496085028659	54.1055216407678	39.1016681336113	70.5450692143103	94.4176271044982
35	336.959896445433	335.821867271559	6	4	34	1.7	40.0334742573602	35.5399490292393	53.5328594240552	48.8588790506733	40.1477207632705	74.2270904542018	116.952380705537
36	337.5745	337.9684	6	4	35	1.75	12.2920710913399	42.93065456882	44.6557511796846	38.8697691159069	37.5393016746005	75.2143702471586	113.981996004549
37	337.0663	338.652	6	4	36	1.8	-10.1639999999998	13.6720000000003	17.0361521477123	35.5356886425311	35.3884385183251	70.0648831628648	112.423385662692
38	338.7567	338.3147	6	4	37	1.85	33.8080000000002	-6.74599999999941	34.4744743252164	29.1614505768063	31.6511573258884	57.5784968035611	112.443668334748
39	337.3692	338.136	6	4	38	1.9	-27.7500000000009	-3.57399999999984	27.9792061359869	20.9730817084333	37.0337992803457	48.9086451517324	111.802298701629
40	337.4963	339.2116	6	4	39	1.95	2.54200000000083	21.511999999999	21.6616690954313	21.9179979859769	40.9609863539022	54.6228979411771	112.219774265356
41	337.5653	339.384	6	4	40	2	1.3799999999992	3.44800000000077	3.71390683781959	24.4325455358699	47.1290389010348	53.1973187885263	112.439577417634
42	336.5943	338.8931	6	4	41	2.05	-19.4200000000001	-9.81800000000021	21.7607335354304	38.5319099181603	59.8281881778464	53.6174503517004	111.811410512904
43	338.0247	337.0256	6	4	42	2.1	28.6080000000004	-37.3500000000001	47.0472120746813	52.7605221309981	60.6608540008355	52.7762772376128	111.583974442466
44	342.5575	335.1027	6	4	43	2.15	90.6560000000002	-38.4579999999994	98.476028047439	73.2849960936362	58.7156221698534	105.207143140182	112.115217328761
45	346.1122	338.0853	6	4	44	2.2	71.0939999999994	59.6519999999998	92.80473015962	97.7383783697159	69.0980751190836	158.115452986911	113.855078215066
46	351.3944	337.4796	6	4	45	2.25	105.644000000001	-12.1140000000003	106.33627665101	96.8891624658012	68.8553359024522	156.803025411846	115.219626904575
47	356.7049	332.6156	6	4	46	2.3	106.21	-97.2800000000007	144.027644915829	78.8993344215464	71.8464621850758	156.952546866257	112.713712931561
48	358.6063	331.6335	6	4	47	2.35	38.0279999999993	-19.6419999999989	42.8011325551078	85.4356281071691	73.9013971493371	157.805666529017	108.302703615836
49	358.9298	331.9112	6	4	48	2.4	6.47000000000048	5.55399999999963	8.52688782616507	64.4256757112681	173.380487000018	156.915360073083	116.464846859983
50	363.4576	327.5677	6	4	49	2.45	90.5560000000003	-86.8700000000001	125.486198587733	45.9545460004357	275.269919619919	157.909626993188	137.445057135901
51	363.5202	327.5529	6	4	50	2.5	1.2519999999995	-0.295999999999594	1.28651467150534	50.9136318328731	266.477011922657	159.505832305093	158.998260784632
52	365.6831	326.1398	6	4	51	2.55	43.2580000000007	-28.2620000000009	51.6719963616668	267.861639578489	254.076905554668	158.846552727388	173.67229059731
53	363.5186	323.544	6	4	52	2.6	-43.2900000000006	-51.9159999999999	67.5965617172948	465.104211132669	254.950479057198	157.271395893588	175.982861862633
54	418.175869367923	324.359068699992	6	4	53	2.65	1093.14538735846	16.3013739998405	1093.26692655424	468.528348134045	255.115097976312	153.685365443211	175.583257987501
55	473.7405	325.862	6	4	54	2.7	1111.29261264154	30.0586260001603	1111.69905635863	462.199265108901	246.721178867292	153.483065975931	176.308614134186
56	473.132	325.1715	6	4	55	2.75	-12.1699999999998	-13.8100000000009	18.4071996783873	458.987326281523	250.156328707734	155.224883561992	180.224647339013
57	473.9305	325.7757	6	4	56	2.8	15.9699999999998	12.0839999999998	20.0265812359471	242.368556374135	245.846643269701	155.362542700257	186.107477278971
58	471.8407	327.2833	6	4	57	2.85	-41.7959999999994	30.1520000000005	51.5368675804028	28.3381466019147	240.641394637839	159.026910428111	191.60909501902
59	471.645	326.8138	6	4	58	2.9	-3.9140000000009	-9.38999999999965	10.1730770173041	31.7843092814228	133.990243886404	184.021048568233	196.20455658808
60	469.5793	326.5941	6	4	59	2.95	-41.3139999999999	-4.39399999999978	41.5470074975321	29.4940214304998	31.6962123319432	220.267216330625	198.798612488435
61	471.2428	325.9554	6	4	60	3	33.27	-12.7740000000006	35.638013075928	22.295462994156	43.9727552013264	264.799202780738	200.09932472814
62	471.004	326.3115	6	4	61	3.05	-4.77599999999939	7.12200000000053	8.57514198133195	25.6119313986728	56.6481798458448	293.727130842919	200.371254733353
63	470.8977	327.0814	6	4	62	3.1	-2.12600000000066	15.397999999999	15.544075398684	35.0542780619717	63.1033417990248	299.189446487654	200.41590644491
64	472.0571	326.414	6	4	63	3.15	23.1880000000001	-13.3479999999997	26.7554190398879	56.16120112123	112.926999160154	245.95937283482	198.068069870425
65	471.334845821057	322.035229158973	6	4	64	3.2	-14.4450835788598	-87.5754168205401	88.7587408140268	83.8023382611898	193.813253793959	194.501775281462	196.156464633363
66	469.910106688275	315.121880049654	6	4	65	3.25	-28.4947826556402	-138.266982186379	141.172628372219	103.911220603894	279.442076853742	203.64626926618	194.640216657428
67	470.3511	307.7961	6	4	66	3.3	8.81986623449961	-146.51560099308	146.780827681131	200.242066921636	341.607618416138	215.262407691685	191.68012411789
68	468.6748	302.239	6	4	67	3.35	-33.5259999999994	-111.142000000001	116.088487112203	352.572229525945	357.737498337469	225.412523509023	191.559057532693
69	443.337329128627	300.186318345904	6	4	68	3.4	-506.74941742746	-41.0536330819195	508.4096506286	502.722952586255	357.928501783237	235.493753103077	191.656003795287
70	400.820049931289	300.707847628551	6	4	69	3.45	-850.34558394676	10.4305856529402	850.409553835573	599.412898571086	357.307338230981	239.687597983683	189.231035756127
71	356.248445768307	302.192153096923	6	4	70	3.5	-891.43208325964	29.6861093674397	891.926243673768	611.563776071044	363.319783331034	240.692817151187	190.308913745569
72	324.748	303.0278	6	4	71	3.55	-630.008915366141	16.7129380615404	630.230557605286	515.614936644838	373.876635537525	241.895956739319	189.48689413092
73	315.931831350601	302.350543698489	6	4	72	3.6	-176.32337298798	-13.5451260302204	176.842874611992	362.042446936016	387.72170521902	243.560416996232	188.434839966802
74	317.3636	302.2849	6	4	73	3.65	28.6353729879806	-1.31287396977996	28.6654534975691	223.916614075813	358.060507045999	242.450774297639	162.011068820044
75	315.3898	305.9097	6	4	74	3.7	-39.4760000000008	72.4959999999999	82.547105291464	148.340372503963	285.561942173407	238.829863290795	134.838412250137
76	312.6143	315.5843	6	4	75	3.75	-55.5099999999993	193.492	201.297079372752	163.879634366997	201.943557448632	234.055549752865	135.062426966875
77	311.657511387738	328.165438316725	6	4	76	3.8	-19.1357722452403	251.6227663345	252.349349746038	200.506077447161	142.1842950625	227.997705535524	136.029247086116
78	311.8765139883	340.890513100266	6	4	77	3.85	4.38005201124042	254.50149567082	254.539183927162	209.081437410797	129.383335654995	224.091204637274	135.842579214284
79	312.043409594713	351.479081333674	6	4	78	3.9	3.33791212825986	211.77136466816	211.797668898387	179.970500821452	126.973046812041	199.290959022341	137.117301923429
80	310.9303	357.6507	6	4	79	3.95	-22.2621918942605	123.432373326519	125.423905109649	136.028217621036	120.352388350608	158.194855181628	138.21042745428
81	308.219152949774	358.297011511843	6	4	80	4	-54.2229410045195	12.9262302368602	55.7423964260232	94.8870369429929	104.791316174696	115.8186247104	158.801750065977
82	307.2314	356.998	6	4	81	4.05	-19.7550589954801	-25.9802302368598	32.6379337439603	53.4400161769213	82.1187755335231	85.2466574189218	188.365339557914
83	309.6635	357.2139	6	4	82	4.1	48.6419999999998	4.31800000000067	48.8332805369452	31.6233392904194	60.4607040555284	77.6802334459492	203.650247477155
84	309.578	357.4254	6	4	83	4.15	-1.71000000000049	4.23000000000002	4.56256506802937	29.6121315279398	40.5214109986826	78.0627648052677	218.127332111657
85	308.9625	356.8881	6	4	84	4.2	-12.3099999999999	-10.7460000000003	16.340520677139	28.20933344601	30.8277681898499	75.1750492188115	243.764682767486
86	310.8872	358.1184	6	4	85	4.25	38.4940000000006	24.606	45.6863576136252	26.0343711680638	29.6936919721678	66.478584667569	257.059567875562
87	309.6669	358.5087	6	4	86	4.3	-24.4060000000002	7.80599999999936	25.6239433343113	27.6028058204439	28.3090197753439	56.7960864805466	264.404800340006
88	308.69	360.1359	6	4	87	4.35	-19.538	32.5440000000003	37.9584691472143	30.0321970892803	25.9771312369035	46.2726349195457	286.667754129726
89	308.299455732745	359.654060807012	6	4	88	4.4	-7.8108853450999	-9.63678385975982	12.4047383299296	29.7752524163958	29.1524827984945	38.7408507437803	292.450267030997
90	309.358	358.701	6	4	89	4.45	21.1708853451	-19.0612161402396	28.4874770213212	28.4087061046778	29.9977100870145	36.733256924877	272.676853181535
91	311.498	359.2919	6	4	90	4.5	42.7999999999997	11.8179999999995	44.4016342492026	25.9198913057433	28.1658531604421	76.9106829807661	253.593423845246
92	310.6097	358.9858	6	4	91	4.55	-17.7660000000003	-6.1220000000003	18.7912117757215	30.7021597765451	31.47339742757	134.83472237651	239.977964687757
93	311.8854	358.9787	6	4	92	4.6	25.5140000000006	-0.141999999999598	25.5143951525414	29.9632230847486	32.084565783563	163.740077958078	238.105439859496
94	313.618935983301	359.519067731463	6	4	93	4.65	34.6707196660202	10.8073546292599	36.3160806839387	26.5564539044884	36.960290488878	193.803889925675	238.074407571418
95	314.844079010322	359.708094435671	6	4	94	4.7	24.5028605404195	3.78053408416008	24.7927935623387	34.5380887504622	42.6387456599042	248.699502244178	236.780938071495
96	315.4839	358.4985	6	4	95	4.75	12.7964197935603	-24.1918887134204	27.3677883479016	38.2492402613828	124.127673989364	280.063585998259	232.171923354038
97	315.47717492839	355.563538404511	6	4	96	4.8	-0.134501432199841	-58.6992319097794	58.6993860055907	43.2184212012108	241.360424977676	300.811895144487	227.922349654105
98	314.8255	353.4586	6	4	97	4.85	-13.0334985678007	-42.0987680902203	44.0701527071443	55.3142682350598	301.503024679252	349.244303622177	224.40900023736
99	311.7688	353.3661	6	4	98	4.9	-61.1339999999996	-1.84999999999945	61.1619853830788	221.69889407424	358.455297052855	385.609575039653	221.999997793691
100	311.3563	349.1225	6	4	99	4.95	-8.25000000000045	-84.8720000000003	85.2720287315838	448.182761204891	467.401294401341	387.158851181441	222.798937517319
101	352.848371200826	337.970808204637	6	4	100	5	829.841424016521	-223.03383590726	859.290917543805	564.756809097121	531.961318836075	391.368222980091	226.776807358989
102	410.677382342081	323.733006648916	6	4	101	5.05	1156.5802228251	-284.756031114421	1191.11872165884	673.6921729045	570.150392861404	394.709271956593	232.752545118934
103	439.589	311.6188	6	4	102	5.1	578.23235315838	-242.284132978319	626.940392168294	879.488320567623	666.404041460792	398.530646273043	239.610044594427
104	409.897307127258	305.618381955953	6	4	103	5.15	-593.83385745484	-120.00836088094	605.838804419976	842.22374359791	734.258859590428	398.086050337568	248.687035763443
105	354.190052182297	304.843902338433	6	4	104	5.2	-1114.14509889922	-15.4895923504	1114.2527670472	692.118024517918	731.678956702977	398.386826924178	258.391503925953
106	320.6234	307.188	6	4	105	5.25	-671.33304364594	46.8819532313398	672.968032695244	768.051273824463	658.608771970818	397.865262040507	268.08533227687
107	342.347544734586	310.843226934515	6	4	106	5.3	434.48289469172	73.1045386902997	440.590126258882	794.825546276356	548.058118935509	399.048612827664	278.800524987772
108	392.488797817619	315.201787701055	6	4	107	5.35	1002.82506166066	87.171215330801	1006.60663870102	583.869592838332	495.558267866835	402.545365555175	289.521593661282
109	429.1675	319.9558	6	4	108	5.4	733.57404364762	95.0802459788997	739.710166679443	474.993800343725	437.716803622281	405.259144843602	300.988904900796
110	428.1573	322.7526	6	4	109	5.45	-20.204	55.9359999999992	59.4729998570773	403.998213353099	329.372359447016	408.864618109762	311.954149207794
111	424.534475433969	317.441007525488	6	4	110	5.5	-72.45649132062	-106.23184949024	128.589070222209	223.065261909208	263.769205244939	376.642931737213	322.214167056673
112	425.7862	313.3475	6	4	111	5.55	25.0344913206197	-81.870150509759	85.6121913057526	80.6080609682059	227.946832793923	330.670367861358	332.60033553332
113	428.1558	317.8603	6	4	112	5.6	47.3919999999998	90.2559999999994	101.941881481557	74.8751260556992	138.686689649559	315.480011230777	342.099049488156
114	428.7796	319.0814	6	4	113	5.65	12.4760000000003	24.4219999999996	27.4241619744339	52.544610146153	76.2594300967769	303.570181601212	350.405951166212
115	427.692782501676	320.173054704553	6	4	114	5.7	-21.7363499664805	21.8330940910607	30.8083252945438	51.8954522347474	86.0502795165461	268.083505607729	357.882377830805
116	426.8693	319.9756	6	4	115	5.75	-16.4696500335197	-3.94909409106049	16.9364906744775	54.3081173899102	94.6770915036078	256.107078555481	363.990927269179
117	427.668410497894	315.935552629642	6	4	116	5.8	15.9822099578798	-80.8009474071594	82.3664017487245	71.9107992253479	113.282616787207	256.789154831057	367.856531822845
118	427.6778	310.2353	6	4	117	5.85	0.187790042119786	-114.00505259284	114.005207257372	97.225432977393	135.401754594719	229.798883700386	370.548064868166
119	424.167247309889	305.653749837291	6	4	118	5.9	-70.2110538022202	-91.6310032541799	115.437571151622	136.809572861062	169.423559580142	216.368234761939	371.232486647651
120	416.906474425136	302.620020483292	6	4	119	5.95	-145.215457695059	-60.6745870799796	157.38149405477	174.669781339666	206.794651768442	236.749447234146	370.054919142758
121	406.290189141814	300.975782933672	6	4	120	6	-212.325705666441	-32.8847509924003	214.857190092825	216.495391799528	248.444951866024	253.060111133255	349.06417454307
122	392.713099255998	300.562708184097	6	4	121	6.05	-271.54179771632	-8.26149499150006	271.66744414174	266.936319934937	285.631476868191	270.491399110048	320.164939965203
123	376.569912563763	301.222467230236	6	4	122	6.1	-322.863733844699	13.1951809227803	323.133259556681	316.363870559492	320.911077751213	285.667452703268	305.582533962737
124	358.255336861182	302.796731067755	6	4	123	6.15	-366.29151405162	31.4852767503794	367.642211828669	360.080330870985	356.4770394271	302.725851994855	291.433290586549
125	338.16407994433	305.127170692324	6	4	124	6.2	-401.82513833704	46.6087924913802	404.519247177542	396.593172396716	387.448614951747	317.377928737432	264.081987480806
126	316.690849609281	308.055457099609	6	4	125	6.25	-429.464606700981	58.5657281456997	433.439491650293	425.326763702898	411.443130762902	330.11659249785	248.033864257741
127	294.230353652109	311.423261285278	6	4	126	6.3	-449.20991914344	67.35608371338	454.231651770393	446.017758919263	427.70018143289	336.664450818026	237.440002669372
128	271.177299868889	315.072254245	6	4	127	6.35	-461.0610756644	72.9798591944405	466.801216087591	458.533359344002	435.933150811818	338.550764181156	212.77440017339
129	247.926396055696	318.844106974441	6	4	128	6.4	-465.01807626386	75.4370545888196	471.097187910497	462.805930654818	436.028144409568	337.205828451699	195.065279628848
130	224.872350008602	322.580490469269	6	4	129	6.45	-461.08092094188	74.7276698965607	467.097249301236	458.807190469064	427.961205706421	331.245220175754	193.9181060707
131	202.409869523684	326.123075725153	6	4	130	6.5	-449.24960969836	70.8517051176796	454.802348204373	446.539537920738	411.788233129676	321.485417348927	191.145191322677
132	180.933662397014	329.313533737759	6	4	131	6.55	-429.5241425334	63.8091602521195	434.237950841625	426.038529899872	387.697424767862	309.659512069049	190.394475091269
133	160.838436424667	331.993535502755	6	4	132	6.6	-401.90451944694	53.6000352999201	405.46295334596	397.38905206884	356.190450611099	295.685056694697	189.305490966629
134	142.518899402719	334.00475201581	6	4	133	6.65	-366.39074043896	40.2243302611009	368.592147806167	360.770535604535	317.934617476299	279.296399571885	189.952512154199
135	126.369759127241	335.188854272591	6	4	134	6.7	-322.98280550956	23.6820451356198	323.849860146074	316.58765906666	275.041825399761	260.080469353883	190.57691253164
136	112.785723394311	335.387513268765	6	4	135	6.75	-271.6807146586	3.97317992348007	271.709765882848	265.841363301459	231.527703934952	239.960649960001	191.532691039793
137	102.1615	334.4424	6	4	136	6.8	-212.48446788622	-18.9022653753	213.323568152252	209.830705052725	191.618842705208	218.090850507687	190.668789022952
138	94.7804	332.6887	6	4	137	6.85	-147.622	-35.0740000000008	151.731474519956	152.694598730682	155.436962577576	195.749916646393	188.725157355658
139	90.4242449669837	331.900197538487	6	4	138	6.9	-87.1231006603261	-15.7700492302592	88.5388565624953	102.284872265369	122.564654734203	173.762324495757	186.785356415289
140	88.5398496473208	332.202353758725	6	4	139	6.95	-37.6879063932577	6.04312440475951	38.1693285358592	66.6500263437568	92.1997330013452	151.086764907253	184.382068187117
141	88.5181262659011	333.185170387855	6	4	140	7	-0.434467628394088	19.6563325826003	19.6611335562809	45.0325618536934	68.1330667903262	129.2302715121	180.642867864955
142	89.7499870476145	334.438649153017	6	4	141	7.05	24.6372156342679	25.0695753032403	35.1493385441924	35.2986044156814	48.4842762475121	110.29755107249	175.263670994214
143	91.6263442173509	335.552791781352	6	4	142	7.1	37.5271433947282	22.2828525667001	43.6441520696391	31.7048672720085	35.3093826816881	92.9435292299887	169.258947079374
144	93.53811	336.1176	6	4	143	7.15	38.235315652982	11.2961643729591	39.8690693724355	33.9812613152838	29.5900315152154	77.1791723135421	161.472298234316
145	94.45377	335.6913	6	4	144	7.2	18.3132000000001	-8.52599999999939	20.2006428174945	30.3185261512674	27.1317044147455	63.7758963258493	152.931091482273
146	93.46541	334.4945	6	4	145	7.25	-19.7672	-23.9359999999999	31.0431037726577	25.5862035096829	26.9328390892479	52.9487895817368	144.86993870774
147	94.30669	334.5236	6	4	146	7.3	16.8256	0.581999999999425	16.8356627241103	23.8814586147493	28.976259439771	44.6731272278769	135.615232563809
148	95.26791	334.251	6	4	147	7.35	19.2243999999999	-5.45200000000023	19.9825388617163	22.5585415574825	30.450095882401	38.8995505301601	125.105536813778
149	96.81178	334.5208	6	4	148	7.4	30.8774	5.39600000000064	31.3453448977676	19.8844168632119	31.7936898928809	36.3648843788796	114.292108676531
150	96.13287	334.5439	6	4	149	7.45	-13.5782	0.461999999999989	13.5860575311604	27.6339927282746	35.3520596503533	37.5189161984792	104.415348697907
151	95.57127	333.8617	6	4	150	7.5	-11.232	-13.6440000000005	17.672480301305	35.3139882551192	37.7645123731475	39.800318380984	95.3339983034451
152	96.59464	336.4456	6	4	151	7.55	20.4674	51.6780000000006	55.5835420494237	39.7059211710126	40.8619782082417	40.8678299193778	85.3107709662585
153	96.4821164262409	339.362556294898	6	4	152	7.6	-2.25047147518183	58.33912589796	58.3825164959394	48.1455777432241	42.4897183786322	42.832837464051	77.1818280833153
154	94.9229028660059	341.524132840385	6	4	153	7.65	-31.1842712047002	43.2315309097396	53.3050094772345	55.644607883083	43.1397372425439	43.6481968967475	71.3363785495363
155	92.503413740218	342.911866227128	6	4	154	7.7	-48.3897825157581	27.7546677348596	55.7843403922178	54.0899636882088	47.9061279822129	45.7817136106621	67.1095529499382
156	89.8100634698003	343.507293045794	6	4	155	7.75	-53.8670054083539	11.90853637332	55.1676310005996	49.6654485021451	52.6677976727202	49.7792274554793	63.8448686438401
157	87.429266475676	343.29194988705	6	4	156	7.8	-47.6159398824859	-4.30686317487925	47.8103210750529	46.5735533140752	52.7594003989845	53.139614619931	60.9873562560708
158	85.9474371787682	342.247373341563	6	4	157	7.85	-29.6365859381561	-20.8915309097404	36.2599405656207	47.6666782212017	55.2155790457009	54.4611569811624	59.6749232150907
159	85.95099	340.3551	6	4	158	7.9	0.07105642463614	-37.84546683126	37.8455335368849	49.6909874623574	55.502703900614	54.8218928573047	60.9868735923321
160	87.7495195313403	337.876352930601	6	4	159	7.95	35.9705906268059	-49.5749413879798	61.2499649278503	51.4288371097603	56.2113675709709	57.7439324885615	65.7681183140536
161	90.5453410489411	336.1911011119	6	4	160	8	55.916430352016	-33.7050363740195	65.2891772063781	60.7657095892566	61.7939425378112	61.4377250947904	69.7772096105413
162	93.26395	336.959	6	4	161	8.05	54.3721790211779	15.3579777619996	56.4995693120673	64.4318544871527	65.4172510316203	60.3239908600273	73.3386391631733
163	95.1311103328044	340.66212108588	6	4	162	8.1	37.3432066560881	74.0624217176003	82.9443029631027	64.7560569207401	66.4325955836926	61.4201269366419	75.8687416540429
164	96.57366	343.0722	6	4	163	8.15	28.8509933439121	48.2015782823999	56.1762580263654	73.896897613265	66.5040484720656	65.4935847855305	77.7706136584994
165	98.202979175867	340.383851357134	6	4	164	8.2	32.5863835173399	-53.7669728573201	62.8709770957869	79.4056649534803	67.5817369949101	70.4432095740272	79.532229386929
166	100.167542916865	335.19354156981	6	4	165	8.25	39.2912748199601	-103.80619574648	110.993380669003	72.0994815781285	70.2076525168606	74.7409477059434	80.4778827198238
167	102.5001	331.6982	6	4	166	8.3	46.6511416627	-69.9068313962005	84.0434060131436	68.5762424569784	67.8885813210701	77.3015852842648	81.3273095522023
168	104.702	332.4311	6	4	167	8.35	44.0379999999999	14.6580000000006	46.4133860863438	70.4074170690801	67.6246748275829	80.4502959000212	81.7790237603767
169	104.744590606139	334.358632639146	6	4	168	8.4	0.851812122780018	38.5506527829193	38.5600624206149	66.5184074204562	75.484465670447	85.6088628057847	81.858470482392
170	102.4502	337.1345	6	4	169	8.45	-45.8878121227801	55.5173472170804	72.0268501562954	56.37149768866	84.6750515770834	94.0173204296281	82.5809712623688
171	99.30677	340.4619	6	4	170	8.5	-62.8685999999999	66.5480000000002	91.5483324258832	63.1498680770373	87.6879528740756	99.7541008400985	83.6009613261864
172	98.55993	341.9505	6	4	171	8.55	-14.9368000000001	29.7719999999993	33.3088573541627	82.3926888839156	89.1859195369093	105.809448406969	84.1965157573168
173	96.0600024793665	345.092583787633	6	4	172	8.6	-49.9985504126698	62.84167575266	80.3052380282304	98.9426860850868	94.4679962163499	108.904645844035	85.3441303437818
174	91.6318165661366	350.172087639091	6	4	173	8.65	-88.5637182645979	101.59007702916	134.774166455006	108.857498327695	104.713677139504	111.893030420251	87.3359103038484
175	86.7244248698384	356.155997671003	6	4	174	8.7	-98.1478339259641	119.67820063824	154.776836162151	122.000341385159	120.452903864346	113.282745163196	90.0809119113634
176	82.78688	362.0113	6	4	175	8.75	-78.7508973967681	117.106046579941	141.122393638924	125.786124355662	129.300549163336	111.176537984168	93.7585786168669
177	80.05416	366.14	6	4	176	8.8	-54.6544	82.5739999999996	99.0230726414806	127.034665395092	143.730315492867	109.515004484474	98.4140005649737
178	75.09523	365.974	6	4	177	8.85	-99.1785999999999	-3.31999999999994	99.2341528807496	141.963121643605	150.184616860487	109.096890539591	103.129283106205
179	68.04981	366.2505	6	4	178	8.9	-140.9084	5.52999999999997	141.016871652154	149.743599998978	148.301595170056	108.895048107479	106.424021249483
180	59.99218	374.4149	6	4	179	8.95	-161.1526	163.288	229.419117404718	165.460289600576	141.890438749308	107.418010036176	107.238018806494
181	51.18258	372.5674	6	4	180	9	-176.192	-36.9499999999994	180.024785415786	174.583109365311	134.665123094261	105.764197557582	106.553500751174
182	43.3163807510347	368.446344332018	6	4	181	9.05	-157.323984979306	-82.4211133596407	177.606520649473	169.568524945019	129.844089432038	108.069040654606	105.893438992685
183	36.7686579631893	365.351208414469	6	4	182	9.1	-130.954455756908	-61.9027183509797	144.848251704426	141.817755855011	123.725784862832	109.268133750922	104.419741317175
184	31.4433681206768	363.060185348944	6	4	183	9.15	-106.50579685025	-45.8204613104999	115.943949550693	119.586646189544	113.076419075455	109.178235822166	104.121663823201
185	27.2444677077101	361.351468237036	6	4	184	9.2	-83.978008259334	-34.1743422381603	90.6652719546778	94.2278892634995	94.383116208006	109.7186142487	104.202423409042
186	24.0759132085022	360.003250180336	6	4	185	9.25	-63.371089984158	-26.9643611339995	68.869237088449	72.868460360353	82.2278459518282	112.77620952779	102.536323657083
187	21.8416611072659	358.793724280437	6	4	186	9.3	-44.685042024726	-24.1905179979801	50.8127360192514	56.5843132058902	72.407765816345	119.526415845683	101.806518254918
188	20.4456678882143	357.50108363893	6	4	187	9.35	-27.919864381032	-25.8528128301396	38.0511071886936	46.9484765610008	68.3516506413566	125.808270312388	101.370429311428
189	19.7918900355602	355.903521357406	6	4	188	9.4	-13.075557053082	-31.9512456304801	34.5232137783793	44.8690457141127	70.0548764742771	127.239179693181	102.07659067926
190	19.7842840335166	353.779230537458	6	4	189	9.45	-0.152120040872035	-42.4858163989609	42.4860887302308	50.5876423691905	77.5467897480908	120.45871718336	102.07602019992
191	20.3268063662964	350.906404280677	6	4	190	9.5	10.850446655596	-57.4565251356194	58.4720828540081	63.8348409223602	90.8872959613199	113.35290066225	100.130002932926
192	21.3234135181127	347.063235688656	6	4	191	9.55	19.9321430363261	-76.8633718404203	79.4057192946407	83.5254397426639	109.208742259327	105.977429578401	100.552495574599
193	22.6780619731782	342.027917862986	6	4	192	9.6	27.0929691013099	-100.7063565134	104.287099954542	108.145102935181	127.890755761944	99.9348367903156	99.083919021983
194	24.294708215706	335.578643905259	6	4	193	9.65	32.332924850556	-128.985479154539	132.976207879898	136.905546208527	141.401940310907	96.3502972261512	97.0970280609228
195	26.0773087299089	327.493606917066	6	4	194	9.7	35.652010284058	-161.70073976386	165.584404692816	167.829842149464	146.534318158714	95.1221016548881	94.4876821794371
196	27.92982	317.551	6	4	195	9.75	37.050225401822	-198.852138341321	202.27429922074	191.946670601528	144.477955372671	93.896109329997	91.2310104673956
197	29.622478392128	305.972712896709	6	4	196	9.8	33.85316784256	-231.565742065819	234.027198999326	199.27844087915	139.547093340456	94.0980320253627	89.368845603394
198	30.3906398001853	294.755421914065	6	4	197	9.85	15.3632281611461	-224.345819652881	224.87124221486	184.923533382248	131.518022939275	93.6439680832654	88.4885207933038
199	29.33594	286.3395	6	4	198	9.9	-21.093996003706	-168.3184382813	169.635059268007	152.050364536815	122.645717978025	95.2581332510406	86.0243117419348
200	27.06773	282.2339	6	4	199	9.95	-45.3642	-82.1119999999996	93.8098672083056	111.264344531448	112.697413561685	96.7340303636649	80.9315000297507
201	27.57313	280.4071	6	4	200	10	10.108	-36.5359999999998	37.9084549935761	71.0893752770212	96.9049226986741	94.4958083082705	77.3002725132529
202	27.11555	278.9735	6	4	201	10.05	-9.1516	-28.6720000000003	30.0970989724926	46.0129950769009	78.9873217913979	93.0359504945916	73.6341609291573
203	26.29739	278.0959	6	4	202	10.1	-16.3632	-17.5520000000006	23.9963959427248	40.4712937411231	59.3971804045867	88.8997042930442	70.7286742417169
204	28.50843	278.1805	6	4	203	10.15	44.2208	1.69200000000046	44.2531582674051	41.7594808605333	49.1143261911745	85.0158202996792	69.0476899762538
205	27.06107	275.2092	6	4	204	10.2	-28.9472	-59.4259999999997	66.101360529417	46.7102990513476	46.9337425686155	79.2567501101746	68.5951770217849
206	29.06269	274.2549	6	4	205	10.25	40.0324	-19.0859999999998	44.349390590627	47.7049855321522	44.51366124387	69.6858114070008	68.740526383079
207	26.52822	273.207	6	4	206	10.3	-50.6894	-20.9580000000005	54.8511899265642	52.2156573054481	46.524807648727	59.2112753611055	67.751683786398
208	26.68391	274.6471	6	4	207	10.35	3.1138	28.8020000000006	28.9698283467478	53.3961913961079	46.2813856468138	51.1687712742195	67.3113539263257
209	27.53758	271.4177	6	4	208	10.4	17.0733999999999	-64.588	66.8065171338844	47.2678416272067	47.3859226213331	44.8094437906889	67.5423805678255
210	29.68196	274.3096	6	4	209	10.45	42.8876	57.8379999999993	72.004030982716	46.3393162461063	45.8160866586637	41.4042828761412	67.8946911508086
211	30.2683	273.9547	6	4	210	10.5	11.7268	-7.09799999999973	13.7076417461209	44.8577857614755	42.4667001153275	41.2476443642561	69.9777556514005
212	27.78884	273.5616	6	4	211	10.55	-49.5892	-7.86200000000008	50.2085630210625	42.556187937218	39.435228930813	41.2908922799141	72.8182743649716
213	28.84026	273.3232	6	4	212	10.6	21.0284	-4.76800000000026	21.5621759235937	38.2359819212196	42.9403621438524	41.5225116931183	75.4177556948651
214	26.07623	273.2528	6	4	213	10.65	-55.2806	-1.40800000000013	55.2985280125973	37.6655586034483	40.5045613902033	41.7450827263566	76.930837066118
215	28.01173	271.6388	6	4	214	10.7	38.71	-32.2799999999995	50.4030009027237	32.5311416155197	35.8748231836669	42.0682523886817	77.1263261269471
216	28.39342	272.0247	6	4	215	10.75	7.63379999999998	7.71799999999985	10.8555251572643	41.0229385262293	37.9816274846422	43.584943436161	75.9233028270837
217	28.86396	273.1577	6	4	216	10.8	9.41079999999999	22.6599999999996	24.5364780814196	38.4529348431885	36.0569769111012	41.4053355474333	73.466323536544
218	28.22285	270.0215	6	4	217	10.85	-12.8222	-62.7239999999995	64.0211604771417	33.5136644461141	36.7636377394227	40.9787397693859	70.7992551886685
219	27.46759	272.005	6	4	218	10.9	-15.1052	39.6699999999998	42.4485095973933	38.2976963658362	36.10424283138	39.8266278846104	69.0952711680624
220	28.48451	272.7911	6	4	219	10.95	20.3384	15.7219999999995	25.7066489173518	39.5828122066827	38.3204181186997	39.0553519379523	68.8903010442354
221	28.96735	271.1207	6	4	220	11	9.65679999999999	-33.4079999999994	34.7756847558745	32.5043369526161	44.7031867569945	45.4597029945305	69.707518322289
222	28.03307	272.3551	6	4	221	11.05	-18.6856	24.6879999999999	30.962057285652	33.7555508195716	43.3754421640535	52.6005982353515	70.3660587352989
223	27.73284	273.7547	6	4	222	11.1	-6.00459999999998	27.9920000000004	28.6287842068088	43.1271717912853	39.0171173949194	61.9358070966861	70.8447906508775
224	26.50016	271.6545	6	4	223	11.15	-24.6536	-42.0040000000006	48.7045789321707	51.1086771481528	39.1486943790174	68.8458538325569	70.5070143558916
225	29.90708	270.4067	6	4	224	11.2	68.1384	-24.9559999999997	72.5647537759206	47.1680721214244	42.2358806922378	74.9959021437196	69.3370838197398
226	26.17965	270.6308	6	4	225	11.25	-74.5486	4.48200000000043	74.6832115402117	45.5298978372228	52.9377785044189	82.1607942471665	68.459220294415
227	26.731	270.7445	6	4	226	11.3	11.0270000000001	2.27399999999989	11.2590321520103	44.5418379384633	69.1442195596018	87.7213717119826	67.2208615229645
228	25.70976	270.7079	6	4	227	11.35	-20.4248	-0.732000000000426	20.4379127858009	41.3445895931902	87.1079764539494	90.4297391031174	66.8040048078769
229	23.63589	271.406	6	4	228	11.4	-41.4774	13.9620000000002	43.7642794383731	54.7668798606849	101.587464833734	93.381098545436	65.6387359394254
230	26.0966353438681	272.801547353903	6	4	229	11.45	49.214906877362	27.91094707806	56.5785120495553	91.1203669977792	111.67138616874	96.3763192123297	64.5262313075416
231	32.938328104568	274.660459998348	6	4	230	11.5	136.833855213998	37.1782528889003	141.794662877685	128.686055070676	119.618401737339	98.1673922803219	65.0347768307083
232	42.3560443129839	276.771067643619	6	4	231	11.55	188.354324168318	42.2121529054198	193.026467837482	158.633091729004	132.067301259912	99.4412251906837	64.7743200348557
233	52.54486	278.9217	6	4	232	11.6	203.776313740322	43.0126471276196	208.266353150285	181.998182744289	141.842360811315	100.167069608637	65.3530562207036
234	62.0076646317516	280.936751784275	6	4	233	11.65	189.256092635032	40.3010356854998	193.499462730013	184.469923613992	147.613502711855	99.2689459854266	65.1907861012257
235	70.4786014153782	282.784877739228	6	4	234	11.7	169.418735672532	36.962519099061	173.403967125979	173.014235522044	150.516757732422	96.6059152507978	65.2326282510674
236	77.9996269932701	284.470797614144	6	4	235	11.75	150.420511557838	33.7183974983191	154.153367226202	154.998666551955	143.397006056225	93.333497152669	66.3242079994694
237	84.6126980078177	285.999231158306	6	4	236	11.8	132.261420290952	30.56867088324	135.74802737774	136.593913694705	129.738230821766	93.0363874984957	67.1141842966497
238	90.3597711014115	287.374898120998	6	4	237	11.85	114.941461871876	27.5133392538407	118.188508299838	119.035332720554	113.226162763324	92.6292698463679	66.9369127452106
239	95.2828029164419	288.602518251504	6	4	238	11.9	98.460636300608	24.5524026101202	101.475698443766	102.324088498458	96.9504271371196	91.4508439942404	67.2983971254329
240	99.4237500952994	289.686811299108	6	4	239	11.95	82.81894357715	21.6858609520796	85.6110622552255	86.4622261214873	81.540444332856	89.9971106771309	68.0610985166112
241	102.824569280374	290.632497013095	6	4	240	12	68.0163837014922	18.9137142797404	70.5971461157196	71.4536589746933	67.0485925679993	84.6098506668861	68.5770387311963
242	105.527217114057	291.444295142747	6	4	241	12.05	54.0529566736598	16.2359625930401	56.4387154928878	57.3069405795341	54.0054737370798	76.9480418343599	69.1690662687881
243	107.573650238738	292.126925437351	6	4	242	12.1	40.92866249362	13.6526058920799	43.1456725658682	44.0455559451578	43.4161788814205	68.7703053447211	69.8009444523633
244	109.005825296808	292.685107646188	6	4	243	12.15	28.6435011614	11.1636441767394	30.7421064679695	31.7730966375409	35.2881852766262	61.5357183698944	69.9132079052239
245	109.865698930657	293.123561518544	6	4	244	12.2	17.1974726769801	8.76907744712071	19.3041390833437	21.5487213526724	29.4774636218402	55.4693543584152	69.4119964320843
246	110.195227782676	293.447006803702	6	4	245	12.25	6.59057704037991	6.46890570315918	9.23484957763516	15.3786987881477	25.8226952775472	50.4876217517723	68.8415891020713
247	110.036368495255	293.660163250947	6	4	246	12.3	-3.1771857484199	4.26312894490025	5.31683906854522	13.2694299737183	24.1578528469541	46.5069968813169	69.8412736655853
248	109.431077710784	293.767750609562	6	4	247	12.35	-12.1058156894202	2.15174717229957	12.2955597432452	14.9093712985226	24.3144479261184	43.4440863873038	70.5966799764283
249	108.421312071654	293.774488628831	6	4	248	12.4	-20.1953127825999	0.134760385381014	20.1957623958223	19.8722939175535	26.1210096026693	41.2156957054298	70.7548106416703
250	107.049028220256	293.685097058039	6	4	249	12.45	-27.4456770279599	-1.78783141584063	27.5038457073652	26.7669843412359	29.3982643839743	39.7458778208927	70.5791410694368
251	105.356182798979	293.504295646469	6	4	250	12.5	-33.85690842554	-3.61602823139947	34.0494626727894	33.250197064089	33.9266509355453	38.9866851820707	68.2602765920033
252	103.384732450214	293.236804143405	6	4	251	12.55	-39.4290069753001	-5.34983006128073	39.7902911869572	38.9725892316203	39.0085200255539	38.8969073468925	64.648459348625
253	101.176633816353	292.887342298133	6	4	252	12.6	-44.16197267722	-6.98923690544007	44.7116233575106	43.887157469426	43.4719938931871	39.4348192960899	60.6441000533946
254	98.7738435397837	292.460629859934	6	4	253	12.65	-48.0558055313861	-8.5342487639798	48.8077232334791	47.9810079535371	47.1432061342334	40.5574698250212	56.9979591372754
255	96.2183182628983	291.961386578094	6	4	254	12.7	-51.1105055377081	-9.9848656367999	52.0766868963938	51.250055709872	50.0142920199452	42.2180776133708	53.8438202322403
256	93.5520146280868	291.394332201897	6	4	255	12.75	-53.32607269623	-11.3410875239401	54.5187150933445	53.6937907222853	52.1506750865942	44.3496810514737	51.1611061345606
257	90.8168892777396	290.764186480626	6	4	256	12.8	-54.7025070069438	-12.6029144254198	56.1355299686321	55.3138230368464	53.6359618468309	46.6461598326749	48.9292065169644
258	88.0548988542472	290.075669163566	6	4	257	12.85	-55.2398084698481	-13.7703463412004	56.9302984195772	56.1414265704644	54.5551906660615	48.5640901064888	47.1274723990164
259	85.3079999999999	289.3335	6	4	258	12.9	-54.9379770849461	-14.8433832713192	56.9078848062845	56.3203422196514	54.9939300473731	50.0587772891001	45.7352074177045
260	82.6110715682697	288.541786947622	6	4	259	12.95	-53.938568634604	-15.8342610475609	56.2147045644837	56.0218679837898	55.0378908427672	51.1611714617427	44.7316529777638
261	79.9706812558532	287.702190797762	6	4	260	13	-52.80780624833	-16.7919229971994	55.4132933392795	55.4165906098377	54.7727111674022	51.9107025171206	44.0959608408288
262	77.3863189704287	286.81576055016	6	4	261	13.05	-51.6872457084898	-17.7286049520399	54.6431587893241	54.6740370578997	54.2837996397959	52.3488768628901	43.8071373732186
263	74.8574746196742	285.883545204554	6	4	262	13.1	-50.5768870150899	-18.6443069121196	53.9039115498169	53.93435511507	53.6561863197904	52.5178947620681	43.8439149395584
264	72.3836381112682	284.906593760684	6	4	263	13.15	-49.4767301681202	-19.5390288774001	53.1951170465941	53.225080115153	52.9743484439669	52.4601999046564	44.184397124962
265	69.9642993528885	283.88595521829	6	4	264	13.2	-48.3867751675939	-20.4127708478802	52.5162948503353	52.545731295802	52.3080509035402	52.2182861060653	44.804757894286
266	67.5989482522135	282.822678577111	6	4	265	13.25	-47.3070220135	-21.2655328235803	51.8669183396946	51.895782029743	51.6707299476469	51.8345905173489	45.6710677167211
267	65.2870747169214	281.717812836886	6	4	266	13.3	-46.2374707058422	-22.0973148044993	51.246414692569	51.2746598300341	51.0617918789493	51.3514161526119	46.6298056482373
268	63.0281686546902	280.572406997355	6	4	267	13.35	-45.178121244624	-22.9081167906202	50.654165219522	50.6817466920105	50.4805988580747	50.810858410729	47.4087882562068
269	60.8217199731982	279.387510058256	6	4	268	13.4	-44.12897362984	-23.6979387819804	50.0895060480496	50.1163797801409	49.9264697619398	50.2547191299792	47.9851874207912
270	58.6672185801235	278.164171019331	6	4	269	13.45	-43.0900278614939	-24.4667807785004	49.5517291602172	49.5778524620966	49.3986813693635	49.717428134635	48.3739894643383
271	56.5641543831443	276.903438880317	6	4	270	13.5	-42.0612839395841	-25.2146427802791	49.0400837803464	49.0654156864064	48.8964698672956	49.205236499587	48.5944141747133
272	54.5120172899388	275.606362640954	6	4	271	13.55	-41.04274186411	-25.9415247872607	48.5537781023479	48.5782796938456	48.4190326654278	48.7173673995447	48.6667146131101
273	52.5102972081851	274.273991300982	6	4	272	13.6	-40.0344016350739	-26.6474267994397	48.0919813410708	48.1156160467165	47.9655305016675	48.2530105830269	48.6114872326604
274	50.5584840455615	272.907373860139	6	4	273	13.65	-39.036263252472	-27.3323488168603	47.6538260852455	47.6765599544504	47.5350898159915	47.8113244249029	48.4494480920408
275	48.656067709746	271.507559318166	6	4	274	13.7	-38.04832671631	-27.99629083946	47.2384109245718	47.260212868759	47.1268053657297	47.3914381752012	48.2013375997072
276	46.8025381084169	270.075596674802	6	4	275	13.75	-37.070592026582	-28.6392528672798	46.8448033190158	46.8656453169287	46.739743051527	46.9924543819685	47.8878684701248
277	44.9973851492523	268.612534929786	6	4	276	13.8	-36.1030591832919	-29.2612349003196	46.4720426738911	46.4918999381375	46.3729429201402	46.6134514637997	47.5296882846783
278	43.2400987399304	267.119423082858	6	4	277	13.85	-35.145728186438	-29.86223693856	46.1191435819192	46.1379946847429	46.025422307979	46.2534864059248	47.147343987073
279	41.5301687881293	265.597310133756	6	4	278	13.9	-34.198599036022	-30.4422589820399	45.7850991912892	45.8029261486037	45.696179087866	45.9115975524823	46.7612400751219
280	39.8670852015273	264.047245082221	6	4	279	13.95	-33.26167173204	-31.0013010307	45.4688846575993	45.4856729715213	45.3841949810389	45.5868074669339	46.3881004623918
281	38.2503378878026	262.470276927991	6	4	280	14	-32.334946274494	-31.5393630846006	45.1694606383194	45.1851992990294	45.0884388966414	45.2781258323061	46.0305661180789
282	36.6794167546331	260.867454670807	6	4	281	14.05	-31.41842266339	-32.0564451436803	44.8857767884795	44.9004582375945	44.8078702621715	44.9845523633302	45.6877714150865
283	35.1538117096973	259.239827310406	6	4	282	14.1	-30.512100898716	-32.5525472080199	44.6167752194597	44.6303952773349	44.5414423101821	44.7050797032526	45.3588422044067
284	33.6730126606731	257.58844384653	6	4	283	14.15	-29.615980980484	-33.0276692775192	44.3613938841147	44.3739516446791	44.2881052889731	44.4386962794251	45.0428975919329
285	32.2365095152389	255.914353278917	6	4	284	14.2	-28.730062908684	-33.4818113522607	44.1185698563011	44.1300675528218	44.0468095681381	44.184389093349	44.7390517269325
286	30.8437921810727	254.218604607306	6	4	285	14.25	-27.854346683324	-33.91497343222	43.8872424750404	43.8976853213348	43.8165086130852	43.9411464229007	44.446415592492
287	29.4943505658527	252.502246831438	6	4	286	14.3	-26.9888323044	-34.3271555173601	43.666356329193	43.6757523403517	43.5961618065201	43.7079604167448	44.1640987880786
288	28.1876745772572	250.76632895105	6	4	287	14.35	-26.1335197719099	-34.7183576077595	43.4548640620251	43.4632238589413	43.3847370985261	43.4838295634171	43.8912112942729
289	26.9232541229642	249.011899965884	6	4	288	14.4	-25.2884090858601	-35.0885797033203	43.2517289791989	43.2590655814913	43.1812134709842	43.2677610202646	43.6268652097982
290	25.700579110652	247.240008875677	6	4	289	14.45	-24.453500246244	-35.4378218041398	43.0559274492493	43.0622560602185	42.9845832056592	43.0587727901486	43.3701764511298
291	24.5191394479987	245.451704680171	6	4	290	14.5	-23.628793253066	-35.7660839101203	42.8664510877901	42.8717888757174	42.7938539491601	42.8558957365709	43.1202664053153
292	23.3784250426824	243.648036379102	6	4	291	14.55	-22.814288106326	-36.0733660213799	42.6823087228291	42.6866746016168	42.608050571318	42.6581754306283	42.8762635270786
293	22.2779258023815	241.830052972213	6	4	292	14.6	-22.009984806018	-36.35966813778	42.5025281395194	42.505942552377	42.4262168166521	42.4646738257865	42.6373048719002
294	21.2171316347739	239.998803459241	6	4	293	14.65	-21.215883352152	-36.6249902594399	42.3261576086961	42.3286423168289	42.2474167515561	42.2744707589629	42.4025375575018
295	20.195532447538	238.155336839925	6	4	294	14.7	-20.431983744718	-36.8693323863198	42.1522672030503	42.1538450824175	42.0707360121591	42.0866652786638	42.1711201470326
296	19.2126181483518	236.300702114007	6	4	295	14.75	-19.658285983724	-37.0926945183601	41.9799499100494	41.9806447575868	41.8952828600567	41.9003768030155	41.9422239482137
297	18.2678786448935	234.435948281224	6	4	296	14.8	-18.894790069166	-37.2950766556602	41.8083225507724	41.8081589014953	41.7201890547364	41.7147461123575	41.7150342237852
298	17.3608038448414	232.562124341316	6	4	297	14.85	-18.141496001042	-37.4764787981599	41.6365265153657	41.6355294719411	41.5446105530468	41.528936182621	41.488751309705
299	16.4908836558736	230.680279294023	6	4	298	14.9	-17.398403779356	-37.6369009458602	41.4637283282389	41.4619234032845	41.3677280469416	41.3421328671141	41.2625916387471
300	15.6576079856682	228.791462139084	6	4	299	14.95	-16.665513404108	-37.7763430987801	41.2891200552791	41.2865330270553	41.1887473516684	41.1535454353257	41.0357886683493
301	14.8604667419034	226.896721876238	6	4	300	15	-15.942824875296	-37.89480525692	41.1119195667661	41.1085763485069	41.0068996568709	40.9624069783245	40.8075937127492
302	14.0989498322574	224.997107505225	6	4	301	15.05	-15.23033819292	-37.99228742026	40.9313706696266	40.9272971923878	40.8214416533969	40.7679746908271	40.5772766806585
303	13.3725471644084	223.093668025784	6	4	302	15.1	-14.52805335698	-38.0687895888195	40.7467431226236	40.7419652313957	40.63165554859	40.5695300405479	40.3441267208557
304	12.6807486460345	221.187452437655	6	4	303	15.15	-13.835970367478	-38.1243117625803	40.5573325476436	40.5518759104573	40.4368489826722	40.3663788355786	40.1074527792008
305	12.023044184814	219.279509740576	6	4	304	15.2	-13.15408922441	-38.1588539415799	40.3624602503188	40.3563502797385	40.2363548584924	40.1578512007161	39.8665840715931
306	11.3989236884249	217.370888934288	6	4	305	15.25	-12.482409927782	-38.1724161257603	40.1614729620739	40.1547347486731	40.0295310965923	39.9433014735267	39.6208704784011
307	10.8078770645454	215.462639018529	6	4	306	15.3	-11.82093247759	-38.16499831518	39.9537425160327	39.9464007729566	39.8157603269178	39.7221080308256	39.369682866783
308	10.2493942208538	213.55580899304	6	4	307	15.35	-11.169656873832	-38.13660050978	39.7386654672964	39.730744485589	39.5944495280489	39.4936730559928	39.1124133481904
309	9.72296506502816	211.651447857558	6	4	308	15.4	-10.5285831165128	-38.0872227096398	39.515662669061	39.5071862827273	39.3650296242156	39.2574222572296	38.8484754791548
310	9.22807950474669	209.750604611825	6	4	309	15.45	-9.89771120562938	-38.01686491466	39.284178813481	39.2751703740972	39.1269550497638	39.01280454655	38.5773044142232
311	8.76422744768755	207.854328255579	6	4	310	15.5	-9.27704114118281	-37.9255271249201	39.0436819477652	39.0341643074248	38.8797032901824	38.7592916889275	38.2983570207189
312	8.3308988015289	205.963667788559	6	4	311	15.55	-8.66657292317299	-37.8132093403997	38.7936629728821	38.7836584754746	38.6227744082543	38.4963779306888	38.0111119657535
313	7.92758347394893	204.079672210505	6	4	312	15.6	-8.06630655159939	-37.67991156108	38.5336351339344	38.5231656139386	38.3556905633957	38.223579615925	37.7150697868365
314	7.55377137262579	202.203390521157	6	4	313	15.65	-7.4762420264628	-37.5256337869604	38.2631335093104	38.2522202976376	38.077995531787	37.9404347994387	37.4097529583509
315	7.20895240523768	200.335871720253	6	4	314	15.7	-6.8963793477622	-37.3503760180796	37.981714505801	37.9703784424114	37.7892542346077	37.6465028645224	37.0947059673476
316	6.89261647946275	198.478164807534	6	4	315	15.75	-6.3267185154986	-37.1541382543802	37.6889553662602	37.6772168193666	37.4890522812628	37.3413641537868	36.7694954134682
317	6.60425350297918	196.631318782738	6	4	316	15.8	-5.7672595296714	-36.9369204959202	37.3844536967509	37.3723325880993	37.1769955344597	37.0246196212086	36.4337101495295
318	6.3433533834651	194.796382645604	6	4	317	15.85	-5.2180023902816	-36.6987227426796	37.0678270187106	37.0553428552768	36.852709703801	36.6958905137597	36.0869614814694
319	6.10940602859877	192.974405395873	6	4	318	15.9	-4.6789470973266	-36.4395449946204	36.7387123529737	36.725884264888	36.5158399746618	36.3548180911955	35.7288834490699
320	5.90190134605828	191.166436033284	6	4	319	15.95	-4.1500936508098	-36.1593872517801	36.3967658416883	36.3836126265081	36.1660506792809	36.0010633931206	35.3591332124016
321	5.72032924352182	189.373523557576	6	4	320	16	-3.63144205072921	-35.8582495141599	36.0416624143164	36.0282025882354	35.8030250173912	35.6343070631134	34.977391573433
322	5.56417962866759	187.596716968488	6	4	321	16.05	-3.1229922970846	-35.5361317817597	35.6730955048512	35.6593473612243	35.4264648341629	35.2542492406798	34.5833636680526
323	5.43294240917372	185.83706526576	6	4	322	16.1	-2.6247443898774	-35.1930340545601	35.2907768273472	35.276758503285	35.0360904641238	34.8606095331251	34.1767798712835
324	5.32610749271841	184.095617449131	6	4	323	16.15	-2.1366983291062	-34.8289563325801	34.8944362179184	34.8801657698943	34.631640650604	34.4531270811232	33.7573969682361
325	5.24316478697983	182.373422518341	6	4	324	16.2	-1.65885411477161	-34.4438986158002	34.4838215519919	34.4693170418177	34.2128725516335	34.0315607339791	33.3249996560473
326	5.18360419963614	180.671529473128	6	4	325	16.25	-1.19121174687379	-34.0378609042597	34.0586987473629	34.0439783400122	33.7795618449639	33.5956893534098	32.8794024586942
327	5.1469156383655	178.990987313233	6	4	326	16.3	-0.733771225412809	-33.6108431979	33.6188518644683	33.6039339399838	33.3315029468999	33.1453122682334	32.4204521583218
328	5.13258901084609	177.332845038395	6	4	327	16.35	-0.286532550388205	-33.1628454967603	33.1640833183193	33.148986599982	32.8685093624492	32.6802499069459	31.9480308753973
329	5.14011422475612	175.698151648352	6	4	328	16.4	0.150504278200607	-32.6938678008599	32.6942142177766	32.6789579200335	32.3904141875845	32.2003446409101	31.4620599677255
330	5.1689811877737	174.087956142846	6	4	329	16.45	0.577339260351604	-32.20391011012	32.2090848519829	32.193688851982	31.8970707886773	31.7054618782531	30.9625049682505
331	5.218679807577	172.503307521614	6	4	330	16.5	0.993972396065992	-31.6929724246398	31.7085553476206	31.6930403848863	31.3883536894285	31.1954914579384	30.4493818473046
332	5.28869999184425	170.945254784396	6	4	331	16.55	1.400403685345	-31.1610547443598	31.1925065242106	31.1768944351853	30.8641597023039	30.6703494054164	29.9227649715583
333	5.37853164825358	169.414846930932	6	4	332	16.6	1.79663312818661	-30.6081570692805	30.6608409828407	30.6451549773727	30.324409349768	30.1299801266421	29.3827972449003
334	5.48766468448316	167.913132960961	6	4	333	16.65	2.18266072459159	-30.0342793994196	30.1134844692718	30.0977494588234	29.7690486312162	29.5743591370334	28.8297030617844
335	5.61558900821119	166.441161874222	6	4	334	16.7	2.55848647456061	-29.4394217347804	29.5503875629198	29.5346305526258	29.1980512048728	29.0034964475723	28.2638048852971
336	5.76179452711581	164.999982670455	6	4	335	16.75	2.9241103780924	-28.8235840753396	28.971527754874	28.9557783146497	28.6114210709129	28.4174407636016	27.6855444779605
337	5.9257711488752	163.5906443494	6	4	336	16.8	3.27953243518781	-28.1867664211001	28.3769119932226	28.3612028272472	28.009195863933	27.816284695435	27.095510044173
338	6.10700878116751	162.214195910795	6	4	337	16.85	3.62475264584619	-27.5289687720999	27.7665797929601	27.7509474323729	27.3914508908351	27.2001712370348	26.4944707333386
339	6.30499733167098	160.871686354379	6	4	338	16.9	3.9597710100694	-26.8501911283204	27.1406070322593	27.1250926830024	26.7583040864823	26.5693018442555	25.8834199719342
340	6.5192267080637	159.564164679893	6	4	339	16.95	4.2845875278544	-26.1504334897199	26.4991105885483	26.4837611752402	26.1099221064673	25.9239465433804	25.2636286761612
341	6.74918681802386	158.292679887076	6	4	340	17	4.59920219920321	-25.4296958563401	25.8422540080218	25.8271234670205	25.4465278377748	25.2644566314958	24.6367080708114
342	6.99436756922967	157.058280975667	6	4	341	17.05	4.9036150241162	-24.6879782281798	25.1702544544114	25.1554053457174	24.7684096885661	24.5912807024368	24.0046788974465
343	7.25425886935925	155.862016945406	6	4	342	17.1	5.19782600259159	-23.9252806052201	24.4833912518617	24.4688967805617	24.0759331243016	23.9049849566754	23.3700385108678
344	7.52835062609083	154.704936796031	6	4	343	17.15	5.48183513463162	-23.1416029874998	23.7820164257437	23.7679629925472	23.3695550572948	23.2062790424457	22.7358098053197
345	7.81613274710253	153.588089527282	6	4	344	17.2	5.75564242023399	-22.3369453749802	23.0665677627697	23.053058201892	22.6498418818881	22.496049036615	22.1055485581328
346	8.11709514007254	152.512524138899	6	4	345	17.25	6.01924785940019	-21.5113077676597	22.3375850679492	22.3247427815827	21.9174921920788	21.7753996025111	21.4832848638145
347	8.43072771267903	151.479289630622	6	4	346	17.3	6.27265145212981	-20.6646901655404	21.5957305011358	21.5837047688722	21.1733655409406	21.0457078201125	20.873387479441
348	8.75652037260014	150.489435002188	6	4	347	17.35	6.51585319842219	-19.7970925686798	20.8418141503149	20.8307869832145	20.4185190225158	20.3086915597313	20.280367471728
349	9.09396302751411	149.544009253338	6	4	348	17.4	6.74885309827943	-18.908514977	20.0768263621915	20.0670213916104	19.6542539984091	19.5664953029582	19.7086651110482
350	9.44254558509904	148.644061383812	6	4	349	17.45	6.97165115169859	-17.9989573905203	19.3019788344809	19.2936728799891	18.8821759667628	18.8217954740693	19.1624709694322
351	9.80175795303316	147.790640393348	6	4	350	17.5	7.1842473586824	-17.0684198092795	18.5187571099288	18.5122952634488	18.1042713672475	18.0779246836843	18.6456133383962
352	10.1710900389946	146.984795281686	6	4	351	17.55	7.38664171922881	-16.1169022332405	17.7289879430294	17.724803227946	17.3230059516589	17.3390083894767	18.1615151509582
353	10.5500317506615	146.227575048565	6	4	352	17.6	7.57883423333798	-15.1444046624198	16.9349260676136	16.9335649503111	16.5414499951609	16.6100968950934	17.7132034238873
354	10.9380729957121	145.520028693725	6	4	353	17.65	7.76082490101199	-14.1509270967998	16.1393661846775	16.1415213428846	15.7634355486216	15.897260473606	17.3033487697095
355	11.3347036818246	144.863205216905	6	4	354	17.7	7.93261372225	-13.1364695364005	15.3457874463061	15.3523390233287	14.9937490662505	15.2076006686933	16.9343166775305
356	11.7394137166771	144.258153617845	6	4	355	17.75	8.09420069705002	-12.1010319811995	14.5585390727964	14.5706047268731	14.2383571752899	14.5491289640273	16.6082191469316
357	12.1516930079477	143.705922896283	6	4	356	17.8	8.24558582541197	-11.0446144312402	13.7830763452502	13.8020678692971	13.5046512380128	13.930490263447	16.3269610239195
358	12.5710314633147	143.207562051959	6	4	357	17.85	8.38676910734002	-9.96721688647995	13.0262545853351	13.05393318219	12.801674767671	13.3605637064211	16.0922790579439
359	12.9969189904563	142.764120084614	6	4	358	17.9	8.51775054283198	-8.8688393468999	12.2966818967978	12.3351930076953	12.1402669488028	12.848028377841	15.905773634759
360	13.4288454970505	142.376645993985	6	4	359	17.95	8.638530131884	-7.74948181258026	11.6051140107704	11.6569634526969	11.5330253706238	12.400995395484	15.7689339767995
361	13.8663008907756	142.046188779812	6	4	360	18	8.74910787450201	-6.60914428345961	10.9648382003229	11.032744808469	10.9939865608071	12.0267700452966	15.6831578464217
362	14.3087750793098	141.773797441836	6	4	361	18.05	8.84948377068401	-5.44782675952035	10.3919285702581	10.4784660283084	10.5379745752352	11.7317495994796	15.6497667521638
363	14.7557579703311	141.560520979794	6	4	362	18.1	8.93965782042599	-4.26552924083978	9.90516136419608	10.0121175590577	10.1796774176813	11.5214218910993	15.6700175140053
364	15.2067394715178	141.407408393427	6	4	363	18.15	9.019630023734	-3.06225172734003	9.5252879959947	9.65278011391892	9.93262120706035	11.4004184969733	15.7451108726494
365	15.6612094905481	141.315508682474	6	4	364	18.2	9.08940038060599	-1.83799421906031	9.27337166451661	9.41898569777348	9.80824172471738	11.3725843184459	15.8761976648819
366	16.1186579351002	141.285870846675	6	4	365	18.25	9.14896889104199	-0.59275671597959	9.16815097462912	9.32661002689357	9.81518291530321	11.4410386913522	16.0643829431981
367	16.5785747128521	141.319543885768	6	4	366	18.3	9.198335555038	0.673460781860058	9.22295648953088	9.38677638581227	9.9588479609463	11.6082142277266	16.3107282934611
368	17.040449731482	141.417576799493	6	4	367	18.35	9.23750037259801	1.96065827449956	9.44328300979654	9.60436589037709	10.2411690145275	11.8758665561566	16.6162524950575
369	17.5037728986682	141.581018587589	6	4	368	18.4	9.266463343724	3.26883576192017	9.82611979058819	9.97758571668751	10.6605700451437	12.2450519665597	16.9819305677446
370	17.9680341220888	141.810918249796	6	4	369	18.45	9.285224468412	4.59799324414007	10.3613191873407	10.4987102241191	11.212143266268	12.7160724795298	17.4086911514483
371	18.432723309422	142.108324785854	6	4	370	18.5	9.29378374666399	5.94813072115983	11.0342501061813	11.1557280021614	11.8880908218972	13.288391009159	17.8974120625734
372	18.8973303683459	142.474287195501	6	4	371	18.55	9.29214117847806	7.31924819294022	11.828579026689	11.9343637044752	12.6784538802179	13.960525114851	18.4489137555187
373	19.3613452065388	142.909854478477	6	4	372	18.6	9.28029676385798	8.71134565951991	12.7283719000078	12.819920642159	13.572055694632	14.7299381329173	19.0639502832776
374	19.8242577316787	143.416075634522	6	4	373	18.65	9.25825050279798	10.1244231209	13.7192983021572	13.7985959271069	14.5574827260591	15.5929612716928	19.7431971888894
375	20.285557851444	143.993999663374	6	4	374	18.7	9.22600239530603	11.5584805770402	14.7891038757596	14.8581975363168	15.6239032343421	16.5447946610706	20.4872355647302
376	20.7447354735126	144.644675564774	6	4	375	18.75	9.18355244137196	13.0135180279996	15.927626530921	15.9883833871025	16.7615991030148	17.5796369223689	21.2965312907182
377	21.2012805055628	145.36915233846	6	4	376	18.8	9.13090064100402	14.4895354737201	17.1265870727382	17.180601747643	17.9622022687557	18.6909663234751	22.1714082236226
378	21.6546828552728	146.168478984172	6	4	377	18.85	9.0680469942	15.98653291424	18.3793011539367	18.4278858265253	19.2187072513071	19.871941283694	23.1120139132588
379	22.1044324303207	147.043704501649	6	4	378	18.9	8.99499150095799	17.5045103495398	19.6803901048595	19.7246022789226	20.5253524982418	21.1158327576482	24.11827639715
380	22.5500191383848	147.995877890631	6	4	379	18.95	8.91173416128204	19.0434677796401	21.025524270171	21.0662070011946	21.8774460558732	22.4163869074126	25.1898510378482
381	22.9909328871431	149.026048150857	6	4	380	19	8.81827497516596	20.6034052045203	22.4112087929075	22.4490311155116	23.2711830228407	23.7680540798503	26.3260576899234
382	23.4266635842739	150.135264282066	6	4	381	19.05	8.71461394261601	22.1843226241799	23.8346106840984	23.8701032488407	24.7034787667323	25.1660779115579	27.5258114235312
383	23.8567011374553	151.324575283998	6	4	382	19.1	8.600751063628	23.78622003864	25.2934217255217	25.3270062852211	26.171826872756	26.606478675456	28.7875553134525
384	24.2805354543655	152.595030156393	6	4	383	19.15	8.47668633820398	25.4090974478999	26.7857507715047	26.8177637667587	27.6741827892372	28.0859758808056	30.109211358233
385	24.6976564426827	153.947677898989	6	4	384	19.2	8.34241976634402	27.0529548519204	28.310039452073	28.3407505322701	29.208870580483	29.6018868110145	31.2384214012121
386	25.1075540100851	155.383567511526	6	4	385	19.25	8.19795134804799	28.7177922507396	29.8649962005958	29.8946226300003	30.7745090566859	31.1520238900842	31.1729449783505
387	25.5097180642507	156.903747993743	6	4	386	19.3	8.04328108331198	30.40360964434	31.449544511655	31.4782623296338	32.3699535543602	32.7346022195187	32.258985221982
388	25.9036385128577	158.509268345381	6	4	387	19.35	7.87840897214004	32.1104070327601	33.0627822141729	33.0907348757449	33.994250099605	34.3481612703609	34.8400030425899
389	26.2888052635845	160.201177566177	6	4	388	19.4	7.70333501453599	33.8381844159198	34.7039492696721	34.731254346613	35.6465992633693	35.9915008277403	38.9388609495474
390	26.6647082241091	161.980524655872	6	4	389	19.45	7.51805921049197	35.5869417938999	36.3724021826285	36.3991565764503	37.3263275661558	37.6636295961666	44.5784840688272
391	27.0308373021097	163.848358614205	6	4	390	19.5	7.32258156001201	37.3566791666605	38.0675935549363	38.0938775692097	39.0328647573278	39.3637243706879	51.7821284557813
392	27.3866824052644	165.805728440915	6	4	391	19.55	7.11690206309399	39.1473965341999	39.7890556608416	39.8149361971048	40.7657256723051	41.0910977322113	60.573447314618
393	27.7317334412514	167.853683135741	6	4	392	19.6	6.90102071974003	40.9590938965198	41.5363871779697	41.5619202565667	42.5244956679658	42.8451724939878	70.9764875067312
394	28.065480317749	169.993271698424	6	4	393	19.65	6.67493752995199	42.79177125366	43.3092424091478	43.3344751680426	44.3088188662434	44.6254614447731	83.0156518401768
395	28.3874129424353	172.225543128702	6	4	394	19.7	6.43865249372602	44.6454286055598	45.1073224799378	45.13229476816	46.1183886118503	45.9320481413535	96.7156482097341
396	28.6970212229884	174.551546426315	6	4	395	19.75	6.19216561106199	46.5200659522606	46.930368112316	46.955113766722	47.9529396846899	44.766253034332	112.101437805362
397	28.9937950670865	176.972330591003	6	4	396	19.8	5.93547688196196	48.4156832937595	48.7781536614284	48.8027015353819	49.8122419100625	45.8270041204888	129.198188318464
398	29.2772243824077	179.488944622504	6	4	397	19.85	5.668586306424	50.3322806300201	50.6504821707798	50.6748569671339	51.6960948883705	49.8080648014859	148.031234232155
399	29.5467990766304	182.102437520558	6	4	398	19.9	5.39149388445402	52.2698579610801	52.5471812524477	52.5714042013372	53.604323626177	56.7618891414466	168.626044278144
400	29.8020090574326	184.813858284904	6	4	399	19.95	5.10419961604399	54.22841528692	54.4680996386976	54.492189051965	54.5377687165512	66.7405812302419	191.00819527461
401	30.0423442324925	187.624255915282	6	4	400	20	4.80670350119802	56.2079526075598	56.4131042833323	56.4370760100191	50.4996413113363	79.7962028317123	215.20335129823
402	30.2672945094882	190.534679411431	6	4	401	20.05	4.49900553991398	58.2084699229802	58.3820779145678	58.405945716972	50.8882825686725	95.9808167176781	241.237247166241
403	30.4763497960979	193.54617777309	6	4	402	20.1	4.18110573219401	60.2299672331799	60.3749169610502	58.4006804659686	57.0916339350059	115.346496338006	269.135675337409
404	30.6689999999999	196.6598	6	4	403	20.15	3.85300407804003	62.2724445381999	62.3915297872121	48.4278784213354	69.2149594166498	137.945327799548	298.924475499787
405	30.80873	199.3783	6	4	404	20.2	2.79460000000199	54.3700000000001	54.4417733836805	47.2843760853801	87.3627738486335	163.829409608454	330.629526262024
406	30.7503566328284	199.700509764792	6	4	405	20.25	-1.16746734343202	6.44419529584013	6.54909406016651	57.7461918599927	111.639465978735	193.05085172064	364.276738491286
407	30.4541	197.084	6	4	406	20.3	-5.92513265656798	-52.33019529584	52.6645662347909	80.0239731163276	142.149391525294	225.661774417409	399.892049942803
408	29.9155322764435	191.475599862706	6	4	407	20.35	-10.77135447113	-112.16800274588	112.683995834114	116.324867231298	178.996897787642	261.714307193948	437.501420906201
409	29.1302256370878	182.822138509992	6	4	408	20.4	-15.706132787114	-173.06922705428	173.780436068887	174.851053536134	222.286331972919	301.260587728547	477.130830655832
410	28.0937522568616	171.070445098937	6	4	409	20.45	-20.729467604524	-235.0338682211	235.946243958535	237.014406965208	273.121050500356	344.352760953053	518.806274540089
411	26.8016843106939	156.167348786623	6	4	410	20.5	-25.841358923354	-298.06192624628	299.180025584344	300.247603715292	335.602062129944	391.042978225772	562.553761581267
412	25.2495939735134	138.059678730131	6	4	411	20.55	-31.04180674361	-362.15340112984	363.481333380159	364.54869082951	400.435266266145	441.38339660027	608.399312485599
413	23.433053420249	116.694264086542	6	4	412	20.6	-36.330811065288	-427.30829287178	428.849979584535	429.917233769414	466.33698045289	495.426178180831	656.368957984677
414	21.3476348258295	92.0179340129374	6	4	413	20.65	-41.70837188839	-493.526601472092	495.285871639979	496.353070723754	533.306216040445	553.223489554802	706.488737446046
415	18.9889103651837	63.9775176663977	6	4	414	20.7	-47.174489212916	-560.808326930794	562.788958658053	563.856125567082	601.342748057473	615.327004382695	758.78469770364
416	16.3524522132405	32.5198442040042	6	4	415	20.75	-52.729163038864	-629.15346924787	631.359210356046	632.426357190489	670.44649047281	683.78722394824	813.28289206872
417	13.4338325449286	-2.4082572171622	6	4	416	20.8	-58.372393366238	-698.562028423328	700.996607596797	702.063741251379	740.617401675246	753.957095765118	870.009379489738
418	10.2286235351769	-40.8599574400204	6	4	417	20.85	-64.104180195034	-769.034004457164	771.701137701571	772.768262345533	811.855458574019	825.194777010916	928.990223835704
419	6.73239735891427	-82.8884273074894	6	4	418	20.9	-69.9245235252526	-840.56939734938	843.472791944431	844.539910221865	884.160647136685	897.499772170217	990.251493282479
420	2.94072619106948	-128.546837662488	6	4	419	20.95	-75.8334233568958	-913.168207099972	916.31156412882	917.378677783411	957.532958265035	970.871967849937	1053.81925978518
421	-1.15081779342864	-177.888359347936	6	4	420	21	-81.8308796899624	-986.83043370896	990.217449737706	991.28455995755	1031.97238576654	1045.31132033082	1119.71959862299
422	-5.54666241965125	-230.966163206751	6	4	421	21.05	-87.9168925244522	-1061.5560771763	1065.19044540453	1066.25755302199	1107.47892526409	1120.81780825352	1187.97858800513
423	-10.2512355126695	-287.833420081853	6	4	422	21.1	-94.091461860365	-1137.34513750204	1141.23054857227	1142.29765418454	1184.05257356894	1197.39141963135	1258.62230872856
424	-15.2689648975547	-348.54330081616	6	4	423	21.15	-100.354587697704	-1214.19761468614	1218.33775726663	1219.40486131121	1261.69332829999	1275.03214709254	1331.67684387986
425	-20.6042783993778	-413.148976252592	6	4	424	21.2	-106.706270036462	-1292.11350872864	1296.51206994155	1297.57917274477	1340.4011876424	1353.73998579883	1407.41803011971
426	-26.2616038432102	-481.703617234068	6	4	425	21.25	-113.146508876648	-1371.09281962952	1375.75348537105	1376.82058718033	1420.17615018883	1433.5149324168	1486.87111795013
427	-32.2453690541229	-554.260394603506	6	4	426	21.3	-119.675304218254	-1451.13554738876	1456.06200257235	1457.12910357799	1501.01821483179	1514.35698456207	1567.7125810119
428	-38.5600018571871	-630.872479203826	6	4	427	21.35	-126.292656061284	-1532.2416920064	1537.43762075007	1538.50472110026	1582.92738068868	1596.26614047746	1649.62149779696
429	-45.2099300774741	-711.593041877946	6	4	428	21.4	-132.99856440574	-1614.4112534824	1619.88033925491	1620.94743906646	1665.9036470484	1679.24239883641	1732.59762046642
430	-52.199581540055	-796.475253468786	6	4	429	21.45	-139.793029251618	-1697.6442318168	1703.39015755293	1704.45725691882	1749.94701333262	1763.28575861731	1816.64089225545
431	-59.5333840700009	-885.572284819264	6	4	430	21.5	-146.676050598918	-1781.94062700956	1787.96707520204	1789.03417419702	1835.05747906706	1848.39621902021	1901.75129124679
432	-67.215765492383	-978.937306772299	6	4	431	21.55	-153.647628447642	-1867.3004390607	1873.61109183413	1874.67819051882	1921.23504386004	1934.57377940999	1987.92880671205
433	-75.2511536322726	-1076.62349017081	6	4	432	21.6	-160.707762797792	-1953.72366797022	1960.32220714108	1961.38930556497	2008.47970738598	2021.81843927629	2075.17343261661
434	-83.6439763147408	-1178.68400585772	6	4	433	21.65	-167.856453649364	-2041.2103137382	2048.10042086391	2049.16751906766	2096.79146937283	2110.13019820491	2163.48516523962
435	-92.3986613648587	-1285.17202467594	6	4	434	21.7	-175.093701002358	-2129.7603763644	2136.94573278372	2138.01283080127	2186.17032959221	2199.50905585672	2252.8640021323
436	-101.519636607698	-1396.14071746839	6	4	435	21.75	-182.419504856786	-2219.373855849	2226.85814271548	2227.92524057494	2276.61628785159	2289.95501195203	2343.30994160282
437	-111.011329868329	-1511.643255078	6	4	436	21.8	-189.83386521262	-2310.0507521922	2317.83765050215	2318.90474822685	2368.12934398818	2381.46806625869	2434.82298243776
438	-120.878168971823	-1631.73280834768	6	4	437	21.85	-197.33678206988	-2401.7910653936	2409.88425600945	2410.95135361945	2460.70949786391	2474.04821858301	2527.40312374061
439	-131.124581743251	-1756.46254812035	6	4	438	21.9	-204.92825542856	-2494.5947954534	2502.99795912346	2504.06505663552	2554.35674936142	2567.69546876263	2621.05036483303
440	-141.754996007686	-1885.88564523893	6	4	439	21.95	-212.6082852887	-2588.4619423716	2597.17875974673	2598.24585717509	2649.07109838082	2662.40981666096	2715.76470519161
441	-152.773839590197	-2020.05527054633	6	4	440	22	-220.37687165022	-2683.392506148	2692.42665779582	2693.49375515288	2744.85254483699	2758.19126216275	2811.54614440596
442	-164.185540315856	-2159.02459488548	6	4	441	22.05	-228.23401451318	-2779.386486783	2788.74165320002	2789.808750496	2841.70108865734	2855.03980517057	2908.39468214987
443	-175.994526009734	-2302.8467890993	6	4	442	22.1	-236.17971387756	-2876.4438842764	2886.12374589837	2887.1908431422	2939.61672978003	2952.95544560187	3006.31031816121
444	-188.205224496903	-2451.57502403071	6	4	443	22.15	-244.213969743381	-2974.5646986282	2984.57293583905	2985.64003303846	3038.59946815243	3051.9381833867	3105.29305222725
445	-200.822063602433	-2605.26247052262	6	4	444	22.2	-252.3367821106	-3073.74892983819	3084.08922297773	3085.15632013958	3138.6493037297	3151.98801846577	3205.34288417407
446	-213.849471151396	-2763.96229941795	6	4	445	22.25	-260.54815097926	-3173.9965779066	3184.67260727716	3185.73970440719	3239.76623647391	3253.10495078885	3306.45981385853
447	-227.291874968862	-2927.72768155962	6	4	446	22.3	-268.84807634932	-3275.3076428334	3286.32308870562	3287.39018580886	3341.95026635296	3355.28898031346	3408.6438411622
448	-241.153702879904	-3096.61178779055	6	4	447	22.35	-277.23655822084	-3377.6821246186	3389.0406672364	3390.1077643172	3445.20139333983	3458.54010700375	3511.89496598667
449	-255.439382709592	-3270.66778895367	6	4	448	22.4	-285.71359659376	-3481.1200232624	3492.82534284739	3493.89243990936	3549.51961741198	3562.85833082964	3616.21318824994
450	-270.153342282997	-3449.94885589188	6	4	449	22.45	-294.2791914681	-3585.6213387642	3597.67711551945	3598.74421256634	3654.90493855072	3668.24365176592	3721.5985078835
451	-285.300009425191	-3634.50815944811	6	4	450	22.5	-302.933342843879	-3691.18607112459	3703.59598523797	3704.66308227247	3761.35735674071	3774.69606979171	3828.05092483008
452	-300.883811961244	-3824.39887046528	6	4	451	22.55	-311.676050721061	-3797.81422034341	3810.58195199049	3811.64904901511	3868.87687196958	3882.21558488976	3935.57043904179
453	-316.909177716229	-4019.6741597863	6	4	452	22.6	-320.5073150997	-3905.5057864204	3918.63501576705	3919.70211278423	3977.46348422747	3990.80219704612	4044.15705047862
454	-333.380534515215	-4220.3871982541	6	4	453	22.65	-329.42713597972	-4014.26076935601	4027.75517656057	4028.82227357205	4087.11719350685	4100.45590624958	4153.81075910719
455	-350.302310183275	-4426.59115671159	6	4	454	22.7	-338.4355133612	-4124.07916914979	4137.94243436509	4139.00953137281	4197.83799980214	4211.17671249142	4264.53156489981
456	-367.678932545479	-4638.33920600169	6	4	455	22.75	-347.53244724408	-4234.96098580201	4249.19678917705	4250.26388618248	4309.6259031095	4322.96461576504	4376.31946783357
457	-385.514829426899	-4855.68451696733	6	4	456	22.8	-356.7179376284	-4346.90621931279	4361.5182409943	4362.5853379986	4422.48090342656	4435.81961606572	4489.17446788977
458	-403.814428652605	-5078.68026045141	6	4	457	22.85	-365.99198451412	-4459.9148696816	4474.90678981536	4475.97388682004	4536.40300075241	4549.74171339034	4603.0965650531
459	-422.58215804767	-5307.37960729687	6	4	458	22.9	-375.354587901301	-4573.9869369092	4589.36243564121	4590.42953264695	4651.39219508718	4664.73090773725	4718.08575931137
460	-441.822445437163	-5541.83572834661	6	4	459	22.95	-384.80574778986	-4689.12242099481	4704.8851784723	4705.9522754803	4767.44848643212	4780.78719910604	4834.14205065505
461	-461.539718646157	-5782.10179444357	6	4	460	23	-394.345464179879	-4805.32132193919	4821.47501831158	4822.54211532234	4884.57187478937	4897.91058749741	4951.26543907686
462	-481.738405499722	-6028.23097643064	6	4	461	23.05	-403.9737370713	-4922.58363974141	4939.13195516106	4940.19905217575	5002.76236016186	5016.10107291302	5069.45592457143
463	-502.42293382293	-6280.27644515077	6	4	462	23.1	-413.690566464161	-5040.9093744026	5057.85598902553	5058.9230860442	5122.0199425532	5135.35865535536	5188.71350713515
464	-523.597731440852	-6538.29137144686	6	4	463	23.15	-423.49595235844	-5160.29852592179	5177.64711990829	5178.71421693179	5242.34462196764	5255.68333482767	5309.03818676594
465	-545.267226178559	-6802.32892616183	6	4	464	23.2	-433.389894754139	-5280.75109429941	5298.50534781456	5299.57244484341	5363.73639840994	5377.07511133385	5430.42996346288
466	-567.435845861122	-7072.4422801386	6	4	465	23.25	-443.372393651259	-5402.2670795354	5420.43067274953	5421.49776978406	5486.19527188532	5499.5339848783	5552.8888372263
467	-590.108018313612	-7348.6846042201	6	4	466	23.3	-453.443449049801	-5524.84648162999	5543.42309471914	5544.49019175952	5609.72124239948	5623.05995546607	5676.41480805746
468	-613.2881713611	-7631.10906924923	6	4	467	23.35	-463.603060949761	-5648.48930058261	5667.48261372879	5668.54971077568	5734.31430995832	5747.65302310245	5801.00787595845
469	-636.980732828659	-7919.76884606893	6	4	468	23.4	-473.85122935118	-5773.195536394	5792.60922978559	5793.67632683885	5859.97447456816	5873.3131877931	5926.66804093218
470	-661.190130541358	-8214.7171055221	6	4	469	23.45	-484.18795425398	-5898.96518906342	5918.80294289535	5919.87003995555	5986.70173623558	6000.04044954419	6053.39530298208
471	-685.920792324269	-8516.00701845167	6	4	470	23.5	-494.613235658219	-6025.79825859139	6046.0637530654	6047.13085013258	6114.49609496722	6127.834808362	6181.18966211225
472	-711.177146002464	-8823.69175570056	6	4	471	23.55	-505.127073563901	-6153.6947449778	6174.39166030263	6175.4587573768	6243.3575507703	6256.6962642531	6310.05111832723
473	-736.963619401013	-9137.82448811168	6	4	472	23.6	-515.72946797098	-6282.65464822241	6303.78666461392	6304.85376169548	6373.28610365169	6386.62481722419	6439.97967163198
474	-763.284640344987	-9458.45838652795	6	4	473	23.65	-526.420418879479	-6412.67796832537	6434.24876600671	6435.31586309559	6504.28175361856	6517.62046728229	6570.97532203186
475	-790.144636659458	-9785.6466217923	6	4	474	23.7	-537.19992628942	-6543.76470528703	6565.77796448872	6566.84506158504	6636.34450067844	6649.68321443433	6703.03806953241
476	-817.548036169497	-10119.4423647476	6	4	475	23.75	-548.06799020078	-6675.91485910598	6698.374260066	6699.44135717081	6769.47434483869	6782.81305868756	6836.16791413966
477	-845.499266700175	-10459.8987862369	6	4	476	23.8	-559.02461061356	-6809.128429786	6832.03765274984	6833.10474986032	6903.67128610673	6917.0100000492	6970.36485585968
478	-874.002756076564	-10807.069057103	6	4	477	23.85	-570.06978752778	-6943.40541732203	6966.76814254277	6967.83523966141	7038.93532449007	7052.27403852657	7105.62889469875
479	-903.062932123734	-11161.0063481888	6	4	478	23.9	-581.2035209434	-7078.74582171597	7102.56572945427	7103.63282658177	7175.26645999642	7188.60517412711	7241.96003066342
480	-932.684222666756	-11521.7638303373	6	4	479	23.95	-592.425810860441	-7215.14964297003	7239.43041349416	7240.49751062842	7312.66469263308	7326.00340685811	7379.35826376031
481	-962.871055530702	-11889.3946743914	6	4	480	24	-603.736657278921	-7352.61688108199	7377.36219466784	7378.42929180933	7451.13002240789	7464.46873672709	7517.82359399606
482	-993.627858540643	-12263.952051194	6	4	481	24.05	-615.13606019882	-7491.14753605201	7516.36107298306	7517.42817013253	7590.6624493281	7604.00116374145	7657.35602137754
483	-1024.95905952165	-12645.489131588	6	4	482	24.1	-626.62401962014	-7630.74160787997	7656.42704844731	7657.49414560476	7731.26197340145	7744.60068790861	7797.95554591157
484	-1056.8690862988	-13034.0590864164	6	4	483	24.15	-638.200535543001	-7771.39909656802	7797.56012107028	7798.62721823401	7872.92859463565	7886.26730923606	7939.62216760509
485	-1089.36236669715	-13429.715086522	6	4	484	24.2	-649.865607966999	-7913.12000211197	7939.76029085532	7940.82738802778	8015.66231303779	8029.00102773096	8082.35588646508
486	-1122.44332854178	-13832.5103027478	6	4	485	24.25	-661.619236892598	-8055.90432451601	8083.0275578141	8084.09465499357	8159.4631286155	8172.80184340102	8226.15670249844
487	-1156.11639965776	-14242.4979059367	6	4	486	24.3	-673.461422319601	-8199.752063778	8227.36192195191	8228.42901913878	8304.33104137616	8317.66975625329	8371.02461571219
488	-1190.38600787017	-14659.7310669316	6	4	487	24.35	-685.392164248201	-8344.66321989799	8372.76338327623	8373.83048047081	8450.26605132715	8463.60476629506	8516.9596261133
489	-1225.25658100407	-15084.2629565755	6	4	488	24.4	-697.411462678001	-8490.63779287801	8519.23194179634	8520.29903899698	8597.26815847569	8610.60687353375	8663.96173370869
490	-1260.73254688453	-15516.1467457112	6	4	489	24.45	-709.519317609197	-8637.675782714	8666.76759751549	8667.83469472455	8745.33736282884	8758.67607797643	8812.03093850536
491	-1296.81833333663	-15955.4356051817	6	4	490	24.5	-721.715729042003	-8785.77718941	8815.37035044494	8816.43744766072	8894.47366439415	8907.81237963012	8961.16724051015
492	-1333.51836818543	-16402.1827058299	6	4	491	24.55	-734.000696976	-8934.94201296398	8965.04020058974	8966.10729781261	9044.67706317849	9058.01577850197	9111.37063972995
493	-1370.83707925602	-16856.4412184987	6	4	492	24.6	-746.374221411797	-9085.17025337605	9115.77714795712	9116.84424518687	9195.94755918867	9209.28627459895	9262.6411361716
494	-1408.77889437345	-17318.2643140311	6	4	493	24.65	-758.8363023486	-9236.46191064799	9267.58119255576	9268.64828979131	9348.28515243185	9361.62386792789	9414.9787298418
495	-1447.3482413628	-17787.7051632698	6	4	494	24.7	-771.386939787003	-9388.81698477395	9420.4523343868	9421.51943163242	9501.68984291508	9515.02855849583	9568.38342074742
496	-1486.54954804915	-18264.816937058	6	4	495	24.75	-784.026133726998	-9542.23547576403	9574.39057346714	9575.45767071661	9656.16163064475	9669.50034630933	9722.85520889504
497	-1526.38724225755	-18749.6528062385	6	4	496	24.8	-796.753884168002	-9696.71738361001	9729.39590979529	9730.46300705108	9811.70051562777	9825.03923137519	9878.3940942912
498	-1566.86575181309	-19242.2659416541	6	4	497	24.85	-809.570191110797	-9852.26270831197	9885.46834337807	9886.53544064329	9968.30649787076	9981.64521370003	10035.0000769425
499	-1607.98950454084	-19742.7095141479	6	4	498	24.9	-822.475054555002	-10008.871449876	10042.6078742281	10043.6749714982	10125.9795773801	10139.3182932903	10192.6731568556
500	-1649.76292826586	-20251.0366945628	6	4	499	24.95	-835.468474500399	-10166.543608298	10200.8145023478	10201.8815996231	10284.7197541628	10298.0584701526	10351.4133340367
501	-1692.19045081323	-20767.3006537416	6	4	500	25	-848.5504509474	-10325.279183576	10360.0882277416	10361.1553250249	10444.5270282245	10457.8657442932	10511.2206084922
502	-1735.27650000801	-21291.5545625273	6	4	501	25.05	-861.720983895602	-10485.078175714	10520.42905042	10521.4961477091	10605.4013995719	10618.7401157185	10672.0949802283
503	-1779.02550367529	-21823.8515917628	6	4	502	25.1	-874.9800733456	-10645.94058471	10681.836970387	10682.9040676823	10767.3428682114	10780.6815844346	10834.0364492514
504	-1823.44188964013	-22364.244912291	6	4	503	25.15	-888.327719296799	-10807.866410564	10844.3119876491	10845.3790849508	10930.3514341487	10943.6901504475	10997.0450155674
505	-1868.53008572759	-22912.7876949549	6	4	504	25.2	-901.763921749198	-10970.855653278	11007.854102214	11008.9211995207	11094.4270973902	11107.7658137639	11161.1206791826
506	-1914.29451976277	-23469.5331105973	6	4	505	25.25	-915.288680703602	-11134.908312848	11172.4633140841	11173.5304113979	11259.5698579417	11272.9085743891	11326.2634401027
507	-1960.73961957071	-24034.5343300612	6	4	506	25.3	-928.901996158797	-11300.024389278	11338.1396232692	11339.2067205883	11425.7797158091	11439.1184323291	11492.4732983339
508	-2007.8698129765	-24607.8445241895	6	4	507	25.35	-942.603868115802	-11466.203882566	11504.883029773	11505.950127098	11593.0566709984	11606.39538759	11659.7502538819
509	-2055.68952780521	-25189.5168638251	6	4	508	25.4	-956.394296574204	-11633.4467927121	11672.6935336015	11673.7606309325	11761.400723515	11774.7394401774	11828.0943067523
510	-2104.20319188191	-25779.604519811	6	4	509	25.45	-970.273281533991	-11801.753119718	11841.5711347621	11842.6382320976	11930.8118733649	11944.1505900969	11997.505456951
511	-2153.41523303166	-26378.16066299	6	4	510	25.5	-984.240822995007	-11971.12286358	12011.5158332568	12012.582930599	12101.2901205536	12114.6288373542	12167.9837044836
512	-2203.33007907955	-26985.2384642051	6	4	511	25.55	-998.2969209578	-12141.556024302	12182.5276290948	12183.5947264416	12272.8354650863	12286.1741819547	12339.5290493555
513	-2253.95215785064	-27600.8910942992	6	4	512	25.6	-1012.4415754218	-12313.052601882	12354.6065222797	12355.6736196319	12445.4479069687	12458.7866239038	12512.1414915722
514	-2305.28589717	-28225.1717241151	6	4	513	25.65	-1026.6747863872	-12485.612596318	12527.7525128148	12528.8196101747	12619.1274462062	12632.4661632069	12685.8210311391
515	-2357.3357248627	-28858.133524496	6	4	514	25.7	-1040.99655385399	-12659.236007618	12701.9656007135	12703.032698075	12793.8740828037	12807.2127998693	12860.5676680615
516	-2410.10606875382	-29499.8296662846	6	4	515	25.75	-1055.40687782241	-12833.922835772	12877.2457859709	12878.3128833383	12969.6878167667	12983.0265338962	13036.3814023446
517	-2463.60135666842	-30150.3133203238	6	4	516	25.8	-1069.905758292	-13009.673080784	13053.5930685962	13054.6601659707	13146.5686481002	13159.9073652926	13213.2622339936
518	-2517.82601643158	-30809.6376574566	6	4	517	25.85	-1084.49319526319	-13186.486742656	13231.0074485964	13232.0745459756	13324.5165768091	13337.8552940637	13391.2101630137
519	-2572.78447586837	-31477.855848526	6	4	518	25.9	-1099.1691887358	-13364.363821388	13409.4889259767	13410.5560233587	13503.5316028989	13516.8703202143	13570.2251894096
520	-2628.48116280386	-32155.0210643748	6	4	519	25.95	-1113.9337387098	-13543.304316976	13589.0375007377	13590.1045981255	13683.6137263737	13696.9524437494	13750.3073131865
521	-2684.92050506312	-32841.1864758459	6	4	520	26	-1128.7868451852	-13723.308229422	13769.6531728865	13770.7202702798	13864.7629472387	13878.1016646739	13931.4565343492
522	-2742.10693047122	-33536.4052537823	6	4	521	26.05	-1143.728508162	-13904.3755587281	13951.3359424299	13952.4030398271	14046.9792654989	14060.3179829925	14113.6728529025
523	-2800.04486685324	-34240.7305690268	6	4	522	26.1	-1158.7587276404	-14086.5063048899	14134.0858093683	14135.1529067718	14230.2626811588	14243.6013987098	14296.9562688511
524	-2858.73874203424	-34954.2155924225	6	4	523	26.15	-1173.87750362001	-14269.7004679141	14317.9027737128	14318.9698711187	14414.6131942225	14427.9519118306	14481.3067821997
525	-2918.19298383929	-35676.9134948122	6	4	524	26.2	-1189.08483610099	-14453.958047794	14502.7868354615	14503.8539328724	14600.0308046951	14613.3695223592	14666.7243929529
526	-2978.41202009347	-36408.8774470388	6	4	525	26.25	-1204.3807250836	-14639.279044532	14688.7379946212	14689.8050920377	14786.5155125811	14799.8542303002	14853.2091011153
527	-3039.40027862185	-37150.1606199453	6	4	526	26.3	-1219.7651705676	-14825.66345813	14875.7562511982	14876.8233486179	14974.0673178847	14987.4060356582	15040.7609066912
528	-3101.1621872495	-37900.8161843746	6	4	527	26.35	-1235.23817255301	-15013.1112885859	15063.8416051948	15064.9087026185	15162.6862206106	15176.0249384373	15229.3798096852
529	-3163.70217380149	-38660.8973111695	6	4	528	26.4	-1250.7997310398	-15201.6225358981	15252.9940566137	15254.0611540435	15352.3722207623	15365.7109386417	NA
530	-3227.02466610288	-39430.4571711731	6	4	529	26.45	-1266.4498460278	-15391.1972000719	15443.2136054645	15444.2807028971	15543.1253183447	15556.464036276	NA
531	-3291.13409197877	-40209.5489352282	6	4	530	26.5	-1282.1885175178	-15581.8352811021	15634.5002517462	15635.5673491835	15734.9455133616	15748.2842313442	NA
532	-3356.0348792542	-40998.2257741778	6	4	531	26.55	-1298.0157455086	-15773.536778992	15826.8539954661	15827.9210929067	15927.8328058174	15941.1715238503	NA
533	-3421.73145575426	-41796.5408588648	6	4	532	26.6	-1313.9315300012	-15966.30169374	16020.2748366267	16021.341934071	16121.7871957158	16135.1259137984	NA
534	-3488.22824930402	-42604.547360132	6	4	533	26.65	-1329.9358709952	-16160.130025344	16214.76277523	16215.8298726797	16316.808683061	16330.1474011925	NA
535	-3555.52968772854	-43422.2984488225	6	4	534	26.7	-1346.0287684904	-16355.02177381	16410.3178112858	16411.3849087378	16512.8972678568	16526.2359860365	NA
536	-3623.6401988529	-44249.847295779	6	4	535	26.75	-1362.2102224872	-16550.9769391301	16606.9399447901	16608.0070422482	16710.0529501073	16723.3916683345	NA
537	-3692.56421050217	-45087.2470718447	6	4	536	26.8	-1378.4802329854	-16747.995521314	16804.6291757565	16805.6962732153	16908.2757298158	16921.6144480898	NA
538	-3762.30615050143	-45934.5509478623	6	4	537	26.85	-1394.83879998519	-16946.077520352	17003.3855041789	17004.4526016427	17107.5656069863	17120.9043253066	NA
539	-3832.87044667573	-46791.8120946747	6	4	538	26.9	-1411.285923486	-17145.222936248	17203.2089300652	17204.2760275349	17307.9225816227	NA	NA
540	-3904.26152685016	-47659.083683125	6	4	539	26.95	-1427.8216034886	-17345.431769006	17404.0994534227	17405.1665508938	17509.3466537283	NA	NA
541	-3976.48381884978	-48536.4188840561	6	4	540	27	-1444.4458399924	-17546.704018622	17606.0570742513	17607.1241717243	17711.8378233073	NA	NA
542	-4049.54175049966	-49423.8708683107	6	4	541	27.05	-1461.15863299759	-17749.0396850921	17809.0817925506	17810.1488900301	17915.3960903622	NA	NA
543	-4123.43974962489	-50321.4928067319	6	4	542	27.1	-1477.95998250461	-17952.4387684239	18013.1736083316	18014.240705814	18120.0214548974	NA	NA
544	-4198.18224405052	-51229.3378701626	6	4	543	27.15	-1494.8498885126	-18156.901268614	18218.3325215944	18219.3996190797	NA	NA	NA
545	-4273.77366160163	-52147.4592294457	6	4	544	27.2	-1511.8283510222	-18362.4271856621	18424.558532342	18425.6256298305	NA	NA	NA
546	-4350.21843010329	-53075.9100554242	6	4	545	27.25	-1528.89537003321	-18569.01651957	18631.8516405797	18632.9187380704	NA	NA	NA
547	-4427.52097738057	-54014.7435189408	6	4	546	27.3	-1546.05094554559	-18776.6692703319	18840.2118463049	NA	NA	NA	NA
548	-4505.68573125854	-54964.0127908387	6	4	547	27.35	-1563.2950775594	-18985.385437958	19049.6391495312	NA	NA	NA	NA
549	NA	NA	6	4	548	27.4	NA	NA	NA	NA	NA	NA	NA
550	NA	NA	6	4	549	27.45	NA	NA	NA	NA	NA	NA	NA
551	NA	NA	6	4	550	27.5	NA	NA	NA	NA	NA	NA	NA
552	NA	NA	6	4	551	27.55	NA	NA	NA	NA	NA	NA	NA
553	NA	NA	6	4	552	27.6	NA	NA	NA	NA	NA	NA	NA
554	NA	NA	6	4	553	27.65	NA	NA	NA	NA	NA	NA	NA
555	NA	NA	6	4	554	27.7	NA	NA	NA	NA	NA	NA	NA
556	NA	NA	6	4	555	27.75	NA	NA	NA	NA	NA	NA	NA
557	NA	NA	6	4	556	27.8	NA	NA	NA	NA	NA	NA	NA
558	NA	NA	6	4	557	27.85	NA	NA	NA	NA	NA	NA	NA
559	NA	NA	6	4	558	27.9	NA	NA	NA	NA	NA	NA	NA
560	NA	NA	6	4	559	27.95	NA	NA	NA	NA	NA	NA	NA
561	NA	NA	6	4	560	28	NA	NA	NA	NA	NA	NA	NA
562	NA	NA	6	4	561	28.05	NA	NA	NA	NA	NA	NA	NA
563	NA	NA	6	4	562	28.1	NA	NA	NA	NA	NA	NA	NA
564	NA	NA	6	4	563	28.15	NA	NA	NA	NA	NA	NA	NA
565	NA	NA	6	4	564	28.2	NA	NA	NA	NA	NA	NA	NA
566	NA	NA	6	4	565	28.25	NA	NA	NA	NA	NA	NA	NA
567	NA	NA	6	4	566	28.3	NA	NA	NA	NA	NA	NA	NA
568	NA	NA	6	4	567	28.35	NA	NA	NA	NA	NA	NA	NA
569	NA	NA	6	4	568	28.4	NA	NA	NA	NA	NA	NA	NA
570	NA	NA	6	4	569	28.45	NA	NA	NA	NA	NA	NA	NA
571	NA	NA	6	4	570	28.5	NA	NA	NA	NA	NA	NA	NA
572	NA	NA	6	4	571	28.55	NA	NA	NA	NA	NA	NA	NA
573	NA	NA	6	4	572	28.6	NA	NA	NA	NA	NA	NA	NA
574	NA	NA	6	4	573	28.65	NA	NA	NA	NA	NA	NA	NA
575	NA	NA	6	4	574	28.7	NA	NA	NA	NA	NA	NA	NA
576	NA	NA	6	4	575	28.75	NA	NA	NA	NA	NA	NA	NA
577	NA	NA	6	4	576	28.8	NA	NA	NA	NA	NA	NA	NA
578	NA	NA	6	4	577	28.85	NA	NA	NA	NA	NA	NA	NA
579	NA	NA	6	4	578	28.9	NA	NA	NA	NA	NA	NA	NA
580	NA	NA	6	4	579	28.95	NA	NA	NA	NA	NA	NA	NA
581	NA	NA	6	4	580	29	NA	NA	NA	NA	NA	NA	NA
582	NA	NA	6	4	581	29.05	NA	NA	NA	NA	NA	NA	NA
583	NA	NA	6	4	582	29.1	NA	NA	NA	NA	NA	NA	NA
584	NA	NA	6	4	583	29.15	NA	NA	NA	NA	NA	NA	NA
585	NA	NA	6	4	584	29.2	NA	NA	NA	NA	NA	NA	NA
586	NA	NA	6	4	585	29.25	NA	NA	NA	NA	NA	NA	NA
587	NA	NA	6	4	586	29.3	NA	NA	NA	NA	NA	NA	NA
588	NA	NA	6	4	587	29.35	NA	NA	NA	NA	NA	NA	NA
589	NA	NA	6	4	588	29.4	NA	NA	NA	NA	NA	NA	NA
590	NA	NA	6	4	589	29.45	NA	NA	NA	NA	NA	NA	NA
591	NA	NA	6	4	590	29.5	NA	NA	NA	NA	NA	NA	NA
592	NA	NA	6	4	591	29.55	NA	NA	NA	NA	NA	NA	NA
593	NA	NA	6	4	592	29.6	NA	NA	NA	NA	NA	NA	NA
594	NA	NA	6	4	593	29.65	NA	NA	NA	NA	NA	NA	NA
595	NA	NA	6	4	594	29.7	NA	NA	NA	NA	NA	NA	NA
596	NA	NA	6	4	595	29.75	NA	NA	NA	NA	NA	NA	NA
597	NA	NA	6	4	596	29.8	NA	NA	NA	NA	NA	NA	NA
598	NA	NA	6	4	597	29.85	NA	NA	NA	NA	NA	NA	NA
599	NA	NA	6	4	598	29.9	NA	NA	NA	NA	NA	NA	NA
600	NA	NA	6	4	599	29.95	NA	NA	NA	NA	NA	NA	NA
601	NA	NA	6	4	600	30	NA	NA	NA	NA	NA	NA	NA
