# Supplementary material for: An automated feeding system for the African killifish reveals the impact of diet on lifespan and allows scalable assessment of associative learning
Source: eLife. 2022 Nov 10;11:e69008. doi: 10.7554/eLife.69008 (PMC9788828; doi:10.7554/eLife.69008)
Supplement: Figure 6—source data 3. [file elife-69008-fig6-data3.zip › Filtered and Interpolated Trajectories with Kinematics/t13_REC002 DLC_likelihood-euclidean-filtered_splines-interpolated_kinematics_02_resnet50_TrainAllTheThingsJun28shuffle1_1030000.csv]

	x2	y2	fishnum	recording_num	bodyparts_coords	seconds	velocity_x	velocity_y	velocity_xy	velocity_xy_5frame	velocity_xy_10frame	velocity_xy_20frame	velocity_xy_40frame
1	28.963737487793	234.420959472656	13	2	0	0	0	0	0	NA	NA	NA	NA
2	30.6026229858398	234.074462890625	13	2	1	0.05	32.777709960936	-6.92993164061988	33.502271905453	NA	NA	NA	NA
3	21.5390071868896	231.340438842773	13	2	2	0.1	-181.272315979004	-54.6804809570398	189.339925895425	58.9673288098884	NA	NA	NA
4	21.5316638946533	232.589141845703	13	2	3	0.15	-0.146865844725994	24.9740600586	24.9744918944692	70.083932981666	NA	NA	NA
5	19.8131942749023	230.984756469727	13	2	4	0.2	-34.36939239502	-32.0877075195204	47.0199543540947	83.9908013040123	61.5131515039958	NA	NA
6	20.8325729370117	228.399307250977	13	2	5	0.25	20.387573242188	-51.708984375	55.583020858888	53.9753253291605	63.1982446548585	NA	NA
7	19.9467506408691	233.474411010742	13	2	6	0.3	-17.716445922852	101.5020751953	103.036613517185	68.3778492473071	63.1860557468058	NA	NA
8	18.9764270782471	231.767852783203	13	2	7	0.35	-19.4064712524401	-34.1311645507795	39.2625460211659	64.0589741981033	46.4840048808346	NA	NA
9	23.4285583496094	233.690032958984	13	2	8	0.4	89.042625427246	38.4436035156199	96.9871114852021	56.312556328051	47.1568982962319	NA	NA
10	24.453311920166	232.937683105469	13	2	9	0.45	20.495071411132	-15.0469970703	25.4255791080758	42.3813101895993	43.2366712086767	52.139191207014	NA
11	23.9435253143311	233.608505249023	13	2	10	0.5	-10.195732116698	13.4164428710801	16.8509315086266	38.9926844325088	39.1695595264099	53.5318230838667	NA
12	23.2680644989014	232.082275390625	13	2	11	0.55	-13.509216308594	-30.5245971679602	33.3803828249262	25.9359473451567	37.9597623890507	53.2493413654477	NA
13	23.6576881408691	233.128021240234	13	2	12	0.6	7.79247283935405	20.9149169921801	22.3194172357133	22.4143682192501	43.1273720012953	45.1749769475291	NA
14	22.0734348297119	233.074081420898	13	2	13	0.65	-31.685066223144	-1.07879638671989	31.7034260484419	22.0265627247687	42.5225250671344	45.3188842296583	NA
15	21.8352546691895	232.764144897461	13	2	14	0.7	-4.76360321044801	-6.19873046874034	7.81768347854276	33.538214588502	42.7652309100322	44.3605183888062	NA
16	21.2558345794678	233.233383178711	13	2	15	0.75	-11.588401794434	9.384765625	14.9119040362196	47.2620595700819	43.8654015128749	43.8626359528226	NA
17	21.6322301228841	237.764709472656	13	2	16	0.8	7.52791086832602	90.6265258789	90.9386421435926	59.109102789112	43.3126269840895	42.5347227865273	NA
18	22.0086256663005	242.296035766602	13	2	17	0.85	7.52791086832801	90.6265258789199	90.9386421436126	63.1160936008142	43.8659490142236	71.4643677371049	NA
19	22.3850212097168	246.827362060547	13	2	18	0.9	7.52791086832602	90.6265258789	90.9386421435926	65.704240300981	43.4808701630847	97.5077844144817	NA
20	22.5088240305583	248.214480082194	13	2	19	0.95	2.47605641683002	27.7423604329402	27.8526375370537	53.0870393796771	45.4843655689358	104.146382276237	88.1637980744819
21	22.6326268513997	249.601598103841	13	2	20	1	2.47605641682796	27.7423604329402	27.8526375370535	40.4698384583653	48.5557123792354	111.213712517964	88.4892150925934
22	22.7564296722412	250.988716125489	13	2	21	1.05	2.47605641683002	27.7423604329596	27.852637537073	27.8526375370574	47.1096831840039	114.76551745794	88.4361853080031
23	22.8802324930827	252.375834147136	13	2	22	1.1	2.47605641683002	27.7423604329402	27.8526375370537	27.8526375370574	99.8013634729145	121.033414716548	84.7181247628904
24	23.0040353139241	253.762952168783	13	2	23	1.15	2.47605641682796	27.7423604329397	27.852637537053	31.4071844574898	152.493043761829	123.036829401237	84.3013631401506
25	23.1278381347656	255.15007019043	13	2	24	1.2	2.47605641683002	27.7423604329402	27.8526375370537	41.1323269883308	165.527533642441	130.510920606272	84.0216590310811
26	24.3423881530762	257.081146240234	13	2	25	1.25	24.291000366212	38.6215209960795	45.6253721392157	159.132888487464	178.562023523053	132.48588439678	82.8691537840572
27	20.7022666931152	258.252410888672	13	2	26	1.3	-72.80242919922	23.4252929687602	76.4783501912776	277.133449986601	186.218407931789	130.822918117672	81.9569355556519
28	28.9449138641357	288.025253295898	13	2	27	1.35	164.85294342041	595.45684814452	617.855445032719	303.202429747825	198.200880418872	126.907156663719	81.8913024047321
29	37.1875610351562	317.798095703125	13	2	28	1.4	164.85294342041	595.45684814454	617.855445032738	325.716862588617	202.59278863939	124.526825528317	80.644377629719
30	29.4805107116699	319.577850341797	13	2	29	1.45	-154.141006469726	35.5950927734398	158.197536343174	331.304488875248	215.537475643609	124.18840494195	81.10293349744
31	21.7734603881836	321.357604980469	13	2	30	1.5	-154.141006469726	35.5950927734398	158.197536343174	237.268872350279	216.416056414325	123.44660710132	81.3352893020368
32	25.7855854034424	324.6982421875	13	2	31	1.55	80.242500305176	66.8127441406205	104.416481624436	128.052127292178	214.53615305134	123.623029250559	81.9000184591227
33	30.6230354309082	330.276824951172	13	2	32	1.6	96.749000549316	111.57165527344	147.677362407875	127.872521539393	154.012949854524	124.261272578252	82.7967474757698
34	33.8698081970215	331.805358886719	13	2	33	1.65	64.935455322266	30.5706787109398	71.7717197422321	107.115250240033	96.5606072948054	123.283842050643	83.0656110671616
35	39.160228729248	337.625091552734	13	2	34	1.7	105.80841064453	116.3946533203	157.299507579249	97.7678172274327	82.8492762414585	123.682799673356	83.4744964983944
36	41.8698577880859	337.868713378906	13	2	35	1.75	54.1925811767581	4.87243652344091	54.4111798463742	70.7570273587683	68.331190679587	121.875671615292	83.9376780696452
37	44.7426948547363	338.121826171875	13	2	36	1.8	57.456741333008	5.06225585937955	57.6793165614331	65.0690872974325	61.0276505693277	121.379148324776	82.5577666212895
38	44.1856689453125	338.418640136719	13	2	37	1.85	-11.140518188476	5.93627929687955	12.6234130645529	37.8260309435238	50.3216647376319	92.3182370723592	80.5715227057273
39	45.7691268920898	339.897430419922	13	2	38	1.9	31.669158935546	29.5758056640602	43.3320194355529	29.5471311191407	43.9748954618965	63.7809708449562	78.4394867917109
40	46.2461853027344	338.957336425781	13	2	39	1.95	9.54116821289205	-18.8018798828193	21.0842258097059	24.2874839112227	31.8281237031029	58.0594847186434	78.5094315119729
41	46.5494384765625	338.381469726562	13	2	40	2	6.06506347656193	-11.5173339843807	13.0166807244587	29.8863021164954	27.3352868162587	51.4568660861096	78.6249505936137
42	46.7216911315918	339.941040039062	13	2	41	2.05	3.44505310058594	31.19140625	31.381080521843	22.8807036263605	28.2221435982124	49.0345194603059	78.2822339369796
43	45.3399200439453	338.452697753906	13	2	42	2.1	-27.63542175293	-29.7668457031193	40.6175040909166	25.8302164626819	30.6235242901945	44.560080234992	77.8443565085725
44	45.347583770752	338.867828369141	13	2	43	2.15	0.153274536134091	8.30261230470001	8.30402698487806	25.1234425133767	31.0013343951071	43.094392733086	78.1484285218575
45	46.9454116821289	339.67822265625	13	2	44	2.2	31.9565582275379	16.2078857421795	35.8317899913131	32.1568032852021	33.2696931958282	36.4380723905164	77.8320206398093
46	46.7478713989258	339.247192382812	13	2	45	2.25	-3.95080566406193	-8.62060546876023	9.48281097793279	31.3607464638935	34.5825414926321	35.3894717425102	77.2015426793597
47	47.1598739624023	342.548980712891	13	2	46	2.3	8.24005126952997	66.0357666015807	66.5478843809698	39.1219651638537	37.0413883512841	34.2926151249069	75.7018939192634
48	47.1667366027832	340.717132568359	13	2	47	2.35	0.13725280761804	-36.6369628906409	36.6372199843738	40.7091699289745	38.7984957323522	34.2358887477354	60.4771369162609
49	49.4616165161133	341.248107910156	13	2	48	2.4	45.897598266602	10.6195068359409	47.1101204846791	44.0416404718875	42.2138900042756	32.3521480551046	45.6897657898803
50	48.8396492004395	343.346252441406	13	2	49	2.45	-12.439346313476	41.962890625	43.7678138169169	41.9259734173661	41.0480210779299	32.8304580819959	42.1143500817174
51	47.5327186584473	343.316986083984	13	2	50	2.5	-26.138610839844	-0.585327148440911	26.145163692498	46.2362450008108	43.4436566687616	33.8032940859073	38.5803089751232
52	48.0529632568359	340.567291259766	13	2	51	2.55	10.404891967772	-54.9938964843591	55.9695491083626	45.3058148446974	40.3630866516014	32.9414386234005	36.4388466468808
53	49.3797378540039	343.156585693359	13	2	52	2.6	26.5354919433599	51.7858886718591	58.1885779015977	41.3868722268854	37.8482532052764	31.4274404388933	32.8066706726283
54	48.0458030700684	341.505126953125	13	2	53	2.65	-26.6786956787099	-33.0291748046795	42.457969704112	42.8456728656358	33.702961715102	33.013014993072	31.2643294424031
55	48.9664459228516	342.288238525391	13	2	54	2.7	18.4128570556639	15.6622314453205	24.1731007278565	38.8001998858368	32.3912229681637	31.9812416062626	27.9520113338856
56	47.3148574829102	342.028045654297	13	2	55	2.75	-33.031768798828	-5.20385742188068	33.4391668862501	29.460261409742	33.0240466791825	32.5274137434277	28.0695215964415
57	48.0633697509766	343.650848388672	13	2	56	2.8	14.970245361328	32.4560546875	35.7421842093674	22.1001085855066	28.841488895517	30.0246395137503	27.2739819013844
58	47.5556144714355	343.382202148438	13	2	57	2.85	-10.155105590822	-5.37292480467954	11.4888855211237	23.395573709442	24.0563851454343	28.6360367601625	27.2611898963185
59	47.7123374938965	343.61767578125	13	2	58	2.9	3.13446044922003	4.70947265623977	5.65720558293533	23.2024204927292	23.8121399818684	27.5985607348044	27.4876425251183
60	46.9053268432617	342.314849853516	13	2	59	2.95	-16.140213012696	-26.0565185546795	30.6504263475333	18.8827779051972	22.9144621345954	26.1692154447915	28.3261253923975
61	46.6669692993164	343.920928955078	13	2	60	3	-4.76715087890597	32.1215820312398	32.4734008026865	18.6525088811267	21.6111708180937	25.7037518641368	29.3380470895989
62	47.3512229919434	344.099609375	13	2	61	3.05	13.6850738525401	3.57360839843977	14.1439712717071	25.5241713782301	19.6861923758992	23.8431738334557	29.1993428709517
63	47.0013847351074	344.480102539062	13	2	62	3.1	-6.99676513672003	7.60986328123977	10.3375404007715	22.4333505597488	19.4238203150487	21.0532611102646	28.6973292904651
64	47.1010704040527	342.481811523438	13	2	63	3.15	1.99371337890597	-39.9658203124795	40.0155180684523	20.0199211434582	21.4941597545068	19.4342661517202	29.9304609941602
65	46.4334945678711	342.844665527344	13	2	64	3.2	-13.351516723632	7.25708007811932	15.1963222551267	20.4896068466011	19.9472079214194	19.4659502772547	30.0429829688652
66	45.4449195861816	342.592163085938	13	2	65	3.25	-19.7714996337901	-5.05004882811932	20.4062537212333	20.1951317489706	18.3834570490911	20.7495714503728	32.1097028049555
67	46.2244682312012	342.861053466797	13	2	66	3.3	15.590972900392	5.37780761717954	16.4923997874219	17.4641481307835	18.8448587713945	20.2553486778619	33.160299791146
68	46.0725517272949	342.444641113281	13	2	67	3.35	-3.03833007812599	-8.32824707031932	8.8651649126188	17.4610652830899	18.0501370750948	20.2864910449015	34.9586633872509
69	44.8969764709473	341.8486328125	13	2	68	3.4	-23.511505126952	-11.9201660156205	26.3605999775165	16.7469929547241	15.056392321572	22.6231369951321	36.4952044708486
70	44.2320823669434	342.214782714844	13	2	69	3.45	-13.297882080078	7.32299804687955	15.180908016659	17.2001106961879	16.0174384199141	23.8217927027991	38.1153032211399
71	44.9248542785645	341.736572265625	13	2	70	3.5	13.855438232422	-9.56420898437955	16.8358920794043	15.9051424012189	19.8879720826518	24.8728000932905	40.1759682245422
72	45.1636810302734	342.6435546875	13	2	71	3.55	4.77653503417798	18.1396484375	18.7579884947407	12.6486365123605	20.8245049798247	25.4572471185029	41.4910235925473
73	45.265739440918	342.581359863281	13	2	72	3.6	2.0411682128919	-1.24389648437955	2.39032343777409	14.5738115567383	21.1491617747543	25.9672181420369	42.7506032407221
74	44.8102340698242	342.796844482422	13	2	73	3.65	-9.11010742187599	4.30969238281932	10.0780705332246	23.0289512105795	23.7521142357574	26.8479069952484	44.403448093834
75	45.9772834777832	343.216888427734	13	2	74	3.7	23.3409881591801	8.40087890623977	24.8067832385477	24.4488992634616	27.6963774841789	28.1047243314677	46.5134146713518
76	43.2448768615723	342.090209960938	13	2	75	3.75	-54.648132324218	-22.5335693359193	59.1115903486104	26.3931811482897	31.3621431374898	31.6919918664834	48.3917295949103
77	42.6867866516113	340.923980712891	13	2	76	3.8	-11.16180419922	-23.3245849609398	25.857728759151	34.8555919591543	32.0696354656113	36.2959600685417	50.2124690853903
78	42.3353691101074	340.430786132812	13	2	77	3.85	-7.02835083007798	-9.86389160158069	12.111732861915	40.8189434116194	33.8842992089791	41.2812900143392	52.6395410430769
79	44.7593994140625	339.437866210938	13	2	78	3.9	48.480606079102	-19.8583984374795	52.3901245875475	39.6953350644001	38.6394216689247	45.3918482068928	55.2124049992177
80	42.2556343078613	338.346771240234	13	2	79	3.95	-50.075302124024	-21.8218994140807	54.6235405008732	39.6903716677611	40.1920102430213	50.0613909974883	57.1604384362441
81	44.0422897338867	336.356353759766	13	2	80	4	35.733108520508	-39.8083496093591	53.4935486125136	41.3754172696685	43.496011650315	54.6481845849475	57.0082984944373
82	42.8550605773926	336.865112304688	13	2	81	4.05	-23.744583129882	10.1751708984398	25.8329117759561	42.4232513786952	51.7674151572587	59.1388733516389	57.314394290905
83	41.9650650024414	337.377288818359	13	2	82	4.1	-17.799911499024	10.2435302734193	20.5369608714519	39.5650770744231	61.413418253924	64.4479453711796	57.715650859146
84	40.5745391845703	334.853546142578	13	2	83	4.15	-27.810516357422	-50.4748535156193	57.6292951326811	47.2966882362299	67.0315821780281	69.3726300359478	57.374957985695
85	39.4904670715332	336.554016113281	13	2	84	4.2	-21.6814422607419	34.0093994140602	40.3326689795129	63.8444586467562	72.4264045107977	73.5608790654489	57.6547450075772
86	35.5895233154297	334.101989746094	13	2	85	4.25	-78.01887512207	-49.0405273437409	92.1516044215474	81.4514192381796	77.9342260324052	76.0338877394477	57.8042837428067
87	36.2251227242606	328.710739135742	13	2	86	4.3	12.711988176618	-107.825012207039	108.571763828588	91.6399129773611	86.2081112376665	80.1695894929186	58.0516688263815
88	36.8607221330915	323.319488525391	13	2	87	4.35	12.711988176618	-107.82501220702	108.571763828569	105.287731947172	95.0115915333802	84.9925910412523	58.2325025889583
89	37.4963215419224	317.928237915039	13	2	88	4.4	12.711988176618	-107.82501220704	108.571763828589	108.571763828581	100.105838402971	87.8016730033034	57.9759504749132
90	38.1319209507534	312.536987304688	13	2	89	4.45	12.71198817662	-107.82501220702	108.571763828569	108.571763828577	106.929747887876	90.4990841696892	57.998890659889
91	38.7675203595843	307.145736694336	13	2	90	4.5	12.7119881766181	-107.82501220704	108.571763828589	108.571763828581	108.571763828581	89.1437968955841	57.9804562432967
92	39.4031197684152	301.754486083985	13	2	91	4.55	12.711988176618	-107.82501220702	108.571763828569	108.571763828581	108.571763828579	89.171541463307	57.9139694163205
93	40.0387191772461	296.363235473633	13	2	92	4.6	12.711988176618	-107.82501220704	108.571763828589	108.571763828581	108.571763828581	89.4640835762551	58.256674215769
94	40.674318586077	290.971984863281	13	2	93	4.65	12.711988176618	-107.825012207039	108.571763828588	108.571763828581	108.571763828579	87.9020089761417	58.4071853378306
95	41.3099179949079	285.58073425293	13	2	94	4.7	12.711988176618	-107.825012207021	108.57176382857	108.571763828581	108.571763828581	87.2047656836867	58.1894786422593
96	41.9455174037388	280.189483642578	13	2	95	4.75	12.711988176618	-107.825012207039	108.571763828588	108.571763828581	100.353367758763	83.91657561913	57.1141517689368
97	42.5811168125698	274.798233032227	13	2	96	4.8	12.7119881766201	-107.82501220702	108.571763828569	108.571763828577	92.1349716889476	79.8073775842213	56.8701714353503
98	43.2167162214007	269.406982421875	13	2	97	4.85	12.711988176618	-107.82501220704	108.571763828589	108.571763828581	83.91657561913	75.1837151635775	56.9698409991952
99	43.8523156302316	264.015731811524	13	2	98	4.9	12.711988176618	-107.82501220702	108.571763828569	92.1349716889456	75.6981795493126	70.5600527429336	56.0625507698989
100	44.4879150390625	258.624481201172	13	2	99	4.95	12.711988176618	-107.82501220704	108.571763828589	75.6981795493146	67.4797834794969	65.9363903222898	55.0994251427698
101	45.8055883135114	258.55719430106	13	2	100	5	26.353465488978	-1.34573800223961	26.3878031304129	59.2613874096794	59.2613874096795	61.312727901646	54.1645493128493
102	47.1232615879604	258.489907400949	13	2	101	5.05	26.35346548898	-1.34573800222029	26.3878031304139	42.8245952700485	51.0429913398639	56.6890654810021	53.9211894038432
103	48.4409348624093	258.422620500837	13	2	102	5.1	26.353465488978	-1.34573800223961	26.3878031304129	26.3878031304133	41.7956664985743	52.0654030603583	53.8102282674492
104	49.7586081368583	258.355333600726	13	2	103	5.15	26.35346548898	-1.34573800222029	26.3878031304139	26.3878031304135	32.5483416572886	47.4417406397135	53.0523213717752
105	51.0762814113072	258.288046700614	13	2	104	5.2	26.353465488978	-1.34573800223961	26.3878031304129	26.3878031304133	23.3010168159989	42.8180782190697	52.7268301299309
106	52.3939546857562	258.220759800503	13	2	105	5.25	26.35346548898	-1.34573800222029	26.3878031304139	24.3299455874692	22.2720880445289	38.1944157984259	51.1058655020352
107	53.7116279602051	258.153472900391	13	2	106	5.3	26.353465488978	-1.34573800223961	26.3878031304129	22.2720880445288	21.2431592730567	33.570753377782	49.074396888964
108	53.7006959915161	257.348621368409	13	2	107	5.35	-0.218639373780007	-16.0970306396405	16.0985154156926	20.2142305015846	20.2142305015866	28.9470909571382	47.0429282758929
109	53.6897640228272	256.543769836426	13	2	108	5.4	-0.218639373778018	-16.0970306396598	16.0985154157119	18.1563729586444	19.1853017301144	24.3234285364944	45.0114596628212
110	53.6788320541382	255.738918304444	13	2	109	5.45	-0.218639373780007	-16.0970306396399	16.098515415692	16.0985154157002	18.1563729586424	19.6997661158505	42.9799910497504
111	53.6679000854492	254.934066772461	13	2	110	5.5	-0.218639373780007	-16.0970306396604	16.0985154157125	16.098515415704	17.1274441871722	19.1853017301145	40.9485224366788
112	53.6569681167603	254.129215240479	13	2	111	5.55	-0.218639373778018	-16.0970306396399	16.098515415692	16.0985154157001	16.0985154157001	18.6708373443794	38.9170538236076
113	53.6460361480713	253.324363708496	13	2	112	5.6	-0.218639373779865	-16.0970306396598	16.0985154157119	16.0985154157002	16.0985154157021	18.1563729586434	36.8855852105363
114	53.6351041793823	252.519512176514	13	2	113	5.65	-0.218639373780007	-16.0970306396399	16.098515415692	16.0985154157001	16.0985154157001	18.2026337674087	34.8541165974647
115	53.6241722106933	251.714660644532	13	2	114	5.7	-0.218639373780007	-16.0970306396405	16.0985154156926	16.0985154157001	16.0985154157021	18.2488945761751	32.8226479843939
116	53.6132402420044	250.909809112549	13	2	115	5.75	-0.218639373778018	-16.0970306396598	16.0985154157119	16.0985154157001	16.0985154157001	18.2951553849404	30.7911793713223
117	53.6023082733154	250.104957580567	13	2	116	5.8	-0.218639373780007	-16.0970306396399	16.098515415692	16.0985154157002	16.0985154157021	18.3414161937068	28.7597107582511
118	53.5913763046264	249.300106048584	13	2	117	5.85	-0.218639373780007	-16.0970306396598	16.0985154157119	16.098515415704	16.0985154157001	18.9021413882082	26.7282421451799
119	53.5804443359375	248.495254516602	13	2	118	5.9	-0.218639373778018	-16.0970306396405	16.0985154156925	16.0985154157001	17.219965804703	19.4628665827087	24.6967735321087
120	53.5695123672485	247.690402984619	13	2	119	5.95	-0.218639373780007	-16.0970306396598	16.0985154157119	16.098515415704	18.3414161937077	20.0235917772111	22.665304919037
121	53.5585803985595	246.885551452637	13	2	120	6	-0.218639373780007	-16.0970306396399	16.098515415692	16.0985154157002	19.4628665827087	20.5843169717115	22.6884353234202
122	53.5476484298706	246.080699920654	13	2	121	6.05	-0.218639373778018	-16.0970306396598	16.0985154157119	18.3414161937059	20.5843169717135	21.145042166213	22.7115657278028
123	53.5367164611816	245.275848388672	13	2	122	6.1	-0.218639373780007	-16.0970306396405	16.0985154156926	20.5843169717114	21.7057673607144	21.7057673607144	22.734696132186
124	52.9876936835211	244.025417843381	13	2	123	6.15	-10.9804555532099	-25.0086109058196	27.3130193057212	22.8272177497173	22.8272177497173	22.2664925552158	22.7578265365687
125	52.4386709058607	242.774987298089	13	2	124	6.2	-10.9804555532081	-25.0086109058401	27.3130193057392	25.0701185277229	23.9486681387201	22.8272177497182	22.7809569409514
126	51.8896481282002	241.524556752798	13	2	125	6.25	-10.9804555532099	-25.0086109058202	27.3130193057217	27.3130193057287	25.070118527723	23.3879429442187	22.8040873453346
127	51.3406253505397	240.274126207506	13	2	126	6.3	-10.9804555532099	-25.0086109058401	27.3130193057399	27.3130193057286	26.191568916724	23.9486681387201	22.8272177497173
128	50.7916025728792	239.023695662215	13	2	127	6.35	-10.9804555532101	-25.0086109058196	27.3130193057213	27.3130193057288	27.3130193057286	24.5093933332215	23.107580346968
129	50.2425797952188	237.773265116924	13	2	128	6.4	-10.9804555532079	-25.0086109058202	27.3130193057209	27.3130193057287	27.3130193057286	25.070118527723	23.3879429442187
130	49.6935570175583	236.522834571632	13	2	129	6.45	-10.9804555532101	-25.0086109058401	27.31301930574	27.313019305725	27.3130193057287	25.6308437222234	23.6683055414694
131	49.1445342398978	235.272404026341	13	2	130	6.5	-10.9804555532099	-25.0086109058196	27.3130193057212	27.3130193057286	27.3130193057286	26.1915689167258	23.9486681387201
132	48.5955114622373	234.02197348105	13	2	131	6.55	-10.9804555532101	-25.0086109058202	27.3130193057218	27.3130193057287	27.3130193057268	26.7522941112263	24.2290307359708
133	48.0464886845769	232.771542935758	13	2	132	6.6	-10.9804555532079	-25.0086109058401	27.3130193057392	27.3130193057287	27.3130193057286	27.3130193057287	24.5093933332211
134	47.4974659069164	231.521112390467	13	2	133	6.65	-10.9804555532099	-25.0086109058196	27.3130193057212	27.3130193057286	27.3130193057287	27.3130193057286	24.7897559304723
135	46.9484431292559	230.270681845175	13	2	134	6.7	-10.9804555532101	-25.0086109058401	27.31301930574	27.3130193057285	27.3130193057268	27.3130193057278	25.070118527723
136	46.3994203515955	229.020251299884	13	2	135	6.75	-10.9804555532079	-25.0086109058202	27.3130193057209	27.3130193057287	27.3130193057286	27.3130193057287	25.3504811249732
137	45.850397573935	227.769820754593	13	2	136	6.8	-10.9804555532101	-25.0086109058196	27.3130193057213	27.3130193057288	27.3130193057286	27.3130193057278	25.6308437222244
138	45.3013747962745	226.519390209301	13	2	137	6.85	-10.9804555532099	-25.0086109058401	27.3130193057399	27.313019305725	27.3130193057287	27.3130193057277	25.9112063194747
139	44.752352018614	225.26895966401	13	2	138	6.9	-10.9804555532101	-25.0086109058202	27.3130193057218	27.3130193057287	27.3130193057287	27.3130193057287	26.1915689167258
140	44.2033292409536	224.018529118719	13	2	139	6.95	-10.9804555532079	-25.0086109058202	27.3130193057209	27.3130193057288	27.3130193057268	27.3130193057278	26.4719315139761
141	43.6543064632931	222.768098573427	13	2	140	7	-10.9804555532099	-25.0086109058395	27.3130193057394	27.3130193057288	27.3130193057287	27.3130193057287	NA
142	43.1052836856326	221.517668028136	13	2	141	7.05	-10.9804555532101	-25.0086109058202	27.3130193057218	27.3130193057285	27.3130193057288	27.3130193057286	NA
143	42.5562609079721	220.267237482844	13	2	142	7.1	-10.9804555532099	-25.0086109058401	27.3130193057399	27.3130193057287	27.3130193057268	27.3130193057278	NA
144	42.0072381303117	219.016806937553	13	2	143	7.15	-10.9804555532081	-25.0086109058196	27.3130193057205	27.3130193057288	27.3130193057286	27.3130193057287	NA
145	41.4582153526512	217.766376392262	13	2	144	7.2	-10.9804555532099	-25.0086109058202	27.3130193057217	27.3130193057288	27.3130193057287	27.3130193057277	NA
146	40.9091925749907	216.51594584697	13	2	145	7.25	-10.9804555532101	-25.0086109058401	27.31301930574	27.3130193057249	27.3130193057287	27.3130193057278	NA
147	40.3601697973302	215.265515301679	13	2	146	7.3	-10.9804555532099	-25.0086109058202	27.3130193057217	27.3130193057288	27.3130193057286	27.3130193057287	NA
148	39.8111470196698	214.015084756388	13	2	147	7.35	-10.9804555532081	-25.0086109058196	27.3130193057205	27.3130193057288	27.3130193057268	27.3130193057278	NA
149	39.2621242420093	212.764654211096	13	2	148	7.4	-10.9804555532099	-25.0086109058401	27.3130193057399	27.3130193057286	27.3130193057288	27.3130193057286	NA
150	38.7131014643488	211.514223665805	13	2	149	7.45	-10.9804555532099	-25.0086109058202	27.3130193057217	27.3130193057285	27.3130193057287	27.3130193057287	NA
151	38.1640786866884	210.263793120513	13	2	150	7.5	-10.9804555532081	-25.0086109058401	27.3130193057392	27.3130193057288	27.3130193057268	NA	NA
152	37.6150559090279	209.013362575222	13	2	151	7.55	-10.9804555532099	-25.0086109058196	27.3130193057212	27.3130193057288	27.3130193057286	NA	NA
153	37.0660331313674	207.762932029931	13	2	152	7.6	-10.9804555532101	-25.0086109058202	27.3130193057218	27.3130193057285	27.3130193057287	NA	NA
154	36.5170103537069	206.512501484639	13	2	153	7.65	-10.9804555532099	-25.0086109058401	27.3130193057399	27.313019305725	27.3130193057286	NA	NA
155	35.9679875760465	205.262070939348	13	2	154	7.7	-10.9804555532081	-25.0086109058196	27.3130193057205	27.3130193057288	27.3130193057287	NA	NA
156	35.418964798386	204.011640394057	13	2	155	7.75	-10.9804555532099	-25.0086109058202	27.3130193057217	27.3130193057287	NA	NA	NA
157	34.8699420207255	202.761209848765	13	2	156	7.8	-10.9804555532099	-25.0086109058401	27.3130193057399	27.3130193057285	NA	NA	NA
158	34.320919243065	201.510779303474	13	2	157	7.85	-10.9804555532101	-25.0086109058196	27.3130193057213	27.3130193057288	NA	NA	NA
159	33.7718964654046	200.260348758182	13	2	158	7.9	-10.9804555532079	-25.0086109058401	27.3130193057392	NA	NA	NA	NA
160	33.2228736877441	199.009918212891	13	2	159	7.95	-10.9804555532101	-25.0086109058202	27.3130193057218	NA	NA	NA	NA
161	NA	NA	13	2	160	8	NA	NA	NA	NA	NA	NA	NA
162	NA	NA	13	2	161	8.05	NA	NA	NA	NA	NA	NA	NA
163	NA	NA	13	2	162	8.1	NA	NA	NA	NA	NA	NA	NA
164	NA	NA	13	2	163	8.15	NA	NA	NA	NA	NA	NA	NA
165	NA	NA	13	2	164	8.2	NA	NA	NA	NA	NA	NA	NA
166	NA	NA	13	2	165	8.25	NA	NA	NA	NA	NA	NA	NA
167	NA	NA	13	2	166	8.3	NA	NA	NA	NA	NA	NA	NA
168	NA	NA	13	2	167	8.35	NA	NA	NA	NA	NA	NA	NA
169	NA	NA	13	2	168	8.4	NA	NA	NA	NA	NA	NA	NA
170	NA	NA	13	2	169	8.45	NA	NA	NA	NA	NA	NA	NA
171	NA	NA	13	2	170	8.5	NA	NA	NA	NA	NA	NA	NA
172	NA	NA	13	2	171	8.55	NA	NA	NA	NA	NA	NA	NA
173	NA	NA	13	2	172	8.6	NA	NA	NA	NA	NA	NA	NA
174	NA	NA	13	2	173	8.65	NA	NA	NA	NA	NA	NA	NA
175	NA	NA	13	2	174	8.7	NA	NA	NA	NA	NA	NA	NA
176	NA	NA	13	2	175	8.75	NA	NA	NA	NA	NA	NA	NA
177	NA	NA	13	2	176	8.8	NA	NA	NA	NA	NA	NA	NA
178	NA	NA	13	2	177	8.85	NA	NA	NA	NA	NA	NA	NA
179	NA	NA	13	2	178	8.9	NA	NA	NA	NA	NA	NA	NA
180	NA	NA	13	2	179	8.95	NA	NA	NA	NA	NA	NA	NA
181	NA	NA	13	2	180	9	NA	NA	NA	NA	NA	NA	NA
182	NA	NA	13	2	181	9.05	NA	NA	NA	NA	NA	NA	NA
183	NA	NA	13	2	182	9.1	NA	NA	NA	NA	NA	NA	NA
184	NA	NA	13	2	183	9.15	NA	NA	NA	NA	NA	NA	NA
185	NA	NA	13	2	184	9.2	NA	NA	NA	NA	NA	NA	NA
186	NA	NA	13	2	185	9.25	NA	NA	NA	NA	NA	NA	NA
187	NA	NA	13	2	186	9.3	NA	NA	NA	NA	NA	NA	NA
188	NA	NA	13	2	187	9.35	NA	NA	NA	NA	NA	NA	NA
189	NA	NA	13	2	188	9.4	NA	NA	NA	NA	NA	NA	NA
190	NA	NA	13	2	189	9.45	NA	NA	NA	NA	NA	NA	NA
191	NA	NA	13	2	190	9.5	NA	NA	NA	NA	NA	NA	NA
192	NA	NA	13	2	191	9.55	NA	NA	NA	NA	NA	NA	NA
193	NA	NA	13	2	192	9.6	NA	NA	NA	NA	NA	NA	NA
194	NA	NA	13	2	193	9.65	NA	NA	NA	NA	NA	NA	NA
195	NA	NA	13	2	194	9.7	NA	NA	NA	NA	NA	NA	NA
196	NA	NA	13	2	195	9.75	NA	NA	NA	NA	NA	NA	NA
197	NA	NA	13	2	196	9.8	NA	NA	NA	NA	NA	NA	NA
198	NA	NA	13	2	197	9.85	NA	NA	NA	NA	NA	NA	NA
199	NA	NA	13	2	198	9.9	NA	NA	NA	NA	NA	NA	NA
200	NA	NA	13	2	199	9.95	NA	NA	NA	NA	NA	NA	NA
201	NA	NA	13	2	200	10	NA	NA	NA	NA	NA	NA	NA
202	NA	NA	13	2	201	10.05	NA	NA	NA	NA	NA	NA	NA
203	NA	NA	13	2	202	10.1	NA	NA	NA	NA	NA	NA	NA
204	NA	NA	13	2	203	10.15	NA	NA	NA	NA	NA	NA	NA
205	NA	NA	13	2	204	10.2	NA	NA	NA	NA	NA	NA	NA
206	NA	NA	13	2	205	10.25	NA	NA	NA	NA	NA	NA	NA
207	NA	NA	13	2	206	10.3	NA	NA	NA	NA	NA	NA	NA
208	NA	NA	13	2	207	10.35	NA	NA	NA	NA	NA	NA	NA
209	NA	NA	13	2	208	10.4	NA	NA	NA	NA	NA	NA	NA
210	NA	NA	13	2	209	10.45	NA	NA	NA	NA	NA	NA	NA
211	NA	NA	13	2	210	10.5	NA	NA	NA	NA	NA	NA	NA
212	NA	NA	13	2	211	10.55	NA	NA	NA	NA	NA	NA	NA
213	NA	NA	13	2	212	10.6	NA	NA	NA	NA	NA	NA	NA
214	NA	NA	13	2	213	10.65	NA	NA	NA	NA	NA	NA	NA
215	NA	NA	13	2	214	10.7	NA	NA	NA	NA	NA	NA	NA
216	NA	NA	13	2	215	10.75	NA	NA	NA	NA	NA	NA	NA
217	NA	NA	13	2	216	10.8	NA	NA	NA	NA	NA	NA	NA
218	NA	NA	13	2	217	10.85	NA	NA	NA	NA	NA	NA	NA
219	NA	NA	13	2	218	10.9	NA	NA	NA	NA	NA	NA	NA
220	NA	NA	13	2	219	10.95	NA	NA	NA	NA	NA	NA	NA
221	NA	NA	13	2	220	11	NA	NA	NA	NA	NA	NA	NA
222	NA	NA	13	2	221	11.05	NA	NA	NA	NA	NA	NA	NA
223	NA	NA	13	2	222	11.1	NA	NA	NA	NA	NA	NA	NA
224	NA	NA	13	2	223	11.15	NA	NA	NA	NA	NA	NA	NA
225	NA	NA	13	2	224	11.2	NA	NA	NA	NA	NA	NA	NA
226	NA	NA	13	2	225	11.25	NA	NA	NA	NA	NA	NA	NA
227	NA	NA	13	2	226	11.3	NA	NA	NA	NA	NA	NA	NA
228	NA	NA	13	2	227	11.35	NA	NA	NA	NA	NA	NA	NA
229	NA	NA	13	2	228	11.4	NA	NA	NA	NA	NA	NA	NA
230	NA	NA	13	2	229	11.45	NA	NA	NA	NA	NA	NA	NA
231	NA	NA	13	2	230	11.5	NA	NA	NA	NA	NA	NA	NA
232	NA	NA	13	2	231	11.55	NA	NA	NA	NA	NA	NA	NA
233	NA	NA	13	2	232	11.6	NA	NA	NA	NA	NA	NA	NA
234	NA	NA	13	2	233	11.65	NA	NA	NA	NA	NA	NA	NA
235	NA	NA	13	2	234	11.7	NA	NA	NA	NA	NA	NA	NA
236	NA	NA	13	2	235	11.75	NA	NA	NA	NA	NA	NA	NA
237	NA	NA	13	2	236	11.8	NA	NA	NA	NA	NA	NA	NA
238	NA	NA	13	2	237	11.85	NA	NA	NA	NA	NA	NA	NA
239	NA	NA	13	2	238	11.9	NA	NA	NA	NA	NA	NA	NA
240	NA	NA	13	2	239	11.95	NA	NA	NA	NA	NA	NA	NA
241	NA	NA	13	2	240	12	NA	NA	NA	NA	NA	NA	NA
242	NA	NA	13	2	241	12.05	NA	NA	NA	NA	NA	NA	NA
243	NA	NA	13	2	242	12.1	NA	NA	NA	NA	NA	NA	NA
244	NA	NA	13	2	243	12.15	NA	NA	NA	NA	NA	NA	NA
245	NA	NA	13	2	244	12.2	NA	NA	NA	NA	NA	NA	NA
246	NA	NA	13	2	245	12.25	NA	NA	NA	NA	NA	NA	NA
247	NA	NA	13	2	246	12.3	NA	NA	NA	NA	NA	NA	NA
248	NA	NA	13	2	247	12.35	NA	NA	NA	NA	NA	NA	NA
249	NA	NA	13	2	248	12.4	NA	NA	NA	NA	NA	NA	NA
250	NA	NA	13	2	249	12.45	NA	NA	NA	NA	NA	NA	NA
251	NA	NA	13	2	250	12.5	NA	NA	NA	NA	NA	NA	NA
252	NA	NA	13	2	251	12.55	NA	NA	NA	NA	NA	NA	NA
253	NA	NA	13	2	252	12.6	NA	NA	NA	NA	NA	NA	NA
254	NA	NA	13	2	253	12.65	NA	NA	NA	NA	NA	NA	NA
255	NA	NA	13	2	254	12.7	NA	NA	NA	NA	NA	NA	NA
256	NA	NA	13	2	255	12.75	NA	NA	NA	NA	NA	NA	NA
257	NA	NA	13	2	256	12.8	NA	NA	NA	NA	NA	NA	NA
258	NA	NA	13	2	257	12.85	NA	NA	NA	NA	NA	NA	NA
259	NA	NA	13	2	258	12.9	NA	NA	NA	NA	NA	NA	NA
260	NA	NA	13	2	259	12.95	NA	NA	NA	NA	NA	NA	NA
261	NA	NA	13	2	260	13	NA	NA	NA	NA	NA	NA	NA
262	NA	NA	13	2	261	13.05	NA	NA	NA	NA	NA	NA	NA
263	NA	NA	13	2	262	13.1	NA	NA	NA	NA	NA	NA	NA
264	NA	NA	13	2	263	13.15	NA	NA	NA	NA	NA	NA	NA
265	NA	NA	13	2	264	13.2	NA	NA	NA	NA	NA	NA	NA
266	NA	NA	13	2	265	13.25	NA	NA	NA	NA	NA	NA	NA
267	NA	NA	13	2	266	13.3	NA	NA	NA	NA	NA	NA	NA
268	NA	NA	13	2	267	13.35	NA	NA	NA	NA	NA	NA	NA
269	NA	NA	13	2	268	13.4	NA	NA	NA	NA	NA	NA	NA
270	NA	NA	13	2	269	13.45	NA	NA	NA	NA	NA	NA	NA
271	NA	NA	13	2	270	13.5	NA	NA	NA	NA	NA	NA	NA
272	NA	NA	13	2	271	13.55	NA	NA	NA	NA	NA	NA	NA
273	NA	NA	13	2	272	13.6	NA	NA	NA	NA	NA	NA	NA
274	NA	NA	13	2	273	13.65	NA	NA	NA	NA	NA	NA	NA
275	NA	NA	13	2	274	13.7	NA	NA	NA	NA	NA	NA	NA
276	NA	NA	13	2	275	13.75	NA	NA	NA	NA	NA	NA	NA
277	NA	NA	13	2	276	13.8	NA	NA	NA	NA	NA	NA	NA
278	NA	NA	13	2	277	13.85	NA	NA	NA	NA	NA	NA	NA
279	NA	NA	13	2	278	13.9	NA	NA	NA	NA	NA	NA	NA
280	NA	NA	13	2	279	13.95	NA	NA	NA	NA	NA	NA	NA
281	NA	NA	13	2	280	14	NA	NA	NA	NA	NA	NA	NA
282	NA	NA	13	2	281	14.05	NA	NA	NA	NA	NA	NA	NA
283	NA	NA	13	2	282	14.1	NA	NA	NA	NA	NA	NA	NA
284	NA	NA	13	2	283	14.15	NA	NA	NA	NA	NA	NA	NA
285	NA	NA	13	2	284	14.2	NA	NA	NA	NA	NA	NA	NA
286	NA	NA	13	2	285	14.25	NA	NA	NA	NA	NA	NA	NA
287	NA	NA	13	2	286	14.3	NA	NA	NA	NA	NA	NA	NA
288	NA	NA	13	2	287	14.35	NA	NA	NA	NA	NA	NA	NA
289	NA	NA	13	2	288	14.4	NA	NA	NA	NA	NA	NA	NA
290	NA	NA	13	2	289	14.45	NA	NA	NA	NA	NA	NA	NA
291	NA	NA	13	2	290	14.5	NA	NA	NA	NA	NA	NA	NA
292	NA	NA	13	2	291	14.55	NA	NA	NA	NA	NA	NA	NA
293	NA	NA	13	2	292	14.6	NA	NA	NA	NA	NA	NA	NA
294	NA	NA	13	2	293	14.65	NA	NA	NA	NA	NA	NA	NA
295	NA	NA	13	2	294	14.7	NA	NA	NA	NA	NA	NA	NA
296	NA	NA	13	2	295	14.75	NA	NA	NA	NA	NA	NA	NA
297	NA	NA	13	2	296	14.8	NA	NA	NA	NA	NA	NA	NA
298	NA	NA	13	2	297	14.85	NA	NA	NA	NA	NA	NA	NA
299	NA	NA	13	2	298	14.9	NA	NA	NA	NA	NA	NA	NA
300	NA	NA	13	2	299	14.95	NA	NA	NA	NA	NA	NA	NA
301	NA	NA	13	2	300	15	NA	NA	NA	NA	NA	NA	NA
302	NA	NA	13	2	301	15.05	NA	NA	NA	NA	NA	NA	NA
303	NA	NA	13	2	302	15.1	NA	NA	NA	NA	NA	NA	NA
304	NA	NA	13	2	303	15.15	NA	NA	NA	NA	NA	NA	NA
305	NA	NA	13	2	304	15.2	NA	NA	NA	NA	NA	NA	NA
306	NA	NA	13	2	305	15.25	NA	NA	NA	NA	NA	NA	NA
307	NA	NA	13	2	306	15.3	NA	NA	NA	NA	NA	NA	NA
308	NA	NA	13	2	307	15.35	NA	NA	NA	NA	NA	NA	NA
309	NA	NA	13	2	308	15.4	NA	NA	NA	NA	NA	NA	NA
310	NA	NA	13	2	309	15.45	NA	NA	NA	NA	NA	NA	NA
311	NA	NA	13	2	310	15.5	NA	NA	NA	NA	NA	NA	NA
312	NA	NA	13	2	311	15.55	NA	NA	NA	NA	NA	NA	NA
313	NA	NA	13	2	312	15.6	NA	NA	NA	NA	NA	NA	NA
314	NA	NA	13	2	313	15.65	NA	NA	NA	NA	NA	NA	NA
315	NA	NA	13	2	314	15.7	NA	NA	NA	NA	NA	NA	NA
316	NA	NA	13	2	315	15.75	NA	NA	NA	NA	NA	NA	NA
317	NA	NA	13	2	316	15.8	NA	NA	NA	NA	NA	NA	NA
318	NA	NA	13	2	317	15.85	NA	NA	NA	NA	NA	NA	NA
319	NA	NA	13	2	318	15.9	NA	NA	NA	NA	NA	NA	NA
320	NA	NA	13	2	319	15.95	NA	NA	NA	NA	NA	NA	NA
321	NA	NA	13	2	320	16	NA	NA	NA	NA	NA	NA	NA
322	NA	NA	13	2	321	16.05	NA	NA	NA	NA	NA	NA	NA
323	NA	NA	13	2	322	16.1	NA	NA	NA	NA	NA	NA	NA
324	NA	NA	13	2	323	16.15	NA	NA	NA	NA	NA	NA	NA
325	NA	NA	13	2	324	16.2	NA	NA	NA	NA	NA	NA	NA
326	NA	NA	13	2	325	16.25	NA	NA	NA	NA	NA	NA	NA
327	NA	NA	13	2	326	16.3	NA	NA	NA	NA	NA	NA	NA
328	NA	NA	13	2	327	16.35	NA	NA	NA	NA	NA	NA	NA
329	NA	NA	13	2	328	16.4	NA	NA	NA	NA	NA	NA	NA
330	NA	NA	13	2	329	16.45	NA	NA	NA	NA	NA	NA	NA
331	NA	NA	13	2	330	16.5	NA	NA	NA	NA	NA	NA	NA
332	NA	NA	13	2	331	16.55	NA	NA	NA	NA	NA	NA	NA
333	NA	NA	13	2	332	16.6	NA	NA	NA	NA	NA	NA	NA
334	NA	NA	13	2	333	16.65	NA	NA	NA	NA	NA	NA	NA
335	NA	NA	13	2	334	16.7	NA	NA	NA	NA	NA	NA	NA
336	NA	NA	13	2	335	16.75	NA	NA	NA	NA	NA	NA	NA
337	NA	NA	13	2	336	16.8	NA	NA	NA	NA	NA	NA	NA
338	NA	NA	13	2	337	16.85	NA	NA	NA	NA	NA	NA	NA
339	NA	NA	13	2	338	16.9	NA	NA	NA	NA	NA	NA	NA
340	NA	NA	13	2	339	16.95	NA	NA	NA	NA	NA	NA	NA
341	NA	NA	13	2	340	17	NA	NA	NA	NA	NA	NA	NA
342	NA	NA	13	2	341	17.05	NA	NA	NA	NA	NA	NA	NA
343	NA	NA	13	2	342	17.1	NA	NA	NA	NA	NA	NA	NA
344	NA	NA	13	2	343	17.15	NA	NA	NA	NA	NA	NA	NA
345	NA	NA	13	2	344	17.2	NA	NA	NA	NA	NA	NA	NA
346	NA	NA	13	2	345	17.25	NA	NA	NA	NA	NA	NA	NA
347	NA	NA	13	2	346	17.3	NA	NA	NA	NA	NA	NA	NA
348	NA	NA	13	2	347	17.35	NA	NA	NA	NA	NA	NA	NA
349	NA	NA	13	2	348	17.4	NA	NA	NA	NA	NA	NA	NA
350	NA	NA	13	2	349	17.45	NA	NA	NA	NA	NA	NA	NA
351	NA	NA	13	2	350	17.5	NA	NA	NA	NA	NA	NA	NA
352	NA	NA	13	2	351	17.55	NA	NA	NA	NA	NA	NA	NA
353	NA	NA	13	2	352	17.6	NA	NA	NA	NA	NA	NA	NA
354	NA	NA	13	2	353	17.65	NA	NA	NA	NA	NA	NA	NA
355	NA	NA	13	2	354	17.7	NA	NA	NA	NA	NA	NA	NA
356	NA	NA	13	2	355	17.75	NA	NA	NA	NA	NA	NA	NA
357	NA	NA	13	2	356	17.8	NA	NA	NA	NA	NA	NA	NA
358	NA	NA	13	2	357	17.85	NA	NA	NA	NA	NA	NA	NA
359	NA	NA	13	2	358	17.9	NA	NA	NA	NA	NA	NA	NA
360	NA	NA	13	2	359	17.95	NA	NA	NA	NA	NA	NA	NA
361	NA	NA	13	2	360	18	NA	NA	NA	NA	NA	NA	NA
362	NA	NA	13	2	361	18.05	NA	NA	NA	NA	NA	NA	NA
363	NA	NA	13	2	362	18.1	NA	NA	NA	NA	NA	NA	NA
364	NA	NA	13	2	363	18.15	NA	NA	NA	NA	NA	NA	NA
365	NA	NA	13	2	364	18.2	NA	NA	NA	NA	NA	NA	NA
366	NA	NA	13	2	365	18.25	NA	NA	NA	NA	NA	NA	NA
367	NA	NA	13	2	366	18.3	NA	NA	NA	NA	NA	NA	NA
368	NA	NA	13	2	367	18.35	NA	NA	NA	NA	NA	NA	NA
369	NA	NA	13	2	368	18.4	NA	NA	NA	NA	NA	NA	NA
370	NA	NA	13	2	369	18.45	NA	NA	NA	NA	NA	NA	NA
371	NA	NA	13	2	370	18.5	NA	NA	NA	NA	NA	NA	NA
372	NA	NA	13	2	371	18.55	NA	NA	NA	NA	NA	NA	NA
373	NA	NA	13	2	372	18.6	NA	NA	NA	NA	NA	NA	NA
374	NA	NA	13	2	373	18.65	NA	NA	NA	NA	NA	NA	NA
375	NA	NA	13	2	374	18.7	NA	NA	NA	NA	NA	NA	NA
376	NA	NA	13	2	375	18.75	NA	NA	NA	NA	NA	NA	NA
377	NA	NA	13	2	376	18.8	NA	NA	NA	NA	NA	NA	NA
378	NA	NA	13	2	377	18.85	NA	NA	NA	NA	NA	NA	NA
379	NA	NA	13	2	378	18.9	NA	NA	NA	NA	NA	NA	NA
380	NA	NA	13	2	379	18.95	NA	NA	NA	NA	NA	NA	NA
381	NA	NA	13	2	380	19	NA	NA	NA	NA	NA	NA	NA
382	NA	NA	13	2	381	19.05	NA	NA	NA	NA	NA	NA	NA
383	NA	NA	13	2	382	19.1	NA	NA	NA	NA	NA	NA	NA
384	NA	NA	13	2	383	19.15	NA	NA	NA	NA	NA	NA	NA
385	NA	NA	13	2	384	19.2	NA	NA	NA	NA	NA	NA	NA
386	NA	NA	13	2	385	19.25	NA	NA	NA	NA	NA	NA	NA
387	NA	NA	13	2	386	19.3	NA	NA	NA	NA	NA	NA	NA
388	NA	NA	13	2	387	19.35	NA	NA	NA	NA	NA	NA	NA
389	NA	NA	13	2	388	19.4	NA	NA	NA	NA	NA	NA	NA
390	NA	NA	13	2	389	19.45	NA	NA	NA	NA	NA	NA	NA
391	NA	NA	13	2	390	19.5	NA	NA	NA	NA	NA	NA	NA
392	NA	NA	13	2	391	19.55	NA	NA	NA	NA	NA	NA	NA
393	NA	NA	13	2	392	19.6	NA	NA	NA	NA	NA	NA	NA
394	NA	NA	13	2	393	19.65	NA	NA	NA	NA	NA	NA	NA
395	NA	NA	13	2	394	19.7	NA	NA	NA	NA	NA	NA	NA
396	NA	NA	13	2	395	19.75	NA	NA	NA	NA	NA	NA	NA
397	NA	NA	13	2	396	19.8	NA	NA	NA	NA	NA	NA	NA
398	NA	NA	13	2	397	19.85	NA	NA	NA	NA	NA	NA	NA
399	NA	NA	13	2	398	19.9	NA	NA	NA	NA	NA	NA	NA
400	NA	NA	13	2	399	19.95	NA	NA	NA	NA	NA	NA	NA
401	NA	NA	13	2	400	20	NA	NA	NA	NA	NA	NA	NA
402	NA	NA	13	2	401	20.05	NA	NA	NA	NA	NA	NA	NA
403	NA	NA	13	2	402	20.1	NA	NA	NA	NA	NA	NA	NA
404	NA	NA	13	2	403	20.15	NA	NA	NA	NA	NA	NA	NA
405	NA	NA	13	2	404	20.2	NA	NA	NA	NA	NA	NA	NA
406	NA	NA	13	2	405	20.25	NA	NA	NA	NA	NA	NA	NA
407	NA	NA	13	2	406	20.3	NA	NA	NA	NA	NA	NA	NA
408	NA	NA	13	2	407	20.35	NA	NA	NA	NA	NA	NA	NA
409	NA	NA	13	2	408	20.4	NA	NA	NA	NA	NA	NA	NA
410	NA	NA	13	2	409	20.45	NA	NA	NA	NA	NA	NA	NA
411	NA	NA	13	2	410	20.5	NA	NA	NA	NA	NA	NA	NA
412	NA	NA	13	2	411	20.55	NA	NA	NA	NA	NA	NA	NA
413	NA	NA	13	2	412	20.6	NA	NA	NA	NA	NA	NA	NA
414	NA	NA	13	2	413	20.65	NA	NA	NA	NA	NA	NA	NA
415	NA	NA	13	2	414	20.7	NA	NA	NA	NA	NA	NA	NA
416	NA	NA	13	2	415	20.75	NA	NA	NA	NA	NA	NA	NA
417	NA	NA	13	2	416	20.8	NA	NA	NA	NA	NA	NA	NA
418	NA	NA	13	2	417	20.85	NA	NA	NA	NA	NA	NA	NA
419	NA	NA	13	2	418	20.9	NA	NA	NA	NA	NA	NA	NA
420	NA	NA	13	2	419	20.95	NA	NA	NA	NA	NA	NA	NA
421	NA	NA	13	2	420	21	NA	NA	NA	NA	NA	NA	NA
422	NA	NA	13	2	421	21.05	NA	NA	NA	NA	NA	NA	NA
423	NA	NA	13	2	422	21.1	NA	NA	NA	NA	NA	NA	NA
424	NA	NA	13	2	423	21.15	NA	NA	NA	NA	NA	NA	NA
425	NA	NA	13	2	424	21.2	NA	NA	NA	NA	NA	NA	NA
426	NA	NA	13	2	425	21.25	NA	NA	NA	NA	NA	NA	NA
427	NA	NA	13	2	426	21.3	NA	NA	NA	NA	NA	NA	NA
428	NA	NA	13	2	427	21.35	NA	NA	NA	NA	NA	NA	NA
429	NA	NA	13	2	428	21.4	NA	NA	NA	NA	NA	NA	NA
430	NA	NA	13	2	429	21.45	NA	NA	NA	NA	NA	NA	NA
431	NA	NA	13	2	430	21.5	NA	NA	NA	NA	NA	NA	NA
432	NA	NA	13	2	431	21.55	NA	NA	NA	NA	NA	NA	NA
433	NA	NA	13	2	432	21.6	NA	NA	NA	NA	NA	NA	NA
434	NA	NA	13	2	433	21.65	NA	NA	NA	NA	NA	NA	NA
435	NA	NA	13	2	434	21.7	NA	NA	NA	NA	NA	NA	NA
436	NA	NA	13	2	435	21.75	NA	NA	NA	NA	NA	NA	NA
437	NA	NA	13	2	436	21.8	NA	NA	NA	NA	NA	NA	NA
438	NA	NA	13	2	437	21.85	NA	NA	NA	NA	NA	NA	NA
439	NA	NA	13	2	438	21.9	NA	NA	NA	NA	NA	NA	NA
440	NA	NA	13	2	439	21.95	NA	NA	NA	NA	NA	NA	NA
441	NA	NA	13	2	440	22	NA	NA	NA	NA	NA	NA	NA
442	NA	NA	13	2	441	22.05	NA	NA	NA	NA	NA	NA	NA
443	NA	NA	13	2	442	22.1	NA	NA	NA	NA	NA	NA	NA
444	NA	NA	13	2	443	22.15	NA	NA	NA	NA	NA	NA	NA
445	NA	NA	13	2	444	22.2	NA	NA	NA	NA	NA	NA	NA
446	NA	NA	13	2	445	22.25	NA	NA	NA	NA	NA	NA	NA
447	NA	NA	13	2	446	22.3	NA	NA	NA	NA	NA	NA	NA
448	NA	NA	13	2	447	22.35	NA	NA	NA	NA	NA	NA	NA
449	NA	NA	13	2	448	22.4	NA	NA	NA	NA	NA	NA	NA
450	NA	NA	13	2	449	22.45	NA	NA	NA	NA	NA	NA	NA
451	NA	NA	13	2	450	22.5	NA	NA	NA	NA	NA	NA	NA
452	NA	NA	13	2	451	22.55	NA	NA	NA	NA	NA	NA	NA
453	NA	NA	13	2	452	22.6	NA	NA	NA	NA	NA	NA	NA
454	NA	NA	13	2	453	22.65	NA	NA	NA	NA	NA	NA	NA
455	NA	NA	13	2	454	22.7	NA	NA	NA	NA	NA	NA	NA
456	NA	NA	13	2	455	22.75	NA	NA	NA	NA	NA	NA	NA
457	NA	NA	13	2	456	22.8	NA	NA	NA	NA	NA	NA	NA
458	NA	NA	13	2	457	22.85	NA	NA	NA	NA	NA	NA	NA
459	NA	NA	13	2	458	22.9	NA	NA	NA	NA	NA	NA	NA
460	NA	NA	13	2	459	22.95	NA	NA	NA	NA	NA	NA	NA
461	NA	NA	13	2	460	23	NA	NA	NA	NA	NA	NA	NA
462	NA	NA	13	2	461	23.05	NA	NA	NA	NA	NA	NA	NA
463	NA	NA	13	2	462	23.1	NA	NA	NA	NA	NA	NA	NA
464	NA	NA	13	2	463	23.15	NA	NA	NA	NA	NA	NA	NA
465	NA	NA	13	2	464	23.2	NA	NA	NA	NA	NA	NA	NA
466	NA	NA	13	2	465	23.25	NA	NA	NA	NA	NA	NA	NA
467	NA	NA	13	2	466	23.3	NA	NA	NA	NA	NA	NA	NA
468	NA	NA	13	2	467	23.35	NA	NA	NA	NA	NA	NA	NA
469	NA	NA	13	2	468	23.4	NA	NA	NA	NA	NA	NA	NA
470	NA	NA	13	2	469	23.45	NA	NA	NA	NA	NA	NA	NA
471	NA	NA	13	2	470	23.5	NA	NA	NA	NA	NA	NA	NA
472	NA	NA	13	2	471	23.55	NA	NA	NA	NA	NA	NA	NA
473	NA	NA	13	2	472	23.6	NA	NA	NA	NA	NA	NA	NA
474	NA	NA	13	2	473	23.65	NA	NA	NA	NA	NA	NA	NA
475	NA	NA	13	2	474	23.7	NA	NA	NA	NA	NA	NA	NA
476	NA	NA	13	2	475	23.75	NA	NA	NA	NA	NA	NA	NA
477	NA	NA	13	2	476	23.8	NA	NA	NA	NA	NA	NA	NA
478	NA	NA	13	2	477	23.85	NA	NA	NA	NA	NA	NA	NA
479	NA	NA	13	2	478	23.9	NA	NA	NA	NA	NA	NA	NA
480	NA	NA	13	2	479	23.95	NA	NA	NA	NA	NA	NA	NA
481	NA	NA	13	2	480	24	NA	NA	NA	NA	NA	NA	NA
482	NA	NA	13	2	481	24.05	NA	NA	NA	NA	NA	NA	NA
483	NA	NA	13	2	482	24.1	NA	NA	NA	NA	NA	NA	NA
484	NA	NA	13	2	483	24.15	NA	NA	NA	NA	NA	NA	NA
485	NA	NA	13	2	484	24.2	NA	NA	NA	NA	NA	NA	NA
486	NA	NA	13	2	485	24.25	NA	NA	NA	NA	NA	NA	NA
487	NA	NA	13	2	486	24.3	NA	NA	NA	NA	NA	NA	NA
488	NA	NA	13	2	487	24.35	NA	NA	NA	NA	NA	NA	NA
489	NA	NA	13	2	488	24.4	NA	NA	NA	NA	NA	NA	NA
490	NA	NA	13	2	489	24.45	NA	NA	NA	NA	NA	NA	NA
491	NA	NA	13	2	490	24.5	NA	NA	NA	NA	NA	NA	NA
492	NA	NA	13	2	491	24.55	NA	NA	NA	NA	NA	NA	NA
493	NA	NA	13	2	492	24.6	NA	NA	NA	NA	NA	NA	NA
494	NA	NA	13	2	493	24.65	NA	NA	NA	NA	NA	NA	NA
495	NA	NA	13	2	494	24.7	NA	NA	NA	NA	NA	NA	NA
496	NA	NA	13	2	495	24.75	NA	NA	NA	NA	NA	NA	NA
497	NA	NA	13	2	496	24.8	NA	NA	NA	NA	NA	NA	NA
498	NA	NA	13	2	497	24.85	NA	NA	NA	NA	NA	NA	NA
499	NA	NA	13	2	498	24.9	NA	NA	NA	NA	NA	NA	NA
500	NA	NA	13	2	499	24.95	NA	NA	NA	NA	NA	NA	NA
501	NA	NA	13	2	500	25	NA	NA	NA	NA	NA	NA	NA
502	NA	NA	13	2	501	25.05	NA	NA	NA	NA	NA	NA	NA
503	NA	NA	13	2	502	25.1	NA	NA	NA	NA	NA	NA	NA
504	NA	NA	13	2	503	25.15	NA	NA	NA	NA	NA	NA	NA
505	NA	NA	13	2	504	25.2	NA	NA	NA	NA	NA	NA	NA
506	NA	NA	13	2	505	25.25	NA	NA	NA	NA	NA	NA	NA
507	NA	NA	13	2	506	25.3	NA	NA	NA	NA	NA	NA	NA
508	NA	NA	13	2	507	25.35	NA	NA	NA	NA	NA	NA	NA
509	NA	NA	13	2	508	25.4	NA	NA	NA	NA	NA	NA	NA
510	NA	NA	13	2	509	25.45	NA	NA	NA	NA	NA	NA	NA
511	NA	NA	13	2	510	25.5	NA	NA	NA	NA	NA	NA	NA
512	NA	NA	13	2	511	25.55	NA	NA	NA	NA	NA	NA	NA
513	NA	NA	13	2	512	25.6	NA	NA	NA	NA	NA	NA	NA
514	NA	NA	13	2	513	25.65	NA	NA	NA	NA	NA	NA	NA
515	NA	NA	13	2	514	25.7	NA	NA	NA	NA	NA	NA	NA
516	NA	NA	13	2	515	25.75	NA	NA	NA	NA	NA	NA	NA
517	NA	NA	13	2	516	25.8	NA	NA	NA	NA	NA	NA	NA
518	NA	NA	13	2	517	25.85	NA	NA	NA	NA	NA	NA	NA
519	NA	NA	13	2	518	25.9	NA	NA	NA	NA	NA	NA	NA
520	NA	NA	13	2	519	25.95	NA	NA	NA	NA	NA	NA	NA
521	NA	NA	13	2	520	26	NA	NA	NA	NA	NA	NA	NA
522	NA	NA	13	2	521	26.05	NA	NA	NA	NA	NA	NA	NA
523	NA	NA	13	2	522	26.1	NA	NA	NA	NA	NA	NA	NA
524	NA	NA	13	2	523	26.15	NA	NA	NA	NA	NA	NA	NA
525	NA	NA	13	2	524	26.2	NA	NA	NA	NA	NA	NA	NA
526	NA	NA	13	2	525	26.25	NA	NA	NA	NA	NA	NA	NA
527	NA	NA	13	2	526	26.3	NA	NA	NA	NA	NA	NA	NA
528	NA	NA	13	2	527	26.35	NA	NA	NA	NA	NA	NA	NA
529	NA	NA	13	2	528	26.4	NA	NA	NA	NA	NA	NA	NA
530	NA	NA	13	2	529	26.45	NA	NA	NA	NA	NA	NA	NA
531	NA	NA	13	2	530	26.5	NA	NA	NA	NA	NA	NA	NA
532	NA	NA	13	2	531	26.55	NA	NA	NA	NA	NA	NA	NA
533	NA	NA	13	2	532	26.6	NA	NA	NA	NA	NA	NA	NA
534	NA	NA	13	2	533	26.65	NA	NA	NA	NA	NA	NA	NA
535	NA	NA	13	2	534	26.7	NA	NA	NA	NA	NA	NA	NA
536	NA	NA	13	2	535	26.75	NA	NA	NA	NA	NA	NA	NA
537	NA	NA	13	2	536	26.8	NA	NA	NA	NA	NA	NA	NA
538	NA	NA	13	2	537	26.85	NA	NA	NA	NA	NA	NA	NA
539	NA	NA	13	2	538	26.9	NA	NA	NA	NA	NA	NA	NA
540	NA	NA	13	2	539	26.95	NA	NA	NA	NA	NA	NA	NA
541	NA	NA	13	2	540	27	NA	NA	NA	NA	NA	NA	NA
542	NA	NA	13	2	541	27.05	NA	NA	NA	NA	NA	NA	NA
543	NA	NA	13	2	542	27.1	NA	NA	NA	NA	NA	NA	NA
544	NA	NA	13	2	543	27.15	NA	NA	NA	NA	NA	NA	NA
545	NA	NA	13	2	544	27.2	NA	NA	NA	NA	NA	NA	NA
546	NA	NA	13	2	545	27.25	NA	NA	NA	NA	NA	NA	NA
547	NA	NA	13	2	546	27.3	NA	NA	NA	NA	NA	NA	NA
548	NA	NA	13	2	547	27.35	NA	NA	NA	NA	NA	NA	NA
549	NA	NA	13	2	548	27.4	NA	NA	NA	NA	NA	NA	NA
550	NA	NA	13	2	549	27.45	NA	NA	NA	NA	NA	NA	NA
551	NA	NA	13	2	550	27.5	NA	NA	NA	NA	NA	NA	NA
552	NA	NA	13	2	551	27.55	NA	NA	NA	NA	NA	NA	NA
553	NA	NA	13	2	552	27.6	NA	NA	NA	NA	NA	NA	NA
554	NA	NA	13	2	553	27.65	NA	NA	NA	NA	NA	NA	NA
555	NA	NA	13	2	554	27.7	NA	NA	NA	NA	NA	NA	NA
556	NA	NA	13	2	555	27.75	NA	NA	NA	NA	NA	NA	NA
557	NA	NA	13	2	556	27.8	NA	NA	NA	NA	NA	NA	NA
558	NA	NA	13	2	557	27.85	NA	NA	NA	NA	NA	NA	NA
559	NA	NA	13	2	558	27.9	NA	NA	NA	NA	NA	NA	NA
560	NA	NA	13	2	559	27.95	NA	NA	NA	NA	NA	NA	NA
561	NA	NA	13	2	560	28	NA	NA	NA	NA	NA	NA	NA
562	NA	NA	13	2	561	28.05	NA	NA	NA	NA	NA	NA	NA
563	NA	NA	13	2	562	28.1	NA	NA	NA	NA	NA	NA	NA
564	NA	NA	13	2	563	28.15	NA	NA	NA	NA	NA	NA	NA
565	NA	NA	13	2	564	28.2	NA	NA	NA	NA	NA	NA	NA
566	NA	NA	13	2	565	28.25	NA	NA	NA	NA	NA	NA	NA
567	NA	NA	13	2	566	28.3	NA	NA	NA	NA	NA	NA	NA
568	NA	NA	13	2	567	28.35	NA	NA	NA	NA	NA	NA	NA
569	NA	NA	13	2	568	28.4	NA	NA	NA	NA	NA	NA	NA
570	NA	NA	13	2	569	28.45	NA	NA	NA	NA	NA	NA	NA
571	NA	NA	13	2	570	28.5	NA	NA	NA	NA	NA	NA	NA
572	NA	NA	13	2	571	28.55	NA	NA	NA	NA	NA	NA	NA
573	NA	NA	13	2	572	28.6	NA	NA	NA	NA	NA	NA	NA
574	NA	NA	13	2	573	28.65	NA	NA	NA	NA	NA	NA	NA
575	NA	NA	13	2	574	28.7	NA	NA	NA	NA	NA	NA	NA
576	NA	NA	13	2	575	28.75	NA	NA	NA	NA	NA	NA	NA
577	NA	NA	13	2	576	28.8	NA	NA	NA	NA	NA	NA	NA
578	NA	NA	13	2	577	28.85	NA	NA	NA	NA	NA	NA	NA
579	NA	NA	13	2	578	28.9	NA	NA	NA	NA	NA	NA	NA
580	NA	NA	13	2	579	28.95	NA	NA	NA	NA	NA	NA	NA
581	NA	NA	13	2	580	29	NA	NA	NA	NA	NA	NA	NA
582	NA	NA	13	2	581	29.05	NA	NA	NA	NA	NA	NA	NA
583	NA	NA	13	2	582	29.1	NA	NA	NA	NA	NA	NA	NA
584	NA	NA	13	2	583	29.15	NA	NA	NA	NA	NA	NA	NA
585	NA	NA	13	2	584	29.2	NA	NA	NA	NA	NA	NA	NA
586	NA	NA	13	2	585	29.25	NA	NA	NA	NA	NA	NA	NA
587	NA	NA	13	2	586	29.3	NA	NA	NA	NA	NA	NA	NA
588	NA	NA	13	2	587	29.35	NA	NA	NA	NA	NA	NA	NA
589	NA	NA	13	2	588	29.4	NA	NA	NA	NA	NA	NA	NA
590	NA	NA	13	2	589	29.45	NA	NA	NA	NA	NA	NA	NA
591	NA	NA	13	2	590	29.5	NA	NA	NA	NA	NA	NA	NA
592	NA	NA	13	2	591	29.55	NA	NA	NA	NA	NA	NA	NA
593	NA	NA	13	2	592	29.6	NA	NA	NA	NA	NA	NA	NA
594	NA	NA	13	2	593	29.65	NA	NA	NA	NA	NA	NA	NA
595	NA	NA	13	2	594	29.7	NA	NA	NA	NA	NA	NA	NA
596	NA	NA	13	2	595	29.75	NA	NA	NA	NA	NA	NA	NA
597	NA	NA	13	2	596	29.8	NA	NA	NA	NA	NA	NA	NA
598	NA	NA	13	2	597	29.85	NA	NA	NA	NA	NA	NA	NA
599	NA	NA	13	2	598	29.9	NA	NA	NA	NA	NA	NA	NA
600	NA	NA	13	2	599	29.95	NA	NA	NA	NA	NA	NA	NA
601	NA	NA	13	2	600	30	NA	NA	NA	NA	NA	NA	NA
