# Supplementary material for: An automated feeding system for the African killifish reveals the impact of diet on lifespan and allows scalable assessment of associative learning
Source: eLife. 2022 Nov 10;11:e69008. doi: 10.7554/eLife.69008 (PMC9788828; doi:10.7554/eLife.69008)
Supplement: Figure 6—source data 3. [file elife-69008-fig6-data3.zip › Filtered and Interpolated Trajectories with Kinematics/t5_REC008 DLC_likelihood-euclidean-filtered_splines-interpolated_kinematics_02_resnet50_TrainAllTheThingsJun28shuffle1_1030000.csv]

	x2	y2	fishnum	recording_num	bodyparts_coords	seconds	velocity_x	velocity_y	velocity_xy	velocity_xy_5frame	velocity_xy_10frame	velocity_xy_20frame	velocity_xy_40frame
1	21.166247862463	82.3452066455641	5	8	0	0	0	0	0	NA	NA	NA	NA
2	36.0054385749753	82.6131077637094	5	8	1	0.05	296.783814250246	5.35802236290579	296.832176161153	NA	NA	NA	NA
3	47.1889531449852	82.9293666582256	5	8	2	0.1	223.670291400198	6.3251778903242	223.759708460647	157.614278085137	NA	NA	NA
4	55.2055375724926	83.2736933291128	5	8	3	0.15	160.331688550148	6.88653341774398	160.479514879175	170.283159932096	NA	NA	NA
5	60.5439378574975	83.6257977763709	5	8	4	0.2	106.768005700098	7.04208894516199	106.999990924709	116.838354336376	90.6812302172966	NA	NA
6	63.6929	83.96539	5	8	5	0.25	62.9792428500501	6.79184447258194	63.3444092347962	73.5306325712917	91.0887207773124	NA	NA
7	65.14117	84.27218	5	8	6	0.3	28.9654	6.13580000000013	29.6081481825528	43.2083671606839	63.4651328416586	NA	NA
8	65.3921557547636	84.531731248813	5	8	7	0.35	5.01971509527209	5.19102497625994	7.22109963522572	23.7481823494564	44.7019959446882	NA	NA
9	65.0079127506207	84.7530211086492	5	8	8	0.4	-7.68486008285805	4.42579719672381	8.86818782613637	11.8942816225288	33.5229770167235	NA	NA
10	64.5651583711675	84.9508804141608	5	8	9	0.45	-8.85508758906411	3.95718611023227	9.69906686857104	10.0919113469413	28.9354237535254	76.7957380754833	NA
11	64.64061	85.14014	5	8	10	0.5	1.50903257664993	3.78519171678391	4.07490560015815	15.8733593180846	29.8951376867028	82.4334119947039	NA
12	65.661433668601	85.2759252819103	5	8	11	0.55	20.4164733720202	2.71570563820603	20.596296804615	23.837586872763	35.3008928722713	73.407689405513	NA
13	67.45659	85.07454	5	8	12	0.6	35.90312662798	-4.0277056382061	36.1283394909426	34.1226651575944	43.8878119170851	68.1375975102431	NA
14	69.7507289472709	84.2599526449809	5	8	13	0.65	45.8827789454179	-16.291747100382	48.6893255995284	47.8959937508767	53.112306304613	66.0568689232262	NA
15	72.449463192118	82.8256123856149	5	8	14	0.7	53.9746848969421	-28.6868051873199	61.1244582927279	60.5098743976013	62.91024593367	66.5985086535094	NA
16	75.5036460984031	80.8323385601762	5	8	15	0.75	61.0836581257018	-39.8654765087741	72.9415485665697	71.9022645160855	73.7781032120955	69.1941470190313	NA
17	78.8641310299879	78.3409505069391	5	8	16	0.8	67.2096986316961	-49.827761064742	83.6657000382382	82.3870257364629	83.3502459693675	73.2705063707713	NA
18	82.4817713507344	75.4122675641778	5	8	17	0.85	72.3528064149301	-58.573658855226	93.0902900833634	91.6978267097455	91.5731990757981	78.1827358639341	NA
19	86.3074204245043	72.1071090701668	5	8	18	0.9	76.5129814753979	-66.1031698802199	101.113131701415	99.6602126733143	98.5907608297289	82.6517205931665	NA
20	90.2919316151594	68.4862943631802	5	8	19	0.95	79.690223813102	-72.4162941397319	107.678463159141	106.190617541134	104.261593553493	86.6409220123157	83.2898688185249
21	94.3861582865616	64.6106427814923	5	8	20	1	81.8845334280439	-77.5130316337581	112.753478384414	111.244133635511	108.49315635136	90.5416604456267	84.8551977797101
22	98.5409538025727	60.5409736633774	5	8	21	1.05	83.0959103202221	-81.393382362298	116.317724377335	114.794495922995	111.240119869271	92.1539058035936	78.7027840490248
23	102.707171527054	56.3381063471098	5	8	22	1.1	83.324354489626	-84.057346325352	118.357870555249	116.825360397241	112.477659810783	93.3533888715628	73.6050424952907
24	106.835664823869	52.0628601709638	5	8	23	1.15	82.5698659362999	-85.50492352292	118.864943138837	117.326100029405	112.19113488172	93.8709623969583	71.4280472163549
25	110.877287056878	47.7760544732136	5	8	24	1.2	80.8324446601802	-85.7361139550041	117.832785530372	116.289622197409	110.371598090962	95.7242811222716	70.2895918758929
26	114.782891589942	43.5385085921335	5	8	25	1.25	78.1120906612799	-84.7509176216019	115.257176545235	113.711185986055	107.305217679158	94.5092073884304	69.9872314868668
27	118.503331786925	39.4110418659979	5	8	26	1.3	74.4088039396601	-82.549334522712	111.135335217353	109.587773840445	100.95756563782	95.3436765268586	69.7448552605774
28	121.989461011688	35.4544736330809	5	8	27	1.35	69.7225844952598	-79.13136465834	105.46568949848	103.917835784682	95.1335786673275	95.5992734601631	71.210027938318
29	125.192132628092	31.7296232316568	5	8	28	1.4	64.0534323280801	-74.4970080284821	98.2478824107861	97.2843353289104	89.1511639641876	93.9294350732388	71.4181838945042
30	128.0622	28.29731	5	8	29	1.45	57.4013474381599	-68.646264633136	89.4830952515551	85.6255090782303	87.1869686910499	89.7839995615666	72.0559444359319
31	130.7952	25.23504	5	8	30	1.5	54.6600000000001	-61.2454	82.0896742663778	76.5559713485997	80.525258425501	87.2769835647162	72.3883131762685
32	132.8397	23.56157	5	8	31	1.55	40.89	-33.4694	52.8412039639522	68.71455408793	79.4472331844458	83.9978786925366	73.4742850213461
33	130.2477	25.08373	5	8	32	1.6	-51.8399999999997	30.4432	60.1180008503274	70.4561015974178	78.7208871095432	79.0724874803383	73.1542350330246
34	127.4958	24.01528	5	8	33	1.65	-55.0380000000001	-21.369	59.0407961074375	63.7661815220916	75.6677352647576	76.7992255094837	72.4958854323583
35	123.5883	21.0429	5	8	34	1.7	-78.15	-59.4476	98.190832798994	73.2689572906614	69.1964010321716	73.9806750982764	72.2341442580143
36	122.2652	19.0023	5	8	35	1.75	-26.4620000000002	-40.812	48.6400738897466	80.8858028704866	67.2487494502745	70.7803159547024	71.8011870580375
37	118.1988	21.94207	5	8	36	1.8	-81.3279999999997	58.7954	100.355082806801	82.6209164415851	67.0381917472536	66.2192041503834	70.1773798082384
38	113.761	19.84085	5	8	37	1.85	-88.7560000000002	-42.0244	98.2022287494537	67.9367004669254	63.011396293349	64.2373200127019	69.2681523692753
39	110.6279	21.12438	5	8	38	1.9	-62.662	25.6706	67.7163639629299	70.7313173784573	64.4472870547797	60.1846471958419	66.9846060820125
40	110.3165	19.92568	5	8	39	1.95	-6.22799999999984	-23.974	24.7697529256954	60.8074262038458	60.7743815055028	57.4709668595481	67.8369430605627
41	108.5732	22.52605	5	8	40	2	-34.8660000000001	52.0074	62.6131584474063	45.1369897162113	61.0353734839038	54.2349659069102	66.4403590408333
42	106.0688	22.93008	5	8	41	2.05	-50.0880000000001	8.08059999999998	50.7356269337436	46.2736576679743	52.991175116321	54.7946642390987	64.3322260311268
43	105.582	22.06516	5	8	42	2.1	-9.73600000000005	-17.2984	19.850046311281	53.6120625440803	49.7537529158607	52.9550811944864	61.961757405667
44	104.1741	18.67597	5	8	43	2.15	-28.158	-67.7838	73.3997037217453	51.3394295893501	44.7015591269262	51.1208084677583	59.4727114852212
45	103.1798	21.58376	5	8	44	2.2	-19.8859999999999	58.1558	61.4617773062251	45.1749240287963	45.7455326869247	48.7440073937569	57.2171602026758
46	102.4566	19.12543	5	8	45	2.25	-14.4640000000001	-49.1666	51.2499936737557	54.37051611551	41.2211823635459	49.0931667276446	54.7389782316903
47	103.3853	18.76648	5	8	46	2.3	18.5740000000001	-7.179	19.9130991309742	43.1294605858781	42.5511367309437	45.0110830896182	52.3337666548872
48	102.0726	21.78478	5	8	47	2.35	-26.2540000000001	60.366	65.8280067448499	37.8790028297691	42.8987660956238	42.9370312783875	49.9964210229856
49	101.414	21.23218	5	8	48	2.4	-13.1719999999999	-11.052	17.1944260735855	31.1029351377417	37.7943298807369	40.0397770907862	48.5203764116365
50	102.5323	22.59184	5	8	49	2.45	22.3660000000001	27.1932	35.2094885256802	39.9273494330912	36.713633282011	45.8898865595589	47.3218254534106
51	103.4005	22.614	5	8	50	2.5	17.3639999999997	0.44319999999999	17.3696552136187	31.4270160757375	37.1509599713854	45.6037345169504	45.6426456592823
52	104.219	19.51863	5	8	51	2.55	16.37	-61.9074	64.0351706077215	32.4591991755958	37.0309910629154	44.6665733697169	44.4117860249988
53	104.8951	20.46899	5	8	52	2.6	13.5220000000001	19.0072	23.3263399580818	35.5482637342529	36.1203096409144	44.8510273309958	43.2335514955176
54	103.8246	20.14738	5	8	53	2.65	-21.4099999999999	-6.43220000000007	22.3553415728769	43.1989848050291	35.3779950546463	42.1461974609587	42.9951597104523
55	104.794	22.48726	5	8	54	2.7	19.3879999999999	46.7976	50.6548113189655	34.1346326927397	46.034240432193	40.4536453070753	41.7726425585689
56	105.9098	19.93974	5	8	55	2.75	22.3160000000001	-50.9504	55.6232605675	40.8136032060913	49.986286670355	38.6976405086782	40.8592754169111
57	106.82	20.15657	5	8	56	2.8	18.2039999999998	4.33659999999996	18.7134100462741	38.2967909336967	46.78201000849	38.4483291593909	39.1134083634512
58	104.1594	21.13863	5	8	57	2.85	-53.2119999999998	19.6412	56.7211925248401	56.5202171301332	46.8032885663677	35.7555220332693	37.7691293121417
59	103.8213	20.78595	5	8	58	2.9	-6.76200000000023	-7.05359999999999	9.77128021090394	56.7735885356808	46.4980650411805	36.8561056274311	40.4845733034215
60	106.1501	27.48109	5	8	59	2.95	46.576	133.9028	141.771942301148	59.4293873242404	44.1936573321396	37.1726840472731	40.9200164225041
61	107.9234	29.70519	5	8	60	3	35.4660000000001	44.4820000000001	56.8901175952381	52.7929739266441	40.2443210459709	37.0503254116545	42.1799246483574
62	107.894	31.30454	5	8	61	3.05	-0.587999999999909	31.987	31.9924039890721	54.6993391486642	39.8656672558664	34.0289078108989	44.4296817786351
63	108.9399	31.84428	5	8	62	3.1	20.9179999999998	10.7948	23.5391255368587	31.867097534146	35.3907344256241	33.5120217965489	46.8204965694807
64	108.7859	30.89149	5	8	63	3.15	-3.07999999999993	-19.0558	19.3031063210044	23.715053556261	38.334216200216	34.8695109531462	53.1841041888532
65	108.0596	32.06553	5	8	64	3.2	-14.5259999999999	23.4808	27.6107342285568	20.3019471874923	28.3111276623532	34.8012777233809	60.2082435727875
66	108.8626	32.14053	5	8	65	3.25	16.0599999999999	1.49999999999991	16.1298977058132	17.9884949246041	24.114364152954	32.6253841061775	61.3755277477637
67	109.3432	31.56952	5	8	66	3.3	9.61199999999991	-11.4202	14.9268721452285	21.9690932517678	21.2758056133078	33.2157336372841	62.6328133503477
68	109.6773	32.0662	5	8	67	3.35	6.68200000000013	9.93360000000003	11.9718642224176	24.7551577905603	20.2207550267301	32.6012273458959	62.556131004514
69	109.7146	34.02615	5	8	68	3.4	0.746000000000038	39.199	39.206097956823	24.513674749647	23.2409568651119	40.9293695160567	63.3318830301645
70	110.4557	32.08581	5	8	69	3.45	14.8219999999998	-38.8068	41.5410569225193	22.2496640391234	25.4088981146223	35.9501462854494	64.0048137681714
71	111.2018	32.07981	5	8	70	3.5	14.9220000000003	-0.120000000000005	14.9224825012465	22.4530151288561	25.0064471663841	38.7561147797644	64.9395767264226
72	111.2543	31.90728	5	8	71	3.55	1.0499999999999	-3.45060000000004	3.6068185926104	24.5128204784559	26.5658000187018	44.1927901875533	64.2193385724003
73	110.622	31.7591	5	8	72	3.6	-12.646	-2.9636	12.9886196710813	26.0626384386842	29.8117202661676	48.7899658079656	65.147390207422
74	112.4751	33.40011	5	8	73	3.65	37.062	32.8202	49.5051247048222	25.4992195831213	43.5245228318974	64.2220109167478	66.809755116068
75	112.8488	35.83612	5	8	74	3.7	7.47399999999999	48.7202000000001	49.2901467236608	30.8819359982803	43.5891649085456	79.9628418384998	67.2017345226648
76	113.241	36.29713	5	8	75	3.75	7.84400000000005	9.22020000000003	12.1053882234318	37.1704254034792	53.3978654065748	84.0534149868492	66.7156984748443
77	114.0488	35.00245	5	8	76	3.8	16.156	-25.8936	30.5204006684054	62.5362251853389	67.1097747617988	86.8172975413045	70.3268756530139
78	114.8037	37.09181	5	8	77	3.85	15.0980000000001	41.7872	44.4310666970758	61.1156913784071	77.359176589201	89.3567399757587	70.7640647984258
79	117.6719	45.42894	5	8	78	3.9	57.3639999999997	166.7426	176.334123614121	81.2965112300284	105.203064968384	89.8076604328979	75.8923184153269
80	119.7681	45.19356	5	8	79	3.95	41.9240000000002	-4.70759999999999	42.1874776890017	103.337613525317	134.516785562377	90.8369434890698	78.1751344254809
81	124.8403	47.68367	5	8	80	4	101.444	49.8022	113.009487481538	117.547927774923	143.100382807314	92.8288280411908	80.3567321168692
82	124.5988	54.71582	5	8	81	4.05	-4.83000000000004	140.643	140.72591214485	147.869904751429	147.068795063907	94.4097693339016	80.342352642357
83	130.0467	56.62919	5	8	82	4.1	108.958	38.2674	115.482637945104	207.917879746347	148.90175968535	96.7827586182951	81.4416013400157
84	137.083467108498	71.439729842723	5	8	83	4.15	140.735342169961	296.21079685446	327.944008496649	204.9042543846	136.090798033898	98.7499992789899	82.7223337307979
85	142.5951	87.6497	5	8	84	4.2	110.23265783004	324.19940314554	342.427352663596	190.799976602497	138.084722069594	99.6021913219487	82.277559632858
86	145.5338	91.56701	5	8	85	4.25	58.7740000000002	78.3462	97.9413606728027	180.255591595777	132.259790675807	100.806012843511	82.7410628642245
87	146.9461	94.78059	5	8	86	4.3	28.2459999999998	64.2716000000001	70.204523234333	124.311691316368	121.709763906004	107.438017668744	82.8047974746003
88	150.0513	95.23336	5	8	87	4.35	62.1039999999999	9.05540000000002	62.7607129115021	68.2515643928404	116.206340647389	108.926902250956	83.1123686212932
89	152.4082	94.72441	5	8	88	4.4	47.1379999999999	-10.179	48.2245070996064	59.6153269670131	92.2969335895961	110.855267314597	83.1672525151645
90	155.470512917999	94.2032935733148	5	8	89	4.45	61.2462583599802	-10.4223285337042	62.1267180459575	52.619551209512	64.6875970815202	120.400122565512	82.9129430634334
91	158.057224306385	93.3057325951493	5	8	90	4.5	51.7342277677199	-17.95121956331	54.7601735436666	52.1570896990017	58.5116428797077	121.957349453974	83.5206658782454
92	157.8844	91.55295	5	8	91	4.55	-3.45648612769992	-35.055651902986	35.2256444468275	60.2821758628241	67.8072402735803	116.491915097161	84.6875089077889
93	155.8336	89.33276	5	8	92	4.6	-41.0160000000002	-44.4038	60.4484053589507	61.1236297701999	68.9520448165618	114.093236872066	85.3672690621079
94	160.21	88.56928	5	8	93	4.65	87.5280000000004	-15.2695999999997	88.8499379187181	57.4079587924022	85.6197365952958	101.222656544848	84.7063964996404
95	162.9012	86.63074	5	8	94	4.7	53.8239999999996	-38.7708000000001	66.3339875828369	82.9949293376486	102.715523061431	84.5922774272162	84.2771197552678
96	162.0885	85.01447	5	8	95	4.75	-16.2539999999996	-32.3254	36.1818186546777	85.7469999341218	111.654908232141	81.4287107415998	84.7421609381434
97	169.1422	80.91585	5	8	96	4.8	141.074	-81.9723999999999	163.160497173059	110.957297327768	111.274066288317	78.7922974078961	84.4388470537859
98	168.0561	84.46377	5	8	97	4.85	-21.7220000000003	70.9583999999998	74.208758341317	144.307416352662	111.980133096742	76.8679972668276	84.1374672020341
99	178.5908	82.34796	5	8	98	4.9	210.694	-42.3161999999999	214.901424886947	165.901857671881	110.1483795001	76.5268445974311	80.4760346962984
100	180.8323	70.91132	5	8	99	4.95	44.83	-228.7328	233.084582707308	139.553203238986	104.496957772912	74.988942637797	80.1172544512857
101	177.2641	77.17382	5	8	100	5	-71.3639999999998	125.25	144.154025250771	138.213266259363	104.345778603492	74.2125037153	78.5763946010918
102	178.6825	76.49873	5	8	101	5.05	28.3679999999998	-13.5018000000002	31.417225008584	109.339461672432	89.7773545422119	74.9652484816761	75.6357473142669
103	177.6999	79.728	5	8	102	5.1	-19.6519999999998	64.5854	67.5090734432046	64.6864991931626	84.7839497170934	73.9517795059206	73.4333295103275
104	179.3991	76.63773	5	8	103	5.15	33.9839999999998	-61.8053999999998	70.532401952294	42.7896995351031	67.4339525995663	70.6627937202909	66.9493478435432
105	179.3238	77.12291	5	8	104	5.2	-1.50599999999997	9.70359999999999	9.81977031095941	40.0015058454382	47.2623622141631	68.9520481885868	63.6251184787168
106	181.0125	77.51447	5	8	105	5.25	33.7739999999997	7.83119999999997	34.6700269604737	31.3546331748239	36.7700991984585	68.6783090327757	67.6400548104232
107	181.7372	78.00269	5	8	106	5.3	14.4940000000003	9.76439999999997	17.4762565602593	25.5284435267002	38.6564306750352	61.4396764388281	70.5673314364774
108	181.9681	76.81112	5	8	107	5.35	4.61799999999982	-23.8314	24.2747100901328	29.8382252351636	35.9234259150988	59.3480321531125	71.9493462309443
109	183.2391	78.44506	5	8	108	5.4	25.4200000000003	32.6787999999999	41.4014537116755	30.7504988618139	31.1772079404819	50.0968020779996	72.8758012065142
110	183.0902	80.00641	5	8	109	5.45	-2.97799999999995	31.2270000000001	31.3686788532766	37.3113555046321	33.4071386042614	39.8343863370589	71.6644582057785
111	184.4474	78.59016	5	8	110	5.5	27.1439999999996	-28.3250000000001	39.2313950937254	40.4922186553737	33.0108394620596	35.1954397482096	71.5095156983964
112	186.4391	80.12426	5	8	111	5.55	39.8340000000002	30.6820000000002	50.2805397743503	36.8259723542636	33.1019983354443	34.779579531373	70.7067013276496
113	188.1437	79.06114	5	8	112	5.6	34.092	-21.2624000000002	40.1790258438406	36.9760519733592	33.9121145891315	32.7734221485891	69.5956101800099
114	188.2035	77.90918	5	8	113	5.65	1.19599999999991	-23.0391999999998	23.0702222061251	35.2711800623053	32.759651556433	32.6760391422383	68.085492436642
115	189.7653	78.28317	5	8	114	5.7	31.2360000000001	7.47979999999984	32.1190769487544	28.8926411662566	32.4064104599547	42.6579595302174	66.8423975250087
116	190.7478	77.10334	5	8	115	5.75	19.6500000000003	-23.5965999999999	30.7070355384561	27.3320105228893	33.6207802979606	53.8513988792467	66.0975366938607
117	190.9984	77.98792	5	8	116	5.8	5.01199999999983	17.6916	18.3878452941066	28.6933307586024	30.9027283877108	62.3423654650587	62.30024726608
118	191.2052	79.59345	5	8	117	5.85	4.13599999999974	32.1106	32.3758726270042	27.8367689465503	29.6234183820795	67.0306951950611	60.6433983622429
119	191.5465	81.04778	5	8	118	5.9	6.82600000000036	29.0866	29.8768233846907	31.9703805336158	34.1748703439948	69.2247578155974	55.7137010436575
120	192.7783	80.39985	5	8	119	5.95	24.6359999999999	-12.9586	27.8362678884939	32.912815609165	51.9087804561734	68.33997377376	50.154252511549
121	195.1876	81.29079	5	8	120	6	48.186	17.8188	51.3750934737836	31.9148262412697	74.6919582964338	68.8065276814929	49.7320287399578
122	196.205	80.74405	5	8	121	6.05	20.3480000000002	-10.9348	23.1000206718524	39.6564099293872	91.5827325946731	66.4481541736231	52.8185854833822
123	197.4692	80.21796	5	8	122	6.1	25.2839999999998	-10.5217999999999	27.3859257875279	75.9807919657964	100.149275800991	65.2394408540992	54.6228362753841
124	200.1982	78.14137	5	8	123	6.15	54.5800000000003	-41.5318000000002	68.5847418252781	117.413536059252	105.689864074762	65.5081911529931	55.1257794592496
125	208.916831345077	72.3390180311673	5	8	124	6.2	174.372626901539	-116.047039376654	209.45817807054	150.252649580181	104.273537087565	64.7327468614306	57.0980702278927
126	219.8587	65.45561	5	8	125	6.25	218.83737309846	-137.668160623346	258.53881394106	168.383725360712	103.992275065025	63.5167643549456	61.5799602471435
127	227.841	60.55847	5	8	126	6.3	159.646	-97.9427999999999	187.2955882765	171.723318220136	101.993579959535	63.160818093332	65.9307098839854
128	232.683	57.18365	5	8	127	6.35	96.8399999999997	-67.4964	118.04130469018	132.566282209334	100.855463326119	61.9387645713733	70.2696187133848
129	235.9286	54.41798	5	8	128	6.4	64.9119999999999	-55.3134	85.282706122402	90.5710140707988	96.8415119619914	61.3306000093154	71.6786839872407
130	235.2545	54.30411	5	8	129	6.45	-13.4819999999996	-2.27739999999997	13.6729980165284	53.7345103388896	77.5567132666878	60.4741186860391	72.3832704256056
131	237.4309	53.22751	5	8	130	6.5	43.528	-21.532	48.5624732483839	33.3272012915262	52.3415704134575	64.2686177317061	73.8437688540312
132	237.2818	53.18282	5	8	131	6.55	-2.98200000000008	-0.893800000000056	3.11306961695376	21.9597057038465	34.7389035919909	70.8575914353915	75.0260445092814
133	236.9568	53.91409	5	8	132	6.6	-6.50000000000034	14.6254	16.0047594533628	22.5471443240416	23.7282533417559	76.4722504021791	78.1218002459369
134	238.104	53.0734	5	8	133	6.65	22.9440000000005	-16.8138	28.4452281840035	14.1121267561162	16.9713359438691	77.5755197762608	83.6499372685381
135	237.5505	53.69258	5	8	134	6.7	-11.0700000000003	12.3836	16.6101911175039	15.7432968450922	16.674700284513	71.538180925568	88.9336042666009
136	237.7962	53.48855	5	8	135	6.75	4.91399999999999	-4.08060000000006	6.38738540875689	14.1293053919857	24.544960398387	69.3085216150403	91.1936770289525
137	237.883	54.04527	5	8	136	6.8	1.73600000000022	11.1344000000001	11.2689200618339	11.9829661838917	39.7216029112476	69.5190543029121	92.4954923072924
138	238.1153	54.36689	5	8	137	6.85	4.64599999999962	6.43239999999992	7.93480218783023	10.8022562449845	52.0890374782392	73.5085422317086	96.683624036058
139	237.396	54.88364	5	8	138	6.9	-14.3860000000001	10.335	17.7135321435337	34.9777940406578	58.3095275905302	74.1326101588839	96.2244805570277
140	237.8967	55.07306	5	8	139	6.95	10.0140000000005	3.78839999999997	10.7066414229678	63.699908977403	65.5196485844483	76.4265670774513	98.7863418860106
141	232.6841	58.72269	5	8	140	7	-104.252	72.9926	127.265074387123	90.0487695644927	86.2754728166231	78.8810100265695	101.315382625512
142	225.502	61.61865	5	8	141	7.05	-143.642	57.9192	154.87949474556	104.636088997169	104.299205013833	83.6039348449397	101.984565742401
143	219.1862	64.59964	5	8	142	7.1	-126.316	59.6197999999998	139.679105123279	120.237040923912	123.288831121661	91.0041596377745	101.77722917572
144	214.9245	66.14286	5	8	143	7.15	-85.2340000000004	30.8644000000001	90.6501293069131	137.573151592588	131.293884373899	101.791683384083	101.051564942734
145	210.9212	68.0528	5	8	144	7.2	-80.0659999999999	38.1988000000001	88.7114010566849	144.898501050263	136.178433870389	113.134461671771	96.7183129405907
146	202.256	74.32545	5	8	145	7.25	-173.304	125.453	213.945627730505	156.52889267883	133.217059654752	118.870589702959	91.5937950492112
147	193.1862	77.39552	5	8	146	7.3	-181.396	61.4014	191.506242033935	157.951679750629	127.486266778632	121.830166521253	87.3232424035256
148	183.3166	76.73687	5	8	147	7.35	-197.392	-13.1730000000002	197.831063266111	152.119826816867	129.91928179731	131.428483500743	89.2223748094945
149	179.2064	79.38277	5	8	148	7.4	-82.2039999999998	52.9179999999999	97.7640646659086	128.860967716915	145.273839177636	131.11836110474	91.8480307323687
150	177.4835	81.8113	5	8	149	7.45	-34.4580000000002	48.5706000000002	59.5521363878747	110.074032507	160.749274759094	137.098565085982	97.3998206792047
151	172.8349	80.31799	5	8	150	7.5	-92.9719999999998	-29.8662000000002	97.6513322307482	103.30967091579	151.465706589296	138.362147519317	101.29951454465
152	168.0504	81.27145	5	8	151	7.55	-95.6900000000002	19.0692000000001	97.5715659843586	132.595998604643	139.361128028672	133.111540049411	102.930799065298
153	159.982	82.73723	5	8	152	7.6	-161.368	29.3155999999999	164.009255310059	169.378722701322	139.568135879824	127.082207949262	103.925985945396
154	150.859598238653	90.8526868354624	5	8	153	7.65	-182.44803522694	162.309136709248	244.195703110174	174.070445461676	130.942837835581	124.527610109207	103.707209436066
155	142.8172	99.991	5	8	154	7.7	-160.84796477306	182.766263290752	243.465756871269	168.648223550345	138.018696301575	121.898444955613	103.811496872361
156	137.6658	103.1741	5	8	155	7.75	-103.028	63.6619999999999	121.109946032521	175.826600843859	143.507235383883	113.879068483382	103.709119658063
157	134.8094	105.2363	5	8	156	7.8	-57.1279999999996	41.2440000000001	70.4604564277011	129.28967706652	138.73681332019	105.127430504139	104.236313313055
158	127.6564	112.2174	5	8	157	7.85	-143.06	139.622	199.90114177763	106.658669901828	124.245134101214	104.93620738728	105.402908529245
159	127.0913	112.3266	5	8	158	7.9	-11.302	2.18400000000003	11.5110842234778	112.944025306089	103.781381040778	109.563451305853	105.633772263208
160	122.5007	116.9503	5	8	159	7.95	-91.8120000000002	92.474	130.31072104781	108.825403090035	83.0476151521325	118.373074280958	106.251060321132
161	115.2914	119.4392	5	8	160	8	-144.186	49.778	152.536723053827	72.6636673585692	76.2924303774684	123.71801906273	103.788274343726
162	117.0202	121.2359	5	8	161	8.05	34.5760000000001	35.934	49.8673453474316	78.2730850150371	70.8937329796058	122.257663285657	100.315930284833
163	116.9886	122.19	5	8	162	8.1	-0.631999999999948	19.0819999999999	19.0924631202995	59.4365604024371	70.3042788947366	116.847812253018	96.8602304750427
164	115.0508	122.5863	5	8	163	8.15	-38.7560000000002	7.92599999999993	39.5581725058175	39.6408354488476	88.1840647761256	105.62273548805	95.8156735367184
165	113.8643	123.9484	5	8	164	8.2	-23.7299999999999	27.2420000000002	36.1280979848097	32.9620628691764	98.7274522603414	94.4885320729502	94.6236279034222
166	112.3011	126.1227	5	8	165	8.25	-31.2639999999999	43.4859999999998	53.5580982858799	67.944890430904	103.928802741577	88.5476496131659	90.0202653436272
167	112.047	125.3392	5	8	166	8.3	-5.08200000000016	-15.6699999999998	16.4734824490754	98.0950445372141	105.778513251124	86.6424601048574	85.4566586877791
168	112.8444	115.6717	5	8	167	8.35	15.9479999999999	-193.35	194.006600928938	138.018344118246	109.450490404822	79.377333557748	80.7954021890731
169	114.0583	106.234	5	8	168	8.4	24.2780000000002	-188.754	190.308943037368	168.216770034305	107.464089935321	80.1491834216755	78.9276460857461
170	117.747388274645	95.0389379666664	5	8	169	8.45	73.7817654929	-223.901240666672	235.744595889968	178.594963633071	105.929448993768	75.4035555562823	77.8997131373505
171	122.326	85.89354	5	8	170	8.5	91.5722345070998	-182.907959333328	204.550227866179	150.956090378741	100.802868848864	69.2144011681341	75.7196964389008
172	124.3929	83.17101	5	8	171	8.55	41.3380000000001	-54.4506000000001	68.3644504429021	116.833135333427	102.391187230109	67.5203205202552	73.4519809936437
173	121.6028	83.11757	5	8	172	8.6	-55.8019999999999	-1.0687999999999	55.8122346572863	73.8405538692901	88.4503882207593	66.6382530008235	70.2510711740858
174	121.8826	82.17345	5	8	173	8.65	5.59599999999989	-18.8824	19.6941678108012	33.3889676634216	72.1143020672255	67.1037369642297	64.5251063131852
175	122.912468697324	82.0353669968868	5	8	174	8.7	20.5973739464801	-2.76166006226418	20.7816885692824	26.1874108271471	52.0796588522232	67.348810851231	59.2356044621945
176	123.0268	82.02731	5	8	175	8.75	2.28662605351985	-0.161139937735868	2.29229683683621	25.9446860627781	34.4999995946918	66.1614622038723	56.7865474283935
177	121.6074	81.25098	5	8	176	8.8	-28.3879999999999	-15.5266	32.3566662615294	27.3954688010237	29.2621277893869	65.7858868714191	56.327029584659
178	118.8807	81.11821	5	8	177	8.85	-54.5339999999999	-2.65539999999987	54.5986108354415	30.3187638351564	23.8260155968247	56.6545969908657	53.4143516446741
179	117.673	81.71567	5	8	178	8.9	-24.1540000000001	11.9492	26.9480815020291	35.6110315259619	26.7433839931389	48.2918408656389	54.7078095281384
180	116.6762	83.17819	5	8	179	8.95	-19.9360000000001	29.2504	35.3981637399457	32.3368447516266	28.7681727086942	37.4263519937429	51.8354361900553
181	116.6386	81.741	5	8	180	9	-0.751999999999953	-28.7438	28.7536352908637	21.7073451308713	31.5200555588811	27.721373815072	48.5290365809275
182	115.9176	81.39601	5	8	181	9.05	-14.4200000000001	-6.89979999999991	15.9857323898532	26.091299185254	29.1805865127293	24.6462987016306	47.5669155537539
183	115.9088	81.32399	5	8	182	9.1	-0.175999999999874	-1.44040000000018	1.45111273166508	27.217581582232	24.858805760972	23.6543300951535	48.0098843472773
184	116.9666	83.52654	5	8	183	9.15	21.156	44.051	48.8678517739424	27.4290795918003	24.4693796640522	23.4274771383209	47.1732972568287
185	115.0175	84.16652	5	8	184	9.2	-38.982	12.7996000000002	41.0295757248355	26.024328273832	22.7730451352625	23.9826768514388	46.5719656557928
186	113.5603	83.85295	5	8	185	9.25	-29.144	-6.27139999999997	29.8111253387053	28.0102663910727	20.9427480354523	25.0254452436211	45.5306836817727
187	113.6852	83.42261	5	8	186	9.3	2.49799999999993	-8.60680000000002	8.96197580001196	22.8474601428505	20.0304696138743	26.0115990644606	45.4613296484465
188	113.9754	82.93313	5	8	187	9.35	5.80399999999997	-9.78960000000001	11.3808033178682	18.3285086882931	23.4826445934822	27.4513697316003	40.9939074462204
189	114.7863	82.1139	5	8	188	9.4	16.2180000000001	-16.3846000000001	23.0538205328315	14.4564164791044	20.1115702835029	29.2664356346014	36.6595301347081
190	114.0352	81.57962	5	8	189	9.45	-15.0219999999999	-10.6855999999999	18.4348184520487	14.0366109539165	19.1971809941835	28.2673168238282	32.1315435081094
191	114.4341	81.2421	5	8	190	9.5	7.97799999999995	-6.75040000000024	10.4506642927616	18.9550227958917	18.5308349283611	27.8436719937209	27.957944008903
192	114.1185	81.37681	5	8	191	9.55	-6.31200000000007	2.69420000000025	6.86294817407229	17.3756804241554	22.8426116161919	27.6135105872526	26.6788043736676
193	114.2299	83.172	5	8	192	9.6	2.22800000000007	35.9037999999998	35.9728625277443	20.0658533000738	30.0439337022285	29.381515693731	25.8075066422152
194	113.5156	83.42522	5	8	193	9.65	-14.2859999999999	5.06439999999998	15.1571086741501	22.6052533776177	34.0634916051505	27.2428575494277	25.4911957737145
195	114.2086	81.98943	5	8	194	9.7	13.86	-28.7157999999999	31.8856828316408	31.6486122784673	33.7615885123939	25.7951204603545	25.5525589411066
196	114.3872	83.13295	5	8	195	9.75	3.57200000000006	22.8703999999999	23.1476646804812	41.1328446085653	34.7445959519894	24.8999051596731	25.914693310426
197	114.301	85.73551	5	8	196	9.8	-1.7240000000001	52.0512000000002	52.07974267832	50.7513027861456	35.1965515606309	25.1367724254738	25.7661417151229
198	114.5084	89.90005	5	8	197	9.85	4.14799999999985	83.2907999999998	83.3940241782345	47.457323724714	35.2803867939799	25.333217901575	24.6747957564665
199	113.8989	93.00323	5	8	198	9.9	-12.1899999999999	62.0636000000002	63.2493995620513	46.883938526361	34.3741448153525	25.0272194037773	24.1077944686788
200	113.1677	93.24708	5	8	199	9.95	-14.624	4.8769999999999	15.4157875244828	38.7444908427944	32.3930599265256	26.836735022476	23.8328917161343
201	112.1796	93.0192	5	8	200	10	-19.7620000000001	-4.55759999999998	20.2807386887165	29.4279289793945	31.2689753909851	28.194514202734	23.5408892038578
202	112.7074	92.80629	5	8	201	10.05	10.5560000000003	-4.25819999999987	11.382504260487	17.9969868445594	27.4309332347557	28.7113100457046	25.2442729224744
203	113.1788	94.58546	5	8	202	10.1	9.42799999999977	35.5833999999999	36.8112148612347	17.3287961283372	20.6225021009216	27.960683189277	27.3283288096463
204	113.483	94.6035	5	8	203	10.15	6.08400000000017	0.360799999999983	6.09468888787624	15.6540122556091	15.9909472024041	27.554914409108	29.9602102772086
205	113.1426	95.10213	5	8	204	10.2	-6.80800000000005	9.97260000000011	12.0748339433718	16.1173756267169	19.911881532558	27.1224410307744	34.2892240370513
206	113.6643	94.81532	5	8	205	10.25	10.4339999999999	-5.73620000000005	11.9068193250758	11.8170752224487	21.6444324534786	26.803941377231	38.6430528026334
207	114.0445	94.24556	5	8	206	10.3	7.60400000000004	-11.3952	13.6993211160262	13.9849075602488	22.2260685307783	25.5206843657852	42.0079862029387
208	113.2793	94.22465	5	8	207	10.35	-15.3039999999999	-0.418200000000013	15.3097128398934	22.4949669367788	20.640979584574	21.8982217813327	44.4374203025456
209	112.6055	94.73737	5	8	208	10.4	-13.476	10.2544	16.9338505768771	27.6348526513481	20.7356840028635	18.9491533027562	45.7248963954951
210	115.3317	94.90349	5	8	209	10.45	54.5239999999998	3.32240000000013	54.6251308260217	28.3347614348397	21.8518221350233	19.3984666084405	46.3687895039227
211	113.4633	95.11481	5	8	210	10.5	-37.3679999999999	4.22640000000001	37.6062478979224	29.4648839466993	22.338907363477	19.2381064139947	46.7104358671061
212	113.0721	94.349	5	8	211	10.55	-7.82399999999996	-15.3162	17.1988650334841	27.4864604454782	23.6104354968147	22.8750352576962	47.9867121247669
213	114.0462	94.73561	5	8	212	10.6	19.4819999999999	7.73219999999981	20.9603253991915	21.2086773332678	23.1739414617437	25.2751419255616	47.4564286117795
214	114.2194	94.42907	5	8	213	10.65	3.46399999999988	-6.13079999999997	7.04173307077163	17.0429620756058	21.9073594031083	32.6775630049895	47.2488635877734
215	113.0942	94.71843	5	8	214	10.7	-22.5039999999998	5.78720000000004	23.2362152649693	18.8861095587896	18.8850516843229	42.783327613748	46.8856718396001
216	112.3043	95.00089	5	8	215	10.75	-15.7980000000001	5.64920000000001	16.7776716096126	16.8829989767881	16.8317803745107	52.3862004455937	48.8699096017361
217	111.1065	94.44447	5	8	216	10.8	-23.956	-11.1284000000001	26.4146024494029	16.3282583607384	23.524001984614	58.8791999804037	50.6967270937108
218	111.3819	94.91736	5	8	217	10.85	5.5080000000001	9.45780000000013	10.9447724891842	16.561426035378	29.9093042665492	63.5416227035161	51.9732408792758
219	111.1685	94.91656	5	8	218	10.9	-4.26800000000014	-0.0159999999999627	4.2680299905227	16.6205986734156	44.6194420071155	66.4225733872129	52.2703116274515
220	112.2148	95.54418	5	8	219	10.95	20.926	12.5523999999999	24.4020536381674	28.1618944104384	63.7148330924728	65.9008439853695	54.4650888895203
221	112.9406	95.9936	5	8	220	11	14.5160000000001	8.98840000000007	17.0735347998007	42.9356095563103	82.4334935277104	65.2263575314781	56.6429069182552
222	114.7602	99.78569	5	8	221	11.05	36.3919999999999	75.8418	84.121081134517	72.9106256534927	94.1479644639927	67.2621142038292	57.2752279821178
223	113.2211	103.7372	5	8	222	11.1	-30.7819999999998	79.0302	84.8133482185439	110.868240149568	103.909303945289	66.9521740342821	57.6105706879872
224	114.095001785965	111.394650093658	5	8	223	11.15	17.4780357192998	153.14900187316	154.143110476434	148.246388382005	110.937787371317	66.9428127664388	57.9851573181341
225	117.385026196833	121.586277279372	5	8	224	11.2	65.80048821736	203.83254371428	214.190126118542	160.134034517547	112.916636286416	66.6489026484257	58.915740300328
226	120.6798	131.2376	5	8	225	11.25	65.8954760633401	193.02645441256	203.964275961989	164.882998334267	113.620934688446	70.9358778262411	58.7759331283282
227	122.4149	138.2027	5	8	226	11.3	34.7020000000001	139.302	143.559311812226	148.964949089142	111.000226423044	75.8727698216365	58.9916894061917
228	123.8348	143.4416	5	8	227	11.35	28.398	104.778	108.558167302143	114.965032423265	103.995043802015	82.0482599772189	59.1674640558253
229	125.0882	146.9522	5	8	228	11.4	25.068	70.2120000000002	74.5528642508122	78.995480994886	89.2661835257621	85.5914699521469	59.1369153537685
230	126.1315	148.8999	5	8	229	11.45	20.866	38.954	44.1905427891534	61.8664183285419	69.5829722043787	89.5317111706002	58.0823395224269
231	125.5589	147.8387	5	8	230	11.5	-11.4520000000002	-21.2240000000003	24.1165188200954	43.107089269763	59.4382621247718	94.0477074225157	59.4161463172018
232	127.6362	149.8561	5	8	231	11.55	41.5460000000002	40.3480000000002	57.9139984805058	29.5674179623818	57.5975751792803	91.6754207065395	62.4593984971394
233	127.1449	149.3053	5	8	232	11.6	-9.82599999999991	-11.0160000000002	14.7615220082484	24.2009119854928	60.1872160091493	89.9459994504127	65.5872500147887
234	127.4594	149.1691	5	8	233	11.65	6.28999999999991	-2.72400000000005	6.85450771390616	39.8810432546577	60.2451525329762	83.2927516312786	68.0034098306184
235	128.2777	149.4583	5	8	234	11.7	16.3660000000002	5.78400000000045	17.358012904708	53.3287320300187	66.1467860547843	75.0481529869081	71.778092256053
236	131.2552	153.6307	5	8	235	11.75	59.5499999999998	83.4479999999996	102.51717516592	77.2673427485355	74.4744801565858	65.1656658110628	74.1425019103047
237	135.6031	158.1311	5	8	236	11.8	86.9580000000002	90.0080000000003	125.152442357311	90.9228871035706	72.3506149900345	59.1041788319797	74.9446642094974
238	140.8155	162.3768	5	8	237	11.85	104.247999999999	84.914	134.454575600832	108.092660124076	75.8969550988105	54.7933054081344	75.8243295217209
239	144.0679	164.2567	5	8	238	11.9	65.0480000000005	37.5979999999998	75.1322294890818	109.067917058514	77.3193197367952	51.8512573203241	76.192036921656
240	147.9608	167.6441	5	8	239	11.95	77.8579999999999	67.7480000000003	103.206878007234	91.3724979500502	80.5133337694374	50.2638350594842	75.7931649653491
241	151.0668	172.0243	5	8	240	12	62.1199999999999	87.604	107.393459838111	74.5265674490855	70.8930694973537	53.6059351029255	75.794019548885
242	152.7847	172.6658	5	8	241	12.05	34.3579999999997	12.8299999999996	36.6753468149924	63.7157523700198	60.610782484679	57.6566827904496	73.9399271756025
243	151.8189	170.3477	5	8	242	12.1	-19.3159999999995	-46.3619999999997	50.2249230960084	52.934007414799	49.3993948071196	64.2223259952953	71.9469562001662
244	151.4137	171.3206	5	8	243	12.15	-8.10400000000016	19.4580000000002	21.0781540937533	32.7182219361934	43.4573621076721	69.064006894798	68.2237380945911
245	153.8764	171.2163	5	8	244	12.2	49.2539999999997	-2.08600000000047	49.29815323113	29.8490670193079	34.3808840641842	76.9072818636803	63.178548061201
246	154.1853	171.2816	5	8	245	12.25	6.17800000000045	1.30600000000015	6.31453244508301	24.2722221651538	32.7373900492653	77.3491259943683	58.4026288204862
247	154.2708	170.1684	5	8	246	12.3	1.70999999999992	-22.2640000000001	22.3295722305647	23.1989718453243	42.9627505908648	74.0165585973584	55.2150976069435
248	154.9703	169.2975	5	8	247	12.35	13.99	-17.4179999999996	22.3406988252379	15.8277607135694	52.5476968917802	69.600399066223	52.725342694014
249	155.3126	168.5904	5	8	248	12.4	6.84599999999989	-14.1420000000005	15.7119024946062	32.7565581623371	60.8086940528007	66.7926038911651	51.0303622334992
250	155.9044	168.3986	5	8	249	12.45	11.8360000000001	-3.83600000000001	12.442097572355	56.0764341624217	73.3012299579233	62.054618760098	52.3728256071697
251	159.7844	170.7712	5	8	250	12.5	77.5999999999999	47.4520000000001	90.9585196889219	80.8231716184065	83.8051824913829	57.5403316752543	53.8215537413686
252	165.8795	174.1033	5	8	251	12.55	121.902	66.6419999999999	138.928952230988	98.4184162602771	87.4223347100377	56.2044336446655	53.4155094918092
253	171.95	178.1645	5	8	252	12.6	121.41	81.2240000000003	146.074386105162	130.774699202277	89.8014033253263	53.9479129499196	53.7739563710001
254	176.8237	179.9323	5	8	253	12.65	97.4740000000003	35.3559999999999	103.688125703959	134.853806820429	90.1278456746582	53.1547245579036	54.0895900975438
255	184.716	183.6196	5	8	254	12.7	157.846	73.7459999999999	174.223512282355	118.768235257654	89.7283534560118	51.3089431354939	54.0623287039616
256	189.6105	186.2735	5	8	255	12.75	97.8899999999999	53.0780000000004	111.354057779679	98.7796350322462	82.3432733012433	51.6395918299095	51.7219235538314
257	191.9561	188.0211	5	8	256	12.8	46.9119999999998	34.9519999999995	58.5010944171128	81.8372750890393	69.4461166984662	51.3260163819073	48.9413979561226
258	191.8494	185.717	5	8	257	12.85	-2.13399999999979	-46.0819999999995	46.1313849781248	48.6820077097464	55.3481290080591	50.6573799798936	45.8912125379171
259	192.7063	186.1244	5	8	258	12.9	17.1379999999999	8.14799999999991	18.9763259879249	29.832739782058	45.5007550630066	50.2094671466742	45.9457810542306
260	193.0561	185.8877	5	8	259	12.95	6.99599999999975	-4.73400000000026	8.44717538589078	20.1239981392787	29.3166563130645	54.4818161548552	47.0120234641455
261	192.8037	185.0704	5	8	260	13	-5.04799999999989	-16.3459999999998	17.1077181412365	11.916622983872	19.4740011684362	54.0371723798117	49.5172185758126
262	193.2538	184.8576	5	8	261	13.05	9.00200000000041	-4.25600000000031	9.95738620321669	9.16423503697379	15.2296980537768	49.1743361931687	55.1808989209557
263	193.4229	185.0481	5	8	262	13.1	3.38199999999972	3.81000000000029	5.09450920109095	9.95130491638264	11.5133566344609	43.3255867467049	61.7176570065063
264	193.6645	184.9501	5	8	263	13.15	4.83200000000011	-1.96000000000026	5.21438625343406	9.11526255481449	10.2910886186901	39.1151733002896	70.007870221378
265	193.9742	184.414	5	8	264	13.2	6.19399999999985	-10.7220000000001	12.382524782935	10.335397968275	19.2352788536986	31.2173755442428	78.4269736969181
266	193.6234	183.8711	5	8	265	13.25	-7.01599999999985	-10.8579999999995	12.9275063333957	11.1100902850499	25.7310714583802	26.0947211132946	88.5631765132932
267	194.1404	184.4854	5	8	266	13.3	10.3399999999999	12.2859999999997	16.058063270519	11.4179422004064	28.9025556878712	23.8662373148869	98.7490311919556
268	193.7241	184.3188	5	8	267	13.35	-8.32600000000014	-3.33199999999977	8.96797078496583	28.5192527910146	31.3030444853507	22.1820260096112	109.192077994701
269	193.9919	184.1131	5	8	268	13.4	5.35599999999988	-4.11400000000015	6.75364583021644	42.346880361946	32.7295915375727	25.0989582172961	119.866084131854
270	197.9868	186.9409	5	8	269	13.45	79.898	56.5559999999999	97.8890777359762	47.4697134074674	33.1180947754211	31.9694281681931	130.49558390521
271	201.7823	188.5001	5	8	270	13.5	75.9100000000001	31.1840000000001	82.0656441880524	51.4959986856515	32.715441058153	41.4941054763708	138.845704716892
272	203.3882	189.8277	5	8	271	13.55	32.1180000000004	26.5519999999998	41.6722284981259	54.041240874739	32.502776575997	54.1573641972458	145.313073784618
273	204.5705	190.6757	5	8	272	13.6	23.646	16.9600000000003	29.0993971758868	37.7169367598275	32.8506953847614	69.487401063093	149.835319011231
274	205.4756	191.0355	5	8	273	13.65	18.1019999999995	7.19600000000014	19.4798567756538	23.08400175436	39.906827815902	86.8610158848524	152.387040462063
275	205.9401	190.3678	5	8	274	13.7	9.2900000000003	-13.3540000000005	16.2675571614185	17.5358397445266	44.7035774826875	105.545004258342	150.307366017261
276	205.5123	190.4905	5	8	275	13.75	-8.55599999999981	2.45400000000018	8.9009691607149	14.2053920838713	57.2571394943615	125.486761196677	151.521439374019
277	206.1436	190.1961	5	8	276	13.8	12.6259999999996	-5.88799999999992	13.9314184489588	25.772414757065	79.4121727066205	146.172046002004	153.746478421532
278	206.7166	189.9532	5	8	277	13.85	11.4600000000002	-4.85799999999983	12.4471588726103	51.6902182055476	107.671757640835	167.726776009509	153.26357225176
279	210.319	191.3556	5	8	278	13.9	72.0479999999998	28.048	77.3149701416224	91.430277234363	140.992440232132	189.522701117033	152.940245288845
280	216.304269899957	195.522360728278	5	8	279	13.95	119.70539799914	83.3352145655596	145.856574403832	141.288505668715	177.971913741264	206.509351655565	152.993224843097
281	224.086912005155	202.390853591692	5	8	280	14	155.65284210396	137.36985726828	207.601264304792	201.138123197799	218.258081335201	223.654237053972	153.469346457107
282	233.466061750389	211.623775182705	5	8	281	14.05	187.58299490468	184.65843182026	263.222560620717	256.212465707199	259.841315428011	241.451811376067	154.613460883179
283	244.240854570452	222.883822093778	5	8	282	14.1	215.49585640126	225.20093822146	311.695246518035	304.25360927698	302.602856634256	256.345051275757	156.846326742588
284	256.210425900137	235.833690917374	5	8	283	14.15	239.3914265937	258.99737647192	352.686682688622	345.085885436039	339.138574418165	265.658907623836	159.408017019309
285	269.173911174238	250.136078245955	5	8	284	14.2	259.26970548202	286.04774657162	386.062292252733	378.394125187307	368.315125828442	269.397356490279	161.444663611164
286	282.930445827547	265.453680671983	5	8	285	14.25	275.130693066179	306.352048520561	411.762645100087	404.067590070713	390.051334613582	276.948157634744	162.5537061831
287	297.279165294859	281.44919478792	5	8	286	14.3	286.974389346241	319.91028231874	429.76375937706	422.06468312913	403.491450045513	283.626719528177	163.690102971625
288	312.019205010967	297.785317186228	5	8	287	14.35	294.80079432216	326.722447966159	440.062570935062	432.376642379904	405.018344910679	284.345118493908	165.610808374125
289	326.949700410664	314.124744459369	5	8	288	14.4	298.609907993939	326.788545462821	442.672147980709	435.016783791126	390.325375015539	280.781532360395	169.81979411765
290	341.869786928744	330.130173199806	5	8	289	14.45	298.401730361601	320.108574808739	437.622088506602	428.588774903718	360.822799239294	274.017021518	170.484014570471
291	356.5786	345.4643	5	8	290	14.5	294.176261425119	306.68253600388	424.963352156196	405.969099750645	335.638233934288	265.444587437843	169.762233536266
292	370.576091619197	359.582790538201	5	8	291	14.55	279.94983238394	282.36981076402	397.623714940023	358.586066901948	307.412123628344	255.069557569112	169.06148185497
293	382.165480020989	371.113186835806	5	8	292	14.6	231.78776803584	230.6079259521	326.964195169694	289.268956098684	266.08738035356	244.205252422082	168.739372097124
294	389.3508	378.476	5	8	293	14.65	143.70639958022	147.25626328388	205.756983737226	236.25968407745	222.424490302624	231.955018153766	168.429709587261
295	392.8791	381.3518	5	8	294	14.7	70.566	57.5160000000005	91.0365344902807	186.235472352969	179.718917207558	217.344322963986	168.498224456611
296	400.63839982715	383.2823121233	5	8	295	14.75	155.185996543	38.6102424659998	159.916992050024	126.205660956475	140.837840262104	199.620651169522	168.753685470567
297	407.9354	384.353	5	8	296	14.8	145.940003457	21.4137575339998	147.502656317621	86.2629137033004	106.647665092712	181.208159941247	169.290522670334
298	409.2549	384.1152	5	8	297	14.85	26.3900000000001	-4.75599999999986	26.8151381872256	70.1688783164326	83.3921599334854	163.494840738742	171.10742384856
299	409.5222	383.9743	5	8	298	14.9	5.34599999999955	-2.81799999999976	6.04324747135129	45.4159964467588	73.5846612919935	150.116887118266	174.34423421983
300	410.0149	384.165	5	8	299	14.95	9.85400000000027	3.81399999999985	10.5663575559416	27.0598578324552	73.8658466886782	134.458677485377	174.149225260743
301	410.3019	385.9497	5	8	300	15	5.73999999999955	35.6939999999997	36.1525827016546	40.5786589104954	63.6030684047569	115.87023001856	170.340362419024
302	412.7923	384.7006	5	8	301	15.05	49.8080000000004	-24.982	55.7219632461029	60.9064088806865	55.0041962541501	96.6711523338725	164.644495024672
303	417.512012539465	384.616757753042	5	8	302	15.1	94.3942507892996	-1.67684493915999	94.4091435774267	77.5628150609239	60.9023011239242	81.1336929184912	157.7845518606
304	422.8945	384.485	5	8	303	15.15	107.6497492107	-2.63515506083991	107.681997322307	81.790140362755	77.8092839339077	71.2005115506871	149.269137535098
305	427.3843	383.121	5	8	304	15.2	89.796	-27.2800000000007	93.8483884571283	82.9485346758451	89.1984377631955	67.599092422944	140.308836859851
306	430.0725	384.1103	5	8	305	15.25	53.7639999999999	19.7860000000003	57.2892092108104	81.225943337353	90.9026197750151	60.5592133063889	130.661646757952
307	429.9645	381.0365	5	8	306	15.3	-2.16000000000008	-61.4760000000001	61.5139348115532	94.7121589871288	86.6946395750327	54.9543258124902	121.79392629311
308	426.6559	378.306	5	8	307	15.35	-66.1720000000003	-54.6100000000001	85.7961868849662	100.834060465467	78.8752259034971	57.8697292032116	114.339616661355
309	418.4274	375.3138	5	8	308	15.4	-164.57	-59.8439999999994	175.113075571186	100.015099187275	68.8163618093807	67.9069360792646	105.038861807424
310	412.446795546811	373.594268095008	5	8	309	15.45	-119.612089063779	-34.3906380998408	124.45789584882	90.4407444742203	61.3323381572098	74.2814290034865	95.6739984790253
311	409.807960942209	373.26160737001	5	8	310	15.5	-52.7766920920408	-6.65321449995986	53.1944028198508	76.5245084696411	57.515358208021	75.2361374002048	85.7288613777414
312	409.310528564202	373.728332597509	5	8	311	15.55	-9.94864756013953	9.33450454998024	13.6421612462788	42.9205646316326	54.9044553708302	74.2194324802309	76.3080020705996
313	409.754130790797	374.406958550006	5	8	312	15.6	8.87204453189952	13.5725190499397	16.2150068620702	21.8306158489526	54.837157282499	71.3638512991189	70.4400552868658
314	409.9384	374.71	5	8	313	15.65	3.68538418406047	6.06082899987996	7.09335638114348	15.0156172287667	58.0045882246216	66.5832569164298	69.3581921472935
315	408.995	374.5948	5	8	314	15.7	-18.8679999999999	-2.30399999999918	19.0081519354195	19.3681662674401	59.3644202437774	63.2733507557159	71.7776522804641
316	408.2519	375.1962	5	8	315	15.75	-14.8620000000005	12.0279999999991	19.1194097189216	33.1498060953568	59.5696550253945	61.7026423463815	72.7232543490201
317	409.9304	374.6337	5	8	316	15.8	33.5700000000008	-11.25	35.4049064396456	73.0886118176106	61.7442253854291	62.3796926449739	75.3805688973606
318	407.1075	371.4484	5	8	317	15.85	-56.4580000000001	-63.7059999999997	85.1232060016537	96.8982246386022	63.8524766947408	65.1843925839671	81.765843803812
319	398.8103	365.2792	5	8	318	15.9	-165.944000000001	-123.384	206.787384992412	104.123692822022	64.3501520234789	59.9608364965822	87.0566125349141
320	392.761262599634	361.953851372045	5	8	319	15.95	-120.98074800732	-66.5069725591002	138.056216040378	104.120284503418	65.2143633542219	56.8893194726736	89.0373966559839
321	390.000585056094	361.85810096635	5	8	320	16	-55.2135508708	-1.91500811390029	55.2467506360213	94.5551472941248	65.8899264847419	55.5874927369232	89.0247219455918
322	389.315716212736	363.489574874632	5	8	321	16.05	-13.6973768671601	32.6294781656406	35.3878648466255	55.6116922293472	69.8549299191176	55.9448518073268	88.4483476604872
323	389.494104912919	365.34589918861	5	8	322	16.1	3.56777400366013	37.1264862795601	37.2975199551868	33.5305020698416	75.5316278854352	59.7464176552404	90.2730374023932
324	389.3232	365.9247	5	8	323	16.15	-3.41809825838027	11.5760162277991	12.0701096685245	27.6561601474617	61.9170847685429	67.5158727438999	92.7505311614809
325	388.7188	364.6813	5	8	324	16.2	-12.088	-24.867999999999	27.6502652428499	35.5895753348171	54.4142187015699	75.9562121379842	93.0788611487673
326	389.9607	365.0439	5	8	325	16.25	24.8379999999997	7.25199999999973	25.8750410241217	56.5081084767456	51.6053304484519	84.8872953916513	94.1053294810672
327	391.5282	368.4536	5	8	326	16.3	31.350000000001	68.1939999999997	75.0549407834023	68.2224773077385	50.1454782292245	95.8068119822311	95.6674984310709
328	398.5788	367.6655	5	8	327	16.35	141.011999999999	-15.7619999999997	141.89018566483	75.2979353332981	55.64035861574	105.661958404412	97.4710546807154
329	402.0125	368.4934	5	8	328	16.4	68.6739999999998	16.558	70.6419538234891	75.5545007494422	70.6815934643209	106.206288990563	98.0988559762893
330	404.9547	367.3644	5	8	329	16.45	58.8440000000003	-22.5800000000004	63.0275553706476	64.7013811236318	86.6980609217464	103.793364308481	100.426013978974
331	404.3762	366.1359	5	8	330	16.5	-11.5700000000004	-24.5699999999999	27.1578681048422	54.7726087547343	103.884664298561	102.813306490979	102.026610913793
332	404.0876	365.1373	5	8	331	16.55	-5.77199999999948	-19.9720000000002	20.7893426543506	73.1407096209033	121.758694045344	102.677262840743	102.916160539383
333	399.870140911997	363.27008295666	5	8	332	16.6	-84.3491817600602	-37.3443408667993	92.2463238203419	98.0981865101948	135.79228892339	109.182223505668	103.033682310354
334	392.475614721592	359.905212165812	5	8	333	16.65	-147.890523808099	-67.2974158169609	162.482458154334	132.214827847679	150.495493212584	118.917805406532	103.264463240669
335	384.7504	354.566	5	8	334	16.7	-154.50429443184	-106.78424331624	187.814939817105	178.816006967057	153.172509915393	122.884371541819	104.639265286869
336	377.4523	347.8958	5	8	335	16.75	-145.962000000001	-133.403999999999	197.741074792265	216.811969092045	154.021282533506	126.508016615753	107.336832485991
337	365.458272002626	343.751725942298	5	8	336	16.8	-239.880559947479	-82.8814811540406	253.79523825124	227.850276804265	155.209047452262	128.955304217168	109.493119397057
338	351.450519178441	342.04531502275	5	8	337	16.85	-280.1550564837	-34.1282183909595	282.226134445281	208.246833320591	162.724088395595	129.757716777464	111.819865094191
339	340.5847	341.4217	5	8	338	16.9	-217.316383568821	-12.4723004550003	217.673996715434	175.827737219332	167.154017348743	136.236875455996	111.22122802645
340	336.1743	340.5806	5	8	339	16.95	-88.2079999999996	-16.8219999999997	89.797722398733	131.602087937468	159.070682161891	143.962708485274	109.639938864569
341	334.94	339.2949	5	8	340	17	-24.6860000000004	-25.7140000000004	35.6455942859709	108.636207699145	149.131368932945	148.465729090662	110.70337983889
342	336.3017	340.1969	5	8	341	17.05	27.2339999999997	18.0400000000009	32.6669918419192	106.457757893221	136.151914388991	149.887469271439	112.218480716362
343	344.1793	343.0249	5	8	342	17.1	157.552000000001	56.5599999999995	167.396733253669	109.894531003191	123.723144631538	146.320946965468	113.321480479365
344	354.468	344.0444	5	8	343	17.15	205.774	20.3899999999999	206.781747685815	122.435000646558	121.978257699409	139.013053737438	115.232064303932
345	359.4716	345.9356	5	8	344	17.2	100.072	37.8240000000005	106.981587948581	140.701740840515	134.752907055156	133.322318435753	119.404113692325
346	363.89434911264	348.08503824591	5	8	345	17.25	88.4549822527993	42.9887649182001	98.3479425028063	138.81008156393	142.910175647819	129.786369580331	124.375560686206
347	369.708747624716	350.237525060556	5	8	346	17.3	116.28797024152	43.0497362929191	124.000692811704	137.498757505596	144.565891090616	123.179426811883	125.996595437398
348	377.2419	352.6067	5	8	347	17.35	150.66304750568	47.3834987888802	157.938436870745	159.61128310712	129.917805535342	117.97777178397	123.924113456224
349	386.8242	355.5058	5	8	348	17.4	191.646000000001	57.9820000000007	200.225127394142	163.38535064908	110.872090126132	116.236167062337	122.926106629344
350	397.1627	358.8865	5	8	349	17.45	206.769999999999	67.6139999999998	217.544215956204	148.430041340718	107.573954709615	115.486513420657	122.252809590398
351	402.6729	360.8835	5	8	350	17.5	110.204000000001	39.9400000000003	117.218280212603	121.025529506753	110.441370227718	118.593453186802	122.087961839828
352	404.8317	362.0655	5	8	351	17.55	43.1759999999997	23.6399999999992	49.2241462698942	84.2454227466682	110.206939234775	121.75969859198	122.230655031685
353	405.4819	361.2464	5	8	352	17.6	13.0039999999997	-16.3819999999998	20.9158777009234	55.5366263121105	112.232398936401	117.460737453063	120.470093135301
354	404.9011	361.8199	5	8	353	17.65	-11.6160000000002	11.4700000000005	16.3245935937167	57.4973898063555	110.494076425265	111.546323201332	117.558369376426
355	407.2278	358.943	5	8	354	17.7	46.5340000000003	-57.5380000000007	74.0002337834152	71.9838371288329	96.2201197861577	115.923855842831	117.446034393002
356	412.1188	354.8915	5	8	355	17.75	97.8200000000004	-81.0299999999995	127.022097683828	103.439268366049	94.2767307257848	122.243104756659	116.938851478526
357	414.5781	349.328	5	8	356	17.8	49.1859999999997	-111.270000000001	121.656382882281	136.742730103862	98.9535060933431	123.037886657628	114.091669426167
358	420.729787338803	342.882952583553	5	8	357	17.85	123.03374677606	-128.90094832894	178.193033887006	136.903613260205	105.003669370783	118.090510134984	110.550415177615
359	428.062628100642	337.423341843081	5	8	358	17.9	146.656815236779	-109.19221480944	182.84190228278	131.056071645214	112.220556276532	109.615337802691	109.780184522094
360	430.8925	334.9777	5	8	359	17.95	56.5974379871602	-48.9128368616196	74.8046495651297	125.923175057853	124.273756976048	100.542910695521	112.967912129218
361	426.169737242709	336.242602789267	5	8	360	18	-94.4552551458196	25.2980557853391	97.7843896088737	106.568070375518	134.044839285601	95.7101945889932	116.896391321173
362	421.3825	336.5868	5	8	361	18.05	-95.7447448541802	6.88394421466	95.9918999454778	87.6983824492025	135.868834080482	94.5738407919296	119.815167488864
363	422.5602	332.69	5	8	362	18.1	23.5540000000003	-77.9359999999997	81.4175104753269	111.64390069189	123.948621333566	94.6192393051341	118.319670026873
364	422.863	328.2757	5	8	363	18.15	6.05599999999981	-88.2860000000005	88.4934626512043	137.033606925989	108.736599180118	96.1036850154153	113.839196717562
365	424.043549099516	318.620997229875	5	8	364	18.2	23.6109819903197	-193.094055402499	194.532240778568	145.81449310311	104.865701604885	101.56975035025	112.79465304645
366	426.0437	307.5638	5	8	365	18.25	40.0030180096803	-221.1439445975	224.732920779366	141.329172291615	97.1436584522016	104.09133337672	112.03699448488
367	427.0579	300.6429	5	8	366	18.3	20.2840000000003	-138.418	139.896330831084	129.774815911033	90.194175490516	105.003912040451	109.166428771685
368	425.8651	297.9453	5	8	367	18.35	-23.8560000000007	-53.9520000000005	58.9909064178546	98.0875025178793	84.2348092394846	103.12305857126	106.26273261411
369	427.1102	297.0457	5	8	368	18.4	24.9020000000007	-17.9919999999993	30.7216807482926	57.2537099784145	79.9868137542983	103.324201981851	102.125967394574
370	427.6093	295.3113	5	8	369	18.45	9.98199999999997	-34.6879999999999	36.0956738127991	34.5738578779222	78.8657437244524	110.44931083778	97.3485346376466
371	426.6086	295.5475	5	8	370	18.5	-20.0139999999999	4.72399999999993	20.5639580820424	27.1404461873538	74.1378274678388	115.199329455543	95.6627993944133
372	427.7664	294.9035	5	8	371	18.55	23.155999999999	-12.8800000000001	26.4970703286223	30.1988115975635	74.1389900004201	117.870636385748	96.6593828649635
373	428.4097	294.0221	5	8	372	18.6	12.8660000000002	-17.6279999999997	21.8238479650128	59.6439849310255	82.2974958089529	119.178602600683	99.6266440062527
374	430.5107	293.0846	5	8	373	18.65	42.02	-18.75	46.0135077993408	91.0219449572631	97.9118047835837	116.132070233793	102.950667907467
375	434.1327	284.6645	5	8	374	18.7	72.4400000000003	-168.402000000001	183.321540480109	113.704122122918	116.032920070675	109.665450250069	102.672794938945
376	432.0801	276.0325	5	8	375	18.75	-41.0519999999997	-172.639999999999	177.45375821323	137.454545430552	133.255000458885	101.8308842131	100.346624291156
377	433.1044	269.1125	5	8	376	18.8	20.4859999999996	-138.4	139.907956156897	165.624797969604	145.54709728098	95.2949708857422	98.9590877560946
378	435.7379	262.5957	5	8	377	18.85	52.6700000000005	-130.336	140.575964503182	172.421855210325	154.122395961882	94.4349550932362	94.7557494682539
379	437.3637	253.395	5	8	378	18.9	32.5159999999994	-184.014	186.864770494601	175.488055960508	152.277326713287	94.6365969864562	90.4509393287275
380	436.675657286281	242.551465542432	5	8	379	18.95	-13.7608542743794	-216.87068915136	217.306826683716	177.390072439042	140.465156775686	94.154158579772	97.5720357266757
381	433.2447	233.5435	5	8	380	19	-68.61914572562	-180.15931084864	192.784761964142	170.790246493212	129.523940958361	95.6154041998334	110.697902744869
382	428.0052	228.2179	5	8	381	19.05	-104.79	-106.512	149.418038549568	138.92985545697	116.450951771064	98.7449249379974	124.140583461384
383	425.1419	223.6645	5	8	382	19.1	-57.2659999999996	-91.0679999999996	107.576834774034	108.508458341047	106.572414377519	104.634048707371	132.005512884774
384	423.7638	223.6539	5	8	383	19.15	-27.5620000000004	-0.212000000000216	27.5628153133895	83.5598259562137	91.3613891893286	109.797650799519	132.31221342223
385	420.5222	223.3081	5	8	384	19.2	-64.8320000000001	-6.91599999999994	65.199841104101	55.5118311030866	72.2753970888685	103.77583952764	129.01263962169
386	417.1527	223.7778	5	8	385	19.25	-67.3900000000003	9.39400000000035	68.0416000399759	42.3545822618267	57.9758079407814	96.6019152055927	124.913619042472
387	416.8147	223.4674	5	8	386	19.3	-6.75999999999931	-6.20800000000031	9.17806428393234	43.7929229216873	51.9427525950149	92.9142634717384	134.021539821308
388	414.7473	223.7707	5	8	387	19.35	-41.3480000000004	6.06600000000014	41.7905905677347	36.04233583669	55.1457014528605	86.3884403652482	146.929328760497
389	413.7083	222.3778	5	8	388	19.4	-20.7799999999997	-27.8579999999999	34.7545186126925	32.3917899253491	67.3179748857504	77.5776766756042	152.190559486077
390	413.0135	223.5029	5	8	389	19.45	-13.8959999999997	22.5020000000001	26.4469056791148	48.3736740869431	67.0865222795947	84.6947606155712	157.188020509535
391	414.597	225.4238	5	8	390	19.5	31.6699999999992	38.4179999999998	49.788870483271	67.9368206438942	63.6798894528247	106.196476034194	161.448612888957
392	418.78	226.9548	5	8	391	19.55	83.6599999999999	30.6200000000001	89.0874850919027	90.8430268498134	69.3775751724125	130.41053053702	161.902654057957
393	425.0146	223.8156	5	8	392	19.6	124.692	-62.7840000000003	139.60632335249	98.1307087224993	66.2044663529769	144.832423168865	161.438179310988
394	431.5554	220.2193	5	8	393	19.65	130.816000000001	-71.9259999999997	149.285549642289	94.9679889803002	63.7939641618798	148.492356610668	160.370197247263
395	430.32	217.3279	5	8	394	19.7	-24.7080000000005	-57.8280000000001	62.8853150425442	90.3814762578819	97.114124142274	148.35982899331	156.85420542824
396	430.4203	219.0237	5	8	395	19.75	2.00600000000009	33.9159999999998	33.9752717722756	64.4721120620595	154.417144127606	147.996353871844	153.260379570638
397	427.6075	220.7642	5	8	396	19.8	-56.2559999999996	34.8099999999999	66.154921479811	36.7449014739462	208.878308479025	172.748108756873	156.242575244235
398	427.1254	220.6208	5	8	397	19.85	-9.64200000000005	-2.86799999999971	10.0595023733781	96.0975395620487	234.519144884869	199.423702427758	160.786989867856
399	427.4685	221.028	5	8	398	19.9	6.86199999999985	8.14399999999978	10.6494967017223	213.866299274912	229.666738335585	209.744521985697	161.625521492944
400	409.561776703993	222.67629595059	5	8	399	19.95	-358.13446592014	32.9659190118002	359.648505483057	327.375140700168	229.633135707025	220.221882439298	158.090878510684
401	378.471707055767	224.455777674519	5	8	400	20	-621.80139296452	35.5896344785799	622.819070336592	404.566177707678	232.312818290864	227.281821578081	153.925263037398
402	346.790708879657	224.956595561188	5	8	401	20.05	-633.6199635222	10.0163577333802	633.699128606089	422.588575197224	276.118642341334	225.060383177916	151.466396346239
403	327.1112	222.7689	5	8	402	20.1	-393.59017759314	-43.7539112237602	396.01468741093	363.168731852002	332.642938502539	218.242309914605	149.423349967171
404	324.3248	218.5715	5	8	403	20.15	-55.7280000000003	-83.9480000000003	100.761484149451	250.759337306816	355.695079809514	210.942743695007	149.09011027182
405	321.4073	217.4449	5	8	404	20.2	-58.3499999999992	-22.5319999999999	62.5492887569468	224.862143982501	343.329640736322	209.932571328841	148.483085861274
406	318.5732	216.349	5	8	405	20.25	-56.6820000000007	-21.918	60.7720976106641	260.719699297401	300.146499028555	209.918843935684	147.521672625948
407	295.007386839888	225.30610510705	5	8	406	20.3	-471.31626320224	179.142102141	504.213161984512	288.801584421805	241.242457876807	219.570887016732	153.129747848124
408	269.3761	238.3625	5	8	407	20.35	-512.62573679776	261.127897859	575.30246398543	323.490549620642	201.96547494434	235.185539370465	159.401729059859
409	261.8554	247.7884	5	8	408	20.4	-150.414000000001	188.518	241.170909771473	349.533660750295	192.21874905443	245.673366310285	171.104745923556
410	255.452062955552	257.699521540377	5	8	409	20.45	-128.066740888959	198.22243080754	235.994114751131	257.622771771113	190.232006950656	231.486996405796	186.348018042035
411	249.6908	265.3152	5	8	410	20.5	-115.22525911104	152.31356919246	190.987653258928	143.21125059128	187.524869580503	201.654050040602	201.225578038366
412	248.6705	267.3014	5	8	411	20.55	-20.4059999999998	39.7239999999999	44.6587170886042	95.6359136870544	163.023131692129	172.522262155458	212.037380780911
413	248.5535	267.4138	5	8	412	20.6	-2.3399999999998	2.24799999999959	3.24485808626468	56.9734642806698	137.72814023839	154.014276765477	215.149054566873
414	248.4739	267.558	5	8	413	20.65	-1.59200000000055	2.88400000000024	3.29422525034387	25.516078410712	135.651652811055	149.687863932972	211.828540855424
415	248.5942	269.6887	5	8	414	20.7	2.40600000000029	42.6139999999998	42.6818677192082	68.4234916131455	119.644352075271	148.606342729238	210.59913084116
416	250.1449	270.348	5	8	415	20.75	31.0140000000001	13.1860000000006	33.7007239091392	132.2450298855	103.161601052648	147.046991380051	210.084623418819
417	262.61380970592	273.881047648797	5	8	416	20.8	249.3781941184	70.6609529759396	259.195783100772	175.667391935055	103.80206643411	133.511386939375	208.966337256196
418	278.6896	275.0416	5	8	417	20.85	321.5158058816	23.2110470240605	322.352549448035	182.315239869871	106.063078586613	119.379755691959	210.761523095331
419	288.3796	269.7927	5	8	418	20.9	193.8	-104.978	220.406035498123	180.807123694584	107.156978811514	132.464969861416	220.432274759544
420	291.718453464505	267.986573229222	5	8	419	20.95	66.7770692901001	-36.1225354155602	75.9211073932884	139.180641255074	106.980678507821	152.474153644772	226.22472939302
421	292.9886	268.299	5	8	420	21	25.4029307099006	6.24853541555922	26.1601430327036	79.8811272877261	106.569113179599	175.169334498652	223.706216269841
422	295.2047	267.0311	5	8	421	21.05	44.3219999999997	-25.3579999999999	51.0633709032215	38.646565687972	103.99964218662	199.014378383905	214.651752095103
423	295.798139746076	265.882610037254	5	8	422	21.1	11.86879492152	-22.96979925492	25.8549796112939	31.6461171457703	101.031371145529	212.055799219141	207.715315363793
424	295.847766017407	265.172681064881	5	8	423	21.15	0.992525426620432	-14.1985794474601	14.2332274993525	32.3311026646141	129.278286911777	212.71433801584	207.603999266008
425	297.7773	264.4924	5	8	424	21.2	38.59067965186	-13.60562129762	40.9188646822799	68.8186431181662	185.303955214273	211.265690353479	209.101927884767
426	299.1874	264.9394	5	8	425	21.25	28.202	8.94000000000005	29.5850706269226	122.181615003332	247.177067944656	210.250402901955	209.134070774669
427	287.7971	267.5022	5	8	426	21.3	-227.806	51.2560000000008	233.501073170982	219.910008135581	294.226690333701	198.361787495661	196.959975260973
428	278.849219120136	255.923145009855	5	8	427	21.35	-178.95761759728	-231.5810998029	292.669839037122	338.961793282775	318.048519851669	186.337506820197	184.135866000198
429	275.81456061184	230.963187127703	5	8	428	21.4	-60.6931701659198	-499.19915764304	502.875193160599	462.023033224698	318.271697220166	195.191183208803	180.06922787104
430	276.868266960395	199.171755019592	5	8	429	21.45	21.0741269710991	-635.82864216222	636.17779041825	519.634737549235	315.550702199136	220.962462380244	176.179146757002
431	280.185480651085	167.098277351572	5	8	430	21.5	66.3442738138008	-641.4695533604	644.891270336537	513.915424700005	313.93169262431	245.758382499079	173.431413378674
432	283.941344169192	141.292182789692	5	8	431	21.55	75.1172703621398	-516.1218912376	521.559594793669	416.633386304752	292.723932804702	256.781242034748	174.360866532563
433	286.311	128.3029	5	8	432	21.6	47.3931166161594	-259.78565579384	264.073274790972	292.139611115497	271.643642494865	261.416353962109	176.328988917429
434	286.3545	129.125	5	8	433	21.65	0.869999999999891	16.4420000000001	16.4650011843305	165.840352023922	261.10407950583	265.520134599045	178.271893055246
435	286.1165	128.4822	5	8	434	21.7	-4.75999999999999	-12.8559999999999	13.7089144719776	65.8131280601678	256.620969546215	269.597513040296	179.171748269721
436	285.9118	127.8445	5	8	435	21.75	-4.09399999999891	-12.7540000000002	13.3949748786624	29.3718602897242	244.339697053503	271.221150169286	180.20014985879
437	284.85	127.7031	5	8	436	21.8	-21.2360000000001	-2.8279999999998	21.4234749748962	105.574772706908	219.335793735795	260.408563582572	175.458137357611
438	280.9756	126.3823	5	8	437	21.85	-77.4880000000007	-26.4160000000001	81.8669359387544	221.102327976932	204.78418807255	248.891976308437	168.972794812704
439	261.584562825883	130.736916556688	5	8	438	21.9	-387.82074348234	87.0923311337597	397.479563270248	322.839042083083	212.768571977923	227.673485880664	164.85486630167
440	233.023791628424	138.386074711153	5	8	439	21.95	-571.21542394918	152.9831630893	591.3466908221	372.858459411423	223.644323881456	199.884139869232	164.182661476262
441	207.4989	143.8537	5	8	440	22	-510.49783256848	109.35250577694	522.078545409416	380.196515855376	228.510607714262	171.693492258697	164.663410197575
442	193.923287805517	143.747436193927	5	8	441	22.05	-271.51224388966	-2.12527612146005	271.520561616594	319.962371248939	228.093194360443	149.707354681221	164.5851183219
443	188.0415	143.0098	5	8	442	22.1	-117.63575611034	-14.7527238785398	118.557218158523	226.18631978598	226.14031012201	140.602178615717	165.392603616349
444	183.4499	144.4609	5	8	443	22.15	-91.832	29.0219999999999	96.3088402380591	134.182173345441	194.242892255498	143.829448094651	166.910591803219
445	178.7834	140.4962	5	8	444	22.2	-93.3300000000003	-79.2940000000004	122.466433507309	83.3279293094629	143.147310192248	147.077806185964	168.304700578104
446	175.7408	139.8875	5	8	445	22.25	-60.8519999999999	-12.174	62.0578132067186	72.0841043886428	99.0472874638905	150.149896815624	170.621973964013
447	174.9297	139.5943	5	8	446	22.3	-16.2220000000002	-5.86399999999969	17.2493414367043	68.5234132620578	80.078915626646	152.554487219561	168.563302981637
448	171.8411	139.1752	5	8	447	22.35	-61.7719999999997	-8.38200000000029	62.3380935544228	60.1083005985164	76.4201691588829	151.608082805212	165.821802442416
449	168.0454	140.1754	5	8	448	22.4	-75.9140000000002	20.0040000000001	78.5053846051342	63.9124015823402	74.8903242113793	134.518549394537	158.691708473751
450	164.459752253622	141.991951750845	5	8	449	22.45	-71.7129549275597	36.3310350169002	80.390870189602	76.8299019438291	70.5112884904716	107.402860572281	149.163238834185
451	161.111215051233	144.277019097665	5	8	450	22.5	-66.9707440477805	45.7013469364	81.0783181258376	80.756233929123	71.7891859169868	83.5684378960701	140.097976345943
452	157.976405677372	146.906875076606	5	8	451	22.55	-62.6961874772201	52.5971195788202	81.8368432441491	81.2572351607008	77.0157800786791	72.3889946090516	133.33084391897
453	155.031941416575	149.757792723818	5	8	452	22.6	-58.8892852159398	57.0183529442397	81.969753480892	80.9142763824268	77.0758554884143	69.3688532705882	131.172191408625
454	152.254439553383	152.706045075451	5	8	453	22.65	-55.5500372638397	58.9650470326598	81.0103907630235	79.6659702516334	74.7942065335763	68.3010490073924	134.698460129656
455	149.620517372334	155.627905167651	5	8	454	22.7	-52.67844362098	58.4372018440001	78.6760762982317	77.2016582135291	71.6584109523129	67.0118881159108	135.130652931735
456	147.106792157967	158.399646036569	5	8	455	22.75	-50.2745042873403	55.4348173783603	74.8367874718708	73.3954770477057	68.0895883282496	70.0227977587395	135.879185348376
457	144.68988119482	160.897540718353	5	8	456	22.8	-48.3382192629398	49.9578936356801	69.5152830536276	68.3311779064517	64.6990735914571	76.7180423807023	138.204957868173
458	142.346401767431	162.997862249152	5	8	457	22.85	-46.8695885477803	42.0064306159799	62.938847651775	62.402545522199	62.3175373822936	82.7516285763958	138.743930847546
459	140.05297116034	164.576883665113	5	8	458	22.9	-45.8686121418197	31.5804283192199	55.6888950567532	56.5132064048658	61.7117738034054	89.7099310668385	130.314149871832
460	137.786206658084	165.510878002387	5	8	459	22.95	-45.3352900451199	18.6798867454797	49.0329143769682	52.1964889693851	63.5124877413499	98.4423377991385	116.172717817653
461	135.522725545204	165.676118297121	5	8	460	23	-45.2696222576003	3.30480589468038	45.3900918852048	51.2395977168815	68.2564096004923	108.50246043319	103.287901396433
462	133.239145106236	164.948877585465	5	8	461	23.05	-45.6716087793598	-14.5448142331202	47.9316958762244	55.0923697003591	76.4203046827255	116.95433315672	96.7349111598026
463	130.91208262572	163.205428903567	5	8	462	23.1	-46.5412496103204	-34.86897363796	58.1543913892571	64.6224299605009	88.4274016643773	121.742204201532	94.0053881739722
464	128.518155388194	160.322045287576	5	8	463	23.15	-47.8785447505197	-57.6676723198199	74.9527549741411	79.9996127961187	104.625655600101	125.56747216466	92.0571236325773
465	126.033980678198	156.17499977364	5	8	464	23.2	-49.6834941999199	-82.9409102787201	96.6832156776769	100.644120396066	125.226264645964	123.183499677506	90.1492260304801
466	123.436175780269	150.640565397909	5	8	465	23.25	-51.9560979585802	-110.68868751462	122.276006063294	125.615205611873	148.915332538131	121.608473881127	90.7991601431407
467	120.701357978946	143.595015196531	5	8	466	23.3	-54.6963560264598	-140.91100402756	151.15423387596	154.158941499842	169.209592721983	123.855428516784	93.9470557652224
468	117.806144558768	134.914622205654	5	8	467	23.35	-57.9042684035602	-173.60785981754	183.009817468293	185.830099331427	181.166871020771	125.87977888988	97.6691370719416
469	114.727152804273	124.475659461427	5	8	468	23.4	-61.5798350898999	-208.77925488454	217.671434413988	217.831052280143	189.423170525915	126.109750349126	103.004220850523
470	111.441	112.1544	5	8	469	23.45	-65.72305608546	-246.42518922854	255.039004835602	237.775065047901	182.854511613663	124.942575063026	110.623214777412
471	107.766334610714	98.5271142029278	5	8	470	23.5	-73.4933077857201	-272.545715941444	282.28077080687	236.718536429669	174.960538161762	123.007364896796	120.869852016719
472	102.889929822082	86.9700618333968	5	8	471	23.55	-97.52809577264	-231.14104739062	250.874297714752	224.687399551987	171.290552350843	121.080827710554	134.056114117957
473	95.84059	81.5595	5	8	472	23.6	-140.98679644164	-108.211236667936	177.727174377135	179.878923895899	163.332156115383	118.641923077356	150.511396358346
474	88.08572	82.93428	5	8	473	23.65	-155.0974	27.4956	157.515750025577	132.090024043382	147.593845098152	115.813198257762	170.576764063872
475	86.82931	82.02686	5	8	474	23.7	-25.1281999999998	-18.1484	30.996626555159	104.806039653784	124.658885480088	113.286563945049	194.60035534963
476	88.04111	80.23058	5	8	475	23.75	24.2359999999999	-35.9255999999999	43.3362715442848	89.9457758010973	97.0993972554614	111.575522527542	222.933565013946
477	91.87713	75.98388	5	8	476	23.8	76.7203999999998	-84.9340000000001	114.454375766766	70.5002906443172	72.9520626991238	111.176069149743	255.927224582013
478	95.7835	72.59529	5	8	477	23.85	78.1274000000002	-67.7717999999999	103.4258551137	69.4388470642772	56.1169751339411	112.586645567487	293.926488511065
479	97.9989348527167	70.5511389505318	5	8	478	23.9	44.3086970543339	-40.8830209893642	60.2883242416767	62.1087704675412	42.2032259896096	116.298510634208	337.261980286276
480	98.7379721282965	69.5005732943697	5	8	479	23.95	14.7807455115961	-21.0113131232418	25.689408654959	41.0980857444634	43.7186162764358	122.804091755685	386.232639915206
481	98.5965546731974	69.1976642849207	5	8	480	24	-2.82834910198204	-6.05818018897992	6.68588856060519	22.2881744667849	48.1905068933216	133.237243600248	441.076930952547
482	98.1706253338776	69.396483175592	5	8	481	24.05	-8.51858678639616	3.97637781342581	9.40095215137638	13.9061613349021	51.0615859486425	151.157895079193	501.954037982044
483	98.0561269567951	69.8511012197906	5	8	482	24.1	-2.28996754164996	9.09236088397222	9.37629872530725	17.9983854885944	61.8411350195916	179.280588515159	568.985731302353
484	98.849002388408	70.3155896709236	5	8	483	24.15	15.857508632258	9.28976902265987	18.3782585822625	34.2722433191019	85.0031761702633	215.586055963083	642.321418806378
485	101.145194475174	70.5440197823981	5	8	484	24.2	45.92384173532	4.5686022294899	46.1505294234207	61.0250861528216	120.949298031282	266.017211021754	722.151599389071
486	105.540646063552	70.2904628076212	5	8	485	24.25	87.9090317675602	-5.07113949553798	88.0551777131425	101.394095572398	169.375089945035	324.258656146766	808.693517624181
487	112.6313	69.30899	5	8	486	24.3	141.81307872896	-19.629456152424	143.165166319975	156.100191005625	229.363727459262	387.999020647242	902.17884168638
488	123.0096	67.35271	5	8	487	24.35	207.566	-39.1255999999998	211.221345823191	223.900210573969	302.444201896377	461.97319813225	1002.84694291837
489	137.253993255134	64.1708809963204	5	8	488	24.4	284.88786510268	-63.6365800735919	291.908735748393	304.477936570969	388.968885936557	548.414210223425	1110.94147670817
490	155.939427826007	59.5117985647187	5	8	489	24.45	373.70869141746	-93.1816486320341	385.150627265145	397.702368765703	488.315805767072	647.522704767385	1226.70860130429
491	179.640851773227	53.1237582809525	5	8	490	24.5	474.0284789444	-127.760805675324	490.943807698141	503.494308220356	600.32680540021	759.146497008298	1350.71526966356
492	208.933213157399	44.7550557207794	5	8	491	24.55	585.84722768344	-167.374051203462	609.287327293643	621.83758086749	724.936455345842	882.827248253535	1484.74149627956
493	244.391460039128	34.153986459957	5	8	492	24.6	709.16493763458	-212.021385216448	740.181043096457	752.731400960175	862.105261244908	1019.32953952735	1630.14460652049
494	286.590540479022	21.0688460742428	5	8	493	24.65	843.981608797881	-261.702807714284	883.625098984065	896.175674229451	1011.82524427659	1168.82963935499	1785.91501755282
495	336.105402537686	5.24793013939446	5	8	494	24.7	990.29724117328	-316.418318696967	1039.61972772857	1052.17054192598	1174.09611150349	1331.01663483309	1955.02423196753
496	393.510994275726	-13.5604657688305	5	8	495	24.75	1148.1118347608	-376.167918164499	1208.16517404452	1220.71621426946	1348.91790407156	1505.81151272082	2134.31459108823
497	459.382263753748	-35.6080460746745	5	8	496	24.8	1317.42538956044	-440.95160611688	1389.2616657763	1401.81290768569	1536.29076904781	1693.18161422302	2322.63044434778
498	534.294159032359	-61.1465152023799	5	8	497	24.85	1498.23790557222	-510.769382554108	1582.90940481385	1595.4608220468	1736.21487715832	1893.10724026926	2522.33926862235
499	618.821628172164	-90.4275775761892	5	8	498	24.9	1690.5493827961	-585.621247476186	1789.10856606519	1801.66013391367	1948.69039277343	2105.58444278213	2734.5576007288
500	713.539619233769	-123.702937620345	5	8	499	24.95	1894.3598212321	-665.507200883116	2007.85929953416	2020.41099616963	2173.71746389911	2330.61311085289	2959.385787124
501	819.023080277782	-161.224299759089	5	8	500	25	2109.66922088026	-750.42724277488	2239.16173337886	2251.71354004718	2411.29622004143	2568.19329572688	3196.74775501126
502	935.846959364806	-203.243368416665	5	8	501	25.05	2336.47758174048	-840.38137315152	2483.0159770561	2495.56787786118	2661.42677310019	2818.32509747994	3446.41435211755
503	1064.58620455545	-250.011848017314	5	8	502	25.1	2574.78490381288	-935.36959201298	2739.4221242016	2751.97410575142	2924.10921929361	3081.00862452581	3708.76788389538
504	1205.81576391032	-301.781442985279	5	8	503	25.15	2824.5911870974	-1035.3918993593	3008.38025513517	3020.93230616919	3199.34364128767	3356.24397914255	3983.89649772946
505	1360.11058549002	-358.803857744802	5	8	504	25.2	3085.896431594	-1140.44829519046	3289.89043898538	3302.44255003076	3487.13011020229	3644.03125291331	4271.64474873534
506	1528.04561735515	-421.330796720126	5	8	505	25.25	3358.7006373026	-1250.53877950648	3583.95273546771	3596.50489854004	3787.4686873822	3944.37052602969	4571.97314052572
507	1710.19580756633	-489.613964335494	5	8	506	25.3	3643.0038042236	-1365.66335230736	3890.56719636392	3903.11940471415	4100.35942591206	4257.26186804831	4884.86535278722
508	1907.13610418416	-563.905065015147	5	8	507	25.35	3938.8059323566	-1485.82201359306	4209.73386674803	4222.28611465316	4425.80237189331	4582.70533911245	5210.31154407583
509	2119.44145526924	-644.455803183328	5	8	508	25.4	4246.1070217016	-1611.01476336362	4541.45278600573	4554.00506859521	4763.79756551168	4920.70099123417	5548.30974758263
510	2347.68680888218	-731.51788326428	5	8	509	25.45	4564.90707225879	-1741.24160161904	4885.72398868041	4898.27630179337	5114.34504192751	5271.24886948061	5898.85991433299
511	2592.4471130836	-825.343009682245	5	8	510	25.5	4895.2060840284	-1876.5025283593	5242.54750517795	5255.09984524658	5477.44483201794	5634.34901301422	6261.9620757742
512	2854.29731593408	-926.182886861465	5	8	511	25.55	5237.0040570096	-2016.7975435844	5611.92336235475	5624.4757263092	5853.09696299643	6010.00145598157	6637.61628719441
513	3133.81236549424	-1034.28921922618	5	8	512	25.6	5590.3009912032	-2162.1266472943	5993.85158401404	6006.40396920185	6241.30145893128	6398.20622826342	7025.82260754543
514	3431.56720982469	-1149.91371120064	5	8	513	25.65	5955.096886609	-2312.4898394892	6388.33219131887	6400.88459544068	6642.05834118067	6798.96335610392	7426.58109226565
515	3748.13679698603	-1273.30806720908	5	8	514	25.7	6331.3917432268	-2467.8871201688	6795.36520314365	6807.91762419949	7055.36762875893	7212.27286263758	7839.89179105161
516	4084.09607503887	-1404.72399167575	5	8	515	25.75	6719.1855610568	-2628.3184893334	7214.95063637209	7227.50307261599	7481.22933864625	7638.13476833061	8265.75474755388
517	4440.01999204381	-1544.41318902488	5	8	516	25.8	7118.4783400988	-2793.7839469826	7647.08850614882	7659.64095605213	7919.64348605108	8076.54909135142	8704.16999979419
518	4816.48349606146	-1692.62736368072	5	8	517	25.85	7529.270080353	-2964.2834931168	8091.7788260965	8104.331288316	8370.61008463353	8527.5158478824	9155.13758080945
519	5214.06153515243	-1849.61822006752	5	8	518	25.9	7951.56078181941	-3139.817127736	8549.02160849958	8561.57408185182	8834.12914669617	8991.03505238312	9618.65751932234
520	5633.32905737731	-2015.63746260951	5	8	519	25.95	8385.3504444976	-3320.3848508398	9018.81686446302	9031.36934790267	9310.20068334766	9467.10671781309	10094.7298403599
521	6074.86101079673	-2190.93679573094	5	8	520	26	8830.63906838839	-3505.9866624286	9501.16460405116	9513.71709665107	9798.82470464328	9955.73085582151	10583.3545657964
522	6539.23234347128	-2375.76792385604	5	8	521	26.05	9287.426653491	-3696.622562502	9996.06483640307	10008.6173373402	10300.0012197064	10456.9074769089	11084.5317148175
523	7027.01800346157	-2570.38255140907	5	8	522	26.1	9755.7131998058	-3892.2925510606	10503.5175698385	10516.0700783793	10813.7302368335	10970.636590565	11598.2613043128
524	7538.7929388282	-2775.03238281427	5	8	523	26.15	10235.4987073326	-4092.996628104	11023.5228119453	11036.0753274347	11340.0117635856	11496.9182053887	12124.5433492058
525	8075.13209763179	-2989.96912249587	5	8	524	26.2	10726.7831760718	-4298.734793632	11556.0805696585	11568.6330915101	11878.8458068673	12035.7523291899	12663.3778627316
526	8636.61042793294	-3215.44447487812	5	8	525	26.25	11229.566606023	-4509.507047645	12101.1908493283	12113.743377016	12430.2323729968	12587.1389690781	13214.7648566695
527	9223.80287779225	-3451.71014438526	5	8	526	26.3	11743.8489971862	-4725.31339014279	12658.8536567801	12671.4061898309	12994.1714677667	13151.0781315401	13778.7043415391
528	9837.28439527032	-3699.01783544153	5	8	527	26.35	12269.6303495614	-4946.15382112541	13229.0689973676	13241.6215353552	13570.6630964966	13727.5698225065	14355.1963267664
529	10477.6299284278	-3957.61925247119	5	8	528	26.4	12806.9106631496	-5172.0283405932	13811.8368760203	13824.3894185588	14159.7072640813	14316.6140474105	NA
530	11145.4144253252	-4227.76609989846	5	8	529	26.45	13355.689937948	-5402.9369485454	14407.1572972798	14419.7098440232	14761.3039750322	14918.2108112393	NA
531	11841.2128340232	-4509.71008214759	5	8	530	26.5	13915.96817396	-5638.87964498259	15015.0302653463	15027.5828159772	15375.4532335129	15532.3601185786	NA
532	12565.6001025825	-4803.70290364283	5	8	531	26.55	14487.745371186	-5879.85642990481	15635.4557841022	15648.0083383317	16002.1550433737	16159.0619736535	NA
533	13319.1511790635	-5109.99626880841	5	8	532	26.6	15071.02152962	-6125.86730331159	16268.4338571373	16280.9864147091	16641.4094081794	16798.3163803621	NA
534	14102.4410115269	-5428.84188206858	5	8	533	26.65	15665.796649268	-6376.91226520341	16913.9644877929	16926.5170484669	17293.2163312355	17450.1233423077	NA
535	14916.0445480334	-5760.49144784758	5	8	534	26.7	16272.07073013	-6632.99131558	17572.0476791669	17584.6002427242	17957.5758156113	18114.4828628256	NA
536	15760.5367366434	-6105.19667056966	5	8	535	26.75	16889.8437722	-6894.10445444159	18242.6834341353	18255.2360003817	18634.4878641605	18791.3949450083	NA
537	16636.4925254177	-6463.20925465905	5	8	536	26.8	17519.115775486	-7160.25168178781	18925.8717553889	18938.4243241392	19323.9524795403	19480.8595917268	NA
538	17544.4868624168	-6834.78090454	5	8	537	26.85	18159.886739982	-7431.43299761899	19621.6126454243	19634.1652165134	20025.9696642277	20182.8768056504	NA
539	18485.0946957014	-7220.16332463675	5	8	538	26.9	18812.1566656919	-7707.648401935	20329.9061065807	20342.4586798541	20740.539420534	NA	NA
540	19458.890973332	-7619.60821937355	5	8	539	26.95	19475.925552612	-7988.897894736	21050.7521410377	21063.3047163563	21467.6617506191	NA	NA
541	20466.4506433692	-8033.36729317463	5	8	540	27	20151.193400744	-8275.18147602159	21784.150750839	21796.7033280737	22207.3366565038	NA	NA
542	21508.3486538737	-8461.69225046424	5	8	541	27.05	20837.96021009	-8566.49914579222	22530.1019378997	22542.6545169287	22959.5641400798	NA	NA
543	22585.1599529061	-8904.83479566661	5	8	542	27.1	21536.2259806479	-8862.85090404737	23288.6057040113	23301.1582847247	23724.3442031214	NA	NA
544	23697.4594885269	-9363.04663320601	5	8	543	27.15	22245.990712416	-9164.236750788	24059.6620508559	24072.2146331535	NA	NA	NA
545	24845.8222087968	-9836.57946750665	5	8	544	27.2	22967.254405398	-9470.65668601281	24843.2709800177	24855.8235638034	NA	NA	NA
546	26030.8230617764	-10325.6850029928	5	8	545	27.25	23700.017059592	-9782.11070972298	25639.4324929829	25651.9850781692	NA	NA	NA
547	27253.0369955262	-10830.6149440887	5	8	546	27.3	24444.278674996	-10098.598821918	26448.1465911491	NA	NA	NA	NA
548	28513.038958107	-11351.6209952186	5	8	547	27.35	25200.039251616	-10420.121022598	27269.4132758403	NA	NA	NA	NA
549	NA	NA	5	8	548	27.4	NA	NA	NA	NA	NA	NA	NA
550	NA	NA	5	8	549	27.45	NA	NA	NA	NA	NA	NA	NA
551	NA	NA	5	8	550	27.5	NA	NA	NA	NA	NA	NA	NA
552	NA	NA	5	8	551	27.55	NA	NA	NA	NA	NA	NA	NA
553	NA	NA	5	8	552	27.6	NA	NA	NA	NA	NA	NA	NA
554	NA	NA	5	8	553	27.65	NA	NA	NA	NA	NA	NA	NA
555	NA	NA	5	8	554	27.7	NA	NA	NA	NA	NA	NA	NA
556	NA	NA	5	8	555	27.75	NA	NA	NA	NA	NA	NA	NA
557	NA	NA	5	8	556	27.8	NA	NA	NA	NA	NA	NA	NA
558	NA	NA	5	8	557	27.85	NA	NA	NA	NA	NA	NA	NA
559	NA	NA	5	8	558	27.9	NA	NA	NA	NA	NA	NA	NA
560	NA	NA	5	8	559	27.95	NA	NA	NA	NA	NA	NA	NA
561	NA	NA	5	8	560	28	NA	NA	NA	NA	NA	NA	NA
562	NA	NA	5	8	561	28.05	NA	NA	NA	NA	NA	NA	NA
563	NA	NA	5	8	562	28.1	NA	NA	NA	NA	NA	NA	NA
564	NA	NA	5	8	563	28.15	NA	NA	NA	NA	NA	NA	NA
565	NA	NA	5	8	564	28.2	NA	NA	NA	NA	NA	NA	NA
566	NA	NA	5	8	565	28.25	NA	NA	NA	NA	NA	NA	NA
567	NA	NA	5	8	566	28.3	NA	NA	NA	NA	NA	NA	NA
568	NA	NA	5	8	567	28.35	NA	NA	NA	NA	NA	NA	NA
569	NA	NA	5	8	568	28.4	NA	NA	NA	NA	NA	NA	NA
570	NA	NA	5	8	569	28.45	NA	NA	NA	NA	NA	NA	NA
571	NA	NA	5	8	570	28.5	NA	NA	NA	NA	NA	NA	NA
572	NA	NA	5	8	571	28.55	NA	NA	NA	NA	NA	NA	NA
573	NA	NA	5	8	572	28.6	NA	NA	NA	NA	NA	NA	NA
574	NA	NA	5	8	573	28.65	NA	NA	NA	NA	NA	NA	NA
575	NA	NA	5	8	574	28.7	NA	NA	NA	NA	NA	NA	NA
576	NA	NA	5	8	575	28.75	NA	NA	NA	NA	NA	NA	NA
577	NA	NA	5	8	576	28.8	NA	NA	NA	NA	NA	NA	NA
578	NA	NA	5	8	577	28.85	NA	NA	NA	NA	NA	NA	NA
579	NA	NA	5	8	578	28.9	NA	NA	NA	NA	NA	NA	NA
580	NA	NA	5	8	579	28.95	NA	NA	NA	NA	NA	NA	NA
581	NA	NA	5	8	580	29	NA	NA	NA	NA	NA	NA	NA
582	NA	NA	5	8	581	29.05	NA	NA	NA	NA	NA	NA	NA
583	NA	NA	5	8	582	29.1	NA	NA	NA	NA	NA	NA	NA
584	NA	NA	5	8	583	29.15	NA	NA	NA	NA	NA	NA	NA
585	NA	NA	5	8	584	29.2	NA	NA	NA	NA	NA	NA	NA
586	NA	NA	5	8	585	29.25	NA	NA	NA	NA	NA	NA	NA
587	NA	NA	5	8	586	29.3	NA	NA	NA	NA	NA	NA	NA
588	NA	NA	5	8	587	29.35	NA	NA	NA	NA	NA	NA	NA
589	NA	NA	5	8	588	29.4	NA	NA	NA	NA	NA	NA	NA
590	NA	NA	5	8	589	29.45	NA	NA	NA	NA	NA	NA	NA
591	NA	NA	5	8	590	29.5	NA	NA	NA	NA	NA	NA	NA
592	NA	NA	5	8	591	29.55	NA	NA	NA	NA	NA	NA	NA
593	NA	NA	5	8	592	29.6	NA	NA	NA	NA	NA	NA	NA
594	NA	NA	5	8	593	29.65	NA	NA	NA	NA	NA	NA	NA
595	NA	NA	5	8	594	29.7	NA	NA	NA	NA	NA	NA	NA
596	NA	NA	5	8	595	29.75	NA	NA	NA	NA	NA	NA	NA
597	NA	NA	5	8	596	29.8	NA	NA	NA	NA	NA	NA	NA
598	NA	NA	5	8	597	29.85	NA	NA	NA	NA	NA	NA	NA
599	NA	NA	5	8	598	29.9	NA	NA	NA	NA	NA	NA	NA
600	NA	NA	5	8	599	29.95	NA	NA	NA	NA	NA	NA	NA
601	NA	NA	5	8	600	30	NA	NA	NA	NA	NA	NA	NA
