# Supplementary material for: An automated feeding system for the African killifish reveals the impact of diet on lifespan and allows scalable assessment of associative learning
Source: eLife. 2022 Nov 10;11:e69008. doi: 10.7554/eLife.69008 (PMC9788828; doi:10.7554/eLife.69008)
Supplement: Figure 6—source data 3. [file elife-69008-fig6-data3.zip › Filtered and Interpolated Trajectories with Kinematics/t13_REC0010 DLC_likelihood-euclidean-filtered_splines-interpolated_kinematics_02_resnet50_TrainAllTheThingsJun28shuffle1_1030000.csv]

	x2	y2	fishnum	recording_num	bodyparts_coords	seconds	velocity_x	velocity_y	velocity_xy	velocity_xy_5frame	velocity_xy_10frame	velocity_xy_20frame	velocity_xy_40frame
1	NA	NA	13	10	0	0	0	0	0	NA	NA	NA	NA
2	NA	NA	13	10	1	0.05	NA	NA	NA	NA	NA	NA	NA
3	NA	NA	13	10	2	0.1	NA	NA	NA	NA	NA	NA	NA
4	9.40079498291016	297.794311523438	13	10	3	0.15	NA	NA	NA	NA	NA	NA	NA
5	9.29010155893141	300.553054317352	13	10	4	0.2	-2.21386847957501	55.1748558782799	55.2192532984087	NA	NA	NA	NA
6	9.17940813495267	303.311797111266	13	10	5	0.25	-2.21386847957479	55.1748558782799	55.2192532984087	NA	NA	NA	NA
7	9.06871471097393	306.070539905179	13	10	6	0.3	-2.21386847957479	55.1748558782595	55.2192532983882	55.2192532984048	NA	NA	NA
8	8.95802128699518	308.829282699093	13	10	7	0.35	-2.21386847957501	55.1748558782811	55.2192532984098	55.2192532984048	NA	NA	NA
9	8.84732786301644	311.588025493007	13	10	8	0.4	-2.21386847957479	55.1748558782799	55.2192532984087	55.2192532984048	55.2192532984047	NA	NA
10	8.73663443903769	314.346768286921	13	10	9	0.45	-2.21386847957501	55.1748558782799	55.2192532984087	55.2192532984048	55.2192532984047	NA	NA
11	8.62594101505895	317.105511080835	13	10	10	0.5	-2.21386847957479	55.1748558782799	55.2192532984087	55.2192532984046	55.2192532984048	NA	NA
12	8.51524759108021	319.864253874748	13	10	11	0.55	-2.21386847957483	55.1748558782595	55.2192532983882	55.2192532984046	55.2192532984068	NA	NA
13	8.40455416710146	322.622996668662	13	10	12	0.6	-2.21386847957497	55.1748558782799	55.2192532984087	55.2192532984046	55.2192532984047	NA	NA
14	8.29386074312272	325.381739462576	13	10	13	0.65	-2.21386847957483	55.1748558782799	55.2192532984087	55.2192532984048	55.2192532984047	55.2192532984047	NA
15	8.18316731914397	328.14048225649	13	10	14	0.7	-2.21386847957497	55.1748558782799	55.2192532984087	55.2192532984089	55.2192532984047	55.2192532984047	NA
16	8.07247389516523	330.899225050404	13	10	15	0.75	-2.21386847957483	55.1748558782811	55.2192532984098	55.2192532984048	55.2192532984047	55.2192532984047	NA
17	7.96178047118649	333.657967844318	13	10	16	0.8	-2.21386847957479	55.1748558782799	55.2192532984087	55.2192532984048	55.2192532984067	55.2192532984058	NA
18	7.85108704720774	336.416710638231	13	10	17	0.85	-2.21386847957501	55.1748558782595	55.2192532983882	55.2192532984048	55.2192532984048	55.2192532984047	NA
19	7.740393623229	339.175453432145	13	10	18	0.9	-2.21386847957479	55.1748558782799	55.2192532984087	55.2192532984046	55.2192532984048	55.2192532984047	NA
20	7.62970019925025	341.934196226059	13	10	19	0.95	-2.21386847957501	55.1748558782799	55.2192532984087	55.2192532984046	55.2192532984048	55.2192532984047	NA
21	7.51900677527151	344.692939019973	13	10	20	1	-2.21386847957479	55.1748558782799	55.2192532984087	55.2192532984048	55.2192532984047	55.2192532984047	NA
22	7.40831335129276	347.451681813887	13	10	21	1.05	-2.21386847957501	55.1748558782799	55.2192532984087	55.2192532984048	55.2192532984047	55.2192532984058	NA
23	7.29761992731402	350.2104246078	13	10	22	1.1	-2.21386847957479	55.1748558782606	55.2192532983893	55.2192532984048	55.2192532984048	55.2192532984047	NA
24	7.18692650333528	352.969167401714	13	10	23	1.15	-2.21386847957481	55.1748558782799	55.2192532984087	55.2192532984048	55.2192532984048	55.2192532984048	71.7955870654279
25	7.07623307935653	355.727910195628	13	10	24	1.2	-2.21386847957501	55.1748558782799	55.2192532984087	55.2192532984048	55.2192532984048	55.2192532984048	73.9366433506929
26	6.96553965537779	358.486652989542	13	10	25	1.25	-2.21386847957479	55.1748558782799	55.2192532984087	55.2192532984048	55.2192532984048	53.4547678622286	76.077699635958
27	6.85484623139904	361.245395783456	13	10	26	1.3	-2.21386847957501	55.1748558782799	55.2192532984087	55.2192532984048	55.2192532984048	58.397132838738	78.2187559212236
28	6.7441528074203	364.004138577369	13	10	27	1.35	-2.21386847957479	55.1748558782606	55.2192532983893	55.2192532984048	55.2192532984047	62.6792454092691	80.3598122064886
29	6.63345938344156	366.762881371283	13	10	28	1.4	-2.21386847957481	55.1748558782799	55.2192532984087	55.2192532984048	55.2192532984048	66.9613579797993	82.5008684917537
30	6.52276595946281	369.521624165197	13	10	29	1.45	-2.21386847957499	55.1748558782799	55.2192532984087	55.2192532984048	55.2192532984048	71.2434705503294	84.6419247770188
31	6.41207253548407	372.280366959111	13	10	30	1.5	-2.21386847957481	55.1748558782799	55.2192532984087	55.2192532984046	51.6902824260525	75.5255831208596	86.7829810622838
32	6.30137911150532	375.039109753025	13	10	31	1.55	-2.21386847957499	55.1748558782799	55.2192532984087	55.2192532984048	61.5750123790713	79.8076956913897	90.6878394530242
33	6.19068568752658	377.797852546938	13	10	32	1.6	-2.21386847957481	55.1748558782595	55.2192532983882	55.2192532984048	70.1392375201335	84.0898082619209	94.5926978437635
34	6.07999226354783	380.556595340852	13	10	33	1.65	-2.21386847957501	55.1748558782811	55.2192532984098	48.1613115537002	78.7034626611939	88.371920832451	97.0325631587079
35	5.96929883956909	383.315338134766	13	10	34	1.7	-2.21386847957479	55.1748558782799	55.2192532984087	67.9307714597379	87.267687802254	92.6540334029811	99.6273104229105
36	5.77047491073608	382.338897705078	13	10	35	1.75	-3.97647857666019	-19.5288085937602	19.9295445748858	85.0592217418624	95.8319129433144	96.9361459735113	100.711659089264
37	11.8412780761719	377.596893310547	13	10	36	1.8	121.416063308716	-94.8400878906205	154.066552828597	102.187672023983	104.396138084375	101.218258544041	101.646272903698
38	17.1875910077776	373.011934552874	13	10	37	1.85	106.926258632114	-91.6991751534601	140.861504709011	119.316122306103	112.960363225437	105.500371114572	102.418107184757
39	22.5339039393834	368.426975795201	13	10	38	1.9	106.926258632116	-91.6991751534601	140.861504709012	143.502514332929	121.524588366497	109.782483685103	103.189941465814
40	27.8802168709891	363.842017037528	13	10	39	1.95	106.926258632114	-91.699175153459	140.86150470901	140.861504709011	130.088813507557	114.064596255633	103.961775746873
41	33.2265298025949	359.257058279855	13	10	40	2	106.926258632116	-91.6991751534601	140.861504709012	140.861504709012	142.18200952097	118.346708826163	104.733610027931
42	38.5728427342006	354.672099522182	13	10	41	2.05	106.926258632114	-91.6991751534601	140.861504709011	140.861504709011	140.861504709011	126.156425607643	105.505444308988
43	43.9191556658064	350.087140764509	13	10	42	2.1	106.926258632116	-91.6991751534601	140.861504709012	140.861504709011	140.861504709012	133.966142389122	106.277278590047
44	49.2654685974121	345.502182006836	13	10	43	2.15	106.926258632114	-91.6991751534601	140.861504709011	140.861504709012	140.861504709011	138.845873019011	111.064276426739
45	54.6117815290178	340.917223249163	13	10	44	2.2	106.926258632114	-91.6991751534601	140.861504709011	140.861504709011	140.861504709012	144.035367547416	115.851274263432
46	59.9580944606236	336.33226449149	13	10	45	2.25	106.926258632116	-91.6991751534601	140.861504709012	140.861504709011	140.861504709011	147.9685503163	120.445594454161
47	65.3044073922293	331.747305733817	13	10	46	2.3	106.926258632114	-91.6991751534601	140.861504709011	140.861504709011	147.91671313091	144.895412968659	125.039914644889
48	70.6507203238351	327.162346976144	13	10	47	2.35	106.926258632116	-91.699175153459	140.861504709012	140.861504709012	154.971921552807	142.156968960244	124.149701292032
49	75.9970332554408	322.577388218471	13	10	48	2.4	106.926258632114	-91.6991751534601	140.861504709011	140.861504709011	156.167157671525	139.41852495183	124.036773078392
50	81.3433461870466	317.992429460798	13	10	49	2.45	106.926258632116	-91.6991751534601	140.861504709013	154.971921552809	157.981921587275	136.680080943416	124.267239075402
51	86.6896591186523	313.407470703125	13	10	50	2.5	106.926258632114	-91.6991751534601	140.861504709011	169.082338396604	153.75509111163	133.941636935001	123.736040917957
52	85.4449996948242	302.910324096679	13	10	51	2.55	-24.8931884765619	-209.94293212892	211.413588928001	171.472810634038	148.929321228306	131.203192926587	123.567822150679
53	84.2003402709961	292.413177490234	13	10	52	2.6	-24.8931884765622	-209.942932128901	211.413588927982	175.102338465538	143.452433211477	128.464748918172	123.002887348266
54	80.5886917114258	285.679962158203	13	10	53	2.65	-72.232971191406	-134.664306640619	152.813865896185	166.648677514249	137.975545194648	133.756632021028	127.049363739573
55	74.2902526855469	280.828216552734	13	10	54	2.7	-125.968780517578	-97.0349121093807	159.009143866511	142.886720903803	132.49865717782	139.048515123882	133.616468769619
56	70.7285537719727	277.420013427734	13	10	55	2.75	-71.2339782714841	-68.1640625	98.5931999525635	117.82252802635	127.021769160991	143.95504293481	141.065816517754
57	66.7275924682617	275.089569091797	13	10	56	2.8	-80.0192260742199	-46.6088867187398	92.6038058757707	104.478279755257	114.489672722263	148.861570745737	138.007603817277
58	68.978146870931	271.420120239258	13	10	57	2.85	45.0110880533859	-73.3889770507801	86.0926245407212	89.8949758901027	101.957576283537	142.799031469492	135.27951731979
59	71.2287012736002	267.750671386719	13	10	58	2.9	45.0110880533839	-73.3889770507801	86.0926245407202	87.3948608077342	111.346106370531	138.29106247168	132.551430822302
60	73.4792556762695	264.081222534179	13	10	59	2.95	45.0110880533862	-73.3889770507994	86.0926245407378	86.0926245407241	120.11510866049	134.469881895172	129.823344324815
61	75.7298100789388	260.41177368164	13	10	60	3	45.0110880533859	-73.3889770507801	86.0926245407212	86.0926245407241	134.15499475799	129.125373009751	127.095257827327
62	77.980364481608	256.742324829101	13	10	61	3.05	45.0110880533842	-73.3889770507801	86.0926245407203	118.213932985804	148.793820263168	120.979218693716	124.367171329839
63	80.2309188842773	253.072875976562	13	10	62	3.1	45.0110880533859	-73.3889770507801	86.0926245407212	150.335241430876	142.145629727507	112.039632307409	121.639084832352
64	85.2843017578125	241.820564270019	13	10	63	3.15	101.067657470704	-225.04623413086	246.699166766119	180.915128708246	138.606579748713	115.252854460134	118.910998334865
65	90.3376846313477	230.568252563477	13	10	64	3.2	101.067657470704	-225.04623413084	246.699166766101	211.495015985611	136.441106612524	123.197569991822	116.182911837377
66	93.4825439453125	219.039901733398	13	10	65	3.25	62.897186279296	-230.56701660158	238.992060927566	198.198634914289	131.22897685851	134.163082719208	113.45482533989
67	96.6274032592773	207.51155090332	13	10	66	3.3	62.897186279296	-230.56701660156	238.992060927548	158.999226511622	127.468764665169	131.119794665895	110.726738842402
68	96.0613250732422	206.710922241211	13	10	67	3.35	-11.321563720702	-16.0125732421801	19.610719184112	122.546971794171	122.121688331282	128.402065679335	107.998652344915
69	94.3012466430664	208.535446166992	13	10	68	3.4	-35.2015686035159	36.4904785156199	50.7021247527848	81.5428250087742	119.159602549738	125.684336692775	106.907356186913
70	91.9223556518555	210.708343505859	13	10	69	3.45	-47.5778198242182	43.4579467773403	64.4378931788425	43.4425133447274	126.280031323155	122.966607706213	105.467354719747
71	90.4854507446289	209.80256652832	13	10	70	3.5	-28.7380981445318	-18.1155395507801	33.9713270005842	46.0447417482743	134.171170680427	120.248878719652	104.027353252581
72	88.1916198730469	209.017288208008	13	10	71	3.55	-45.8766174316401	-15.7055664062398	48.4905026073134	79.3199785878537	113.445769068623	117.531149733092	100.823549679941
73	87.3974533081055	210.441986083984	13	10	72	3.6	-15.8833312988281	28.4939575195199	32.6218612018465	130.013090852139	114.658501631164	114.813420746532	97.6197461073002
74	78.3766555786133	204.406036376953	13	10	73	3.65	-180.415954589844	-120.71899414062	217.078308950682	186.79951635208	112.762093636836	104.065364648701	95.9600656668563
75	67.2687473297119	193.03630065918	13	10	74	3.7	-222.158164978028	-227.39471435546	317.903454500271	183.449024792518	109.492108799903	93.3173085508716	93.6405757146939
76	56.1608390808105	181.666564941406	13	10	75	3.75	-222.158164978028	-227.39471435548	317.903454500286	183.272261514054	109.268780580795	82.9546077449695	98.9952258465031
77	55.5399503707885	180.206169128418	13	10	76	3.8	-12.4177742004399	-29.2079162597599	31.7380448095068	146.204208685819	107.593534801014	72.5919069390675	104.499610830233
78	54.9190616607666	178.745773315429	13	10	77	3.85	-12.417774200438	-29.2079162597798	31.7380448095244	88.9711267476661	107.505153161782	73.1982732203372	104.957556107625
79	54.2981729507446	177.285377502441	13	10	78	3.9	-12.41777420044	-29.2079162597599	31.7380448095068	31.7380448095103	88.9711267476646	75.5236499021457	108.612411735959
80	53.6772842407226	175.824981689453	13	10	79	3.95	-12.41777420044	-29.2079162597599	31.7380448095068	31.7380448095103	60.3545857785882	76.4648275443221	110.121312264881
81	53.0563955307007	174.364585876465	13	10	80	4	-12.417774200438	-29.2079162597605	31.7380448095066	31.7380448095104	31.7380448095121	78.9293334954122	109.564686042941
82	52.4355068206787	172.904190063477	13	10	81	4.05	-12.41777420044	-29.2079162597599	31.7380448095068	31.7380448095103	31.7380448095121	80.6678806661649	108.745339620392
83	51.8146181106567	171.443794250488	13	10	82	4.1	-12.4177742004399	-29.2079162597798	31.7380448095251	31.7380448095103	31.7380448095103	83.199859907191	108.835457518575
84	51.1937294006348	169.9833984375	13	10	83	4.15	-12.417774200438	-29.2079162597599	31.738044809506	31.738044809514	38.2852061674552	76.6672768735784	103.031843696765
85	50.5728406906128	168.523002624512	13	10	84	4.2	-12.41777420044	-29.2079162597599	31.7380448095068	31.7380448095138	43.4375462887414	64.0835814375655	97.9155561328138
86	49.9519519805908	167.062606811523	13	10	85	4.25	-12.41777420044	-29.2079162597798	31.7380448095251	31.7380448095103	48.5898864100294	63.8273689737978	92.6122084356055
87	49.3310632705689	165.602210998535	13	10	86	4.3	-12.417774200438	-29.2079162597599	31.738044809506	44.8323675254001	53.7422265313155	77.8794269945699	86.8423551423899
88	48.7101745605469	164.141815185547	13	10	87	4.35	-12.4177742004399	-29.2079162597605	31.7380448095073	55.1370477679725	58.8945666525998	81.5130465359147	87.0725166361006
89	49.5252342224121	159.350158691406	13	10	88	4.4	16.301193237304	-95.8331298828199	97.2096583889551	65.4417280105448	64.3634269994921	91.5404867791434	86.6369352029536
90	48.1265382766723	163.27123260498	13	10	89	4.45	-27.9739189147961	78.4214782714804	83.2614460223689	75.7464082531172	67.8125770965428	97.2760168235479	86.7043340042511
91	46.7278423309326	167.192306518555	13	10	90	4.5	-27.9739189147939	78.4214782714997	83.2614460223864	86.0510884956894	95.9166931380834	98.880493366229	89.9895783583821
92	45.3291463851928	171.113380432129	13	10	91	4.55	-27.9739189147961	78.4214782714798	83.2614460223684	83.8944864735842	124.020809179628	99.959529507692	92.911843322345
93	43.9304504394531	175.034454345703	13	10	92	4.6	-27.9739189147941	78.4214782714804	83.2614460223683	80.4881064251132	131.288048262319	102.857494290617	94.5541787434748
94	42.5078163146973	179.114898681641	13	10	93	4.65	-28.4526824951159	81.6088867187597	86.4266482784287	126.391658265622	144.795767390832	101.998322744829	90.8773821096296
95	39.1976776123047	179.209045410156	13	10	94	4.7	-66.202774047852	1.88293457029999	66.229545780014	172.295210106138	151.114487358354	102.513803714756	86.8908007273896
96	44.0448455810547	194.07787322998	13	10	95	4.75	96.943359375	297.37655639648	312.779205224931	176.525008028949	149.171100322429	102.269809126241	79.9314035754295
97	48.8920135498047	208.946701049805	13	10	96	4.8	96.943359375	297.3765563965	312.779205224949	205.697048308079	146.176832484068	101.092803345712	79.8235130337979
98	50.4071502685547	213.942520141602	13	10	97	4.85	30.302734375	99.9163818359398	104.410435636421	221.740868291596	146.820421928635	100.946760051864	82.1574984495923
99	50.4924926757812	225.556549072266	13	10	98	4.9	1.70684814452997	232.28057861328	232.28684967408	171.950542379235	139.633218490166	97.7502205037615	84.4914838653873
100	49.4939498901367	232.810577392578	13	10	99	4.95	-19.9708557128901	145.08056640624	146.448645697598	120.058454861999	137.215030332969	96.9438404641802	90.3756559934275
101	48.893424987793	235.944946289062	13	10	100	5	-12.010498046874	62.6873779296795	63.8275756631288	117.11583582832	108.6229251144	101.049823221352	96.2598281214677
102	48.0134658813477	238.461471557617	13	10	101	5.05	-17.599182128906	50.3305053711	53.3187676387661	73.569388672252	78.1647975117969	105.155805978525	101.694867660442
103	45.0308685302734	241.810821533203	13	10	102	5.1	-59.6519470214859	66.9869995117205	89.6973404680284	52.6891923743425	70.6054718414089	105.908497579759	107.129907199416
104	45.0741844177246	241.084381103516	13	10	103	5.15	0.866317749024006	-14.5288085937403	14.5546138937389	45.2953078495637	50.7046736166914	105.087487345681	112.56494673839
105	45.1928863525391	243.183410644531	13	10	104	5.2	2.37403869628992	41.9805908203	42.0476642080501	36.2711401615951	42.7731935700058	109.698020017214	118.284502203469
106	44.6389274597168	244.40673828125	13	10	105	5.25	-11.079177856446	24.4665527343801	26.858153039235	24.0951078544976	52.9285461202753	96.0354381770613	124.004057668546
107	44.3676986694336	244.714065551758	13	10	106	5.3	-5.42457580566392	6.14654541016023	8.19792919892311	27.8399585611308	64.1347794729817	81.7675990730259	130.957797459966
108	44.5346641540527	243.282913208008	13	10	107	5.35	3.33930969238196	-28.623046875	28.817178932541	32.8571947656692	64.9965732308826	82.80195036327	137.911537251384
109	46.155158996582	242.905151367188	13	10	108	5.4	32.4098968505861	-7.5552368164	33.278867426905	60.5617843909868	70.5417562011961	77.4424809516312	143.228486703317
110	47.4400367736816	239.804107666016	13	10	109	5.45	25.6975555419919	-62.0208740234403	67.133845230742	91.9984187843684	82.1810097014583	83.475295163307	148.894141464415
111	55.0618782043457	236.597114562989	13	10	110	5.5	152.436828613282	-64.1398620605401	165.381101165823	105.898038607268	83.4479512397231	93.6391628767063	154.559796225512
112	62.6837196350098	233.390121459961	13	10	111	5.55	152.436828613282	-64.1398620605599	165.381101165831	113.243553841261	85.370400634255	103.430205813192	153.872485098832
113	66.4750900268555	230.261184692383	13	10	112	5.6	75.8274078369139	-62.5787353515597	98.3152780470371	131.504824637247	94.998428885131	111.402320108214	154.331514694015
114	63.3555488586426	228.67350769043	13	10	113	5.65	-62.390823364258	-31.7535400390602	70.0064435968736	106.334118088459	104.180288286571	123.131570731951	158.962826226378
115	56.4584693908691	224.776260375977	13	10	114	5.7	-137.94158935547	-77.9449462890602	158.440199210673	78.7423824841416	124.177396756608	134.055200692181	164.099065321203
116	55.3606758117676	226.419708251953	13	10	115	5.75	-21.95587158203	32.8689575195204	39.5275684218829	84.0988191629944	134.349779633137	145.738306210851	163.071562929904
117	56.7312316894531	226.380340576172	13	10	116	5.8	27.4111175537099	-0.787353515620453	27.4224231442421	95.1170227318805	142.725632153402	160.822791574219	162.044060538604
118	62.7582397460938	228.053245544433	13	10	117	5.85	120.540161132814	33.4580993652202	125.097461441301	116.849968875969	157.808066985545	174.876314450904	160.091579450938
119	68.7852478027344	229.726150512695	13	10	118	5.9	120.540161132812	33.4580993652401	125.097461441304	162.365441177815	175.721385262705	188.706752902872	155.321613118466
120	75.3138504028321	218.075401306152	13	10	119	5.95	130.572052001954	-233.01498413086	267.104929931115	206.708881822662	185.929391682904	200.844442464649	153.376068551872
121	81.8424530029297	206.424652099609	13	10	120	6	130.572052001952	-233.01498413086	267.104929931114	231.517314808096	208.02866118198	208.069769229671	158.209493049578
122	90.6257069905598	197.591145833333	13	10	121	6.05	175.665079752602	-176.67012532552	249.139626368474	256.32574779353	236.275182514183	202.589164219138	163.305637747892
123	99.4089609781899	188.757639567057	13	10	122	6.1	175.665079752602	-176.67012532552	249.139626368474	255.008814489838	254.754200016678	202.754531808271	167.492318125475
124	108.19221496582	179.924133300781	13	10	123	6.15	175.665079752602	-176.67012532552	249.139626368474	253.691881186144	273.233217519174	212.838165107076	172.245032288179
125	112.287204742431	167.558532714843	13	10	124	6.2	81.89979553222	-247.31201171876	260.520263412655	265.841483205704	277.51148817269	218.500110625191	176.310420193026
126	116.382194519043	155.192932128906	13	10	125	6.25	81.8997955322399	-247.31201171874	260.520263412643	277.991085225259	281.789758826205	230.107687682746	176.516485152069
127	118.110615539551	139.79525604248	13	10	126	6.3	34.5684204101602	-307.95352172852	309.887636466271	290.140687244818	262.452696284875	242.320522004183	177.666671668525
128	119.839036560059	124.397579956055	13	10	127	6.35	34.5684204101599	-307.9535217285	309.887636466251	300.014161855541	247.700996630997	237.381208538605	178.333812472443
129	121.567457580566	108.999903869629	13	10	128	6.4	34.56842041014	-307.95352172852	309.887636466269	309.887636466265	249.954944951447	233.200745285302	180.425795279587
130	123.295878601074	93.602227783203	13	10	129	6.45	34.5684204101599	-307.95352172852	309.887636466271	259.063909364046	251.070829567479	223.276841940438	179.052436337344
131	125.024299621582	78.2045516967773	13	10	130	6.5	34.5684204101602	-307.953521728514	309.887636466265	217.410908036736	252.186714183513	222.779823222449	175.245847252587
132	126.439750671387	75.8020629882812	13	10	131	6.55	28.3090209961	-48.0497741699222	55.7690009551736	209.769202658076	248.365861494183	223.181069682592	171.947551863146
133	129.385528564453	79.9421463012695	13	10	132	6.6	58.9155578613202	82.8016662597662	101.6226298297	202.127497279417	220.008217060533	223.582316142735	180.162653586768
134	138.544868469238	89.9736137390136	13	10	133	6.65	183.1867980957	200.629348754882	271.679109572972	194.485791900761	193.168273051429	221.358493844408	189.085476171643
135	147.704208374023	100.005081176758	13	10	134	6.7	183.1867980957	200.629348754888	271.679109572976	237.66781362432	169.042195708186	218.56563969387	197.949334576827
136	156.863548278809	110.036548614502	13	10	135	6.75	183.18679809572	200.62934875488	271.679109572984	222.605526084331	163.769887618693	207.294664093287	209.786008751731
137	166.022888183594	120.068016052246	13	10	136	6.8	183.1867980957	200.62934875488	271.679109572971	176.567343444782	183.90944308031	194.510551762831	221.925311558576
138	165.128875732422	119.102905273438	13	10	137	6.85	-17.8802490234403	-19.3022155761599	26.3111921297533	135.956894136955	199.463635654473	181.791310493982	231.622738407994
139	164.131088256836	120.921585083008	13	10	138	6.9	-19.9557495117199	36.3735961914	41.4881963752287	133.053983336625	192.762042737368	172.144837656301	241.320165257412
140	166.441299438477	123.458717346191	13	10	139	6.95	46.2042236328199	50.7426452636599	68.6268630338387	130.151072536299	186.060449820262	157.260430210039	247.467405394585
141	163.248143513998	135.914148966471	13	10	140	7	-63.8631184895797	249.1086324056	257.164555571336	176.321745224616	162.402614003061	142.421925275502	247.504718100579
142	160.054987589518	148.369580586751	13	10	141	7.05	-63.8631184896002	249.1086324056	257.16455557134	208.956742029954	140.65524203148	141.305939507154	247.99116339564
143	156.861831665039	160.825012207031	13	10	142	7.1	-63.8631184895797	249.1086324056	257.164555571335	236.164005503569	143.574403927432	157.570775365264	248.477608690699
144	165.747253417969	165.90111541748	13	10	143	7.15	177.7084350586	101.52206420898	204.66318040192	191.751244669496	151.121402261172	165.33278723621	248.964053985759
145	174.632675170898	170.97721862793	13	10	144	7.2	177.70843505858	101.522064209	204.663180401913	151.15941152666	145.478664711891	177.398558528463	246.198553608249
146	176.378768920898	170.800262451172	13	10	145	7.25	34.921875	-3.53912353516023	35.1007514009708	110.827062630247	121.073962932312	189.464329820715	243.658069525389
147	178.17512512207	168.770812988281	13	10	146	7.3	35.9271240234398	-40.5889892578199	54.2053898571631	93.2860624923903	98.7024359339989	201.530101112969	239.270285822576
148	175.461807250977	169.353317260742	13	10	147	7.35	-54.2663574218602	11.6500854492199	55.5028110892701	54.7933239202141	115.677915076054	225.864268277383	236.269354655806
149	180.504577636719	166.392150878906	13	10	148	7.4	100.85540771484	-59.2233276367199	116.958179712635	50.3966811951277	137.903531735052	249.439585229523	233.268423489036
150	180.717407226562	165.820510864258	13	10	149	7.45	4.25659179685965	-11.4328002929597	12.1994875410318	46.2454603413373	168.736667236663	271.657968848732	227.415742191937
151	181.322998046875	165.568649291992	13	10	150	7.5	12.1118164062602	-5.03723144532046	13.1175377755385	120.528767521861	216.526045638369	272.229612978709	221.559966307848
152	180.004547119141	166.597640991211	13	10	151	7.55	-26.3690185546801	20.5798339843801	33.4492855882112	182.521000977713	262.404960194458	272.801257108687	238.752953988815
153	189.032432556153	185.940536499023	13	10	152	7.6	180.55770874024	386.85791015624	426.919346991887	282.680010553113	308.154132627334	273.372901238663	254.79960094792
154	198.060317993164	205.283432006836	13	10	153	7.65	180.55770874022	386.85791015626	426.919346991896	382.655410081611	347.757768197873	276.569614127111	249.112242658041
155	218.594403584798	220.654177347819	13	10	154	7.7	410.68171183268	307.41490681966	512.99453541803	478.564460047578	397.837272985573	273.831467522627	242.940813747291
156	239.128489176432	236.024922688802	13	10	155	7.75	410.68171183268	307.41490681966	512.99453541803	495.779497732807	423.385263025106	280.021474957491	238.464488966077
157	259.662574768067	251.395668029785	13	10	156	7.8	410.6817118327	307.41490681966	512.994535418046	512.994535418033	446.900078283375	284.030019882321	237.697340219413
158	280.196660359701	266.766413370768	13	10	157	7.85	410.681711832681	307.41490681966	512.994535418031	512.994535418033	431.067887401273	290.74739881763	238.492683314964
159	300.730745951335	282.137158711751	13	10	158	7.9	410.68171183268	307.41490681966	512.99453541803	464.115115968602	415.235696519171	294.39200932177	238.377912828276
160	321.264831542969	297.507904052734	13	10	159	7.95	410.68171183268	307.41490681966	512.99453541803	415.235696519171	378.92626780859	297.571054173835	237.725978023762
161	334.449249267578	294.952011108398	13	10	160	8	263.688354492181	-51.1178588867199	268.597438170874	366.356277069739	343.516904276613	300.698007340193	231.901411858246
162	347.633666992188	292.396118164062	13	10	161	8.05	263.6883544922	-51.1178588867199	268.597438170893	317.476857620308	305.655079570185	336.199968470476	226.197726066624
163	360.818084716797	289.840225219727	13	10	162	8.1	263.68835449218	-51.1178588866994	268.597438170869	244.858000199146	273.340665007927	352.028426530577	220.961941101905
164	374.002502441406	287.284332275391	13	10	163	8.15	263.688354492181	-51.1178588867199	268.597438170874	222.918692584624	241.026250445668	332.891698079871	218.390122070339
165	380.215240478516	283.091827392578	13	10	164	8.2	124.2547607422	-83.8500976562602	149.900248312222	196.074462621198	197.304835362097	308.48306896612	218.770286148736
166	388.125061035156	282.344512939453	13	10	165	8.25	158.1964111328	-14.9462890625	158.900900098262	180.325052946114	178.01075165528	287.464648111439	223.389510952156
167	392.645690917969	287.315063476562	13	10	166	8.3	90.4125976562591	99.4110107421795	134.376288353765	164.575643271027	225.499858657578	273.864579325858	226.848522924304
168	401.252456665039	291.319000244141	13	10	167	8.35	172.135314941401	80.0787353515807	189.850389795448	149.751670525047	272.98896565988	251.121098352545	226.82495628794
169	409.859222412109	295.322937011719	13	10	168	8.4	172.135314941399	80.0787353515591	189.850389795438	133.102810725935	250.547699640572	227.316240427029	226.232038037124
170	413.619445800781	294.856689453125	13	10	169	8.45	75.2044677734409	-9.32495117187955	75.7803845823208	254.925254693957	238.03987012365	203.793987198792	231.46525934544
171	417.402069091797	294.896240234375	13	10	170	8.5	75.6524658203193	0.791015625	75.6566011027034	365.652878373646	231.412391946265	191.573210737783	236.675529397895
172	413.440658569336	257.933486938477	13	10	171	8.55	-79.2282104492199	-739.25506591796	743.488508193874	336.519756010116	242.07407908153	179.594195024561	238.403608223397
173	409.479248046875	220.970733642578	13	10	172	8.6	-79.2282104492199	-739.25506591798	743.488508193895	326.328069722254	228.901531697164	168.550980965146	230.689679021176
174	411.600067138672	221.589492797852	13	10	173	8.65	42.4163818359398	12.3751831054796	44.1847779777876	329.721973166594	213.606230408391	160.210630013566	221.555576020595
175	412.651611328125	220.930267333984	13	10	174	8.7	21.0308837890602	-13.1845092773597	24.8219531430091	229.222903469104	210.283139035487	163.709104774846	209.563820597132
176	416.315490722656	218.097427368164	13	10	175	8.75	73.2775878906205	-56.6567993164	92.6261183244037	92.150185020682	205.135669820286	166.757546946822	198.320560066306
177	428.256408691406	219.712585449219	13	10	176	8.8	238.818359375	32.3031616211	240.993159706423	90.6927048066654	133.688531391545	169.667025966287	186.885036373129
178	430.740478515625	218.204055786133	13	10	177	8.85	49.6813964843795	-30.1705932617199	58.1249159517866	94.23820834872	64.1129962704123	162.902513758251	176.354515355714
179	430.469604492188	216.379180908203	13	10	178	8.9	-5.41748046873977	-36.4974975586	36.8973769077043	80.5493664739786	69.8735603865612	158.072066752477	165.746103686178
180	432.355804443359	215.395111083984	13	10	179	8.95	37.7239990234193	-19.6813964843801	42.5494708532822	38.1541593139864	89.3783394260408	165.359464517046	154.583508635045
181	433.517364501953	215.059417724609	13	10	180	9	23.2312011718807	-6.7138671875	24.1819089506966	36.0758075201425	102.102701947379	172.653051455597	150.20506176531
182	432.417083740234	214.113708496094	13	10	181	9.05	-22.0056152343807	-18.9141845703	29.0171239064622	49.0544159664571	97.2599728510431	140.607247976318	146.97309879722
183	432.961456298828	216.437454223633	13	10	182	9.1	10.8874511718807	46.4749145507801	47.7331569825672	84.5184705033615	96.9034958193371	109.350931511776	142.509701429065
184	434.448211669922	211.569931030273	13	10	183	9.15	29.7351074218795	-97.3504638672	101.790419139277	123.656037420779	102.537903096564	110.219453961318	138.20391791854
185	432.88703918457	222.452003479004	13	10	184	9.2	-31.2234497070392	217.64144897462	219.869743537805	156.3657863881	120.435789998605	110.644572228144	137.739588400561
186	431.325866699219	233.334075927734	13	10	185	9.25	-31.223449707021	217.6414489746	219.869743537783	157.731184118532	140.170433090907	109.176472021172	139.545413177105
187	437.13916015625	241.009338378906	13	10	186	9.3	116.26586914062	153.50524902344	192.565868743067	156.021390226671	147.525964561091	99.9054934204006	144.090483200536
188	439.859161376953	241.218185424805	13	10	187	9.35	54.4000244140602	4.17694091798012	54.5601456347272	156.353109493849	154.588866753139	101.587932358883	147.248700687924
189	437.494415283203	245.23600769043	13	10	188	9.4	-47.294921875	80.3564453125	93.2414496799742	156.684828761035	150.565347536075	104.175966945328	144.523444781604
190	437.100769042969	256.305427551269	13	10	189	9.45	-7.87292480468068	221.38839721678	221.528339873694	138.686142734083	131.910805030248	105.373030071299	143.886146549024
191	436.707122802734	267.374847412109	13	10	190	9.5	-7.87292480470001	221.388397216799	221.528339873714	151.446549387746	116.250242094966	108.836912792837	142.517715068294
192	432.363952636719	270.102416992188	13	10	191	9.55	-86.8634033203	54.5513916015807	102.572438608303	145.10930484548	102.551013989758	114.352002569878	124.220964305026
193	427.3408203125	273.231658935547	13	10	192	9.6	-100.46264648438	62.5848388671795	118.362178903044	107.468500566647	106.272368898429	116.468421892984	116.116237013957
194	424.688171386719	274.792449951172	13	10	193	9.65	-53.0529785156205	31.2158203125	61.5552269686432	75.8156554288962	105.814030794091	116.197205823514	125.494102978291
195	423.797821044922	276.200836181641	13	10	194	9.7	-17.8070068359398	28.1677246093807	33.3243184795296	66.4158852454337	90.3102701439917	111.770072026276	135.356039563494
196	421.26123046875	278.090698242188	13	10	195	9.75	-50.7318115234398	37.7972412109398	63.264114184961	61.0981884091112	77.5033924947667	112.333279407388	133.706008663393
197	421.404296875	280.865692138672	13	10	196	9.8	2.861328125	55.4998779296795	55.5735876909908	66.5187567427027	81.1780405786649	118.513940434785	128.34680172874
198	421.000946044922	285.436614990234	13	10	197	9.85	-8.06701660156023	91.4184570312398	91.7736947214314	73.1520397213366	78.3479770328299	131.594887617597	127.559300887954
199	424.768707275391	287.772125244141	13	10	198	9.9	75.3552246093807	46.7102050781409	88.6580686366007	79.1911295606372	81.829064110952	130.97482281073	129.996085357798
200	427.052886962891	285.356536865234	13	10	199	9.95	45.68359375	-48.3117675781409	66.490733372699	95.940195911896	91.6293390223039	122.412828581002	129.319398686045
201	425.146545410156	289.622985839844	13	10	200	10	-38.1268310547	85.3289794922	93.4595633814642	95.5977656565487	108.416316719811	112.382378680992	144.975658701055
202	430.373718261719	285.018524169922	13	10	201	10.05	104.543457031259	-92.0892333984398	139.318919447285	97.1393714792014	134.476866879811	107.834680633733	160.511038342171
203	426.745422363281	287.685577392578	13	10	202	10.1	-72.5659179687591	53.3410644531205	90.0615434446947	110.106638323271	156.917406336766	122.881542516138	159.774692798495
204	429.355010986328	283.635131835938	13	10	203	10.15	52.1917724609398	-81.0089111328	96.3660977498643	137.641503878984	156.135614827369	140.768751995264	161.30857810187
205	433.561553955078	278.593109130859	13	10	204	10.2	84.130859375	-100.840454101581	131.327067593048	173.013537847727	154.515387018013	160.067506898844	159.977269141561
206	430.649688720703	267.409271240234	13	10	205	10.25	-58.2373046875	-223.6767578125	231.13389116003	218.237047016983	147.261364867218	158.235545305613	158.645960181253
207	428.284317016602	251.778274536132	13	10	206	10.3	-47.3074340820199	-312.61993408204	316.179089290996	215.131858175536	134.491320688802	156.78811003708	155.763251170574
208	425.9189453125	236.147277832031	13	10	207	10.35	-47.3074340820403	-312.61993408202	316.179089290979	198.924135712755	167.415107999446	153.530669417026	154.871220043773
209	425.305847167969	232.152038574219	13	10	208	10.4	-12.2619628906205	-79.9047851562398	80.8401535426287	156.881225855451	199.708439879576	155.816203770268	153.745969812863
210	422.797546386719	232.327392578125	13	10	209	10.45	-50.166015625	3.50708007811988	50.2884552791403	95.9691035298775	228.505674775385	153.265767300791	149.13718611288
211	422.357238769531	233.276168823242	13	10	210	10.5	-8.80615234375909	18.9755249023398	20.9193418735105	116.593168981909	208.054773891416	181.114404609273	144.921362539767
212	422.888244628906	233.040573120117	13	10	211	10.55	10.6201171875	-4.7119140625	11.6184776631286	184.285021583616	179.099353194349	206.670074114464	144.872784597421
213	440.908833821614	243.754506429036	13	10	212	10.6	360.411783854159	214.27866617838	419.299416551136	258.087213838015	150.143932497285	203.080963704005	142.601326987084
214	458.929423014323	254.468439737956	13	10	213	10.65	360.41178385418	214.2786661784	419.299416551164	259.228321927381	155.496792713168	206.419950380226	142.470519623881
215	476.950012207031	265.182373046875	13	10	214	10.7	360.411783854161	214.27866617838	419.299416551137	262.229602858821	152.016147583569	208.184466256847	146.350179903209
216	477.527506510417	263.98291015625	13	10	215	10.75	11.5498860677201	-23.9892578125	26.6248823203391	183.694696012662	214.967444351329	204.958640955118	149.84836311075
217	478.105000813802	262.783447265625	13	10	216	10.8	11.5498860676996	-23.9892578125	26.6248823203302	126.708563842719	278.848827540126	193.012561906363	153.53880948064
218	478.682495117188	261.583984375	13	10	217	10.85	11.5498860677201	-23.9892578125	26.6248823203391	45.9450813291231	238.746819408564	178.147552469948	154.717010702475
219	473.745391845703	257.027404785156	13	10	218	10.9	-98.7420654297	-91.1315917968795	134.368755701451	170.706566775277	213.131460880875	176.517116814997	154.327197511087
220	473.018615722656	256.760894775391	13	10	219	10.95	-14.5355224609398	-5.33020019529999	15.4820039831561	295.468052221432	187.863257738309	175.861543644758	153.177198511086
221	444.594955444336	272.564407348633	13	10	220	11	-568.473205566401	316.070251464839	650.432309551106	293.798942804466	201.862508018821	177.460346398541	151.203985558605
222	416.171295166016	288.367919921875	13	10	221	11.05	-568.473205566399	316.07025146484	650.432309551106	299.554357919031	206.925770618376	181.910888561108	148.412467946018
223	417.009948730469	288.731231689453	13	10	222	11.1	16.7730712890591	7.26623535156023	18.279335235509	329.781434147494	206.151172442612	162.32111145803	148.366039319622
224	410.683471679688	293.880706787109	13	10	223	11.15	-126.529541015619	102.989501953119	163.145831274277	233.018449262365	197.537440916826	144.172287252497	146.712041848291
225	412.866546630859	285.840957641601	13	10	224	11.2	43.6614990234193	-160.79498291016	166.617385125474	118.383489015321	199.706939705948	132.632852907574	143.761218706506
226	415.049621582031	277.801208496094	13	10	225	11.25	43.6614990234409	-160.79498291014	166.617385125461	118.503402080758	139.953248445753	141.461180915886	139.446636610388
227	418.416900634766	275.908264160156	13	10	226	11.3	67.3455810547	-37.8588867187591	77.2575083158848	95.5205239146204	84.9729495820905	150.289508924199	132.263304137116
228	417.521240234375	276.206298828125	13	10	227	11.35	-17.9132080078205	5.96069335937955	18.8789005626915	69.6324452644009	85.8954035074955	155.903351987924	126.629957866915
229	416.065673828125	278.129058837891	13	10	228	11.4	-29.111328125	38.4552001953205	48.2314404435902	46.8880476291407	75.2131136241197	152.838191251906	129.846686202793
230	414.267944335938	278.601806640625	13	10	229	11.45	-35.9545898437398	9.45495605467954	37.1769918743768	51.5624101488598	77.4024480768386	153.08862972138	133.879218922348
231	416.817932128906	277.900115966797	13	10	230	11.5	50.9997558593602	-14.0338134765602	52.8953969491602	53.2874049342332	81.059853812952	121.293566507937	138.645979477044
232	417.967132568359	273.001647949219	13	10	231	11.55	22.9840087890591	-97.9693603515602	100.62932091448	54.905703333619	93.6532472300225	90.1548617775712	143.665318361701
233	418.537750244141	271.750427246094	13	10	232	11.6	11.4123535156409	-25.0244140625	27.5038744895589	85.1724508892763	105.655531533236	93.6511149352392	135.376626522817
234	416.724182128906	269.595977783203	13	10	233	11.65	-36.2713623047	-43.0889892578193	56.3229324405191	115.231659996763	108.138941586987	87.0041333163558	125.990448590317
235	418.326751708984	260.307678222656	13	10	234	11.7	32.0513916015591	-185.76599121094	188.510729652663	135.744084311185	106.470319736812	79.337971156165	116.027098715439
236	416.138397216796	250.386589050293	13	10	235	11.75	-43.7670898437591	-198.421783447261	203.191442486595	158.023658132239	102.633884570121	73.9346322656584	115.805363780823
237	413.950042724609	240.46549987793	13	10	236	11.8	-43.7670898437409	-198.42178344726	203.19144248659	161.372179840355	95.3367739730519	71.5140463678682	115.773063867259
238	407.298522949219	238.467620849609	13	10	237	11.85	-133.0303955078	-39.9575805664199	138.901743594829	127.768188584349	101.406826362983	75.1123632638818	115.838897526666
239	404.780914306641	241.114898681641	13	10	238	11.9	-50.3521728515591	52.9455566406398	73.0655409810978	90.0361091434791	98.795153008592	83.176255590589	113.105419531713
240	403.854736328125	240.676864624023	13	10	239	11.95	-18.5235595703205	-8.76068115235967	20.4907733726309	54.9294636349185	81.2734942354914	91.896894199938	114.731850356075
241	403.335968017578	241.185546875	13	10	240	12	-10.3753662109398	10.1736450195398	14.5310452822472	44.7899945937266	66.8094107183648	99.8316125555479	105.504286903219
242	402.246032714844	242.036712646484	13	10	241	12.05	-21.7987060546807	17.0233154296801	27.6582149437876	36.2181261768288	49.3748455057138	105.419748162293	96.2767234503628
243	405.755218505859	244.707977294922	13	10	242	12.1	70.1837158203	53.4252929687597	88.2043983888696	34.7787998866342	44.5691949945274	108.432141587605	102.852984355397
244	407.100189208984	245.395065307617	13	10	243	12.15	26.8994140625	13.7417602539	30.2061988966088	43.5827122932506	58.2135695941909	107.808609928136	100.268957083601
245	406.871795654297	246.019302368164	13	10	244	12.2	-4.56787109373977	12.4847412109403	13.2941419216577	43.8202273765092	77.3234686630635	99.4213445233038	96.8986247354869
246	408.785888671875	243.80419921875	13	10	245	12.25	38.2818603515602	-44.3020629882801	58.5506073153293	44.3483953953281	97.0293405409746	90.1495466457599	93.5990223141078
247	408.458923339844	242.399459838867	13	10	246	12.3	-6.53930664062045	-28.0947875976602	28.8457903600804	80.2090130115529	115.502722351534	81.256618810319	97.1633523138405
248	411.104339599609	238.707046508789	13	10	247	12.35	52.9083251953	-73.8482666015597	90.8452384829642	119.868137439493	115.457456812226	75.7744430654075	98.587981001987
249	411.802642822266	228.2548828125	13	10	248	12.4	13.9660644531409	-209.04327392578	209.509286977733	150.475968788699	116.82206684768	73.3726478115203	100.459562116557
250	413.236267089844	217.772979736328	13	10	249	12.45	28.6724853515591	-209.63806152344	211.589764061357	187.185217326558	117.569194811116	76.3750709907707	103.098361601621
251	414.669891357422	207.291076660156	13	10	250	12.5	28.6724853515602	-209.63806152344	211.589764061358	186.566518229124	113.489682573155	89.7150072985014	104.511811568431
252	404.905517578125	203.115798950195	13	10	251	12.55	-195.28747558594	-83.5055541992199	212.392033049378	153.435120683807	113.138392114924	102.398585123154	103.527289738291
253	401.662109375	200.160934448242	13	10	252	12.6	-64.8681640625	-59.0972900390602	87.751742995796	115.270252182739	106.979691136288	112.054853775554	103.277838748949
254	399.789367675781	201.301284790039	13	10	253	12.65	-37.4548339843795	22.8070068359403	43.852299251146	76.5033963576114	88.5317260288497	113.533780850847	101.971245637572
255	400.77783203125	200.98356628418	13	10	254	12.7	19.7692871093795	-6.35437011718011	20.7654215560193	39.0915669032903	75.4266733184779	114.459278314809	98.1172963636404
256	400.012817382812	201.434005737305	13	10	255	12.75	-15.3002929687602	9.0087890625	17.7554849357181	27.3928640434511	82.4006740560281	113.263412362557	94.0797093556882
257	399.987335205078	200.167617797852	13	10	256	12.8	-0.509643554679542	-25.3277587890602	25.332885777772	23.6283313738924	89.2944478947753	122.812658259813	93.2885959777467
258	398.909545898438	201.156799316406	13	10	257	12.85	-21.5557861328	19.7836303710801	29.2582286965998	35.5830944542163	108.652250738882	122.063598740092	93.6246863547062
259	399.985565185547	200.51774597168	13	10	258	12.9	21.5203857421795	-12.7810668945199	25.0296359033526	88.2979517544449	110.245494854013	117.742868642524	95.6066817970085
260	396.094451904297	199.480606079102	13	10	259	12.95	-77.822265625	-20.7427978515602	80.5392369576391	139.49732888626	111.349361818501	114.299829003305	96.0632984864746
261	387.587188720703	188.278259277344	13	10	260	13	-170.14526367188	-224.04693603516	281.329771436861	189.911637434313	113.037142151959	109.192010581315	96.7618854820208
262	379.07992553711	177.075912475586	13	10	261	13.05	-170.14526367186	-224.04693603516	281.32977143685	196.862658334134	132.486924404702	101.63483131429	97.1307970838745
263	370.572662353516	165.873565673828	13	10	262	13.1	-170.14526367188	-224.04693603516	281.329771436861	187.115629182786	137.147506343897	98.1235359102933	99.8459958638497
264	372.616363525391	168.055038452148	13	10	263	13.15	40.8740234375	43.6294555664	59.784740402462	137.776332549474	146.954011256199	96.1338813470076	102.352348525836
265	371.192962646484	168.764038085938	13	10	264	13.2	-28.4680175781409	14.1799926758	31.8040912008987	125.476519923143	153.172984688132	96.8132482039771	107.904442088307
266	370.271087646484	167.298156738281	13	10	265	13.25	-18.4375	-29.3176269531403	34.6332882702971	84.3833752534805	135.983347106601	98.0098720656165	112.325124015937
267	367.492279052734	156.663681030273	13	10	266	13.3	-55.576171875	-212.68951416016	219.830708305196	97.0453641782627	113.975214733805	105.320573145174	117.488426367448
268	366.126495361328	153.124893188477	13	10	267	13.35	-27.3156738281193	-70.7757568359204	75.8640480885481	119.230340193478	87.5948210817048	111.474929644005	119.688401092594
269	366.696685791016	146.996627807617	13	10	268	13.4	11.4038085937602	-122.5653076172	123.094685026373	134.190361663728	82.0222678400018	117.840715782497	NA
270	368.406402587891	140.068008422852	13	10	269	13.45	34.1943359375	-138.5723876953	142.728971276974	102.473909544466	82.2771345894528	115.751525982179	NA
271	370.589447021484	135.050689697266	13	10	270	13.5	43.6608886718591	-100.34637451172	109.433395621551	90.8062669099291	82.9826019792738	103.80876366554	NA
272	372.429504394531	132.60270690918	13	10	271	13.55	36.8011474609409	-48.9596557617199	61.2484477088851	66.9991715017409	78.154221885647	91.8630090445946	NA
273	371.777465820312	133.188140869141	13	10	272	13.6	-13.0407714843807	11.7086791992199	17.5258349158629	45.323928985428	85.8023529441131	87.6371379521453	NA
274	371.586517333984	133.119354248047	13	10	273	13.65	-3.81896972656023	-1.37573242188012	4.05920798543209	31.7748422948192	88.7274203087949	91.1709162008253	NA
275	372.706604003906	134.421539306641	13	10	274	13.7	22.4017333984409	26.0437011718801	34.3527586954092	53.8345342268278	78.3300672762252	101.349605861806	NA
276	372.996337890625	132.357376098633	13	10	275	13.75	5.79467773437955	-41.2832641601597	41.6879621685066	80.7984389782971	71.6341802244796	111.386835669316	NA
277	380.184295654297	127.677192687988	13	10	276	13.8	143.75915527344	-93.6036682129003	171.546907368928	110.455669115849	69.7508033553847	112.164194475082	NA
278	386.310455322266	123.150279998779	13	10	277	13.85	122.523193359381	-90.53825378418	152.345358673209	111.336205567022	87.6794548225858	117.313203445096	NA
279	392.436614990234	118.62336730957	13	10	278	13.9	122.523193359359	-90.53825378418	152.345358673192	111.49351815414	100.319564561649	NA	NA
280	393.379150390625	116.930267333984	13	10	279	13.95	18.8507080078205	-33.8619995117199	38.7554409512758	85.6670724839416	120.422077134159	NA	NA
281	395.419860839844	116.342292785645	13	10	280	14	40.8142089843795	-11.7594909667801	42.4745251040949	94.5604706668746	139.791069359359	NA	NA
282	394.998687744141	118.420783996582	13	10	281	14.05	-8.42346191405909	41.5698242187401	42.4146790179361	90.1834600074488	146.174167064517	NA	NA
283	402.787017822266	112.405830383301	13	10	282	14.1	155.7666015625	-120.29907226562	196.812349587874	129.507948701295	148.824053946078	NA	NA
284	408.798431396484	109.873512268066	13	10	283	14.15	120.228271484359	-50.6463623047	130.460305376063	168.088620564578	NA	NA	NA
285	418.909983317057	103.851603190104	13	10	284	14.2	202.231038411461	-120.43818155924	235.377884420508	206.681261645093	NA	NA	NA
286	429.02153523763	97.8296941121418	13	10	285	14.25	202.23103841146	-120.438181559244	235.37788442051	203.087637225282	NA	NA	NA
287	439.133087158203	91.8077850341797	13	10	286	14.3	202.23103841146	-120.438181559242	235.377884420509	NA	NA	NA	NA
288	447.196166992188	95.6742935180664	13	10	287	14.35	161.2615966797	77.3301696777341	178.844227488822	NA	NA	NA	NA
289	NA	NA	13	10	288	14.4	NA	NA	NA	NA	NA	NA	NA
290	NA	NA	13	10	289	14.45	NA	NA	NA	NA	NA	NA	NA
291	NA	NA	13	10	290	14.5	NA	NA	NA	NA	NA	NA	NA
292	NA	NA	13	10	291	14.55	NA	NA	NA	NA	NA	NA	NA
293	NA	NA	13	10	292	14.6	NA	NA	NA	NA	NA	NA	NA
294	NA	NA	13	10	293	14.65	NA	NA	NA	NA	NA	NA	NA
295	NA	NA	13	10	294	14.7	NA	NA	NA	NA	NA	NA	NA
296	NA	NA	13	10	295	14.75	NA	NA	NA	NA	NA	NA	NA
297	NA	NA	13	10	296	14.8	NA	NA	NA	NA	NA	NA	NA
298	NA	NA	13	10	297	14.85	NA	NA	NA	NA	NA	NA	NA
299	NA	NA	13	10	298	14.9	NA	NA	NA	NA	NA	NA	NA
300	NA	NA	13	10	299	14.95	NA	NA	NA	NA	NA	NA	NA
301	NA	NA	13	10	300	15	NA	NA	NA	NA	NA	NA	NA
302	NA	NA	13	10	301	15.05	NA	NA	NA	NA	NA	NA	NA
303	NA	NA	13	10	302	15.1	NA	NA	NA	NA	NA	NA	NA
304	NA	NA	13	10	303	15.15	NA	NA	NA	NA	NA	NA	NA
305	NA	NA	13	10	304	15.2	NA	NA	NA	NA	NA	NA	NA
306	NA	NA	13	10	305	15.25	NA	NA	NA	NA	NA	NA	NA
307	NA	NA	13	10	306	15.3	NA	NA	NA	NA	NA	NA	NA
308	NA	NA	13	10	307	15.35	NA	NA	NA	NA	NA	NA	NA
309	NA	NA	13	10	308	15.4	NA	NA	NA	NA	NA	NA	NA
310	NA	NA	13	10	309	15.45	NA	NA	NA	NA	NA	NA	NA
311	NA	NA	13	10	310	15.5	NA	NA	NA	NA	NA	NA	NA
312	NA	NA	13	10	311	15.55	NA	NA	NA	NA	NA	NA	NA
313	NA	NA	13	10	312	15.6	NA	NA	NA	NA	NA	NA	NA
314	NA	NA	13	10	313	15.65	NA	NA	NA	NA	NA	NA	NA
315	NA	NA	13	10	314	15.7	NA	NA	NA	NA	NA	NA	NA
316	NA	NA	13	10	315	15.75	NA	NA	NA	NA	NA	NA	NA
317	NA	NA	13	10	316	15.8	NA	NA	NA	NA	NA	NA	NA
318	NA	NA	13	10	317	15.85	NA	NA	NA	NA	NA	NA	NA
319	NA	NA	13	10	318	15.9	NA	NA	NA	NA	NA	NA	NA
320	NA	NA	13	10	319	15.95	NA	NA	NA	NA	NA	NA	NA
321	NA	NA	13	10	320	16	NA	NA	NA	NA	NA	NA	NA
322	NA	NA	13	10	321	16.05	NA	NA	NA	NA	NA	NA	NA
323	NA	NA	13	10	322	16.1	NA	NA	NA	NA	NA	NA	NA
324	NA	NA	13	10	323	16.15	NA	NA	NA	NA	NA	NA	NA
325	NA	NA	13	10	324	16.2	NA	NA	NA	NA	NA	NA	NA
326	NA	NA	13	10	325	16.25	NA	NA	NA	NA	NA	NA	NA
327	NA	NA	13	10	326	16.3	NA	NA	NA	NA	NA	NA	NA
328	NA	NA	13	10	327	16.35	NA	NA	NA	NA	NA	NA	NA
329	NA	NA	13	10	328	16.4	NA	NA	NA	NA	NA	NA	NA
330	NA	NA	13	10	329	16.45	NA	NA	NA	NA	NA	NA	NA
331	NA	NA	13	10	330	16.5	NA	NA	NA	NA	NA	NA	NA
332	NA	NA	13	10	331	16.55	NA	NA	NA	NA	NA	NA	NA
333	NA	NA	13	10	332	16.6	NA	NA	NA	NA	NA	NA	NA
334	NA	NA	13	10	333	16.65	NA	NA	NA	NA	NA	NA	NA
335	NA	NA	13	10	334	16.7	NA	NA	NA	NA	NA	NA	NA
336	NA	NA	13	10	335	16.75	NA	NA	NA	NA	NA	NA	NA
337	NA	NA	13	10	336	16.8	NA	NA	NA	NA	NA	NA	NA
338	NA	NA	13	10	337	16.85	NA	NA	NA	NA	NA	NA	NA
339	NA	NA	13	10	338	16.9	NA	NA	NA	NA	NA	NA	NA
340	NA	NA	13	10	339	16.95	NA	NA	NA	NA	NA	NA	NA
341	NA	NA	13	10	340	17	NA	NA	NA	NA	NA	NA	NA
342	NA	NA	13	10	341	17.05	NA	NA	NA	NA	NA	NA	NA
343	NA	NA	13	10	342	17.1	NA	NA	NA	NA	NA	NA	NA
344	NA	NA	13	10	343	17.15	NA	NA	NA	NA	NA	NA	NA
345	NA	NA	13	10	344	17.2	NA	NA	NA	NA	NA	NA	NA
346	NA	NA	13	10	345	17.25	NA	NA	NA	NA	NA	NA	NA
347	NA	NA	13	10	346	17.3	NA	NA	NA	NA	NA	NA	NA
348	NA	NA	13	10	347	17.35	NA	NA	NA	NA	NA	NA	NA
349	NA	NA	13	10	348	17.4	NA	NA	NA	NA	NA	NA	NA
350	NA	NA	13	10	349	17.45	NA	NA	NA	NA	NA	NA	NA
351	NA	NA	13	10	350	17.5	NA	NA	NA	NA	NA	NA	NA
352	NA	NA	13	10	351	17.55	NA	NA	NA	NA	NA	NA	NA
353	NA	NA	13	10	352	17.6	NA	NA	NA	NA	NA	NA	NA
354	NA	NA	13	10	353	17.65	NA	NA	NA	NA	NA	NA	NA
355	NA	NA	13	10	354	17.7	NA	NA	NA	NA	NA	NA	NA
356	NA	NA	13	10	355	17.75	NA	NA	NA	NA	NA	NA	NA
357	NA	NA	13	10	356	17.8	NA	NA	NA	NA	NA	NA	NA
358	NA	NA	13	10	357	17.85	NA	NA	NA	NA	NA	NA	NA
359	NA	NA	13	10	358	17.9	NA	NA	NA	NA	NA	NA	NA
360	NA	NA	13	10	359	17.95	NA	NA	NA	NA	NA	NA	NA
361	NA	NA	13	10	360	18	NA	NA	NA	NA	NA	NA	NA
362	NA	NA	13	10	361	18.05	NA	NA	NA	NA	NA	NA	NA
363	NA	NA	13	10	362	18.1	NA	NA	NA	NA	NA	NA	NA
364	NA	NA	13	10	363	18.15	NA	NA	NA	NA	NA	NA	NA
365	NA	NA	13	10	364	18.2	NA	NA	NA	NA	NA	NA	NA
366	NA	NA	13	10	365	18.25	NA	NA	NA	NA	NA	NA	NA
367	NA	NA	13	10	366	18.3	NA	NA	NA	NA	NA	NA	NA
368	NA	NA	13	10	367	18.35	NA	NA	NA	NA	NA	NA	NA
369	NA	NA	13	10	368	18.4	NA	NA	NA	NA	NA	NA	NA
370	NA	NA	13	10	369	18.45	NA	NA	NA	NA	NA	NA	NA
371	NA	NA	13	10	370	18.5	NA	NA	NA	NA	NA	NA	NA
372	NA	NA	13	10	371	18.55	NA	NA	NA	NA	NA	NA	NA
373	NA	NA	13	10	372	18.6	NA	NA	NA	NA	NA	NA	NA
374	NA	NA	13	10	373	18.65	NA	NA	NA	NA	NA	NA	NA
375	NA	NA	13	10	374	18.7	NA	NA	NA	NA	NA	NA	NA
376	NA	NA	13	10	375	18.75	NA	NA	NA	NA	NA	NA	NA
377	NA	NA	13	10	376	18.8	NA	NA	NA	NA	NA	NA	NA
378	NA	NA	13	10	377	18.85	NA	NA	NA	NA	NA	NA	NA
379	NA	NA	13	10	378	18.9	NA	NA	NA	NA	NA	NA	NA
380	NA	NA	13	10	379	18.95	NA	NA	NA	NA	NA	NA	NA
381	NA	NA	13	10	380	19	NA	NA	NA	NA	NA	NA	NA
382	NA	NA	13	10	381	19.05	NA	NA	NA	NA	NA	NA	NA
383	NA	NA	13	10	382	19.1	NA	NA	NA	NA	NA	NA	NA
384	NA	NA	13	10	383	19.15	NA	NA	NA	NA	NA	NA	NA
385	NA	NA	13	10	384	19.2	NA	NA	NA	NA	NA	NA	NA
386	NA	NA	13	10	385	19.25	NA	NA	NA	NA	NA	NA	NA
387	NA	NA	13	10	386	19.3	NA	NA	NA	NA	NA	NA	NA
388	NA	NA	13	10	387	19.35	NA	NA	NA	NA	NA	NA	NA
389	NA	NA	13	10	388	19.4	NA	NA	NA	NA	NA	NA	NA
390	NA	NA	13	10	389	19.45	NA	NA	NA	NA	NA	NA	NA
391	NA	NA	13	10	390	19.5	NA	NA	NA	NA	NA	NA	NA
392	NA	NA	13	10	391	19.55	NA	NA	NA	NA	NA	NA	NA
393	NA	NA	13	10	392	19.6	NA	NA	NA	NA	NA	NA	NA
394	NA	NA	13	10	393	19.65	NA	NA	NA	NA	NA	NA	NA
395	NA	NA	13	10	394	19.7	NA	NA	NA	NA	NA	NA	NA
396	NA	NA	13	10	395	19.75	NA	NA	NA	NA	NA	NA	NA
397	NA	NA	13	10	396	19.8	NA	NA	NA	NA	NA	NA	NA
398	NA	NA	13	10	397	19.85	NA	NA	NA	NA	NA	NA	NA
399	NA	NA	13	10	398	19.9	NA	NA	NA	NA	NA	NA	NA
400	NA	NA	13	10	399	19.95	NA	NA	NA	NA	NA	NA	NA
401	NA	NA	13	10	400	20	NA	NA	NA	NA	NA	NA	NA
402	NA	NA	13	10	401	20.05	NA	NA	NA	NA	NA	NA	NA
403	NA	NA	13	10	402	20.1	NA	NA	NA	NA	NA	NA	NA
404	NA	NA	13	10	403	20.15	NA	NA	NA	NA	NA	NA	NA
405	NA	NA	13	10	404	20.2	NA	NA	NA	NA	NA	NA	NA
406	NA	NA	13	10	405	20.25	NA	NA	NA	NA	NA	NA	NA
407	NA	NA	13	10	406	20.3	NA	NA	NA	NA	NA	NA	NA
408	NA	NA	13	10	407	20.35	NA	NA	NA	NA	NA	NA	NA
409	NA	NA	13	10	408	20.4	NA	NA	NA	NA	NA	NA	NA
410	NA	NA	13	10	409	20.45	NA	NA	NA	NA	NA	NA	NA
411	NA	NA	13	10	410	20.5	NA	NA	NA	NA	NA	NA	NA
412	NA	NA	13	10	411	20.55	NA	NA	NA	NA	NA	NA	NA
413	NA	NA	13	10	412	20.6	NA	NA	NA	NA	NA	NA	NA
414	NA	NA	13	10	413	20.65	NA	NA	NA	NA	NA	NA	NA
415	NA	NA	13	10	414	20.7	NA	NA	NA	NA	NA	NA	NA
416	NA	NA	13	10	415	20.75	NA	NA	NA	NA	NA	NA	NA
417	NA	NA	13	10	416	20.8	NA	NA	NA	NA	NA	NA	NA
418	NA	NA	13	10	417	20.85	NA	NA	NA	NA	NA	NA	NA
419	NA	NA	13	10	418	20.9	NA	NA	NA	NA	NA	NA	NA
420	NA	NA	13	10	419	20.95	NA	NA	NA	NA	NA	NA	NA
421	NA	NA	13	10	420	21	NA	NA	NA	NA	NA	NA	NA
422	NA	NA	13	10	421	21.05	NA	NA	NA	NA	NA	NA	NA
423	NA	NA	13	10	422	21.1	NA	NA	NA	NA	NA	NA	NA
424	NA	NA	13	10	423	21.15	NA	NA	NA	NA	NA	NA	NA
425	NA	NA	13	10	424	21.2	NA	NA	NA	NA	NA	NA	NA
426	NA	NA	13	10	425	21.25	NA	NA	NA	NA	NA	NA	NA
427	NA	NA	13	10	426	21.3	NA	NA	NA	NA	NA	NA	NA
428	NA	NA	13	10	427	21.35	NA	NA	NA	NA	NA	NA	NA
429	NA	NA	13	10	428	21.4	NA	NA	NA	NA	NA	NA	NA
430	NA	NA	13	10	429	21.45	NA	NA	NA	NA	NA	NA	NA
431	NA	NA	13	10	430	21.5	NA	NA	NA	NA	NA	NA	NA
432	NA	NA	13	10	431	21.55	NA	NA	NA	NA	NA	NA	NA
433	NA	NA	13	10	432	21.6	NA	NA	NA	NA	NA	NA	NA
434	NA	NA	13	10	433	21.65	NA	NA	NA	NA	NA	NA	NA
435	NA	NA	13	10	434	21.7	NA	NA	NA	NA	NA	NA	NA
436	NA	NA	13	10	435	21.75	NA	NA	NA	NA	NA	NA	NA
437	NA	NA	13	10	436	21.8	NA	NA	NA	NA	NA	NA	NA
438	NA	NA	13	10	437	21.85	NA	NA	NA	NA	NA	NA	NA
439	NA	NA	13	10	438	21.9	NA	NA	NA	NA	NA	NA	NA
440	NA	NA	13	10	439	21.95	NA	NA	NA	NA	NA	NA	NA
441	NA	NA	13	10	440	22	NA	NA	NA	NA	NA	NA	NA
442	NA	NA	13	10	441	22.05	NA	NA	NA	NA	NA	NA	NA
443	NA	NA	13	10	442	22.1	NA	NA	NA	NA	NA	NA	NA
444	NA	NA	13	10	443	22.15	NA	NA	NA	NA	NA	NA	NA
445	NA	NA	13	10	444	22.2	NA	NA	NA	NA	NA	NA	NA
446	NA	NA	13	10	445	22.25	NA	NA	NA	NA	NA	NA	NA
447	NA	NA	13	10	446	22.3	NA	NA	NA	NA	NA	NA	NA
448	NA	NA	13	10	447	22.35	NA	NA	NA	NA	NA	NA	NA
449	NA	NA	13	10	448	22.4	NA	NA	NA	NA	NA	NA	NA
450	NA	NA	13	10	449	22.45	NA	NA	NA	NA	NA	NA	NA
451	NA	NA	13	10	450	22.5	NA	NA	NA	NA	NA	NA	NA
452	NA	NA	13	10	451	22.55	NA	NA	NA	NA	NA	NA	NA
453	NA	NA	13	10	452	22.6	NA	NA	NA	NA	NA	NA	NA
454	NA	NA	13	10	453	22.65	NA	NA	NA	NA	NA	NA	NA
455	NA	NA	13	10	454	22.7	NA	NA	NA	NA	NA	NA	NA
456	NA	NA	13	10	455	22.75	NA	NA	NA	NA	NA	NA	NA
457	NA	NA	13	10	456	22.8	NA	NA	NA	NA	NA	NA	NA
458	NA	NA	13	10	457	22.85	NA	NA	NA	NA	NA	NA	NA
459	NA	NA	13	10	458	22.9	NA	NA	NA	NA	NA	NA	NA
460	NA	NA	13	10	459	22.95	NA	NA	NA	NA	NA	NA	NA
461	NA	NA	13	10	460	23	NA	NA	NA	NA	NA	NA	NA
462	NA	NA	13	10	461	23.05	NA	NA	NA	NA	NA	NA	NA
463	NA	NA	13	10	462	23.1	NA	NA	NA	NA	NA	NA	NA
464	NA	NA	13	10	463	23.15	NA	NA	NA	NA	NA	NA	NA
465	NA	NA	13	10	464	23.2	NA	NA	NA	NA	NA	NA	NA
466	NA	NA	13	10	465	23.25	NA	NA	NA	NA	NA	NA	NA
467	NA	NA	13	10	466	23.3	NA	NA	NA	NA	NA	NA	NA
468	NA	NA	13	10	467	23.35	NA	NA	NA	NA	NA	NA	NA
469	NA	NA	13	10	468	23.4	NA	NA	NA	NA	NA	NA	NA
470	NA	NA	13	10	469	23.45	NA	NA	NA	NA	NA	NA	NA
471	NA	NA	13	10	470	23.5	NA	NA	NA	NA	NA	NA	NA
472	NA	NA	13	10	471	23.55	NA	NA	NA	NA	NA	NA	NA
473	NA	NA	13	10	472	23.6	NA	NA	NA	NA	NA	NA	NA
474	NA	NA	13	10	473	23.65	NA	NA	NA	NA	NA	NA	NA
475	NA	NA	13	10	474	23.7	NA	NA	NA	NA	NA	NA	NA
476	NA	NA	13	10	475	23.75	NA	NA	NA	NA	NA	NA	NA
477	NA	NA	13	10	476	23.8	NA	NA	NA	NA	NA	NA	NA
478	NA	NA	13	10	477	23.85	NA	NA	NA	NA	NA	NA	NA
479	NA	NA	13	10	478	23.9	NA	NA	NA	NA	NA	NA	NA
480	NA	NA	13	10	479	23.95	NA	NA	NA	NA	NA	NA	NA
481	NA	NA	13	10	480	24	NA	NA	NA	NA	NA	NA	NA
482	NA	NA	13	10	481	24.05	NA	NA	NA	NA	NA	NA	NA
483	NA	NA	13	10	482	24.1	NA	NA	NA	NA	NA	NA	NA
484	NA	NA	13	10	483	24.15	NA	NA	NA	NA	NA	NA	NA
485	NA	NA	13	10	484	24.2	NA	NA	NA	NA	NA	NA	NA
486	NA	NA	13	10	485	24.25	NA	NA	NA	NA	NA	NA	NA
487	NA	NA	13	10	486	24.3	NA	NA	NA	NA	NA	NA	NA
488	NA	NA	13	10	487	24.35	NA	NA	NA	NA	NA	NA	NA
489	NA	NA	13	10	488	24.4	NA	NA	NA	NA	NA	NA	NA
490	NA	NA	13	10	489	24.45	NA	NA	NA	NA	NA	NA	NA
491	NA	NA	13	10	490	24.5	NA	NA	NA	NA	NA	NA	NA
492	NA	NA	13	10	491	24.55	NA	NA	NA	NA	NA	NA	NA
493	NA	NA	13	10	492	24.6	NA	NA	NA	NA	NA	NA	NA
494	NA	NA	13	10	493	24.65	NA	NA	NA	NA	NA	NA	NA
495	NA	NA	13	10	494	24.7	NA	NA	NA	NA	NA	NA	NA
496	NA	NA	13	10	495	24.75	NA	NA	NA	NA	NA	NA	NA
497	NA	NA	13	10	496	24.8	NA	NA	NA	NA	NA	NA	NA
498	NA	NA	13	10	497	24.85	NA	NA	NA	NA	NA	NA	NA
499	NA	NA	13	10	498	24.9	NA	NA	NA	NA	NA	NA	NA
500	NA	NA	13	10	499	24.95	NA	NA	NA	NA	NA	NA	NA
501	NA	NA	13	10	500	25	NA	NA	NA	NA	NA	NA	NA
502	NA	NA	13	10	501	25.05	NA	NA	NA	NA	NA	NA	NA
503	NA	NA	13	10	502	25.1	NA	NA	NA	NA	NA	NA	NA
504	NA	NA	13	10	503	25.15	NA	NA	NA	NA	NA	NA	NA
505	NA	NA	13	10	504	25.2	NA	NA	NA	NA	NA	NA	NA
506	NA	NA	13	10	505	25.25	NA	NA	NA	NA	NA	NA	NA
507	NA	NA	13	10	506	25.3	NA	NA	NA	NA	NA	NA	NA
508	NA	NA	13	10	507	25.35	NA	NA	NA	NA	NA	NA	NA
509	NA	NA	13	10	508	25.4	NA	NA	NA	NA	NA	NA	NA
510	NA	NA	13	10	509	25.45	NA	NA	NA	NA	NA	NA	NA
511	NA	NA	13	10	510	25.5	NA	NA	NA	NA	NA	NA	NA
512	NA	NA	13	10	511	25.55	NA	NA	NA	NA	NA	NA	NA
513	NA	NA	13	10	512	25.6	NA	NA	NA	NA	NA	NA	NA
514	NA	NA	13	10	513	25.65	NA	NA	NA	NA	NA	NA	NA
515	NA	NA	13	10	514	25.7	NA	NA	NA	NA	NA	NA	NA
516	NA	NA	13	10	515	25.75	NA	NA	NA	NA	NA	NA	NA
517	NA	NA	13	10	516	25.8	NA	NA	NA	NA	NA	NA	NA
518	NA	NA	13	10	517	25.85	NA	NA	NA	NA	NA	NA	NA
519	NA	NA	13	10	518	25.9	NA	NA	NA	NA	NA	NA	NA
520	NA	NA	13	10	519	25.95	NA	NA	NA	NA	NA	NA	NA
521	NA	NA	13	10	520	26	NA	NA	NA	NA	NA	NA	NA
522	NA	NA	13	10	521	26.05	NA	NA	NA	NA	NA	NA	NA
523	NA	NA	13	10	522	26.1	NA	NA	NA	NA	NA	NA	NA
524	NA	NA	13	10	523	26.15	NA	NA	NA	NA	NA	NA	NA
525	NA	NA	13	10	524	26.2	NA	NA	NA	NA	NA	NA	NA
526	NA	NA	13	10	525	26.25	NA	NA	NA	NA	NA	NA	NA
527	NA	NA	13	10	526	26.3	NA	NA	NA	NA	NA	NA	NA
528	NA	NA	13	10	527	26.35	NA	NA	NA	NA	NA	NA	NA
529	NA	NA	13	10	528	26.4	NA	NA	NA	NA	NA	NA	NA
530	NA	NA	13	10	529	26.45	NA	NA	NA	NA	NA	NA	NA
531	NA	NA	13	10	530	26.5	NA	NA	NA	NA	NA	NA	NA
532	NA	NA	13	10	531	26.55	NA	NA	NA	NA	NA	NA	NA
533	NA	NA	13	10	532	26.6	NA	NA	NA	NA	NA	NA	NA
534	NA	NA	13	10	533	26.65	NA	NA	NA	NA	NA	NA	NA
535	NA	NA	13	10	534	26.7	NA	NA	NA	NA	NA	NA	NA
536	NA	NA	13	10	535	26.75	NA	NA	NA	NA	NA	NA	NA
537	NA	NA	13	10	536	26.8	NA	NA	NA	NA	NA	NA	NA
538	NA	NA	13	10	537	26.85	NA	NA	NA	NA	NA	NA	NA
539	NA	NA	13	10	538	26.9	NA	NA	NA	NA	NA	NA	NA
540	NA	NA	13	10	539	26.95	NA	NA	NA	NA	NA	NA	NA
541	NA	NA	13	10	540	27	NA	NA	NA	NA	NA	NA	NA
542	NA	NA	13	10	541	27.05	NA	NA	NA	NA	NA	NA	NA
543	NA	NA	13	10	542	27.1	NA	NA	NA	NA	NA	NA	NA
544	NA	NA	13	10	543	27.15	NA	NA	NA	NA	NA	NA	NA
545	NA	NA	13	10	544	27.2	NA	NA	NA	NA	NA	NA	NA
546	NA	NA	13	10	545	27.25	NA	NA	NA	NA	NA	NA	NA
547	NA	NA	13	10	546	27.3	NA	NA	NA	NA	NA	NA	NA
548	NA	NA	13	10	547	27.35	NA	NA	NA	NA	NA	NA	NA
549	NA	NA	13	10	548	27.4	NA	NA	NA	NA	NA	NA	NA
550	NA	NA	13	10	549	27.45	NA	NA	NA	NA	NA	NA	NA
551	NA	NA	13	10	550	27.5	NA	NA	NA	NA	NA	NA	NA
552	NA	NA	13	10	551	27.55	NA	NA	NA	NA	NA	NA	NA
553	NA	NA	13	10	552	27.6	NA	NA	NA	NA	NA	NA	NA
554	NA	NA	13	10	553	27.65	NA	NA	NA	NA	NA	NA	NA
555	NA	NA	13	10	554	27.7	NA	NA	NA	NA	NA	NA	NA
556	NA	NA	13	10	555	27.75	NA	NA	NA	NA	NA	NA	NA
557	NA	NA	13	10	556	27.8	NA	NA	NA	NA	NA	NA	NA
558	NA	NA	13	10	557	27.85	NA	NA	NA	NA	NA	NA	NA
559	NA	NA	13	10	558	27.9	NA	NA	NA	NA	NA	NA	NA
560	NA	NA	13	10	559	27.95	NA	NA	NA	NA	NA	NA	NA
561	NA	NA	13	10	560	28	NA	NA	NA	NA	NA	NA	NA
562	NA	NA	13	10	561	28.05	NA	NA	NA	NA	NA	NA	NA
563	NA	NA	13	10	562	28.1	NA	NA	NA	NA	NA	NA	NA
564	NA	NA	13	10	563	28.15	NA	NA	NA	NA	NA	NA	NA
565	NA	NA	13	10	564	28.2	NA	NA	NA	NA	NA	NA	NA
566	NA	NA	13	10	565	28.25	NA	NA	NA	NA	NA	NA	NA
567	NA	NA	13	10	566	28.3	NA	NA	NA	NA	NA	NA	NA
568	NA	NA	13	10	567	28.35	NA	NA	NA	NA	NA	NA	NA
569	NA	NA	13	10	568	28.4	NA	NA	NA	NA	NA	NA	NA
570	NA	NA	13	10	569	28.45	NA	NA	NA	NA	NA	NA	NA
571	NA	NA	13	10	570	28.5	NA	NA	NA	NA	NA	NA	NA
572	NA	NA	13	10	571	28.55	NA	NA	NA	NA	NA	NA	NA
573	NA	NA	13	10	572	28.6	NA	NA	NA	NA	NA	NA	NA
574	NA	NA	13	10	573	28.65	NA	NA	NA	NA	NA	NA	NA
575	NA	NA	13	10	574	28.7	NA	NA	NA	NA	NA	NA	NA
576	NA	NA	13	10	575	28.75	NA	NA	NA	NA	NA	NA	NA
577	NA	NA	13	10	576	28.8	NA	NA	NA	NA	NA	NA	NA
578	NA	NA	13	10	577	28.85	NA	NA	NA	NA	NA	NA	NA
579	NA	NA	13	10	578	28.9	NA	NA	NA	NA	NA	NA	NA
580	NA	NA	13	10	579	28.95	NA	NA	NA	NA	NA	NA	NA
581	NA	NA	13	10	580	29	NA	NA	NA	NA	NA	NA	NA
582	NA	NA	13	10	581	29.05	NA	NA	NA	NA	NA	NA	NA
583	NA	NA	13	10	582	29.1	NA	NA	NA	NA	NA	NA	NA
584	NA	NA	13	10	583	29.15	NA	NA	NA	NA	NA	NA	NA
585	NA	NA	13	10	584	29.2	NA	NA	NA	NA	NA	NA	NA
586	NA	NA	13	10	585	29.25	NA	NA	NA	NA	NA	NA	NA
587	NA	NA	13	10	586	29.3	NA	NA	NA	NA	NA	NA	NA
588	NA	NA	13	10	587	29.35	NA	NA	NA	NA	NA	NA	NA
589	NA	NA	13	10	588	29.4	NA	NA	NA	NA	NA	NA	NA
590	NA	NA	13	10	589	29.45	NA	NA	NA	NA	NA	NA	NA
591	NA	NA	13	10	590	29.5	NA	NA	NA	NA	NA	NA	NA
592	NA	NA	13	10	591	29.55	NA	NA	NA	NA	NA	NA	NA
593	NA	NA	13	10	592	29.6	NA	NA	NA	NA	NA	NA	NA
594	NA	NA	13	10	593	29.65	NA	NA	NA	NA	NA	NA	NA
595	NA	NA	13	10	594	29.7	NA	NA	NA	NA	NA	NA	NA
596	NA	NA	13	10	595	29.75	NA	NA	NA	NA	NA	NA	NA
597	NA	NA	13	10	596	29.8	NA	NA	NA	NA	NA	NA	NA
598	NA	NA	13	10	597	29.85	NA	NA	NA	NA	NA	NA	NA
599	NA	NA	13	10	598	29.9	NA	NA	NA	NA	NA	NA	NA
600	NA	NA	13	10	599	29.95	NA	NA	NA	NA	NA	NA	NA
601	NA	NA	13	10	600	30	NA	NA	NA	NA	NA	NA	NA
