# Supplementary material for: An automated feeding system for the African killifish reveals the impact of diet on lifespan and allows scalable assessment of associative learning
Source: eLife. 2022 Nov 10;11:e69008. doi: 10.7554/eLife.69008 (PMC9788828; doi:10.7554/eLife.69008)
Supplement: Figure 6—source data 3. [file elife-69008-fig6-data3.zip › Filtered and Interpolated Trajectories with Kinematics/t25_REC0017 DLC_likelihood-euclidean-filtered_splines-interpolated_kinematics_02_resnet50_TrainAllTheThingsJun28shuffle1_1030000.csv]

	x2	y2	fishnum	recording_num	bodyparts_coords	seconds	velocity_x	velocity_y	velocity_xy	velocity_xy_5frame	velocity_xy_10frame	velocity_xy_20frame	velocity_xy_40frame
1	325.763174037715	17.1016766551023	25	17	0	0	0	0	0	NA	NA	NA	NA
2	320.5484	12.05587	25	17	1	0.05	-104.295480754299	-100.916133102046	145.126197586929	NA	NA	NA	NA
3	310.2017	9.758191	25	17	2	0.1	-206.934	-45.95358	211.975026526278	198.00616553562	NA	NA	NA
4	295.80607167225	9.82246528157992	25	17	3	0.15	-287.912566555	1.28548563159839	287.915436289193	273.356455127668	NA	NA	NA
5	278.673420159117	11.8372087347039	25	17	4	0.2	-342.653030262661	40.2948690624796	345.014167275703	320.642233599757	264.957666594183	NA	NA
6	260.172877479931	15.3846098152074	25	17	5	0.25	-370.010853583719	70.94802161007	376.751447960237	350.038270349319	278.742779579246	NA	NA
7	241.673575654017	20.0468569789264	25	17	6	0.3	-369.98603651828	93.24494327438	381.555089947374	354.274048825998	273.159400364499	NA	NA
8	224.544646700704	25.4061386816964	25	17	7	0.35	-342.57857906626	107.1856340554	358.955210274089	331.909167652745	269.636415139586	NA	NA
9	210.155222639318	31.044643379353	25	17	8	0.4	-287.78848122772	112.770093953132	309.094328672585	284.129104030824	255.027412706196	NA	NA
10	199.874435489188	36.5445595277321	25	17	9	0.45	-205.6157430026	109.998322967582	233.189761409441	225.67656712924	223.467197250487	242.547179469068	NA
11	195.071417269639	41.4880755826692	25	17	10	0.5	-96.0603643909798	98.870321098742	137.851129850633	189.234559929853	186.363055047803	245.011634461168	NA
12	197.1153	45.45738	25	17	11	0.55	40.8776546072198	79.3860883466161	89.2924054394543	155.780776586394	184.95979186346	245.338554179719	NA
13	205.502466151128	48.241726517412	25	17	12	0.6	167.74332302256	55.6869303482399	176.745174277152	115.025226848229	207.418801115036	256.834256813131	NA
14	212.2383	50.45863	25	17	13	0.65	134.71667697744	44.33806965176	141.825411955292	88.597006064781	225.110378319845	272.840594958255	NA
15	211.1833	51.48315	25	17	14	0.7	-21.1000000000001	20.4904000000001	29.4120127186156	144.243016597679	220.136692343954	284.145476346424	NA
16	211.2505	51.20567	25	17	15	0.75	1.34399999999971	-5.54960000000008	5.71002593339121	225.60304230022	211.280489343089	281.921101744243	NA
17	222.093711499881	66.041661958604	25	17	16	0.8	216.86422999762	296.71983917208	367.522458103945	294.439980053295	217.51770799494	265.679588486614	NA
18	239.302194264274	89.6039394794179	25	17	17	0.85	344.16965528786	471.245550416278	583.545302789856	325.248157839679	244.032098486676	250.434830793848	NA
19	254.9138	108.2263	25	17	18	0.9	312.23211471452	372.447210411642	486.010100720669	333.963972621397	290.653777210313	236.049052534296	NA
20	262.7328	113.0222	25	17	19	0.95	156.38	95.9180000000001	183.452901650532	290.792399392201	344.823755442361	228.335092054654	250.999279871232
21	265.170318785618	112.658826118383	25	17	20	1	48.7503757123602	-7.26747763233988	49.2890998419817	262.461154673132	377.479148440684	227.004572464194	258.104508763783
22	272.5686	114.3234	25	17	21	1.05	147.96562428764	33.29147763234	151.664591957964	286.867574367331	346.399385109769	223.163614953655	266.120981957056
23	293.294868112609	121.977595313858	25	17	22	1.1	414.52536225218	153.08390627716	441.889079194513	364.399353045044	293.45086047266	217.377936304289	274.501944394127
24	321.651571362506	132.940517861786	25	17	23	1.15	567.13406499794	219.25845095856	608.042199191664	420.994324259971	246.987726748748	224.561730016867	280.548518341133
25	348.42496393115	142.870631478821	25	17	24	1.2	535.46785137288	198.6022723407	571.111795039096	402.006370827337	236.533491765354	251.094513733032	282.371778950809
26	364.4013	147.4264	25	17	25	1.25	319.526721377	91.1153704235801	332.263955916619	324.440566272187	242.728655585298	284.191590332734	278.929994359319
27	366.4652	145.481	25	17	26	1.3	41.2779999999998	-38.9080000000001	56.7248247947933	207.107879130164	228.809521912371	296.159577823109	274.890517387791
28	369.1559	145.7386	25	17	27	1.35	53.8139999999999	5.15199999999993	54.0600564187643	108.667630485665	190.723774121902	285.883650512378	273.118970650405
29	369.9628	146.4397	25	17	28	1.4	16.1380000000008	14.0219999999999	21.3787634815493	64.4629869106251	158.469682823421	265.372664986784	269.952171901475
30	372.4062	143.3418	25	17	29	1.45	48.8679999999999	-61.9579999999996	78.9105518165977	55.612672997404	157.365272023703	259.451380273395	266.002649249481
31	374.5935	148.4557	25	17	30	1.5	43.7459999999999	102.278	111.240738041421	57.0069819716158	190.904032224784	271.197383066399	267.891743090755
32	375.2005	148.3125	25	17	31	1.55	12.1399999999994	-2.86400000000015	12.4732552286878	109.831486516679	245.91977053645	286.903409734393	267.24591648289
33	376.621	145.6117	25	17	32	1.6	28.4100000000001	-54.0159999999997	61.0316012898234	206.062913561741	278.316440552096	292.169631975124	264.855061976012
34	383.549057283452	158.092865143593	25	17	33	1.65	138.56114566904	249.62330287186	285.501286206863	317.345077538943	283.75760322482	288.256441724012	263.33096787446
35	394.895759613837	183.694464339675	25	17	34	1.7	226.934046607701	512.03198392164	560.067687041911	436.226868075496	282.369268781436	280.598081555193	263.289402932917
36	407.914273302495	214.43393096396	25	17	35	1.75	260.37027377316	614.7893324857	667.651557927429	499.625899132577	299.6661105475	275.938886974394	264.033214436943
37	419.857764660769	242.328698392163	25	17	36	1.8	238.86982716548	557.89534856406	606.882207911453	457.683719932961	344.997297556416	284.101446288967	255.90531601426
38	427.9794	259.3962	25	17	37	1.85	162.43270678462	341.35003215674	378.026756575227	358.67562400113	393.615489828346	295.803110506962	241.50065632295
39	430.71	262.0238	25	17	38	1.9	54.6119999999996	52.5519999999995	75.7903902087851	281.987143556056	418.043200624603	303.855291268654	230.818219734299
40	431.2319	258.8146	25	17	39	1.95	10.4380000000003	-64.1840000000002	65.0272073827566	253.767727037335	403.830891086683	303.670206444308	227.069850098932
41	433.090265048511	244.72617958433	25	17	40	2	37.1673009702204	-281.7684083134	284.20915570206	287.605080524114	360.973741724003	308.778913717317	227.981051519945
42	435.957503774321	221.614096175264	25	17	41	2.05	57.3447745162002	-462.24166818132	465.785125317848	378.402681316245	322.283122041485	311.328218012125	227.426950633321
43	438.527611404901	194.37439814255	25	17	42	2.1	51.4021526115994	-544.79396065428	547.213524009123	448.986158172235	313.289780461828	312.332187647736	232.198910145869
44	439.494583167726	167.903133855936	25	17	43	2.15	19.3394352564997	-529.42528573228	529.778394169436	439.96033989195	323.952979312488	302.100205732052	239.257991662007
45	437.552414290268	147.09635168517	25	17	44	2.2	-38.8433775491592	-416.13564341532	417.94459166271	390.798517045634	324.97114410718	275.484292132801	243.399783382355
46	431.3951	136.8501	25	17	45	2.25	-123.14628580536	-204.9250337034	239.080064300633	338.974480399542	317.891716887134	243.874838541153	249.04140497601
47	420.778682304875	139.725041557006	25	17	46	2.3	-212.3283539025	57.4988311401199	219.976011086267	269.503277308732	277.659138467834	215.651054205411	257.644318718871
48	409.707390334759	148.940296660093	25	17	47	2.35	-221.42583940232	184.30510206174	288.093340778663	200.956130042125	231.048885467126	197.117662133522	261.916587356543
49	403.2475	155.3796	25	17	48	2.4	-129.19780669518	128.78606679814	182.422378715387	195.823093882318	186.1572108395	196.263774481814	265.335160703503
50	405.2007	152.1662	25	17	49	2.45	39.0639999999996	-64.2680000000001	75.208855329675	164.519759890034	147.137693178919	194.688319924469	275.519157879557
51	411.9965	143.9393	25	17	50	2.5	135.916000000001	-164.538	213.414883501597	123.123290534711	126.775935358302	184.764719973491	290.186172405542
52	413.8102	141.3358	25	17	51	2.55	36.2739999999997	-52.0699999999999	63.4593411248491	102.811144370269	109.018986369338	167.950491532249	307.713746114529
53	412.9893	137.3642	25	17	52	2.6	-16.4179999999999	-79.4319999999999	81.1109940020462	93.3192563157133	80.9455438052155	172.228188316615	321.243872624167
54	408.9572	137.0664	25	17	53	2.65	-80.6420000000003	-5.95600000000047	80.8616478931765	57.7287768342865	68.5745696511401	190.259541600001	327.327534391792
55	408.0477	136.0186	25	17	54	2.7	-18.1899999999996	-20.9559999999999	27.7494150568977	53.518212848642	64.4054957417576	206.201485209516	325.749641414081
56	407.8033	134.2624	25	17	55	2.75	-4.88800000000083	-35.1239999999996	35.4624860944629	38.7677970757202	51.6377230598482	222.143922977627	320.771884082171
57	405.6997	133.9966	25	17	56	2.8	-42.0719999999994	-5.31600000000026	42.4065211966268	34.3379949320114	58.2418445966645	231.187191148774	316.0618029565
58	406.0659	134.0324	25	17	57	2.85	7.32399999999984	0.715999999999894	7.35891513743687	35.4917351678019	113.407491166103	228.030064206123	314.935576550151
59	403.1964	134.652	25	17	58	2.9	-57.3900000000003	12.3919999999998	58.7126371746325	45.5466692854099	194.361872360502	226.815030138353	317.924750925091
60	404.1466	133.2715	25	17	59	2.95	19.0039999999999	-27.6099999999997	33.5181162358504	62.965476344687	265.265277240113	247.368109314807	318.068748464008
61	405.6569	137.2835	25	17	60	3	30.2060000000006	80.24	85.7371566825028	188.047185256485	317.511910596953	271.593431093768	315.378766666551
62	403.7527	143.4722	25	17	61	3.05	-38.0840000000001	123.774	129.500556493012	354.385749788992	353.35539592821	304.099274216933	312.081063732965
63	414.561704226169	173.20689476496	25	17	62	3.1	216.18008452338	594.6938952992	632.767459696429	495.038819312425	375.114584607031	330.155557600599	309.683398451432
64	428.4417	215.5082	25	17	63	3.15	277.59991547662	846.0261047008	890.405459837166	589.477151908495	385.055490625565	352.554863051533	309.636678892971
65	431.35223426593	252.232217642477	25	17	64	3.2	58.2106853185996	734.48035284954	736.783463853014	643.745315511733	430.330722887856	376.014990695361	313.289141607169
66	424.807696017425	279.350116503558	25	17	65	3.25	-130.890764970101	542.35797722162	557.928819662854	562.181983957577	491.549139127687	397.66892962319	321.330845710246
67	414.211184760208	296.361832112859	25	17	66	3.3	-211.930225144339	340.23431218602	400.8413745092	415.725231462139	549.956703837202	416.472551707588	328.839050920934
68	404.9658	302.7673	25	17	67	3.35	-184.907695204161	128.109357742819	224.950801925648	365.622626463287	546.903624035095	432.75349096678	332.841570556722
69	400.1063	296.531	25	17	68	3.4	-97.1900000000005	-124.725999999999	158.121697359976	393.621126346879	510.747853742564	439.585727368369	337.065548183319
70	394.471090033967	272.87953581893	25	17	69	3.45	-112.704199320659	-473.029283621401	486.270438858755	456.168092162671	486.764704150608	441.449177003547	340.104711672633
71	385.638282055785	239.119842066034	25	17	70	3.5	-176.65615956364	-675.193875057919	697.921319080814	531.625264112613	477.825948649427	445.99281335961	335.563526308982
72	372.463	205.9628	25	17	71	3.55	-263.5056411157	-663.14084132068	713.576203588163	605.770476022989	479.589707486966	456.211635933681	334.984372786817
73	354.313696471028	181.935206007302	25	17	72	3.6	-362.986070579441	-480.551879853959	602.236661675356	607.906781837929	490.392397326528	447.13860858625	333.813408431216
74	332.61213875277	166.827516985553	25	17	73	3.65	-434.031154365159	-302.15378043498	528.847756911857	562.030770951975	494.115964111172	429.01381618594	332.233579757056
75	309.293422798999	158.246104960153	25	17	74	3.7	-466.37431907542	-171.628240508	496.951967933455	503.01132281126	452.567631119237	420.376798004821	332.191615080267
76	286.292644563484	153.797341956502	25	17	75	3.75	-460.015564710301	-88.9752600730196	468.541264651043	449.159530540444	400.436487591534	420.517768442866	331.988694063681
77	265.5449	151.0876	25	17	76	3.8	-414.95489126968	-54.19483913004	418.478962884591	382.461452199354	362.46656803016	426.490910693094	331.416148128446
78	249.144260599291	148.223267699791	25	17	77	3.85	-328.01278801418	-57.2866460041803	332.977700321273	297.228480400546	347.373593137404	437.653076907322	331.70931003275
79	239.8207	145.3108	25	17	78	3.9	-186.47121198582	-58.2493539958199	195.357365206411	238.842204231093	347.279778629317	447.316066228286	330.947509556189
80	236.794	143.4761	25	17	79	3.95	-60.5339999999995	-36.694	70.7871089394103	221.921813249061	353.988891859034	432.84131403046	330.825398893197
81	228.135270608314	145.209314633135	25	17	80	4	-173.17458783372	34.6642926626998	176.609883803779	245.587655734365	363.209588236305	399.533621524196	329.052832264221
82	212.358445344722	150.666092596089	25	17	81	4.05	-315.536505271839	109.13555925908	333.87700797443	312.09810505928	373.392113899223	365.8694713567	326.154283063038
83	191.505455451134	159.288600133504	25	17	82	4.1	-417.05979787176	172.4501507483	451.306912747794	410.749303317523	384.913756488115	337.471259261833	310.473874443954
84	167.618232169456	170.519003490023	25	17	83	4.15	-477.74446563356	224.60806713038	527.909611830985	487.576972241516	400.5161683454	311.912296462579	288.691747890416
85	142.738706741596	183.79946891029	25	17	84	4.2	-497.5905085572	265.60930840534	564.043100230626	524.862414549385	413.114996941683	288.368239465172	270.968485023777
86	118.908810409462	198.572162638946	25	17	85	4.25	-476.59792664268	295.45387457312	560.748228423746	524.239857241865	398.630755456857	266.308458504172	257.688933914263
87	98.1704744149608	214.279250920635	25	17	86	4.3	-414.766719890024	314.14176563378	520.304219513775	488.93423163152	369.27237468324	246.359744549304	248.708533351496
88	82.56563	230.3629	25	17	87	4.35	-312.096888299216	321.6729815873	448.194126210191	415.480690565843	327.568925386261	230.66512909872	243.397261431349
89	73.4506220469461	245.382520430392	25	17	88	4.4	-182.300159061078	300.39240860784	351.381483779259	309.684538672198	276.544814295842	222.30929174401	240.219993454328
90	69.43945	254.3665	25	17	89	4.45	-80.223440938922	179.67959139216	196.775394902245	213.682334817094	222.747587071311	220.201620782847	231.420579426295
91	68.01581	255.0709	25	17	90	4.5	-28.4727999999998	14.0879999999999	31.7674689555209	130.897993530657	169.40732877204	212.112851168831	215.726641683747
92	66.12475	255.7657	25	17	91	4.55	-37.8211999999999	13.8960000000003	40.2932002382536	64.1553969601636	119.327375199386	196.096930192395	199.173775972813
93	64.59981	254.984	25	17	92	4.6	-30.4988	-15.634	34.2724197780081	30.0144835767782	76.4165017093251	173.809140301658	185.610488163443
94	63.72506	254.8605	25	17	93	4.65	-17.4950000000001	-2.47000000000014	17.6685009267907	29.1301188718814	44.1024151426208	148.369679594892	177.860007258437
95	64.2077	253.6496	25	17	94	4.7	9.65280000000007	-24.2180000000002	26.0708279853174	24.9724155816775	27.28824462401	121.560172042734	171.488871237227
96	62.93571	253.1481	25	17	95	4.75	-25.4398	-10.0299999999999	27.3456454310371	21.9350098879929	25.5949468808052	94.8600993856599	165.462213880347
97	63.1735	254.0939	25	17	96	4.8	4.75579999999994	18.9159999999998	19.5046837872341	24.0494333250779	22.9214857015503	70.9261560098967	160.637501945346
98	62.26656	253.7971	25	17	97	4.85	-18.1388	-5.93599999999981	19.0853913095854	24.5620056712418	20.0493552170551	49.1414459553759	157.983160079358
99	63.39228	252.9447	25	17	98	4.9	22.5144	-17.0479999999998	28.2406181122155	22.059774889729	20.1945448939415	33.1239206803696	158.043313816768
100	61.96641	253.0736	25	17	99	4.95	-28.5173999999999	2.57799999999975	28.6336897161367	20.8705558214231	20.3727570141572	29.9998448221297	160.352940411136
101	62.66854	252.8345	25	17	100	5	14.0425999999999	-4.78200000000015	14.8344915234732	18.1637005461173	20.31286999928	31.9196618432991	159.238398195613
102	63.269	252.5198	25	17	101	5.05	12.0092	-6.29399999999976	13.5585884457047	16.3396564628051	22.5249368204077	32.4780805889258	153.499050310343
103	63.51595	252.3931	25	17	102	5.1	4.93899999999996	-2.53399999999999	5.55111493305621	16.1835083570726	21.8663902014267	33.7497170650525	144.215311796539
104	64.16944	253.0909	25	17	103	5.15	13.0698	13.956	19.1203976956547	18.565965108831	22.1454262181185	43.8077180542943	132.491006453845
105	62.94425	252.4288	25	17	104	5.2	-24.5038	-13.2420000000002	27.8529491874739	24.1793178193923	32.7114450202494	54.6095030092817	119.419357891365
106	62.99435	253.7652	25	17	105	5.25	1.00200000000001	26.728	26.7467752822653	25.5690798567362	38.244376805793	64.6159692565215	106.066424774567
107	62.6501	251.7126	25	17	106	5.3	-6.88499999999991	-41.0519999999997	41.6253519985113	27.9511959734318	42.0346754763012	74.9152593413884	93.4459878840353
108	62.0565	251.517	25	17	107	5.35	-11.872	-3.91200000000026	12.4999251197758	49.2393816834262	47.4500789130498	85.3011910599957	82.4754234191439
109	62.41018	253.0277	25	17	108	5.4	7.07359999999994	30.2140000000003	31.0309782791329	57.9227885027551	67.4208912146472	93.7773358895254	73.9744052936822
110	55.69556	252.9962	25	17	109	5.45	-134.2924	-0.63000000000045	134.293877737446	59.8900331332101	88.8462490044062	100.504260039425	69.3935026119555
111	53.75048	255.9158	25	17	110	5.5	-38.9015999999999	58.3920000000001	70.1638093789099	69.3310779693634	108.919068513763	106.363945222394	68.8497321100512
112	51.64053	257.3885	25	17	111	5.55	-42.1990000000001	29.4540000000006	51.4615751507865	106.890586455862	127.305581862369	110.901170428291	68.9069044395359
113	49.82418	259.7576	25	17	112	5.6	-36.327	47.3820000000001	59.705149300542	128.453116325386	148.735991918565	114.621483291419	69.9165929925101
114	48.46279	270.614	25	17	113	5.65	-27.2278	217.127999999999	218.828520711628	159.915348524771	165.409245560932	116.612333312799	72.0111290672946
115	47.7302811631465	282.697143504358	25	17	114	5.7	-14.65017673707	241.66287008716	242.106527085065	194.721130591528	168.2970750586	117.278543739996	75.1149825771108
116	47.2001610076932	294.058531095207	25	17	115	5.75	-10.6024031090661	227.22775181698	227.474970375833	228.140905867766	174.483513638995	117.272750163474	78.1861777680773
117	46.21921	305.2903	25	17	116	5.8	-19.619020153864	224.63537809586	225.490485484571	223.927904666002	179.767665380281	115.965819758174	78.7681117941944
118	44.51227	316.5013	25	17	117	5.85	-34.1387999999999	224.22	226.804025681733	208.141033791814	181.792887669789	115.809400882912	81.2146442029969
119	43.0345389758912	326.278433035272	25	17	118	5.9	-29.554620482176	195.542660705439	197.763514702808	189.05167875322	165.803775410952	114.824889906995	81.4694457278334
120	41.9917184253357	334.370121373929	25	17	119	5.95	-20.8564110111101	161.833766773141	163.172172714123	164.814200169034	145.710838475586	108.787160401781	82.1581838433022
121	41.3076203799685	340.935989227643	25	17	120	6	-13.681960907344	131.31735707428	132.028195182862	135.444869471812	125.626431813185	105.779802376803	82.0466312125751
122	40.9060568714245	346.135660808085	25	17	121	6.05	-8.03127017088002	103.99343160884	104.303092563644	107.679646155901	104.626057653979	105.335728290146	82.9021420017672
123	40.7108399313386	350.128760326927	25	17	122	6.1	-3.90433880171798	79.8619903768406	79.9573721956217	83.2806431593584	82.8828098472589	106.083468919968	84.1679953609713
124	40.6457815913458	353.074911995841	25	17	123	6.15	-1.30116679985591	58.9230333782791	58.9373981232531	62.2011848731506	64.2405342530572	100.214540080295	84.8359790346725
125	40.634693883081	355.133740026498	25	17	124	6.2	-0.221754165296062	41.1765606131405	41.1771577314105	44.4379151389236	49.2772457449624	95.6204621449399	85.1906595136357
126	40.601388838179	356.464868630571	25	17	125	6.25	-0.666100898040014	26.62257208146	26.6309037518238	30.3207502227059	37.0760911146113	91.7563862796332	85.1143356325326
127	40.469678488275	357.227922019731	25	17	126	6.3	-2.63420699807995	15.2610677832001	15.4867438925089	20.8014223502135	30.9037912000112	82.6209642470003	84.6582674280337
128	40.1633748650036	357.58252440565	25	17	127	6.35	-6.12607246542808	7.09204771838017	9.37154761453291	15.2738483305665	30.3740501701466	77.128097345998	84.5725118289129
129	39.60629	357.6883	25	17	128	6.4	-11.1416973000719	2.11551188700014	11.3407587607915	11.950997356072	34.6253047496384	69.1615555661415	83.9690684547374
130	38.9330015909821	357.758752056867	25	17	129	6.45	-13.465768180358	1.40904113733995	13.5392876331755	17.3696672610987	45.5300858142936	63.8121076471797	81.4247028045209
131	39.12115	358.2229	25	17	130	6.5	3.76296818035797	9.28295886265914	10.0166488793512	30.4273501175874	57.8863407460812	57.729317202756	80.869467456826
132	41.0900298321025	359.032945119347	25	17	131	6.55	39.37759664205	16.2009023869405	42.5800934176425	48.4491871490632	60.6158708400217	54.9031135752433	79.8677942136797
133	44.68249	358.0183	25	17	132	6.6	71.84920335795	-20.2929023869399	74.6599618969761	75.7863232980207	71.3733848447371	53.7145074305231	78.868394228833
134	49.28054	355.8763	25	17	133	6.65	91.961	-42.8399999999999	101.449943918171	103.82168413609	74.0825768792257	53.0596247565457	73.8823367293231
135	54.21056	361.5432	25	17	134	6.7	98.6004	113.338	150.224968377963	103.862074418945	78.346969549397	53.1027752872751	70.0972716547931
136	58.93891	367.3774	25	17	135	6.75	94.567	116.684	150.1934530697	112.319419571887	78.3825432909007	52.9559211015912	65.8738006903232
137	59.10811	369.5098	25	17	136	6.8	3.38400000000007	42.6479999999992	42.7820448319144	99.7159666093882	78.9024359504755	53.3507150978934	61.2170689201659
138	63.40985	373.4704	25	17	137	6.85	86.0347999999999	79.212	116.946687661686	80.9076158007733	77.0549646908997	53.335622774914	57.409437090989
139	65.10944	372.5737	25	17	138	6.9	33.9918000000002	-17.9340000000002	38.432679105678	52.943402445711	71.493944763453	53.1132470024801	53.7400343892931
140	67.49829	374.0518	25	17	139	6.95	47.7769999999998	29.5620000000008	56.1832143348886	53.9427974820062	60.6754647602567	54.0622452072605	51.3098846738045
141	67.17585	374.458	25	17	140	7	-6.44880000000001	8.12400000000025	10.3723862943878	41.7905098099126	48.0255014571012	55.9591325368487	48.9048835137882
142	67.79991	376.764	25	17	141	7.05	12.4812	46.1199999999997	47.7790200133905	43.2719229175178	46.0855593557651	54.3998601372133	46.6702416708244
143	66.02717	374.5847	25	17	142	7.1	-35.4548	-43.5860000000002	56.185249301218	40.44331371974	35.2978607050909	51.6533195376982	45.6312107465405
144	68.25132	375.1382	25	17	143	7.15	44.4830000000002	11.0699999999997	45.8397446437042	43.1076004684914	32.1439171257345	47.5501333783512	44.7558645097045
145	69.6069	373.5317	25	17	144	7.2	27.1115999999998	-32.1299999999997	42.0401683459993	38.2283212295241	29.777520865124	44.5740811646463	44.3169506897649
146	70.705	373.9763	25	17	145	7.25	21.962	8.8919999999996	23.6938200381449	28.8052116002693	33.5357217827967	39.9912151010132	43.8953675966138
147	71.71146	373.3814	25	17	146	7.3	20.1292000000001	-11.8979999999999	23.3826238185538	21.0159113339512	29.8972843239511	39.8131735933316	43.9321120608184
148	71.27122	373.2726	25	17	147	7.35	-8.80480000000006	-2.17599999999948	9.06970115494434	19.1117280105081	26.2516743844966	37.6907768359801	44.6144199257754
149	71.46694	373.5563	25	17	148	7.4	3.91439999999989	5.67400000000021	6.89324331211379	23.9638430971019	23.6063219932493	38.3185132124447	46.3174023627707
150	71.17809	375.1564	25	17	149	7.45	-5.77699999999993	32.002	32.5192517287836	21.5662474183782	28.472697569036	38.8076617004293	48.1716061453766
151	69.91314	373.1195	25	17	150	7.5	-25.299	-40.7380000000001	47.9543954711141	23.698137168724	31.9569287449251	40.0804498248203	49.2617669258064
152	70.33817	373.4989	25	17	151	7.55	8.50060000000013	7.58799999999951	11.3946454249351	26.1967326525474	33.540787830898	38.4373697664055	49.0738268190319
153	71.19518	373.0104	25	17	152	7.6	17.1401999999998	-9.76999999999975	19.7291499066733	37.8336671275639	40.0836929668692	37.5479140625579	47.8321108188327
154	72.15384	372.8671	25	17	153	7.65	19.1732000000002	-2.86600000000021	19.3862207312309	39.9500143927483	44.493109299155	36.4521042628633	45.9245584419582
155	68.01698	371.0085	25	17	154	7.7	-82.7372	-37.1719999999993	90.7039241038663	45.5153282434179	47.8378025357346	35.5311260922547	42.7386655635767
156	70.5811	372.4197	25	17	155	7.75	51.2824000000001	28.223999999999	58.5361317970358	56.4692487650143	46.625177866844	34.8348140916365	40.2212697639404
157	69.45271	370.8158	25	17	156	7.8	-22.5678000000002	-32.0779999999991	39.2212146782828	62.7894859457625	46.9774552088599	34.5135090237434	40.6828375157648
158	71.44937	373.9604	25	17	157	7.85	39.9332000000001	62.8919999999994	74.4987525146558	57.8419379439052	48.8441537406191	35.8932170766368	38.387768690113
159	71.09915	371.4352	25	17	158	7.9	-7.00440000000015	-50.5039999999997	50.9874066349718	53.3003413409396	49.2978865324773	39.5215577230613	37.7691029927551
160	71.40605	374.7192	25	17	159	7.95	6.13799999999998	65.6799999999998	65.9661840945797	48.439582174302	42.5895546154735	42.2809670834928	37.2064676114449
161	72.27382	373.152	25	17	160	8	17.3554000000001	-31.3440000000003	35.8281487822079	41.2190587162238	37.7126994383478	42.5644013147641	37.7112657796079
162	72.83247	372.6578	25	17	161	8.05	11.173	-9.88399999999956	14.9174188450949	35.806287119192	35.4862302165889	43.7477935008506	36.9910433789204
163	70.94649	372.299	25	17	162	8.1	-37.7196000000001	-7.17600000000061	38.3961352242646	27.3371712870417	31.7027411864044	44.0109020999673	36.7503888740353
164	71.04989	371.1073	25	17	163	8.15	2.06800000000015	-23.8339999999994	23.923548649813	22.125057535756	34.5500061469676	44.2989835055653	35.8411798807542
165	72.23083	371.1219	25	17	164	8.2	23.6187999999999	0.291999999999462	23.6206049338283	22.5328782588757	36.7241316312509	40.903249962507	36.8337561463516
166	71.7675	371.2763	25	17	165	8.25	-9.26659999999998	3.08800000000019	9.7675800257792	22.186423656585	38.5036247626842	40.4513244268677	37.6908681218698
167	70.96693	371.5554	25	17	166	8.3	-16.0113999999999	5.58200000000056	16.9565224606935	33.2937251747432	40.5181317928412	41.5525014381981	40.8361474197259
168	72.7999	371.584	25	17	167	8.35	36.6593999999998	0.571999999999662	36.6638622128109	46.1110919754601	39.1776504593155	39.084760544246	41.4586183258025
169	68.82878	371.4617	25	17	168	8.4	-79.4224	-2.44599999999991	79.4600562406043	54.8821919896125	39.3000804786533	37.2196927730655	43.6725736813019
170	73.21346	371.3838	25	17	169	8.45	87.6936000000001	-1.55799999999999	87.7074389374129	58.5033853268067	39.2169453095406	35.6052735224606	43.5053853986515
171	70.97972	369.9009	25	17	170	8.5	-44.6747999999999	-29.6580000000006	53.6230800965408	56.168877262046	43.1899494153877	35.3420817343955	42.5943577633674
172	72.54095	369.1034	25	17	171	8.55	31.2245999999999	-15.9499999999991	35.0624891466645	45.3064357825634	47.6187726598074	35.5447169914352	44.0787942551159
173	72.38033	370.3426	25	17	172	8.6	-3.21239999999989	24.7839999999997	24.9913218890074	32.3227986436211	46.4667799020877	35.9528636855127	44.5906089517837
174	73.55589	369.8964	25	17	173	8.65	23.5112000000001	-8.92399999999952	25.1478488431913	31.4977068411629	39.8893793991633	35.2302554986451	44.6852956555315
175	72.84361	370.7858	25	17	174	8.7	-14.2456000000001	17.7879999999993	22.7892532427015	36.734159992808	34.4864154136702	38.1363862004484	42.9202726459309
176	72.16176	368.4067	25	17	175	8.75	-13.6369999999999	-47.5819999999999	49.49762108425	36.7646825421293	32.1805387061068	40.5469221521031	41.9423908471563
177	74.07698	370.7961	25	17	176	8.8	38.3044000000001	47.7880000000005	61.24475490489	34.4723230157633	30.5713021900292	47.1587858157083	41.9627748634009
178	72.9293	370.2829	25	17	177	8.85	-22.9536000000002	-10.2640000000008	25.1439346356139	36.6500321837193	32.72807691171	47.0240195749683	40.5359676881904
179	73.44992	369.8388	25	17	178	8.9	10.4124000000002	-8.88199999999983	13.6860512113612	32.8633705710507	31.1604305186369	47.8235896395424	40.4314784224649
180	74.37716	371.2444	25	17	179	8.95	18.5448	28.1119999999999	33.6777990824815	24.4084443872504	37.0558270913562	44.7298037138102	42.8489111334259
181	73.32697	370.1342	25	17	180	9	-21.0038	-22.2039999999993	30.5643130209067	28.6914712812906	37.9038948888184	42.6243142119707	44.8448283710801
182	73.64696	371.0271	25	17	181	9.05	6.39980000000008	17.8579999999999	18.9701239858889	27.8485380215106	46.6987989716092	44.4097950093813	47.5160748480343
183	72.03046	369.3519	25	17	182	9.1	-32.33	-33.5040000000004	46.5590691058147	37.461621998993	47.5812592478489	45.1703158036001	51.2173751785119
184	72.44498	369.5809	25	17	183	9.15	8.29039999999992	4.5799999999997	9.47138491246111	42.9444192065862	55.7577998799215	45.0716078054977	52.6527806525951
185	68.66031	368.0378	25	17	184	9.2	-75.6934000000001	-30.8619999999996	81.7432189698937	68.9891535559681	54.9731920139501	44.9372953293548	53.89753111409
186	67.31319	365.4709	25	17	185	9.25	-26.9423999999998	-51.3380000000006	57.9782990588725	66.4710472144072	53.0680897178347	43.4334572674449	54.6925499260085
187	62.42092	359.8395	25	17	186	9.3	-97.8454000000001	-112.628	149.193795732798	83.6670617383325	58.2482878287333	42.3730482886037	55.4422668445104
188	62.3876	358.1414	25	17	187	9.35	-0.666400000000067	-33.9620000000002	33.9685373980102	72.4847620289072	57.6125546954903	41.9871748321348	55.1886571307639
189	59.52825	354.3202	25	17	188	9.4	-57.187	-76.4239999999995	95.4514575320876	63.1917602290831	58.9827850923585	43.6432640718643	54.4255524757662
190	59.46035	353.0304	25	17	189	9.45	-1.35800000000003	-25.7960000000003	25.8317204227673	47.5074221014985	52.8187635673534	50.0925487443912	53.3016413359605
191	58.97845	352.7155	25	17	190	9.5	-9.63799999999992	-6.29799999999932	11.5132900597522	48.7540621765734	48.9630196460714	54.3475750077646	52.6749219950594
192	57.58012	349.4649	25	17	191	9.55	-27.9666	-65.0120000000004	70.7721050948752	34.2985084463845	38.0472976055982	59.4874327046335	52.9013671541854
193	55.72582	348.689	25	17	192	9.6	-37.086	-15.5179999999996	40.2017377733847	33.1527651057996	36.3930904164207	66.4818866715111	52.3739605281308
194	56.45385	347.7876	25	17	193	9.65	14.5606000000001	-18.0280000000005	23.1736888811432	34.7342790630596	31.5287282638071	70.0753058065451	52.2100885668526
195	55.56393	347.3203	25	17	194	9.7	-17.7984000000001	-9.34600000000046	20.1030037198427	28.5871731096979	45.2119054748323	69.6586760277315	52.6470171506023
196	55.6932	346.3579	25	17	195	9.75	2.58539999999996	-19.248	19.4208598460522	24.032118656268	55.6270602976946	68.8381776999138	52.4378455876295
197	55.0872	344.45	25	17	196	9.8	-12.1199999999999	-38.1579999999997	40.0365753280669	28.7589480812296	60.7265775805336	63.7257478733124	51.9567977319509
198	54.25919	344.7213	25	17	197	9.85	-16.5602000000001	5.42599999999993	17.4264655062351	57.2710458438651	75.3512186475319	63.3532946865595	52.5467928793475
199	52.35002	343.3676	25	17	198	9.9	-38.1833999999999	-27.0740000000001	46.8078360059509	76.5198415323295	81.1678265207318	61.02751531199	52.8530381333116
200	47.89728	336.5616	25	17	199	9.95	-89.0548	-136.12	162.66349253302	92.8659820513693	86.4985884881096	61.8734789581109	53.3809368625624
201	43.7787765253854	332.501573378132	25	17	200	10	-82.370069492292	-81.2005324373604	115.664838288374	126.670318638796	88.7133357537563	62.7255297781481	53.2279134897957
202	40.37123	327.4561	25	17	201	10.05	-68.1509305077081	-100.90946756264	121.767277923266	133.576704960234	89.4041981410267	61.3929392989895	52.9131404861636
203	37.0163	318.7583	25	17	202	10.1	-67.0985999999999	-173.955999999999	186.448148443367	115.726131132354	90.3134989566983	59.5776052526616	52.8842074290547
204	33.38002	316.9368	25	17	203	10.15	-72.7256	-36.4300000000003	81.3397676131425	100.906829975183	90.5263023601729	59.3485693282074	52.8081172691223
205	31.24526	313.9509	25	17	204	10.2	-42.6952000000001	-59.7180000000003	73.4106233936209	85.942414230684	78.5350524413894	60.3567389718499	51.8529296319172
206	31.3695	311.8762	25	17	205	10.25	2.48480000000001	-41.4940000000001	41.5683325025194	53.956679274601	69.8239992586017	61.4422339078141	51.3095695787532
207	30.1801	309.8526	25	17	206	10.3	-23.788	-40.4719999999998	46.94519920077	47.4758997601119	62.0593010174454	61.540547175298	48.8042593117403
208	28.89432	309.5286	25	17	207	10.35	-25.7156	-6.48000000000025	26.5194736629519	41.3439737504246	43.8039918577912	63.1064109265601	51.6978363931061
209	27.11036	307.854	25	17	208	10.4	-35.6792	-33.492	48.9358700406971	38.7411685420202	37.529312135683	62.0628121947589	51.4947771678362
210	29.19106	308.3437	25	17	209	10.45	41.614	9.79400000000055	42.7509933451845	38.1761878042069	34.2148894555902	56.6693249807336	51.6400593780899
211	28.3285	307.206	25	17	210	10.5	-17.2512	-22.7539999999999	28.5543064604973	33.6513044409815	34.171132061872	52.1082519718267	52.1891336339343
212	28.53101	305.0093	25	17	211	10.55	4.0502	-43.9340000000004	44.1202955117034	27.5827245112541	33.6768962095694	46.3388482676937	51.5109565358784
213	28.41115	305.1628	25	17	212	10.6	-2.39719999999998	3.07000000000016	3.89505684682534	27.0858051607557	35.899322896422	39.2865281865984	50.9228984164954
214	27.97805	304.3402	25	17	213	10.65	-8.66199999999999	-16.4520000000005	18.5929703920599	29.6010955817237	33.5993220293448	35.5409287316994	51.5221212290003
215	29.90347	304.9286	25	17	214	10.7	38.5084	11.7680000000007	40.2663965926927	29.1776046149319	34.8035975200779	34.047183236103	51.5167469662781
216	29.76249	302.8769	25	17	215	10.75	-2.81959999999998	-41.0340000000008	41.1307585653373	38.1473413518624	34.3925046850518	33.7809614575926	51.7857213063645
217	27.78694	302.1643	25	17	216	10.8	-39.511	-14.251999999999	42.0028406777443	39.6159195474356	30.618395517942	33.8827707501682	52.668566688813
218	25.66339	300.9683	25	17	217	10.85	-42.471	-23.9200000000005	48.7437405314778	42.5213898794	34.7690645154055	40.0423780996526	53.379849927728
219	24.57124	300.2691	25	17	218	10.9	-21.843	-13.9840000000004	25.9358613699258	39.1839137883799	33.5525453277159	41.9620390236824	52.7436809850598
220	22.47341	298.507	25	17	219	10.95	-41.9566	-35.2419999999995	54.7937482525147	32.0591864209522	33.8794770166158	41.406639798069	49.1218845738176
221	22.52685	297.286	25	17	220	11	1.06879999999997	-24.4200000000001	24.4433781102368	31.3907876789487	33.3907908533132	41.6527374897205	46.2848589863752
222	22.23256	297.409	25	17	221	11.05	-5.8858	2.45999999999981	6.37920384060575	27.4891711079962	34.088645290767	41.6289737727673	43.6927237708249
223	20.09937	296.6326	25	17	222	11.1	-42.6638	-15.5279999999993	45.4017468214603	25.2375641538316	44.1854333028833	42.2681915803292	39.676883046889
224	19.82041	296.7922	25	17	223	11.15	-5.57920000000003	3.1919999999991	6.42777851516327	27.5976679182465	50.3247560180201	43.6956731297933	38.6507772366335
225	19.32688	294.6721	25	17	224	11.2	-9.8706	-42.4019999999996	43.5357134816918	36.1181041605819	48.0096820760602	42.6767549607064	37.087636794007
226	18.35399	293.1432	25	17	225	11.25	-19.4578	-30.5780000000004	36.2438969323116	56.980078926818	48.9129702943893	42.1292087049149	36.2924255029935
227	17.76828	290.7652	25	17	226	11.3	-11.7142	-47.5599999999997	48.9813850522826	73.160340928044	52.6395520275925	43.7965862023279	35.4935714074706
228	17.28247	283.2954	25	17	227	11.35	-9.71620000000001	-149.396	149.71162065264	70.7817999982888	49.767318645253	43.6532889288959	35.4667313523433
229	13.93104	280.4965	25	17	228	11.4	-67.0286	-55.9779999999989	87.3290885212933	70.228272670532	53.8388009318707	43.4245497753608	34.761755293064
230	12.45394	279.9296	25	17	229	11.45	-29.542	-11.3380000000006	31.6430088329162	69.160999894603	51.4740329047969	41.5744441669015	34.3828695908323
231	11.03435	279.0428	25	17	230	11.5	-28.3918	-17.7359999999999	33.4762602935273	42.554558363688	50.8676265565165	40.4614660009237	33.9539768436515
232	11.15158	276.8637	25	17	231	11.55	2.34459999999999	-43.5820000000001	43.6450211726379	34.5172609356975	53.5045271138888	41.0465992739561	33.3761454710966
233	11.08615	277.6951	25	17	232	11.6	-1.30859999999998	16.6280000000006	16.679412998065	32.166265811305	43.1211445549084	40.0672379071797	33.5641665180406
234	11.8457	275.4637	25	17	233	11.65	15.191	-44.6280000000002	47.142601381341	31.5069804425011	36.5243435327016	41.7606257415677	33.1556046858085
235	11.08665	274.8213	25	17	234	11.7	-15.181	-12.8480000000002	19.8880332109539	37.8480543331746	35.1392062577428	40.1280903519111	32.8673386534347
236	11.97991	273.6051	25	17	235	11.75	17.8652	-24.3240000000003	30.1798334495075	43.6877307461289	32.0099617074582	38.8038895483944	32.5059826218352
237	9.316633	276.2699	25	17	236	11.8	-53.26554	53.2960000000003	75.3503906260056	38.5314261297056	29.4536465203197	37.1043720647729	31.7526033588451
238	10.91597	274.6255	25	17	237	11.85	31.98674	-32.8880000000004	45.8777950628365	38.1121467041805	30.3671571691064	30.891084605034	31.0859894164265
239	9.848762	274.668	25	17	238	11.9	-21.34416	0.850000000000364	21.3610782992245	32.5129429724153	29.6824505512646	27.5614715624456	30.7462517965175
240	10.16781	273.8376	25	17	239	11.95	6.38095999999997	-16.6079999999999	17.7916360833285	21.0592387074648	28.7821477990253	27.3590993835956	30.0793367329247
241	10.09757	273.9212	25	17	240	12	-1.4048	1.6719999999998	2.18381479068151	17.0465835920839	26.7401525402723	26.2552161975824	31.0261517877189
242	9.837233	273.0554	25	17	241	12.05	-5.20674	-17.3159999999996	18.0818693012527	20.8334749728236	20.704217015657	25.123317169426	31.5632196298243
243	8.815815	273.8445	25	17	242	12.1	-20.42836	15.7819999999992	25.8145194859322	19.45214889387	18.6610246551595	24.860141455752	31.0038637162742
244	10.83045	273.8206	25	17	243	12.15	40.2927	-0.477999999999383	40.2955352029229	20.9673621081292	18.5985995921896	22.6155362418238	32.51532110286
245	10.28656	273.8404	25	17	244	12.2	-10.8778	0.395999999999503	10.8850056885608	20.3491953238492	19.5789925094485	23.0579223461631	31.7858875314904
246	10.64225	273.5063	25	17	245	12.25	7.11380000000002	-6.68199999999956	9.75988086197749	20.2754657182351	20.5004706877066	22.8827565387556	31.4948657669182
247	10.87713	274.2181	25	17	246	12.3	4.69759999999997	14.2359999999996	14.9910353798525	16.3637242115557	20.7929878185323	19.7086205153623	31.6025676819551
248	9.991655	275.1317	25	17	247	12.35	-17.7095	18.2720000000006	25.4458714578617	19.705836125027	19.3531257423977	18.5186899039572	28.4353730335221
249	9.026722	274.7523	25	17	248	12.4	-19.29866	-7.58800000000065	20.7368276695258	20.033579267284	15.548621932383	18.0679538176742	26.9372901680591
250	10.3957	274.58	25	17	249	12.45	27.37956	-3.44600000000014	27.5955652559175	21.2367803132155	17.3336968933009	18.5842292989479	26.5149373843946
251	10.20934	274.0414	25	17	250	12.5	-3.72720000000001	-10.7719999999995	11.3985965732624	18.4307857665603	19.0253605372389	21.5908375745141	26.105954027382
252	9.178458	274.2427	25	17	251	12.55	-20.61764	4.02600000000007	21.00704060951	14.7335196532103	18.7130240150677	22.0798399856926	25.4117939432544
253	9.430773	274.7547	25	17	252	12.6	5.04630000000002	10.24	11.4158987245858	14.9615576615748	18.3763551527549	21.9404895253687	25.2717854263413
254	9.337741	274.6914	25	17	253	12.65	-1.86064000000002	-1.26600000000053	2.25049710277561	18.0171418071938	17.5373080431588	23.2700164641524	24.2506744476968
255	9.777918	276.0591	25	17	254	12.7	8.80354000000001	27.3540000000003	28.7357552977404	16.1892677169198	17.5894660884472	23.4436847110697	24.1750131043388
256	9.748436	274.7256	25	17	255	12.75	-0.589639999999996	-26.6700000000003	26.6765173013573	18.3219245389494	22.6812044613216	24.1858419854419	23.9335303808731
257	9.948052	275.2844	25	17	256	12.8	3.99232000000001	11.1760000000004	11.8676701581401	20.3410964331073	23.3666921528528	26.1007632991373	22.4149576362259
258	9.29762	276.1764	25	17	257	12.85	-13.00864	17.8399999999999	22.0791828347337	20.2173745153196	24.5278533083397	25.9796614620103	21.4257953857199
259	9.480522	275.5868	25	17	258	12.9	3.65804000000001	-11.7920000000004	12.3463565735649	27.3452671154494	30.9914109959218	26.3131087736727	21.2390415233092
260	8.791977	276.8125	25	17	259	12.95	-13.7709	24.5140000000004	28.1171457088023	30.5441165887858	29.5536725288384	25.6707753851935	21.3240265011906
261	6.616927	274.5815	25	17	260	13	-43.501	-44.6199999999999	62.3159803020059	30.73378207773	29.346323433645	25.9566918571816	21.8250170257961
262	7.365947	275.7561	25	17	261	13.05	14.9804	23.492	27.8619175248223	41.6417255587364	33.488502583207	25.7002707170828	22.3192120237932
263	7.841671	274.7076	25	17	262	13.1	9.51447999999999	-20.9699999999998	23.0275102794547	38.8899705423572	33.5829677712657	25.6834293969305	25.7380426931185
264	7.846645	278.0519	25	17	263	13.15	0.0994799999999962	66.8859999999995	66.8860739785969	31.3473797518406	35.0889095041866	25.8858126535698	29.3601642100242
265	7.996988	278.7539	25	17	264	13.2	3.00686000000001	14.04	14.3583706269061	36.4328885776282	33.7520846819399	25.2921038625145	33.4678447515057
266	6.830362	278.3637	25	17	265	13.25	-23.33252	-7.80399999999986	24.6030263494229	36.4321534648014	29.2321792530416	24.9843042229906	37.5700623138392
267	8.139649	280.6843	25	17	266	13.3	26.18574	46.4120000000003	53.2894616537606	28.5360934496369	28.0338492813128	25.1212947570894	41.3381219066731
268	7.691785	281.7448	25	17	267	13.35	-8.95728	21.2099999999998	23.0238347153204	28.6141988215225	26.8390054855213	24.3329008674827	44.6020015436502
269	6.88623	280.6363	25	17	268	13.4	-16.1111	-22.1699999999998	27.4057739027744	27.1169787542426	20.7802143112178	24.4101292289442	48.6156576680114
270	7.334446	280.0507	25	17	269	13.45	8.96431999999999	-11.712	14.7488974863343	19.6348099849975	21.0305351961905	24.0638237034332	53.6266160597476
271	8.1851916068312	279.957400467334	25	17	270	13.5	17.014912136624	-1.86599065331961	17.1169260130232	17.2458575062412	20.6222850123362	22.059196477078	56.4418537323448
272	8.96796586770651	280.090030460946	25	17	271	13.55	15.6554852175062	2.65259987223999	15.8786178075349	13.0243351727987	16.7540869309719	22.5585840618938	59.2175880688282
273	9.45292502516622	280.357760220892	25	17	272	13.6	9.69918314919418	5.35459519891901	11.0790723215393	13.4468715708586	15.0828339636997	29.5355958608683	61.3094255820995
274	9.41022532175061	280.669759987225	25	17	273	13.65	-0.853994068312183	6.23999532666062	6.29816223556196	14.1275912704298	13.7313489537017	35.4503119558961	62.2739125299402
275	8.610023	280.9352	25	17	274	13.7	-16.0040464350122	5.30880025550005	16.8615794766334	13.8733638769463	14.3755627249266	43.4920047919417	63.4386246222695
276	7.586771	281.0106	25	17	275	13.75	-20.46504	1.50800000000004	20.5205245108794	12.9198104211582	14.8862137011144	50.9542826422365	63.8324998052539
277	8.264165	280.7375	25	17	276	13.8	13.54788	-5.46199999999999	14.6074808401175	14.4383627346047	17.0833188424748	56.5754805142088	65.1719298261769
278	7.96565921536444	280.635149011285	25	17	277	13.85	-5.97011569271121	-2.04701977429977	6.31130504259863	15.3042538789947	32.2321862362152	63.2243416252901	65.1210575322713
279	7.575716	281.2099	25	17	278	13.9	-7.7988643072888	11.4950197742996	13.8909238027945	15.6448361317991	50.1204096005744	70.91820656235	65.330114510097
280	8.243779	282.0323	25	17	279	13.95	13.36126	16.4480000000003	21.1910351985836	20.2932738080032	65.9534743876929	81.5824567343016	65.2672875350048
281	8.22294804117446	280.921323485731	25	17	280	14	-0.4166191765108	-22.21953028538	22.2234357749011	51.5445620512723	81.2862802721367	86.9270156075081	65.1820686284337
282	9.814799	281.9448	25	17	281	14.05	31.8370191765108	20.4695302853793	37.8496692211382	85.8024564665441	96.3968740974457	92.7349054205737	67.6994643682149
283	15.73164	287.5181	25	17	282	14.1	118.33682	111.466	162.567746258944	116.602694896391	111.36584928688	96.9354217672686	73.3107956225544
284	24.49657	290.5023	25	17	283	14.15	175.2986	59.6839999999997	185.180395879153	146.927724412474	128.105064170998	98.6620124063106	79.0052270406836
285	32.0075206348135	295.009673056351	25	17	284	14.2	150.21901269627	90.1474611270203	175.192227347819	172.500474386888	148.789350743677	101.585145382024	84.8011563340415
286	38.2306382626145	301.078538834005	25	17	285	14.25	124.46235255602	121.377315553079	173.848583355318	171.187136522489	158.967817513902	102.680695387517	88.8923230343966
287	44.3344742591083	306.681710194655	25	17	286	14.3	122.076719929876	112.063427213001	165.713419093207	170.407671875453	168.386491998673	105.222564895264	92.1316566174738
288	51.48758	309.792	25	17	287	14.35	143.062114817834	62.2057961068992	156.001056936946	180.976006590962	161.638657298322	105.90921419706	92.478010755014
289	60.38499	311.5226	25	17	288	14.4	177.9482	34.6120000000008	181.283072643973	171.007910615329	147.203615212047	106.25009979125	96.531535471644
290	69.08858	318.8878	25	17	289	14.45	174.0718	147.304	228.033900925367	164.272509610457	137.216816376356	106.470751366576	99.6446503099051
291	74.47698	321.9554	25	17	290	14.5	107.768	61.3519999999994	124.008103477152	152.090178074155	124.075110502898	108.304940779789	107.852772073649
292	80.086	325.4372	25	17	291	14.55	112.1804	69.6360000000004	132.036414068847	123.999558548641	114.048255693083	112.840344674536	120.080929737905
293	84.83613	325.2341	25	17	292	14.6	95.0026	-4.06200000000013	95.0893992554375	93.45762616175	100.452579107239	117.085995384241	131.837311265658
294	86.71499	326.0326	25	17	293	14.65	37.5772000000001	15.9699999999998	40.8299750164018	77.1423103904666	84.3951354115012	122.560142125471	139.954538939546
295	90.33966	325.0098	25	17	294	14.7	72.4933999999999	-20.4560000000004	75.3242389909118	63.824001775709	64.152151989476	126.110307876141	145.585843816818
296	92.25445	324.0962	25	17	295	14.75	38.2958000000002	-18.2719999999995	42.4315246207345	48.8149801403233	57.642064045677	126.830363426557	150.758591093972
297	95.41528	324.9428	25	17	296	14.8	63.2165999999998	16.9319999999993	65.4448709950593	44.7907122743614	57.2941973503995	127.687832720739	156.266841977851
298	95.90717	324.0696	25	17	297	14.85	9.83779999999996	-17.4639999999999	20.044291078509	34.846677817202	72.5333334701592	121.731679884738	159.670275812842
299	96.84647	323.6339	25	17	298	14.9	18.7860000000001	-8.71399999999994	20.7086356865922	38.1418177008874	97.9166690388953	122.144864380938	160.506153807025
300	96.97633	322.3603	25	17	299	14.95	2.59720000000016	-25.4719999999998	25.6040667051152	50.7643929250901	115.003799375926	117.706843885508	161.412162030782
301	99.53693	320.9048	25	17	300	15	51.2119999999999	-29.1099999999994	58.9072240391614	96.2516867999951	129.585616350216	128.77852853979	162.278104372148
302	103.8581	316.1461	25	17	301	15.05	86.4233999999999	-95.1740000000007	128.557747116073	151.042625803429	141.327409748394	147.426954055237	162.363068792202
303	112.837965708355	307.632650120783	25	17	302	15.1	179.5973141671	-170.26899758434	247.480760453034	195.160920934651	143.010780662237	166.739200764047	159.511778099696
304	124.732043006862	298.937989611555	25	17	303	15.15	237.88154597014	-173.89321018456	294.663330703764	221.029414999544	159.894593350375	181.247065472781	155.238151533318
305	136.1877	294.4326	25	17	304	15.2	229.11313986276	-90.1077922311003	246.195542361221	231.890426571699	171.261535781541	189.586542251612	151.880661242493
306	145.5968	294.685	25	17	305	15.25	188.182	5.04800000000046	188.24969436363	189.769874524478	199.914993033903	198.836486800427	147.690499550285
307	154.0448	291.1881	25	17	306	15.3	168.96	-69.9379999999996	182.862804976846	168.746560897321	237.559710760073	207.311119060437	144.610001140462
308	155.8887	291.1883	25	17	307	15.35	36.8779999999998	0.00400000000013279	36.8780002169313	147.362150628431	260.945068057935	213.431337428625	142.704536364368
309	165.3633	290.9605	25	17	308	15.4	189.492	-4.55600000000004	189.546762567974	178.800571068262	264.577461906666	214.762207822801	143.746973722841
310	172.1906	289.5891	25	17	309	15.45	136.546	-27.428000000001	139.273491016776	243.228994948448	264.169285127297	216.353572694988	139.537703695179
311	185.968435536561	279.172942601094	25	17	310	15.5	275.55671073122	-208.323147978119	345.441796562783	332.120261591392	268.087357250638	216.251267964506	137.518840761181
312	205.671817200936	263.382069126125	25	17	311	15.55	394.0676332875	-315.817469499381	505.004924377777	360.408362916011	273.29482837248	211.885792909868	135.956609973094
313	225.4182	249.6239	25	17	312	15.6	394.92765598128	-275.1633825225	481.334333431651	380.976419626163	283.851894195013	201.937560815151	NA
314	240.734968374919	243.356680723041	25	17	313	15.65	306.33536749838	-125.34438553918	330.98726919107	357.374143433014	269.629822295227	187.916160941165	NA
315	252.789224504039	242.241957097239	25	17	314	15.7	241.0851225824	-22.2944725160397	242.113774567535	303.360661796512	261.445609608436	177.651014608845	NA
316	264.158	241.9921	25	17	315	15.75	227.37550991922	-4.99714194478031	227.430415597039	235.583526798634	232.587542895109	168.550635674013	NA
317	275.7057	239.8381	25	17	316	15.8	230.953999999999	-43.0799999999999	234.937516195263	178.851281674442	186.211875059663	161.532169560185	NA
318	282.6125	238.0988	25	17	317	15.85	138.136000000001	-34.7859999999997	142.448658442262	141.914799590709	142.930053572366	163.677392843999	NA
319	284.6975	236.9798	25	17	318	15.9	41.6999999999996	-22.38	47.3260435701102	107.800942357204	111.254859975665	165.349083064743	NA
320	287.5114	236.4072	25	17	319	15.95	56.2779999999998	-11.4520000000005	57.4313641488689	69.0630883228144	91.1327440903935	161.36856350485	NA
321	290.1491	235.3463	25	17	320	16	52.7539999999999	-21.2179999999995	56.8611294295142	50.2765803460982	69.013914097388	146.259152982572	NA
322	292.0278	234.4954	25	17	321	16.05	37.5740000000008	-17.0180000000005	41.2482460233168	43.658438276888	49.7695107478909	124.486265890952	NA
323	293.2054	232.3746	25	17	322	16.1	23.5519999999997	-42.4160000000001	48.516118558681	40.3506885900784	43.5028914929849	NA	NA
324	293.0897	233.0769	25	17	323	16.15	-2.31400000000008	14.0460000000002	14.2353332240592	30.2268858375723	61.0683438342605	NA	NA
325	294.9853	232.3106	25	17	324	16.2	37.912	-15.326	40.8926157148207	30.4759331729673	61.2915174012635	NA	NA
326	295.2402	232.1305	25	17	325	16.25	5.09800000000041	-3.60199999999963	6.24211566698356	36.7292026398716	59.9307630700344	NA	NA
327	296.1095	230.1918	25	17	326	16.3	17.3860000000002	-38.7740000000002	42.4934827002921	78.4782493916329	62.7606567222405	NA	NA
328	292.355	231.5397	25	17	327	16.35	-75.0900000000001	26.9580000000002	79.7824658932026	82.2323462124487	NA	NA	NA
329	281.2262	232.211	25	17	328	16.4	-222.576	13.426	222.980566982865	89.6346403024965	NA	NA	NA
330	278.4529	233.3101	25	17	329	16.45	-55.4660000000001	21.9819999999999	59.6630998188999	95.0453802715136	NA	NA	NA
331	276.3496	233.8134	25	17	330	16.5	-42.0659999999998	10.0659999999999	43.2535861172225	NA	NA	NA	NA
332	273.7021	231.5589	25	17	331	16.55	-52.9500000000007	-45.0900000000001	69.5471825453777	NA	NA	NA	NA
333	NA	NA	25	17	332	16.6	NA	NA	NA	NA	NA	NA	NA
334	NA	NA	25	17	333	16.65	NA	NA	NA	NA	NA	NA	NA
335	NA	NA	25	17	334	16.7	NA	NA	NA	NA	NA	NA	NA
336	NA	NA	25	17	335	16.75	NA	NA	NA	NA	NA	NA	NA
337	NA	NA	25	17	336	16.8	NA	NA	NA	NA	NA	NA	NA
338	NA	NA	25	17	337	16.85	NA	NA	NA	NA	NA	NA	NA
339	NA	NA	25	17	338	16.9	NA	NA	NA	NA	NA	NA	NA
340	NA	NA	25	17	339	16.95	NA	NA	NA	NA	NA	NA	NA
341	NA	NA	25	17	340	17	NA	NA	NA	NA	NA	NA	NA
342	NA	NA	25	17	341	17.05	NA	NA	NA	NA	NA	NA	NA
343	NA	NA	25	17	342	17.1	NA	NA	NA	NA	NA	NA	NA
344	NA	NA	25	17	343	17.15	NA	NA	NA	NA	NA	NA	NA
345	NA	NA	25	17	344	17.2	NA	NA	NA	NA	NA	NA	NA
346	NA	NA	25	17	345	17.25	NA	NA	NA	NA	NA	NA	NA
347	NA	NA	25	17	346	17.3	NA	NA	NA	NA	NA	NA	NA
348	NA	NA	25	17	347	17.35	NA	NA	NA	NA	NA	NA	NA
349	NA	NA	25	17	348	17.4	NA	NA	NA	NA	NA	NA	NA
350	NA	NA	25	17	349	17.45	NA	NA	NA	NA	NA	NA	NA
351	NA	NA	25	17	350	17.5	NA	NA	NA	NA	NA	NA	NA
352	NA	NA	25	17	351	17.55	NA	NA	NA	NA	NA	NA	NA
353	NA	NA	25	17	352	17.6	NA	NA	NA	NA	NA	NA	NA
354	NA	NA	25	17	353	17.65	NA	NA	NA	NA	NA	NA	NA
355	NA	NA	25	17	354	17.7	NA	NA	NA	NA	NA	NA	NA
356	NA	NA	25	17	355	17.75	NA	NA	NA	NA	NA	NA	NA
357	NA	NA	25	17	356	17.8	NA	NA	NA	NA	NA	NA	NA
358	NA	NA	25	17	357	17.85	NA	NA	NA	NA	NA	NA	NA
359	NA	NA	25	17	358	17.9	NA	NA	NA	NA	NA	NA	NA
360	NA	NA	25	17	359	17.95	NA	NA	NA	NA	NA	NA	NA
361	NA	NA	25	17	360	18	NA	NA	NA	NA	NA	NA	NA
362	NA	NA	25	17	361	18.05	NA	NA	NA	NA	NA	NA	NA
363	NA	NA	25	17	362	18.1	NA	NA	NA	NA	NA	NA	NA
364	NA	NA	25	17	363	18.15	NA	NA	NA	NA	NA	NA	NA
365	NA	NA	25	17	364	18.2	NA	NA	NA	NA	NA	NA	NA
366	NA	NA	25	17	365	18.25	NA	NA	NA	NA	NA	NA	NA
367	NA	NA	25	17	366	18.3	NA	NA	NA	NA	NA	NA	NA
368	NA	NA	25	17	367	18.35	NA	NA	NA	NA	NA	NA	NA
369	NA	NA	25	17	368	18.4	NA	NA	NA	NA	NA	NA	NA
370	NA	NA	25	17	369	18.45	NA	NA	NA	NA	NA	NA	NA
371	NA	NA	25	17	370	18.5	NA	NA	NA	NA	NA	NA	NA
372	NA	NA	25	17	371	18.55	NA	NA	NA	NA	NA	NA	NA
373	NA	NA	25	17	372	18.6	NA	NA	NA	NA	NA	NA	NA
374	NA	NA	25	17	373	18.65	NA	NA	NA	NA	NA	NA	NA
375	NA	NA	25	17	374	18.7	NA	NA	NA	NA	NA	NA	NA
376	NA	NA	25	17	375	18.75	NA	NA	NA	NA	NA	NA	NA
377	NA	NA	25	17	376	18.8	NA	NA	NA	NA	NA	NA	NA
378	NA	NA	25	17	377	18.85	NA	NA	NA	NA	NA	NA	NA
379	NA	NA	25	17	378	18.9	NA	NA	NA	NA	NA	NA	NA
380	NA	NA	25	17	379	18.95	NA	NA	NA	NA	NA	NA	NA
381	NA	NA	25	17	380	19	NA	NA	NA	NA	NA	NA	NA
382	NA	NA	25	17	381	19.05	NA	NA	NA	NA	NA	NA	NA
383	NA	NA	25	17	382	19.1	NA	NA	NA	NA	NA	NA	NA
384	NA	NA	25	17	383	19.15	NA	NA	NA	NA	NA	NA	NA
385	NA	NA	25	17	384	19.2	NA	NA	NA	NA	NA	NA	NA
386	NA	NA	25	17	385	19.25	NA	NA	NA	NA	NA	NA	NA
387	NA	NA	25	17	386	19.3	NA	NA	NA	NA	NA	NA	NA
388	NA	NA	25	17	387	19.35	NA	NA	NA	NA	NA	NA	NA
389	NA	NA	25	17	388	19.4	NA	NA	NA	NA	NA	NA	NA
390	NA	NA	25	17	389	19.45	NA	NA	NA	NA	NA	NA	NA
391	NA	NA	25	17	390	19.5	NA	NA	NA	NA	NA	NA	NA
392	NA	NA	25	17	391	19.55	NA	NA	NA	NA	NA	NA	NA
393	NA	NA	25	17	392	19.6	NA	NA	NA	NA	NA	NA	NA
394	NA	NA	25	17	393	19.65	NA	NA	NA	NA	NA	NA	NA
395	NA	NA	25	17	394	19.7	NA	NA	NA	NA	NA	NA	NA
396	NA	NA	25	17	395	19.75	NA	NA	NA	NA	NA	NA	NA
397	NA	NA	25	17	396	19.8	NA	NA	NA	NA	NA	NA	NA
398	NA	NA	25	17	397	19.85	NA	NA	NA	NA	NA	NA	NA
399	NA	NA	25	17	398	19.9	NA	NA	NA	NA	NA	NA	NA
400	NA	NA	25	17	399	19.95	NA	NA	NA	NA	NA	NA	NA
401	NA	NA	25	17	400	20	NA	NA	NA	NA	NA	NA	NA
402	NA	NA	25	17	401	20.05	NA	NA	NA	NA	NA	NA	NA
403	NA	NA	25	17	402	20.1	NA	NA	NA	NA	NA	NA	NA
404	NA	NA	25	17	403	20.15	NA	NA	NA	NA	NA	NA	NA
405	NA	NA	25	17	404	20.2	NA	NA	NA	NA	NA	NA	NA
406	NA	NA	25	17	405	20.25	NA	NA	NA	NA	NA	NA	NA
407	NA	NA	25	17	406	20.3	NA	NA	NA	NA	NA	NA	NA
408	NA	NA	25	17	407	20.35	NA	NA	NA	NA	NA	NA	NA
409	NA	NA	25	17	408	20.4	NA	NA	NA	NA	NA	NA	NA
410	NA	NA	25	17	409	20.45	NA	NA	NA	NA	NA	NA	NA
411	NA	NA	25	17	410	20.5	NA	NA	NA	NA	NA	NA	NA
412	NA	NA	25	17	411	20.55	NA	NA	NA	NA	NA	NA	NA
413	NA	NA	25	17	412	20.6	NA	NA	NA	NA	NA	NA	NA
414	NA	NA	25	17	413	20.65	NA	NA	NA	NA	NA	NA	NA
415	NA	NA	25	17	414	20.7	NA	NA	NA	NA	NA	NA	NA
416	NA	NA	25	17	415	20.75	NA	NA	NA	NA	NA	NA	NA
417	NA	NA	25	17	416	20.8	NA	NA	NA	NA	NA	NA	NA
418	NA	NA	25	17	417	20.85	NA	NA	NA	NA	NA	NA	NA
419	NA	NA	25	17	418	20.9	NA	NA	NA	NA	NA	NA	NA
420	NA	NA	25	17	419	20.95	NA	NA	NA	NA	NA	NA	NA
421	NA	NA	25	17	420	21	NA	NA	NA	NA	NA	NA	NA
422	NA	NA	25	17	421	21.05	NA	NA	NA	NA	NA	NA	NA
423	NA	NA	25	17	422	21.1	NA	NA	NA	NA	NA	NA	NA
424	NA	NA	25	17	423	21.15	NA	NA	NA	NA	NA	NA	NA
425	NA	NA	25	17	424	21.2	NA	NA	NA	NA	NA	NA	NA
426	NA	NA	25	17	425	21.25	NA	NA	NA	NA	NA	NA	NA
427	NA	NA	25	17	426	21.3	NA	NA	NA	NA	NA	NA	NA
428	NA	NA	25	17	427	21.35	NA	NA	NA	NA	NA	NA	NA
429	NA	NA	25	17	428	21.4	NA	NA	NA	NA	NA	NA	NA
430	NA	NA	25	17	429	21.45	NA	NA	NA	NA	NA	NA	NA
431	NA	NA	25	17	430	21.5	NA	NA	NA	NA	NA	NA	NA
432	NA	NA	25	17	431	21.55	NA	NA	NA	NA	NA	NA	NA
433	NA	NA	25	17	432	21.6	NA	NA	NA	NA	NA	NA	NA
434	NA	NA	25	17	433	21.65	NA	NA	NA	NA	NA	NA	NA
435	NA	NA	25	17	434	21.7	NA	NA	NA	NA	NA	NA	NA
436	NA	NA	25	17	435	21.75	NA	NA	NA	NA	NA	NA	NA
437	NA	NA	25	17	436	21.8	NA	NA	NA	NA	NA	NA	NA
438	NA	NA	25	17	437	21.85	NA	NA	NA	NA	NA	NA	NA
439	NA	NA	25	17	438	21.9	NA	NA	NA	NA	NA	NA	NA
440	NA	NA	25	17	439	21.95	NA	NA	NA	NA	NA	NA	NA
441	NA	NA	25	17	440	22	NA	NA	NA	NA	NA	NA	NA
442	NA	NA	25	17	441	22.05	NA	NA	NA	NA	NA	NA	NA
443	NA	NA	25	17	442	22.1	NA	NA	NA	NA	NA	NA	NA
444	NA	NA	25	17	443	22.15	NA	NA	NA	NA	NA	NA	NA
445	NA	NA	25	17	444	22.2	NA	NA	NA	NA	NA	NA	NA
446	NA	NA	25	17	445	22.25	NA	NA	NA	NA	NA	NA	NA
447	NA	NA	25	17	446	22.3	NA	NA	NA	NA	NA	NA	NA
448	NA	NA	25	17	447	22.35	NA	NA	NA	NA	NA	NA	NA
449	NA	NA	25	17	448	22.4	NA	NA	NA	NA	NA	NA	NA
450	NA	NA	25	17	449	22.45	NA	NA	NA	NA	NA	NA	NA
451	NA	NA	25	17	450	22.5	NA	NA	NA	NA	NA	NA	NA
452	NA	NA	25	17	451	22.55	NA	NA	NA	NA	NA	NA	NA
453	NA	NA	25	17	452	22.6	NA	NA	NA	NA	NA	NA	NA
454	NA	NA	25	17	453	22.65	NA	NA	NA	NA	NA	NA	NA
455	NA	NA	25	17	454	22.7	NA	NA	NA	NA	NA	NA	NA
456	NA	NA	25	17	455	22.75	NA	NA	NA	NA	NA	NA	NA
457	NA	NA	25	17	456	22.8	NA	NA	NA	NA	NA	NA	NA
458	NA	NA	25	17	457	22.85	NA	NA	NA	NA	NA	NA	NA
459	NA	NA	25	17	458	22.9	NA	NA	NA	NA	NA	NA	NA
460	NA	NA	25	17	459	22.95	NA	NA	NA	NA	NA	NA	NA
461	NA	NA	25	17	460	23	NA	NA	NA	NA	NA	NA	NA
462	NA	NA	25	17	461	23.05	NA	NA	NA	NA	NA	NA	NA
463	NA	NA	25	17	462	23.1	NA	NA	NA	NA	NA	NA	NA
464	NA	NA	25	17	463	23.15	NA	NA	NA	NA	NA	NA	NA
465	NA	NA	25	17	464	23.2	NA	NA	NA	NA	NA	NA	NA
466	NA	NA	25	17	465	23.25	NA	NA	NA	NA	NA	NA	NA
467	NA	NA	25	17	466	23.3	NA	NA	NA	NA	NA	NA	NA
468	NA	NA	25	17	467	23.35	NA	NA	NA	NA	NA	NA	NA
469	NA	NA	25	17	468	23.4	NA	NA	NA	NA	NA	NA	NA
470	NA	NA	25	17	469	23.45	NA	NA	NA	NA	NA	NA	NA
471	NA	NA	25	17	470	23.5	NA	NA	NA	NA	NA	NA	NA
472	NA	NA	25	17	471	23.55	NA	NA	NA	NA	NA	NA	NA
473	NA	NA	25	17	472	23.6	NA	NA	NA	NA	NA	NA	NA
474	NA	NA	25	17	473	23.65	NA	NA	NA	NA	NA	NA	NA
475	NA	NA	25	17	474	23.7	NA	NA	NA	NA	NA	NA	NA
476	NA	NA	25	17	475	23.75	NA	NA	NA	NA	NA	NA	NA
477	NA	NA	25	17	476	23.8	NA	NA	NA	NA	NA	NA	NA
478	NA	NA	25	17	477	23.85	NA	NA	NA	NA	NA	NA	NA
479	NA	NA	25	17	478	23.9	NA	NA	NA	NA	NA	NA	NA
480	NA	NA	25	17	479	23.95	NA	NA	NA	NA	NA	NA	NA
481	NA	NA	25	17	480	24	NA	NA	NA	NA	NA	NA	NA
482	NA	NA	25	17	481	24.05	NA	NA	NA	NA	NA	NA	NA
483	NA	NA	25	17	482	24.1	NA	NA	NA	NA	NA	NA	NA
484	NA	NA	25	17	483	24.15	NA	NA	NA	NA	NA	NA	NA
485	NA	NA	25	17	484	24.2	NA	NA	NA	NA	NA	NA	NA
486	NA	NA	25	17	485	24.25	NA	NA	NA	NA	NA	NA	NA
487	NA	NA	25	17	486	24.3	NA	NA	NA	NA	NA	NA	NA
488	NA	NA	25	17	487	24.35	NA	NA	NA	NA	NA	NA	NA
489	NA	NA	25	17	488	24.4	NA	NA	NA	NA	NA	NA	NA
490	NA	NA	25	17	489	24.45	NA	NA	NA	NA	NA	NA	NA
491	NA	NA	25	17	490	24.5	NA	NA	NA	NA	NA	NA	NA
492	NA	NA	25	17	491	24.55	NA	NA	NA	NA	NA	NA	NA
493	NA	NA	25	17	492	24.6	NA	NA	NA	NA	NA	NA	NA
494	NA	NA	25	17	493	24.65	NA	NA	NA	NA	NA	NA	NA
495	NA	NA	25	17	494	24.7	NA	NA	NA	NA	NA	NA	NA
496	NA	NA	25	17	495	24.75	NA	NA	NA	NA	NA	NA	NA
497	NA	NA	25	17	496	24.8	NA	NA	NA	NA	NA	NA	NA
498	NA	NA	25	17	497	24.85	NA	NA	NA	NA	NA	NA	NA
499	NA	NA	25	17	498	24.9	NA	NA	NA	NA	NA	NA	NA
500	NA	NA	25	17	499	24.95	NA	NA	NA	NA	NA	NA	NA
501	NA	NA	25	17	500	25	NA	NA	NA	NA	NA	NA	NA
502	NA	NA	25	17	501	25.05	NA	NA	NA	NA	NA	NA	NA
503	NA	NA	25	17	502	25.1	NA	NA	NA	NA	NA	NA	NA
504	NA	NA	25	17	503	25.15	NA	NA	NA	NA	NA	NA	NA
505	NA	NA	25	17	504	25.2	NA	NA	NA	NA	NA	NA	NA
506	NA	NA	25	17	505	25.25	NA	NA	NA	NA	NA	NA	NA
507	NA	NA	25	17	506	25.3	NA	NA	NA	NA	NA	NA	NA
508	NA	NA	25	17	507	25.35	NA	NA	NA	NA	NA	NA	NA
509	NA	NA	25	17	508	25.4	NA	NA	NA	NA	NA	NA	NA
510	NA	NA	25	17	509	25.45	NA	NA	NA	NA	NA	NA	NA
511	NA	NA	25	17	510	25.5	NA	NA	NA	NA	NA	NA	NA
512	NA	NA	25	17	511	25.55	NA	NA	NA	NA	NA	NA	NA
513	NA	NA	25	17	512	25.6	NA	NA	NA	NA	NA	NA	NA
514	NA	NA	25	17	513	25.65	NA	NA	NA	NA	NA	NA	NA
515	NA	NA	25	17	514	25.7	NA	NA	NA	NA	NA	NA	NA
516	NA	NA	25	17	515	25.75	NA	NA	NA	NA	NA	NA	NA
517	NA	NA	25	17	516	25.8	NA	NA	NA	NA	NA	NA	NA
518	NA	NA	25	17	517	25.85	NA	NA	NA	NA	NA	NA	NA
519	NA	NA	25	17	518	25.9	NA	NA	NA	NA	NA	NA	NA
520	NA	NA	25	17	519	25.95	NA	NA	NA	NA	NA	NA	NA
521	NA	NA	25	17	520	26	NA	NA	NA	NA	NA	NA	NA
522	NA	NA	25	17	521	26.05	NA	NA	NA	NA	NA	NA	NA
523	NA	NA	25	17	522	26.1	NA	NA	NA	NA	NA	NA	NA
524	NA	NA	25	17	523	26.15	NA	NA	NA	NA	NA	NA	NA
525	NA	NA	25	17	524	26.2	NA	NA	NA	NA	NA	NA	NA
526	NA	NA	25	17	525	26.25	NA	NA	NA	NA	NA	NA	NA
527	NA	NA	25	17	526	26.3	NA	NA	NA	NA	NA	NA	NA
528	NA	NA	25	17	527	26.35	NA	NA	NA	NA	NA	NA	NA
529	NA	NA	25	17	528	26.4	NA	NA	NA	NA	NA	NA	NA
530	NA	NA	25	17	529	26.45	NA	NA	NA	NA	NA	NA	NA
531	NA	NA	25	17	530	26.5	NA	NA	NA	NA	NA	NA	NA
532	NA	NA	25	17	531	26.55	NA	NA	NA	NA	NA	NA	NA
533	NA	NA	25	17	532	26.6	NA	NA	NA	NA	NA	NA	NA
534	NA	NA	25	17	533	26.65	NA	NA	NA	NA	NA	NA	NA
535	NA	NA	25	17	534	26.7	NA	NA	NA	NA	NA	NA	NA
536	NA	NA	25	17	535	26.75	NA	NA	NA	NA	NA	NA	NA
537	NA	NA	25	17	536	26.8	NA	NA	NA	NA	NA	NA	NA
538	NA	NA	25	17	537	26.85	NA	NA	NA	NA	NA	NA	NA
539	NA	NA	25	17	538	26.9	NA	NA	NA	NA	NA	NA	NA
540	NA	NA	25	17	539	26.95	NA	NA	NA	NA	NA	NA	NA
541	NA	NA	25	17	540	27	NA	NA	NA	NA	NA	NA	NA
542	NA	NA	25	17	541	27.05	NA	NA	NA	NA	NA	NA	NA
543	NA	NA	25	17	542	27.1	NA	NA	NA	NA	NA	NA	NA
544	NA	NA	25	17	543	27.15	NA	NA	NA	NA	NA	NA	NA
545	NA	NA	25	17	544	27.2	NA	NA	NA	NA	NA	NA	NA
546	NA	NA	25	17	545	27.25	NA	NA	NA	NA	NA	NA	NA
547	NA	NA	25	17	546	27.3	NA	NA	NA	NA	NA	NA	NA
548	NA	NA	25	17	547	27.35	NA	NA	NA	NA	NA	NA	NA
549	NA	NA	25	17	548	27.4	NA	NA	NA	NA	NA	NA	NA
550	NA	NA	25	17	549	27.45	NA	NA	NA	NA	NA	NA	NA
551	NA	NA	25	17	550	27.5	NA	NA	NA	NA	NA	NA	NA
552	NA	NA	25	17	551	27.55	NA	NA	NA	NA	NA	NA	NA
553	NA	NA	25	17	552	27.6	NA	NA	NA	NA	NA	NA	NA
554	NA	NA	25	17	553	27.65	NA	NA	NA	NA	NA	NA	NA
555	NA	NA	25	17	554	27.7	NA	NA	NA	NA	NA	NA	NA
556	NA	NA	25	17	555	27.75	NA	NA	NA	NA	NA	NA	NA
557	NA	NA	25	17	556	27.8	NA	NA	NA	NA	NA	NA	NA
558	NA	NA	25	17	557	27.85	NA	NA	NA	NA	NA	NA	NA
559	NA	NA	25	17	558	27.9	NA	NA	NA	NA	NA	NA	NA
560	NA	NA	25	17	559	27.95	NA	NA	NA	NA	NA	NA	NA
561	NA	NA	25	17	560	28	NA	NA	NA	NA	NA	NA	NA
562	NA	NA	25	17	561	28.05	NA	NA	NA	NA	NA	NA	NA
563	NA	NA	25	17	562	28.1	NA	NA	NA	NA	NA	NA	NA
564	NA	NA	25	17	563	28.15	NA	NA	NA	NA	NA	NA	NA
565	NA	NA	25	17	564	28.2	NA	NA	NA	NA	NA	NA	NA
566	NA	NA	25	17	565	28.25	NA	NA	NA	NA	NA	NA	NA
567	NA	NA	25	17	566	28.3	NA	NA	NA	NA	NA	NA	NA
568	NA	NA	25	17	567	28.35	NA	NA	NA	NA	NA	NA	NA
569	NA	NA	25	17	568	28.4	NA	NA	NA	NA	NA	NA	NA
570	NA	NA	25	17	569	28.45	NA	NA	NA	NA	NA	NA	NA
571	NA	NA	25	17	570	28.5	NA	NA	NA	NA	NA	NA	NA
572	NA	NA	25	17	571	28.55	NA	NA	NA	NA	NA	NA	NA
573	NA	NA	25	17	572	28.6	NA	NA	NA	NA	NA	NA	NA
574	NA	NA	25	17	573	28.65	NA	NA	NA	NA	NA	NA	NA
575	NA	NA	25	17	574	28.7	NA	NA	NA	NA	NA	NA	NA
576	NA	NA	25	17	575	28.75	NA	NA	NA	NA	NA	NA	NA
577	NA	NA	25	17	576	28.8	NA	NA	NA	NA	NA	NA	NA
578	NA	NA	25	17	577	28.85	NA	NA	NA	NA	NA	NA	NA
579	NA	NA	25	17	578	28.9	NA	NA	NA	NA	NA	NA	NA
580	NA	NA	25	17	579	28.95	NA	NA	NA	NA	NA	NA	NA
581	NA	NA	25	17	580	29	NA	NA	NA	NA	NA	NA	NA
582	NA	NA	25	17	581	29.05	NA	NA	NA	NA	NA	NA	NA
583	NA	NA	25	17	582	29.1	NA	NA	NA	NA	NA	NA	NA
584	NA	NA	25	17	583	29.15	NA	NA	NA	NA	NA	NA	NA
585	NA	NA	25	17	584	29.2	NA	NA	NA	NA	NA	NA	NA
586	NA	NA	25	17	585	29.25	NA	NA	NA	NA	NA	NA	NA
587	NA	NA	25	17	586	29.3	NA	NA	NA	NA	NA	NA	NA
588	NA	NA	25	17	587	29.35	NA	NA	NA	NA	NA	NA	NA
589	NA	NA	25	17	588	29.4	NA	NA	NA	NA	NA	NA	NA
590	NA	NA	25	17	589	29.45	NA	NA	NA	NA	NA	NA	NA
591	NA	NA	25	17	590	29.5	NA	NA	NA	NA	NA	NA	NA
592	NA	NA	25	17	591	29.55	NA	NA	NA	NA	NA	NA	NA
593	NA	NA	25	17	592	29.6	NA	NA	NA	NA	NA	NA	NA
594	NA	NA	25	17	593	29.65	NA	NA	NA	NA	NA	NA	NA
595	NA	NA	25	17	594	29.7	NA	NA	NA	NA	NA	NA	NA
596	NA	NA	25	17	595	29.75	NA	NA	NA	NA	NA	NA	NA
597	NA	NA	25	17	596	29.8	NA	NA	NA	NA	NA	NA	NA
598	NA	NA	25	17	597	29.85	NA	NA	NA	NA	NA	NA	NA
599	NA	NA	25	17	598	29.9	NA	NA	NA	NA	NA	NA	NA
600	NA	NA	25	17	599	29.95	NA	NA	NA	NA	NA	NA	NA
601	NA	NA	25	17	600	30	NA	NA	NA	NA	NA	NA	NA
