# Supplementary material for: An automated feeding system for the African killifish reveals the impact of diet on lifespan and allows scalable assessment of associative learning
Source: eLife. 2022 Nov 10;11:e69008. doi: 10.7554/eLife.69008 (PMC9788828; doi:10.7554/eLife.69008)
Supplement: Figure 6—source data 3. [file elife-69008-fig6-data3.zip › Filtered and Interpolated Trajectories with Kinematics/t22_REC000 DLC_likelihood-euclidean-filtered_splines-interpolated_kinematics_02_resnet50_TrainAllTheThingsJun28shuffle1_1030000.csv]

	x2	y2	fishnum	recording_num	bodyparts_coords	seconds	velocity_x	velocity_y	velocity_xy	velocity_xy_5frame	velocity_xy_10frame	velocity_xy_20frame	velocity_xy_40frame
1	NA	NA	22	0	0	0	0	0	0	NA	NA	NA	NA
2	NA	NA	22	0	1	0.05	NA	NA	NA	NA	NA	NA	NA
3	NA	NA	22	0	2	0.1	NA	NA	NA	NA	NA	NA	NA
4	NA	NA	22	0	3	0.15	NA	NA	NA	NA	NA	NA	NA
5	NA	NA	22	0	4	0.2	NA	NA	NA	NA	NA	NA	NA
6	NA	NA	22	0	5	0.25	NA	NA	NA	NA	NA	NA	NA
7	NA	NA	22	0	6	0.3	NA	NA	NA	NA	NA	NA	NA
8	NA	NA	22	0	7	0.35	NA	NA	NA	NA	NA	NA	NA
9	NA	NA	22	0	8	0.4	NA	NA	NA	NA	NA	NA	NA
10	NA	NA	22	0	9	0.45	NA	NA	NA	NA	NA	NA	NA
11	NA	NA	22	0	10	0.5	NA	NA	NA	NA	NA	NA	NA
12	NA	NA	22	0	11	0.55	NA	NA	NA	NA	NA	NA	NA
13	NA	NA	22	0	12	0.6	NA	NA	NA	NA	NA	NA	NA
14	NA	NA	22	0	13	0.65	NA	NA	NA	NA	NA	NA	NA
15	NA	NA	22	0	14	0.7	NA	NA	NA	NA	NA	NA	NA
16	NA	NA	22	0	15	0.75	NA	NA	NA	NA	NA	NA	NA
17	NA	NA	22	0	16	0.8	NA	NA	NA	NA	NA	NA	NA
18	NA	NA	22	0	17	0.85	NA	NA	NA	NA	NA	NA	NA
19	NA	NA	22	0	18	0.9	NA	NA	NA	NA	NA	NA	NA
20	NA	NA	22	0	19	0.95	NA	NA	NA	NA	NA	NA	NA
21	NA	NA	22	0	20	1	NA	NA	NA	NA	NA	NA	NA
22	NA	NA	22	0	21	1.05	NA	NA	NA	NA	NA	NA	NA
23	NA	NA	22	0	22	1.1	NA	NA	NA	NA	NA	NA	NA
24	NA	NA	22	0	23	1.15	NA	NA	NA	NA	NA	NA	NA
25	NA	NA	22	0	24	1.2	NA	NA	NA	NA	NA	NA	NA
26	NA	NA	22	0	25	1.25	NA	NA	NA	NA	NA	NA	NA
27	NA	NA	22	0	26	1.3	NA	NA	NA	NA	NA	NA	NA
28	NA	NA	22	0	27	1.35	NA	NA	NA	NA	NA	NA	NA
29	NA	NA	22	0	28	1.4	NA	NA	NA	NA	NA	NA	NA
30	NA	NA	22	0	29	1.45	NA	NA	NA	NA	NA	NA	NA
31	NA	NA	22	0	30	1.5	NA	NA	NA	NA	NA	NA	NA
32	NA	NA	22	0	31	1.55	NA	NA	NA	NA	NA	NA	NA
33	NA	NA	22	0	32	1.6	NA	NA	NA	NA	NA	NA	NA
34	NA	NA	22	0	33	1.65	NA	NA	NA	NA	NA	NA	NA
35	NA	NA	22	0	34	1.7	NA	NA	NA	NA	NA	NA	NA
36	NA	NA	22	0	35	1.75	NA	NA	NA	NA	NA	NA	NA
37	NA	NA	22	0	36	1.8	NA	NA	NA	NA	NA	NA	NA
38	NA	NA	22	0	37	1.85	NA	NA	NA	NA	NA	NA	NA
39	NA	NA	22	0	38	1.9	NA	NA	NA	NA	NA	NA	NA
40	NA	NA	22	0	39	1.95	NA	NA	NA	NA	NA	NA	NA
41	NA	NA	22	0	40	2	NA	NA	NA	NA	NA	NA	NA
42	NA	NA	22	0	41	2.05	NA	NA	NA	NA	NA	NA	NA
43	NA	NA	22	0	42	2.1	NA	NA	NA	NA	NA	NA	NA
44	NA	NA	22	0	43	2.15	NA	NA	NA	NA	NA	NA	NA
45	NA	NA	22	0	44	2.2	NA	NA	NA	NA	NA	NA	NA
46	NA	NA	22	0	45	2.25	NA	NA	NA	NA	NA	NA	NA
47	NA	NA	22	0	46	2.3	NA	NA	NA	NA	NA	NA	NA
48	NA	NA	22	0	47	2.35	NA	NA	NA	NA	NA	NA	NA
49	NA	NA	22	0	48	2.4	NA	NA	NA	NA	NA	NA	NA
50	NA	NA	22	0	49	2.45	NA	NA	NA	NA	NA	NA	NA
51	NA	NA	22	0	50	2.5	NA	NA	NA	NA	NA	NA	NA
52	NA	NA	22	0	51	2.55	NA	NA	NA	NA	NA	NA	NA
53	NA	NA	22	0	52	2.6	NA	NA	NA	NA	NA	NA	NA
54	NA	NA	22	0	53	2.65	NA	NA	NA	NA	NA	NA	NA
55	NA	NA	22	0	54	2.7	NA	NA	NA	NA	NA	NA	NA
56	NA	NA	22	0	55	2.75	NA	NA	NA	NA	NA	NA	NA
57	NA	NA	22	0	56	2.8	NA	NA	NA	NA	NA	NA	NA
58	NA	NA	22	0	57	2.85	NA	NA	NA	NA	NA	NA	NA
59	NA	NA	22	0	58	2.9	NA	NA	NA	NA	NA	NA	NA
60	NA	NA	22	0	59	2.95	NA	NA	NA	NA	NA	NA	NA
61	NA	NA	22	0	60	3	NA	NA	NA	NA	NA	NA	NA
62	NA	NA	22	0	61	3.05	NA	NA	NA	NA	NA	NA	NA
63	NA	NA	22	0	62	3.1	NA	NA	NA	NA	NA	NA	NA
64	NA	NA	22	0	63	3.15	NA	NA	NA	NA	NA	NA	NA
65	NA	NA	22	0	64	3.2	NA	NA	NA	NA	NA	NA	NA
66	NA	NA	22	0	65	3.25	NA	NA	NA	NA	NA	NA	NA
67	NA	NA	22	0	66	3.3	NA	NA	NA	NA	NA	NA	NA
68	NA	NA	22	0	67	3.35	NA	NA	NA	NA	NA	NA	NA
69	NA	NA	22	0	68	3.4	NA	NA	NA	NA	NA	NA	NA
70	NA	NA	22	0	69	3.45	NA	NA	NA	NA	NA	NA	NA
71	NA	NA	22	0	70	3.5	NA	NA	NA	NA	NA	NA	NA
72	NA	NA	22	0	71	3.55	NA	NA	NA	NA	NA	NA	NA
73	NA	NA	22	0	72	3.6	NA	NA	NA	NA	NA	NA	NA
74	NA	NA	22	0	73	3.65	NA	NA	NA	NA	NA	NA	NA
75	NA	NA	22	0	74	3.7	NA	NA	NA	NA	NA	NA	NA
76	NA	NA	22	0	75	3.75	NA	NA	NA	NA	NA	NA	NA
77	NA	NA	22	0	76	3.8	NA	NA	NA	NA	NA	NA	NA
78	NA	NA	22	0	77	3.85	NA	NA	NA	NA	NA	NA	NA
79	NA	NA	22	0	78	3.9	NA	NA	NA	NA	NA	NA	NA
80	NA	NA	22	0	79	3.95	NA	NA	NA	NA	NA	NA	NA
81	NA	NA	22	0	80	4	NA	NA	NA	NA	NA	NA	NA
82	NA	NA	22	0	81	4.05	NA	NA	NA	NA	NA	NA	NA
83	NA	NA	22	0	82	4.1	NA	NA	NA	NA	NA	NA	NA
84	NA	NA	22	0	83	4.15	NA	NA	NA	NA	NA	NA	NA
85	NA	NA	22	0	84	4.2	NA	NA	NA	NA	NA	NA	NA
86	NA	NA	22	0	85	4.25	NA	NA	NA	NA	NA	NA	NA
87	NA	NA	22	0	86	4.3	NA	NA	NA	NA	NA	NA	NA
88	NA	NA	22	0	87	4.35	NA	NA	NA	NA	NA	NA	NA
89	NA	NA	22	0	88	4.4	NA	NA	NA	NA	NA	NA	NA
90	NA	NA	22	0	89	4.45	NA	NA	NA	NA	NA	NA	NA
91	NA	NA	22	0	90	4.5	NA	NA	NA	NA	NA	NA	NA
92	NA	NA	22	0	91	4.55	NA	NA	NA	NA	NA	NA	NA
93	NA	NA	22	0	92	4.6	NA	NA	NA	NA	NA	NA	NA
94	NA	NA	22	0	93	4.65	NA	NA	NA	NA	NA	NA	NA
95	NA	NA	22	0	94	4.7	NA	NA	NA	NA	NA	NA	NA
96	NA	NA	22	0	95	4.75	NA	NA	NA	NA	NA	NA	NA
97	NA	NA	22	0	96	4.8	NA	NA	NA	NA	NA	NA	NA
98	NA	NA	22	0	97	4.85	NA	NA	NA	NA	NA	NA	NA
99	NA	NA	22	0	98	4.9	NA	NA	NA	NA	NA	NA	NA
100	NA	NA	22	0	99	4.95	NA	NA	NA	NA	NA	NA	NA
101	NA	NA	22	0	100	5	NA	NA	NA	NA	NA	NA	NA
102	NA	NA	22	0	101	5.05	NA	NA	NA	NA	NA	NA	NA
103	NA	NA	22	0	102	5.1	NA	NA	NA	NA	NA	NA	NA
104	NA	NA	22	0	103	5.15	NA	NA	NA	NA	NA	NA	NA
105	NA	NA	22	0	104	5.2	NA	NA	NA	NA	NA	NA	NA
106	NA	NA	22	0	105	5.25	NA	NA	NA	NA	NA	NA	NA
107	NA	NA	22	0	106	5.3	NA	NA	NA	NA	NA	NA	NA
108	NA	NA	22	0	107	5.35	NA	NA	NA	NA	NA	NA	NA
109	NA	NA	22	0	108	5.4	NA	NA	NA	NA	NA	NA	NA
110	NA	NA	22	0	109	5.45	NA	NA	NA	NA	NA	NA	NA
111	NA	NA	22	0	110	5.5	NA	NA	NA	NA	NA	NA	NA
112	NA	NA	22	0	111	5.55	NA	NA	NA	NA	NA	NA	NA
113	NA	NA	22	0	112	5.6	NA	NA	NA	NA	NA	NA	NA
114	NA	NA	22	0	113	5.65	NA	NA	NA	NA	NA	NA	NA
115	NA	NA	22	0	114	5.7	NA	NA	NA	NA	NA	NA	NA
116	NA	NA	22	0	115	5.75	NA	NA	NA	NA	NA	NA	NA
117	NA	NA	22	0	116	5.8	NA	NA	NA	NA	NA	NA	NA
118	NA	NA	22	0	117	5.85	NA	NA	NA	NA	NA	NA	NA
119	NA	NA	22	0	118	5.9	NA	NA	NA	NA	NA	NA	NA
120	NA	NA	22	0	119	5.95	NA	NA	NA	NA	NA	NA	NA
121	NA	NA	22	0	120	6	NA	NA	NA	NA	NA	NA	NA
122	NA	NA	22	0	121	6.05	NA	NA	NA	NA	NA	NA	NA
123	NA	NA	22	0	122	6.1	NA	NA	NA	NA	NA	NA	NA
124	NA	NA	22	0	123	6.15	NA	NA	NA	NA	NA	NA	NA
125	NA	NA	22	0	124	6.2	NA	NA	NA	NA	NA	NA	NA
126	NA	NA	22	0	125	6.25	NA	NA	NA	NA	NA	NA	NA
127	NA	NA	22	0	126	6.3	NA	NA	NA	NA	NA	NA	NA
128	NA	NA	22	0	127	6.35	NA	NA	NA	NA	NA	NA	NA
129	NA	NA	22	0	128	6.4	NA	NA	NA	NA	NA	NA	NA
130	NA	NA	22	0	129	6.45	NA	NA	NA	NA	NA	NA	NA
131	NA	NA	22	0	130	6.5	NA	NA	NA	NA	NA	NA	NA
132	NA	NA	22	0	131	6.55	NA	NA	NA	NA	NA	NA	NA
133	NA	NA	22	0	132	6.6	NA	NA	NA	NA	NA	NA	NA
134	NA	NA	22	0	133	6.65	NA	NA	NA	NA	NA	NA	NA
135	NA	NA	22	0	134	6.7	NA	NA	NA	NA	NA	NA	NA
136	NA	NA	22	0	135	6.75	NA	NA	NA	NA	NA	NA	NA
137	NA	NA	22	0	136	6.8	NA	NA	NA	NA	NA	NA	NA
138	NA	NA	22	0	137	6.85	NA	NA	NA	NA	NA	NA	NA
139	NA	NA	22	0	138	6.9	NA	NA	NA	NA	NA	NA	NA
140	NA	NA	22	0	139	6.95	NA	NA	NA	NA	NA	NA	NA
141	NA	NA	22	0	140	7	NA	NA	NA	NA	NA	NA	NA
142	NA	NA	22	0	141	7.05	NA	NA	NA	NA	NA	NA	NA
143	NA	NA	22	0	142	7.1	NA	NA	NA	NA	NA	NA	NA
144	NA	NA	22	0	143	7.15	NA	NA	NA	NA	NA	NA	NA
145	NA	NA	22	0	144	7.2	NA	NA	NA	NA	NA	NA	NA
146	NA	NA	22	0	145	7.25	NA	NA	NA	NA	NA	NA	NA
147	NA	NA	22	0	146	7.3	NA	NA	NA	NA	NA	NA	NA
148	NA	NA	22	0	147	7.35	NA	NA	NA	NA	NA	NA	NA
149	NA	NA	22	0	148	7.4	NA	NA	NA	NA	NA	NA	NA
150	NA	NA	22	0	149	7.45	NA	NA	NA	NA	NA	NA	NA
151	NA	NA	22	0	150	7.5	NA	NA	NA	NA	NA	NA	NA
152	NA	NA	22	0	151	7.55	NA	NA	NA	NA	NA	NA	NA
153	NA	NA	22	0	152	7.6	NA	NA	NA	NA	NA	NA	NA
154	NA	NA	22	0	153	7.65	NA	NA	NA	NA	NA	NA	NA
155	NA	NA	22	0	154	7.7	NA	NA	NA	NA	NA	NA	NA
156	NA	NA	22	0	155	7.75	NA	NA	NA	NA	NA	NA	NA
157	NA	NA	22	0	156	7.8	NA	NA	NA	NA	NA	NA	NA
158	NA	NA	22	0	157	7.85	NA	NA	NA	NA	NA	NA	NA
159	NA	NA	22	0	158	7.9	NA	NA	NA	NA	NA	NA	NA
160	NA	NA	22	0	159	7.95	NA	NA	NA	NA	NA	NA	NA
161	NA	NA	22	0	160	8	NA	NA	NA	NA	NA	NA	NA
162	NA	NA	22	0	161	8.05	NA	NA	NA	NA	NA	NA	NA
163	NA	NA	22	0	162	8.1	NA	NA	NA	NA	NA	NA	NA
164	NA	NA	22	0	163	8.15	NA	NA	NA	NA	NA	NA	NA
165	NA	NA	22	0	164	8.2	NA	NA	NA	NA	NA	NA	NA
166	NA	NA	22	0	165	8.25	NA	NA	NA	NA	NA	NA	NA
167	NA	NA	22	0	166	8.3	NA	NA	NA	NA	NA	NA	NA
168	NA	NA	22	0	167	8.35	NA	NA	NA	NA	NA	NA	NA
169	NA	NA	22	0	168	8.4	NA	NA	NA	NA	NA	NA	NA
170	NA	NA	22	0	169	8.45	NA	NA	NA	NA	NA	NA	NA
171	NA	NA	22	0	170	8.5	NA	NA	NA	NA	NA	NA	NA
172	NA	NA	22	0	171	8.55	NA	NA	NA	NA	NA	NA	NA
173	NA	NA	22	0	172	8.6	NA	NA	NA	NA	NA	NA	NA
174	NA	NA	22	0	173	8.65	NA	NA	NA	NA	NA	NA	NA
175	NA	NA	22	0	174	8.7	NA	NA	NA	NA	NA	NA	NA
176	NA	NA	22	0	175	8.75	NA	NA	NA	NA	NA	NA	NA
177	NA	NA	22	0	176	8.8	NA	NA	NA	NA	NA	NA	NA
178	NA	NA	22	0	177	8.85	NA	NA	NA	NA	NA	NA	NA
179	NA	NA	22	0	178	8.9	NA	NA	NA	NA	NA	NA	NA
180	NA	NA	22	0	179	8.95	NA	NA	NA	NA	NA	NA	NA
181	NA	NA	22	0	180	9	NA	NA	NA	NA	NA	NA	NA
182	NA	NA	22	0	181	9.05	NA	NA	NA	NA	NA	NA	NA
183	NA	NA	22	0	182	9.1	NA	NA	NA	NA	NA	NA	NA
184	NA	NA	22	0	183	9.15	NA	NA	NA	NA	NA	NA	NA
185	NA	NA	22	0	184	9.2	NA	NA	NA	NA	NA	NA	NA
186	NA	NA	22	0	185	9.25	NA	NA	NA	NA	NA	NA	NA
187	NA	NA	22	0	186	9.3	NA	NA	NA	NA	NA	NA	NA
188	NA	NA	22	0	187	9.35	NA	NA	NA	NA	NA	NA	NA
189	NA	NA	22	0	188	9.4	NA	NA	NA	NA	NA	NA	NA
190	NA	NA	22	0	189	9.45	NA	NA	NA	NA	NA	NA	NA
191	NA	NA	22	0	190	9.5	NA	NA	NA	NA	NA	NA	NA
192	NA	NA	22	0	191	9.55	NA	NA	NA	NA	NA	NA	NA
193	NA	NA	22	0	192	9.6	NA	NA	NA	NA	NA	NA	NA
194	NA	NA	22	0	193	9.65	NA	NA	NA	NA	NA	NA	NA
195	NA	NA	22	0	194	9.7	NA	NA	NA	NA	NA	NA	NA
196	NA	NA	22	0	195	9.75	NA	NA	NA	NA	NA	NA	NA
197	NA	NA	22	0	196	9.8	NA	NA	NA	NA	NA	NA	NA
198	NA	NA	22	0	197	9.85	NA	NA	NA	NA	NA	NA	NA
199	NA	NA	22	0	198	9.9	NA	NA	NA	NA	NA	NA	NA
200	NA	NA	22	0	199	9.95	NA	NA	NA	NA	NA	NA	NA
201	NA	NA	22	0	200	10	NA	NA	NA	NA	NA	NA	NA
202	NA	NA	22	0	201	10.05	NA	NA	NA	NA	NA	NA	NA
203	NA	NA	22	0	202	10.1	NA	NA	NA	NA	NA	NA	NA
204	NA	NA	22	0	203	10.15	NA	NA	NA	NA	NA	NA	NA
205	NA	NA	22	0	204	10.2	NA	NA	NA	NA	NA	NA	NA
206	NA	NA	22	0	205	10.25	NA	NA	NA	NA	NA	NA	NA
207	NA	NA	22	0	206	10.3	NA	NA	NA	NA	NA	NA	NA
208	NA	NA	22	0	207	10.35	NA	NA	NA	NA	NA	NA	NA
209	NA	NA	22	0	208	10.4	NA	NA	NA	NA	NA	NA	NA
210	NA	NA	22	0	209	10.45	NA	NA	NA	NA	NA	NA	NA
211	NA	NA	22	0	210	10.5	NA	NA	NA	NA	NA	NA	NA
212	NA	NA	22	0	211	10.55	NA	NA	NA	NA	NA	NA	NA
213	NA	NA	22	0	212	10.6	NA	NA	NA	NA	NA	NA	NA
214	NA	NA	22	0	213	10.65	NA	NA	NA	NA	NA	NA	NA
215	NA	NA	22	0	214	10.7	NA	NA	NA	NA	NA	NA	NA
216	NA	NA	22	0	215	10.75	NA	NA	NA	NA	NA	NA	NA
217	NA	NA	22	0	216	10.8	NA	NA	NA	NA	NA	NA	NA
218	NA	NA	22	0	217	10.85	NA	NA	NA	NA	NA	NA	NA
219	NA	NA	22	0	218	10.9	NA	NA	NA	NA	NA	NA	NA
220	NA	NA	22	0	219	10.95	NA	NA	NA	NA	NA	NA	NA
221	NA	NA	22	0	220	11	NA	NA	NA	NA	NA	NA	NA
222	NA	NA	22	0	221	11.05	NA	NA	NA	NA	NA	NA	NA
223	NA	NA	22	0	222	11.1	NA	NA	NA	NA	NA	NA	NA
224	NA	NA	22	0	223	11.15	NA	NA	NA	NA	NA	NA	NA
225	NA	NA	22	0	224	11.2	NA	NA	NA	NA	NA	NA	NA
226	NA	NA	22	0	225	11.25	NA	NA	NA	NA	NA	NA	NA
227	NA	NA	22	0	226	11.3	NA	NA	NA	NA	NA	NA	NA
228	NA	NA	22	0	227	11.35	NA	NA	NA	NA	NA	NA	NA
229	NA	NA	22	0	228	11.4	NA	NA	NA	NA	NA	NA	NA
230	NA	NA	22	0	229	11.45	NA	NA	NA	NA	NA	NA	NA
231	NA	NA	22	0	230	11.5	NA	NA	NA	NA	NA	NA	NA
232	NA	NA	22	0	231	11.55	NA	NA	NA	NA	NA	NA	NA
233	NA	NA	22	0	232	11.6	NA	NA	NA	NA	NA	NA	NA
234	NA	NA	22	0	233	11.65	NA	NA	NA	NA	NA	NA	NA
235	NA	NA	22	0	234	11.7	NA	NA	NA	NA	NA	NA	NA
236	NA	NA	22	0	235	11.75	NA	NA	NA	NA	NA	NA	NA
237	NA	NA	22	0	236	11.8	NA	NA	NA	NA	NA	NA	NA
238	NA	NA	22	0	237	11.85	NA	NA	NA	NA	NA	NA	NA
239	NA	NA	22	0	238	11.9	NA	NA	NA	NA	NA	NA	NA
240	NA	NA	22	0	239	11.95	NA	NA	NA	NA	NA	NA	NA
241	NA	NA	22	0	240	12	NA	NA	NA	NA	NA	NA	NA
242	NA	NA	22	0	241	12.05	NA	NA	NA	NA	NA	NA	NA
243	NA	NA	22	0	242	12.1	NA	NA	NA	NA	NA	NA	NA
244	NA	NA	22	0	243	12.15	NA	NA	NA	NA	NA	NA	NA
245	NA	NA	22	0	244	12.2	NA	NA	NA	NA	NA	NA	NA
246	NA	NA	22	0	245	12.25	NA	NA	NA	NA	NA	NA	NA
247	NA	NA	22	0	246	12.3	NA	NA	NA	NA	NA	NA	NA
248	NA	NA	22	0	247	12.35	NA	NA	NA	NA	NA	NA	NA
249	NA	NA	22	0	248	12.4	NA	NA	NA	NA	NA	NA	NA
250	NA	NA	22	0	249	12.45	NA	NA	NA	NA	NA	NA	NA
251	NA	NA	22	0	250	12.5	NA	NA	NA	NA	NA	NA	NA
252	NA	NA	22	0	251	12.55	NA	NA	NA	NA	NA	NA	NA
253	NA	NA	22	0	252	12.6	NA	NA	NA	NA	NA	NA	NA
254	NA	NA	22	0	253	12.65	NA	NA	NA	NA	NA	NA	NA
255	NA	NA	22	0	254	12.7	NA	NA	NA	NA	NA	NA	NA
256	NA	NA	22	0	255	12.75	NA	NA	NA	NA	NA	NA	NA
257	NA	NA	22	0	256	12.8	NA	NA	NA	NA	NA	NA	NA
258	NA	NA	22	0	257	12.85	NA	NA	NA	NA	NA	NA	NA
259	NA	NA	22	0	258	12.9	NA	NA	NA	NA	NA	NA	NA
260	NA	NA	22	0	259	12.95	NA	NA	NA	NA	NA	NA	NA
261	NA	NA	22	0	260	13	NA	NA	NA	NA	NA	NA	NA
262	NA	NA	22	0	261	13.05	NA	NA	NA	NA	NA	NA	NA
263	NA	NA	22	0	262	13.1	NA	NA	NA	NA	NA	NA	NA
264	NA	NA	22	0	263	13.15	NA	NA	NA	NA	NA	NA	NA
265	NA	NA	22	0	264	13.2	NA	NA	NA	NA	NA	NA	NA
266	NA	NA	22	0	265	13.25	NA	NA	NA	NA	NA	NA	NA
267	NA	NA	22	0	266	13.3	NA	NA	NA	NA	NA	NA	NA
268	NA	NA	22	0	267	13.35	NA	NA	NA	NA	NA	NA	NA
269	NA	NA	22	0	268	13.4	NA	NA	NA	NA	NA	NA	NA
270	NA	NA	22	0	269	13.45	NA	NA	NA	NA	NA	NA	NA
271	NA	NA	22	0	270	13.5	NA	NA	NA	NA	NA	NA	NA
272	NA	NA	22	0	271	13.55	NA	NA	NA	NA	NA	NA	NA
273	NA	NA	22	0	272	13.6	NA	NA	NA	NA	NA	NA	NA
274	NA	NA	22	0	273	13.65	NA	NA	NA	NA	NA	NA	NA
275	NA	NA	22	0	274	13.7	NA	NA	NA	NA	NA	NA	NA
276	NA	NA	22	0	275	13.75	NA	NA	NA	NA	NA	NA	NA
277	NA	NA	22	0	276	13.8	NA	NA	NA	NA	NA	NA	NA
278	190.557968139648	235.239288330078	22	0	277	13.85	NA	NA	NA	NA	NA	NA	NA
279	189.884353637695	231.643951416016	22	0	278	13.9	-13.4722900390602	-71.9067382812403	73.1579223949352	NA	NA	NA	NA
280	192.689147949219	228.624649047852	22	0	279	13.95	56.0958862304801	-60.3860473632801	82.4210116908503	NA	NA	NA	NA
281	197.860565185547	225.461944580078	22	0	280	14	103.42834472656	-63.2540893554796	121.237380015683	141.675106647785	NA	NA	NA
282	204.039588928222	216.617637634278	22	0	281	14.05	123.5804748535	-176.886138916	215.779609568715	166.364136326267	NA	NA	NA
283	210.218612670898	207.773330688477	22	0	282	14.1	123.58047485352	-176.88613891602	215.779609568743	183.24976182401	149.385072393092	NA	NA
284	216.529449462891	200.236404418945	22	0	283	14.15	126.21673583986	-150.73852539064	196.603070787344	179.114015619538	169.006995133769	NA	NA
285	221.379974365234	193.448989868164	22	0	284	14.2	97.0104980468602	-135.74829101562	166.849139179563	158.907746340555	187.702608944852	NA	NA
286	223.880187988281	189.086761474609	22	0	285	14.25	50.0042724609398	-87.2445678711	100.558648993326	157.095038138398	196.06278265733	NA	NA
287	227.508544921875	184.642333984375	22	0	286	14.3	72.5671386718801	-88.8885498046801	114.748263173797	171.64985394127	194.968733414504	NA	NA
288	234.057113647461	176.645767211914	22	0	287	14.35	130.97137451172	-159.93133544922	206.716068557962	192.155456065695	193.193960899899	157.188135731875	NA
289	242.455665588379	166.116073608398	22	0	288	14.4	167.97103881836	-210.59387207032	269.377149801703	213.011549695121	191.790042285748	153.981321129889	NA
290	250.854217529297	155.586380004883	22	0	289	14.45	167.97103881836	-210.5938720703	269.377149801688	231.029720488453	184.58061686726	152.365307888207	NA
291	257.064651489258	147.442169189453	22	0	290	14.5	124.20867919922	-162.8842163086	204.839117140456	229.292883661399	186.646330603068	147.674211188741	NA
292	263.275085449219	139.297958374023	22	0	291	14.55	124.20867919922	-162.8842163086	204.839117140456	211.930230630226	182.029207009189	137.808542775667	NA
293	268.134735107422	130.670944213867	22	0	292	14.6	97.1929931640602	-172.54028320312	198.031884422691	177.005777668826	164.991199070658	128.855927939864	NA
294	271.406005859375	122.149047851562	22	0	293	14.65	65.4254150390602	-170.4379272461	182.563884645841	160.281111511015	138.955647126009	130.397953706608	NA
295	274.553741455078	118.60814666748	22	0	294	14.7	62.9547119140602	-70.8180236816401	94.7548849946833	133.028693529926	117.028006831561	135.984862639668	NA
296	278.738525390625	114.223999023438	22	0	295	14.75	83.6956787109398	-87.68295288084	121.215786351401	100.689514479918	99.2856397201531	144.88629608204	NA
297	281.467956542969	112.148612976074	22	0	296	14.8	54.5886230468795	-41.5077209472798	68.5770272350119	65.981063621792	80.6483521368298	145.032788295316	NA
298	283.272583007812	111.938652038574	22	0	297	14.85	36.0925292968602	-4.19921875	36.3359891726517	57.0502359942968	64.5178949798297	139.050919573067	163.227891023532
299	283.498809814453	111.548400878906	22	0	298	14.9	4.52453613282046	-7.80502319336023	9.02163035521235	38.2901679292916	69.0058651274673	128.844421425533	162.848196717069
300	286.002410888672	111.463584899902	22	0	299	14.95	50.0720214843795	-1.69631958007983	50.1007468572069	28.268010743734	87.3891084120754	118.743544508805	161.868400366433
301	287.05712890625	110.588035583496	22	0	300	15	21.0943603515602	-17.5109863281202	27.4154460263751	28.3462754797416	103.126261561013	119.070259757617	159.191498818457
302	287.950744628906	110.820320129395	22	0	301	15.05	17.8723144531205	4.64569091798012	18.4662413072239	72.0306666331426	108.036369581442	119.396975006428	154.799581619678
303	289.398620605469	109.690765380859	22	0	302	15.1	28.9575195312591	-22.5910949707199	36.7273128526896	117.727980829854	113.110640075476	119.571012309447	150.808565676004
304	296.752624511719	101.016372680664	22	0	303	15.15	147.080078125	-173.4878540039	227.443586122218	167.962355192734	118.733195725056	120.160055638709	147.296963201864
305	306.820388793945	91.3899841308593	22	0	304	15.2	201.355285644521	-192.527770996094	278.587317840764	187.804728419149	120.459082186049	125.375480202924	144.529209017919
306	316.888153076172	81.7635955810547	22	0	305	15.25	201.355285644539	-192.527770996092	278.587317840776	197.875004671211	138.854879795081	142.585802689032	143.41871708863
307	322.673736572266	82.8347473144531	22	0	306	15.3	115.711669921881	21.4230346679679	117.678107439299	165.43572481697	158.145597876027	162.428063130961	141.953484804829
308	326.341705322266	80.4889526367188	22	0	307	15.35	73.359375	-46.9158935546858	87.0786941129989	123.190183542243	174.624129639064	169.267646315189	138.189057386424
309	329.603759765625	80.4443511962891	22	0	308	15.4	65.2410888671795	-0.892028808594034	65.2471868510098	109.747404397428	171.314246149951	171.715072304249	132.858102936926
310	332.695953369141	79.1095733642578	22	0	309	15.45	61.8438720703205	-26.6955566406261	67.3596114671325	128.486467332905	163.361851993772	171.37149284466	127.527148487427
311	343.174148559571	77.7296333312988	22	0	310	15.5	209.563903808599	-27.59880065918	211.373422116701	151.373254606917	182.045343817051	170.708786448173	123.80964485446
312	353.65234375	76.3496932983398	22	0	311	15.55	209.56390380858	-27.59880065918	211.373422116682	177.192767482932	216.819756680479	171.790620463689	120.092141221493
313	363.668975830078	75.2609176635742	22	0	312	15.6	200.33264160156	-21.7755126953119	201.512630483061	203.5335204453	225.424652554901	172.761203412143	116.54481840647
314	372.987182617188	72.5048828125	22	0	313	15.65	186.3641357422	-55.1206970214841	194.344751231083	254.343283236673	224.696948883441	164.195972697121	113.384195585867
315	382.573974609375	69.8292541503906	22	0	314	15.7	191.73583984374	-53.5125732421881	199.063376278975	305.153046028054	222.283903503271	153.073555396171	112.418797756544
316	405.503234863281	65.8551292419433	22	0	315	15.75	458.58520507812	-79.4824981689459	465.422236073566	299.476050502885	202.562693101265	141.951138095219	110.791877393303
317	428.432495117188	61.8810043334961	22	0	316	15.8	458.58520507814	-79.482498168944	465.422236073585	272.201130283951	185.435643051352	138.874181314342	110.480926007972
318	436.818328857422	59.7337379455566	22	0	317	15.85	167.71667480468	-42.9453277587901	173.127652857216	241.034286561241	170.898277185222	137.327195199781	110.9760005742
319	439.705780029297	59.9866638183594	22	0	318	15.9	57.7490234375	5.05851745605611	57.970150136412	150.782102965856	157.07769924429	136.871784448318	112.153934110864
320	441.601165771484	58.9477157592773	22	0	319	15.95	37.9077148437398	-20.778961181642	43.2291576654285	65.7182400746497	142.785258798569	136.31075246605	112.304889734977
321	441.113586425781	59.4611587524414	22	0	320	16	-9.75158691405909	10.268859863282	14.1613180966382	42.3205038675597	101.856932373387	128.549029951303	113.022977879862
322	442.232940673828	57.7975311279297	22	0	321	16.05	22.3870849609398	-33.2725524902339	40.1029216175544	41.95426820463	60.9286059482052	120.787307436557	113.964796142726
323	439.581142030913	58.7178160568764	22	0	322	16.1	-53.0359728583005	18.405698578934	56.1389718217653	44.5362310358974	49.2297378446602	113.518624503492	114.450087616952
324	436.929343387998	59.638100985823	22	0	323	16.15	-53.0359728582994	18.405698578932	56.1389718217636	52.9317617809188	49.0466200131954	106.608335533026	110.167472259441
325	434.277544745083	60.5583859147697	22	0	324	16.2	-53.0359728583005	18.405698578934	56.1389718217653	56.1389718217608	50.3376014288291	99.4621153101651	104.606263608966
326	431.625746102169	61.4786708437163	22	0	325	16.25	-53.03597285828	18.405698578932	56.1389718217453	56.1389718217608	54.5353668013417	78.997952097575	99.0450549584909
327	428.973947459254	62.398955772663	22	0	326	16.3	-53.0359728582994	18.405698578934	56.1389718217643	56.1389718217608	56.1389718217627	58.533788884984	97.5065765680525
328	426.322148816339	63.3192407016097	22	0	327	16.35	-53.0359728583005	18.405698578934	56.1389718217653	56.1389718217608	56.1389718217626	52.6843548332114	96.7330835107712
329	423.670350173424	64.2395256305563	22	0	328	16.4	-53.0359728582994	18.405698578932	56.1389718217636	56.1389718217646	56.1389718217609	52.592795917479	96.5053781350401
330	421.018551530509	65.159810559503	22	0	329	16.45	-53.0359728583005	18.405698578934	56.1389718217653	56.1389718217646	56.1389718217608	53.2382866252949	96.2248621439058
331	418.366752887594	66.0800954884496	22	0	330	16.5	-53.0359728583005	18.405698578932	56.1389718217647	56.1389718217645	56.1389718217627	55.3371693115512	92.3440008865324
332	415.714954244679	67.0003804173963	22	0	331	16.55	-53.0359728582994	18.405698578934	56.1389718217643	56.138971821761	56.1389718217627	56.1389718217617	89.7370320394061
333	413.063155601764	67.9206653463429	22	0	332	16.6	-53.0359728583005	18.405698578932	56.1389718217647	56.1389718217608	56.1389718217626	56.1389718217617	86.1171096538573
334	410.41135695885	68.8409502752896	22	0	333	16.65	-53.03597285828	18.405698578934	56.138971821746	56.1389718217608	56.1389718217627	56.1389718217618	83.5858094829757
335	407.759558315935	69.7612352042363	22	0	334	16.7	-53.0359728582994	18.405698578934	56.1389718217643	56.1389718217608	56.1389718217608	56.1389718217617	79.7658809549079
336	405.10775967302	70.6815201331829	22	0	335	16.75	-53.0359728583005	18.405698578932	56.1389718217647	56.1389718217608	56.1389718217608	56.1389718217627	68.5427423044071
337	402.455961030105	71.6018050621296	22	0	336	16.8	-53.0359728582994	18.405698578934	56.1389718217643	56.1389718217644	56.1389718217608	56.1389718217627	57.565978212513
338	399.80416238719	72.5220899910762	22	0	337	16.85	-53.0359728583005	18.405698578932	56.1389718217647	56.1389718217608	56.1389718217608	56.1389718217617	54.3952200940689
339	397.152363744275	73.4423749200229	22	0	338	16.9	-53.0359728582994	18.405698578934	56.1389718217643	56.1389718217608	56.1389718217627	56.1389718217618	54.2276327594671
340	394.500565101361	74.3626598489696	22	0	339	16.95	-53.03597285828	18.405698578934	56.138971821746	56.1389718217608	56.1389718217626	56.1389718217617	53.8620148761255
341	391.848766458446	75.2829447779162	22	0	340	17	-53.0359728583005	18.405698578932	56.1389718217647	56.1389718217608	56.1389718217627	56.1389718217617	53.9836395651027
342	389.196967815531	76.2032297068629	22	0	341	17.05	-53.0359728582994	18.405698578934	56.1389718217643	56.138971821761	56.1389718217627	58.686756642255	54.1157987373896
343	386.545169172616	77.1235146358095	22	0	342	17.1	-53.0359728583005	18.405698578932	56.1389718217647	56.1389718217645	56.1389718217608	58.7155948042221	52.8814728797908
344	383.893370529701	78.0437995647562	22	0	343	17.15	-53.0359728583005	18.405698578934	56.1389718217653	56.1389718217646	56.1389718217609	60.5632834329258	51.6471470221925
345	381.241571886786	78.9640844937028	22	0	344	17.2	-53.0359728582994	18.405698578932	56.1389718217636	56.1389718217646	56.1389718217626	60.0696465996508	50.4128211645938
346	378.589773243871	79.8843694226495	22	0	345	17.25	-53.0359728583005	18.405698578934	56.1389718217653	56.1389718217608	56.1389718217627	58.0875325112393	49.1523287801031
347	375.937974600956	80.8046543515962	22	0	346	17.3	-53.0359728582994	18.405698578934	56.1389718217643	56.1389718217608	61.2345414627492	56.598167540042	47.8918363956123
348	373.286175958042	81.7249392805428	22	0	347	17.35	-53.03597285828	18.405698578932	56.1389718217453	56.1389718217608	61.2922177866835	56.1060853549264	47.5946317223199
349	370.634377315127	82.6452242094895	22	0	348	17.4	-53.0359728583005	18.405698578934	56.1389718217653	56.1389718217608	64.9875950440889	55.8624696014551	48.4259583376243
350	367.982578672212	83.5655091384361	22	0	349	17.45	-53.0359728582994	18.405698578932	56.1389718217636	66.3301111037337	64.000321377539	54.4857431269562	47.251040459579
351	365.330780029297	84.4857940673828	22	0	350	17.5	-53.0359728583005	18.405698578934	56.1389718217653	66.4454637516063	60.0360932007158	52.6301098186541	46.0761225815332
352	360.546691894531	86.8911361694336	22	0	351	17.55	-95.6817626953193	48.1068420410159	107.094668231629	73.836218266417	57.0573632583213	52.0926256530174	47.3449261727735
353	360.604125976562	84.0559310913086	22	0	352	17.6	1.14868164061932	-56.7041015625	56.7157350611081	71.8616709333173	56.0731988880919	49.6239739378199	45.9996713004977
354	357.951110839844	87.8804779052734	22	0	353	17.65	-53.0603027343602	76.490936279296	93.092744395819	63.9332145796709	55.5859673811494	47.1553222226232	50.0853178977804
355	356.922790527344	89.9526672363281	22	0	354	17.7	-20.56640625	41.443786621094	46.266235156265	47.7846154129089	52.8325144321497	44.6866705074258	75.4311139834839
356	356.118621826172	90.1361465454102	22	0	355	17.75	-16.0833740234398	3.66958618164205	16.4966900535336	45.7009340245776	49.1212478155456	42.1656857384435	100.776910069187
357	355.564727783203	91.3316497802734	22	0	356	17.8	-11.0778808593795	23.9100646972639	26.3516723978186	37.3357164958818	42.9507098432856	39.6447009694619	126.122706154891
358	354.728515625	89.173095703125	22	0	357	17.85	-16.7242431640602	-43.1710815429679	46.297328119452	33.8033579309821	37.9557300889564	39.0502916228781	134.718933305576
359	354.667510986328	91.7357025146484	22	0	358	17.9	-1.22009277343977	51.2521362304679	51.2666567523399	34.3092810514202	29.3230494011576	40.7129448534868	143.315160456262
360	355.963226318359	91.1301803588867	22	0	359	17.95	25.9143066406193	-12.1104431152338	28.6044423317666	38.1168042736624	25.3730196373127	38.3631090973963	151.911387606948
361	355.014190673828	91.0643615722656	22	0	360	18	-18.9807128906193	-1.31637573242216	19.0263056557239	30.2105261533352	24.2952782761711	36.0132733413047	160.507614757634
362	356.770721435547	89.627326965332	22	0	361	18.05	35.1306152343795	-28.7406921386719	45.3892885090297	21.3103823064334	22.2320386806024	36.003095703292	169.10384190832
363	356.545033772787	89.8793385823567	22	0	362	18.1	-4.51375325519962	5.04023234049384	6.76593751781564	16.9426813436432	22.0273843576644	33.2837477967733	177.700069059005
364	356.319346110026	90.1313501993815	22	0	363	18.15	-4.51375325522008	5.04023234049612	6.76593751783098	14.281275500922	25.8399223258243	39.607352362635	182.935136430728
365	356.093658447266	90.3833618164062	22	0	364	18.2	-4.51375325519962	5.04023234049384	6.76593751781564	6.34727308754246	23.8937037626429	90.792581367317	188.170203802451
366	355.897338867188	90.1754341125488	22	0	365	18.25	-3.92639160156023	-4.15855407714787	5.71927644211799	13.8442425619936	22.9052988670638	143.466287627135	192.360166038343
367	355.701019287109	89.9675064086914	22	0	366	18.3	-3.92639160158069	-4.15855407714787	5.71927644213204	30.3694623452152	29.0554815632983	195.647244769739	195.283368435711
368	357.268371582031	91.5291519165039	22	0	367	18.35	31.3470458984409	31.23291015625	44.2507848900711	30.8447261816426	28.6117655045901	213.331781256226	NA
369	358.725463867188	87.3037261962891	22	0	368	18.4	29.1418457031398	-84.508514404296	89.3920364339392	31.5293222332056	49.8916553241123	230.767851311069	NA
370	359.181442260743	87.3359107971192	22	0	369	18.45	9.11956787109943	0.643692016601847	9.14225669995248	51.7636900390542	156.212143097321	249.337032086941	NA
371	359.637420654297	87.3680953979492	22	0	370	18.5	9.11956787108011	0.643692016600141	9.14225669993308	43.3792884471867	262.637296978099	268.385119696614	NA
372	357.684112548828	92.3429183959961	22	0	371	18.55	-39.0661621093795	99.4964599609378	106.891115471375	69.4138483030095	369.062450858876	286.115058163622	NA
373	357.75341796875	92.2493515014648	22	0	372	18.6	1.38610839843977	-1.87133789062585	2.32877693073366	281.579560013	404.636178154788	305.776164180191	NA
374	352.433685302734	101.852592468262	22	0	373	18.65	-106.39465332032	192.064819335944	219.564835713053	493.745271722992	435.695780296313	318.714950638833	NA
375	331.509979248047	151.089696248373	22	0	374	18.7	-418.47412109374	984.74207560222	1069.97081524991	686.361211678698	474.780360411238	331.653737097477	NA
376	310.586273193359	200.326800028483	22	0	375	18.75	-418.47412109376	984.7420756022	1069.97081524989	765.89306786239	513.864940526164	342.554646338242	NA
377	289.662567138672	249.563903808594	22	0	376	18.8	-418.47412109374	984.74207560222	1069.97081524991	801.977712289617	543.174634763946	350.922035901959	NA
378	277.053405761719	265.087600708008	22	0	377	18.85	-252.18322753906	310.47393798828	399.988057849191	667.981160809477	582.940562855792	NA	NA
379	264.444244384766	280.611297607422	22	0	378	18.9	-252.183227539059	310.47393798828	399.98805784919	533.984609329336	587.538245953554	NA	NA
380	251.835083007812	296.134994506836	22	0	379	18.95	-252.183227539081	310.47393798828	399.988057849204	399.988057849193	507.095331097632	NA	NA
381	239.225921630859	311.65869140625	22	0	380	19	-252.18322753906	310.47393798828	399.988057849191	399.988057849193	422.471995698386	NA	NA
382	226.616760253906	327.182388305664	22	0	381	19.05	-252.18322753906	310.47393798828	399.988057849191	373.098779617492	332.781620945042	NA	NA
383	214.007598876953	342.706085205078	22	0	382	19.1	-252.18322753906	310.47393798828	399.988057849191	346.209501385788	NA	NA	NA
384	203.753204345703	351.139846801758	22	0	383	19.15	-205.087890625	168.675231933599	265.541666690682	310.959382067435	NA	NA	NA
385	193.498809814453	359.573608398438	22	0	384	19.2	-205.087890625	168.675231933601	265.541666690683	265.575184040891	NA	NA	NA
386	184.408798217773	366.094177246094	22	0	385	19.25	-181.8002319336	130.411376953119	223.737461257429	NA	NA	NA	NA
387	176.490783691406	362.603393554688	22	0	386	19.3	-158.36029052734	-69.8156738281193	173.067067716472	NA	NA	NA	NA
388	NA	NA	22	0	387	19.35	NA	NA	NA	NA	NA	NA	NA
389	NA	NA	22	0	388	19.4	NA	NA	NA	NA	NA	NA	NA
390	NA	NA	22	0	389	19.45	NA	NA	NA	NA	NA	NA	NA
391	NA	NA	22	0	390	19.5	NA	NA	NA	NA	NA	NA	NA
392	NA	NA	22	0	391	19.55	NA	NA	NA	NA	NA	NA	NA
393	NA	NA	22	0	392	19.6	NA	NA	NA	NA	NA	NA	NA
394	NA	NA	22	0	393	19.65	NA	NA	NA	NA	NA	NA	NA
395	NA	NA	22	0	394	19.7	NA	NA	NA	NA	NA	NA	NA
396	NA	NA	22	0	395	19.75	NA	NA	NA	NA	NA	NA	NA
397	NA	NA	22	0	396	19.8	NA	NA	NA	NA	NA	NA	NA
398	NA	NA	22	0	397	19.85	NA	NA	NA	NA	NA	NA	NA
399	NA	NA	22	0	398	19.9	NA	NA	NA	NA	NA	NA	NA
400	NA	NA	22	0	399	19.95	NA	NA	NA	NA	NA	NA	NA
401	NA	NA	22	0	400	20	NA	NA	NA	NA	NA	NA	NA
402	NA	NA	22	0	401	20.05	NA	NA	NA	NA	NA	NA	NA
403	NA	NA	22	0	402	20.1	NA	NA	NA	NA	NA	NA	NA
404	NA	NA	22	0	403	20.15	NA	NA	NA	NA	NA	NA	NA
405	NA	NA	22	0	404	20.2	NA	NA	NA	NA	NA	NA	NA
406	NA	NA	22	0	405	20.25	NA	NA	NA	NA	NA	NA	NA
407	NA	NA	22	0	406	20.3	NA	NA	NA	NA	NA	NA	NA
408	NA	NA	22	0	407	20.35	NA	NA	NA	NA	NA	NA	NA
409	NA	NA	22	0	408	20.4	NA	NA	NA	NA	NA	NA	NA
410	NA	NA	22	0	409	20.45	NA	NA	NA	NA	NA	NA	NA
411	NA	NA	22	0	410	20.5	NA	NA	NA	NA	NA	NA	NA
412	NA	NA	22	0	411	20.55	NA	NA	NA	NA	NA	NA	NA
413	NA	NA	22	0	412	20.6	NA	NA	NA	NA	NA	NA	NA
414	NA	NA	22	0	413	20.65	NA	NA	NA	NA	NA	NA	NA
415	NA	NA	22	0	414	20.7	NA	NA	NA	NA	NA	NA	NA
416	NA	NA	22	0	415	20.75	NA	NA	NA	NA	NA	NA	NA
417	NA	NA	22	0	416	20.8	NA	NA	NA	NA	NA	NA	NA
418	NA	NA	22	0	417	20.85	NA	NA	NA	NA	NA	NA	NA
419	NA	NA	22	0	418	20.9	NA	NA	NA	NA	NA	NA	NA
420	NA	NA	22	0	419	20.95	NA	NA	NA	NA	NA	NA	NA
421	NA	NA	22	0	420	21	NA	NA	NA	NA	NA	NA	NA
422	NA	NA	22	0	421	21.05	NA	NA	NA	NA	NA	NA	NA
423	NA	NA	22	0	422	21.1	NA	NA	NA	NA	NA	NA	NA
424	NA	NA	22	0	423	21.15	NA	NA	NA	NA	NA	NA	NA
425	NA	NA	22	0	424	21.2	NA	NA	NA	NA	NA	NA	NA
426	NA	NA	22	0	425	21.25	NA	NA	NA	NA	NA	NA	NA
427	NA	NA	22	0	426	21.3	NA	NA	NA	NA	NA	NA	NA
428	NA	NA	22	0	427	21.35	NA	NA	NA	NA	NA	NA	NA
429	NA	NA	22	0	428	21.4	NA	NA	NA	NA	NA	NA	NA
430	NA	NA	22	0	429	21.45	NA	NA	NA	NA	NA	NA	NA
431	NA	NA	22	0	430	21.5	NA	NA	NA	NA	NA	NA	NA
432	NA	NA	22	0	431	21.55	NA	NA	NA	NA	NA	NA	NA
433	NA	NA	22	0	432	21.6	NA	NA	NA	NA	NA	NA	NA
434	NA	NA	22	0	433	21.65	NA	NA	NA	NA	NA	NA	NA
435	NA	NA	22	0	434	21.7	NA	NA	NA	NA	NA	NA	NA
436	NA	NA	22	0	435	21.75	NA	NA	NA	NA	NA	NA	NA
437	NA	NA	22	0	436	21.8	NA	NA	NA	NA	NA	NA	NA
438	NA	NA	22	0	437	21.85	NA	NA	NA	NA	NA	NA	NA
439	NA	NA	22	0	438	21.9	NA	NA	NA	NA	NA	NA	NA
440	NA	NA	22	0	439	21.95	NA	NA	NA	NA	NA	NA	NA
441	NA	NA	22	0	440	22	NA	NA	NA	NA	NA	NA	NA
442	NA	NA	22	0	441	22.05	NA	NA	NA	NA	NA	NA	NA
443	NA	NA	22	0	442	22.1	NA	NA	NA	NA	NA	NA	NA
444	NA	NA	22	0	443	22.15	NA	NA	NA	NA	NA	NA	NA
445	NA	NA	22	0	444	22.2	NA	NA	NA	NA	NA	NA	NA
446	NA	NA	22	0	445	22.25	NA	NA	NA	NA	NA	NA	NA
447	NA	NA	22	0	446	22.3	NA	NA	NA	NA	NA	NA	NA
448	NA	NA	22	0	447	22.35	NA	NA	NA	NA	NA	NA	NA
449	NA	NA	22	0	448	22.4	NA	NA	NA	NA	NA	NA	NA
450	NA	NA	22	0	449	22.45	NA	NA	NA	NA	NA	NA	NA
451	NA	NA	22	0	450	22.5	NA	NA	NA	NA	NA	NA	NA
452	NA	NA	22	0	451	22.55	NA	NA	NA	NA	NA	NA	NA
453	NA	NA	22	0	452	22.6	NA	NA	NA	NA	NA	NA	NA
454	NA	NA	22	0	453	22.65	NA	NA	NA	NA	NA	NA	NA
455	NA	NA	22	0	454	22.7	NA	NA	NA	NA	NA	NA	NA
456	NA	NA	22	0	455	22.75	NA	NA	NA	NA	NA	NA	NA
457	NA	NA	22	0	456	22.8	NA	NA	NA	NA	NA	NA	NA
458	NA	NA	22	0	457	22.85	NA	NA	NA	NA	NA	NA	NA
459	NA	NA	22	0	458	22.9	NA	NA	NA	NA	NA	NA	NA
460	NA	NA	22	0	459	22.95	NA	NA	NA	NA	NA	NA	NA
461	NA	NA	22	0	460	23	NA	NA	NA	NA	NA	NA	NA
462	NA	NA	22	0	461	23.05	NA	NA	NA	NA	NA	NA	NA
463	NA	NA	22	0	462	23.1	NA	NA	NA	NA	NA	NA	NA
464	NA	NA	22	0	463	23.15	NA	NA	NA	NA	NA	NA	NA
465	NA	NA	22	0	464	23.2	NA	NA	NA	NA	NA	NA	NA
466	NA	NA	22	0	465	23.25	NA	NA	NA	NA	NA	NA	NA
467	NA	NA	22	0	466	23.3	NA	NA	NA	NA	NA	NA	NA
468	NA	NA	22	0	467	23.35	NA	NA	NA	NA	NA	NA	NA
469	NA	NA	22	0	468	23.4	NA	NA	NA	NA	NA	NA	NA
470	NA	NA	22	0	469	23.45	NA	NA	NA	NA	NA	NA	NA
471	NA	NA	22	0	470	23.5	NA	NA	NA	NA	NA	NA	NA
472	NA	NA	22	0	471	23.55	NA	NA	NA	NA	NA	NA	NA
473	NA	NA	22	0	472	23.6	NA	NA	NA	NA	NA	NA	NA
474	NA	NA	22	0	473	23.65	NA	NA	NA	NA	NA	NA	NA
475	NA	NA	22	0	474	23.7	NA	NA	NA	NA	NA	NA	NA
476	NA	NA	22	0	475	23.75	NA	NA	NA	NA	NA	NA	NA
477	NA	NA	22	0	476	23.8	NA	NA	NA	NA	NA	NA	NA
478	NA	NA	22	0	477	23.85	NA	NA	NA	NA	NA	NA	NA
479	NA	NA	22	0	478	23.9	NA	NA	NA	NA	NA	NA	NA
480	NA	NA	22	0	479	23.95	NA	NA	NA	NA	NA	NA	NA
481	NA	NA	22	0	480	24	NA	NA	NA	NA	NA	NA	NA
482	NA	NA	22	0	481	24.05	NA	NA	NA	NA	NA	NA	NA
483	NA	NA	22	0	482	24.1	NA	NA	NA	NA	NA	NA	NA
484	NA	NA	22	0	483	24.15	NA	NA	NA	NA	NA	NA	NA
485	NA	NA	22	0	484	24.2	NA	NA	NA	NA	NA	NA	NA
486	NA	NA	22	0	485	24.25	NA	NA	NA	NA	NA	NA	NA
487	NA	NA	22	0	486	24.3	NA	NA	NA	NA	NA	NA	NA
488	NA	NA	22	0	487	24.35	NA	NA	NA	NA	NA	NA	NA
489	NA	NA	22	0	488	24.4	NA	NA	NA	NA	NA	NA	NA
490	NA	NA	22	0	489	24.45	NA	NA	NA	NA	NA	NA	NA
491	NA	NA	22	0	490	24.5	NA	NA	NA	NA	NA	NA	NA
492	NA	NA	22	0	491	24.55	NA	NA	NA	NA	NA	NA	NA
493	NA	NA	22	0	492	24.6	NA	NA	NA	NA	NA	NA	NA
494	NA	NA	22	0	493	24.65	NA	NA	NA	NA	NA	NA	NA
495	NA	NA	22	0	494	24.7	NA	NA	NA	NA	NA	NA	NA
496	NA	NA	22	0	495	24.75	NA	NA	NA	NA	NA	NA	NA
497	NA	NA	22	0	496	24.8	NA	NA	NA	NA	NA	NA	NA
498	NA	NA	22	0	497	24.85	NA	NA	NA	NA	NA	NA	NA
499	NA	NA	22	0	498	24.9	NA	NA	NA	NA	NA	NA	NA
500	NA	NA	22	0	499	24.95	NA	NA	NA	NA	NA	NA	NA
501	NA	NA	22	0	500	25	NA	NA	NA	NA	NA	NA	NA
502	NA	NA	22	0	501	25.05	NA	NA	NA	NA	NA	NA	NA
503	NA	NA	22	0	502	25.1	NA	NA	NA	NA	NA	NA	NA
504	NA	NA	22	0	503	25.15	NA	NA	NA	NA	NA	NA	NA
505	NA	NA	22	0	504	25.2	NA	NA	NA	NA	NA	NA	NA
506	NA	NA	22	0	505	25.25	NA	NA	NA	NA	NA	NA	NA
507	NA	NA	22	0	506	25.3	NA	NA	NA	NA	NA	NA	NA
508	NA	NA	22	0	507	25.35	NA	NA	NA	NA	NA	NA	NA
509	NA	NA	22	0	508	25.4	NA	NA	NA	NA	NA	NA	NA
510	NA	NA	22	0	509	25.45	NA	NA	NA	NA	NA	NA	NA
511	NA	NA	22	0	510	25.5	NA	NA	NA	NA	NA	NA	NA
512	NA	NA	22	0	511	25.55	NA	NA	NA	NA	NA	NA	NA
513	NA	NA	22	0	512	25.6	NA	NA	NA	NA	NA	NA	NA
514	NA	NA	22	0	513	25.65	NA	NA	NA	NA	NA	NA	NA
515	NA	NA	22	0	514	25.7	NA	NA	NA	NA	NA	NA	NA
516	NA	NA	22	0	515	25.75	NA	NA	NA	NA	NA	NA	NA
517	NA	NA	22	0	516	25.8	NA	NA	NA	NA	NA	NA	NA
518	NA	NA	22	0	517	25.85	NA	NA	NA	NA	NA	NA	NA
519	NA	NA	22	0	518	25.9	NA	NA	NA	NA	NA	NA	NA
520	NA	NA	22	0	519	25.95	NA	NA	NA	NA	NA	NA	NA
521	NA	NA	22	0	520	26	NA	NA	NA	NA	NA	NA	NA
522	NA	NA	22	0	521	26.05	NA	NA	NA	NA	NA	NA	NA
523	NA	NA	22	0	522	26.1	NA	NA	NA	NA	NA	NA	NA
524	NA	NA	22	0	523	26.15	NA	NA	NA	NA	NA	NA	NA
525	NA	NA	22	0	524	26.2	NA	NA	NA	NA	NA	NA	NA
526	NA	NA	22	0	525	26.25	NA	NA	NA	NA	NA	NA	NA
527	NA	NA	22	0	526	26.3	NA	NA	NA	NA	NA	NA	NA
528	NA	NA	22	0	527	26.35	NA	NA	NA	NA	NA	NA	NA
529	NA	NA	22	0	528	26.4	NA	NA	NA	NA	NA	NA	NA
530	NA	NA	22	0	529	26.45	NA	NA	NA	NA	NA	NA	NA
531	NA	NA	22	0	530	26.5	NA	NA	NA	NA	NA	NA	NA
532	NA	NA	22	0	531	26.55	NA	NA	NA	NA	NA	NA	NA
533	NA	NA	22	0	532	26.6	NA	NA	NA	NA	NA	NA	NA
534	NA	NA	22	0	533	26.65	NA	NA	NA	NA	NA	NA	NA
535	NA	NA	22	0	534	26.7	NA	NA	NA	NA	NA	NA	NA
536	NA	NA	22	0	535	26.75	NA	NA	NA	NA	NA	NA	NA
537	NA	NA	22	0	536	26.8	NA	NA	NA	NA	NA	NA	NA
538	NA	NA	22	0	537	26.85	NA	NA	NA	NA	NA	NA	NA
539	NA	NA	22	0	538	26.9	NA	NA	NA	NA	NA	NA	NA
540	NA	NA	22	0	539	26.95	NA	NA	NA	NA	NA	NA	NA
541	NA	NA	22	0	540	27	NA	NA	NA	NA	NA	NA	NA
542	NA	NA	22	0	541	27.05	NA	NA	NA	NA	NA	NA	NA
543	NA	NA	22	0	542	27.1	NA	NA	NA	NA	NA	NA	NA
544	NA	NA	22	0	543	27.15	NA	NA	NA	NA	NA	NA	NA
545	NA	NA	22	0	544	27.2	NA	NA	NA	NA	NA	NA	NA
546	NA	NA	22	0	545	27.25	NA	NA	NA	NA	NA	NA	NA
547	NA	NA	22	0	546	27.3	NA	NA	NA	NA	NA	NA	NA
548	NA	NA	22	0	547	27.35	NA	NA	NA	NA	NA	NA	NA
549	NA	NA	22	0	548	27.4	NA	NA	NA	NA	NA	NA	NA
550	NA	NA	22	0	549	27.45	NA	NA	NA	NA	NA	NA	NA
551	NA	NA	22	0	550	27.5	NA	NA	NA	NA	NA	NA	NA
552	NA	NA	22	0	551	27.55	NA	NA	NA	NA	NA	NA	NA
553	NA	NA	22	0	552	27.6	NA	NA	NA	NA	NA	NA	NA
554	NA	NA	22	0	553	27.65	NA	NA	NA	NA	NA	NA	NA
555	NA	NA	22	0	554	27.7	NA	NA	NA	NA	NA	NA	NA
556	NA	NA	22	0	555	27.75	NA	NA	NA	NA	NA	NA	NA
557	NA	NA	22	0	556	27.8	NA	NA	NA	NA	NA	NA	NA
558	NA	NA	22	0	557	27.85	NA	NA	NA	NA	NA	NA	NA
559	NA	NA	22	0	558	27.9	NA	NA	NA	NA	NA	NA	NA
560	NA	NA	22	0	559	27.95	NA	NA	NA	NA	NA	NA	NA
561	NA	NA	22	0	560	28	NA	NA	NA	NA	NA	NA	NA
562	NA	NA	22	0	561	28.05	NA	NA	NA	NA	NA	NA	NA
563	NA	NA	22	0	562	28.1	NA	NA	NA	NA	NA	NA	NA
564	NA	NA	22	0	563	28.15	NA	NA	NA	NA	NA	NA	NA
565	NA	NA	22	0	564	28.2	NA	NA	NA	NA	NA	NA	NA
566	NA	NA	22	0	565	28.25	NA	NA	NA	NA	NA	NA	NA
567	NA	NA	22	0	566	28.3	NA	NA	NA	NA	NA	NA	NA
568	NA	NA	22	0	567	28.35	NA	NA	NA	NA	NA	NA	NA
569	NA	NA	22	0	568	28.4	NA	NA	NA	NA	NA	NA	NA
570	NA	NA	22	0	569	28.45	NA	NA	NA	NA	NA	NA	NA
571	NA	NA	22	0	570	28.5	NA	NA	NA	NA	NA	NA	NA
572	NA	NA	22	0	571	28.55	NA	NA	NA	NA	NA	NA	NA
573	NA	NA	22	0	572	28.6	NA	NA	NA	NA	NA	NA	NA
574	NA	NA	22	0	573	28.65	NA	NA	NA	NA	NA	NA	NA
575	NA	NA	22	0	574	28.7	NA	NA	NA	NA	NA	NA	NA
576	NA	NA	22	0	575	28.75	NA	NA	NA	NA	NA	NA	NA
577	NA	NA	22	0	576	28.8	NA	NA	NA	NA	NA	NA	NA
578	NA	NA	22	0	577	28.85	NA	NA	NA	NA	NA	NA	NA
579	NA	NA	22	0	578	28.9	NA	NA	NA	NA	NA	NA	NA
580	NA	NA	22	0	579	28.95	NA	NA	NA	NA	NA	NA	NA
581	NA	NA	22	0	580	29	NA	NA	NA	NA	NA	NA	NA
582	NA	NA	22	0	581	29.05	NA	NA	NA	NA	NA	NA	NA
583	NA	NA	22	0	582	29.1	NA	NA	NA	NA	NA	NA	NA
584	NA	NA	22	0	583	29.15	NA	NA	NA	NA	NA	NA	NA
585	NA	NA	22	0	584	29.2	NA	NA	NA	NA	NA	NA	NA
586	NA	NA	22	0	585	29.25	NA	NA	NA	NA	NA	NA	NA
587	NA	NA	22	0	586	29.3	NA	NA	NA	NA	NA	NA	NA
588	NA	NA	22	0	587	29.35	NA	NA	NA	NA	NA	NA	NA
589	NA	NA	22	0	588	29.4	NA	NA	NA	NA	NA	NA	NA
590	NA	NA	22	0	589	29.45	NA	NA	NA	NA	NA	NA	NA
591	NA	NA	22	0	590	29.5	NA	NA	NA	NA	NA	NA	NA
592	NA	NA	22	0	591	29.55	NA	NA	NA	NA	NA	NA	NA
593	NA	NA	22	0	592	29.6	NA	NA	NA	NA	NA	NA	NA
594	NA	NA	22	0	593	29.65	NA	NA	NA	NA	NA	NA	NA
595	NA	NA	22	0	594	29.7	NA	NA	NA	NA	NA	NA	NA
596	NA	NA	22	0	595	29.75	NA	NA	NA	NA	NA	NA	NA
597	NA	NA	22	0	596	29.8	NA	NA	NA	NA	NA	NA	NA
598	NA	NA	22	0	597	29.85	NA	NA	NA	NA	NA	NA	NA
599	NA	NA	22	0	598	29.9	NA	NA	NA	NA	NA	NA	NA
600	NA	NA	22	0	599	29.95	NA	NA	NA	NA	NA	NA	NA
601	NA	NA	22	0	600	30	NA	NA	NA	NA	NA	NA	NA
