# Supplementary material for: An automated feeding system for the African killifish reveals the impact of diet on lifespan and allows scalable assessment of associative learning
Source: eLife. 2022 Nov 10;11:e69008. doi: 10.7554/eLife.69008 (PMC9788828; doi:10.7554/eLife.69008)
Supplement: Figure 6—source data 3. [file elife-69008-fig6-data3.zip › Filtered and Interpolated Trajectories with Kinematics/t19_REC0011 DLC_likelihood-euclidean-filtered_splines-interpolated_kinematics_02_resnet50_TrainAllTheThingsJun28shuffle1_1030000.csv]

	x2	y2	fishnum	recording_num	bodyparts_coords	seconds	velocity_x	velocity_y	velocity_xy	velocity_xy_5frame	velocity_xy_10frame	velocity_xy_20frame	velocity_xy_40frame
1	-1.26096558791404	181.926512340274	19	11	0	0	0	0	0	NA	NA	NA	NA
2	25.0314825581311	194.580549414109	19	11	1	0.05	525.848962920903	253.0807414767	583.581179881073	NA	NA	NA	NA
3	47.2331888729836	204.004245883435	19	11	2	0.1	444.03412629705	188.47392938652	482.378199522718	354.331412249558	NA	NA	NA
4	65.73738	210.4895	19	11	3	0.15	370.083822540328	129.7050823313	392.154872580503	403.843924081271	NA	NA	NA
5	80.937282582537	214.328210015552	19	11	4	0.2	303.99805165074	76.7742003110402	313.542809263497	326.280194334422	265.16834868498	NA	NA
6	93.2261232639512	215.812274181841	19	11	5	0.25	245.776813628284	29.6812833257798	247.562559158564	261.801476390472	279.043101758801	NA	NA
7	102.997128687599	215.233590750613	19	11	6	0.3	195.420108472956	-11.57366862456	195.762531146829	211.554096900298	235.095996678787	NA	NA
8	110.643525496838	212.884057973617	19	11	7	0.35	152.92793618478	-46.99065553992	159.984609802967	176.005285120403	201.706939794228	NA	NA
9	116.558540335024	209.055574102601	19	11	8	0.4	118.30029676372	-76.5696774203195	140.917975129634	154.242279436331	177.566509701994	NA	NA
10	121.135399845513	204.040037389315	19	11	9	0.45	91.53719020978	-100.31073426572	135.79875036402	143.911799023153	161.380325835973	197.226197133806	NA
11	124.767330671663	198.129346085505	19	11	10	0.5	72.6386165229999	-118.2138260762	138.747530738206	141.612403197985	152.528986766174	197.474849501581	NA
12	127.84755945683	191.61539844292	19	11	11	0.55	61.6045757033399	-130.2789528517	144.110129080936	143.578922503689	149.731763432739	169.878562319887	NA
13	130.769312844371	184.790092713309	19	11	12	0.6	58.4350677508201	-136.50611459222	148.487630677128	146.755366551543	144.966188603383	147.417991793321	NA
14	133.925817477642	177.94532714842	19	11	13	0.65	63.13009266542	-136.89531129778	150.750571658155	150.815694096017	141.908776294861	127.955431668869	NA
15	137.7103	171.373	19	11	14	0.7	75.6896504471598	-131.4465429684	151.680970603292	155.551727842325	129.284045582633	113.271733111393	NA
16	142.7354	165.2094	19	11	15	0.75	100.502	-123.272	159.049168460574	148.319974008782	115.906597244361	102.038242445362	NA
17	149.2115	159.8761	19	11	16	0.8	129.522	-106.666	167.790297812478	140.238630086034	104.661127960987	92.5316625093816	NA
18	153.8354	156.688	19	11	17	0.85	92.4779999999998	-63.7620000000004	112.328861509409	111.812724613721	93.1290437924141	85.3626590785369	NA
19	156.7109	151.9794	19	11	18	0.9	57.5100000000003	-94.1719999999998	110.343852044416	80.9975003927058	78.3443536357439	90.7997763904269	NA
20	156.9435	152.3965	19	11	19	0.95	4.65199999999982	8.3420000000001	9.55144324173054	53.7705280796486	65.1631403868138	100.803205670332	132.560989374534
21	156.9547	152.6449	19	11	20	1	0.224000000000046	4.96800000000007	4.9730473554955	37.9381135760466	51.5474981245493	105.27477935556	133.181097600975
22	158.5053	152.9624	19	11	21	1.05	31.0120000000001	6.34999999999991	31.6554362471915	16.450077185454	35.3315615860243	104.393862597716	119.524466733222
23	158.6875	151.3141	19	11	22	1.1	3.64399999999989	-32.9660000000001	33.1667889913993	18.5135561599062	25.7591295536907	99.7755776071021	108.112395132337
24	158.5435	151.3326	19	11	23	1.15	-2.88000000000011	0.370000000000346	2.90367009145338	22.0974958563928	39.6907764859925	93.0016091397059	98.8682856647177
25	158.0804	152.2115	19	11	24	1.2	-9.26199999999994	17.5779999999997	19.8688381139912	16.8925950924	72.3223657580324	85.7905744162563	91.2992154516832
26	158.9042	151.4168	19	11	25	1.25	16.4760000000001	-15.8940000000001	22.8927458379288	13.5801455313347	94.6429614667583	78.3849127104818	85.6544815678819
27	158.6507	151.5393	19	11	26	1.3	-5.07000000000005	2.45000000000005	5.63093242722737	62.9314757865309	104.126597234444	72.8612545172522	81.2203189442444
28	159.0023	150.7872	19	11	27	1.35	7.03199999999981	-15.0419999999997	16.6045411860728	126.131175356159	106.42211142179	68.8438655934602	77.5045536331142
29	167.22676385237	141.396572518075	19	11	28	1.4	164.4892770474	-187.8125496385	249.660321367434	167.188427077124	107.658864643668	65.5540510036118	74.3516185552727
30	177.346	127.9944	19	11	29	1.45	202.3847229526	-268.0434503615	335.86733596213	191.360599376488	106.418008445699	67.8957816152621	71.2848220222974
31	181.729767180834	117.461274610285	19	11	30	1.5	87.6753436166797	-210.6625077943	228.179004442754	199.264077312245	105.222327296414	68.8873457003696	68.2721582296109
32	181.5345	111.1397	19	11	31	1.55	-3.9053436166796	-126.4314922057	126.49179392405	152.386253500805	110.39094744848	69.1703711465566	64.9522134625034
33	180.0079	108.7852	19	11	32	1.6	-30.532	-47.09	56.1219308648589	86.7048415352387	111.92860163323	68.8067984713518	61.4022791746446
34	179.275	108.9994	19	11	33	1.65	-14.658	4.28399999999982	15.2712023102308	43.2562275157048	91.4173255212312	69.7811396605667	58.1877942283769
35	179.0453	109.2933	19	11	34	1.7	-4.59400000000016	5.87800000000016	7.46027613429981	29.4212955204722	63.4691974724917	69.3266977919728	54.7154139879532
36	179.4081	109.7024	19	11	35	1.75	7.25599999999986	8.1819999999999	10.9359343450844	24.5931259542141	43.131729933981	69.2707206904021	50.9978768182569
37	178.7	112.4794	19	11	36	1.8	-14.162	55.54	57.3171339478869	30.4483975416575	34.2141450586692	69.9089753791072	48.2253998586439
38	179.1987	113.9987	19	11	37	1.85	9.97400000000027	30.386	31.9810830335686	40.2335534097448	31.1914855209136	69.6464481876915	46.09891660647
39	181.0612	112.7771	19	11	38	1.9	37.2500000000002	-24.4319999999999	44.547560247448	43.0072323522572	31.9034146774655	57.9034607201185	44.2559209415542
40	180.765	109.9734	19	11	39	1.95	-5.92400000000055	-56.0740000000001	56.3860554747361	39.0069945968662	32.235387138247	41.7664383742624	44.863675340937
41	181.2377	108.8268	19	11	40	2	9.45400000000006	-22.9319999999998	24.8043290576462	37.7898450876131	33.31911408439	31.2695371036619	44.7958733111786
42	180.4847	110.5339	19	11	41	2.05	-15.0599999999997	34.1419999999999	37.3159451709318	33.3584318132735	29.4270033097342	25.5105643272912	44.6592990668528
43	180.5957	111.8239	19	11	42	2.1	2.2199999999998	25.7999999999998	25.8953354873033	24.2372208667492	27.3642947421533	23.028980742187	44.2352679634063
44	180.5284	110.7064	19	11	43	2.15	-1.34599999999978	-22.3499999999999	22.3904938757499	23.6309958165228	24.3895959190058	23.3739793170478	44.6326311132116
45	180.7034	111.2162	19	11	44	2.2	3.49999999999966	10.196	10.7800007421149	19.8470120226023	20.0636792760331	23.6402535596502	44.8545815908501
46	179.9683	112.0192	19	11	45	2.25	-14.7019999999998	16.0599999999999	21.7732038065139	16.9387443966934	19.4073442733428	23.6108409260321	44.8382645838383
47	180.3945	112.8343	19	11	46	2.3	8.52399999999989	16.302	18.3960262013294	15.4207600247381	16.8069835959132	23.5895452000356	44.9624528930198
48	180.934	112.6576	19	11	47	2.35	10.7900000000001	-3.53399999999993	11.3539973577591	15.890137685317	14.8664759634605	23.3539676194797	44.9112554251185
49	181.5932	112.3213	19	11	48	2.4	13.184	-6.72600000000017	14.8005720159729	15.1836927301629	14.8445439566302	22.9577908794966	39.6723078242732
50	181.6382	111.6665	19	11	49	2.45	0.900000000000318	-13.0959999999999	13.1268890450098	13.7669551692242	15.0451199810534	21.8315690666119	31.9600626035823
51	181.4637	110.7713	19	11	50	2.5	-3.49000000000046	-17.9040000000001	18.240979030743	12.7942075302276	13.9025677676742	20.7044009219876	26.4712274934409
52	181.972	110.5232	19	11	51	2.55	10.1660000000004	-4.96199999999988	11.3123383966361	14.2683278885223	17.752087090337	20.148226987149	23.7099130843888
53	181.6545	110.5903	19	11	52	2.6	-6.34999999999991	1.34199999999993	6.49025916277606	14.2001022767897	19.3436404968062	19.6637374554607	23.2560212487672
54	182.6476	110.0977	19	11	53	2.65	19.862	-9.85199999999992	22.1711738074464	12.6214428051856	21.5259858399874	19.4841225658566	23.7114489818256
55	182.964	110.6532	19	11	54	2.7	6.32799999999975	11.1099999999999	12.7857609863471	21.7372190114499	23.5994588571907	20.3824653897273	23.8193401932719
56	182.4738	110.8187	19	11	55	2.75	-9.80399999999975	3.31000000000017	10.3476816727225	25.8930734633848	22.0014575706324	20.4058084772745	24.4938746935541
57	184.1104	108.4921	19	11	56	2.8	32.7319999999997	-46.5320000000003	56.8912194279575	28.7836437914525	23.4894703783848	20.0159304069324	23.6290541955332
58	185.4148	108.8891	19	11	57	2.85	26.0880000000003	7.94000000000011	27.2695314224505	32.9988154375916	24.4609989474609	20.1760626625454	23.1698033493956
59	186.1519	107.2128	19	11	58	2.9	14.742	-33.526	36.6240254477849	31.3814723360792	24.1237011750829	21.4411549284279	23.5271794301447
60	187.7252	107.8383	19	11	59	2.95	31.4659999999998	12.51	33.8616192170426	25.2417217453196	25.7198107984012	22.1536868329022	23.0533660434131
61	187.8338	107.8697	19	11	60	3	2.17199999999991	0.627999999999815	2.26096616516024	23.028924431537	26.9090491868747	21.67291788322	22.8862688654024
62	188.7924	106.9774	19	11	61	3.05	19.1719999999998	-17.8459999999998	26.1924664741598	19.4637585587134	22.2797737235277	21.9092618414863	22.7899588327523
63	189.5284	107.3163	19	11	62	3.1	14.7200000000004	6.77799999999991	16.2055448535373	18.4408061592107	21.0084848282847	23.4830617553473	23.0031667786076
64	189.7484	106.4025	19	11	63	3.15	4.39999999999998	-18.2759999999999	18.7981960836671	22.4366260376702	21.3563240168684	24.0489186466034	23.121711443693
65	189.4619	107.811	19	11	64	3.2	-5.72999999999979	28.1700000000001	28.7468572195293	19.3178257017358	20.7079148086137	23.9984268268935	23.3605966432572
66	189.0367	106.7835	19	11	65	3.25	-8.50400000000036	-20.5500000000001	22.2400655574575	18.9880452250324	21.3443781958075	25.376908461076	24.9289580127905
67	189.5257	106.5793	19	11	66	3.3	9.78000000000009	-4.084	10.598464794488	23.2488894750235	20.3290533045879	23.6685631910307	27.599128750713
68	190.2491	106.6595	19	11	67	3.35	14.468	1.60399999999981	14.5566424700203	22.9750234580166	22.5051245632337	22.9856390793115	29.9518049597269
69	189.7054	108.5895	19	11	68	3.4	-10.874	38.6000000000001	40.1024173336223	20.2521303539449	23.9741361181238	24.0965679807929	31.8718125942662
70	190.3816	107.3993	19	11	69	3.45	13.5239999999999	-23.8040000000001	27.3775271344948	21.34028090744	22.2770428553859	24.2751630202144	33.9507675007411
71	190.2754	107.8173	19	11	70	3.5	-2.12400000000002	8.36000000000013	8.625600037099	26.0222039014349	23.8447677352774	25.0681368088171	33.6882031629855
72	190.0064	107.0618	19	11	71	3.55	-5.37999999999954	-15.11	16.0392175619634	24.6993827612241	25.0573526585336	25.4316906783556	34.801806565666
73	190.9538	108.7068	19	11	72	3.6	18.9479999999998	32.8999999999999	37.9662574399951	21.5790622527551	24.9627933303384	26.3425961017546	36.0734362266022
74	191.3683	107.0845	19	11	73	3.65	8.29000000000008	-32.4459999999999	33.4883116325681	27.4374051166099	26.8368119447174	26.7593003215294	36.7152785223874
75	191.0273	106.6045	19	11	74	3.7	-6.82000000000016	-9.60000000000008	11.77592459215	28.7744244096273	27.842411231815	26.3387278967871	40.0736638518802
76	191.7682	108.3496	19	11	75	3.75	14.8180000000002	34.9019999999999	37.9173143563728	23.9033827592418	28.7918954218267	29.4521075483066	46.9970028850261
77	190.8488	109.0172	19	11	76	3.8	-18.3879999999999	13.3520000000001	22.7243140270504	28.9742411282107	30.5343280521232	35.1823270944937	54.921678789076
78	191.5182	108.8945	19	11	77	3.85	13.3879999999999	-2.45400000000018	13.6110491880677	34.1057602108749	30.1800676402754	39.7275472569083	64.0710006303589
79	192.4412	106.1009	19	11	78	3.9	18.46	-55.872	58.8426034774125	30.1463857270435	29.544464524935	42.3024702601044	71.7894694312883
80	191.2163	107.5161	19	11	79	3.95	-24.4980000000004	28.304	37.4335200054713	32.2942316946192	30.4004129381884	45.74784816858	76.6991637391907
81	192.1161	107.4101	19	11	80	4	17.996	-2.11999999999989	18.1204419372155	36.4567525213091	35.0594473613358	45.7034884427511	78.7068005456944
82	193.0225	108.8165	19	11	81	4.05	18.1280000000004	28.1280000000001	33.4635438649289	30.1146879216592	45.3073015304538	47.6943512898457	79.0300245043701
83	192.3129	107.2484	19	11	82	4.1	-14.1919999999999	-31.362	34.4236533215171	26.6950656655019	54.4923011834782	48.6638106978571	80.0692531164595
84	191.8309	108.5165	19	11	83	4.15	-9.63999999999999	25.3619999999998	27.1322804791634	39.9725089956281	57.7681285754914	49.3816383981714	79.9551236032878
85	192.8455	108.5829	19	11	84	4.2	20.2919999999995	1.32800000000003	20.3354087246846	58.3203713662884	63.6532851053451	56.1489008768668	80.176654534209
86	193.1568	112.7968	19	11	85	4.25	6.22600000000034	84.2780000000002	84.5076585878466	72.5278498456474	62.6150814636754	68.6170973089761	80.4964157316615
87	198.1141	116.6197	19	11	86	4.3	99.1460000000001	76.4579999999998	125.20285571823	85.4215692293237	64.8543745275682	86.1747943871212	80.421302773172
88	203.3336	117.3693	19	11	87	4.35	104.39	14.992	105.461045718312	100.611504545188	67.1475537554387	105.156362181406	80.6886875718676
89	207.8372	118.2026	19	11	88	4.4	90.0720000000001	16.6660000000002	91.6008773975447	85.2576539317228	69.2188122714077	119.482370881784	81.0824078633815
90	212.4879	119.4468	19	11	89	4.45	93.014	24.8839999999998	96.2850853040075	71.388377688848	81.8973888155452	129.123164458167	85.2140081079371
91	212.7716	119.1837	19	11	90	4.5	5.67400000000021	-5.26199999999989	7.73840552051914	61.76725766523	102.174747256616	132.345464282572	92.0022202289673
92	214.506	121.3727	19	11	91	4.55	34.6879999999999	43.7799999999999	55.8564745038566	53.0160553134918	127.042287243789	132.628358330385	98.2497720314089
93	217.3204	120.822	19	11	92	4.6	56.2880000000001	-11.0139999999998	57.3554456002219	63.1832730859022	155.820423179334	133.795910131165	102.444893473715
94	219.7098	120.9386	19	11	93	4.65	47.7879999999999	2.33199999999982	47.844865638854	119.09184058151	181.196613188076	133.150946885046	107.405605198962
95	226.3072	117.685	19	11	94	4.7	131.948	-65.0719999999998	147.121174166059	182.696196798729	194.593043810989	134.014581171631	110.16141397026
96	238.752894092601	110.513460416313	19	11	95	4.75	248.91388185202	-143.43079167374	287.281242998559	249.873588693439	202.075847101468	131.540723915016	110.248774372956
97	254.877682383813	101.05547027194	19	11	96	4.8	322.49576582424	-189.15980288746	373.878255589953	309.37717106266	200.402342133201	125.66027845185	110.769563796923
98	271.817503628724	91.0734149194104	19	11	97	4.85	338.79642489822	-199.641107050592	393.242405073768	326.002814536076	200.44426650689	121.649827886827	111.53502495251
99	286.708296582424	82.3296797112538	19	11	98	4.9	297.815859074	-174.874704163132	345.362777484962	285.059853621426	197.083081498685	119.862345466659	110.847492500903
100	296.686	76.58665	19	11	99	4.95	199.55406835152	-114.860594225076	230.249391533138	218.108487467673	186.131773527717	124.680168047294	110.257980998634
101	300.4545	74.90099	19	11	100	5	75.3700000000003	-33.7132000000003	82.5664384253074	151.014944320342	160.906700573416	138.300952015184	110.549475151931
102	302.4093	74.83048	19	11	101	5.05	39.0959999999995	-1.41019999999997	39.1214248211893	84.7889919347091	124.278269659912	148.805192772972	110.160851003228
103	304.7572	73.14758	19	11	102	5.1	46.9580000000008	-33.6579999999998	57.7746893371142	46.2607325193574	87.4792325943196	156.225976249572	109.964975949684
104	305.3607	73.52472	19	11	103	5.15	12.0699999999999	7.54279999999994	14.233015556796	36.7535475254073	58.5280777452411	165.429571999752	109.969432761366
105	307.0735	72.74868	19	11	104	5.2	34.2560000000003	-15.5208000000002	37.6080944563804	30.448051852151	54.7672922835994	164.173927063654	111.938092455962
106	308.7847	72.375	19	11	105	5.25	34.2239999999993	-7.47359999999986	35.0305134555568	23.9435208682969	74.5260569288992	151.880451436936	114.617834363388
107	309.1603	72.43063	19	11	106	5.3	7.5120000000004	1.11259999999987	7.59394645490773	32.2671635557732	97.2080434127431	135.364333206724	114.790965320425
108	310.3853	72.73647	19	11	107	5.35	24.4999999999993	6.11680000000007	25.2520344178438	63.2738520478413	112.007685992254	117.913687723613	115.903599991903
109	313.0938	72.05645	19	11	108	5.4	54.1700000000003	-13.6004	55.8512289941773	112.298566332391	133.77606250082	102.212614120022	114.739860994341
110	322.725787798469	72.0150324405053	19	11	109	5.45	192.639755969381	-0.828351189894079	192.641536916721	163.968034973335	142.216080599591	91.3927975391001	113.903070600381
111	336.729942623017	72.3303510652204	19	11	110	5.5	280.08309649096	6.30637249430208	280.154084878306	200.071851116212	142.854202300456	88.7534860212906	113.84512761774
112	350.0224	71.98035	19	11	111	5.55	265.84914753966	-7.00002130440794	265.941289659628	235.284961445867	146.450396753537	87.6933436760706	113.547369047315
113	360.0684	69.75948	19	11	112	5.6	200.92	-44.4174000000001	205.771115132226	221.15830915134	148.348142852907	86.1340417682038	112.704833909444
114	370.7177	65.17081	19	11	113	5.65	212.986	-91.7733999999999	231.916780642453	173.40983826852	145.897150494804	86.7879186376858	111.88771691884
115	376.0349	62.18042	19	11	114	5.7	106.344	-59.8078000000001	122.008275444086	128.932758533739	128.018302794601	89.8616037402938	108.876946152138
116	377.897	61.27493	19	11	115	5.75	37.242	-18.1098	41.4117304642054	96.6244345896025	102.980915113682	97.6949448117592	102.481062661346
117	379.8947	60.40776	19	11	116	5.8	39.9540000000002	-17.3433999999999	43.555890985721	56.5093395437407	78.178643939398	103.921652189	93.2716130437942
118	381.7389	59.18729	19	11	117	5.85	36.884	-24.4094000000001	44.2294954115464	34.8782964378615	60.2603975441534	110.157372096979	83.9198728301864
119	383.2779	59.48254	19	11	118	5.9	30.7799999999997	5.90500000000006	31.3413054131442	32.5519919588442	39.7997747745515	109.617376522023	75.4811348534061
120	383.5348	58.83929	19	11	119	5.95	5.1380000000006	-12.865	13.8530599146906	27.4245293450576	37.5071268809969	103.125973153469	69.8494855762737
121	384.9379	58.34083	19	11	120	6	28.0619999999999	-9.96920000000003	29.7802080691186	23.8963604987042	52.5356873230629	89.3893032202964	68.4974251120775
122	385.1836	59.20241	19	11	121	6.05	4.91399999999999	17.2316000000001	17.918577916788	23.0902100053623	61.3929076244632	78.2895453216586	67.8383326394597
123	385.4032	57.89124	19	11	122	6.1	4.39200000000028	-26.2233999999999	26.5886511797797	40.1359573241323	71.9666013410513	69.1836915693155	66.7068606108929
124	384.4349	58.85408	19	11	123	6.15	-19.366	19.2568	27.3105529464345	72.5193826872815	73.3376025492421	58.3458618379273	66.5289586367474
125	388.2817	55.73236	19	11	124	6.2	76.9359999999995	-62.4344000000001	99.081796508541	95.3612859038688	78.2336435123363	53.5799652406218	67.2225698603592
126	394.2605	48.24079	19	11	125	6.25	119.576	-149.8314	191.697334884865	120.036842183398	75.7976913269107	53.0816738857562	66.8411132858414
127	400.6346	46.50429	19	11	126	6.3	127.482	-34.73	132.128093999724	123.584995093122	78.4004467039192	51.1788928808639	66.926969235239
128	407.9736	44.96679	19	11	127	6.35	146.78	-30.7499999999999	149.966432577427	116.33132970054	78.1069855944777	49.9260579367595	67.2313037179688
129	410.2212	45.11628	19	11	128	6.4	44.9520000000007	2.9898	45.0513174950529	79.0759999665398	76.8919489013032	48.7496555867896	66.5315716276153
130	413.1607	44.01031	19	11	129	6.45	58.7900000000002	-22.1194000000001	62.8134695456319	61.4396075039696	69.6528036002467	48.3061736134474	62.3213264697638
131	412.9486	44.17905	19	11	130	6.5	-4.24200000000042	3.37479999999999	5.42068621486279	36.177129005557	53.6276604484496	48.2413642028643	55.8060173575811
132	415.1374	43.98589	19	11	131	6.55	43.7760000000003	-3.86319999999998	43.9461316868735	30.1989027094844	40.9648781372646	47.9833216028489	49.6679596453277
133	416.2225	44.45636	19	11	132	6.6	21.7020000000002	9.40939999999998	23.6540400853641	22.9742774999533	27.8855145324677	47.2796794535819	45.1911151780264
134	415.5368	44.77946	19	11	133	6.65	-13.7139999999999	6.46200000000007	15.1601860146899	28.1793209303594	24.1617086243372	46.2699986358091	40.789609593219
135	416.8669	44.67097	19	11	134	6.7	26.6019999999992	-2.16980000000007	26.6903434979761	20.4901487705596	18.3787037145586	44.5835359804246	38.1556080928641
136	415.5992	45.60105	19	11	135	6.75	-25.3539999999998	18.6016000000001	31.4459033668933	19.5939000593784	20.685037078818	35.9872817599236	37.2821710360365
137	415.8736	45.61941	19	11	136	6.8	5.48800000000028	0.367200000000025	5.50027088787481	18.1245145391899	17.5661965017786	29.9322862814779	37.6249196757522
138	416.3152	44.76854	19	11	137	6.85	8.83199999999988	-17.0174	19.172796529458	13.7831299291639	16.4523733126862	24.3052353389585	37.2315307995317
139	416.6817	44.9038	19	11	138	6.9	7.32999999999947	2.70519999999991	7.81325841374722	13.1907532272765	15.648048370315	23.4457667332076	36.8039406578394
140	416.8903	45.04008	19	11	139	6.95	4.17200000000093	2.72560000000013	4.98342044784589	14.6422442329975	19.5142683606024	21.5166797860591	36.5237895035677
141	418.2649	44.66749	19	11	140	7	27.4919999999997	-7.45180000000005	28.4840198574567	13.3108465659939	18.3469030713975	22.2227314948659	36.7246187958682
142	417.7245	45.00641	19	11	141	7.05	-10.8080000000007	6.77840000000003	12.7577259164796	13.1715822014401	18.8996944256912	21.0463739689967	36.6144722539275
143	418.0645	44.48104	19	11	142	7.1	6.80000000000064	-10.5074	12.5158081944399	25.245406792041	20.7249561454493	21.1985387867373	36.6554129828479
144	417.712	44.52973	19	11	143	7.15	-7.05000000000041	0.973800000000011	7.1169365909783	23.5030529155185	22.729824842078	23.2333573485107	36.2999130881877
145	418.9107	41.48991	19	11	144	7.2	23.9740000000006	-60.7964	65.3525434008503	23.157144618385	24.6546558575596	22.7312509451063	34.3673734909671
146	419.3434	42.3788	19	11	145	7.25	8.65399999999909	17.7777999999999	19.7722504748443	28.1390657249046	23.7604259109138	21.4826681863168	30.3730840004389
147	419.8574	42.17916	19	11	146	7.3	10.2800000000002	-3.9927999999999	11.028184430812	32.2880674827159	24.5265514362148	24.0709464706405	28.1709955138132
148	421.6525	41.6507	19	11	147	7.35	35.9019999999998	-10.5692000000001	37.4254137270383	24.0639049230782	25.9447042607885	24.537003662304	26.3329378840591
149	422.9909	41.26417	19	11	148	7.4	26.7680000000007	-7.73060000000001	27.8619453800347	24.0177989063091	30.8186663267064	24.8582257288891	26.8967337978389
150	424.0925	40.75977	19	11	149	7.45	22.0319999999992	-10.0879999999999	24.2317306026616	25.8959582540447	25.9482335296103	24.7414053936881	25.4963126824497
151	423.1157	40.78341	19	11	150	7.5	-19.5359999999994	0.472800000000007	19.5417203909987	23.7503427966724	24.6184333012361	25.2078733888721	25.6871875651244
152	424.0754	41.13171	19	11	151	7.55	19.194	6.96599999999989	20.4189811694902	29.3492651706968	29.2421985155898	25.2456229050061	25.1142601052312
153	423.6053	39.88236	19	11	152	7.6	-9.40200000000004	-24.987	26.697336440177	27.8325621361423	28.3490511791587	26.0311465121138	24.7894018454467
154	423.7278	37.09222	19	11	153	7.65	2.45000000000005	-55.8028	55.8565572501564	25.2190676961632	26.9866266157002	26.3298275405664	24.5722216026946
155	424.2101	37.77067	19	11	154	7.7	9.64600000000019	13.5690000000001	16.6482154298894	32.5884387771349	24.8281549298166	24.1512110015096	24.6395754382445
156	424.3763	38.04846	19	11	155	7.75	3.32400000000007	5.55579999999992	6.47424819110293	32.9477595616449	26.6553208668305	24.7588862409542	24.0707565104892
157	422.1576	36.23854	19	11	156	7.8	-44.3740000000003	-36.1984	57.2658365743488	24.6239880607036	25.9646943737973	26.4097047461485	24.7151468558851
158	421.606790681836	34.9246257377628	19	11	157	7.85	-11.01618636328	-26.278285244744	28.493940362727	21.8237477234908	26.1175887634391	28.3606404291598	24.812357673161
159	422.0117	34.33911	19	11	158	7.9	8.09818636328032	-11.7103147552561	14.23769974545	28.0915740374978	21.8409887544264	30.3477008624701	26.018931487827
160	422.0277	34.47049	19	11	159	7.95	0.319999999999254	2.6276	2.64701374382521	19.3409499704596	22.354188473409	29.4759455788404	27.7516613156955
161	423.1677	35.97881	19	11	160	8	22.8000000000009	30.1664000000001	37.8133797611381	19.2874179652332	24.8993391806724	29.151643635383	27.2464349539401
162	422.7345	35.46033	19	11	161	8.05	-8.66399999999999	-10.3696000000001	13.5127162391579	19.0579894481491	23.5772109767073	29.1821462414656	28.4084691020728
163	421.3232	35.46662	19	11	162	8.1	-28.2260000000008	0.125799999999998	28.2262803365949	22.8846292233272	28.3722296791609	28.380264904156	28.7399341537648
164	421.8934	35.78799	19	11	163	8.15	11.404	6.42740000000003	13.0905571600295	21.7071043238469	33.7087751092401	25.9110858568785	29.410827542326
165	422.9221	35.43061	19	11	164	8.2	20.5740000000003	-7.14759999999998	21.7802126197154	27.8134719829549	34.1237362278642	26.5478999313827	28.7902147052318
166	421.6314	34.49134	19	11	165	8.25	-25.8140000000003	-18.7854	31.9257552637368	37.4570413930886	31.6479664039356	26.6588448346615	28.6587121206092
167	423.3083	33.06382	19	11	166	8.3	33.5379999999998	-28.5504	44.044554534698	48.359560770331	32.399598109134	25.3593472411298	28.9354297066458
168	426.5851	31.09612	19	11	167	8.35	65.5360000000007	-39.354	76.444127387263	45.3628432324013	30.6429410448728	25.0877116840179	28.1837507159016
169	429.9634	30.98407	19	11	168	8.4	67.5659999999993	-2.241	67.6031540462419	41.5888284840242	29.9811829593306	27.1796372467648	28.2554215438592
170	430.195	30.73538	19	11	169	8.45	4.63200000000029	-4.9738	6.79662493006659	36.9857242353131	30.7416113893565	30.7619172377029	28.202472492835
171	430.8466	30.69608	19	11	170	8.5	13.0320000000006	-0.786000000000016	13.0556815218515	23.8288406966571	28.4183504886507	29.284996519008	28.2540423399011
172	431.5057	31.51531	19	11	171	8.55	13.1819999999993	16.3846	21.0290332911426	11.6028051483301	27.1414835055522	31.5713152991396	28.2511324844001
173	431.3242	31.01418	19	11	172	8.6	-3.62999999999943	-10.0226	10.659709693983	16.1203795463117	21.803193688875	31.4487217954158	28.6725305707358
174	431.6152	30.87252	19	11	173	8.65	5.81999999999994	-2.83319999999996	6.47297630460664	15.2478724932771	20.6504993842896	32.4918275440857	27.7692628845503
175	430.4196	31.72643	19	11	174	8.7	-23.9120000000003	17.0782	29.3844969199749	17.2972427757914	27.4000982475417	33.4292184089541	27.9180276599842
176	430.8308	31.58557	19	11	175	8.75	8.22400000000016	-2.8172	8.69314625667845	19.7775466810929	26.9220266340804	32.5585380002641	28.693528270939
177	431.2712	30.08507	19	11	176	8.8	8.80800000000022	-30.01	31.2758847037139	29.6981936202491	30.7430324891452	31.4611546671431	27.3303532827095
178	430.5926	31.0173	19	11	177	8.85	-13.5720000000003	18.6445999999999	23.0612292204905	38.6798169487716	32.2545025459587	28.0068610026435	29.095130143117
179	431.0169	28.24578	19	11	178	8.9	8.48600000000033	-55.4304	56.0762110003877	38.5961807748837	35.0024721288408	26.1631422252484	29.0979912420283
180	433.9144	25.92135	19	11	179	8.95	57.9499999999996	-46.4886	74.2926135625874	44.1888222024989	36.1168254285516	26.9289994068296	29.5170377117562
181	433.8554	26.33087	19	11	180	9	-1.18000000000052	8.19040000000001	8.27496538723887	44.7314584108246	36.6987255118776	27.3564410444191	29.805593647922
182	436.4681	24.93553	19	11	181	9.05	52.2540000000004	-27.9068	59.2390918417901	40.3067506374325	35.7808258287339	27.3201187273345	29.7042231706138
183	437.7219	25.2335	19	11	182	9.1	25.0760000000002	5.95939999999999	25.7744102621188	33.5538339083317	34.210528316412	28.9647962373157	29.9536207772472
184	438.9687	24.08135	19	11	183	9.15	24.9360000000001	-23.043	33.9526721334272	34.8012702488715	31.6757850662071	29.6274399122221	30.6488519339192
185	438.0763	22.26203	19	11	184	9.2	-17.8480000000002	-36.3864	40.5280299170834	27.372829454969	26.4579005661175	29.2881553885856	30.794710855641
186	437.9279	21.55176	19	11	185	9.25	-2.96799999999962	-14.2054	14.512147089938	23.6895982219994	27.7908554547578	30.7282117072164	30.9746729703997
187	438.4098	22.54597	19	11	186	9.3	9.63799999999992	19.8842	22.0968878722773	23.0448194949818	23.8972049655239	29.3013593242893	31.82067792277
188	438.0772	22.70325	19	11	187	9.35	-6.65200000000027	3.1456	7.35825409727088	19.3619672239033	25.6750899286727	33.1025486022161	30.4109734432374
189	438.2188	24.23315	19	11	188	9.4	2.83199999999965	30.598	30.7287784983392	20.7804406606442	24.2524076956034	31.0163452372917	29.6780851321516
190	439.2207	23.76545	19	11	189	9.45	20.0380000000007	-9.35399999999994	22.1137685616909	20.4215804760789	22.4594853486195	28.2721581858094	30.6378348606303
191	438.1434	23.686	19	11	190	9.5	-21.5460000000007	-1.58900000000003	21.6045142736427	27.660581635346	24.7576979025553	30.326190776836	31.1658692193701
192	438.7538	22.87489	19	11	191	9.55	12.2080000000005	-16.2222	20.3025869494509	25.459995896225	22.8218928198446	27.837131042088	31.8293319622974
193	437.5404	24.68317	19	11	192	9.6	-24.2680000000007	36.1656	43.5532598936065	25.5570034733357	31.9945688880202	28.4585197590786	33.2301773897562
194	438.2164	23.96498	19	11	193	9.65	13.5200000000009	-14.3638	19.7258498027341	28.7349551444663	30.3569054083763	28.8058763237528	33.4984572515921
195	437.756	22.93309	19	11	194	9.7	-9.20800000000099	-20.6378	22.5988064472445	25.2222051636103	30.0864158055014	28.160203302328	33.4137812077099
196	436.5348	24.35549	19	11	195	9.75	-24.4239999999991	28.448	37.4942726292957	36.3285561406944	32.8615260989142	29.3908079405353	33.502870250847
197	436.5861	24.48246	19	11	196	9.8	1.02599999999939	2.5394	2.73883704517059	35.2538149205276	31.7770571186521	32.180201178397	33.9928732954131
198	438.745	20.02334	19	11	197	9.85	43.1780000000003	-89.1824	99.0850147790271	34.6158281376671	31.2419495894845	32.8150858838313	35.441608838777
199	438.2918	19.46695	19	11	198	9.9	-9.06399999999962	-11.1278	14.3521437019002	36.9880970533621	33.3593449519022	33.1930280390548	35.1758109552581
200	439.0349	20.0911	19	11	199	9.95	14.8619999999994	12.483	19.4088725329418	38.3319090736938	33.8609212560365	34.346670314431	33.9915199928136
201	438.1352	22.38903	19	11	200	10	-17.9939999999999	45.9586	49.3556172077708	26.1553430382746	34.0239179785154	34.9752973943212	34.2373213751699
202	438.5471	22.15672	19	11	201	10.05	8.23800000000006	-4.64620000000004	9.45789714682927	31.4648749832769	41.5385095369494	36.3385451972602	33.8582123771082
203	437.5628	23.79369	19	11	202	10.1	-19.6860000000004	32.7394	38.202184601931	33.1060143744059	33.6356028796423	37.4955585421967	34.895809572908
204	438.6396	22.05516	19	11	203	10.15	21.5359999999998	-34.7706	40.8998034269114	31.0597389036687	36.0291506697333	37.369474590962	34.7558354974746
205	438.553	20.67715	19	11	204	10.2	-1.73199999999952	-27.5602	27.614569488587	44.7451100002049	38.6069248233605	37.5394070268342	34.085309596487
206	437.2017	22.09163	19	11	205	10.25	-27.0259999999996	28.2896	39.124239854085	41.11586272101	37.0890686897281	36.2775287944776	34.1873155912819
207	440.6082	20.20461	19	11	206	10.3	68.1299999999999	-37.7404	77.8847526295101	40.5934263561898	40.9000332758684	38.684387266537	34.7312880975814
208	439.8155	19.59042	19	11	207	10.35	-15.8540000000005	-12.2837999999999	20.0559482059566	44.1078352723151	43.7491674949088	37.7806690753379	35.029624027407
209	440.4231	17.77502	19	11	208	10.4	12.1519999999998	-36.308	38.2876216028104	43.1183984757875	41.3796042300218	39.3352766732244	35.395371803772
210	442.6789	17.90128	19	11	209	10.45	45.1160000000004	2.52519999999997	45.1866140692135	37.0549565515319	41.217892797632	39.7108817998177	36.0683246212566
211	444.104	16.95827	19	11	210	10.5	28.5019999999997	-18.8602	34.1770558714466	46.3824722688076	38.5311396104398	38.1484519735038	37.0379152885884
212	445.8747	15.37041	19	11	211	10.55	35.4140000000007	-31.7572	47.5675430082325	42.1657821038538	35.8302649961246	39.8792937121284	41.7182290028736
213	448.8474	13.85941	19	11	212	10.6	59.4539999999995	-30.22	66.6935267923352	38.3279503229489	41.9257352710334	41.3330993867373	49.9350742480073
214	449.4143	14.50639	19	11	213	10.65	11.3380000000006	12.9396	17.2041707780414	33.9438807450921	42.6414026767155	40.7057946711964	59.8160494850262
215	450.1462	15.58063	19	11	214	10.7	14.6379999999999	21.4848	25.9974551646887	34.6055734407173	40.8148387762749	40.010415890646	67.6695500437263
216	449.7131	16.01421	19	11	215	10.75	-8.66200000000049	8.67159999999998	12.2567079821626	37.4689982732592	39.2078352572795	38.9838232420284	71.8057562624008
217	448.1126	17.99141	19	11	216	10.8	-32.0100000000002	39.544	50.8760064863587	43.1170232495772	38.8585541483883	37.2823750167658	78.0952685659328
218	451.4986	15.76839	19	11	217	10.85	67.7200000000005	-44.4604	81.0106509550446	43.301727229601	38.9170312785659	37.2441621709827	83.6099217932857
219	450.5975	17.85429	19	11	218	10.9	-18.0219999999997	41.718	45.4442956596313	44.471789769467	40.031985112371	37.5977155684892	91.5106529251985
220	451.3378	16.7301	19	11	219	10.95	14.8059999999998	-22.4838	26.9209750648076	43.1115348560593	38.80293898366	37.7899789280822	98.1622549082686
221	451.5833	15.85867	19	11	220	11	4.90999999999985	-17.4286	18.1070206814925	40.3650642838725	39.436506873617	39.1005331828556	101.605999093662
222	450.3167	17.66205	19	11	221	11.05	-25.3319999999997	36.0676	44.0747319193207	36.9469469751648	38.7344850374071	47.0979128084869	103.866175122784
223	451.3168	14.45024	19	11	222	11.1	20.0019999999995	-64.2362	67.2782980941104	34.3041507377191	32.562589070932	62.3745899538179	106.160952966494
224	450.2029	15.3272	19	11	223	11.15	-22.278	17.5392	28.3537091160927	34.401223977767	32.5540284602629	82.2626243790904	107.93409449392
225	450.729	15.76643	19	11	224	11.2	10.5219999999997	8.7846	13.7069938775792	34.3574352187548	34.7651190798895	97.7996930606184	111.96333507173
226	450.928	14.85836	19	11	225	11.25	3.98000000000025	-18.1614	18.5923868817321	24.7601138579916	38.9932311084317	107.333983730324	112.540103528509
227	449.0873	16.05006	19	11	226	11.3	-36.8139999999994	23.834	43.8557881242597	28.1611099453611	55.3372714685854	117.506149865329	113.177083523285
228	448.7236	16.94345	19	11	227	11.35	-7.27400000000102	17.8678	19.2916912902942	35.2260874220599	85.8321486290699	129.439174511234	113.525399417281
229	448.8403	14.67852	19	11	228	11.4	2.33400000000074	-45.2986	45.3586895529401	43.5852382390965	124.49326364581	143.686029177173	115.063412668988
230	447.2631	16.55542	19	11	229	11.45	-31.5440000000001	37.538	49.0318812610735	76.3171077184161	156.796447137577	156.61362801672	115.964327060213
231	449.3481	14.37148	19	11	230	11.5	41.6999999999996	-43.6788	60.3881409669148	146.904183400148	175.231460587031	165.06354621382	116.834428451692
232	445.9901	24.18882	19	11	231	11.55	-67.1600000000001	196.3468	207.515135520858	220.825417346259	196.27781469325	167.853056533439	119.571575216215
233	445.69725778664	42.7978694647027	19	11	232	11.6	-5.85684426719922	372.180989294054	372.227069698955	278.366806853094	226.315759951535	170.98880654625	119.759778695764
234	449.127996675216	63.2605090006676	19	11	233	11.65	68.61477777152	409.252790719298	414.964859283492	306.877682934966	254.818029894082	175.162394316644	120.043501512985
235	453.2563	79.58349	19	11	234	11.7	82.5660664956797	326.459619986648	336.738828795248	316.238521668084	278.46213695355	183.916254252813	119.931207949473
236	455.5944	89.45757	19	11	235	11.75	46.7619999999999	197.4816	202.942521376276	305.727336502922	291.133861319208	186.096383814989	120.508366377086
237	455.924300507163	102.169256302375	19	11	236	11.8	6.59801014326035	254.2337260475	254.31932918645	288.810642441906	280.368841598292	189.071792029804	120.149052332782
238	455.033358154122	118.12796308853	19	11	237	11.85	-17.81884706082	319.1741357231	319.671143873144	278.557467054005	256.145464463431	189.806636663579	118.801455404899
239	453.825705547501	134.602829723498	19	11	238	11.9	-24.1530521324205	329.49733269936	330.381388978411	275.39003970345	225.831524987478	192.529109769487	118.443909343684
240	453.205475293919	148.86299557231	19	11	239	11.95	-12.4046050716402	285.20331697624	285.472951855746	244.499161528501	211.03606136805	194.138675192344	118.152703002913
241	454.0768	158.1776	19	11	240	12	17.42649412162	186.2920885538	187.1053846235	206.563592423939	196.961307042947	194.568323720529	118.465247749918
242	456.3948	162.6002	19	11	241	12.05	46.3599999999997	88.4519999999998	99.8649383117014	162.85240753305	181.865769366358	192.045237623943	117.74746083003
243	457.5848	168.99	19	11	242	12.1	23.8	127.796	129.993298350338	143.514655682094	153.297513375623	177.14496743771	117.53406091826
244	459.0798	174.3777	19	11	243	12.15	29.9000000000001	107.754	111.825464523962	118.532574382444	130.240189644892	157.824378646879	117.68486446645
245	462.0678	183.3315	19	11	244	12.2	59.76	179.076	188.78419260097	119.232377204216	109.815213431138	142.062722838328	118.082098068239
246	464.0127	185.758	19	11	245	12.25	38.8980000000004	48.5300000000001	62.1949781252477	100.031434327307	98.00278612185	133.682749023849	119.131407140714
247	463.8764	190.9244	19	11	246	12.3	-2.72600000000011	103.328	103.363952420561	97.6279717567337	103.721633649593	122.791954800234	118.462995512623
248	462.431	191.8182	19	11	247	12.35	-28.9080000000001	17.876	33.9885839657966	76.1157711801813	98.1444704119892	108.163736298565	119.16545536689
249	464.5367	196.3426	19	11	248	12.4	42.1140000000003	90.4880000000003	99.8081516710939	77.4729978612561	89.8172323062803	93.2017895101953	119.915678567619
250	465.3401	200.3235	19	11	249	12.45	16.0680000000002	79.6179999999998	81.2231897182078	88.2108900949711	73.0893843086059	79.691777989107	119.380325701105
251	463.6527	203.3316	19	11	250	12.5	-33.7480000000005	60.1620000000003	68.9811115306217	96.257506496671	70.4041910047504	71.8669492860154	118.579795366287
252	456.8803	199.3568	19	11	251	12.55	-135.448	-79.4960000000003	157.053413589136	82.0064928558269	63.7181402341107	67.641865126622	113.530588181116
253	454.0757	196.9265	19	11	252	12.6	-56.0919999999999	-48.6059999999998	74.221665974296	70.0629974370305	63.0299592215072	64.0793152902688	105.234979896718
254	452.872917279722	196.157403018816	19	11	253	12.65	-24.0556544055596	-15.3819396236798	28.5530834668736	63.3353841482448	56.1633893754989	60.2073346162561	95.0243739567056
255	451.8738	196.5549	19	11	254	12.7	-19.9823455944397	7.94993962367982	21.5057126242257	39.2253903732502	49.5683425470762	52.2479418836649	87.5946990360165
256	450.876	198.0134	19	11	255	12.75	-19.9560000000008	29.1699999999997	35.343045086693	29.8024119463435	45.7311124501807	52.166430466438	83.1281954982819
257	449.5085	199.2222	19	11	256	12.8	-27.349999999999	24.1759999999999	36.5034447141628	30.3202858951709	31.5620966036505	47.8541989954417	77.4082807955047
258	448.1714	199.4438	19	11	257	12.85	-26.7420000000004	4.43200000000047	27.1067738397624	29.073687657122	30.0141601685485	48.5242740702014	69.4417485845561
259	447.0597	198.3535	19	11	258	12.9	-22.2339999999997	-21.8060000000003	31.1424532110108	28.1268407521167	30.5974369262318	47.3022473657511	62.38762730058
260	447.7451	198.0168	19	11	259	12.95	13.7079999999992	-6.73400000000015	15.2727214339809	23.8988028340507	31.4064994587239	44.621976209866	55.7316835308042
261	446.2276	198.2154	19	11	260	13	-30.3499999999997	3.97199999999998	30.6088105616664	30.2259083907535	33.9286699281256	42.591267012045	51.9695687852906
262	446.8117	197.7165	19	11	261	13.05	11.6819999999996	-9.97799999999984	15.3632551238332	30.8745879572927	31.9902577567727	35.0159387382892	49.8671696354751
263	444.0027	196.8585	19	11	262	13.1	-56.1799999999994	-17.1600000000001	58.742301623276	33.7393112603257	34.0185889188955	33.3249923557263	47.0648930642882
264	444.0875	198.5757	19	11	263	13.15	1.69599999999946	34.3440000000004	34.3858510437073	39.7304991041346	38.4411053560033	32.2243692665322	45.0807074124308
265	445.2601	197.673	19	11	264	13.2	23.4520000000009	-18.0540000000002	29.5963379491458	40.0817126794946	39.6756098726557	33.1266752337051	41.0843690248038
266	442.5191	196.3857	19	11	265	13.25	-54.8200000000008	-25.7459999999998	60.5647497807106	37.8112694470375	39.4514215739092	32.573641972715	40.3203707266426
267	443.3682	196.2775	19	11	266	13.3	16.9820000000004	-2.16400000000021	17.1193230006334	46.0076227547138	38.4697808729278	32.024606790775	38.0374584115097
268	444.5487	194.223	19	11	267	13.35	23.6099999999999	-41.0899999999998	47.3900854609904	45.6119084849857	36.6358245429042	30.7197608705468	37.5783142445534
269	442.2398	197.2012	19	11	268	13.4	-46.1779999999999	59.5639999999997	75.3676175820887	39.1723440436839	33.8513016068325	31.5734650909647	36.0325273817382
270	442.7965	198.4649	19	11	269	13.45	11.1339999999996	25.274	27.6177666005054	36.8578490663611	34.8468510086864	31.7715890725014	34.2359118721607
271	441.6468	197.6343	19	11	270	13.5	-22.9939999999999	-16.6120000000001	28.3669275742016	35.4603796387709	31.2186140173044	32.0721882845658	33.0518311233912
272	441.9233	197.6559	19	11	271	13.55	5.52999999999997	0.43200000000013	5.54684811401933	21.6949804589512	32.0589558247774	32.0924741443282	31.4435405831651
273	440.2829	198.8349	19	11	272	13.6	-32.808	23.58	40.4027383230395	24.0817935323871	27.4209328221981	30.0504708383076	30.1237558586347
274	440.1151	199.1156	19	11	273	13.65	-3.35599999999999	5.61399999999992	6.54062168299001	23.2648839909249	24.7058248259261	29.9540802086056	30.6691833629809
275	440.4953	197.1749	19	11	274	13.7	7.60400000000004	-38.8139999999999	39.551831967685	27.2600625831936	23.8675682723471	29.9207961659428	31.4598868745806
276	440.0235	198.2936	19	11	275	13.75	-9.43599999999947	22.3739999999998	24.2823798668907	19.3814860056254	24.6929549952223	28.4743109868471	31.8204457441078
277	439.5608	197.1043	19	11	276	13.8	-9.25400000000081	-23.7860000000001	25.5227410753629	27.7166691929011	25.7151674157286	28.2207178275778	31.6017728809188
278	439.5134	197.1217	19	11	277	13.85	-0.947999999999638	0.348000000000184	1.00985543519825	23.6533430123071	23.465117133711	26.6323544189054	32.111874317736
279	440.8046	195.0858	19	11	278	13.9	25.8240000000001	-40.718	48.2165376193687	26.1210259995196	26.0568588103787	24.7628073977254	32.3042385111236
280	441.7278	195.3554	19	11	279	13.95	18.4640000000002	5.39199999999994	19.2352010647148	24.1702722482636	24.9947413231992	23.8498475344554	32.4255202119069
281	442.2456	193.5991	19	11	280	14	10.3560000000004	-35.1260000000002	36.6207948029535	27.5487482617967	25.7300079563898	23.5123952347374	31.8178313177571
282	442.7987	194.161	19	11	281	14.05	11.0619999999994	11.2380000000002	15.7689723190825	24.3970484278562	24.3824798303782	27.8711424280411	32.4682783587973
283	442.1765	193.5175	19	11	282	14.1	-12.4440000000004	-12.8699999999998	17.902235502864	26.3361396340913	25.8437760156127	26.922519361543	31.5769065855381
284	441.1824	192.2347	19	11	283	14.15	-19.8820000000001	-25.6560000000002	32.4580384496662	25.3389899132599	24.8197899695246	29.1139974594296	31.0346944364703
285	440.9663	193.665	19	11	284	14.2	-4.32199999999966	28.6059999999998	28.9306570958902	24.5946874124928	23.8321267965637	29.7930985154561	30.6308435311773
286	440.6057	192.1249	19	11	285	14.25	-7.21199999999953	-30.8019999999999	31.6350461987965	24.1388037694287	22.3318354742525	31.0672495155005	29.7170778598589
287	441.0506	191.7188	19	11	286	14.3	8.89799999999923	-8.12200000000018	12.0474598152469	25.2425315111929	30.0271174403537	31.1789389710627	30.0683001316548
288	440.2898	191.5417	19	11	287	14.35	-15.2159999999992	-3.54199999999992	15.6228172875437	21.3281139590362	30.379921589375	33.5039877649252	29.2231866450214
289	439.5479	189.7938	19	11	288	14.4	-14.8379999999997	-34.9579999999997	37.9766771584873	19.324681035245	32.1711361084805	33.0350119312825	27.88257145325
290	440.0151	189.8199	19	11	289	14.45	9.34399999999982	0.521999999999707	9.35856933510654	35.4595474682146	34.591455707713	33.0794513513124	28.4447998162749
291	439.8031	188.76	19	11	290	14.5	-4.24000000000092	-21.198	21.6178815798405	36.6210394093213	36.4044910746113	31.5634743509484	28.0966064116725
292	439.008	184.1926	19	11	291	14.55	-15.9019999999998	-91.3479999999998	92.7217919800948	39.099740705768	37.9753981117472	32.8440825732663	28.9402831537987
293	439.6408	183.3279	19	11	292	14.6	12.6560000000006	-17.294	21.4302769930772	47.8547974563897	41.1641995142377	33.1033423327687	28.09391943756
294	439.4789	180.8146	19	11	293	14.65	-3.23800000000006	-50.2659999999997	50.3701836407212	53.4843011139775	41.2502338930404	32.115308664335	28.9340781180296
295	439.2654	178.1665	19	11	294	14.7	-4.27000000000021	-52.962	53.1338530882149	40.4912487552798	42.3267759060611	31.3408908964117	28.564456898419
296	438.662	180.5805	19	11	295	14.75	-12.0680000000004	48.2799999999997	49.7653998677795	45.7073596191542	40.7951132276444	30.9598447328708	28.5968068499878
297	438.5889	179.1946	19	11	296	14.8	-1.46199999999908	-27.7179999999998	27.7565301866063	43.4007270803129	35.6610477061789	31.9158824357319	29.0445576082521
298	439.3947	181.4293	19	11	297	14.85	16.1159999999995	44.6940000000001	47.5108313124491	36.7987543557324	35.8267630761623	31.8140188711373	29.1372340043101
299	437.6665	182.3148	19	11	298	14.9	-34.5640000000003	17.7099999999996	38.8370209465145	28.1059253413113	32.0594812201894	31.0023355087747	28.3044404270914
300	437.6982	183.3205	19	11	299	14.95	0.634000000000015	20.1140000000004	20.1239894653127	30.830846657078	28.0903260851105	33.0397520980944	27.9786274585484
301	438.0124	183.3438	19	11	300	15	6.28400000000056	0.465999999999553	6.30125479567416	25.9461665331705	25.5151983911303	32.6808175886076	28.0777608543738
302	437.9798	185.4126	19	11	301	15.05	-0.652000000000044	41.3760000000002	41.3811367654396	20.718235360066	25.8563667597166	30.0094238795562	28.3566214314596
303	438.6356	186.3626	19	11	302	15.1	13.116	18.9999999999998	23.0874306929115	19.3818978144885	22.4638382280369	29.2653195135769	28.832084452145
304	438.7195	186.9919	19	11	303	15.15	1.67799999999943	12.586	12.6973650809921	22.9244714409492	20.7544371245089	28.7541587766295	29.1297258946281
305	438.115	187.2857	19	11	304	15.2	-12.0899999999995	5.87600000000009	13.4423017374253	20.8818868623551	23.7527282901278	27.3358152813819	28.8584525672888
306	437.0324	187.805	19	11	305	15.25	-21.6520000000003	10.3860000000003	24.0141229279776	18.9815099229034	24.5665219495707	26.1263641844751	29.7035045472014
307	435.4757	187.878	19	11	306	15.3	-31.1339999999996	1.45999999999958	31.168213872469	20.7906388889518	24.3578000529336	26.9101762454415	30.9853386936629
308	434.8484	188.1386	19	11	307	15.35	-12.5459999999998	5.21200000000022	13.5855459956528	28.1235587657671	22.7038759509914	24.770480243695	32.676703270066
309	433.868	187.6688	19	11	308	15.4	-19.6080000000006	-9.39599999999984	21.743009911234	26.2085724581921	25.4488363330696	23.5738689229003	32.3590091640254
310	433.6288	190.1627	19	11	309	15.45	-4.78399999999965	49.8779999999999	50.1069011215021	27.8337132435121	26.5813044776533	22.8778035657845	33.0737576716816
311	432.9079	190.1236	19	11	310	15.5	-14.4180000000006	-0.781999999999812	14.4391913901027	26.4262419790795	26.73752997782	24.5920473577992	33.0320073386115
312	431.4984	191.4923	19	11	311	15.55	-28.1899999999996	27.3739999999998	39.2939177990687	30.1070337771875	27.9639857311664	23.8691602896529	31.5118427118168
313	431.3535	191.1987	19	11	312	15.6	-2.89800000000014	-5.87199999999996	6.54818967348994	25.0390501895395	27.0771222593532	24.5608265715213	31.4794082904605
314	429.8178	189.906	19	11	313	15.65	-30.7140000000004	-25.8539999999999	40.1469689017742	27.2664874974478	26.3933007212918	26.1441431249213	31.7051242050418
315	428.6986	190.436	19	11	314	15.7	-22.3839999999996	10.6	24.766983183262	28.0942582188207	22.0028788414411	26.3760142381659	32.9228501008891
316	428.4305	191.6864	19	11	315	15.75	-5.36200000000008	25.0079999999997	25.5763779296441	27.7280025396268	24.6175727660278	28.447164361532	33.1247893830613
317	430.4417	192.5056	19	11	316	15.8	40.2240000000006	16.3839999999999	43.4327714059332	22.679567665396	23.3805205263721	30.0547949515939	34.7454145121781
318	430.6109	192.6699	19	11	317	15.85	3.38399999999979	3.28600000000051	4.7169112775207	18.9667074933427	26.4177771920512	33.5393876689947	35.2340679358254
319	430.431	193.3931	19	11	318	15.9	-3.59800000000064	14.4639999999998	14.90479453062	21.9686580346078	26.8394499167729	33.7156828192762	35.9723100641206
320	430.6984	193.5502	19	11	319	15.95	5.34800000000018	3.14199999999971	6.20268232299544	18.6667828339236	26.1707239986786	33.1077632452688	36.3118660727361
321	429.8404	195.3892	19	11	320	16	-17.1600000000001	36.78	40.5861306359697	25.1075518444756	30.156798745244	33.3831970886154	36.5667249458181
322	429.5136	196.6951	19	11	321	16.05	-6.53599999999983	26.1180000000002	26.923395402512	30.9993321681499	32.1456041720214	33.0142615440773	37.2139526950965
323	428.0907	197.8712	19	11	322	16.1	-28.4579999999994	23.5219999999998	36.9207563302806	33.3747405040144	40.0016530786363	33.6934970673441	37.8161953624403
324	427.2367	199.9184	19	11	323	16.15	-17.0800000000008	40.9440000000001	44.3636961489914	38.3449394558802	41.0380649172606	34.6560896334541	38.6693524717145
325	426.3375	200.0113	19	11	324	16.2	-17.9840000000002	1.85800000000029	18.0797240023184	45.6244255101192	44.2126476490965	38.5098849203962	39.2878640064497
326	425.2639	203.102	19	11	325	16.25	-21.472	61.814	65.4371253952983	54.8957543127971	42.148821411203	40.1232145816475	39.114131130264
327	425.1229	206.2649	19	11	326	16.3	-2.81999999999925	63.2580000000002	63.3208256737072	51.0767976663713	42.6480025617824	42.5806527789148	38.7189911066722
328	426.0875	210.3155	19	11	327	16.35	19.2919999999992	81.0119999999995	83.27740034367	55.0505547941786	40.9692169426371	45.6976556279557	39.3356098096938
329	425.0258	211.0004	19	11	328	16.4	-21.2339999999995	13.6980000000005	25.2689129168627	45.9527033665258	42.4727293501353	48.370751205341	39.864669184
330	424.6563	212.8615	19	11	329	16.45	-7.39000000000033	37.2219999999999	37.9485096413548	39.6715796134456	50.8490458421139	49.7459285796878	39.4822454594664
331	424.1314	213.7096	19	11	330	16.5	-10.498	16.9619999999998	19.9478682570342	27.0426795724771	50.0896304180511	48.541402533837	41.2211421502476
332	423.8582	215.2818	19	11	331	16.55	-5.46399999999949	31.4440000000002	31.9152069083064	33.8686610338994	53.0157013858081	50.5587451005402	43.160601838398
333	424.4146	216.1207	19	11	332	16.6	11.1279999999999	16.7779999999999	20.1329001388274	46.6475368900491	51.3936581772751	51.0715641533593	44.1708557766257
334	426.5066	218.2288	19	11	333	16.65	41.8399999999997	42.1620000000001	59.398820223974	54.2265574695763	55.7034374934213	51.1945618185077	45.239476384698
335	428.2957	222.9963	19	11	334	16.7	35.7820000000004	95.3499999999997	101.842888922104	66.3598231581707	55.2792095102791	52.1997137747336	50.234179210707
336	429.0435	225.7901	19	11	335	16.75	14.9559999999997	55.8760000000001	57.8429711546701	75.7446367820732	54.9339836564709	49.781097898996	53.6241313859119
337	431.4131	229.7667	19	11	336	16.8	47.3919999999998	79.5319999999998	92.5815353512781	77.5382139529433	58.469487639298	47.3831872617505	56.67869814134
338	432.3503	232.9859	19	11	337	16.85	18.7440000000004	64.384	67.05696825834	63.9108821305091	61.1739113640815	45.1318319503928	59.3723815218117
339	433.5643	236.1814	19	11	338	16.9	24.28	63.9100000000002	68.3667060783246	55.6414098433656	59.91639428688	46.0136555487239	61.010198587425
340	433.9694	237.8173	19	11	339	16.95	8.10200000000009	32.7179999999998	33.7062298099326	50.5791521204254	53.5503817073532	45.856727673664	61.7326162144017
341	434.4932	238.4544	19	11	340	17	10.4759999999999	12.7420000000001	16.4956097189525	46.6031859460899	49.472565379941	49.0590872118798	62.7678529321357
342	437.0272	240.6662	19	11	341	17.05	50.6799999999998	44.2360000000002	67.2702467365774	42.2945746208168	41.7506731376928	53.3069421327187	62.98843618738
343	437.137	238.3099	19	11	342	17.1	2.19600000000014	-47.1260000000001	47.1771373866623	43.1898812841974	38.8700057235104	54.6482144859074	62.571452416243
344	439.4641	238.5663	19	11	343	17.15	46.5419999999995	5.12800000000027	46.8236494519591	43.3037209165164	36.3238736040265	55.8228631359418	61.7657526335557
345	441.129	239.5006	19	11	344	17.2	33.2980000000009	18.6859999999996	38.1827631268357	32.9221941549602	36.4342458370489	61.9584735010177	61.9488830588847
346	441.6031	240.21	19	11	345	17.25	9.48199999999929	14.1880000000003	17.0648078805475	31.136825500931	43.1841907672886	67.1250481901763	60.9299280858983
347	442.1469	239.6675	19	11	346	17.3	10.8760000000007	-10.8500000000004	15.3626129287964	30.3531725872361	48.1443966261394	70.7767435037652	60.7535647761731
348	444.0552	239.7944	19	11	347	17.35	38.1659999999999	2.53800000000012	38.2502941165162	29.6786103899004	48.1225176077332	73.0471074156676	58.8802544665027
349	444.8909	237.8186	19	11	348	17.4	16.7139999999995	-39.5159999999998	42.9053848834849	43.0646606180607	51.7293319850035	73.6496459695091	58.5574966982394
350	446.2203	236.6952	19	11	349	17.45	26.5880000000004	-22.4680000000001	34.8099521401571	63.3665990973187	70.3665652946821	73.7193038491156	57.7946829889405
351	450.2985	237.6983	19	11	350	17.5	81.5639999999996	20.0619999999998	83.9950590213492	65.1082097145354	84.7775310004117	76.9943033304345	57.8376546035378
352	455.0758	241.0636	19	11	351	17.55	95.5460000000005	67.3060000000004	116.872305325086	73.1054913827709	99.8028138698377	75.4181272742199	57.0670687525839
353	457.323	241.7439	19	11	352	17.6	44.9439999999993	13.6059999999998	46.9583472026	111.054520199464	107.224209107825	74.0713406791266	56.8350810837733
354	460.1815	244.745	19	11	353	17.65	57.170000000001	60.0220000000002	82.8917932246621	126.490401382763	110.975418334992	72.3369434486037	55.8001319248899
355	451.1078	238.1321	19	11	354	17.7	-181.474000000001	-132.258	224.555096223622	136.239028642357	111.004361861182	71.6980523430358	53.7264689576738
356	446.4664	244.72	19	11	355	17.75	-92.8279999999995	131.758	161.174464937843	149.340208501114	110.80441589358	72.0787582728005	52.6160460492794
357	438.1863	244.8255	19	11	356	17.8	-165.602	2.11000000000013	165.615441623056	148.845345287213	102.6918579223	74.1239422905958	50.874097068997
358	435.2184	249.6017	19	11	357	17.85	-59.3580000000009	95.5239999999998	112.464246496387	110.954203522901	100.02016375052	72.6286769826125	49.5770376276394
359	431.6571	247.735	19	11	358	17.9	-71.2259999999992	-37.3339999999996	80.4174771551549	95.1184304043982	92.9445549122038	71.1013378477549	49.0248016169203
360	430.8028	246.202	19	11	359	17.95	-17.0860000000005	-30.6600000000003	35.0993874020621	69.1446872022439	73.0295393913895	69.732638304217	49.0923923547742
361	427.4925	248.6207	19	11	360	18	-66.2059999999997	48.374	81.9955993453305	50.700118999926	59.3799855451894	66.6162219951958	49.0709039313152
362	425.7502	249.0194	19	11	361	18.05	-34.846	7.97399999999982	35.7467256122851	37.0437645371951	48.4450707113539	60.8271953724491	48.9186859448368
363	424.997	248.3434	19	11	362	18.1	-15.0639999999999	-13.5199999999998	20.2414054847975	35.1048752598784	38.0331448574003	59.0219476816392	49.4967607427419
364	424.6217	248.8202	19	11	363	18.15	-7.50600000000077	9.53599999999994	12.1357048415002	23.6415406859807	31.227257360518	55.7774007138379	50.6078365735235
365	423.6723	247.9763	19	11	364	18.2	-18.9879999999994	-16.8779999999998	25.4049410154791	27.7454542204639	28.4609147472518	45.4944644143299	50.6860566219414
366	423.157	249.0975	19	11	365	18.25	-10.3060000000005	22.4239999999998	24.6789264758417	25.3661707148747	22.4280280968112	38.1070439083825	51.5669458225995
367	423.1824	246.2843	19	11	366	18.3	0.507999999999811	-56.2639999999999	56.266293284701	25.410750183841	18.9625328225979	30.9714506342289	52.7581061371851
368	423.0883	246.6908	19	11	367	18.35	-1.88199999999938	8.12999999999988	8.34498795685145	21.8169542346251	18.0237316127584	26.1069678396111	53.8753683386772
369	422.4704	246.6969	19	11	368	18.4	-12.3580000000004	0.122000000000071	12.358602186332	21.2145155076418	18.6102465154721	24.3999572643315	55.859112476659
370	422.5796	246.3415	19	11	369	18.45	2.18400000000088	-7.10800000000006	7.43596126939918	10.1796114247319	17.9593894372702	24.4654808604328	57.3647306333403
371	421.9754	245.4423	19	11	370	18.5	-12.084000000001	-17.9840000000002	21.6667328409253	10.6812925106421	16.8341022715757	21.147504532196	56.8232509301338
372	421.9608	245.3897	19	11	371	18.55	-0.291999999999462	-1.05199999999968	1.09177287015158	11.8097428471031	13.4978305571038	22.4192446154537	55.6351924440865
373	422.5022	245.3526	19	11	372	18.6	10.8280000000002	-0.742000000000189	10.8533933864025	14.1018246399153	14.1807908218219	24.9221808063572	55.2336497869651
374	421.6024	245.3317	19	11	373	18.65	-17.9960000000005	-0.417999999999665	18.0008538686369	12.4536890355096	17.5726571681449	28.8787296984433	55.156170226618
375	422.3655	244.7746	19	11	374	18.7	15.2620000000002	-11.1420000000004	18.8963702334606	16.8160496894758	20.4700469736139	29.6740609008469	50.0863979694133
376	422.7531	244.2265	19	11	375	18.75	7.75200000000041	-10.9620000000001	13.4260548188963	17.6802891330018	19.8669809675807	31.0551333723984	48.5603524391724
377	421.672	243.8488	19	11	376	18.8	-21.6219999999998	-7.55399999999952	22.9035761399827	23.3355714891866	25.8759564083095	31.3922699837745	46.6538040521644
378	422.4291	243.8985	19	11	377	18.85	15.1419999999996	0.994000000000028	15.1745906040324	26.8382693073126	31.8206299999561	35.1220596947419	47.6478152384906
379	420.8511	242.2062	19	11	378	18.9	-31.5600000000006	-33.8460000000003	46.2772656495613	27.2802728996519	39.1472128814146	40.6168871055631	46.1507304158702
380	422.6069	241.7252	19	11	379	18.95	35.1160000000004	-9.61999999999989	36.4098593240901	34.9358631271432	41.3887323644236	44.9968229624636	46.9212322902299
381	422.9626	241.029	19	11	380	19	7.11400000000026	-13.9240000000001	15.6360727805932	45.9609708669104	45.2761644732211	47.0302798650719	47.0466756431223
382	422.6844	237.9826	19	11	381	19.05	-5.56400000000053	-60.9280000000001	61.1815272774391	54.9588542736426	49.2867094104451	50.4431895157239	47.4643235383307
383	423.737	234.6289	19	11	382	19.1	21.0520000000008	-67.0740000000001	70.3001293028686	55.9391954215347	56.0633285676619	51.445351892291	49.183412204508
384	424.9999	230.2438	19	11	383	19.15	25.258	-87.7019999999999	91.2666826832223	63.2720560467903	63.6611170429812	54.534939739398	50.2405618659814
385	425.6165	228.2724	19	11	384	19.2	12.331999999999	-39.4279999999998	41.3115650635504	63.6375556937471	69.5235989513133	54.6783315244967	50.5511144386851
386	425.7266	225.6597	19	11	385	19.25	2.20200000000091	-52.2540000000004	52.3003759068713	66.1656862684135	74.193578762563	59.0136609699622	50.4642475397213
387	427.0348	222.7937	19	11	386	19.3	26.164	-57.3199999999997	63.009025512223	72.3633798123199	75.0104226231384	62.3361574700999	49.7072942036666
388	430.2444	220.1676	19	11	387	19.35	64.1919999999993	-52.5220000000002	82.9407821762005	83.1080024810919	71.0700737846259	69.1886626373702	50.055855283907
389	434.1329	224.8841	19	11	388	19.4	77.7700000000004	94.3299999999999	122.255150402754	85.1151014783357	69.9226665973814	67.9015035674091	49.9503442535392
390	437.6183	228.1138	19	11	389	19.45	69.7079999999994	64.5940000000002	95.0346784074105	86.3832895525296	67.9679306845698	69.376983720027	50.4508002101302
391	440.6993	228.5848	19	11	390	19.5	61.6200000000003	9.42000000000007	62.3358708930905	75.9744613008383	72.7511574667033	72.9458467540487	50.9485070788245
392	443.6414	230.4199	19	11	391	19.55	58.8419999999996	36.7020000000002	69.3499658831926	67.4819533824429	75.3856055297546	72.5094024612077	51.6470566521335
393	445.1697	230.6453	19	11	392	19.6	30.566	4.50799999999958	30.8966409177438	52.8278588880476	82.3139967070784	73.4446436026587	51.8404411413669
394	448.285	233.1377	19	11	393	19.65	62.3060000000009	49.8480000000001	79.792610810777	60.3872134550709	72.1418900918368	71.6023940335195	51.7394684911104
395	448.5128	232.0736	19	11	394	19.7	4.55600000000004	-21.2819999999999	21.7642059354344	64.3879215069796	69.2303684887407	71.4281679765233	51.8404899307376
396	452.3252	235.3189	19	11	395	19.75	76.2479999999994	64.9060000000003	100.132643728207	88.6535321133184	71.6981147455343	69.8733617070443	52.3063328475187
397	455.5656	238.3946	19	11	396	19.8	64.8080000000004	61.5139999999997	89.3535061427363	76.8018268012308	70.008382299277	68.0223184235587	52.3513462391067
398	462.6815	241.0955	19	11	397	19.85	142.318	54.0179999999998	152.224693949438	85.6328780894337	75.8192134206915	64.9896508730721	52.7328816267855
399	462.7942	242.116	19	11	398	19.9	2.25399999999922	20.4100000000005	20.534084250339	83.0090160359977	73.2821214696576	59.2838014015154	52.7354760665382
400	459.5304	241.6566	19	11	399	19.95	-65.2760000000001	-9.18800000000033	65.9194623764485	75.6288430915743	74.8884052684768	55.9047774577969	52.0345636047989
401	455.9571	239.1747	19	11	400	20	-71.4659999999992	-49.6379999999999	87.013333461027	62.9848947280646	66.9955659473852	54.8667342925771	52.1226019694407
402	453.8988	237.5494	19	11	401	20.05	-41.1660000000006	-32.5060000000002	52.4526414206193	69.7624161380843	60.6590313173629	52.8509237885431	51.0831031558212
403	450.4458	240.3568	19	11	402	20.1	-69.0599999999995	56.148	89.0049521318895	64.14393244752	47.6653050390658	52.2355303904429	49.8553581558425
404	449.1158	242.7307	19	11	403	20.15	-26.6000000000008	47.4780000000004	54.4216913004372	50.9821158587727	46.4257127111939	48.9439972428228	49.0470908749707
405	449.0701	240.8399	19	11	404	20.2	-0.913999999999078	-37.8160000000003	37.8270439236272	45.6892195431514	42.5791864268531	49.0026483369785	48.884190282908
406	448.2733	241.5393	19	11	405	20.25	-15.9360000000004	13.9879999999999	21.2042505172904	32.3457153500669	38.0353538396198	45.5990047250752	48.5405715701689
407	448.0956	240.2521	19	11	406	20.3	-3.55400000000031	-25.7439999999997	25.9881598425126	23.0890092843035	35.6934652778093	42.3665350081135	47.3433774456
408	447.0497	240.6367	19	11	407	20.35	-20.9180000000003	7.69199999999955	22.2874311664671	21.0144404061861	28.6518473601942	36.2771006162008	45.9851377752264
409	447.4251	240.4797	19	11	408	20.4	7.50800000000027	-3.13999999999965	8.13816097162017	25.0885918204669	24.605873015988	37.5694485656673	43.1233890295438
410	446.0693	240.2649	19	11	409	20.45	-27.1159999999998	-4.29599999999994	27.4541995330402	25.6977110124672	23.1168914054801	34.6921434895709	41.2847243822724
411	446.166	238.1884	19	11	410	20.5	1.93399999999997	-41.5300000000002	41.5750075886946	24.9579793703215	24.2024435027651	31.2993571848328	40.484711566131
412	445.2072	237.0984	19	11	411	20.55	-19.1759999999999	-21.8000000000001	29.0337558025137	26.1227367476726	24.0740386988642	29.6568038504348	39.9309745090316
413	445.006	236.191	19	11	412	20.6	-4.02400000000057	-18.1479999999999	18.5887729557387	25.2193424047742	24.8888961933359	26.2660727090262	42.1573079070967
414	445.0806	235.4969	19	11	413	20.65	1.49200000000064	-13.8819999999998	13.9619478583755	23.3162951850633	28.7131844201407	26.4917877164219	44.0168282504577
415	443.9415	235.6301	19	11	414	20.7	-22.7819999999997	2.66399999999976	22.9372278185483	22.4503663852613	26.8051005522887	26.3402125892927	47.5954867543444
416	442.5129	236.3572	19	11	415	20.75	-28.5720000000003	14.5420000000001	32.0597714901405	24.8198130163503	24.5633605300458	27.2077814332936	48.0978027664542
417	442.2007	237.5523	19	11	416	20.8	-6.24400000000037	23.9019999999999	24.7041118035035	31.3036320926089	23.6201424230603	26.6644364676413	46.4127028667355
418	442.7278	236.1247	19	11	417	20.85	10.5420000000004	-28.5520000000002	30.4360061111839	28.3908586998032	23.8802980578582	26.9806246773808	44.7046126197315
419	440.4381	235.7569	19	11	418	20.9	-45.7939999999996	-7.35599999999977	46.3810432396681	25.8104258750283	28.3777024168557	26.9629766575723	46.1861652944087
420	440.3599	235.3456	19	11	419	20.95	-1.56400000000076	-8.22600000000023	8.37336085451989	24.7899184608593	29.5635337731054	26.664671306748	45.7527159071334
421	439.7845	236.1114	19	11	420	21	-11.508	15.3160000000003	19.157607366266	22.9407830993661	30.213119363822	26.1026888396848	47.9675218833176
422	438.9752	235.5586	19	11	421	21.05	-16.1860000000001	-11.0559999999998	19.6015747326586	25.4517727411026	29.2548342364183	27.0110252295201	49.9421183131608
423	438.4685	234.6281	19	11	422	21.1	-10.1339999999993	-18.6100000000005	21.1903293037179	30.7362088464075	29.0723531614256	32.0790854237505	51.1284824235165
424	439.1471	237.4957	19	11	423	21.15	13.5720000000003	57.3520000000002	58.9359914483504	34.6158128526158	25.2127688950039	39.0896592580926	51.5885928399023
425	438.5079	235.8776	19	11	424	21.2	-12.7840000000003	-32.362	34.7955413810449	33.7197500119774	26.5242420612074	46.1883251717104	52.0132981431011
426	437.0174	234.655	19	11	425	21.25	-29.8099999999999	-24.452	38.5556273973073	35.2039232234851	27.6420171493239	50.5966008078332	52.344328460509
427	437.7733	234.6707	19	11	426	21.3	15.1179999999999	0.314000000000192	15.1212605294664	24.9737650489053	30.4019080359798	50.4588707253574	51.8974151508694
428	436.5448	235.4037	19	11	427	21.35	-24.5699999999999	14.6599999999995	28.6111953612565	22.3122752760072	40.2778727896428	53.1321246232622	52.2849990274969
429	436.2184	235.6158	19	11	428	21.4	-6.5280000000007	4.24200000000042	7.78520057545165	20.6682214460319	49.8016160993295	54.8028820231501	52.6932820974716
430	435.2967	235.0637	19	11	429	21.45	-18.4339999999997	-11.0419999999999	21.4880925165541	27.0840660599822	62.8131165703154	56.813288324696	52.1887486768982
431	433.791	235.2466	19	11	430	21.5	-30.1139999999998	3.65799999999979	30.3353582474311	45.3518223558004	70.9800822518444	64.6356865818023	51.4164190357301
432	436.1032	235.7193	19	11	431	21.55	46.2440000000004	9.45400000000006	47.2004835992179	74.6294671497537	71.6629072142965	70.2274327758869	50.9774399171735
433	440.2432	240.0587	19	11	432	21.6	82.7999999999997	86.7879999999997	119.949976840347	103.313957864624	77.1918960850987	75.9908921380069	51.4264401632248
434	445.7004	245.5032	19	11	433	21.65	109.144	108.89	154.173424545218	121.291943057657	84.3929951512963	76.6853979633828	51.3917988219593
435	451.5811	251.283	19	11	434	21.7	117.614	115.596	164.910546090903	116.241748368611	87.1023345881846	77.6863836969094	51.3355444914815
436	456.7286	254.3876	19	11	435	21.75	102.95	62.0920000000001	120.225284212598	109.031969814397	101.629356014281	77.4808754877244	51.4529401105824
437	456.6901	255.4844	19	11	436	21.8	-0.769999999999982	21.936	21.9495101539875	94.1565231528388	110.052957515794	77.1303938340976	51.5199381115796
438	460.884	255.5828	19	11	437	21.85	83.8780000000008	1.96799999999996	83.9010840692785	70.8907113117457	111.703911486371	77.5893733776131	51.7417093433432
439	464.6455	254.2525	19	11	438	21.9	75.2300000000002	-26.6059999999999	79.7961912374271	81.9667689709046	103.569179827436	78.4235875373709	51.2966396168617
440	466.9586	254.9941	19	11	439	21.95	46.2619999999993	14.8320000000001	48.5814868854375	103.864166662977	92.5596508235035	77.7128260470483	52.0246953556838
441	475.7001	255.8184	19	11	440	22	174.830000000001	16.4859999999999	175.605572508392	114.375853158345	83.9816687236045	76.7301492317754	52.3118863646005
442	469.6655	253.216	19	11	441	22.05	-120.692	-52.0479999999998	131.43649861435	112.981836502033	82.5978804538986	74.943854604827	52.5619581230752
443	465.188	248.0677	19	11	442	22.1	-89.5500000000004	-102.966	136.459516546117	114.228590335261	77.9868506701275	70.7737949026992	52.5258800500998
444	462.099	246.1397	19	11	443	22.15	-61.78	-38.5599999999999	72.8261079558697	85.9965684763044	72.4541799234455	63.693938385826	52.6993800187334
445	459.5455	245.144	19	11	444	22.2	-51.0699999999997	-19.914	54.8152560515772	61.3315942448201	68.323317505912	56.4827638112526	52.9157542516812
446	457.8333	244.958	19	11	445	22.25	-34.2439999999999	-3.72000000000014	34.4454632136076	41.5978481819101	51.8309424492701	52.3092794133315	53.7359319125525
447	457.6057	245.2937	19	11	446	22.3	-4.55199999999991	6.71400000000006	8.11162745692872	31.9265233448576	39.8347516938601	52.5810054978018	53.9732703693339
448	456.8773	243.5502	19	11	447	22.35	-14.5680000000004	-34.8700000000002	37.7907862315675	22.4180446765627	29.8436783190274	50.3512940634242	53.8891964520836
449	456.3595	244.6587	19	11	448	22.4	-10.3559999999993	22.1700000000004	24.4694837706071	17.6653164222357	23.8186969442159	47.7903972105732	54.6255092125229
450	456.1218	244.9339	19	11	449	22.45	-4.75400000000036	5.50399999999968	7.27286271010253	18.3379091429001	20.4058767990017	47.2361023866717	54.7062298600175
451	455.5945	244.849	19	11	450	22.5	-10.5460000000005	-1.69800000000009	10.6818219419728	18.0895084561447	20.6368901030585	39.9880861473988	54.8848775695187
452	455.3573	244.3266	19	11	451	22.55	-4.74399999999946	-10.4479999999995	11.4745910602507	15.7108705435742	22.564130541705	34.8964834702635	54.7411486515043
453	453.7014	243.5536	19	11	452	22.6	-33.1180000000006	-15.4600000000005	36.5487827977904	18.3937089214407	22.7157374567209	29.0608679621927	52.7769963996875
454	454.1401	243.1031	19	11	453	22.65	8.7740000000008	-9.00999999999954	12.5762942077547	23.6084637838813	23.126614497701	28.7133620740841	50.6913695594282
455	454.4647	242.121	19	11	454	22.7	6.49199999999951	-19.6420000000001	20.6870545994348	26.7903519405099	26.1488872674314	28.1451248064529	46.8767404313492
456	454.6877	243.9452	19	11	455	22.75	4.46000000000026	36.4839999999998	36.7555962541759	27.3419664572971	28.1452298455275	29.9909883373806	45.1352254665715
457	454.1003	242.7084	19	11	456	22.8	-11.748	-24.7359999999998	27.3840318433935	30.5423584518277	29.9582152466668	30.8161469045703	45.1029388720776
458	454.9491	244.481	19	11	457	22.85	16.9759999999997	35.4519999999997	39.3068553817265	33.9040656134222	28.2780576053579	30.189019526554	43.0926193531582
459	454.7794	243.0622	19	11	458	22.9	-3.39399999999955	-28.3760000000001	28.5782541804079	32.6819959071738	33.6080272039522	30.8274308876749	41.986108679587
460	455.7585	244.661	19	11	459	22.95	19.5820000000003	31.9760000000002	37.4955904074069	33.1260785528238	35.8843728139042	31.6996336729867	42.4311367999298
461	455.5806	243.1391	19	11	460	23	-3.55800000000045	-30.4379999999998	30.645247722934	29.2141487534188	39.3450865717028	33.0396059072619	40.34393882603
462	457.0062	242.7407	19	11	461	23.05	28.5119999999995	-7.96800000000019	29.6044450716438	36.6736959560767	39.0681632674356	34.5384426981815	40.4666376416771
463	457.4496	243.6229	19	11	462	23.1	8.86799999999994	17.6439999999997	19.7472063847013	37.8646800143862	37.6623015963871	34.7801978966759	41.9194091672913
464	460.6985	244.1649	19	11	463	23.15	64.978000000001	10.84	65.8759901936975	46.0081772362317	38.5282472776488	37.6888007330304	41.5491711004912
465	462.8397	244.5325	19	11	464	23.2	42.8239999999994	7.3520000000002	43.4505106989544	45.0102479820474	37.2503800785421	37.2707170514458	40.974893481695
466	465.5544	246.8481	19	11	465	23.25	54.2939999999999	46.3119999999998	71.3627338321618	46.1104544393555	37.9339819689963	37.9611715198114	40.37016439442
467	466.026	247.9849	19	11	466	23.3	9.43200000000047	22.7360000000004	24.6147988007221	40.3827985992208	39.1186701496961	37.6248722463535	41.3725127300602
468	467.1402	247.3914	19	11	467	23.35	22.2839999999997	-11.8700000000001	25.2482386712417	36.636080142698	41.2823381879939	35.8339446428921	41.6154077154893
469	468.8966	246.7736	19	11	468	23.4	35.1279999999997	-12.3560000000003	37.2377109930241	29.8597867017609	41.7695742621086	36.1818201486008	41.9011316621612
470	470.0983	247.0621	19	11	469	23.45	24.0340000000003	5.76999999999998	24.7169184163402	33.2270923173448	38.6570612889874	37.6261712131879	42.513181363885
471	471.2972	245.6217	19	11	470	23.5	23.9779999999996	-28.8079999999997	37.4812666274762	36.4542219366322	36.5772564679201	40.6997915046612	44.1926991748234
472	473.2322	244.8792	19	11	471	23.55	38.7	-14.8500000000001	41.4513268786418	43.1563499249963	36.1815812252713	46.0367918130907	45.2107100178687
473	475.2986	244.9867	19	11	472	23.6	41.3280000000009	2.15000000000032	41.383886767679	40.6780424352768	34.0055876893971	54.77795037239	45.3810466203615
474	478.7743	244.3288	19	11	473	23.65	69.5139999999992	-13.1580000000002	70.7483509348444	43.2947262340793	33.8353930195528	54.3849801268983	45.7388078619497
475	479.222	243.9053	19	11	474	23.7	8.95399999999995	-8.4699999999998	12.3253809677428	39.1360701331978	38.0019623478337	53.804662156937	46.8710388359799
476	478.3937	241.5166	19	11	475	23.75	-16.5659999999991	-47.774	50.5646856214886	31.556953442162	43.4656010403261	50.7493404514594	46.5964454161129
477	477.4185	241.857	19	11	476	23.8	-19.5040000000006	6.80799999999977	20.6580463742344	24.5144361141094	52.9549134764852	51.9288785555502	46.8575352486165
478	477.5549	241.9657	19	11	477	23.85	2.72799999999961	2.17399999999998	3.4883033124999	35.3258822603907	68.273562556786	53.0417959044245	47.5233240076619
479	478.8519	240.7513	19	11	478	23.9	25.9400000000005	-24.2880000000002	35.5357642945813	43.6364758465729	67.0003859916881	52.9748324366476	48.1478396664888
480	480.6591	237.9673	19	11	479	23.95	36.1440000000005	-55.6799999999998	66.3826116991492	66.7737568197726	68.9522630248867	53.3267290547833	49.4575158961001
481	484.7223	235.7983	19	11	480	24	81.2639999999999	-43.3799999999997	92.1176535523998	104.99017167141	64.9214244349988	55.3457924423849	49.3616757685348
482	479.0868	231.9622	19	11	481	24.05	-112.710000000001	-76.7220000000003	136.344451240233	109.486335869267	67.676175885829	55.8829773375559	48.8685860021562
483	470.4674	236.4733	19	11	482	24.1	-172.388	90.222	194.570377570687	102.578643789383	72.0780041194519	55.9818953440471	48.7965815769602
484	467.6365	235.8402	19	11	483	24.15	-56.6179999999997	-12.6619999999997	58.0165852838648	86.2063730234246	72.1142718537424	53.788814990869	48.0453455899459
485	466.1827	235.1909	19	11	484	24.2	-29.076	-12.9860000000002	31.8441512997286	68.5785949518854	68.6514957617329	56.4713606205139	48.7222500989946
486	466.1538	234.6789	19	11	485	24.25	-0.578000000000429	-10.24	10.2562997226095	39.1658365674937	67.2259838444437	55.2317193124143	47.663276790065
487	465.3663	232.4009	19	11	486	24.3	-15.7499999999993	-45.5599999999998	48.2055608825368	34.7422078382179	58.8110411986266	56.0901982508795	48.5776866898322
488	465.7109	230.0507	19	11	487	24.35	6.89199999999914	-47.004	47.5065856487286	34.7243477340831	43.6902281313081	59.2127033724316	50.166154789778
489	465.5061	228.2675	19	11	488	24.4	-4.09599999999955	-35.6639999999999	35.898441637486	48.2455946654627	40.5772439900499	60.1138591843768	51.6226154334178
490	464.5467	227.0024	19	11	489	24.45	-19.1880000000003	-25.3020000000004	31.7548507790547	49.0434874453677	43.9904582161412	61.2888605790123	52.0561223862702
491	467.0654	224.0338	19	11	490	24.5	50.3740000000005	-59.3719999999996	77.8625343795076	48.2146196951225	45.5420141898299	58.0235600324085	52.3438291518412
492	464.9442	222.5135	19	11	491	24.55	-42.4239999999998	-30.4060000000004	52.1950247820614	46.4122801418819	44.50422061593	51.7003801912217	52.9662343268831
493	467.0457	221.9802	19	11	492	24.6	42.0299999999997	-10.6659999999999	43.3622468975026	53.2565686981993	46.3474026254113	42.8152127815305	52.88200996875
494	468.3614	221.7042	19	11	493	24.65	26.3139999999999	-5.52000000000021	26.8867438712834	42.838433714197	48.1134465150112	41.7057110529934	52.8833344634279
495	468.1526	218.412	19	11	494	24.7	-4.17599999999993	-65.8439999999996	65.9762935606415	39.9649537864922	53.9262253962916	43.6398380410521	54.4461517725267
496	468.3258	217.1351	19	11	495	24.75	3.46400000000017	-25.5380000000002	25.771859459496	44.4801855557002	48.8211362203733	44.5772131286706	59.2499525073813
497	466.4499	216.8936	19	11	496	24.8	-37.518	-4.83000000000004	37.8276251435377	49.8146128881404	44.5897191838168	45.2264948241142	61.4898778399075
498	465.2012	219.9449	19	11	497	24.85	-24.9740000000008	61.026	65.9384057435425	54.5958820943839	41.9401974317529	47.2905136751315	62.4384002822463
499	465.1301	222.6219	19	11	498	24.9	-1.42199999999889	53.5400000000004	53.5588805334843	54.8038387265496	42.8341781159369	50.2703984301879	61.8454419758606
500	466.1118	218.2363	19	11	499	24.95	19.6339999999998	-87.7120000000002	89.8826395918591	49.2144845811413	43.289217865963	50.7855157177571	62.0860171952915
501	465.7092	219.515	19	11	500	25	-8.05200000000013	25.5739999999997	26.8116426203243	39.4002093078056	43.6124120675113	49.3418658612975	61.2459342450482
502	466.1778	219.6715	19	11	501	25.05	9.37199999999962	3.13000000000045	9.88085441649636	35.8537433437334	45.9487690322984	50.0494913162104	58.6295290294067
503	465.4051	219.3336	19	11	502	25.1	-15.4539999999997	-6.75800000000038	16.8670293768641	31.9825536375421	48.2336247248518	49.782124593453	54.3669483457891
504	464.9498	217.6011	19	11	503	25.15	-9.10600000000045	-34.6499999999997	35.8265507131232	32.4209854084731	52.4273503453647	51.9778539359868	53.6292854832448
505	467.8635	215.6148	19	11	504	25.2	58.2740000000001	-39.726	70.5266910609027	42.6830534834554	47.6448060392227	52.4209429245394	53.5018759881505
506	468.153	214.1938	19	11	505	25.25	5.79000000000065	-28.4199999999998	29.0038014749791	57.0670401418979	49.8625955022218	63.2681857023483	54.3011622882848
507	470.2182	211.9364	19	11	506	25.3	41.3040000000001	-45.1480000000004	61.191194791408	69.0009573469959	55.509263448604	66.8895574289355	54.5858021063517
508	471.095	207.5845	19	11	507	25.35	17.5360000000001	-87.038	88.7869626690766	63.3070584409033	57.6240517551532	65.6640971920611	53.8641067908406
509	473.6413	203.5453	19	11	508	25.4	50.9259999999995	-80.7839999999999	95.4961367386133	67.3042055959705	61.1215297560366	63.5770247673445	54.8385537237366
510	471.709	204.3749	19	11	509	25.45	-38.646	16.592	42.0571965304393	68.3354734137525	61.5526679831158	62.8831738115707	55.1594976766177
511	474.0803	203.761	19	11	510	25.5	47.4260000000004	-12.278	48.9895372503154	58.1810633684084	82.9239593371853	64.4683084576879	54.3309577348186
512	475.18	200.6312	19	11	511	25.55	21.9939999999997	-62.5959999999998	66.3475338803181	53.2421021650773	87.8303458255727	65.5586778675917	55.0864109154832
513	476.4896	199.2536	19	11	512	25.6	26.1919999999998	-27.552	38.014912442356	59.7982775253283	83.0945696592703	65.9186839100477	56.4023766981535
514	472.9704	199.6374	19	11	513	25.65	-70.3840000000002	7.67600000000016	70.8013307219577	98.5437130784001	74.7266991893243	65.5528599134962	57.5346867033504
515	472.5652	195.9175	19	11	514	25.7	-8.10399999999959	-74.3980000000005	74.8380733316944	107.325218237393	78.1215415839187	63.363913935249	56.6728446076635
516	479.4143	185.8991	19	11	515	25.75	136.982	-200.368	242.716715015674	108.008075950132	79.074021413154	64.0251114478991	57.1862318625321
517	483.5104	182.2096	19	11	516	25.8	81.9219999999996	-73.7900000000002	110.255059675282	96.2112962135713	75.6080922865794	63.9451093885892	57.0457694065755
518	483.1261	180.1741	19	11	517	25.85	-7.68599999999992	-40.7099999999997	41.4292010060534	96.4448056425091	74.2133160649421	60.4376999065497	56.2306389171455
519	482.9391	180.7346	19	11	518	25.9	-3.74000000000024	11.2099999999998	11.8174320391529	59.604329747908	69.9841900709558	59.4067090172853	56.4476376779555
520	481.7872	177.1131	19	11	519	25.95	-23.0380000000002	-72.4299999999999	76.0056204763832	43.8909663357661	65.1751598873822	59.5334796354783	54.8943209836541
521	479.0277	176.141	19	11	520	26	-55.1900000000001	-19.4420000000002	58.5143355426686	40.418556179752	45.1262635586128	59.3200496083397	55.1128933778517
522	477.6355	175.3846	19	11	521	26.05	-27.8440000000001	-15.1279999999997	31.6882426145723	43.7570839283403	40.0598729516057	60.123330514756	55.1774724386521
523	478.2246	174.3353	19	11	522	26.1	11.7820000000006	-20.9860000000003	24.0671502259829	33.9055141322552	37.7808301538291	63.022628802854	55.4092289597092
524	476.9299	173.7388	19	11	523	26.15	-25.8940000000007	-11.9299999999998	28.5100707820944	30.6481973693176	44.0867188452463	63.0915194707141	55.7262345223253
525	475.8007	173.0222	19	11	524	26.2	-22.5839999999994	-14.332	26.7477714959578	36.2287795674454	40.945417687038	60.9247462907876	54.2290259080042
526	474.5384	171.3297	19	11	525	26.25	-25.2459999999996	-33.8499999999999	42.2277517279807	35.1431041279062	39.5660778035253	51.1042780227158	54.6154503907514
527	477.5173	171.2671	19	11	526	26.3	59.5779999999991	-1.25200000000007	59.5911536052113	44.4163537621523	44.6385687429326	47.2019813842155	53.5304551120887
528	477.4604	170.3369	19	11	527	26.35	-1.13799999999969	-18.6039999999997	18.6387730282867	47.9853212418207	51.8319415407659	46.7971806422298	52.0795237201237
529	480.3268	167.9286	19	11	528	26.4	57.328	-48.1660000000005	74.8763189533249	48.483958237733	56.1988488704724	49.3182505885665	49.8474631563379
530	481.8034	166.258	19	11	529	26.45	29.5320000000004	-33.4119999999996	44.5926088942999	53.0483579184198	56.674332694193	46.9054681557376	50.5564982100672
531	481.8481	164.0224	19	11	530	26.5	0.893999999999551	-44.7120000000001	44.7209367075423	68.5207789536257	57.0822924868189	45.7574782980156	49.7344269273328
532	482.844	160.0239	19	11	531	26.55	19.9180000000001	-79.9700000000001	82.413152008645	67.9813439787925	54.3440898168252	44.7962670097126	NA
533	482.5113	155.2354	19	11	532	26.6	-6.65399999999977	-95.77	96.0008782043164	65.3633441465652	55.8135311306306	44.8997740093708	NA
534	481.6404	151.7331	19	11	533	26.65	-17.4180000000001	-70.0459999999998	72.1791440791589	65.6806267359047	54.5497823318866	45.8996091311544	NA
535	480.6875	150.4789	19	11	534	26.7	-19.058	-25.0839999999999	31.5026097331633	55.6398217152306	52.8655186244372	45.0941378807595	NA
536	481.3428	148.2582	19	11	535	26.75	13.1060000000002	-44.4140000000004	46.30734965424	43.1062833076355	51.9488787925058	45.2057893336038	NA
537	479.787	148.6742	19	11	536	26.8	-31.1160000000007	8.3200000000005	32.2091269052741	41.1182206849807	44.9539652764925	43.1158008355883	NA
538	478.338	147.8507	19	11	537	26.85	-28.9799999999991	-16.4700000000005	33.3331861663413	40.3676931023093	37.9676064779756	43.7213475336976	NA
539	478.6772	144.7573	19	11	538	26.9	6.78400000000011	-61.8680000000001	62.238830965885	38.2171308491068	35.6003693918365	40.2882172953906	NA
540	477.3487	145.1576	19	11	539	26.95	-26.5700000000004	8.00600000000031	27.749971819806	34.2681088377545	33.5139430673261	41.5795167846561	NA
541	478.4607	143.7706	19	11	540	27	22.2399999999993	-27.74	35.5545383882279	32.8289296483158	33.3292861803888	40.1488042463258	NA
542	478.218	143.1966	19	11	541	27.05	-4.85399999999913	-11.4800000000002	12.4640168485122	30.0825180986923	31.8875118543514	NA	NA
543	479.4881	142.8888	19	11	542	27.1	25.4019999999991	-6.15599999999972	26.1372902191477	26.6601930323429	31.6291639367646	NA	NA
544	477.35	144.0337	19	11	543	27.15	-42.761999999999	22.8980000000001	48.5067732177675	28.4414415116707	26.0266522588945	NA	NA
545	476.8748	144.2727	19	11	544	27.2	-9.50400000000059	4.77999999999952	10.6383464880594	29.5069148709483	30.2935149448749	NA	NA
546	478.0837	142.4071	19	11	545	27.25	24.1780000000006	-37.3119999999994	44.4607807848669	30.4293982252135	28.3487297001459	NA	NA
547	477.2559	142.7328	19	11	546	27.3	-16.5560000000005	6.51399999999967	17.7913836448999	21.9707864190967	NA	NA	NA
548	475.7185	142.7166	19	11	547	27.35	-30.7479999999998	-0.323999999999955	30.7497069904737	33.9268368574069	NA	NA	NA
549	475.4104	142.6766	19	11	548	27.4	-6.16200000000049	-0.799999999999841	6.21371418718352	28.2560178886211	NA	NA	NA
550	478.8902	142.14	19	11	549	27.45	69.5960000000002	-10.7320000000004	70.4185986796105	NA	NA	NA	NA
551	478.1044	142.3163	19	11	550	27.5	-15.7159999999999	3.52600000000052	16.1066859409377	NA	NA	NA	NA
552	NA	NA	19	11	551	27.55	NA	NA	NA	NA	NA	NA	NA
553	NA	NA	19	11	552	27.6	NA	NA	NA	NA	NA	NA	NA
554	NA	NA	19	11	553	27.65	NA	NA	NA	NA	NA	NA	NA
555	NA	NA	19	11	554	27.7	NA	NA	NA	NA	NA	NA	NA
556	NA	NA	19	11	555	27.75	NA	NA	NA	NA	NA	NA	NA
557	NA	NA	19	11	556	27.8	NA	NA	NA	NA	NA	NA	NA
558	NA	NA	19	11	557	27.85	NA	NA	NA	NA	NA	NA	NA
559	NA	NA	19	11	558	27.9	NA	NA	NA	NA	NA	NA	NA
560	NA	NA	19	11	559	27.95	NA	NA	NA	NA	NA	NA	NA
561	NA	NA	19	11	560	28	NA	NA	NA	NA	NA	NA	NA
562	NA	NA	19	11	561	28.05	NA	NA	NA	NA	NA	NA	NA
563	NA	NA	19	11	562	28.1	NA	NA	NA	NA	NA	NA	NA
564	NA	NA	19	11	563	28.15	NA	NA	NA	NA	NA	NA	NA
565	NA	NA	19	11	564	28.2	NA	NA	NA	NA	NA	NA	NA
566	NA	NA	19	11	565	28.25	NA	NA	NA	NA	NA	NA	NA
567	NA	NA	19	11	566	28.3	NA	NA	NA	NA	NA	NA	NA
568	NA	NA	19	11	567	28.35	NA	NA	NA	NA	NA	NA	NA
569	NA	NA	19	11	568	28.4	NA	NA	NA	NA	NA	NA	NA
570	NA	NA	19	11	569	28.45	NA	NA	NA	NA	NA	NA	NA
571	NA	NA	19	11	570	28.5	NA	NA	NA	NA	NA	NA	NA
572	NA	NA	19	11	571	28.55	NA	NA	NA	NA	NA	NA	NA
573	NA	NA	19	11	572	28.6	NA	NA	NA	NA	NA	NA	NA
574	NA	NA	19	11	573	28.65	NA	NA	NA	NA	NA	NA	NA
575	NA	NA	19	11	574	28.7	NA	NA	NA	NA	NA	NA	NA
576	NA	NA	19	11	575	28.75	NA	NA	NA	NA	NA	NA	NA
577	NA	NA	19	11	576	28.8	NA	NA	NA	NA	NA	NA	NA
578	NA	NA	19	11	577	28.85	NA	NA	NA	NA	NA	NA	NA
579	NA	NA	19	11	578	28.9	NA	NA	NA	NA	NA	NA	NA
580	NA	NA	19	11	579	28.95	NA	NA	NA	NA	NA	NA	NA
581	NA	NA	19	11	580	29	NA	NA	NA	NA	NA	NA	NA
582	NA	NA	19	11	581	29.05	NA	NA	NA	NA	NA	NA	NA
583	NA	NA	19	11	582	29.1	NA	NA	NA	NA	NA	NA	NA
584	NA	NA	19	11	583	29.15	NA	NA	NA	NA	NA	NA	NA
585	NA	NA	19	11	584	29.2	NA	NA	NA	NA	NA	NA	NA
586	NA	NA	19	11	585	29.25	NA	NA	NA	NA	NA	NA	NA
587	NA	NA	19	11	586	29.3	NA	NA	NA	NA	NA	NA	NA
588	NA	NA	19	11	587	29.35	NA	NA	NA	NA	NA	NA	NA
589	NA	NA	19	11	588	29.4	NA	NA	NA	NA	NA	NA	NA
590	NA	NA	19	11	589	29.45	NA	NA	NA	NA	NA	NA	NA
591	NA	NA	19	11	590	29.5	NA	NA	NA	NA	NA	NA	NA
592	NA	NA	19	11	591	29.55	NA	NA	NA	NA	NA	NA	NA
593	NA	NA	19	11	592	29.6	NA	NA	NA	NA	NA	NA	NA
594	NA	NA	19	11	593	29.65	NA	NA	NA	NA	NA	NA	NA
595	NA	NA	19	11	594	29.7	NA	NA	NA	NA	NA	NA	NA
596	NA	NA	19	11	595	29.75	NA	NA	NA	NA	NA	NA	NA
597	NA	NA	19	11	596	29.8	NA	NA	NA	NA	NA	NA	NA
598	NA	NA	19	11	597	29.85	NA	NA	NA	NA	NA	NA	NA
599	NA	NA	19	11	598	29.9	NA	NA	NA	NA	NA	NA	NA
600	NA	NA	19	11	599	29.95	NA	NA	NA	NA	NA	NA	NA
601	NA	NA	19	11	600	30	NA	NA	NA	NA	NA	NA	NA
