# Supplementary material for: An automated feeding system for the African killifish reveals the impact of diet on lifespan and allows scalable assessment of associative learning
Source: eLife. 2022 Nov 10;11:e69008. doi: 10.7554/eLife.69008 (PMC9788828; doi:10.7554/eLife.69008)
Supplement: Figure 6—source data 3. [file elife-69008-fig6-data3.zip › Filtered and Interpolated Trajectories with Kinematics/t15_REC0010 DLC_likelihood-euclidean-filtered_splines-interpolated_kinematics_02_resnet50_TrainAllTheThingsJun28shuffle1_1030000.csv]

	x2	y2	fishnum	recording_num	bodyparts_coords	seconds	velocity_x	velocity_y	velocity_xy	velocity_xy_5frame	velocity_xy_10frame	velocity_xy_20frame	velocity_xy_40frame
1	408.5708	30.69925	15	10	0	0	0	0	0	NA	NA	NA	NA
2	407.4713	30.24132	15	10	1	0.05	-21.9900000000007	-9.15859999999995	23.8210002720295	NA	NA	NA	NA
3	408.7796	31.12426	15	10	2	0.1	26.1660000000006	17.6588	31.5672737726911	19.334150185828	NA	NA	NA
4	407.956	30.49369	15	10	3	0.15	-16.472	-12.6114	20.7454620088346	23.6144604549556	NA	NA	NA
5	407.5162	31.42159	15	10	4	0.2	-8.79599999999982	18.558	20.5370148755849	32.9874526004742	30.0935046754001	NA	NA
6	408.006	32.37299	15	10	5	0.25	9.79599999999891	19.0280000000001	21.401551345638	38.8993436537895	34.0726222678319	NA	NA
7	410.7089	30.0958	15	10	6	0.3	54.0580000000011	-45.5438	70.6859609996223	41.0771829443993	34.4438179943758	NA	NA
8	409.198	32.75256	15	10	7	0.35	-30.218000000001	53.1352	61.1267290392678	40.8528591649722	32.3991655275332	NA	NA
9	409.3732	31.18056	15	10	8	0.4	3.50400000000036	-31.4400000000001	31.6346584618833	44.5307840807082	32.9305203409632	NA	NA
10	409.367	30.20981	15	10	9	0.45	-0.123999999999569	-19.415	19.4153959784497	35.9001833882774	39.032396028222	34.1918791554507	NA
11	407.5768	31.07787	15	10	10	0.5	-35.8040000000005	17.3612	39.7911759243182	25.8989874012769	42.0996615987673	36.6831350515803	NA
12	406.3708	30.414	15	10	11	0.55	-24.1200000000003	-13.2774	27.532957537468	24.7838577375272	37.936146231315	36.6091897376824	NA
13	406.8088	30.07146	15	10	12	0.6	8.7600000000009	-6.85080000000006	11.1207491042653	37.2119328914717	35.3469206825221	35.9120180258611	NA
14	405.5978	30.55225	15	10	13	0.65	-24.2200000000003	9.61580000000005	26.059010143135	39.6685391168264	35.947003040303	35.7894292659981	NA
15	409.5526	29.55831	15	10	14	0.7	79.0959999999995	-19.8788	81.555771748172	39.9721090743525	38.2902536355013	39.4366981144416	NA
16	407.2744	30.81891	15	10	15	0.75	-45.5639999999994	25.212	52.0742070510915	44.7948539637674	39.2936478353286	40.9823017055007	NA
17	406.7202	32.16157	15	10	16	0.8	-11.0840000000007	26.8532	29.0508073250988	47.1101483430787	38.7745614809891	42.4505602163592	NA
18	407.8688	30.82576	15	10	17	0.85	22.9720000000009	-26.7162	35.2344735513394	39.368574379531	39.424870524189	42.53388492734	NA
19	408.8463	32.43373	15	10	18	0.9	19.5499999999993	32.1594	37.6354820396919	38.9187565538308	38.648338191033	43.7339750288289	NA
20	410.4644	31.02959	15	10	19	0.95	32.3620000000005	-28.0828	42.8479019304333	37.5770138876257	39.8410002006613	46.2238697433922	41.7777052208717
21	407.9831	30.80709	15	10	20	1	-49.6260000000007	-4.45	49.8251179225907	34.0548870846107	39.8649418122341	45.6463329902053	43.0050640062825
22	407.368	31.7396	15	10	21	1.05	-12.3019999999997	18.6502	22.342093994073	30.1865280389874	46.9649742014035	45.068695999428	44.1725177454115
23	407.3203	30.8597	15	10	22	1.1	-0.954000000000406	-17.598	17.6238395362645	40.3134260217915	49.7208491721579	46.3376489800527	43.9609960174256
24	408.1466	30.46743	15	10	23	1.15	16.5260000000001	-7.8454	18.2936868115752	40.8111270706373	51.5209470173547	48.14967165262	44.5063547636699
25	412.2337	32.73525	15	10	24	1.2	81.7420000000004	45.3564	93.4823918444542	56.3529345151814	54.157485851283	46.8708357161864	44.2272292852929
26	414.2624	34.38636	15	10	25	1.25	40.5740000000003	33.0222000000001	52.3136231668198	65.3868112597052	51.999018145082	47.3058716828397	44.6533812761603
27	415.2876	39.28274	15	10	26	1.3	20.5039999999997	97.9275999999999	100.051131216793	72.8553659957221	51.3628305178669	47.9854448249375	44.7247350507393
28	415.7211	42.39233	15	10	27	1.35	8.66999999999962	62.1918000000001	62.7932232588836	68.0015456807745	53.2504274359163	47.3488151372665	44.3557217380026
29	417.8327	44.20332	15	10	28	1.4	42.2320000000002	36.2197999999999	55.6364604916597	63.1869092195267	57.6510051142069	48.5483170826363	44.185771574941
30	415.8632	47.04889	15	10	29	1.45	-39.3899999999996	56.9114	69.2132902697161	46.3727265205524	53.9006712317115	49.3635312862927	43.9000317824196
31	416.8608	48.04819	15	10	30	1.5	19.9519999999995	19.986	28.2404408605811	41.1140436121275	54.7468015534454	49.3269929609847	43.7507346645665
32	417.291	48.7215	15	10	31	1.55	8.60400000000027	13.4662	15.9802177219212	42.4466442326917	49.0059154484714	51.7358457531406	43.7611553215293
33	418.6483	49.94147	15	10	32	1.6	27.1460000000002	24.3994000000001	36.4998087167592	39.7997967826485	44.976781102375	52.0099740089901	43.853299389899
34	419.7841	52.84199	15	10	33	1.65	22.7160000000003	58.0104	62.2994635944806	46.306693887364	45.5756871479179	53.2232802613417	44.291048707472
35	417.3641	54.24831	15	10	34	1.7	-48.4000000000003	28.1263999999999	55.9790530195003	51.6391043763905	44.5695767213024	49.0177604561442	43.6014042735417
36	420.3658	54.72136	15	10	35	1.75	60.0339999999994	9.46100000000001	60.7749263841589	48.8395185926225	46.6549677768874	48.3244608468199	43.3237280039501
37	419.1169	56.44941	15	10	36	1.8	-24.9779999999998	34.5610000000001	42.6422701670537	48.7047300631441	52.1088609884142	46.9989098851193	42.7144795115471
38	419.031	57.57122	15	10	37	1.85	-1.71799999999962	22.4361999999999	22.501879797919	49.3393566599564	50.7695205820639	46.1775585486651	42.1812246048363
39	417.7562	60.37642	15	10	38	1.9	-25.4960000000005	56.1040000000001	61.6255209470885	47.0032416664107	48.7955554084765	44.6375681210532	42.5447000659164
40	416.5217	63.06407	15	10	39	1.95	-24.6899999999994	53.753	59.1521860035617	52.5786176004379	44.1348496805768	41.576193821447	42.2376264756788
41	416.9894	65.47382	15	10	40	2	9.35399999999959	48.1950000000001	49.0943514164308	52.6995225715054	41.9021201401944	41.8551363389277	41.1897559427088
42	415.9867	68.8542	15	10	41	2.05	-20.0540000000001	67.6076	70.5191498371897	48.886380753809	44.9919043217671	42.4536146436306	41.1217295803439
43	417.1417	68.8814	15	10	42	2.1	23.1000000000006	0.543999999999869	23.1064046532564	38.9303427011973	47.3783359949552	41.3689497997453	41.1524361043696
44	416.7359	70.97034	15	10	43	2.15	-8.11599999999999	41.7787999999999	42.5598118586066	36.8009986139781	43.6994490941886	40.4324257623241	40.8502113463846
45	417.0735	71.29532	15	10	44	2.2	6.75200000000018	6.49960000000021	9.37199574050294	37.4051910430963	38.5828109215915	40.331972830897	38.9387106942239
46	417.0406	73.21742	15	10	45	2.25	-0.658000000000811	38.442	38.4476309803348	42.0571494184049	37.055304900968	39.3415843250605	37.7020311338769
47	414.9916	76.27061	15	10	46	2.3	-40.9799999999996	61.0638	73.540111982781	38.5125174345682	32.798368298847	37.4435141981566	35.5188553433876
48	414.244	78.46507	15	10	47	2.35	-14.9519999999995	43.8891999999998	46.3661965297993	38.2352791419858	31.9683790174266	37.0136340724061	34.4088355579229
49	413.4817	79.4454	15	10	48	2.4	-15.2460000000008	19.6066000000002	24.8366519394227	37.3096111879579	32.0692961161716	36.5410830491966	34.1729418293149
50	413.0874	79.50833	15	10	49	2.45	-7.88599999999974	1.25859999999989	7.98580427759131	28.1915455545977	36.5290959812171	35.1117216650648	32.6239284023305
51	413.6314	81.1094	15	10	50	2.5	10.8799999999997	32.0213999999999	33.8192912101952	21.8796086164483	36.7810485099266	33.052518924433	32.269786196179
52	413.0542	82.38212	15	10	51	2.55	-11.5440000000001	25.4544000000001	27.9497838159798	25.626074797775	29.8951240745461	30.5076134075473	32.5225417567944
53	413.6697	82.79351	15	10	52	2.6	12.3099999999999	8.22779999999995	14.8065118390524	34.8229128204484	26.648932149857	30.2948981997491	32.1595541764247
54	411.9445	84.12367	15	10	53	2.65	-34.5039999999995	26.6032000000001	43.5689828460565	36.2524858318953	29.3827170042046	28.4771424314275	31.3678855124596
55	410.1389	86.12909	15	10	54	2.7	-36.1120000000005	40.1084	53.969994390958	31.5987025944946	31.6406324085381	28.8596609323036	30.4615533363848
56	411.7697	87.36855	15	10	55	2.75	32.6160000000004	24.7891999999999	40.9671562674299	31.4182556832658	29.049732947898	27.0796014209339	29.0578964997435
57	411.9994	87.41343	15	10	56	2.8	4.5939999999996	0.897600000000125	4.68086762897612	33.1393592106341	28.2168585162476	24.0388008016558	29.1294182675163
58	412.05	88.1068	15	10	57	2.85	1.01200000000063	13.8674	13.9042772829084	28.4583519966279	28.6214173820715	22.6401125671808	29.3647436822304
59	414.6586	88.13234	15	10	58	2.9	52.1719999999993	0.510799999999847	52.1745004828981	21.8469800639006	24.8849887466833	23.7083155375765	28.1580375237967
60	414.6512	86.60411	15	10	59	2.95	-0.147999999999229	-30.5645999999999	30.5649583209268	24.8350144380006	21.19022588339	23.671662983214	27.5125298067393
61	414.929	86.88564	15	10	60	3	5.55599999999913	5.63059999999979	7.91029660379356	25.8245790808773	17.3781543319411	22.6844360534304	26.6980627604382
62	415.0154	85.9084	15	10	61	3.05	1.72800000000052	-19.5447999999999	19.621039499476	16.6306182827325	18.1824775287656	22.5914688699582	25.6137180787323
63	414.809	84.98867	15	10	62	3.1	-4.12799999999947	-18.3946	18.852100497292	13.9220997701522	18.6312929845045	22.9501585531042	26.1382443904157
64	414.7992	85.29875	15	10	63	3.15	-0.196000000000822	6.20159999999998	6.20469649217431	12.9093285999816	18.0339140709485	22.3033452625951	26.2135925906187
65	414.0127	84.97345	15	10	64	3.2	-15.7299999999998	-6.50599999999997	17.0223657580253	11.5299406195306	15.7026935578899	20.5911338418727	27.0755806239415
66	414.1056	85.08127	15	10	65	3.25	1.85799999999972	2.15640000000008	2.84644075294029	11.4380068881317	16.3191391589628	18.7742086744265	26.7554457808658
67	413.9677	85.70235	15	10	66	3.3	-2.75800000000004	12.4215999999998	12.7240995972209	19.4372098591645	16.9660792236689	20.815322336876	25.3135315470984
68	413.0936	85.4166	15	10	67	3.35	-17.482	-5.71499999999986	18.3924318402977	17.4832873456275	17.2788997241369	21.7158532920547	24.6033840637474
69	415.1976	86.37025	15	10	68	3.4	42.0800000000008	19.0729999999999	46.2007113473382	19.728949717944	19.7217017785069	19.7749919983968	24.3473435088034
70	415.3546	86.04336	15	10	69	3.45	3.13999999999965	-6.53779999999983	7.25275319034059	22.4022178278072	19.9920418003553	19.9133379484139	24.9231340737442
71	415.9644	85.69209	15	10	70	3.5	12.1960000000001	-7.02540000000027	14.0747526145225	23.119792560142	20.1702630169119	20.3436065964435	24.3754934013953
72	414.6627	85.77785	15	10	71	3.55	-26.0340000000008	1.71520000000015	26.0904401465372	20.0061936978494	23.4481671449864	20.7198227499174	24.2686260585575
73	415.4824	86.50992	15	10	72	3.6	16.3940000000002	14.6413999999999	21.9803055019716	22.500796255083	24.800413599605	21.9815905810824	24.593939215814
74	414.6538	85.22177	15	10	73	3.65	-16.5719999999999	-25.7629999999997	30.632717035875	20.6115763158797	21.5160699258452	23.9500427498099	23.5711545289566
75	414.0597	84.43449	15	10	74	3.7	-11.8819999999994	-15.7456000000002	19.7257659765088	24.4941164621655	24.1239823389378	25.2915003155794	22.4004671249929
76	414.272	84.34235	15	10	75	3.75	4.24599999999941	-1.84280000000001	4.6286529185061	26.4810346390679	24.3680740339242	26.4312901407977	22.0049465938379
77	412.7054	85.99223	15	10	76	3.8	-31.3319999999999	32.9976000000002	45.5031408779658	23.025946153841	24.4735662761659	26.5882622925409	22.5022143174168
78	414.1975	85.42651	15	10	77	3.85	29.8419999999999	-11.3144000000003	31.9148963864838	25.7471684227926	26.6842814380279	26.566655560314	22.8964660734545
79	414.5937	85.96416	15	10	78	3.9	7.92400000000043	10.7530000000003	13.3572746097403	28.1245717519687	28.1783837211129	24.9863714800302	22.0932622070473
80	413.0602	86.61678	15	10	79	3.95	-30.6700000000001	13.0524	33.3318773212672	24.4530160901663	30.5909588308035	26.1746051642745	21.7923503365445
81	413.002	87.44051	15	10	80	4	-1.16399999999999	16.4746	16.5156695643864	26.8875282369878	32.6923172646836	26.0665507493603	21.9894416850289
82	414.3531	87.56976	15	10	81	4.05	27.0219999999995	2.58499999999998	27.1453625689541	33.3308212883848	29.7283574400955	25.9457832471568	22.7759060527229
83	412.4558	88.69204	15	10	82	4.1	-37.9459999999995	22.4456000000001	44.0874571205911	35.4347492388143	28.332897521023	26.2377198785237	23.0600823517737
84	414.5639	87.82698	15	10	83	4.15	42.1619999999996	-17.3012	45.5737398667255	37.2600627773984	28.4566730342152	24.838963795318	23.5021581434662
85	412.4248	88.30827	15	10	84	4.2	-42.7819999999997	9.62579999999974	43.8515170734146	35.0036987900247	28.2252279896112	24.2098004081131	23.3283347582488
86	413.6922	88.50194	15	10	85	4.25	25.3480000000002	3.87340000000023	25.6422372573068	29.7782668050583	27.7650274647963	25.2356845132494	23.8148104057234
87	414.2029	89.10883	15	10	86	4.3	10.2139999999997	12.1377999999999	15.8635426320854	23.5825247800456	27.4180002181478	24.1891062979576	24.1646605100127
88	413.7857	88.31361	15	10	87	4.35	-8.3439999999996	-15.9044	17.9602971957591	21.015706740408	25.7911583190196	24.0770788548543	24.2876562153631
89	413.5891	87.61084	15	10	88	4.4	-3.93200000000093	-14.0554	14.5950297416623	18.2699921521942	21.4995438695231	24.4115324156978	23.8669485150913
90	415.0553	87.10541	15	10	89	4.45	29.3240000000003	-10.1085999999998	31.0174268752263	19.8323016462709	17.8286419854227	23.6713627246752	24.1384962396565
91	414.8854	86.53447	15	10	90	4.5	-3.39799999999968	-11.4188000000001	11.9136643162379	21.804049832981	17.7790517618152	23.6352767736143	25.2475632780272
92	413.8732	87.14825	15	10	91	4.55	-20.2440000000001	12.2756000000001	23.6750901024686	19.4165629590005	18.6498551558196	24.8319893555283	27.6297195583782
93	415.1889	87.59956	15	10	92	4.6	26.3139999999999	9.02619999999985	27.8190381293097	14.6415772304375	19.8212601886855	24.1385741224651	28.0331600088169
94	415.1943	87.46679	15	10	93	4.65	0.108000000000175	-2.65539999999987	2.65759537175985	17.2881113714362	20.3663917971803	23.0542735371225	29.2436583240616
95	414.9413	87.71884	15	10	94	4.7	-5.05999999999972	5.04099999999994	7.14249823241116	17.4674086653683	19.1174974597392	21.3651692009183	29.3016064896017
96	413.8214	87.14729	15	10	95	4.75	-22.3980000000006	-11.431	25.1463350212318	17.8384705443901	19.5055260824322	21.198330670649	29.8682989613655
97	414.7607	87.9392	15	10	96	4.8	18.7860000000001	15.8382	24.5715765721291	21.3162206353601	22.2459784929089	21.7410587274845	29.2352432370887
98	413.4082	87.32915	15	10	97	4.85	-27.0499999999993	-12.201	29.6743475244185	23.593417689041	22.4859899259106	22.0086568704123	28.8878205617205
99	412.4265	87.1269	15	10	98	4.9	-19.6340000000009	-4.04499999999985	20.0463458266098	21.7229407934282	24.6090032047219	22.7475255501524	29.1450119341658
100	413.3517	87.17451	15	10	99	4.95	18.5040000000004	0.952199999999834	18.5284835008161	27.0245483204495	24.9016964164138	22.1023873150385	29.1788321130896
101	414.1403	87.13289	15	10	100	5	15.7720000000006	-0.832399999999893	15.7939505431674	27.1335093074311	24.6176095794829	24.4285758066942	29.9854520530528
102	411.6241	87.57056	15	10	101	5.05	-50.3240000000005	8.75339999999994	51.0796142072359	27.9017857740838	24.8322622991493	29.3136558695995	30.9351324786042
103	413.0992	87.89778	15	10	102	5.1	29.502	6.54439999999994	30.2191524593261	26.2099751437866	24.196053552139	29.8286001391101	31.9209224501263
104	412.1271	87.20382	15	10	103	5.15	-19.4420000000002	-13.8792000000001	23.8877281598735	27.5122783655375	25.1286593031246	33.6483528528053	33.3789237622658
105	412.6295	87.17099	15	10	104	5.2	10.0480000000005	-0.656599999999798	10.06943034933	22.6399762778491	25.0872771703377	34.3934125710902	34.6418801053185
106	412.1697	88.18707	15	10	105	5.25	-9.19600000000059	20.3216	22.3054666519222	21.2585977968469	29.3516255309562	34.5009134094817	35.8676477789702
107	413.4216	87.72082	15	10	106	5.3	25.0380000000007	-9.32500000000005	26.7181037687938	22.3555328321653	36.3813332462901	34.2813801762198	37.0128793275135
108	412.6432	88.58843	15	10	107	5.35	-15.5680000000007	17.3522	23.3122600543152	23.9645791968887	37.1712103523096	33.6985622685867	37.3085512598285
109	411.2809	89.13705	15	10	108	5.4	-27.2460000000001	10.9724	29.3724033364654	31.1909726963749	42.6877025008886	33.8784914526337	38.6523415017856
110	411.9129	89.78584	15	10	109	5.45	12.6400000000001	12.9757999999998	18.114662172947	50.1226902147311	43.8851287257667	34.686301501504	38.9905970281282
111	409.0114	89.44141	15	10	110	5.5	-58.03	-6.88859999999977	58.4374341493532	53.0838229077722	44.3842172394805	36.3356273324913	41.5839952309362
112	414.5837	91.84562	15	10	111	5.55	111.446000000001	48.0841999999998	121.376691360575	63.0198721696119	43.7304980532903	37.03827560168	45.0209598467997
113	412.6787	91.78718	15	10	112	5.6	-38.1000000000006	-1.16879999999981	38.1179235195209	63.8056782546446	43.2010709850345	39.7032707777875	47.8385375750446
114	416.1714	93.63768	15	10	113	5.65	69.8540000000003	37.0099999999999	79.0526496456636	57.5774617825861	42.6283236021429	43.703573987409	49.6336142693768
115	416.1394	94.7394	15	10	114	5.7	-0.639999999999645	22.0344	22.0436925981107	37.3383058918495	44.2853258326704	47.9185910097188	49.7794111706074
116	414.949572953525	95.4080094913751	15	10	115	5.75	-23.7965409295009	13.3721898275019	27.2963517890607	33.3183190622967	43.3196291340263	50.5369648872913	50.6661589130859
117	414.238244966625	96.1236808604665	15	10	116	5.8	-14.2265597379992	14.3134273818279	20.1809119068916	22.236775034674	37.6952179570699	52.2846999275424	52.2644648402313
118	414.021644340177	96.9981544284628	15	10	117	5.85	-4.33201252896083	17.4894713599261	18.017989371757	24.7649734106962	42.2353312032655	52.6084456492447	55.1368893708241
119	414.315999375055	98.1431705165526	15	10	118	5.9	5.88710069756075	22.9003217617961	23.6449295075501	29.0617964854666	44.7194454739294	54.5571574534187	59.3558376264326
120	415.137538372136	99.6704694459242	15	10	119	5.95	16.4307799416201	30.5459785874319	34.6846844782217	38.0521300222902	51.9520532936709	55.8788067412179	65.7907991375596
121	416.502489632296	101.691791537766	15	10	120	6	27.2990252031991	40.4264418368359	48.7804671629124	51.1523433442342	56.6897125351022	58.7394146551783	70.7110592855386
122	418.427081456409	104.318877113267	15	10	121	6.05	38.4918364822602	52.5417115100203	65.13257959101	67.2021159131849	60.8389018017946	60.7282638239999	89.0018138452625
123	420.927542145352	107.663466493616	15	10	122	6.1	50.0092137788602	66.8917876069798	83.5190559814767	79.1391331766456	62.015820313455	65.8484750109792	109.56541120333
124	424.0201	111.8373	15	10	123	6.15	61.8511570929604	83.47667012768	103.893792352304	84.3176285847378	66.4859913046945	65.6188756859483	117.875329807341
125	425.9322	116.151	15	10	124	6.2	38.2420000000002	86.2739999999999	94.3697707955254	83.6256735812989	67.4722876497654	65.1654097701246	118.151200378928
126	423.104	118.5885	15	10	125	6.25	-56.5640000000008	48.75	74.6729442033732	72.8792972826757	74.1592001763302	66.8314044166902	119.194281374911
127	424.6231	121.272	15	10	126	6.3	30.3820000000007	53.6700000000002	61.6728045738157	65.769866696204	83.7613096909299	70.2475495042428	123.692483713037
128	423.1561	121.5291	15	10	127	6.35	-29.3400000000008	5.14199999999988	29.7871744883607	55.8054421228852	89.4616188186929	76.5752164730614	126.49709882258
129	424.7057	124.5749	15	10	128	6.4	30.992	60.916	68.3466394199451	64.0007717679226	86.5183058979672	84.8331838002314	130.9534137249
130	424.3804	126.7784	15	10	129	6.45	-6.5059999999994	44.0700000000001	44.5476479289311	83.896945800561	78.3787662465783	96.8952967736153	134.178324865054
131	423.076974538604	132.412062453397	15	10	130	6.5	-26.0685092279198	112.67324906794	115.64959242856	106.04394035471	76.9730962982782	105.086491238586	137.693980652695
132	421.524588727924	140.318791581039	15	10	131	6.55	-31.0477162135999	158.13458255284	161.153674737007	107.26674509973	79.6561972066909	140.965352088845	137.869774592261
133	419.6861	147.1001	15	10	132	6.6	-36.7697745584803	135.62616837922	140.522147259107	100.952090370271	91.1346126326679	179.427551628873	140.952912666943
134	417.8619	150.3456	15	10	133	6.65	-36.4840000000004	64.9099999999999	74.460663145046	89.9454208286337	103.180376295768	192.047085627273	143.12215989082
135	417.2185	150.4285	15	10	134	6.7	-12.8679999999997	1.65800000000047	12.9743742816366	75.4154486128209	126.318305897465	188.383809748137	147.50530776079
136	416.8769	147.417	15	10	135	6.75	-6.83200000000056	-60.2300000000002	60.6162447203721	76.2252849106257	136.013782300842	187.85159786253	150.223295299581
137	413.7706	150.5687	15	10	136	6.8	-62.1259999999995	63.0340000000001	88.5038136579433	99.0940074918064	198.16939448676	195.100267498531	153.298396790853
138	409.1581	156.1344	15	10	137	6.85	-92.2500000000002	111.314	144.57132874813	151.684521424659	269.393484439054	200.385751995915	156.120652257536
139	415.334869306448	148.995411446099	15	10	138	6.9	123.53538612896	-142.77977107802	188.804276050949	182.082143773049	297.575865356579	207.349669996381	157.363308750349
140	421.892324878646	136.857084856039	15	10	139	6.95	131.149111443959	-242.7665318012	275.926943945899	320.923340360699	298.388853249696	212.47784298889	160.091247444636
141	411.6373	134.0578	15	10	140	7	-205.10049757292	-55.9856971207802	212.604356462324	462.561683967482	298.730099426782	216.648546650211	163.156212521539
142	375.58909770094	149.293077326822	15	10	141	7.05	-720.9640459812	304.70554653644	782.709796596192	496.057723221352	310.54433779037	215.011285360521	164.460300563819
143	337.6169	168.687	15	10	142	7.1	-759.4439540188	387.878453463561	852.763046782043	445.093185074733	309.636891359162	216.057350322907	164.089400543626
144	321.892753027871	177.059440805421	15	10	143	7.15	-314.48293944258	167.44881610842	356.284472320303	415.378055080515	311.518963696993	220.625444095693	162.742356083734
145	320.950280375759	176.584868303904	15	10	144	7.2	-18.8494530422395	-9.49145003034005	21.1042532128013	300.165335220042	298.637380080315	229.845205751455	161.329092587964
146	319.4135	173.7764	15	10	145	7.25	-30.7356075151802	-56.1693660780799	64.0287064912337	156.712098750842	297.283310999581	233.615186182472	160.537426855008
147	309.1418	172.6589	15	10	146	7.3	-205.434	-22.3500000000001	206.646197293829	126.980204172634	231.853176234283	236.349244077463	159.100564279696
148	302.5606	171.0507	15	10	147	7.35	-131.623999999999	-32.1639999999996	135.496864436044	152.181575085897	162.72121620676	235.66608804201	160.197152220868
149	292.6315	174.0811	15	10	148	7.4	-198.582	60.6079999999997	207.62499942926	179.188566918648	143.675022834806	229.893433700466	159.026467250369
150	285.2773	174.2223	15	10	149	7.45	-147.084	2.82399999999996	147.11110777912	163.541017248523	161.301558253214	223.287198115657	158.533243853486
151	275.3268	174.4534	15	10	150	7.5	-199.010000000001	4.62199999999996	199.063665654987	168.730333662678	168.500272938161	221.225933804493	156.280910921746
152	268.9962	175.5236	15	10	151	7.55	-126.612	21.404	128.408448943206	160.369841496978	162.154150364555	187.955249038793	153.278757376279
153	261.078	177.0927	15	10	152	7.6	-158.364	31.3820000000004	161.443446506819	170.421541420531	161.695284724858	148.751249458378	153.68353208978
154	252.9091	178.5111	15	10	153	7.65	-163.378	28.3679999999998	165.822538600758	157.811978957674	148.26790370394	133.437626540195	157.837331356157
155	243.045	178.8051	15	10	154	7.7	-197.282	5.88000000000022	197.369607396884	160.767283480587	147.937016150999	134.27437542779	164.59985789178
156	236.6849	181.2134	15	10	155	7.75	-127.202	48.1659999999999	136.015853340704	154.660235787037	145.168556609405	133.223255847486	169.170388477197
157	229.7943	183.1562	15	10	156	7.8	-137.812	38.8560000000001	143.184971557772	136.165965910902	144.057321843303	123.100861060861	171.133951183823
158	223.251	183.3224	15	10	157	7.85	-130.866	3.3239999999995	130.908208039068	125.452490881467	134.781282709995	120.008552445821	170.358106268571
159	219.5924	183.0662	15	10	158	7.9	-73.1720000000001	-5.12399999999957	73.3511892200802	132.525134261136	123.200230245584	110.703264504357	168.387700091467
160	212.4484	182.2532	15	10	159	7.95	-142.88	-16.2600000000003	143.802232249712	127.347360206018	107.247192602366	104.588644718082	163.643804576657
161	203.9286	183.1697	15	10	160	8	-170.396	18.3300000000003	171.379070239046	114.902329632954	97.94623875681	95.9132751932801	159.546519841653
162	198.4706	185.3159	15	10	161	8.05	-109.16	42.9239999999999	117.296101282182	110.234494580267	84.0475717571673	91.5462293920374	140.803948915977
163	195.0372	185.244	15	10	162	8.1	-68.6679999999996	-1.43799999999999	68.6830551737467	89.0418943232651	78.3218201667846	91.3097138566535	119.649511297501
164	192.6688	184.4417	15	10	163	8.15	-47.3680000000002	-16.046	50.0120139566486	63.3673432524842	73.138625304775	95.049218616622	111.036857720827
165	190.9809	185.2964	15	10	164	8.2	-33.7580000000003	17.0940000000002	37.8392309647015	40.7477833083169	61.2402732851648	99.3545100321043	111.918053999994
166	188.9095	184.7192	15	10	165	8.25	-41.4279999999997	-11.5440000000001	43.0063148851419	41.7413107006157	46.6579937771552	104.725590771922	110.948549205928
167	189.061	184.8645	15	10	166	8.3	3.02999999999997	2.90599999999984	4.19830156134584	36.0427560292828	39.0351369407722	105.918658290183	106.197654122954
168	185.6473	186.2457	15	10	167	8.35	-68.2740000000001	27.6240000000001	73.6506921352408	33.4386522470645	47.8381450033116	105.050124495133	103.657587462767
169	186.1328	185.2855	15	10	168	8.4	9.71000000000004	-19.2039999999997	21.5192405999838	29.9486443018262	66.8982069876596	106.881966482468	98.9478349783291
170	185.2702	186.1776	15	10	169	8.45	-17.2520000000003	17.842	24.8187120536101	37.3224905732276	91.4618274618425	104.000411037657	95.699664828594
171	184.033	186.4972	15	10	170	8.5	-24.744	6.3919999999996	25.5562751589506	53.9349793060076	111.504942787035	97.8671058788127	92.2769665241315
172	182.2412	185.4943	15	10	171	8.55	-35.8359999999999	-20.0579999999997	41.0675329183527	97.7536579460365	127.789744823199	93.6526487931615	90.2141552449909
173	175.019	182.455	15	10	172	8.6	-144.444	-60.7859999999999	156.713135799141	149.48500267662	131.778428823481	90.5477731366237	86.9554800579311
174	167.482421898949	173.077575546167	15	10	173	8.65	-150.73156202102	-187.54848907666	240.612633800128	193.061241272243	140.625307660162	88.6360889014581	84.4232044732981
175	160.523841055916	160.72954091415	15	10	174	8.7	-139.17161686066	-246.96069264034	283.47543570653	218.256999073171	146.760548790148	89.5617325721988	80.5791165942489
176	153.117	151.0707	15	10	175	8.75	-148.13682111832	-193.176818283	243.437468137065	209.621878340954	149.07621798047	88.6738425643714	78.7766706260431
177	145.9906	146.7146	15	10	176	8.8	-142.528	-87.122	167.046321922992	183.496957374287	148.270160645551	89.294447185047	77.1023678073499
178	142.9755	141.9046	15	10	177	8.85	-60.3019999999998	-96.2	113.537532138055	144.036094903676	133.257401269936	87.3066224797135	77.2093387387859
179	137.7225	140.2769	15	10	178	8.9	-105.06	-32.5539999999995	109.988028966793	105.091194688697	110.373970815257	87.1924054523008	77.7928799909267
180	133.5925	139.0494	15	10	179	8.95	-82.5999999999999	-24.5500000000004	86.1711233534762	78.2833222179302	87.6616376825552	86.810684939106	77.3032301924588
181	131.6864	137.5331	15	10	180	9	-38.1220000000002	-30.326	48.7129670621696	56.8929241989174	65.8427423417081	88.6406578549828	75.7892006762122
182	130.0362	137.5552	15	10	181	9.05	-33.0039999999997	0.442000000000462	33.0069595691572	37.2509842562261	50.7991495468946	88.8820810979444	74.1336054827957
183	130.0891	137.2302	15	10	182	9.1	1.05799999999988	-6.50000000000034	6.58554204299116	31.2871804614342	42.8348161359462	82.6012462592088	73.834303288867
184	130.6649	137.3538	15	10	183	9.15	11.5159999999997	2.47200000000021	11.7783292533362	26.594289994719	33.7595032444398	73.7971903299741	73.7946000721007
185	127.8503	137.4839	15	10	184	9.2	-56.2919999999997	2.60199999999998	56.3521043795169	23.3149768758591	26.8608210880637	61.8037231563934	73.5045995460622
186	127.5596	138.7124	15	10	185	9.25	-5.81400000000002	24.5699999999999	25.2485147285934	28.776708072975	28.2050977294954	52.8277504801637	73.4557662436716
187	128.39	138.6983	15	10	186	9.3	16.6079999999997	-0.282000000000266	16.6103939748577	30.2680222326536	29.4940015503381	48.2860773245164	74.5827358023288
188	126.7197	138.9849	15	10	187	9.35	-33.4059999999997	5.73200000000043	33.8941980285709	22.4344617146932	31.9450912484818	49.368552982439	74.5064836748103
189	125.7581	138.9682	15	10	188	9.4	-19.2320000000001	-0.334000000000287	19.234900051729	29.8159054642718	37.2204098446918	48.7037934993849	75.2452320323189
190	126.298	139.6366	15	10	189	9.45	10.7980000000001	13.3679999999998	17.1843017897148	35.6730262248171	35.9458086302317	50.6060493472611	76.0536650800561
191	123.4004	140.7601	15	10	190	9.5	-57.9519999999999	22.4700000000001	62.1557334764863	35.1134744239886	39.8127586186194	53.7112954736117	76.5684882823563
192	121.1086	140.8774	15	10	191	9.55	-45.8360000000002	2.346	45.8959977775842	44.1727974567299	45.7730051021382	54.61456217243	76.7433562346193
193	119.5917	141.2187	15	10	192	9.6	-30.3379999999999	6.82600000000036	31.0964390244284	49.4571555457701	55.9022898289319	57.1208334411104	73.0893332870826
194	116.55	140.1422	15	10	193	9.65	-60.8340000000001	-21.5300000000002	64.5315152154358	49.809611772967	63.64808375433	58.9531112427434	68.434123643227
195	114.5624	139.246	15	10	194	9.7	-39.752	-17.9239999999999	43.6060922349159	55.8729839794594	74.3512776064585	57.4474665199256	61.9575272121309
196	111.4152	138.6902	15	10	195	9.75	-62.944	-11.1160000000001	63.9180146124705	76.6911052338752	79.217493217728	58.2376899229718	56.4762504159249
197	108.5551	141.2083	15	10	196	9.8	-57.2020000000001	50.3620000000001	76.2128588100461	83.1233700519302	79.7351227945219	59.8710244196107	53.7468043482042
198	101.7971	141.0731	15	10	197	9.85	-135.16	-2.70399999999995	135.187045296508	99.2453996671469	82.296575633739	61.7063448699072	51.8685941856261
199	96.96395	140.953	15	10	198	9.9	-96.6630000000001	-2.40200000000016	96.6928393057108	108.625374662489	80.685812640795	63.298058612337	50.0899971405761
200	90.9724	139.3173	15	10	199	9.95	-119.831	-32.7140000000003	124.216240311	103.597261609584	78.9491244096195	65.2966452210063	48.5910976597047
201	85.77225	141.2304	15	10	200	10	-104.003	38.2620000000003	110.817889589181	87.9020460336027	76.6626212273243	64.4963187097297	49.0413403831676
202	85.24885	138.731	15	10	201	10.05	-10.4679999999999	-49.9880000000002	51.0722935455225	78.2482552296598	73.9690437370831	64.6046313712942	50.1649541511345
203	83.8280258672106	136.277106492327	15	10	202	10.1	-28.4164826557881	-49.07787015346	56.7109674165993	58.652849152092	67.5103999108825	63.5774203149565	51.8847368285692
204	81.69992	135.1224	15	10	203	10.15	-42.5621173442119	-23.0941298465399	48.423885285996	44.6998677921595	62.9480334703439	63.0710569564798	53.1520767546211
205	80.4634404111229	134.683812984951	15	10	204	10.2	-24.7295917775421	-8.7717403009799	26.239209923161	44.3408258645819	56.242012835554	62.1113312678685	52.962229578717
206	78.47938	135.21	15	10	205	10.25	-39.6812082224579	10.5237403009801	41.0529827895189	47.1187537881622	49.7751442017314	60.1247503516861	53.1357366333129
207	76.13457	135.9666	15	10	206	10.3	-46.8962000000002	15.1319999999998	49.2770839076341	47.647811711028	49.4741399480665	59.2075313718919	53.0844582321042
208	79.48228	134.8468	15	10	207	10.35	66.9542000000001	-22.396	70.6006070345009	53.8311765190159	44.858264996174	54.3686353888132	53.2800245167308
209	79.02953	137.3598	15	10	208	10.4	-9.05500000000018	50.2600000000001	51.0691749003253	54.8504206113032	45.4563012721646	51.4762007817672	53.9446803961385
210	76.2128430906577	136.87678302233	15	10	209	10.45	-56.3337381868459	-9.66033955340038	57.1560339631004	54.6074540315512	45.2735381261174	46.5761459721483	54.377119710433
211	74.06752	136.0271	15	10	210	10.5	-42.906461813154	-16.9936604466	46.1492032509552	42.5977762041859	43.5868794760478	44.3713852927236	53.6208177527002
212	73.91551	138.4254	15	10	211	10.55	-3.04020000000008	47.9660000000001	48.062251008874	43.2647908333012	44.4460190067008	45.715346129839	54.5354142929872
213	73.49709	138.7468	15	10	212	10.6	-8.36839999999995	6.42800000000022	10.5522178976745	36.7158997332189	41.2268708667439	46.648640216028	54.3204523458226
214	72.65565	136.16	15	10	213	10.65	-16.8288000000001	-51.7360000000002	54.404248045902	32.3233383407925	40.0043680931906	47.3510422664988	54.3791112156055
215	73.82841	136.4983	15	10	214	10.7	23.4552000000002	6.76600000000008	24.4115784626888	34.2845839818504	36.9102791087425	48.4769926375084	54.7207783742253
216	74.60847	135.5742	15	10	215	10.75	15.6011999999998	-18.4820000000002	24.1863962888232	39.855965529302	38.9676263837158	48.033783343654	58.9230887251325
217	75.33355	138.3753	15	10	216	10.8	14.5016000000001	56.0220000000004	57.8684792141633	36.7439453530799	41.9565523116114	46.2978920445977	67.8809760045067
218	76.31404	136.724	15	10	217	10.85	19.6098000000001	-33.0260000000004	38.4091256349325	37.1046584842662	48.439015435882	44.8537041635545	76.3877670795445
219	74.40236	137.067	15	10	218	10.9	-38.2336000000001	6.86000000000035	38.8441471647919	45.6119144266391	49.245783260833	44.59130217994	85.98764625172
220	75.58813	136.5084	15	10	219	10.95	23.7154000000001	-11.1720000000003	26.2151441186199	49.6285206413725	51.6804471488995	43.4575941998597	94.2841191482242
221	78.4466913263107	134.788395385049	15	10	220	11	57.1712265262138	-34.4000922990199	66.7226760006877	57.0220653424621	52.4806872112602	42.7453167956706	101.244691477814
222	81.594313989166	132.489794405613	15	10	221	11.05	62.952453257106	-45.9720195887201	77.9515102878307	61.747621168586	48.1497650824947	44.4661972146802	106.839592114439
223	84.38258	129.9541	15	10	222	11.1	55.7653202166802	-50.7138881122597	75.3768491403805	66.2562358135327	48.4805374603651	45.0634843766887	108.324482954294
224	86.3260101063294	127.508709773582	15	10	223	11.15	38.868602126588	-48.9078045283603	62.4719262954113	59.3494599958813	49.1782362666893	45.6871654747312	108.999125351594
225	87.59088	125.4246	15	10	224	11.2	25.2973978734119	-41.68219547164	48.7582173433536	46.6710095236168	50.0049092909769	47.3302254805821	110.470624000849
226	88.2970695013051	123.978365923192	15	10	225	11.25	14.1237900261021	-28.9246815361599	32.1887969124305	39.939009578268	46.5230072076255	57.7214270985788	111.134896890029
227	87.72712	123.5255	15	10	226	11.3	-11.3989900261021	-9.05731846384015	14.5592579265083	36.6088513647927	46.9758421177489	76.5544206371215	111.449013889025
228	85.85587	124.447	15	10	227	11.35	-37.4250000000001	18.4300000000002	41.7168494136364	33.7535827684211	41.6879533174954	98.4068987702758	113.351022551116
229	85.331706455142	126.677290039929	15	10	228	11.4	-10.48327089716	44.60580079858	45.8211352280347	33.6965544193696	42.1285476886294	120.499091721673	113.410841936604
230	85.9727342920273	128.277784482607	15	10	229	11.45	12.820556737706	32.0098888535597	34.4818743614958	47.280674711881	42.9800038122647	141.9920923243	114.616448687838
231	86.66408	126.8402	15	10	230	11.5	13.826914159454	-28.7516896521399	31.9036551671729	43.4368970567228	62.9621669858975	158.117997662905	115.866020680503
232	86.49197	122.7198	15	10	231	11.55	-3.44220000000007	-82.4079999999998	82.4798593890652	47.6482440124662	104.959076191748	167.963838099038	117.46969032658
233	86.06569	123.7608	15	10	232	11.6	-8.52559999999983	20.8199999999999	22.4979611378452	52.2064248561082	148.333260080186	170.00032569256	120.024930658724
234	86.20715	127.1017	15	10	233	11.65	2.8291999999999	66.8179999999998	66.8778700067517	92.2277795524253	191.819947176656	170.647208436689	119.951260306356
235	84.02631	128.9576	15	10	234	11.7	-43.6168000000001	37.1180000000004	57.272778579706	162.637477671616	233.979275357623	172.464255364189	120.116104029941
236	95.003137998907	125.205088229617	15	10	235	11.75	219.53655997814	-75.0502354076602	232.010428648758	253.22962310365	269.712988118184	174.236010436403	120.997607031935
237	114.2224	115.0731	15	10	236	11.8	384.38524002186	-202.63976459234	434.528349985018	335.991650340846	288.951834080327	176.600135733451	119.642758711562
238	131.918308762202	99.1983646077171	15	10	237	11.85	353.91817524404	-317.494707845658	475.458688298017	415.752125859138	298.312698067625	181.848340938678	119.27067585087
239	146.339912030631	79.9715667096817	15	10	238	11.9	288.43206536858	-384.535957960708	480.688006192732	447.198196683944	299.165869184749	182.230381693268	119.152443541375
240	157.739966296958	60.2218798028929	15	10	239	11.95	228.00108532654	-394.993738135776	456.075156171166	415.266190489039	301.948506916113	185.775303175817	118.74729872155
241	166.371228052849	42.7784773843503	15	10	240	12	172.62523511782	-348.868048370852	389.240782772784	343.3957730316	285.509853886909	188.986724565336	117.456954413556
242	172.486453789974	30.4705329510528	15	10	241	12.05	122.3045147425	-246.15888866595	274.868319010493	262.340088028652	248.241195275154	190.47318343848	116.367869289964
243	176.3384	26.12722	15	10	242	12.1	77.03892420052	-86.866259021056	116.106601010824	188.144887973088	215.36342179717	194.986376940759	114.783490054724
244	178.9609	28.83628	15	10	243	12.15	52.45	54.1811999999999	75.4095811779909	123.821511089875	172.64081620988	194.21535513798	114.986661914372
245	183.1652	28.18166	15	10	244	12.2	84.0859999999998	-13.0924	85.0991558933458	81.2162000612703	137.57133099401	192.9019825793	113.959958472
246	186.1833	29.70598	15	10	245	12.25	60.3620000000001	30.4864	67.6238983567201	87.3310705627398	108.260461012488	184.273786965292	114.601076567096
247	185.9177	32.78664	15	10	246	12.3	-5.31200000000013	61.6132	61.8417638674706	82.9415443911077	91.9945327966325	162.731096786002	114.864072374422
248	192.5684	29.69529	15	10	247	12.35	133.014	-61.827	146.680953518172	86.997774014932	91.6600558138929	140.134452931464	114.071177643926
249	191.7951	32.25409	15	10	248	12.4	-15.4660000000001	51.176	53.4619503198303	92.6994109351008	89.2648410912117	117.805795361076	113.759731002685
250	195.5394	35.96121	15	10	249	12.45	74.8860000000002	74.1424000000001	105.380304012467	102.772865531995	83.855458242488	95.5025051187998	114.151347246159
251	200.2273	37.02283	15	10	250	12.5	93.7580000000003	21.2324	96.1320829575644	95.989041065046	83.0377200436742	76.7959111642077	118.955109717836
252	205.6988	38.26374	15	10	251	12.55	109.43	24.8182	112.20903685194	95.5881377913158	77.2209982968488	64.7719004808903	122.814836038518
253	210.5053	35.3166	15	10	252	12.6	96.13	-58.9427999999999	112.761831183428	80.7131424700441	64.9054840657584	59.5666544168877	128.682558996645
254	213.0779	35.27921	15	10	253	12.65	51.4519999999999	-0.747800000000041	51.4574339511794	73.3760291522475	62.970774512273	59.3261153920538	134.128664335706
255	214.6118	35.50388	15	10	254	12.7	30.6779999999998	4.49340000000007	31.0053274061086	51.669131061703	53.4336792435898	55.4556615798107	140.33943470789
256	216.8291	37.48335	15	10	255	12.75	44.3460000000005	39.5894	59.4465163685816	33.8219270664708	45.3313613159276	54.9661426977885	142.541756857224
257	217.0123	37.46944	15	10	256	12.8	3.66399999999999	-0.278200000000055	3.67454639921718	30.3534112332302	37.5492681651481	53.1280090153921	139.876017216538
258	218.184	37.36562	15	10	257	12.85	23.4339999999997	-2.07639999999998	23.5258112072674	26.1542160171355	27.4732530198824	46.2940143491735	136.216624332846
259	219.8117	37.87567	15	10	258	12.9	32.5540000000001	10.201	34.1148547849761	17.2866934796077	29.3873896928959	45.2890803121013	132.290954033991
260	219.7725	38.3746	15	10	259	12.95	-0.783999999999878	9.97860000000003	10.0093513256355	23.4294052685933	27.0558649171333	42.5273913165019	128.68036979074
261	220.0622	37.67691	15	10	260	13	5.79399999999964	-13.9538	15.1089036809425	21.124578973294	26.8945653519028	48.9234948703358	126.276639025725
262	221.4528	38.68814	15	10	261	13.05	27.8120000000001	20.2246	34.3881053441449	28.4213681525617	29.0350197339354	55.1564886385566	126.106152984351
263	221.6227	38.11261	15	10	262	13.1	3.39800000000025	-11.5106	12.0016797307711	27.957513817131	27.6825446325886	62.3787410525318	129.119860551097
264	224.6653	36.3229	15	10	263	13.15	60.8519999999999	-35.7942	70.5988006813146	36.5024372241978	27.6073861119295	74.0419735334312	132.026601207332
265	224.9348	36.04865	15	10	264	13.2	5.38999999999987	-5.4849999999999	7.69007964848203	34.6406341992775	31.6211033894139	87.7768868364804	133.5644596294
266	223.4358	38.52146	15	10	265	13.25	-29.9799999999999	49.4561999999999	57.8335207162765	34.2405102918832	52.5156284247439	100.809726749156	137.880371916167
267	224.6875	38.4463	15	10	266	13.3	25.034	-1.50319999999994	25.0790902195434	26.7934040712974	72.7637091119651	117.020937647074	142.007803379487
268	224.3408	38.08595	15	10	267	13.35	-6.93399999999997	-7.20700000000008	10.0010601937995	35.2846929616968	97.2842290851812	132.298795734228	142.86079738027
269	225.9849	37.80363	15	10	268	13.4	32.8820000000002	-5.64639999999997	33.3632695783853	68.52881962529	118.696557373967	146.776112706906	143.940949829498
270	228.4902	37.70285	15	10	269	13.45	50.1059999999995	-2.01560000000001	50.1465241004793	110.886784024653	148.497908755827	161.858234462679	143.355925768085
271	237.3605	44.54525	15	10	270	13.5	177.406	136.848	224.054154034243	160.327947878479	174.72488814641	175.757366887243	143.332810840356
272	248.3505	48.95967	15	10	271	13.55	219.8	88.2884	236.868912216357	210.599710676636	205.006855560213	187.440405487811	143.01867323941
273	260.609698159585	52.8456071574534	15	10	272	13.6	245.183963191699	77.718743149068	257.206879462932	261.711124549958	236.915046835867	198.673066685306	142.555161920643
274	274.102980947272	57.3841071069334	15	10	273	13.65	269.86565575374	90.7699989896	284.722083569168	280.92095666753	265.944839301883	204.72708702261	143.45500184589
275	288.537877246084	62.4110829860554	15	10	274	13.7	288.69792597624	100.53951758244	305.703593467091	299.126927095773	292.095365535945	211.67325767899	144.83402408565
276	303.621915939047	67.7624479324348	15	10	275	13.75	301.68077385926	107.027298927588	320.103314622104	313.502145793255	298.999105349742	220.794601134545	145.346208366267
277	319.062625909183	73.2741150836872	15	10	276	13.8	308.814199402719	110.233343025048	327.898764357569	321.289967927131	302.117101863657	230.887597743582	146.833254443932
278	334.567536039517	78.781997577428	15	10	277	13.85	310.09820260668	110.157649874816	329.082972950343	322.479606521932	300.06190428543	239.427580411366	147.198906901743
279	349.844175213073	84.1220085512728	15	10	278	13.9	305.53278347112	106.800219476896	323.661194238549	317.077254031954	290.757616671254	242.592819346895	146.828594984414
280	364.600072312875	89.1300611428368	15	10	279	13.95	295.11794199604	100.16105183128	311.651786441096	305.10727663154	274.848606602152	244.184460219668	147.264847402883
281	378.542756221948	93.6420684897358	15	10	280	14	278.853678181461	90.2401469379802	293.091552172214	286.621662777605	266.864314122679	237.742126810376	147.159025183238
282	391.379755823315	97.493943729585	15	10	281	14.05	256.73999202734	77.0375047969839	268.0488773555	260.225265415377	256.768339926951	230.880857840264	148.334575647532
283	402.8186	100.5216	15	10	282	14.1	228.7768835337	60.5531254083002	236.654903680666	227.217606682373	241.940113986865	222.731582788754	150.23762934124
284	412.2604	102.1662	15	10	283	14.15	188.836	32.8919999999999	191.67920742741	216.651374213404	219.240799391908	212.86803015835	152.153801363522
285	419.4325	103.6827	15	10	284	14.2	143.442	30.3299999999999	146.613492776074	208.429403222362	196.273554903391	201.89116133482	154.580832545942
286	428.7516	111.2634	15	10	285	14.25	186.382	151.614	240.26038982737	197.258565196125	176.48514827101	189.882689983378	153.776087994266
287	440.096	111.504	15	10	286	14.3	226.888	4.81200000000001	226.939022400292	178.256333368438	159.644613816872	176.645571240789	154.859179040844
288	448.2548	115.3971	15	10	287	14.35	163.176	77.8619999999998	180.800713549477	165.329503124409	145.401261292078	162.099018069258	156.382577889658
289	451.9301	118.5362	15	10	288	14.4	73.5059999999999	62.782	96.6680482889769	136.318922328615	134.978443645445	146.881077261922	156.511880685314
290	453.434542393793	122.349097086025	15	10	289	14.45	30.08884787586	76.2579417205001	81.97934155593	110.859824411381	128.933716067487	132.671460343086	155.908126472101
291	453.470638978474	127.109334521333	15	10	290	14.5	0.721931693620945	95.20474870616	95.2074858484002	93.543957388031	112.901065844076	118.560683479234	150.749107510522
292	452.143791073918	131.911579695975	15	10	291	14.55	-26.5369580911204	96.0449034928402	99.6435328141213	91.7005539224524	96.5228025546275	109.228745807253	145.189626725561
293	449.5594	135.8505	15	10	292	14.6	-51.6878214783605	78.7784060805001	94.2213784327264	92.5379290105658	82.2579221516507	101.802191997175	139.152554361987
294	445.916430663966	138.268760006101	15	10	293	14.65	-72.8593867206791	48.3652001220196	87.451030961084	89.4832093595376	74.5213551319361	99.5805157044329	132.563212563931
295	441.788102322551	139.501013017535	15	10	294	14.7	-82.5665668283	24.6450602286802	86.166216996497	82.1857806978741	69.0693657827804	97.488407412895	125.700797919595
296	437.84119781986	140.129909520202	15	10	295	14.75	-78.9380900538208	12.5779300533401	79.9338875932595	70.9718869152704	60.6362186874576	86.7575748539874	118.691553782434
297	434.7425	140.7381	15	10	296	14.8	-61.9739563971996	12.1638095959599	63.1563895058035	57.3421563414198	58.8128777976341	78.8307603381066	111.014761854704
298	433.088	141.6876	15	10	297	14.85	-33.0899999999997	18.99	38.1519095197079	45.6008025549949	58.2031227022715	73.3375753679505	103.596256278501
299	433.0045	142.6491	15	10	298	14.9	-1.6700000000003	19.23	19.3023780918311	31.7892280153775	64.1825877634206	70.4309420237329	96.8301548296952
300	433.9966	143.5982	15	10	299	14.95	19.8419999999999	18.9819999999997	27.4594480643728	35.4399748973941	66.0430987583026	67.6317927245345	91.9806358790169
301	434.5287	143.486	15	10	300	15	10.6420000000003	-2.24400000000003	10.8760148951721	45.4343584892727	60.6140838638985	63.7560882106673	88.0282445638955
302	430.6222	142.3422	15	10	301	15.05	-78.1299999999999	-22.876	81.4101239158864	71.0230191854213	61.1387181215857	59.4983956108574	84.3442166459771
303	429.373356447843	146.567707331215	15	10	302	15.1	-24.9768710431408	84.5101466243	88.1238274791011	86.4853949616103	64.4172285842503	55.573525935221	80.7890782587779
304	430.719180155559	153.805938151117	15	10	303	15.15	26.9164741543204	144.76461639804	147.245681572574	89.4389397124195	66.3405289155298	52.2583949695121	77.2066232898617
305	431.8409	158.923	15	10	304	15.2	22.4343968888195	102.34123697766	104.771326945318	86.8374613457773	66.1942196662886	49.5104345043695	77.1685767294147
306	430.58602690721	158.659757049923	15	10	305	15.25	-25.0974618557996	-5.26485900154	25.6437386492183	83.4000986792279	66.8759577338771	47.50041758149	73.2156740231857
307	427.4672	157.2561	15	10	306	15.3	-62.3765381442001	-28.07314099846	68.4027320826754	61.6580386456383	60.1839134240808	45.3839524686189	68.6325394981303
308	424.3087	158.8698	15	10	307	15.35	-63.1700000000001	32.2739999999999	70.9370141463538	45.9030443709669	52.9439291681704	45.0934944877452	67.794920168857
309	423.9464	160.7622	15	10	308	15.4	-7.24600000000009	37.8480000000002	38.5353814046263	44.3129757553347	40.3342021756037	46.7792323974685	67.8469044418022
310	424.313485635376	162.009105928232	15	10	309	15.45	7.34171270752086	24.9381185646399	25.9963555719607	33.5303655023842	32.9777702504363	51.2898114149481	66.9215171054151
311	424.698641923558	162.805532478994	15	10	310	15.5	7.70312576363949	15.9285310152399	17.6933955710571	22.4877596571129	34.3867512990814	57.4958056485574	65.7799752605323
312	425.12189018433	163.39352740692	15	10	311	15.55	8.46496521544054	11.7598985585198	14.4896808179233	19.0103657055691	29.629186815652	59.4596874847013	64.5891547587459
313	425.603251737472	164.015138466641	15	10	312	15.6	9.62723106283988	12.4322211944201	15.7239849199971	20.0524961299058	25.76976039124	59.7759645203812	62.9630447302715
314	426.162747902768	164.91241341279	15	10	313	15.65	11.1899233059194	17.9454989229799	21.148411646907	24.4605268428282	27.2179358794073	54.8327308752904	61.2846379354112
315	426.8204	166.3274	15	10	314	15.7	13.1530419446403	28.2997317442005	31.2070076936443	25.7280081289198	36.3854031636077	56.8487460459344	59.4531229954042
316	427.520751382982	168.186538310521	15	10	315	15.75	14.0070276596396	37.1827662104198	39.7335491356693	29.0517611253672	48.1156535632377	59.673773192384	57.5777148961827
317	427.906433541656	169.153837737074	15	10	316	15.8	7.71364317348002	19.3459885310602	20.8270872483814	35.4255060532455	58.7354615453218	58.434318658154	56.3452899778299
318	427.5446	167.5777	15	10	317	15.85	-7.23667083311966	-31.5227547414804	32.3427499022339	52.7183101973096	66.607999872592	62.2522649697636	55.5142643865155
319	426.6179	165.0941	15	10	318	15.9	-18.5339999999997	-49.6719999999999	53.0171362862988	71.7707802836471	69.3312595749772	65.2628668598714	55.1331091747622
320	426.3083	170.9695	15	10	319	15.95	-6.19200000000092	117.508	117.671028413965	91.7429149617239	80.7197218414326	66.2112414862957	55.6050589543361
321	425.6367	177.6858	15	10	320	16	-13.4319999999991	134.326	134.995899567357	104.164238619817	84.9607950856865	67.8038623103972	56.2288469345662
322	429.8173	182.0374	15	10	321	16.05	83.6119999999994	87.0319999999998	120.687760638765	103.237013096709	87.239450500656	69.6799139066343	54.8996455982276
323	431.9525	186.2496	15	10	322	16.1	42.704	84.2439999999999	94.4493681926988	108.721133485556	98.7347695482871	70.352563525322	55.3049601977081
324	434.2995	185.6636	15	10	323	16.15	46.9400000000007	-11.7199999999997	48.381008670759	98.1508098877259	103.307797840336	70.3108809013104	55.0658439096774
325	439.1413	191.066	15	10	324	16.2	96.8359999999996	108.048	145.091630358198	82.7359860395881	96.0370798089836	69.395811486439	56.1593553289445
326	437.9538	194.9978	15	10	325	16.25	-23.75	78.6360000000002	82.1442815782087	93.3053004767574	87.4920710575568	67.6550122108754	60.661055205879
327	440.084	195.4643	15	10	326	16.3	42.604	9.32999999999993	43.6136413980764	103.378582583962	80.6243662679468	67.3066274870409	63.5640723726171
328	441.9568	202.587	15	10	327	16.35	37.4559999999997	142.454	147.295940378545	83.3530261324117	74.0971271780519	65.9350342852858	62.1277780468984
329	443.2712	207.3462	15	10	328	16.4	26.2880000000007	95.1840000000004	98.7474192067829	76.8333322273878	71.2905022276435	63.4869859520558	62.6221055109445
330	445.4427	206.764	15	10	329	16.45	43.4299999999996	-11.644	44.9638481004458	78.5127464963055	58.0719011314454	59.9203064937241	62.8165847136979
331	445.3934	209.2408	15	10	330	16.5	-0.986000000000331	49.5359999999999	49.5458120530888	54.8889538793464	50.3492293360643	54.9618882205749	62.8729880548591
332	447.2466	211.0652	15	10	331	16.55	37.0640000000003	36.4879999999999	52.010712742665	39.2024218713249	47.3738044734257	50.3396037117539	63.6123658247652
333	446.3921	209.8828	15	10	332	16.6	-17.0899999999995	-23.648	29.1769772937497	32.7907761304791	33.1352990222845	50.833955875035	65.1474192279797
334	445.3999	210.1002	15	10	333	16.65	-19.8440000000005	4.34799999999996	20.3147591666753	23.8651264447408	23.6661740637761	55.2989569440644	65.4257436696408
335	445.5262	210.733	15	10	334	16.7	2.52600000000029	12.6560000000001	12.9056193962166	16.234862450546	23.8035331784646	55.4699646119547	66.2654500200367
336	445.772	210.7392	15	10	335	16.75	4.91599999999949	0.124000000000137	4.91756362439725	11.3816441652225	22.431705383593	61.648337219374	66.1561801461859
337	446.3716	211.0866	15	10	336	16.8	11.9920000000002	6.94799999999987	13.8593927716911	8.12992625622737	20.0548411555609	68.6938260870802	66.1529822739014
338	446.4948	210.8742	15	10	337	16.85	2.46399999999994	-4.24800000000005	4.91088586713234	14.8162902264502	27.5707845720181	62.0032911240333	66.778974024809
339	446.515	211.076	15	10	338	16.9	0.403999999999769	4.03599999999983	4.05616962169957	20.9982843224453	39.3074116604852	59.9813441620176	66.2735916224585
340	448.4338	212.3745	15	10	339	16.95	38.3760000000007	25.9700000000004	46.3374392473308	23.8748198605759	52.8680280924639	59.4219279411002	66.098067882285
341	448.5951	214.1586	15	10	340	17	3.22599999999966	35.6819999999999	35.8275341043727	43.7599249788136	72.9474451026837	57.9421137993209	63.5210375123634
342	448.9141	215.5342	15	10	341	17.05	6.38000000000034	27.5119999999998	28.2420704623439	70.484897064743	90.0138477007347	57.544817742896	61.5405177899989
343	447.1216	220.4334	15	10	342	17.1	-35.8500000000004	97.9840000000002	104.336411458321	90.9197659584776	90.8712832257822	59.9422749306375	59.562340922902
344	451.9566	225.3337	15	10	343	17.15	96.6999999999996	98.0059999999997	137.681030051347	124.896605882922	96.296514260259	60.5406064379712	61.4392020631856
345	451.738852084252	232.756095880136	15	10	344	17.2	-4.35495831495928	148.44791760272	148.511783716004	156.152875540894	95.0403227037358	63.1350885536344	60.0426066633059
346	444.6397	240.1989	15	10	345	17.25	-141.98304168504	148.85608239728	205.711733726596	137.982641472751	93.4525222150488	64.6573480814965	60.5021548583119
347	436.2901	244.124	15	10	346	17.3	-166.992	78.5019999999997	184.523418752201	122.108131455775	95.0347943302312	64.999337060762	59.5309660369358
348	436.5537	244.7446	15	10	347	17.35	5.27199999999993	12.4119999999999	13.485241117607	99.160879448994	92.3137652892569	67.6229137643321	55.9387783915629
349	433.674	244.2896	15	10	348	17.4	-57.5940000000003	-9.09999999999968	58.3084799664682	62.0084385471755	81.7738012154572	69.0601972928612	54.3866332323831
350	434.7378	245.6012	15	10	349	17.45	21.2760000000003	26.232	33.7755236820987	33.9167131195688	73.4021490148049	72.2758292708458	55.0284100611231
351	435.4013	244.8564	15	10	350	17.5	13.27	-14.896	19.9495292175028	46.6448891057631	56.3672510603092	72.0801868041519	54.5991127689983
352	433.7749	243.3701	15	10	351	17.55	-32.5279999999998	-29.726	44.0647916141673	41.4394709751393	39.9848264207893	72.7414318682439	53.7842277890241
353	430.4035	245.2422	15	10	352	17.6	-67.4279999999999	37.4419999999998	77.1261210485784	47.6434185806157	44.3745443028821	68.290725970769	54.5648788514818
354	428.9405	245.924	15	10	353	17.65	-29.2600000000004	13.6360000000002	32.2813893133494	50.726063573443	41.8238803254635	67.5794471823068	54.6095545877001
355	431.7318	247.5686	15	10	354	17.7	55.8260000000007	32.8919999999999	64.7952617094805	46.0529397220098	49.5113358379557	64.6152487146571	54.5772565084126
356	433.197285189663	248.557874540841	15	10	355	17.75	29.3097037932591	19.7854908168199	35.3627541816394	42.1041995000011	50.7078513932549	59.3559724972499	55.9725464337946
357	432.221983737545	248.904178479829	15	10	356	17.8	-19.5060290423601	6.92607877976002	20.6991723570011	42.2082896757876	50.4480694062567	50.3681059867914	56.4236765043458
358	429.4159	249.5023	15	10	357	17.85	-56.121674750899	11.9624304034198	57.3824199385349	51.3792530952957	44.2676866522812	49.8742656590925	56.7936456944762
359	427.8521	249.9967	15	10	358	17.9	-31.2760000000003	9.88800000000026	32.8018401922823	50.6896392130667	53.3850931491563	48.7919223027486	58.3469153100153
360	433.0722	248.1639	15	10	359	17.95	104.402	-36.6559999999998	110.650078807021	54.8431990905036	55.8283484145094	50.6348921811459	58.1462571579761
361	431.6348	248.8569	15	10	360	18	-28.7480000000005	13.8599999999997	31.9146847704943	46.4311738045613	62.3446939341905	51.2561117386757	58.4284649223907
362	431.185991371987	246.832709994219	15	10	361	18.05	-8.97617256026024	-40.4838001156202	41.4669717441852	64.5618966225251	60.7513855527934	50.0236378351521	58.0476461542384
363	431.926	247.031	15	10	362	18.1	14.8001725602603	3.96580011562037	15.3222935088236	60.2774437337231	55.3739870153029	49.1874827723262	56.352275194699
364	430.6607	253.0727	15	10	363	18.15	-25.3059999999994	120.834	123.455454282101	73.9997486553143	55.7599642800338	48.6785027374289	53.3021634167564
365	426.6324	254.9902	15	10	364	18.2	-80.566	38.3499999999998	89.2278143630112	66.6595720150833	51.7584485243361	46.0194244631908	50.3729138464938
366	422.4081	257.714	15	10	365	18.25	-84.4860000000006	54.4760000000002	100.526209378451	64.3168002260446	51.8043720840965	47.2877447860927	45.5533260300453
367	422.2283	257.5576	15	10	366	18.3	-3.596	-3.12800000000038	4.76608854303006	46.9580319375425	49.5992062640475	47.8480159479296	41.7812695396352
368	422.3823	257.4636	15	10	367	18.35	3.07999999999993	-1.87999999999988	3.60843456362993	43.2394533149491	54.1072788923712	45.9643776246202	41.900946099745
369	420.7483	256.6328	15	10	368	18.4	-32.6800000000003	-16.6160000000002	36.6616128395905	29.6089955128786	43.9719123257015	47.6336333271694	41.4980172169157
370	417.318	255.7924	15	10	369	18.45	-68.6059999999998	-16.8079999999998	70.6349212500443	32.5388405130117	36.2105005118721	44.0166850451065	42.3711828387249
371	416.1224	256.8836	15	10	370	18.5	-23.9119999999991	21.8240000000003	32.3739203680983	43.8977575586979	32.230795637995	44.7767430406296	44.8844107850562
372	415.3438	256.3038	15	10	371	18.55	-15.5720000000008	-11.5959999999995	19.4153135436957	40.9857927138606	34.9446463430658	43.3538604402329	46.9510398990655
373	414.2502	253.4886	15	10	372	18.6	-21.8719999999996	-56.3040000000007	60.4030197920605	29.1815477087951	36.5547682339375	44.413824418629	46.4808961843782
374	413.7494	252.5035	15	10	373	18.65	-10.0160000000005	-19.7019999999998	22.101788615404	34.8525957631113	39.507302374305	39.0248796512061	48.5383101004995
375	413.1867	252.3601	15	10	374	18.7	-11.2540000000001	-2.86800000000028	11.6136962247169	37.3504521731198	36.274921565877	36.1305789783305	47.9103880856667
376	413.561	249.3468	15	10	375	18.75	7.4860000000001	-60.2659999999997	60.7291606396793	29.2117789091771	37.7491139971627	31.7506795628407	49.1537114610636
377	412.0501	248.835	15	10	376	18.8	-30.2179999999998	-10.2359999999999	31.9045955937383	38.0288120347494	37.1085146164182	33.1944330924791	49.8231321110652
378	412.5828	249.6641	15	10	377	18.85	10.6540000000007	16.5819999999997	19.7096534723471	43.3682954229588	34.7203699448867	33.9276265403975	50.4486279528508
379	409.275	249.5629	15	10	378	18.9	-66.1560000000009	-2.02399999999955	66.1869542432654	40.6456322312142	34.0778469767107	34.2041121310828	49.9697048767659
380	407.3818	249.2711	15	10	379	18.95	-37.8639999999996	-5.83600000000047	38.311113165764	36.8665770597167	36.050657444789	34.1074734963039	50.4798390407327
381	409.6509	249.9043	15	10	380	19	45.3819999999996	12.6640000000003	47.115844680956	40.2289609805963	31.2705634876865	38.5127098314368	51.097177476328
382	409.6323	249.2541	15	10	381	19.05	-0.371999999999844	-13.0040000000002	13.0093197362509	30.1268819186719	31.4442198418923	43.8784419629789	52.8872632684684
383	411.0738	250.3751	15	10	382	19.1	28.8300000000004	22.4200000000002	36.5215730767451	28.7330194666191	31.3004848468574	43.7743095964303	55.8033848343018
384	411.8498	250.4856	15	10	383	19.15	15.5200000000002	2.21000000000004	15.6765589336438	21.8954947441588	28.9009218878606	48.39811746357	55.3282777591371
385	411.1537	251.8896	15	10	384	19.2	-13.922	28.0799999999999	31.3418009054999	26.021862624068	31.9400254267309	49.8013517081426	56.1565071725326
386	410.9459	252.5017	15	10	385	19.25	-4.1560000000004	12.242	12.9282210686545	22.3720087131186	39.2763056657109	51.0196781360344	56.3384295918691
387	412.6255	252.4108	15	10	386	19.3	33.5919999999999	-1.8180000000001	33.6411591357966	27.6749618570493	50.6483693095396	51.7982482742007	57.2828294562378
388	413.3493	251.8533	15	10	387	19.35	14.4760000000008	-11.1500000000001	18.2723035219981	35.1470313868426	52.8282492479739	54.9328782810813	57.7141029399467
389	415.3653	252.4746	15	10	388	19.4	40.3199999999993	12.4260000000004	42.1913246532975	56.657116587263	62.7183879504294	52.3057764263624	57.5883415340147
390	416.9301	255.5326	15	10	389	19.45	31.2959999999998	61.1599999999999	68.7021485544664	75.2748759950112	63.5520459714963	56.9429930363588	55.9997501572009
391	418.7451	261.2766	15	10	390	19.5	36.3	114.879999999999	120.478647070756	83.2844897828292	70.7687927843823	57.4176119120264	55.5610201622665
392	424.1179	264.6358	15	10	391	19.55	107.456000000001	67.1840000000009	126.729956174538	97.7618140438095	72.1522767065091	62.4206660967039	56.9140357441749
393	426.516	266.2948	15	10	392	19.6	47.962	33.1799999999998	58.3203724610876	91.95706055615	78.5652717153053	67.1929452499745	55.8672382031981
394	430.2101	270.6736	15	10	393	19.65	73.8819999999998	87.5760000000002	114.577945958199	84.8804689815017	75.7106309648642	71.631675867068	57.2056017999741
395	431.3692	272.2837	15	10	394	19.7	23.1819999999993	32.2019999999998	39.678381116169	69.029677418007	81.9459606459868	76.1824353667347	57.8380018353981
396	430.4586	276.4399	15	10	395	19.75	-18.2119999999998	83.1240000000003	85.0956891975148	73.8460536477814	75.5589181583418	80.9261796208975	57.8559222424767
397	431.7413	278.4373	15	10	396	19.8	25.6540000000007	39.9479999999994	47.4759983570645	53.659447885919	74.1929628838682	81.3712258199966	57.4868580643349
398	433.6512	282.088	15	10	397	19.85	38.1979999999999	73.0140000000006	82.4022536099594	71.9348607358236	81.5576412519752	81.5005793394959	58.3431480559245
399	433.8407	282.7434	15	10	398	19.9	3.79000000000019	13.1079999999997	13.6449171488871	66.237367335182	80.5449637837066	80.9725709369467	58.7729378172994
400	432.6081	289.1792	15	10	399	19.95	-24.652000000001	128.715999999999	131.055445365692	79.3562483497295	88.8128247619731	77.8920268180978	60.6107182696082
401	432.4889	292.0071	15	10	400	20	-2.38399999999956	56.558	56.6082221943067	89.269228856169	91.0835664574126	72.6093304930962	59.6552193029707
402	434.039985376795	297.443682058917	15	10	401	20.05	31.0217075359003	108.73164117834	113.070403429802	107.430479681494	90.590174933484	69.949629525371	62.3157209699956
403	434.349	304.0348	15	10	402	20.1	6.18029246409947	131.822358821661	131.967156142157	105.690788788123	84.4358869636865	67.960166809966	63.2152258390899
404	430.790255917967	307.857162948578	15	10	403	20.15	-71.17488164066	76.4472589715592	104.451171275513	115.929765579643	86.2345109090291	66.0130861363782	64.760038111892
405	424.9122	309.5532	15	10	404	20.2	-117.56111835934	33.9207410284405	122.356990898834	101.824101517239	73.8380929902089	65.8746519626536	66.5160964091649
406	419.5854	310.3772	15	10	405	20.25	-106.536	16.4800000000002	107.80310615191	79.602545071204	69.6597428278505	64.692166348919	68.5582688363916
407	417.4651	310.2072	15	10	406	20.3	-42.4059999999997	-3.40000000000032	42.5420831177785	65.038542136564	65.7062961668737	63.1754678544691	68.3435034706232
408	416.4272	310.3099	15	10	407	20.35	-20.7579999999996	2.05400000000054	20.8593739119846	41.9853971922951	54.3626923679567	61.7534178307676	68.294095931665
409	414.9633	309.7113	15	10	408	20.4	-29.2780000000005	-11.9720000000007	31.6311566023129	23.3897200760577	51.4812084890498	65.2400992082363	67.7343837597436
410	414.8716	310.0538	15	10	409	20.45	-1.83400000000006	6.85000000000059	7.09126617748962	29.5884908165088	42.9364791633342	64.2784435028575	66.6592927335145
411	415.2914	309.4429	15	10	410	20.5	8.39600000000019	-12.2180000000003	14.8247205707228	29.1228396647094	38.3007662404254	61.892826693915	64.7253899431009
412	412.4463	307.1139	15	10	411	20.55	-56.902	-46.5800000000002	73.5359368200339	37.9238748415357	35.7607607754542	62.2107758432873	62.6791024751907
413	411.8999	307.8622	15	10	412	20.6	-10.9280000000001	14.9659999999994	18.5311181529876	43.8875611343732	39.0709486978487	59.2375064282052	62.1060283611444
414	415.6816	307.8919	15	10	413	20.65	75.634	0.59400000000096	75.6363324864447	53.2118124047931	44.2456875074435	57.8884003567159	59.8678707437338
415	415.8594	306.055	15	10	414	20.7	3.55599999999981	-36.7380000000003	36.909697641677	41.9330307343996	54.7187940155062	56.8497574515951	60.584774817624
416	413.242	304.4462	15	10	415	20.75	-52.3479999999995	-32.1760000000006	61.4459769228221	49.019057730988	54.1259105599796	56.1903580518858	61.3114715351438
417	413.0369	305.2784	15	10	416	20.8	-4.10200000000032	16.644	17.1420284680665	50.5675001733513	58.7152555197009	55.3157811212498	61.4928944240522
418	415.4942	304.1643	15	10	417	20.85	49.1459999999995	-22.281999999999	53.9612531359299	65.5500268966393	64.1123204884537	55.0876125238342	60.0673764882956
419	411.4252	303.257	15	10	418	20.9	-81.3799999999992	-18.1460000000004	83.3785446982609	55.0400087151661	64.295592224382	54.4961965825405	60.911351192162
420	406.9721	306.6379	15	10	419	20.95	-89.0620000000001	67.6179999999999	111.822331258117	75.4974803050022	70.763035739856	55.4265586489311	58.8567070326572
421	407.2762	306.3133	15	10	420	21	6.08200000000011	-6.49199999999951	8.89588601545652	79.2055832459193	74.0799498633461	56.8414493931057	58.4723351559961
422	410.0685	301.0349	15	10	421	21.05	55.8459999999991	-105.568000000001	119.429386417247	78.0236842754127	74.8708014670455	55.4085754250104	56.4273071027037
423	413.6928	301.1105	15	10	422	21.1	72.4860000000001	1.51200000000017	72.5017678405156	75.9760445830727	71.1042763498196	56.2518899123229	53.9660062130267
424	410.6958	303.5644	15	10	423	21.15	-59.9399999999991	49.0779999999995	77.4690498457278	93.1198910115262	64.7467056576375	53.7226553510894	52.6270794078527
425	407.4611	307.4804	15	10	424	21.2	-64.6940000000006	78.3199999999999	101.584132796417	74.2441226290888	56.134323282356	55.2948976725944	50.720506030807
426	412.19	307.6129	15	10	425	21.25	94.5780000000002	2.650000000001	94.6151181577238	63.00296945372	59.5569882262317	57.9307767213687	48.9017832877188
427	410.9449	307.7491	15	10	426	21.3	-24.9019999999996	2.72399999999948	25.0505445050597	51.4697270398623	52.1018953303198	59.8103209936353	48.4674250356792
428	410.2533	307.3183	15	10	427	21.35	-13.8319999999999	-8.61599999999953	16.2960019636716	36.2926019816392	48.3914593361921	58.3813351458236	48.3723734649279
429	411.1213	307.7947	15	10	428	21.4	17.3599999999999	9.52799999999911	19.8028377764395	25.9940854409373	43.1497184777968	56.5826031760877	47.8950174216324
430	409.8644	308.0616	15	10	429	21.45	-25.1380000000006	5.33800000000042	25.6985075053014	29.9596680315509	39.8267596053328	53.4349705624568	48.0634135735314
431	408.0315	306.9261	15	10	430	21.5	-36.6579999999999	-22.7099999999996	43.1225354542144	33.7799492186642	41.7816035793912	55.0518436180771	48.1641229122541
432	405.843773779383	306.427057072811	15	10	431	21.55	-43.7545244123396	-9.98085854378019	44.8784574581276	34.8297099157313	44.7498405202252	50.6438383621201	46.9460592237699
433	404.151002923134	306.943746576475	15	10	432	21.6	-33.8554171249802	10.3337900732799	35.3974078992378	43.3609172290265	45.6583939418275	48.6945059978482	47.2497154591098
434	404.174255605318	308.196112791902	15	10	433	21.65	0.465053643680449	25.0473243085401	25.0516412617753	57.569121717845	48.4185006945379	47.3657584589896	46.2616090961262
435	407.1346	309.9041	15	10	434	21.7	59.2068878936391	34.1597441619604	68.3545440717772	59.5400130088995	50.7356178425577	44.5912546100189	46.3636953563633
436	412.5538	311.6973	15	10	435	21.75	108.384000000001	35.8639999999991	114.163557898307	57.5368386649909	50.5466990099224	41.6132085235518	45.9592746200739
437	414.938521477408	313.03981001442	15	10	436	21.8	47.6944295481599	26.8502002884009	54.7329139133997	62.0072914733446	49.1857813939205	41.6190689501085	46.7537116247233
438	414.224602440051	314.089036184129	15	10	437	21.85	-14.2783807471403	20.9845233941792	25.3815361796949	58.1103184560889	48.9975526595043	41.6571344060217	46.703166526467
439	412.13	315.1983	15	10	438	21.9	-41.8920488010201	22.1852763174206	47.4039053035439	43.5242763019998	51.5817984401823	41.2938382607243	45.9770560057147
440	410.144557230979	316.622600116305	15	10	439	21.95	-39.7088553804201	28.4860023261001	48.8696789854988	38.8315497789415	49.355749614705	40.7002684981317	44.5844107956791
441	408.845661053318	318.223643840903	15	10	440	22	-25.9779235532199	32.0208744919591	41.2333471278616	40.4582666540178	41.4448134677124	39.4867964314025	45.7946943577866
442	408.582584348998	319.764815645049	15	10	441	22.05	-5.26153408639971	30.8234360829204	31.2692812981082	41.1563054070201	38.4882973799919	38.4835430225295	44.2573440104706
443	409.7046	321.0095	15	10	442	22.1	22.4403130200403	24.8936870990201	33.5151205550765	40.6011807733212	37.6558748702158	38.2475410058966	43.8958156743465
444	412.1219	321.8046	15	10	443	22.15	48.3459999999991	15.9019999999998	50.8940990685551	39.3653506334251	34.1691758269107	38.800562841163	43.4009985406471
445	414.375148504107	322.288878982501	15	10	444	22.2	45.0649700821407	9.68557965001992	46.0940558170044	38.1450449810423	30.6649191537058	37.4324930401322	42.2842463504103
446	416.113111637771	322.515761912938	15	10	445	22.25	34.7592626732796	4.53765860874	35.0541964283811	34.8534830864139	28.4268938528826	33.9877725187792	41.3151013600694
447	417.371351241102	322.496459507993	15	10	446	22.3	25.1647920666198	-0.386048098899892	25.1677530361945	27.1820462468013	27.7813046511386	33.6971022558113	42.0540776336235
448	418.185429154211	322.24218248435	15	10	447	22.35	16.2815582621806	-5.08554047285998	17.0573110819343	20.7286575340905	27.4975293522889	35.0249979071105	42.9807412271825
449	418.590907217207	321.764141558692	15	10	448	22.4	8.10956125991993	-9.56081851315957	12.5369148704922	17.4884370723402	26.0193272421436	35.3715088353416	43.7937488866814
450	418.623347270202	321.073547447701	15	10	449	22.45	0.648801059899142	-13.8118822198203	13.8271122534503	17.4175643212348	25.5092364655593	35.7338510289014	44.4451418732863
451	418.318311153306	320.181610868062	15	10	450	22.5	-6.10072233791925	-17.8387315927796	18.8530941196298	20.141575618164	26.5307315698461	36.537545097496	44.3703132974314
452	417.71136070663	319.099542536456	15	10	451	22.55	-12.1390089335205	-21.6413666321205	24.8133892806676	24.856608237486	28.9059071316308	37.8708496588211	43.6924518328314
453	416.838057770284	317.838553169567	15	10	452	22.6	-17.4660587269193	-25.2197873377804	30.6773675665801	30.2898153970281	32.3941209440052	39.0971253508449	43.1578975709049
454	415.733964184378	316.409853484078	15	10	453	22.65	-22.0818717181203	-28.5739937097799	36.1120779671021	35.5730260673519	36.5738418437726	39.4362386223047	43.1061017003498
455	414.434641789024	314.824654196672	15	10	454	22.7	-25.9864479070802	-31.70398574812	40.9931480511608	40.3942499420267	40.802782904097	39.9772380908016	42.894696512836
456	412.975652424331	313.094166024032	15	10	455	22.75	-29.1797872938605	-34.6097634527996	45.2691474712489	44.6466662698464	44.6481963421094	41.016994196587	41.0553711462187
457	411.392557930411	311.229599682841	15	10	456	22.8	-31.6618898783997	-37.2913268238199	48.9195086540417	48.2910754500592	47.9603946665037	42.4890863171384	42.8185079600271
458	409.720920147373	309.242165889782	15	10	457	22.85	-33.4327556607593	-39.7486758611808	51.9394492056784	51.315750411166	50.6967213494009	44.3043480483434	44.286592503783
459	407.996300915328	307.143075361538	15	10	458	22.9	-34.4923846409006	-41.981810564879	54.3341238681661	53.723366616867	52.8531500024658	46.2936595126384	45.144530321205
460	406.254262074388	304.943538814792	15	10	459	22.95	-34.8407768187997	-43.9907309349201	56.1165228566947	55.5265393909806	54.445239716044	48.1900152484409	45.9826803734709
461	404.530365464661	302.654766966228	15	10	460	23	-34.4779321945407	-45.7754369712802	57.3072284997538	56.7467764289553	55.503256823328	49.2538301634604	46.88129970131
462	402.860172926259	300.287970532527	15	10	461	23.05	-33.4038507680395	-47.3359286740197	57.93537252461	57.4152245548723	56.072265502646	48.9013606431333	47.5525349396518
463	401.279246299293	297.854360230374	15	10	462	23.1	-31.6185325393201	-48.67220604306	58.040634395552	57.574729020922	56.2145751526816	48.0682541359132	48.685640206399
464	399.823147423872	295.365146776451	15	10	463	23.15	-29.1219775084198	-49.7842690784603	57.6763644977511	57.283147029789	56.0134771815043	47.4116405595365	47.7663754595767
465	398.527438140108	292.831540887442	15	10	464	23.2	-25.9141856752797	-50.6721177801808	56.9140451869429	56.6179916143114	55.5772475927847	48.3568999855398	47.874510257055
466	397.427680288111	290.264753280029	15	10	465	23.25	-21.9951570399405	-51.335752148259	55.849318544089	55.6823738764079	53.8594639848113	48.1229697736581	47.4715395138035
467	396.559435707991	287.675994670895	15	10	466	23.3	-17.3648916024001	-51.7751721826801	54.6095954472222	54.6117298081363	49.842326619763	51.939913664243	48.8145677545028
468	395.958266239859	285.076475776723	15	10	467	23.35	-12.0233893626403	-51.9903778834407	53.3625457060344	53.5797661646474	45.4397869224256	53.5481871004554	49.0959477351806
469	395.659733723825	282.477407314197	15	10	468	23.4	-5.97065032067917	-51.9813692505193	52.3231441563927	50.4357809398336	41.9701311166073	54.9175518070683	50.0644648971173
470	395.6994	279.89	15	10	469	23.45	0.793325523500243	-51.7481462839407	51.7542269694985	43.0666616252146	42.2685602550357	56.2315097180403	49.9643926383568
471	395.7679	277.8847	15	10	470	23.5	1.36999999999944	-40.1059999999995	40.12939242002	35.1971999684432	40.7426827239883	57.2250543051239	50.6216322749595
472	394.8874	278.0014	15	10	471	23.55	-17.6099999999997	2.33399999999961	17.763998874127	29.3285324250784	47.8075618258399	57.2342202204824	51.3789623515955
473	394.1886	278.0538	15	10	472	23.6	-13.9760000000001	1.04800000000068	14.0152374221775	30.9573543454241	50.8817990482292	58.2741550619531	50.687297296211
474	394.2562	276.9068	15	10	473	23.65	1.35199999999941	-22.940000000001	22.9798064395687	31.0495845081431	53.8216264326324	56.0965122968488	50.2569682986402
475	394.8271	273.9668	15	10	474	23.7	11.4179999999999	-58.8	59.898336571227	52.5484620264652	56.885771843296	55.7717824233083	49.3123674136097
476	392.7976	273.9773	15	10	475	23.75	-40.5899999999997	0.210000000000719	40.5905432336151	66.5663981280153	60.5906446254366	53.9260848310201	49.132303983103
477	393.6503	267.7727	15	10	476	23.8	17.0540000000005	-124.092000000001	125.258386465738	78.3147204401865	64.6261138212018	55.1400491918671	48.4633413789986
478	393.3555	263.5778	15	10	477	23.85	-5.89600000000019	-83.8979999999992	84.1049179299277	82.8141893411678	71.1085232014807	53.8875474220179	47.3949303539528
479	394.7321	259.7306	15	10	478	23.9	27.5319999999999	-76.9440000000009	81.7214180004246	90.1317047427301	70.2228934770902	53.8352702815961	47.0731777649178
480	394.2553	255.6385	15	10	479	23.95	-9.53600000000051	-81.8419999999998	82.3956810761339	76.7037656159384	69.275004591581	51.7387700282727	46.1596392535258
481	395.5422	252.0005	15	10	480	24	25.7380000000001	-72.7600000000001	77.1781202414261	75.6506482749462	67.1094869380518	51.9894343864586	45.075613384681
482	393.7512	249.7121	15	10	481	24.05	-35.8199999999999	-45.7679999999999	58.1186908317796	62.131066513994	62.4725365578943	53.8565640600576	45.381192027275
483	395.1826	246.0392	15	10	482	24.1	28.6279999999999	-73.458	78.8393312249666	55.7358198419941	56.8932957958065	53.3063404565088	44.1082697523352
484	394.6373	246.4879	15	10	483	24.15	-10.9059999999999	8.97400000000005	14.1235091956638	44.0872691333736	53.8489141305597	53.1022960377439	45.0889807736516
485	395.1812	244.0263	15	10	484	24.2	10.8780000000002	-49.2320000000001	50.4194477161344	48.2413074998502	46.5917682132495	50.2678348416796	46.0113658437029
486	394.3204	243.6321	15	10	485	24.25	-17.2159999999997	-7.88399999999967	18.9353666983236	38.1359433166668	43.3882241474806	50.1416381925478	47.0120284728414
487	394.2388	239.6885	15	10	486	24.3	-1.63199999999961	-78.8720000000001	78.8888826641626	45.5667617471254	43.0870142989134	44.9867690937543	48.4817867669953
488	392.8594	239.3703	15	10	487	24.35	-27.5880000000006	-6.36400000000037	28.3125103090496	37.4477165845049	35.504157711537	41.2416736074501	47.7949667956152
489	394.2826	237.2377	15	10	488	24.4	28.4640000000002	-42.6519999999999	51.277601347957	42.6891791615877	35.9816985983976	39.2288037227672	46.6385534316254
490	394.1111	237.698	15	10	489	24.45	-3.42999999999961	9.20600000000036	9.8242219030315	37.9327210979765	31.2606650917781	36.0877687890112	46.271419415978
491	394.9857	235.6172	15	10	490	24.5	17.4919999999997	-41.6160000000002	45.1426795837377	32.8723721064071	33.1737894470437	32.9261724642381	45.7931772244733
492	396.8458	233.5845	15	10	491	24.55	37.2019999999998	-40.6540000000001	55.1065923461068	26.3966354496698	27.5010016296143	33.5281638340675	46.5524995860094
493	396.7947	233.7261	15	10	492	24.6	-1.02200000000039	2.83200000000022	3.01076535120259	25.0736135990514	25.5900514190937	29.9423844427172	46.353731026269
494	396.6273	232.7961	15	10	493	24.65	-3.34799999999973	-18.6000000000001	18.8989180642703	23.6583997324997	24.6086933149747	34.0814492504543	46.7761463890983
495	396.7393	232.911	15	10	494	24.7	2.24000000000046	2.29800000000012	3.20911264993964	17.0692821612521	25.5837693647729	36.2509492640974	46.1498496202658
496	398.6341	233.091	15	10	495	24.75	37.8959999999995	3.60000000000014	38.0666102509793	18.3077307317802	22.4641207809956	40.0979721146627	46.4990840095486
497	397.5294	233.0049	15	10	496	24.8	-22.0939999999996	-1.72200000000032	22.1610044898688	22.8207511802797	23.9693133692217	41.8235243421236	45.3684223611988
498	397.0838	232.8901	15	10	497	24.85	-8.91200000000026	-2.29600000000005	9.20300820384318	26.0939251304944	24.3806111738975	41.7023861692125	45.2189285241463
499	396.5352	234.8894	15	10	498	24.9	-10.9720000000004	39.9860000000001	41.4640203067674	21.2698418294915	32.1811999025111	39.4418365816547	43.8165775225968
500	396.3974	233.9204	15	10	499	24.95	-2.7559999999994	-19.3799999999999	19.5749824010136	30.8693445771912	41.2412334364166	40.8040688036834	42.3115642775008
501	396.8538	233.3932	15	10	500	25	9.12799999999947	-10.5439999999999	13.9461937459648	30.4534916160147	47.0221547822816	39.5969200624879	40.6166363927209
502	399.1222	230.7174	15	10	501	25.05	45.3680000000008	-53.5160000000002	70.1585182283669	41.5416486247425	56.1460470546328	39.2484351119611	40.8489314590716
503	399.4439	230.5645	15	10	502	25.1	6.43399999999929	-3.05799999999977	7.12374339796075	56.3885417423387	57.8147209193314	39.4011215960292	40.9325244425466
504	403.646	228.1523	15	10	503	25.15	84.0420000000006	-48.2440000000003	96.9048053504063	72.7744677350717	54.2749798483347	40.4499967404526	41.7319616852695
505	407.0002	224.8736	15	10	504	25.2	67.0839999999998	-65.5739999999997	93.8094479889949	81.4227495320744	56.0243682425938	42.0318643988521	40.9353999608952
506	409.567	220.8249	15	10	505	25.25	51.336	-80.9739999999999	95.8758237096297	85.175950222648	56.7297193439803	42.8565298265493	41.4399683191254
507	412.4047	215.9161	15	10	506	25.3	56.7539999999997	-98.1760000000003	113.399927213381	67.008311071927	54.5275568547006	45.7500756286433	40.9640121555279
508	413.5755	216.4683	15	10	507	25.35	23.4159999999997	11.044	25.8897468508285	55.6601947428489	54.421632018161	49.1961834408425	40.8601811131706
509	413.5712	216.165	15	10	508	25.4	-0.0860000000000127	-6.06600000000014	6.06660959680131	40.6849709528888	48.7187935783942	48.4043513224264	40.1529594496322
510	415.2494	216.9517	15	10	509	25.45	33.5640000000001	15.7339999999999	37.0688663436043	27.6323641773267	42.8224953612876	48.5353597659904	40.256612867582
511	416.085	216.3159	15	10	510	25.5	16.712	-12.7159999999998	20.9997047598292	23.667313813674	38.6909048708171	48.3071003212036	39.6683366931983
512	418.2789	215.3261	15	10	511	25.55	43.8780000000008	-19.796	48.1368933355703	30.4292760848614	35.3541042026538	48.1696990840756	38.7339365487136
513	418.2218	215.0283	15	10	512	25.6	-1.14200000000096	-5.9559999999999	6.06449503256463	29.9847959797262	40.5776459623536	51.922664442376	39.7275277016409
514	418.8712	213.1432	15	10	513	25.65	12.9880000000003	-37.7019999999999	39.8764209527385	36.6968387887453	42.5337227965181	49.3824741200847	41.8722328190619
515	420.6129	213.1898	15	10	514	25.7	34.8340000000007	0.931999999999675	34.8464658179284	43.0758442279808	41.046351289387	45.6198506576931	44.199661353915
516	422.1741	210.9527	15	10	515	25.75	31.2239999999997	-44.742	54.5599188049247	57.4879781110332	39.8844812984269	42.7819645235881	45.6456895434338
517	419.1417	213.5637	15	10	516	25.8	-60.6479999999999	52.2200000000004	80.031920531748	54.6381695081748	41.8118413134506	40.1044999689322	48.1360439878456
518	422.2924	211.2546	15	10	517	25.85	63.0139999999994	-46.182	78.1251644478265	52.1079065990478	49.423696866591	40.0179760571286	50.2734514104577
519	421.7699	212.4246	15	10	518	25.9	-10.4499999999996	23.3999999999997	25.6273779384466	43.0721238081085	50.0461546617752	40.8640823176097	51.1724961601897
520	422.5216	211.6082	15	10	519	25.95	15.0339999999994	-16.3279999999997	22.1951512722931	40.5478383989203	48.4172059540987	39.7091569314806	51.2091483010076
521	422.9774	211.4975	15	10	520	26	9.11600000000021	-2.21400000000017	9.38100485022818	41.3594156221489	46.8730241763592	39.7397533239086	52.1324112858757
522	426.2137	210.5558	15	10	521	26.05	64.7260000000006	-18.8339999999999	67.4104934858073	45.4541398153755	44.8548957352105	38.2194379854661	52.8269990918417
523	428.628	207.2307	15	10	522	26.1	48.2859999999994	-66.5019999999998	82.1830505639692	44.7265053091496	39.4583061519037	40.0539338072525	53.6429653956821
524	430.071	205.4332	15	10	523	26.15	28.8600000000008	-35.9500000000003	46.1009989045798	50.6739245446098	39.1944418387013	43.2944688976712	51.9983357245884
525	430.2556	204.5239	15	10	524	26.2	3.69199999999978	-18.186	18.5569787411637	49.1619530715007	38.3719625735742	46.367458308978	51.264748932303
526	431.8345	203.3695	15	10	525	26.25	31.5779999999995	-23.0880000000002	39.1181010275292	37.5571966816585	39.5950253493903	48.4348492603183	49.9098620787291
527	432.5026	206.2865	15	10	526	26.3	13.3619999999996	58.34	59.8506361202619	32.934743862027	34.6270346574817	50.5220123470478	48.0307214936984
528	433.6992	206.4518	15	10	527	26.35	23.9320000000009	3.30600000000004	24.1592686147583	32.0174198379988	30.684170747914	51.3507193800729	48.8915609269017
529	434.7223	205.9279	15	10	528	26.4	20.462	-10.478	22.988734806422	28.5161261541708	36.5427831335671	53.9406409979531	49.7069390081416
530	435.3264	206.2786	15	10	529	26.45	12.0819999999992	7.01400000000035	13.9703586210228	20.0921162434626	44.3177106638573	53.8829368360248	50.0879059688336
531	434.4359	205.6665	15	10	530	26.5	-17.8099999999995	-12.242	21.611632608389	23.8111448141694	49.9966743442774	55.9577222505479	NA
532	434.3464	206.5485	15	10	531	26.55	-1.78999999999974	17.6399999999995	17.7305865667209	40.1508224051073	56.1891289588851	57.4842990996079	NA
533	432.563	207.7272	15	10	532	26.6	-35.6680000000006	23.5740000000004	42.7544114682925	56.6180014897157	63.243132608242	55.3632663489882	NA
534	435.1547	212.2749	15	10	533	26.65	51.8340000000001	90.9539999999998	104.687122761111	71.4772225343841	68.6868401572048	54.6141973290922	NA
535	436.4346	216.917	15	10	534	26.7	25.598	92.842	96.306254044065	92.2861416743076	69.3939110984754	56.9096472069129	NA
536	435.3616	221.5908	15	10	535	26.75	-21.4599999999996	93.476	95.9077378317307	102.675120402315	72.3204191517055	57.0377596338701	NA
537	432.0843	226.7223	15	10	536	26.8	-65.5460000000005	102.63	121.775182266339	97.2228579093024	80.341563541734	55.9569430184646	NA
538	433.0502	231.3577	15	10	537	26.85	19.3180000000007	92.7080000000001	94.6993051083272	82.1698207072351	80.0423619500624	57.7651457966748	NA
539	436.0602	233.7922	15	10	538	26.9	60.1999999999998	48.6900000000003	77.4258102960505	73.1636157690269	72.6856115246172	58.5497956986735	NA
540	436.4746	234.7592	15	10	539	26.95	8.28800000000001	19.3399999999997	21.0410680337284	68.3969854091605	69.5015837499686	60.4666550061866	NA
541	435.2787	237.0044	15	10	540	27	-23.9179999999999	44.9040000000002	50.8767131406896	57.4096034978103	64.0788449234628	NA	NA
542	439.9469	235.5247	15	10	541	27.05	93.3640000000003	-29.5940000000002	97.9420304670067	48.148365139932	55.7247570780441	NA	NA
543	439.5365	237.47	15	10	542	27.1	-8.20800000000077	38.9060000000001	39.7623955515763	56.8333467927021	52.2871589851075	NA	NA
544	439.9573	238.968	15	10	543	27.15	8.41599999999971	29.9599999999998	31.1196185066588	54.9940740778986	48.4127512401421	NA	NA
545	442.2711	241.2121	15	10	544	27.2	46.2760000000003	44.8820000000001	64.4659762975791	43.0525287469278	51.5393989138978	NA	NA
546	443.8382	242.5859	15	10	545	27.25	31.3419999999996	27.4760000000003	41.6803495666723	47.1647144724047	NA	NA	NA
547	441.9278	242.6568	15	10	546	27.3	-38.2079999999996	1.41799999999989	38.2343038121524	48.6771373403523	NA	NA	NA
548	440.123	240.2402	15	10	547	27.35	-36.096	-48.3320000000003	60.3233241789611	46.2454510350934	NA	NA	NA
549	440.9535	238.4935	15	10	548	27.4	16.6100000000006	-34.9339999999995	38.6817328463964	NA	NA	NA	NA
550	441.5472	235.9464	15	10	549	27.45	11.8739999999991	-50.942	52.307544771285	NA	NA	NA	NA
551	NA	NA	15	10	550	27.5	NA	NA	NA	NA	NA	NA	NA
552	NA	NA	15	10	551	27.55	NA	NA	NA	NA	NA	NA	NA
553	NA	NA	15	10	552	27.6	NA	NA	NA	NA	NA	NA	NA
554	NA	NA	15	10	553	27.65	NA	NA	NA	NA	NA	NA	NA
555	NA	NA	15	10	554	27.7	NA	NA	NA	NA	NA	NA	NA
556	NA	NA	15	10	555	27.75	NA	NA	NA	NA	NA	NA	NA
557	NA	NA	15	10	556	27.8	NA	NA	NA	NA	NA	NA	NA
558	NA	NA	15	10	557	27.85	NA	NA	NA	NA	NA	NA	NA
559	NA	NA	15	10	558	27.9	NA	NA	NA	NA	NA	NA	NA
560	NA	NA	15	10	559	27.95	NA	NA	NA	NA	NA	NA	NA
561	NA	NA	15	10	560	28	NA	NA	NA	NA	NA	NA	NA
562	NA	NA	15	10	561	28.05	NA	NA	NA	NA	NA	NA	NA
563	NA	NA	15	10	562	28.1	NA	NA	NA	NA	NA	NA	NA
564	NA	NA	15	10	563	28.15	NA	NA	NA	NA	NA	NA	NA
565	NA	NA	15	10	564	28.2	NA	NA	NA	NA	NA	NA	NA
566	NA	NA	15	10	565	28.25	NA	NA	NA	NA	NA	NA	NA
567	NA	NA	15	10	566	28.3	NA	NA	NA	NA	NA	NA	NA
568	NA	NA	15	10	567	28.35	NA	NA	NA	NA	NA	NA	NA
569	NA	NA	15	10	568	28.4	NA	NA	NA	NA	NA	NA	NA
570	NA	NA	15	10	569	28.45	NA	NA	NA	NA	NA	NA	NA
571	NA	NA	15	10	570	28.5	NA	NA	NA	NA	NA	NA	NA
572	NA	NA	15	10	571	28.55	NA	NA	NA	NA	NA	NA	NA
573	NA	NA	15	10	572	28.6	NA	NA	NA	NA	NA	NA	NA
574	NA	NA	15	10	573	28.65	NA	NA	NA	NA	NA	NA	NA
575	NA	NA	15	10	574	28.7	NA	NA	NA	NA	NA	NA	NA
576	NA	NA	15	10	575	28.75	NA	NA	NA	NA	NA	NA	NA
577	NA	NA	15	10	576	28.8	NA	NA	NA	NA	NA	NA	NA
578	NA	NA	15	10	577	28.85	NA	NA	NA	NA	NA	NA	NA
579	NA	NA	15	10	578	28.9	NA	NA	NA	NA	NA	NA	NA
580	NA	NA	15	10	579	28.95	NA	NA	NA	NA	NA	NA	NA
581	NA	NA	15	10	580	29	NA	NA	NA	NA	NA	NA	NA
582	NA	NA	15	10	581	29.05	NA	NA	NA	NA	NA	NA	NA
583	NA	NA	15	10	582	29.1	NA	NA	NA	NA	NA	NA	NA
584	NA	NA	15	10	583	29.15	NA	NA	NA	NA	NA	NA	NA
585	NA	NA	15	10	584	29.2	NA	NA	NA	NA	NA	NA	NA
586	NA	NA	15	10	585	29.25	NA	NA	NA	NA	NA	NA	NA
587	NA	NA	15	10	586	29.3	NA	NA	NA	NA	NA	NA	NA
588	NA	NA	15	10	587	29.35	NA	NA	NA	NA	NA	NA	NA
589	NA	NA	15	10	588	29.4	NA	NA	NA	NA	NA	NA	NA
590	NA	NA	15	10	589	29.45	NA	NA	NA	NA	NA	NA	NA
591	NA	NA	15	10	590	29.5	NA	NA	NA	NA	NA	NA	NA
592	NA	NA	15	10	591	29.55	NA	NA	NA	NA	NA	NA	NA
593	NA	NA	15	10	592	29.6	NA	NA	NA	NA	NA	NA	NA
594	NA	NA	15	10	593	29.65	NA	NA	NA	NA	NA	NA	NA
595	NA	NA	15	10	594	29.7	NA	NA	NA	NA	NA	NA	NA
596	NA	NA	15	10	595	29.75	NA	NA	NA	NA	NA	NA	NA
597	NA	NA	15	10	596	29.8	NA	NA	NA	NA	NA	NA	NA
598	NA	NA	15	10	597	29.85	NA	NA	NA	NA	NA	NA	NA
599	NA	NA	15	10	598	29.9	NA	NA	NA	NA	NA	NA	NA
600	NA	NA	15	10	599	29.95	NA	NA	NA	NA	NA	NA	NA
601	NA	NA	15	10	600	30	NA	NA	NA	NA	NA	NA	NA
