# Supplementary material for: An automated feeding system for the African killifish reveals the impact of diet on lifespan and allows scalable assessment of associative learning
Source: eLife. 2022 Nov 10;11:e69008. doi: 10.7554/eLife.69008 (PMC9788828; doi:10.7554/eLife.69008)
Supplement: Figure 6—source data 3. [file elife-69008-fig6-data3.zip › Filtered and Interpolated Trajectories with Kinematics/t19_REC008 DLC_likelihood-euclidean-filtered_splines-interpolated_kinematics_02_resnet50_TrainAllTheThingsJun28shuffle1_1030000.csv]

	x2	y2	fishnum	recording_num	bodyparts_coords	seconds	velocity_x	velocity_y	velocity_xy	velocity_xy_5frame	velocity_xy_10frame	velocity_xy_20frame	velocity_xy_40frame
1	316.8014	317.4537	19	8	0	0	0	0	0	NA	NA	NA	NA
2	336.925601475951	293.561282422601	19	8	1	0.05	402.48402951902	-477.848351547981	624.765909037129	NA	NA	NA	NA
3	354.197970344617	273.318486664585	19	8	2	0.1	345.44737737332	-404.855915160319	532.205038095662	392.631293955375	NA	NA	NA
4	368.753582365529	256.522564485484	19	8	3	0.15	291.11224041824	-335.91844358202	444.508197067157	449.374766719297	NA	NA	NA
5	380.727513298217	242.970767644828	19	8	4	0.2	239.47861865376	-271.03593681312	361.677325576927	366.549786924714	270.247243674503	NA	NA
6	390.254838902213	232.460347902148	19	8	5	0.25	190.54651207992	-210.2083948536	283.717363819612	288.605898399677	273.825866119715	NA	NA
7	397.470634937048	224.788557016974	19	8	6	0.3	144.315920696699	-153.43581770348	210.641010064212	215.584935016204	219.709620014996	NA	NA
8	402.509977162252	219.752646748838	19	8	7	0.35	100.786844504081	-100.71820536272	142.485595470479	147.863193393631	179.232905324509	NA	NA
9	405.507941337355	217.149868857271	19	8	8	0.4	59.9592835020599	-52.05555783134	79.4033801497919	98.2769655201334	151.442621390651	NA	NA
10	406.59960322189	216.777475101803	19	8	9	0.45	21.8332376906994	-7.44787510936021	23.0686174640616	72.8694531052774	135.376337033214	233.558353137288	NA
11	405.920038575385	218.432717241964	19	8	10	0.5	-13.5912929301003	33.1048428032204	35.7862244521231	69.8599122493415	130.069246763477	248.933594284962	NA
12	403.604323157373	221.912847037287	19	8	11	0.55	-46.3143083602392	69.6025959064599	83.6034479899321	87.3003077650985	134.555417495778	233.130561480582	NA
13	399.787532727385	227.0151162473	19	8	12	0.6	-76.3358085997606	102.04538420026	127.437891190799	122.889480672797	147.866285086914	221.761914137736	NA
14	394.60474304495	233.536776631536	19	8	13	0.65	-103.6557936487	130.43320768472	166.605357728577	161.86152800682	169.019891768729	214.333319540066	NA
15	388.191029869599	241.275079949526	19	8	14	0.7	-128.27426350702	154.7660663598	201.014482002553	196.241381886278	196.869462600073	210.362403335934	NA
16	380.681468960864	250.027277960799	19	8	15	0.75	-150.1912181747	175.04396022546	230.64646112224	225.872657924487	224.041322450209	209.385659172532	NA
17	372.211136078276	259.590622424886	19	8	16	0.8	-169.406657651759	191.26688928174	255.50271738722	250.73947577236	246.551502946168	210.970678932365	NA
18	362.915106981364	269.76236510132	19	8	17	0.85	-185.920581938241	203.434853528679	275.594271381843	270.84944452735	264.290922950962	214.738542300582	NA
19	352.928457429661	280.339757749629	19	8	18	0.9	-199.732991034059	211.54785296618	290.939446967942	286.221116893598	277.224017689481	220.403647649254	NA
20	342.386263182696	291.120052129346	19	8	19	0.95	-210.843884939301	215.60588759434	301.564325777504	296.861624006059	285.348469638655	227.783049067739	203.785693203406
21	331.4236	301.9005	19	8	20	1	-219.253263653919	215.608957413081	307.504822953479	302.709187977438	288.702071581587	233.893917361158	205.443294501215
22	320.1761737973	312.471343713318	19	8	21	1.05	-224.948524054	211.416874266359	308.705252949526	303.708559606603	287.385940368953	237.199617571451	193.283903787347
23	308.782211115103	322.594787989806	19	8	22	1.1	-227.87925364394	202.46888552976	304.832091238738	299.847494749959	281.610799514249	235.822216910196	184.736596424394
24	297.380568650112	332.026028142166	19	8	23	1.15	-228.032849299819	188.624803047201	295.936305113768	291.183026269575	271.787403529778	228.819774934796	177.873585774483
25	286.110103099031	340.520259483098	19	8	24	1.2	-225.409311021621	169.88462681864	282.259001494284	277.910256731847	258.696635535405	221.959690033951	172.752087963461
26	275.109671158561	347.832677325305	19	8	25	1.25	-220.0086388094	146.248356844139	264.18248055156	260.512411051061	243.746512272107	214.725424465821	169.238216560678
27	264.518129525407	353.718476981487	19	8	26	1.3	-211.83083266308	117.715993123641	242.341405260882	239.866247452953	227.847732196734	206.363682184166	166.765617066543
28	254.474334896271	357.932853764346	19	8	27	1.35	-200.87589258272	84.2875356571801	217.842862834808	217.545776320852	207.353510869429	195.896665963157	164.47528603531
29	245.117143967855	360.231002986584	19	8	28	1.4	-187.14381856832	45.9629844447591	192.70548712323	196.30999827464	180.41553218011	187.161694495696	164.614701044391
30	236.585413436864	360.368119960901	19	8	29	1.45	-170.63461061982	2.74233948634105	170.656645833779	177.785207661622	158.570910429248	174.013033269523	165.607473104554
31	229.018	358.0994	19	8	30	1.5	-151.34826873728	-45.3743992180205	158.003590320499	154.194610687798	140.748777350056	161.952994717468	166.358495928578
32	222.4313	354.5422	19	8	31	1.55	-131.734	-71.1440000000005	149.717452195795	120.964816907268	125.341423999379	153.437246094113	165.20107306171
33	217.4976	353.7653	19	8	32	1.6	-98.6739999999998	-15.5379999999991	99.8898779656874	99.5960445376435	110.182532412065	147.711278711051	163.3115823084
34	216.1759	353.6379	19	8	33	1.65	-26.4339999999999	-2.54800000000046	26.5565182205799	85.1875564254726	102.535985461614	141.413852008899	161.232608077432
35	213.9734	355.9464	19	8	34	1.7	-44.0500000000003	46.1699999999996	63.812783985656	72.8976403371356	89.3294310036408	135.141772590988	157.311310375584
36	218.2675	355.762	19	8	35	1.75	85.8820000000003	-3.68799999999965	85.9611497596446	66.1704541363323	80.1594771628291	129.090773948824	152.383879485158
37	222.1485	357.8634	19	8	36	1.8	77.62	42.0280000000002	88.2678717541101	84.1071540159601	79.0267599914906	122.560555200722	148.038123845964
38	223.3259	360.9598	19	8	37	1.85	23.5479999999995	61.9279999999992	66.2539469616707	79.062817469638	88.0690465526731	114.212029770038	142.610064263495
39	226.2259	365.9966	19	8	38	1.9	58.0000000000001	100.736000000001	116.240017618719	75.1313979001858	102.412171837688	108.825754439529	136.036644066544
40	227.4154	364.4773	19	8	39	1.95	23.7900000000002	-30.3859999999997	38.5911012540455	85.1558796458457	111.712634752728	103.431897141369	129.217376824668
41	230.5141	363.2989	19	8	40	2	61.9740000000002	-23.5680000000002	66.3040519123834	109.967638969014	117.432770547593	98.8230744959978	123.099790168458
42	237.3984	362.6017	19	8	41	2.05	137.686	-13.9440000000002	138.39028048241	120.717189659417	119.779686402064	93.2025285519693	117.045041697629
43	246.1718	358.9173	19	8	42	2.1	175.468	-73.6879999999996	190.312743577512	144.362452035817	118.24152712801	90.8009477066044	110.843181221317
44	254.613435419392	357.928160358667	19	8	43	2.15	168.83270838784	-19.7827928266599	169.987771070733	159.734143195	115.115523417444	93.6454412200682	104.769363738574
45	262.32570333228	359.342436249907	19	8	44	2.2	154.24535825776	28.2855178247996	156.817413136047	154.403493158283	117.534363279097	92.6629307172159	99.0840526018866
46	269.3723	360.6011	19	8	45	2.25	140.9319333544	25.1732750018596	143.162507708297	126.515415287006	117.486671829167	90.0423345044946	94.4638872545934
47	274.9331	360.0622	19	8	46	2.3	111.216000000001	-10.7779999999991	111.737030298823	109.513857175471	107.378297112448	89.7125655077622	90.669952805311
48	277.2072	358.9227	19	8	47	2.35	45.4819999999995	-22.79	50.8723542211283	90.7062745223775	93.5328488605358	89.3234625638326	88.1400514819572
49	280.8366	356.7133	19	8	48	2.4	72.5879999999995	-44.1880000000003	84.9799805130594	75.2392004633331	84.878710602448	84.9115936373923	87.2933568469007
50	283.5642	355.1598	19	8	49	2.45	54.552000000001	-31.0699999999997	62.7794998705795	60.3531010666135	73.6132266817042	84.4217203798122	85.3565562256654
51	286.8388	355.4915	19	8	50	2.5	65.4919999999993	6.63399999999911	65.8271374130753	60.5502824340656	62.6518984613964	84.2465856194476	84.039403147484
52	288.5539	354.7581	19	8	51	2.55	34.3020000000001	-14.6679999999992	37.3065333152249	60.243564029425	59.6454446134603	80.6528373011459	82.3823570422401
53	290.966	355.7094	19	8	52	2.6	48.2420000000002	19.0260000000001	51.858261058389	56.520178841031	60.4053979996552	73.975083731582	81.9511698532452
54	294.4347	358.0281	19	8	53	2.65	69.3740000000003	46.3739999999996	83.4463884898561	50.0645964594598	54.7076638573407	68.1248754682483	87.0660425565002
55	296.4344	357.0916	19	8	54	2.7	39.9939999999992	-18.7299999999993	44.1625739286097	58.937788160307	51.3090774805272	63.0263326127855	90.3905245974232
56	297.8161	356.1404	19	8	55	2.75	27.6340000000005	-19.0240000000006	33.5492255052192	60.2605135652449	51.0064994097287	59.8370005603624	90.9338618853824
57	300.0003	359.5908	19	8	56	2.8	43.6839999999995	69.008	81.6724918194612	49.1717636852565	53.9273774898437	58.7793504099004	90.9064935041376
58	300.6985	356.7518	19	8	57	2.85	13.9640000000009	-56.78	58.4718880830782	46.0979761200234	54.4173186026282	62.0680731938768	91.4632077223336
59	300.9728	358.1248	19	8	58	2.9	5.48599999999965	27.4599999999998	28.0026390899141	51.9484023599977	51.3710403340485	65.7609592542724	90.2258309662235
60	302.3511	358.5407	19	8	59	2.95	27.5659999999993	8.31800000000044	28.7936361024441	48.9169668193803	52.4394385438668	67.2812153099617	90.2108953651428
61	305.4812	358.7907	19	8	60	3	62.6020000000005	5	62.8013567050909	48.5741236400116	57.0221026593283	69.2557317989701	89.6031022879145
62	308.8049	358.9079	19	8	61	3.05	66.4739999999995	2.34399999999937	66.5153141163742	53.5703169828405	57.9132562063406	71.5621855325108	86.9429050063066
63	311.4306	357.8312	19	8	62	3.1	52.514000000001	-21.5339999999992	56.7576721862346	58.7809009677102	63.7307483880985	73.101391999886	82.7756967320984
64	313.7136	359.1751	19	8	63	3.15	45.6599999999992	26.8779999999992	52.9836058040587	62.0958029586589	76.8142546512041	80.4866438929322	79.3233728584361
65	316.4272	358.7792	19	8	64	3.2	54.2720000000008	-7.91799999999967	54.8465560267925	66.9095455933008	83.2533531393963	88.1181184776305	76.1412206887891
66	320.1998	357.5468	19	8	65	3.25	75.4519999999991	-24.6479999999997	79.3758666598346	78.8873731361853	87.5049641882115	91.8253892662702	73.3438894077571
67	323.6888	360.4348	19	8	66	3.3	69.7800000000007	57.7599999999995	90.5840272895837	100.058192319568	89.196993575178	92.1004215005129	71.2219909244906
68	329.3285	358.9482	19	8	67	3.35	112.794	-29.7320000000002	116.646809900657	107.725805311082	91.7854653971439	93.6029528808346	70.5231829699215
69	337.1109	360.5318	19	8	68	3.4	155.648	31.6719999999998	158.83770172097	112.914125417764	109.602247451816	95.5400682950546	68.81704301537
70	341.6315	359.4037	19	8	69	3.45	90.412	-22.5619999999992	93.1846209843661	111.484441557055	123.796798411394	96.0000703504734	67.7220361030344
71	345.7383	362.6997	19	8	70	3.5	82.1359999999993	65.9199999999998	105.317467193243	104.683557658102	126.628675873212	94.9596189563814	66.9420959898927
72	349.5064	364.49	19	8	71	3.55	75.3620000000001	35.806	83.4356079860392	119.146302584064	126.287586794685	93.2329727114673	66.8824439126669
73	353.4561	365.7042	19	8	72	3.6	78.9940000000001	24.2840000000001	82.642390405893	139.867791511706	123.475157373571	91.5763097326147	65.9471746541168
74	364.8435	367.6802	19	8	73	3.65	227.748	39.52	231.15142635078	140.34322632866	114.265881938905	90.521870248624	64.2082971470005
75	373.4947	372.3679	19	8	74	3.7	173.024	93.7540000000001	196.792065622576	141.090732032315	108.746787561551	89.2561087647927	64.10333340433
76	378.2175	374.9545	19	8	75	3.75	94.455999999999	51.7319999999995	107.694641278012	142.266757089039	102.414273724551	86.8507782551517	64.3052309099381
77	382.4199	376.1111	19	8	76	3.8	84.0480000000002	23.1320000000005	87.1731365043157	109.385461293746	97.2689518477567	83.6646314390808	63.2370561342709
78	385.0034	379.705	19	8	77	3.85	51.6700000000003	71.8779999999992	88.5225156895121	77.6257836113949	91.3671540680857	78.9782927459663	63.1900962549982
79	388.2274	380.567	19	8	78	3.9	64.4799999999998	17.2400000000005	66.7449473743143	64.4853211204426	71.441493045432	71.8731267764676	63.6845844885336
80	389.9713	379.8136	19	8	79	3.95	34.8779999999999	-15.068	37.9936772108202	53.447171663198	54.715419118191	68.1628568961071	63.6299704664426
81	391.7999	378.7818	19	8	80	4	36.5719999999999	-20.6360000000006	41.9923288232508	40.4675510471321	47.0728806370914	64.6284601808153	63.1310706043845
82	393.345792850784	378.372656572656	19	8	81	4.05	30.9178570156803	-8.18286854687926	31.9823892180925	33.4975247971179	41.0416760834763	62.202702292823	62.8471054294023
83	394.430463218286	378.840387661729	19	8	82	4.1	21.6934073500397	9.3546217814594	23.6244126091827	31.8050546249871	34.4814281183617	58.7929573083475	61.6796823028225
84	395.1646	380.2561	19	8	83	4.15	14.6827356342806	28.3142467654204	31.8948161242433	29.6604401537401	29.48037161403	47.9299504010687	60.7998877626331
85	395.6906	381.6358	19	8	84	4.2	10.5200000000002	27.5940000000003	29.5313263501662	28.6361805037547	27.5789262306637	40.0885483310295	59.8676339353269
86	396.393	380.239	19	8	85	4.25	14.0479999999991	-27.9360000000008	31.269256467016	28.4953051895913	26.8426466370793	36.7850725536059	58.280858850866
87	397.7334	380.3234	19	8	86	4.3	26.8080000000009	1.68800000000033	26.8610909681653	25.4632184309421	27.1364527378893	34.3736907680289	56.530025139149
88	398.5312	381.1461	19	8	87	4.35	15.9559999999999	16.454	22.920036038366	23.3527978363403	26.2187605486094	32.7772396291618	54.5745898316655
89	397.73	380.9049	19	8	88	4.4	-16.0239999999999	-4.82399999999984	16.7343823309973	24.0248531204184	24.4184077567054	31.8291006820126	51.5512689602486
90	397.5661	381.8396	19	8	89	4.45	-3.27800000000025	18.6940000000004	18.9792233771568	25.6367249720238	25.461677543868	31.2598705824118	50.6059412245403
91	398.8852	380.718	19	8	90	4.5	26.3819999999998	-22.432	34.6295328874068	23.9422159076274	26.4972644701204	31.3025222523876	48.1695657629086
92	399.0227	382.4586	19	8	91	4.55	2.74999999999977	34.8119999999994	34.9204502261921	23.3735970824687	27.7057054525814	32.4612381473372	47.2333511109666
93	399.5266	381.941	19	8	92	4.6	10.0779999999997	-10.3520000000003	14.447490716384	27.5705572513958	31.073051139962	31.7830548730303	45.975719189281
94	400.2062	382.0844	19	8	93	4.65	13.592000000001	2.86800000000085	13.8912882052037	28.9696758198224	34.1778297499952	31.0779052766423	40.8460237553648
95	400.204	384.0826	19	8	94	4.7	-0.0440000000003238	39.9639999999999	39.9640242217922	29.774685933139	34.9408149341599	30.4791591058611	36.6357750142483
96	399.6202	382.0849	19	8	95	4.75	-11.6759999999999	-39.9540000000002	41.62512572954	38.2038863722965	35.7623978676958	29.7109394465802	35.0048273195612
97	398.474	380.5107	19	8	96	4.8	-22.9240000000004	-31.4840000000004	38.9455007927751	44.9820624175216	37.7860235567852	29.3954188392172	36.0132997570693
98	400.7974	382.1259	19	8	97	4.85	46.4679999999998	32.3040000000003	56.5934929121715	42.311072616924	37.3473491974512	30.1708869173647	37.9842876188855
99	398.4218	381.8722	19	8	98	4.9	-47.5119999999993	-5.07399999999961	47.7821684313293	42.5551199155692	37.7374027965791	31.2294111440297	41.2950521217328
100	399.6907	381.4722	19	8	99	4.95	25.3779999999995	-8.00000000000068	26.6090752188043	45.7973611804314	35.4966406678541	33.0490255529735	45.9987176507297
101	399.5336	383.6087	19	8	100	5	-3.14200000000028	42.7300000000002	42.845362222766	36.4908120226059	32.92461442304	31.7106713450018	51.2896677021227
102	399.0055	380.9019	19	8	101	5.05	-10.5619999999999	-54.1359999999997	55.1567071170857	30.4927431756366	31.0851322258531	32.2639999291102	57.4408589722955
103	399.280268498787	380.480534536585	19	8	102	5.1	5.49536997574023	-8.42730926829972	10.060747123044	28.6822087187842	29.2687226947675	33.1584810702146	64.2878092868256
104	399.525	381.3358	19	8	103	5.15	4.89463002425964	17.1053092682996	17.7918241964831	23.2941089305107	28.2809925380641	33.7620971096608	71.2681554043271
105	398.8536	380.7703	19	8	104	5.2	-13.4280000000001	-11.3099999999997	17.556402934542	16.3729032712748	31.1572361717872	33.1830016974671	78.4895678529433
106	398.1824	381.1968	19	8	105	5.25	-13.424	8.52999999999952	15.9048632813989	22.0466333669291	27.6589448223078	33.2245820855165	85.6870987739798
107	399.209	381.153	19	8	106	5.3	20.5320000000006	-0.875999999999522	20.5506788209058	26.0692419004917	26.7419763014352	37.6529087461097	92.8533477702888
108	397.6495	382.2755	19	8	107	5.35	-31.1900000000003	22.45	38.4293976013158	33.6322636247902	28.969612942978	43.1913356086091	99.848524005366
109	395.8028	382.7017	19	8	108	5.4	-36.934	8.52399999999989	37.9048668642959	32.0237807141049	29.7867914227425	50.761003561453	106.71037739537
110	395.532	379.9464	19	8	109	5.45	-5.41600000000017	-55.1060000000007	55.3715115560346	37.1110493315957	30.8693627270801	60.7375647190476	113.234828530959
111	395.215	379.7139	19	8	110	5.5	-6.34000000000015	-4.64999999999918	7.86244872797236	35.8925925190268	33.524549747993	71.2768131518579	119.091798777799
112	392.9289	379.4674	19	8	111	5.55	-45.7219999999995	-4.93000000000052	45.9870219083598	33.5043409449933	44.2206852663663	82.4204797972538	124.668716600458
113	391.9531	380.7566	19	8	112	5.6	-19.5159999999998	25.7839999999999	32.3371135384714	28.1064618293701	57.1139485224508	96.7925637006209	130.48653208799
114	390.7223	380.3438	19	8	113	5.65	-24.6159999999998	-8.25600000000009	25.9636089941285	35.0253187818812	73.2410145848419	111.458405532012	136.047625599679
115	389.787257121806	381.411299922435	19	8	114	5.7	-18.7008575638799	21.3499984486998	28.3821159779184	51.3303212011369	90.3178932663079	126.499976600025	140.685067497504
116	387.7057	380.9947	19	8	115	5.75	-41.6311424361209	-8.3319984486991	42.4567334905278	78.3353045258748	114.894681481408	141.663258101379	145.006496449772
117	382.5567	377.2349	19	8	116	5.8	-102.98	-75.1960000000008	127.512034004639	112.97768822469	138.098983293072	156.31127670136	149.116402332145
118	374.1898	377.3767	19	8	117	5.85	-167.338	2.83600000000092	167.36203016216	152.529324703246	164.615514458264	169.526161093367	152.501270789317
119	364.246839243348	376.815666786017	19	8	118	5.9	-198.85921513304	-11.2206642796605	199.175527488207	194.764044180935	193.130019641281	182.191343646711	155.816057135241
120	353.277226768264	374.074099986822	19	8	119	5.95	-219.392249501681	-54.8313359839005	226.140298370695	224.867645385008	222.130590472971	193.420631508945	159.362180474478
121	341.441350773242	369.520760411861	19	8	120	6	-236.71751990044	-91.06679149922	253.630330878973	250.895724390653	249.801966454766	206.472926210596	162.195809565438
122	328.899599456773	363.524408870581	19	8	121	6.05	-250.83502632938	-119.9270308256	278.030040025004	273.282351057872	268.401868136354	217.073433271807	164.405655969501
123	315.812361017352	356.453806172427	19	8	122	6.1	-261.74476878842	-141.41205396308	297.502425190385	291.731856242696	281.938373664284	227.814583105765	167.416882592349
124	302.340023653472	348.677713126846	19	8	123	6.15	-269.4467472776	-155.52186091162	311.108660824304	304.839888728597	291.141672708579	238.333154089697	169.898485683424
125	288.642975563624	340.564890543284	19	8	124	6.2	-273.940961796959	-162.256451671241	318.387824294813	311.936090887701	296.523369751582	248.187133297541	172.039468734731
126	274.881604946303	332.484099231186	19	8	125	6.25	-275.22741234642	-161.615826241959	319.170493308479	312.981022937915	298.051170939783	256.788410814028	173.866089817402
127	261.2163	324.8041	19	8	126	6.3	-273.30609892606	-153.59998462372	313.511050820523	309.000994359286	296.047883250541	260.57989591818	175.214466297757
128	247.785022608201	317.82484443266	19	8	127	6.35	-268.62554783598	-139.585111346801	302.727085441457	301.314883260467	291.013651753265	261.811205970025	175.753825504714
129	234.636029394357	311.571047206059	19	8	128	6.4	-262.97986427688	-125.075944532019	291.20851793116	291.262453150969	283.536288538112	260.871110709029	175.960652143743
130	221.795150666909	305.998613770578	19	8	129	6.45	-256.81757454896	-111.44866870962	279.957268800718	280.159675613381	274.243676122112	257.986796229908	175.446010090198
131	209.288216734301	301.063449576599	19	8	130	6.5	-250.13867865216	-98.7032838795801	268.908342760989	269.046280568616	263.77485517329	253.114805979018	176.001843899496
132	197.141057904976	296.721460074504	19	8	131	6.55	-242.9431765865	-86.8397900418995	257.997163132582	258.071582716937	252.757923700005	246.390832141748	175.42527604073
133	185.379504487375	292.928550714673	19	8	132	6.6	-235.23106835202	-75.8581871966203	247.160110217629	247.172468983757	241.684038275767	238.041201484077	175.412258228434
134	174.029386789942	289.640626947489	19	8	133	6.65	-227.00235394866	-65.7584753436799	236.335028672768	236.28725719561	230.600548709479	228.338565834836	175.181510193331
135	163.116535121118	286.813594223333	19	8	134	6.7	-218.25703337648	-56.5406544831205	225.461700134816	225.356171786629	219.450222708234	217.578960869437	175.092661708238
136	152.666779789347	284.403357992586	19	8	135	6.75	-208.99510663542	-48.2047246149398	214.482283820256	214.321795982918	208.178441018252	206.068921533425	174.37864315656
137	142.70595110307	282.365823705631	19	8	136	6.8	-199.21657372554	-40.7506857391002	203.341736087677	203.129514702021	196.733781032955	194.117655894154	171.338641205628
138	133.259879370731	280.656896812848	19	8	137	6.85	-188.92143464678	-34.1785378556597	191.988231199072	191.727976432712	185.06875121489	181.981489916061	168.817973274536
139	124.354394900773	279.23248276462	19	8	138	6.9	-178.10968939916	-28.4882809645603	180.373622268282	180.069624840895	173.14084313156	169.729960640775	166.025644097417
140	116.015328001636	278.048487011327	19	8	139	6.95	-166.78133798274	-23.6799150658601	168.454008788272	168.111390279281	160.914245616762	157.471388671451	162.480425304436
141	108.268508981765	277.060815003352	19	8	140	7	-154.93638039742	-19.7534401594999	156.19052586117	155.815706446862	148.36298789356	145.530761588397	158.097719355283
142	101.139768149602	276.225372191076	19	8	141	7.05	-142.57481664326	-16.7088562455194	143.550563279607	143.1521715611	135.477388088303	133.777118809652	152.963615947314
143	94.6549358135889	275.49806402488	19	8	142	7.1	-129.696646720262	-14.5461633239199	130.509812036975	130.100514800812	122.278941556355	123.009933351102	147.210112281249
144	88.8398422821686	274.834795955147	19	8	143	7.15	-116.301870628406	-13.2653613946604	117.055947839473	116.656350946225	108.859372572072	112.029866296964	140.992632276478
145	83.7203178637837	274.191473432257	19	8	144	7.2	-102.390488367698	-12.8664504578001	103.195724986836	102.843385897325	95.4925546346672	101.998190118934	134.478043143362
146	79.3221928668768	273.524001906592	19	8	145	7.25	-87.962499938138	-13.3494305133001	88.9697065882335	88.742176665849	82.8830821585407	91.9688754990927	127.837320628984
147	75.6712975998902	272.788286828534	19	8	146	7.3	-73.0179053397322	-14.7143015611596	74.4857380351087	74.5665735830439	70.8204565863499	82.0973864930768	121.239893523642
148	72.7934623712668	271.940233648464	19	8	147	7.35	-57.5567045724679	-16.9610636013999	60.0037658795936	60.8845944685219	60.9511154873153	75.8247405790472	114.821988944263
149	70.7145174894489	270.935747816764	19	8	148	7.4	-41.5788976363581	-20.0897166340008	46.1779324254474	49.1098133708564	50.9188894623689	71.1801774858058	108.609735305104
150	69.4602932628791	269.730734783816	19	8	149	7.45	-25.0844845313958	-24.1002606589598	34.7858294142261	38.7975272753744	43.0821346211059	66.9740543789645	102.603761235087
151	69.05662	268.2811	19	8	150	7.5	-8.0734652575822	-28.9926956763202	30.095801099906	33.1600543087816	35.5747631046254	63.0806327315487	96.8057589695294
152	68.82857	267.1578	19	8	151	7.55	-4.56099999999992	-22.4659999999994	22.924307557699	27.2712053416938	28.7173848978505	59.5363997528805	91.218362168471
153	67.4484	267.9489	19	8	152	7.6	-27.6033999999999	15.8219999999994	31.8164010466296	25.27967477369	29.3705396017392	56.3790230784206	85.8450160655202
154	68.21087	268.2934	19	8	153	7.65	15.2493999999999	6.89000000000078	16.7336875900086	22.0397128383945	33.5009823995398	53.6466987181194	80.6898494860569
155	67.01067	268.6106	19	8	154	7.7	-24.0039999999999	6.34399999999914	24.8281765742067	18.6372425203267	38.4555541232619	51.3771254172875	75.7575576876125
156	67.70296	268.6696	19	8	155	7.75	13.8458	1.18000000000052	13.8959914234286	25.5810248946967	43.2781833045568	49.605719724544	71.0533028033547
157	67.42274	268.5755	19	8	156	7.8	-5.6044	-1.88200000000052	5.91195596735987	39.7307594573858	48.2523429194111	48.3621311531305	66.5826353743398
158	66.49401	265.381	19	8	157	7.85	-18.5746	-63.8900000000001	66.5353129184797	51.6314334728338	51.8069306695259	47.6624879724652	62.3514368272614
159	64.62689	261.4254	19	8	158	7.9	-37.3424	-79.1119999999989	87.4823604034541	64.516653770719	56.3745079738699	47.4895099694332	58.3658796257697
160	62.7549094692956	257.647144675882	19	8	159	7.95	-37.4396106140881	-75.565106482361	84.3315466514465	77.8674433184956	59.6721162134692	47.7361337987239	54.6323998614935
161	61.1647293998607	254.068429411657	19	8	160	8	-31.803601388698	-71.5743052844994	78.3220929128551	78.0328364443551	63.6366763444625	48.0807563506623	51.1576768573623
162	59.8405095861351	250.685047111569	19	8	161	8.05	-26.484396274512	-67.6676460017603	72.6659037062427	73.0182564903539	68.0068774084106	48.6596055272895	47.9486172918703
163	58.7664098225585	247.492790679865	19	8	162	8.1	-21.481995271532	-63.8451286340796	67.362278547777	67.7127989541046	65.9544363431913	48.6800987799379	45.0123525234405
164	57.9265899035709	244.487453020788	19	8	163	8.15	-16.796398379752	-60.1067531815403	62.4094606334484	62.7566989182059	61.4780375393266	49.3498326751494	42.3562978214111
165	57.305209623612	241.664827038584	19	8	164	8.2	-12.427605599178	-56.4525196440798	57.8042589701999	58.1463114983255	57.0167134741859	49.516925256291	39.9884819106515
166	56.8864287771217	239.020705637499	19	8	165	8.25	-8.375616929806	-52.8824280217003	53.5415927333617	53.8760362420275	52.8833293967679	50.1377301076167	37.9190852288502
167	56.6544071585398	236.550881721777	19	8	166	8.3	-4.64043237163807	-49.3964783144401	49.6139666068406	49.9378185882992	49.0668681351679	51.0678842556028	36.1674203983129
168	56.593304562306	234.251148195664	19	8	167	8.35	-1.2220519246759	-45.9946705222598	46.0109022662872	46.3206279942673	45.55326689035	48.8781330754756	34.777700400932
169	56.6872807828603	232.117297963404	19	8	168	8.4	1.87952441108592	-42.6770046451998	42.7183723648066	43.0099598753299	42.3251573764289	45.5515817657336	33.7870566841589
170	56.9204956146425	230.145123929243	19	8	169	8.45	4.66429663564398	-39.4434806832203	39.7183060000405	39.9874247720104	39.3617342991127	42.2907453440225	33.1612978158312
171	57.2771088520923	228.330418997426	19	8	170	8.5	7.13226474899599	-36.2940986363401	36.9882521386744	37.2304975386724	36.638783870771	39.2347209831759	32.7463324099098
172	57.7412802896497	226.668976072198	19	8	171	8.55	9.28342875114808	-33.2288585045598	34.5012910902432	34.7124961645586	34.128891102795	36.3608348308601	32.6137907424063
173	58.2971697217543	225.156588057805	19	8	172	8.6	11.117788642092	-30.2477602878599	32.2262660995975	32.4028406039582	31.8018298077598	33.6456819684605	32.3704091287328
174	58.9289369428461	223.789047858491	19	8	173	8.65	12.635344421836	-27.3508039862804	30.1283654942374	30.2676078662121	29.6251259921407	31.0658969247029	32.6234148883537
175	59.6207417473648	222.562148378501	19	8	174	8.7	13.8360960903739	-24.5379895997996	28.1700281970383	28.2703574335795	27.5647772138591	28.5998384040154	32.801057461484
176	60.3567439297504	221.471682522081	19	8	175	8.75	14.7200436477121	-21.8093171283999	26.3120884499438	26.3731620768472	25.5861125695839	26.2324507331564	33.3866256314885
177	61.1211032844425	220.513443193476	19	8	176	8.8	15.2871870938419	-19.1647865721001	24.5150389270805	24.5377558197227	23.6548015265522	23.9727096434953	34.3140333059547
178	61.8979796058811	219.683223296931	19	8	177	8.85	15.537526428772	-16.6043979309001	22.7402893159359	22.7267138237601	21.738097046571	21.8929128293989	33.872070353923
179	62.671532688506	218.976815736691	19	8	178	8.9	15.471061652498	-14.1281512047999	20.9513342086151	20.9046172729558	19.8066364729769	20.0846033988847	33.04173093067
180	63.4259223267569	218.390013417001	19	8	179	8.95	15.087792765018	-11.7360463938002	19.1148182172251	19.0392456195249	17.837942508918	18.5864618329385	32.4104444878734
181	64.1453083150737	217.918609242106	19	8	180	9	14.3877197663362	-9.42808349790027	17.2016056959227	17.1030320162947	15.8261175955419	17.4119084691572	32.0343970102526
182	64.8138504478962	217.558396116252	19	8	181	9.05	13.3708426564499	-7.20426251707977	15.1881806599257	15.0755171262311	13.8165281841956	16.5679759575231	31.8893373897313
183	65.4157085196643	217.305166943684	19	8	182	9.1	12.0371614353621	-5.06458345136025	13.0592212997851	12.9491711940759	11.9839958510379	16.0607194775276	31.9509666627624
184	65.9350423248177	217.154714628646	19	8	183	9.15	10.3866761030679	-3.00904630075991	10.8137597582968	10.747617918128	10.5440808056288	15.8969971015579	32.1950145475469
185	66.3560116577964	217.102832075385	19	8	184	9.2	8.419386659574	-1.03765106521962	8.48308855644948	8.59381074886636	9.60814645201797	16.0851896666771	32.5973140989243
186	66.66277631304	217.145312188144	19	8	185	9.25	6.13529310487195	0.849602255179889	6.19383931618314	6.86495968578112	9.23770436873055	16.6355211553604	33.1338836354607
187	66.8394960849885	217.27794787117	19	8	186	9.3	3.53439543896997	2.65271366051991	4.41914481361729	6.01264448502646	9.48115038849395	17.5601823563067	33.7810225827129
188	66.8703307680816	217.496532028707	19	8	187	9.35	0.616693661862087	4.37168315074018	4.41496598435894	6.26712170995999	10.3833419084842	18.8660076323704	34.5154265570217
189	66.7394401567593	217.796857565001	19	8	188	9.4	-2.61781222644601	6.00651072587993	6.55218375452344	7.72779081933306	11.987357730139	20.5318800956064	35.314326212663
190	66.4309840454612	218.174717384296	19	8	189	9.45	-6.16912222596198	7.55719638589994	9.75547468111713	10.3684900281216	14.3324368244361	22.5301436317243	36.1556539856919
191	65.9291222286272	218.625904390838	19	8	190	9.5	-10.0372363366802	9.02374013084	13.4971848630485	13.9017241311873	17.4449247151788	24.8340730373293	37.0182432946956
192	65.2180145006972	219.146211488872	19	8	191	9.55	-14.2221545586	10.4061419606802	17.6226408575598	17.9620709752515	21.3038365284178	27.4178399486025	37.8820670311751
193	64.2818206561109	219.731431582643	19	8	192	9.6	-18.723876891726	11.70440187542	22.0811364996878	22.3977519389122	25.7480194137029	30.2562513570643	38.7285281570091
194	63.1047004893083	220.377357576396	19	8	193	9.65	-23.5424033360519	12.9185198750599	26.8539179748443	27.1620586110246	30.519679385584	33.3241321703909	39.5408279777387
195	61.670813794729	221.079782374376	19	8	194	9.7	-28.677733891586	14.0484959596	31.9338794994206	32.2391830287141	35.4521408114306	36.5947897938333	40.3044620767571
196	59.964320366813	221.834498880829	19	8	195	9.75	-34.12986855832	15.0943301290596	37.3187182236105	37.5943146962184	40.430441705928	40.035316537765	41.0079378385486
197	57.96938	222.6373	19	8	196	9.8	-39.8988073362599	16.0560223834204	43.0082629460071	43.0772877959165	45.3545295087111	43.5893355219305	41.6438824770966
198	55.6781958050237	223.484613984957	19	8	197	9.85	-45.8236838995261	16.94627969914	48.8567948372093	48.5065296839489	50.1291608056444	47.1379402846445	42.2108253942414
199	53.1151441577931	224.375410484062	19	8	198	9.9	-51.261032944612	17.8159299820999	54.2687834733347	53.6988248008315	54.6609066106428	50.5440490264413	42.7160573556794
200	50.3126447505109	225.309294494502	19	8	199	9.95	-56.049988145644	18.6776802088002	59.080088939583	58.4698759887081	58.8571427632304	53.7248461384452	43.1798442573198
201	47.3031172753799	226.285871013462	19	8	200	10	-60.19054950262	19.5315303792	63.2801938080231	62.6640069150705	62.6257083603512	56.624578120234	43.640113736589
202	44.1189814246029	227.304745038128	19	8	201	10.05	-63.6827170155399	20.3774804933198	66.8635188853905	66.2445254253692	65.8748345154432	59.1961581048271	44.1537810654455
203	40.7926568903826	228.365521565685	19	8	202	10.1	-66.526490684406	21.2155305511396	69.8274494690211	69.2077558425119	68.5278611555861	61.3963368364907	44.789654034006
204	37.3565633649218	229.46780559332	19	8	203	10.15	-68.7218705092161	22.0456805527004	72.1713760248284	71.5525919198709	70.5684186672987	63.1846588539195	45.6153395195114
205	33.8431205404232	230.611202118219	19	8	204	10.2	-70.2688564899719	22.8679304979801	73.8962410252965	73.2797930421783	71.9975514654599	64.5237344868372	46.6876903868901
206	30.2847481090897	231.795316137567	19	8	205	10.25	-71.16744862667	23.6822803869597	75.0043741948181	74.3917153961018	72.81871453454	65.3803545217368	48.0491883107294
207	26.713865763124	233.019752648549	19	8	206	10.3	-71.417646919314	24.48873021964	75.4995244969272	74.8923119092281	73.0377867009431	65.7275825978865	49.7217513066059
208	23.1628931947288	234.284116648353	19	8	207	10.35	-71.0194513679041	25.2872799960801	75.3870612386386	74.7873470884078	72.6635128673369	65.5556431561125	51.6899523209989
209	19.664250096107	235.588013134163	19	8	208	10.4	-69.972861972436	26.0779297161997	74.6743585904601	74.0848371492092	71.7084110971963	64.9002346157524	53.9252081860298
210	16.2503561594613	236.931047103165	19	8	209	10.45	-68.277878732914	26.8606793800404	73.3714169211951	72.795780359708	70.190326210444	63.8295448829152	56.423281135103
211	12.9536310769945	238.312823552545	19	8	210	10.5	-65.934501649336	27.6355289876	71.4918244988249	70.935310338572	68.1350006831225	62.4461544358487	59.1914378113207
212	9.80649454090941	239.73294747949	19	8	211	10.55	-62.9427307217018	28.4024785388999	69.0542405494212	68.5245102851644	65.5803306803298	60.8897221822885	62.2396637916379
213	6.84136624340868	241.191023881184	19	8	212	10.6	-59.3025659500146	29.16152803388	66.0847111329588	65.5933053324801	62.5834251566388	59.3230567109477	65.5784118111098
214	4.09066587669515	242.686657754813	19	8	213	10.65	-55.0140073342706	29.9126774725801	62.6203583234221	62.1851642170358	59.2320505642062	57.9065468686319	69.2180318914011
215	1.58681313297158	244.219454097564	19	8	214	10.7	-50.0770548744714	30.65592685502	58.7153921577737	58.3648810009517	55.6615383003706	56.780590979947	72.2470609738262
216	-0.637772295559266	245.789017906622	19	8	215	10.75	-44.4917085706169	31.3912761811599	54.4511189216031	54.2315399747056	52.0735943371573	56.0630600836937	72.2761777913199
217	-2.55067071669459	247.394954179173	19	8	216	10.8	-38.2579684227065	32.1187254510198	49.9528244690007	49.939590843248	48.7416576636339	55.8541670912813	73.3750705407459
218	-4.11946243823166	249.036867912403	19	8	217	10.85	-31.3758344307414	32.8382746646002	45.4180060017283	45.7297712682611	45.9826005545585	56.2419643573533	74.6813892407293
219	-5.3117277679677	250.714364103498	19	8	218	10.9	-23.8453065947208	33.5499238219001	41.1606126661343	41.9620244572788	44.1046826400675	57.3063673456183	75.6716372463894
220	-6.09504701369991	252.427047749642	19	8	219	10.95	-15.6663849146442	34.25367292288	37.6662942828391	39.1184343263162	43.37085574945	59.1217161317607	76.4003637289207
221	-6.43700048322556	254.174523848023	19	8	220	11	-6.83906939051301	34.9495219676197	35.6123848666919	37.7336611344114	43.991119484265	61.7582975024073	76.9229778855406
222	-6.30516848434183	255.956397395826	19	8	221	11.05	2.63663997767461	35.63747095606	35.7348738141874	38.2697744368869	46.1280035022329	65.2831694784486	77.2949485597273
223	-5.66713132484601	257.772273390236	19	8	222	11.1	12.7607431899164	36.3175198882004	38.4941400422042	41.0119402306389	49.9005035580677	69.7604867857289	77.570899630726
224	-4.49046931253529	259.62175682844	19	8	223	11.15	23.5332402462144	36.9896687640801	43.8411791785121	46.0202145112512	55.3806841270305	75.2514049288826	77.8037799990895
225	-2.74276275520693	261.504452707624	19	8	224	11.2	34.9541311465672	37.6539175836797	51.3771232515987	53.1375726781496	62.5818939631508	79.9703874608153	78.0443108164031
226	-0.39159196065814	263.419966024972	19	8	225	11.25	47.0234158909758	38.3102663469595	60.6537562697534	62.0673459817241	71.4430006676573	79.172001060903	78.3408215522988
227	2.59546276331388	265.367901777671	19	8	226	11.3	59.7410944794404	38.9587150539808	71.3216646486794	72.491593817174	81.8246812932634	81.0225584836052	78.7394468169273
228	6.25082110891184	267.347864962907	19	8	227	11.35	73.1071669119592	39.5992637047198	83.1430065600769	84.1518476956627	93.5383730168992	83.8071353253462	79.2845546802685
229	10.6069027683385	269.359460577866	19	8	228	11.4	87.1216331885332	40.2319122991798	95.9624183557617	96.8657868240635	106.398127217698	86.4430398770264	80.0192518783216
230	15.6961274337967	271.402293619733	19	8	229	11.45	101.784493309164	40.8566608373394	109.678392644042	110.511789908377	116.569919172181	88.9711825749262	80.9858422482512
231	21.5509147974892	273.475969085694	19	8	230	11.5	117.09574727385	41.4735093192201	124.223451911758	125.009400052074	114.352882637541	91.3998013352325	82.2261637414056
232	28.2036845516187	275.580091972935	19	8	231	11.55	133.05539508259	42.0824577448207	139.551680070248	140.304660618221	115.917113464978	93.7001749371661	83.7817694363038
233	35.6868563883881	277.714267278642	19	8	232	11.6	149.663436735388	42.6835061141401	155.631057278563	148.987990648699	117.713767092625	95.8187425505044	85.6939386609092
234	44.03285	279.8781	19	8	233	11.65	166.919872232238	43.2766544271601	172.438721186497	131.839978451019	117.505395627022	97.7010131295471	88.0035044685449
235	51.49724	281.5746	19	8	234	11.7	149.2878	33.9299999999992	153.095042796427	121.322437021578	115.360471186702	99.3080306528592	90.7504635398544
236	53.35442	282.0779	19	8	235	11.75	37.1436	10.0660000000005	38.4833909233582	110.418134133175	111.356602002808	100.618583020904	93.9127668747927
237	56.494	285.0862	19	8	236	11.8	62.7916	60.1660000000004	86.9639729230447	94.7061306358231	105.575668581069	101.624726542573	97.2244812647424
238	60.2463683128319	288.474057903808	19	8	237	11.85	75.047366256638	67.7571580761594	101.109542836547	81.7329517247048	98.0991120841095	102.327145003184	100.358250713658
239	63.8912660079256	291.431717166326	19	8	238	11.9	72.8979539018741	59.1531852503601	93.8787036997379	90.8732255545968	89.0038990413965	102.732136411025	102.988699326272
240	67.4739562897945	294.005680422175	19	8	239	11.95	71.653805637378	51.4792651169796	88.229148240836	89.8289001405595	82.0461421335377	102.849968364742	104.80830963571
241	71.039702362952	296.242450305971	19	8	240	12	71.31492146315	44.73539767592	84.1847600728182	85.780090035044	86.8842834042668	102.694029980404	105.612639171853
242	74.6337674319116	298.188529452333	19	8	241	12.05	71.8813013791919	38.9215829272405	81.7423458528581	83.3016674469699	87.3323396201689	102.280369394159	105.143464756755
243	78.3014147011867	299.890420495881	19	8	242	12.1	73.3529453855022	34.0378208709603	80.8654923089697	82.3593325423706	86.9405229137426	101.62739053609	104.88089816791
244	82.0879073752909	301.394626071232	19	8	243	12.15	75.7298534820839	30.0841115070193	81.4865907593677	82.8953412539368	87.9588771950275	100.755604008207	104.293970313862
245	86.0385086587375	302.747648813005	19	8	244	12.2	79.012025668932	27.0604548354606	83.5174737178393	84.8357790997782	90.3394655427817	101.530539618893	104.34372790181
246	90.1984817560401	303.995991355818	19	8	245	12.25	83.1994619460519	24.9668508562593	86.8648036306492	88.1009557924412	94.0314579579999	108.653532688682	103.163669695773
247	94.613089871712	305.18615633429	19	8	246	12.3	88.2921623134382	23.8032995694402	91.4445350820651	92.616086943085	98.9850702072492	113.42640404588	101.808190203697
248	99.3275962102668	306.364646383039	19	8	247	12.35	94.290126771096	23.5698009749797	97.191375772285	98.3195985431927	105.15566898807	116.909366101969	101.415720860532
249	104.387263976218	307.577964136684	19	8	248	12.4	101.193355319024	24.2663550729003	104.062246512586	105.167574662063	112.507308975018	119.534358775517	100.591053627388
250	109.837356374079	308.872612229844	19	8	249	12.45	109.00184795722	25.8929618631998	112.035031718378	113.13436131472	121.014937104249	120.645436696493	101.4332471761
251	115.723136608363	310.295093297136	19	8	250	12.5	117.71560468568	28.4496213458408	121.104684225	122.210382183698	130.422781973098	119.825477008473	102.290964886511
252	122.089867883583	311.891909973179	19	8	251	12.55	127.3346255044	31.9363335208595	131.278468345351	132.398531006951	139.52046847159	116.586754576344	102.392987213139
253	128.982813404254	313.709564892592	19	8	252	12.6	137.85891041342	36.3530983882606	142.571480117174	143.710275665306	146.878209290195	113.943053785315	101.808968628787
254	136.447236374889	315.794560689992	19	8	253	12.65	149.2884594127	41.6999159479997	155.002990628851	155.677989284133	151.109840356006	110.886927498176	100.610430057427
255	144.5284	318.1934	19	8	254	12.7	161.62327250222	47.9767862001597	168.593755010151	165.906575628461	150.951407850204	109.37942515076	99.7916818248495
256	153.153085563296	320.925789125626	19	8	255	12.75	172.49371126592	54.6477825125203	180.943252319135	171.546036396692	145.619496058946	105.708756370642	101.824851894521
257	161.774146665264	323.904249043459	19	8	256	12.8	172.42122203936	59.5691983566599	182.421400066991	169.821149705061	134.188438945439	101.991653864821	102.721945301594
258	169.725954985583	327.014504398478	19	8	257	12.85	159.03616640638	62.2051071003796	170.768783958332	158.192540035103	122.73043858256	100.50429671788	103.428798610988
259	176.342882203935	330.142279835665	19	8	258	12.9	132.33854436704	62.5555087437408	146.378557170698	135.561002833759	109.266546021334	98.4499708437521	104.565249002171
260	180.9593	333.1733	19	8	259	12.95	92.3283559213002	60.6204032866992	110.450706660357	102.470302262417	97.7439131972712	100.016525987459	106.175472258512
261	183.19186829796	335.72336790021	19	8	260	13	44.6513659592	51.0013580042005	67.7855663124166	73.9148407684283	80.9947307681857	101.887899792618	108.301894779916
262	183.7864	336.3286	19	8	261	13.05	11.8906340407995	12.1046419957997	16.9678972102821	48.7119423376071	64.4628392580506	102.50560503212	110.986441269971
263	183.5344	334.9519	19	8	262	13.1	-5.03999999999962	-27.5339999999994	27.9914764883878	37.2952863594396	54.1303841455643	101.990546721485	114.271803243233
264	183.4829	335.9688	19	8	263	13.15	-1.03000000000009	20.3379999999993	20.3640650165916	26.4284587026122	45.7901013314978	100.465256106646	118.093916700961
265	185.9473	336.992	19	8	264	13.2	49.2880000000002	20.4640000000006	53.3674267695197	26.4553762536841	49.0816441247139	98.0528240308057	121.956786397967
266	185.3471	337.2955	19	8	265	13.25	-12.004	6.06999999999971	13.45142802828	34.3459275227002	58.1563035262905	94.9961711003587	125.259538510696
267	185.6773	336.5067	19	8	266	13.3	6.60399999999981	-15.7759999999996	17.1024849656413	42.8682603253886	70.822771118801	92.0174865573086	127.408958230653
268	183.623708997989	333.831896202953	19	8	267	13.35	-41.0718200402198	-53.496075940941	67.4442328334686	60.8680018899882	81.2506548604101	89.948231120008	127.837842414248
269	183.7861	330.6873	19	8	268	13.4	3.24782004021984	-62.8919240590596	62.9757290300333	89.8841483499688	91.6639661919583	89.5961392288247	127.001536337116
270	190.633	328.5649	19	8	269	13.45	136.938	-42.4479999999994	143.366134592518	115.190165983918	98.3617348643401	91.705507820531	127.737825700175
271	198.406267982821	327.013313871855	19	8	270	13.5	155.46535965642	-31.0317225629001	158.532160328183	128.15538219812	108.997611432532	96.7783125513587	129.981566042928
272	205.487747199747	325.818139297169	19	8	271	13.55	141.62958433852	-23.9034914937201	143.632573135387	140.459672058528	119.572133856566	105.386127963598	132.575145654462
273	212.045054573727	324.957726690264	19	8	272	13.6	131.1461474796	-17.2082521381003	132.270313904479	135.855467838692	125.766078094452	114.600552701152	133.709865348698
274	218.245807027708	324.410426465462	19	8	273	13.65	124.01504907962	-10.9460044960394	124.497178332073	128.111074515095	133.402177126152	125.300905903746	133.993946488025
275	224.257621484638	324.154589037085	19	8	274	13.7	120.2362891386	-5.11674856754098	120.345113493338	123.954101729215	134.329371516348	134.534147645173	133.038824395761
276	230.248114867465	324.168564819455	19	8	275	13.75	119.80986765654	0.279515647400785	119.810193710196	123.376773990783	135.400321576427	144.81032065075	130.275929466727
277	236.384904099137	324.430704226894	19	8	276	13.8	122.73578463344	5.24278814878016	122.847709205989	126.344682193775	139.949484808396	152.826262596486	126.167425288117
278	242.835606102603	324.919357673723	19	8	277	13.85	129.01404006932	9.7730689365801	129.383675212321	132.803275194004	147.950450541894	155.171388110617	122.51162513171
279	249.767837800809	325.612875574265	19	8	278	13.9	138.64463396412	13.8703580108393	139.336719347032	142.689568637759	158.937845615533	155.553101830479	119.164173061191
280	257.349216116704	326.489608342842	19	8	279	13.95	151.6275663179	17.5346553715406	152.638078494483	155.944867887577	170.706560426006	155.459125412891	117.143400217419
281	265.747357973235	327.527906393776	19	8	280	14	167.962837130621	20.7659610186795	169.241660928971	172.524127093004	180.623029868968	158.075232293238	117.182411189393
282	275.129880293351	328.706120141388	19	8	281	14.05	187.65044640232	23.5642749522401	189.124205455078	191.531009037291	186.080391336405	162.644686276805	119.684125863506
283	285.6644	330.0026	19	8	282	14.1	210.69039413298	25.9295971722395	212.279971239458	208.609845658007	184.576698126782	165.429183975911	122.655879116834
284	297.299529603054	331.39842394026	19	8	283	14.15	232.70259206108	27.9164788052003	234.371129068464	218.556491100178	177.704026534807	167.522636869404	126.169370700629
285	309.107863960084	332.885580158117	19	8	284	14.2	236.1666871406	29.7431243571407	238.032261598066	216.215914785233	176.588879309435	168.024824760717	128.767053459417
286	319.942993515588	334.458784405843	19	8	285	14.25	216.70259111008	31.4640849545196	218.974888139823	196.62926916056	180.75014301005	165.555687833096	131.882187118485
287	328.658508714061	336.112752435713	19	8	286	14.3	174.31030396946	33.0793605973997	177.421323880356	163.877044032323	185.339887745214	160.317364018925	134.363636027228
288	334.108	337.8422	19	8	287	14.35	108.98982571878	34.58895128574	114.346743116091	144.567912960862	182.907917409927	155.075019143411	135.06118376984
289	336.9075	339.9933	19	8	288	14.4	55.9900000000005	43.0219999999997	70.6100034272767	142.943794919922	176.107428123275	148.732206893558	135.363597980574
290	342.705263351022	344.046951377384	19	8	289	14.45	115.955267020439	81.0730275476806	141.486606240762	154.463860705194	165.343089095429	142.581292614307	133.184281778203
291	350.8418	350.7511	19	8	290	14.5	162.73073297956	134.08297245232	210.854297935125	169.186565659294	150.488345797224	137.586509827427	130.251700081625
292	358.9147	359.2902	19	8	291	14.55	161.458	170.782	235.021652806715	188.337812214227	134.554336701444	133.982123763413	127.584819225869
293	365.3197	366.1676	19	8	292	14.6	128.100000000001	137.547999999999	187.960267886593	186.118265229995	125.573340160041	130.711205532516	125.482149640989
294	369.5541	373.3275	19	8	293	14.65	84.6879999999999	143.198	166.366236201941	158.032896674525	119.760387252309	127.037835497511	124.099189994341
295	375.397	376.2195	19	8	294	14.7	116.858	57.8399999999999	130.388871319603	114.644812697695	108.57370591918	122.999959273661	122.450530152433
296	377.5323	379.0196	19	8	295	14.75	42.7060000000006	56.0020000000009	70.4274551577731	81.9601146607868	94.4228766448034	118.954053586221	123.913026918793
297	377.8508	378.1735	19	8	296	14.8	6.36999999999944	-16.9220000000007	18.0812329225641	51.1829622903907	82.6243597816125	115.90100945797	134.602036200631
298	377.2467	377.1057	19	8	297	14.85	-12.0820000000003	-21.3559999999995	24.5367777020535	31.0291466083645	78.5144936551052	114.950979429063	147.747828229051
299	377.8535	377.2513	19	8	298	14.9	12.1360000000004	2.91200000000003	12.48047434996	30.8128566150817	77.9682428717479	115.174094130669	153.965150299822
300	377.8772	378.7321	19	8	299	14.95	0.474000000000387	29.6159999999998	29.6197929094716	50.6039068655302	80.6568294518934	110.909438143514	151.14016283859
301	380.975	380.2896	19	8	300	15	61.9560000000001	31.1500000000001	69.3460051913592	75.0688726494236	87.4197613752181	102.428167870012	148.200106196183
302	386.8214	380.0377	19	8	301	15.05	116.927999999999	-5.03800000000069	117.036484174807	104.753523453105	97.2476822144947	92.5249521749337	143.768644991987
303	394.151243116499	380.478413780301	19	8	302	15.1	146.596862329981	8.81427560602106	146.86160662152	130.284512295422	104.328618698086	85.5351153060683	139.527208381612
304	402.079993008656	381.842213492401	19	8	303	15.15	158.57499784314	27.2759942419998	160.903728368367	144.026666135355	110.587801009029	80.6757431192773	133.914676102182
305	409.7816	383.4308	19	8	304	15.2	154.03213982688	31.7717301519792	157.274737121058	143.891457563459	113.245170367848	76.8762355441494	129.228676758012
306	416.568867588587	384.688647792481	19	8	305	15.25	135.74535177174	25.1569558496203	138.05677439102	133.588364746748	110.43345909522	82.2703660044893	124.777457817718
307	422.310011970595	385.631325861964	19	8	306	15.3	114.822887640159	18.8535613896602	116.36044131533	116.422078564953	102.425544568255	108.886708382338	120.605102726059
308	427.012102516735	386.417176826253	19	8	307	15.35	94.0418109228006	15.7170192857802	95.3461425379619	96.205828440273	92.5557369570313	140.42063731469	118.648918067681
309	430.682208597713	387.204543303155	19	8	308	15.4	73.4021216195595	15.7473295380396	75.0722974593972	76.8402520550853	83.3832433668067	159.198093706085	117.118100061715
310	433.327399584239	388.151767910472	19	8	309	15.45	52.9038197305204	18.9444921463405	56.1934864976552	60.9596315730504	73.0956416364054	159.699033062872	114.753341791125
311	434.954744847022	389.417193266011	19	8	310	15.5	32.5469052556605	25.3085071107796	41.2288924650823	51.5231091673151	77.1209706337605	158.81370256494	110.765581991934
312	435.571313756771	391.159161987575	19	8	311	15.55	12.3313781949798	34.8393744312796	36.9573389051555	50.3444081686599	120.52573455018	153.555166220562	105.469013317925
313	435.184175684194	393.53601669297	19	8	312	15.6	-7.7427614515409	47.5370941079007	48.1635305092855	49.9854548325379	176.512655931294	148.343211230708	101.600520035763
314	433.8004	396.7061	19	8	313	15.65	-27.675513683879	63.4016661405997	69.178792466121	77.4016892124357	207.808386403141	140.791516706853	98.2335552834676
315	432.088629414949	398.819839165197	19	8	314	15.7	-34.23541170102	42.2747833039398	54.3987198170453	180.09183752731	206.152895757896	135.457394242363	95.4648183118516
316	433.3638	389.996	19	8	315	15.75	25.50341170102	-176.47678330394	178.310064364571	301.502202695273	207.193946034659	130.600862049215	94.7327471573717
317	440.098141429651	363.31227306481	19	8	316	15.8	134.686828593019	-533.6745387038	550.408080479529	365.272364637623	204.684787872869	125.309195994149	94.5331799207908
318	448.746764432342	331.713709360956	19	8	317	15.85	172.97246005382	-631.97127407708	655.2153563491	362.320336683255	204.130685504385	122.346856706299	97.2432930600717
319	454.2605	313.1122	19	8	318	15.9	110.27471135316	-372.03018721912	388.02960217787	336.986202856883	198.1997900469	119.062105992761	100.330541107905
320	453.6449	314.9961	19	8	319	15.95	-12.3119999999994	37.6780000000008	39.638580045204	229.277738218427	197.819146848321	118.597245438736	104.402098539664
321	451.5237	313.524	19	8	320	16	-42.4239999999998	-29.4420000000002	51.6393952327096	106.759168313497	184.08075346467	119.102996113857	106.13001712724
322	451.1394	313.072	19	8	321	16.05	-7.68599999999992	-9.03999999999996	11.865757287253	31.1272154561772	130.092657438117	118.413074460916	103.830910275719
323	451.0733	315.2021	19	8	322	16.1	-1.32200000000012	42.6019999999994	42.622506824446	33.3179570133864	68.1810574813041	117.665924765458	101.55395836214
324	450.6038	315.0501	19	8	323	16.15	-9.39000000000078	-3.03999999999974	9.86983789127324	31.175304072457	30.3158255823814	115.791367447658	99.2773143109816
325	451.9997	317.1597	19	8	324	16.2	27.9180000000008	42.192	50.59228783125	30.9075766578062	31.0415951195746	114.053401079554	96.0397015869289
326	451.0353	315.3549	19	8	325	16.25	-19.2880000000002	-36.096	40.9261305280625	29.6029466491116	31.0120461930542	107.195128310254	93.0841544939721
327	451.4129	314.9882	19	8	326	16.3	7.55199999999945	-7.33399999999961	10.527120213999	29.5044357085856	32.1413610489637	80.1796514592441	90.5275654028008
328	450.4782	316.5323	19	8	327	16.35	-18.6939999999993	30.8820000000003	36.0993567809731	28.7652332257629	31.2011640265312	54.0659488054534	88.9476041389914
329	450.0134	316.4707	19	8	328	16.4	-9.2960000000005	-1.23199999999997	9.37728318864314	30.8487883136514	33.3829448484155	41.4629885097251	88.5277545750958
330	448.5525	318.3048	19	8	329	16.45	-29.2179999999996	36.6819999999996	46.8962754171368	33.3751454401213	30.2876553107868	49.1051640164569	90.1765854921941
331	450.4526	316.5785	19	8	330	16.5	38.0020000000002	-34.5259999999996	51.3439059675049	32.7993814039508	30.3095031558383	53.4463316895399	93.3355146508567
332	450.2535	315.4378	19	8	331	16.55	-3.98200000000088	-22.8140000000008	23.1589058463486	37.2614539882455	30.2666454803714	54.1066543308767	94.7384481195246
333	449.9888	313.798	19	8	332	16.6	-5.29399999999896	-32.7959999999996	33.2205366001208	31.8100773958107	39.9508401296028	54.7647054935709	95.4070886739201
334	449.5688	312.2703	19	8	333	16.65	-8.40000000000032	-30.5539999999996	31.6876461101165	29.7702179980251	52.6101514370688	57.7631119151098	97.0198450189626
335	448.6353	311.9656	19	8	334	16.7	-18.6700000000008	-6.09400000000051	19.6393924549624	27.1581455206215	67.1687329133392	56.6220089314947	96.7494969622887
336	449.4849	310.092	19	8	335	16.75	16.9920000000002	-37.4720000000002	41.1446089785773	47.1022988552547	75.8806171860256	55.5674469387292	93.9657405140615
337	449.0086	310.2596	19	8	336	16.8	-9.52599999999961	3.35199999999986	10.0985434593307	67.9588488858922	76.0719476127896	55.7459348114531	81.2393750897408
338	450.3626	303.7519	19	8	337	16.85	27.0799999999997	-130.154	132.941303273287	102.527388430868	78.3282469606106	55.5483515716836	65.9824020230475
339	452.9108	297.449	19	8	338	16.9	50.9640000000002	-126.057999999999	135.970396263304	121.991016374026	82.1432789818041	57.9934031574301	57.2298764841199
340	455.367	288.1436	19	8	339	16.95	49.1240000000005	-186.108	192.48209017984	124.985749704958	82.9563625522026	61.7559255456528	56.9948510875144
341	458.6083	282.0261	19	8	340	17	64.8259999999993	-122.35	138.462748694369	109.554195065966	80.8253907216201	67.5680331878568	56.5682566352224
342	459.3826	281.0402	19	8	341	17.05	15.4860000000008	-19.7179999999992	25.0722101139886	96.3277090777161	81.2252241425347	71.063821778133	57.4347435490769
343	460.202	278.3741	19	8	342	17.1	16.3879999999995	-53.3220000000006	55.7835300783309	63.3853366735375	71.1458630137645	73.1482525823821	58.406482801353
344	461.3164	275.0648	19	8	343	17.15	22.2879999999998	-66.1860000000001	69.8379663220516	39.659765069214	63.3766548777914	78.2483225902674	59.6591119247256
345	462.3431	275.9996	19	8	344	17.2	20.5340000000001	18.6959999999999	27.7702281589475	37.4646985801117	56.3431181779664	79.4455928450238	58.6536441397557
346	462.2202	276.9837	19	8	345	17.25	-2.45800000000031	19.6820000000002	19.8348906727517	32.7375309615625	59.255449189688	80.736352717869	58.2415071467958
347	462.9009	277.1666	19	8	346	17.3	13.614	3.65800000000036	14.0968776684769	30.4256006778668	66.0556959434764	82.2990987202374	59.1552368661634
348	463.7662	275.812	19	8	347	17.35	17.3060000000009	-27.0920000000001	32.1476919855849	49.3008996823952	67.9682582041535	77.8988552406415	59.3356206543947
349	465.9741	273.9104	19	8	348	17.4	44.1579999999999	-38.0320000000006	58.2783149035732	78.8511333101619	74.3533661987307	72.9967644585146	59.4291163487388
350	470.5991	269.9218	19	8	349	17.45	92.5	-79.7719999999993	122.14672318159	94.6466933068412	75.934823137845	64.8845381585719	59.6295005153281
351	475.7155	263.2859	19	8	350	17.5	102.328	-132.718	167.586058811585	103.198985446744	80.6473147141178	59.6901815809049	58.9942487961809
352	471.0619	263.3212	19	8	351	17.55	-93.0720000000008	0.705999999998994	93.0746776518734	118.281131719594	83.3729732979402	60.7628327672772	58.9287736183704
353	468.3919	260.6945	19	8	352	17.6	-53.3999999999992	-52.5339999999994	74.9091526851015	102.568746593295	84.6518474675184	62.0482601091351	59.0654130881275
354	462.3536	263.5617	19	8	353	17.65	-120.766000000001	57.3439999999994	133.689046267823	82.4434961180738	82.6168740392378	61.5551119343414	59.4166586607775
355	460.310913241196	262.802412670254	19	8	354	17.7	-40.8537351760799	-15.1857465949195	43.5847975500905	72.0992532890393	73.4259581391774	60.6852793480168	59.4219616313405
356	460.5903	259.4661	19	8	355	17.75	5.58773517608074	-66.7262534050803	66.9598064354804	66.1047094882924	60.1249139721219	60.9155673548624	58.7452619933453
357	459.0959	258.0371	19	8	356	17.8	-29.8880000000008	-28.5799999999995	41.3534635067006	46.9526163588811	55.4699695910779	62.5645389208738	59.7086229347031
358	456.9707	258.7663	19	8	357	17.85	-42.503999999999	14.5839999999998	44.9364336813672	44.2831696850601	56.1282620141167	63.1228897371058	57.3109500101625
359	455.47869171352	259.936921349045	19	8	358	17.9	-29.8401657296006	23.4124269809001	37.9285806207668	37.80633182617	48.7568576699521	60.8648295400474	54.6609890592711
360	454.239241804759	260.802680924603	19	8	359	17.95	-24.7889981752201	17.31519151116	30.2375641809854	38.8406858931165	45.4357355581886	57.5030754850034	51.3659298906196
361	452.5161	260.9422	19	8	360	18	-34.4628360951799	2.79038150794008	34.57561714103	46.151814539941	41.1838199956069	50.420464404505	48.121006072808
362	450.9772	259.1977	19	8	361	18.05	-30.7780000000002	-34.8900000000003	46.5252338414332	50.5610989810231	41.7561045438073	46.7937254586077	47.7257572979502
363	452.4245	255.3888	19	8	362	18.1	28.9460000000008	-76.1779999999999	81.4920769154893	46.588301431317	41.5939320066932	44.982573593873	46.9646358032097
364	450.8745	257.9559	19	8	363	18.15	-31.0000000000002	51.3419999999996	59.9750028261773	44.5613081650439	39.1127850408569	40.5849947312876	45.4808246431671
365	450.3629	258.0413	19	8	364	18.2	-10.2319999999997	1.70799999999986	10.3735764324554	44.6715231944981	41.5801928308294	39.3983304176572	45.1328964034523
366	451.0526	257.0325	19	8	365	18.25	13.7939999999992	-20.175999999999	24.4406508096642	37.0360494734455	40.7160148368881	36.7541712688216	45.2466639831823
367	448.9985	258.1819	19	8	366	18.3	-41.0820000000001	22.9879999999991	47.0763089887044	27.6644711006908	38.1174813261375	37.1181471491687	45.3897456085614
368	450.895	257.1361	19	8	367	18.35	37.9300000000001	-20.9159999999997	43.3147083102264	36.5720842303417	33.8368851736294	36.7230447796835	45.6821409935986
369	451.1841	256.5474	19	8	368	18.4	5.78200000000038	-11.7740000000003	13.1171109624037	36.8707215087324	32.4131317926231	36.3252136600276	44.6901992309452
370	453.0294	254.5144	19	8	369	18.45	36.9060000000002	-40.6599999999997	54.9116420807099	31.5634394577769	33.3609252771258	37.8473216226674	42.2101921750074
371	453.6497	253.3757	19	8	370	18.5	12.4059999999997	-22.774	25.9338372016174	30.6377208738133	32.3245225420363	36.5518305647111	38.7981505635159
372	453.2859	252.4153	19	8	371	18.55	-7.27599999999939	-19.2079999999999	20.5398987339272	37.1617924845554	32.4801897545302	34.6886818286232	38.4083942863268
373	453.5859	250.5044	19	8	372	18.6	5.99999999999909	-38.218	38.6861153904083	30.1497663239098	31.8521575526737	31.8810114972843	37.0665543511699
374	453.0546	248.2801	19	8	373	18.65	-10.6259999999997	-44.486	45.7374690161141	27.7783235753402	33.5376422791983	29.4065373519928	34.920609420817
375	452.629	247.3834	19	8	374	18.7	-8.51199999999949	-17.9340000000002	19.8515112774821	33.3969400512834	34.1144504145053	29.5805134588878	34.922481443785
376	453.2784	247.112	19	8	375	18.75	12.9879999999991	-5.428	14.0766234587694	33.0665942315341	32.3876462925341	29.5777606115021	34.0339511516222
377	452.2537	244.9068	19	8	376	18.8	-20.4939999999999	-44.1039999999998	48.6329811136432	29.9134920738413	31.2598823311089	28.2149522962491	34.4701835487306
378	453.1508	243.2869	19	8	377	18.85	17.9420000000005	-32.398	37.0343862916617	38.0791345051008	29.9251378209391	28.2413922500913	36.7933431009434
379	453.2767	241.7936	19	8	378	18.9	2.51800000000003	-29.8660000000001	29.9719582276502	36.996969009728	26.3999429113625	28.5155689218431	36.5939188631389
380	453.3995	238.7621	19	8	379	18.95	2.45599999999968	-60.6299999999999	60.6797234337796	29.1228246109343	25.8001016406499	26.9173088650114	36.9559586906609
381	453.3636	238.3303	19	8	380	19	-0.717999999999392	-8.63600000000019	8.6657959819051	26.7836814103441	26.830998680968	27.1758367225267	36.82387488166
382	453.7291	238.0459	19	8	381	19.05	7.30999999999995	-5.6880000000001	9.26225911967487	22.8863937488836	23.949714837968	30.0230631140459	36.5814692142718
383	454.5473	237.0786	19	8	382	19.1	16.3639999999998	-19.3459999999999	25.3386702887107	13.5210687761989	24.6306269475088	29.1505351084667	35.5281310249396
384	454.0297	237.162	19	8	383	19.15	-10.3520000000003	1.66800000000023	10.4855199203476	16.665028352208	23.4934955644878	29.2562241103464	34.9354359005727
385	453.3375	237.1369	19	8	384	19.2	-13.8440000000003	-0.50200000000018	13.8530985703563	18.7766050650018	19.7201673155175	30.4466324699128	35.1176086923107
386	454.5266	237.4065	19	8	385	19.25	23.7819999999999	5.39199999999994	24.3855938619505	22.4775724846736	21.9640271525194	31.3137310344229	35.3259927210683
387	454.4949	238.397	19	8	386	19.3	-0.634000000000015	19.8099999999999	19.8201426836438	24.1005973800921	28.7862438969829	31.8222199482925	34.6277648162721
388	456.283	237.1288	19	8	387	19.35	35.7620000000009	-25.3639999999996	43.8435073870697	25.919265854836	28.3759323959943	36.8636414222034	34.1612540343313
389	456.9057	236.438	19	8	388	19.4	12.4540000000002	-13.8160000000005	18.60064439744	27.2630259528308	32.1125053093303	36.8626240662502	34.316898879549
390	457.7689	235.6822	19	8	389	19.45	17.263999999999	-15.1159999999999	22.9464409440759	38.7958827289641	35.0931632991758	36.0645957586544	33.4893855385064
391	459.2208	235.1248	19	8	390	19.5	29.0380000000005	-11.148	31.1043943519244	34.274292307315	35.7964633878778	37.095919198609	33.4080318934285
392	459.8905	231.3089	19	8	391	19.55	13.3939999999996	-76.318	77.4844265643102	40.1244132385685	39.694725058617	38.4742565999204	33.3435755452081
393	459.7614	230.255	19	8	392	19.6	-2.58199999999988	-21.078	21.2355552788242	44.2670607435156	49.096655896898	39.1752505525949	32.5621053679337
394	461.2759	228.4028	19	8	393	19.65	30.29	-37.0439999999996	47.8512490537078	44.3299008229248	50.2317525680126	40.4643344491526	31.6315994152764
395	461.1618	226.2228	19	8	394	19.7	-2.28199999999902	-43.6000000000001	43.6596784688116	40.5935673882699	52.4090242017913	40.6547039257335	31.7017168229542
396	460.6436	224.7398	19	8	395	19.75	-10.3640000000007	-29.6600000000001	31.4185947489702	63.919019486481	52.2278112446986	41.0742248306344	32.7068769943187
397	458.6298	226.882	19	8	396	19.8	-40.2760000000001	42.8440000000001	58.8027593910355	60.3390918974567	48.1622693028579	41.040577336295	32.6590801930321
398	451.863	228.1957	19	8	397	19.85	-135.336	26.2739999999997	137.86281576988	60.5509876600669	49.9745687091955	40.0811158185713	32.8606340645755
399	450.4286	227.7653	19	8	398	19.9	-28.6879999999996	-8.60799999999983	29.9516111085861	60.1257216664724	48.8161635889749	40.1182288372549	33.1841699004528
400	448.6847	226.3659	19	8	399	19.95	-34.8779999999999	-27.9879999999997	44.7191572818628	55.7309712174459	46.2162445522912	40.0614622120015	33.5077247798893
401	447.441	225.5924	19	8	400	20	-24.8740000000009	-15.4700000000003	29.2922647809973	36.0301179319099	46.351986273391	39.6402270643302	36.3053806670084
402	446.562549511519	223.973985912793	19	8	401	20.05	-17.569009769619	-32.3682817441397	36.829007145903	37.293235280493	42.3864296139731	36.6640879763704	38.0028490054718
403	445.0635	222.699	19	8	402	20.1	-29.9809902303809	-25.49971825586	39.3585493422006	31.8815014445154	31.0655757402447	35.9736756274008	39.164952200247
404	443.2504	222.6683	19	8	403	20.15	-36.2619999999993	-0.614000000000487	36.2671978515014	32.5782508803096	30.0047051064973	34.0069747202065	40.1052975000651
405	443.8447	222.0152	19	8	404	20.2	11.8859999999995	-13.0619999999999	17.6604881019746	29.0418880105004	27.7139002222117	32.9568011759956	40.8414709123041
406	443.0139	223.4278	19	8	405	20.25	-16.6160000000002	28.252	32.7760119599686	26.1010335485794	27.0526428839618	34.1000229542145	41.2262358236382
407	442.4847	222.63	19	8	406	20.3	-10.5840000000001	-15.9559999999999	19.1471927968566	22.7161749325016	25.1659066498829	33.4959404377717	40.8925915859044
408	442.6809	221.413	19	8	407	20.35	3.92400000000066	-24.3399999999997	24.654277032596	23.546298999908	21.9727825456061	28.8576267069475	40.1963879844318
409	442.346664104834	220.505444889363	19	8	408	20.4	-6.68471790331978	-18.1511022127404	19.3429047711122	21.527034887614	19.1977858514381	29.5057157346554	40.3803880068068
410	441.460509038195	219.869803224417	19	8	409	20.45	-17.7231013327798	-12.7128332989196	21.8111084390065	21.2899252892655	19.6973577997	30.9508538011242	40.4931588042913
411	440.38874191914	219.499349114789	19	8	410	20.5	-21.4353423811008	-7.40908219256028	22.6796913984985	17.8445315426328	21.848059635038	35.5148421354079	40.2239793635447
412	439.497669866724	219.387356670107	19	8	411	20.55	-17.8214410483201	-2.23984889363976	17.9616448051143	15.6793967703747	24.6054512615702	37.5314414110231	39.8398968938043
413	439.1536	219.5271	19	8	412	20.6	-6.88139733447997	2.7948665978596	7.42730829943253	15.8484165994919	26.6496776736503	39.1546538478991	40.7295183866638
414	439.326565025543	219.916254411342	19	8	413	20.65	3.45930051086043	7.78308822684039	8.51723090982162	22.1690843824621	29.0067263628134	39.7462605509776	41.2795058717456
415	438.4015	220.5701	19	8	414	20.7	-18.5013005108601	13.0769117731597	22.6562075845927	27.920977233875	34.1878073800367	41.0282378988747	41.6431462481593
416	435.9581	221.7518	19	8	415	20.75	-48.8679999999999	23.6340000000001	54.2830303133493	35.4548238046679	43.977041386854	41.3782468166419	41.5831331523074
417	435.6393	224.066	19	8	416	20.8	-6.3760000000002	46.284	46.7211090621788	42.3340559552521	49.8969761721633	40.7446058355137	40.5420624601558
418	434.5318	226.0301	19	8	417	20.85	-22.1500000000003	39.282	45.0965411533969	52.5271981605815	56.336525150192	40.3116601502922	37.9677621878105
419	432.3868	226.0837	19	8	418	20.9	-42.8999999999996	1.07199999999978	42.9133916627429	65.7849983912458	60.294735250517	40.6425471763587	38.4545870372694
420	431.5542	222.498	19	8	419	20.95	-16.6520000000003	-71.7140000000001	73.6219186112398	71.8729751104516	62.3591179980495	40.9248553965812	37.8177505087792
421	430.546	216.5543	19	8	420	21	-20.1639999999998	-118.874	120.572031466671	77.2182264957161	60.9084339982458	40.8077316627592	39.7556948980547
422	429.4064	212.8684	19	8	421	21.05	-22.7919999999995	-73.7180000000001	77.1609926582077	78.2554145457818	56.8837604094572	43.0157058112383	40.3179375848715
423	425.8255	212.5974	19	8	422	21.1	-71.6180000000008	-5.4200000000003	71.8227980797193	72.1910378355175	53.973642626934	45.4853611459268	39.451325736687
424	423.724167151345	211.427671576231	19	8	423	21.15	-42.0266569730995	-23.3945684753797	48.0993319130714	56.0318696052458	52.2783679899039	48.5520370232847	41.3789980347403
425	423.7764	209.2633	19	8	424	21.2	1.04465697310047	-43.2874315246204	43.3000350599182	41.8945457084628	47.6619034131256	50.3294913203231	46.6246577587727
426	424.8687	207.6013	19	8	425	21.25	21.8459999999993	-33.2399999999996	39.7761903153123	30.7290587581519	37.6384219386645	49.0662433504003	48.0418176501104
427	424.9606	207.2909	19	8	426	21.3	1.83800000000019	-6.20800000000031	6.47437317429298	26.301321434026	36.1344354503132	47.58818448254	49.4010721230842
428	424.6682	206.5465	19	8	427	21.35	-5.84799999999973	-14.8879999999997	15.9953633281644	23.1327689907337	34.6341971416617	47.0778976686735	50.8796730978009
429	425.0272	207.7939	19	8	428	21.4	7.17999999999961	24.948	25.960645292442	19.2449742720832	36.8093387960524	47.4034583398834	51.6787781952548
430	424.6559	206.4722	19	8	429	21.45	-7.42600000000039	-26.4340000000004	27.4572728434568	30.3743251921636	38.2998646425967	44.6846472164342	55.3977255182102
431	425.6449	206.7086	19	8	430	21.5	19.7800000000007	4.72800000000007	20.3372167220597	38.5393355251715	37.2240527025548	43.9965476607016	55.6126044566599
432	424.3479	203.8863	19	8	431	21.55	-25.9400000000005	-56.4459999999997	62.1211277746951	47.3173561580788	38.2926085556227	43.10443375872	56.4343772666571
433	421.8342	205.2102	19	8	432	21.6	-50.2739999999994	26.4779999999996	56.820414993204	53.4669602944596	40.182152710413	39.7479976254749	59.3055261005716
434	418.4908	204.2005	19	8	433	21.65	-66.8680000000006	-20.1939999999996	69.8507484569784	55.2031311330264	42.5285486898629	43.011735518503	61.332134144748
435	415.641534884311	203.607770056053	19	8	434	21.7	-56.9853023137796	-11.8545988789401	58.2052935253609	46.2108919190818	41.7073910197428	52.2210776186707	64.3028388816834
436	414.2577	204.0438	19	8	435	21.75	-27.67669768622	8.72059887894011	29.0180709148935	41.8249698956545	50.3546733827387	54.7053884835789	67.1020431339669
437	414.549891568086	204.850510746078	19	8	436	21.8	5.8438313617205	16.1342149215596	17.1599317049721	37.739741221647	50.0744320671267	58.0575384106546	68.3602089698678
438	414.5203	206.5948	19	8	437	21.85	-0.591831361720097	34.8857850784401	34.8908048760677	29.9478217450259	44.8617981092881	61.4476860453097	69.6250828168103
439	413.1939	208.6799	19	8	438	21.9	-26.5280000000007	41.7020000000002	49.4246050869408	45.506215632451	49.2141322409536	62.7150092141509	71.1152196808164
440	414.1442	208.8313	19	8	439	21.95	19.0060000000005	3.02799999999991	19.2456961422553	53.9379722151716	66.1422905947447	69.8705956398392	71.4755804433834
441	416.451	213.6479	19	8	440	22	46.1360000000002	96.3319999999999	106.810040352019	47.8986263229217	72.1867242646031	70.4174772505605	69.8332096845655
442	419.3886	214.0569	19	8	441	22.05	58.7519999999995	8.1800000000004	59.318714618575	60.6885232602603	77.8224682656865	69.8530487220759	68.603782837504
443	419.2301	214.23	19	8	442	22.1	-3.17000000000007	3.46199999999953	4.69407541481783	102.336759444463	82.7132193802063	73.1256910552164	67.1027893211234
444	422.4234	209.5463	19	8	443	22.15	63.8660000000004	-93.6739999999998	113.374089773634	98.8672328967552	82.9014697384389	74.1122312662113	66.0305256065537
445	430.6214	201.6616	19	8	444	22.2	163.96	-157.694	227.486877063271	101.706964316201	98.0338002599356	78.2761864430437	65.2822596549215
446	433.8059	198.5203	19	8	445	22.25	63.6900000000003	-62.826	89.4624076134777	117.527812437491	90.4802811183823	85.1378429175334	64.5795837823072
447	436.774	196.3518	19	8	446	22.3	59.3619999999999	-43.3699999999999	73.5173717158059	105.114416216618	89.6316653770251	89.1322334571956	64.7646114266171
448	440.6599	194.7849	19	8	447	22.35	77.7179999999998	-31.3380000000001	83.7983160212661	93.7308410754078	101.389584001145	92.1722679649471	65.143616149662
449	442.9892	193.71	19	8	448	22.4	46.5859999999998	-21.4979999999997	51.3071086692669	82.0933293400093	99.010330291469	94.8269810217493	64.8284963206741
450	448.3026	187.039	19	8	449	22.45	106.268	-133.42	170.569001357222	77.5563664378488	90.4100822913427	98.2665136703327	64.8026923658851
451	448.3764	185.477	19	8	450	22.5	1.47600000000011	-31.2399999999997	31.2748489364854	85.2513555647984	98.0889615704638	95.6698717084295	64.3681633855733
452	445.8781	185.9443	19	8	451	22.55	-49.9659999999994	9.34599999999989	50.8325572050034	92.9062443663204	100.441998648705	94.103131916288	63.7499136475794
453	439.7808	186.3913	19	8	452	22.6	-121.946	8.94000000000005	122.273261656014	87.0893235072776	101.631316549688	94.457581016772	62.7892443105004
454	435.4366	185.3004	19	8	453	22.65	-86.884	-21.8180000000001	89.5815526768766	114.084593800918	106.75249230506	89.0493156946045	61.8742943135291
455	428.3993	184.5786	19	8	454	22.7	-140.746	-14.436	141.484397062009	123.327630859561	98.4992270807298	78.3434416911723	61.4018013001221
456	420.0913	184.3033	19	8	455	22.75	-166.16	-5.50599999999974	166.251200404689	118.011277534577	100.859462298477	74.4537790810354	62.6659974772651
457	415.9704	181.7413	19	8	456	22.8	-82.4180000000001	-51.2400000000002	97.047742498216	120.598740243799	98.574598455551	71.4716844425796	63.5914329713206
458	411.616577818718	179.757266742468	19	8	457	22.85	-87.07644362564	-39.6806651506398	95.691495031097	109.909130654182	87.5255780323993	68.8395462540143	64.2022080038225
459	406.579024412044	178.809453203831	19	8	458	22.9	-100.751068133479	-18.9562707727401	102.518866222986	87.634330796035	79.0883010977399	66.9419834271973	63.5928490742231
460	402.2104	178.2699	19	8	459	22.95	-87.3724882408806	-10.7910640766198	88.036349113923	73.8215660515413	66.276801091002	59.734789091931	64.0958250222892
461	399.536811729192	177.652896139841	19	8	460	23	-53.4717654161602	-12.34007720318	54.8772011139536	57.0398785302212	50.8185965916071	58.3188495205862	61.9474241691847
462	398.278154452568	177.041724204032	19	8	461	23.05	-25.1731455324796	-12.2234387161802	27.9839187757471	37.5778619516807	42.5013702364544	57.646778573083	61.3312986336743
463	397.82776994966	176.661915166208	19	8	462	23.1	-9.0076900581596	-7.59618075648007	11.7830574244966	22.6444715278219	36.0477759583408	52.4527975657845	61.5842027745884
464	397.579	176.739	19	8	463	23.15	-4.97539899320032	1.54169667584029	5.20878333028316	14.0028623871792	27.1314745493349	49.6363573608469	59.0616677884293
465	397.0835	177.1877	19	8	464	23.2	-9.90999999999985	8.97400000000005	13.3693969946291	11.1811744213676	20.9703511031321	44.5274161572005	53.8575067752853
466	396.5126	177.0673	19	8	465	23.25	-11.4179999999999	-2.40800000000036	11.6691554107399	15.0556733864603	15.7782367426957	40.1941520369967	51.8905386332361
467	395.8261	176.9671	19	8	466	23.3	-13.7300000000005	-2.00400000000002	13.8754789466891	16.6850871469891	16.7189586906149	38.0506324854456	50.2113681901305
468	394.6751	178.0168	19	8	467	23.35	-23.0200000000002	20.994	31.1555522499604	19.2962306784423	17.3800170991696	36.232148042698	49.2001619458836
469	395.237220540376	178.377310004825	19	8	468	23.4	11.2424108075197	7.21020009650033	13.355852132927	17.5536110982122	20.1844136239538	32.3587171266969	50.2875546294777
470	396.5536	178.2639	19	8	469	23.45	26.3275891924809	-2.26820009649998	26.4251146518951	22.2567429598623	22.7780312233991	29.9251363742456	46.9192309642814
471	396.6261	178.1351	19	8	470	23.5	1.44999999999982	-2.57600000000025	2.95605750958955	19.704360811879	29.5697074823862	28.22497662994	46.8690326766814
472	394.8929	177.4342	19	8	471	23.55	-34.6640000000002	-14.0179999999998	37.3911382549396	23.6837401009186	33.5998947344368	28.5594653510605	46.3084980507741
473	394.9375	178.3528	19	8	472	23.6	0.892000000000053	18.372	18.3936415100436	26.2598317683559	36.4165201270552	28.7108245324048	44.1519235532228
474	395.6024	179.8767	19	8	473	23.65	13.2979999999998	30.478	33.252748578125	41.5858038665602	37.585959704059	29.0740198822541	43.5211426795603
475	397.2825	180.8963	19	8	474	23.7	33.6020000000008	20.3919999999999	39.305572989082	44.9430465090113	38.8799216453591	29.3715718593982	40.9167541811439
476	399.2594	184.3498	19	8	475	23.75	39.538	69.0699999999998	79.585918000611	53.1286794422313	40.6717165171843	29.3272981854368	37.5246107115088
477	401.1691	186.271	19	8	476	23.8	38.1939999999997	38.424	54.177351467195	51.4881793071994	40.3999720115062	28.9510519376814	36.3841143033242
478	403.3895	188.2376	19	8	477	23.85	44.4079999999997	39.332	59.3218061761438	51.5000115223622	40.0416319656399	29.560777637753	34.6696368271499
479	403.2122	189.4775	19	8	478	23.9	-3.54600000000005	24.7980000000001	25.0502479029651	39.7576291678085	37.9636261405545	33.633125831758	32.4972432879617
480	404.8358	188.3649	19	8	479	23.95	32.4720000000002	-22.2519999999997	39.3647340648962	35.856897514001	35.9651124953973	34.1036728366318	30.7464596788307
481	404.1105	189.1154	19	8	480	24	-14.5060000000001	15.0099999999998	20.8740062278422	26.9545844890484	29.0848888884874	35.4192158327767	30.2423552238938
482	405.8418	189.2063	19	8	481	24.05	34.6259999999995	1.8180000000001	34.6736931981577	24.4390729739096	24.3022091409261	34.9702175284651	32.6064286700569
483	406.4289	189.6576	19	8	482	24.1	11.7420000000004	9.02600000000007	14.810241051381	20.4302134684325	22.7050351484508	35.8510495406612	36.1834534267808
484	406.309	190.2696	19	8	483	24.15	-2.39799999999946	12.2399999999999	12.4726903272708	18.4121486091663	29.680291959457	37.4059279982737	39.2618127937757
485	407.1221	189.748	19	8	484	24.2	16.2619999999993	-10.4320000000001	19.3204365375107	12.7475207678511	29.3274240279046	37.3060922050872	41.2327282761503
486	406.5931	189.6437	19	8	485	24.25	-10.5799999999999	-2.0859999999999	10.7836819315111	18.4554858078531	30.1667151483691	34.8550693860209	41.9727533307822
487	406.6703	189.9517	19	8	486	24.3	1.5440000000001	6.15999999999985	6.35055399158203	34.9215109450044	29.5404630454241	34.7175961212028	43.5199820960549
488	405.1197	191.4662	19	8	487	24.35	-31.0119999999995	30.29	43.3500662513907	38.2246345873767	31.6604671156826	33.1071256116018	44.6861229200429
489	409.1881	189.0337	19	8	488	24.4	81.3679999999999	-48.6499999999995	94.8028160130275	41.9212816875718	36.8482298559928	32.6357694492265	46.8832839017293
490	407.9622	190.3405	19	8	489	24.45	-24.5180000000005	26.1359999999996	35.8360547493722	46.3334053229971	38.6470719147771	31.5677829834157	48.6064090118328
491	408.7677	189.1188	19	8	490	24.5	16.1099999999999	-24.434	29.2669174324867	44.8654484235121	40.6252498835545	32.2597338178476	49.752392324797
492	407.3951	189.4848	19	8	491	24.55	-27.4519999999995	7.32000000000028	28.4111721687082	38.7749487669813	45.1329831014795	36.6533919890533	51.0483805600567
493	409.1594	189.1255	19	8	492	24.6	35.2859999999998	-7.18600000000038	36.0102817539657	39.0695092421775	43.5092160747529	43.6560823211569	53.4341114880974
494	406.1866	190.3563	19	8	493	24.65	-59.4560000000001	24.6160000000003	64.3503177303736	39.3292180795372	35.5912469389961	49.4496057052973	54.9454606529007
495	407.889	189.5936	19	8	494	24.7	34.0480000000002	-15.2539999999999	37.3088571253531	43.9325608799619	33.8081419389268	53.0938846929023	56.1298070601295
496	408.5675	188.2242	19	8	495	24.75	13.5699999999997	-27.3880000000003	30.5654616192854	42.1529837259938	34.3527524873261	54.6182084761276	55.6069121568129
497	410.829	187.0004	19	8	496	24.8	45.2300000000002	-24.4759999999997	51.4278861708315	32.4075451110108	43.7663209326826	58.0889122544284	56.1605953175448
498	412.1288	186.6154	19	8	497	24.85	25.9960000000001	-7.70000000000039	27.1123959841252	28.5467746356762	55.6516975266312	59.8114682023329	55.7680684080597
499	412.9023	186.7245	19	8	498	24.9	15.4700000000003	2.18200000000024	15.6231246554589	29.376286895115	62.0509815546018	60.1334419717007	55.9581036443497
500	413.5555	186.105	19	8	499	24.95	13.0639999999994	-12.3900000000003	18.0050047486801	43.6000809854033	67.5406974710276	63.1091451870338	55.5288507584034
501	414.4756	184.6333	19	8	500	25	18.4019999999998	-29.434	34.7130229164789	69.1504113272687	68.6111670687007	64.0855688168174	56.0068714006108
502	419.2905	180.8437	19	8	501	25.05	96.2980000000005	-75.7919999999996	122.546856622273	91.6944179981927	71.0448414073773	67.1265435916483	56.2034286992067
503	425.6799	176.4696	19	8	502	25.1	127.787999999999	-87.482	154.864047693452	106.534620306379	76.1137203299129	71.0171734355336	56.7758124410733
504	430.2055	171.92	19	8	503	25.15	90.5119999999999	-90.9920000000005	128.343158010079	107.846047242286	84.6756370044053	72.4849933075278	56.9346070080723
505	434.1399	169.5168	19	8	504	25.2	78.6880000000008	-48.064	92.2060162896116	98.4896018293513	92.4101484351408	74.9535219151717	56.9159817640948
506	436.2033	169.5379	19	8	505	25.25	41.268	0.422000000000367	41.2701575960161	83.0770293325571	93.8183851463087	76.3587549276049	57.2769030404085
507	439.4691	167.6182	19	8	506	25.3	65.3160000000003	-38.3940000000001	75.7646295575979	77.6568560106179	90.4867662506141	77.6035945138869	57.3380384971208
508	442.3102	164.961	19	8	507	25.35	56.8219999999997	-53.1439999999998	77.8011852094808	78.2856765639026	86.3826493444359	78.4290112045175	NA
509	446.5056	162.1284	19	8	508	25.4	83.9080000000001	-56.6520000000003	101.242291400383	79.790723050331	82.9190050604538	79.2804378394729	NA
510	449.5846	158.4885	19	8	509	25.45	61.5800000000002	-72.7980000000002	95.350119056035	82.4839306718768	82.3663463593159	79.4899185333911	NA
511	447.1475	158.3744	19	8	510	25.5	-48.7420000000009	-2.28199999999958	48.7953900281582	89.6882693563148	84.1063427865092	79.754008983374	NA
512	444.8422	154.5546	19	8	511	25.55	-46.1059999999998	-76.3960000000003	89.230667665327	88.1811541102898	84.1623476203964	75.7534654093601	NA
513	439.4256	156.3009	19	8	512	25.6	-108.332	34.9260000000004	113.822878631671	86.4470161547292	80.7443020791221	69.8955425609897	NA
514	434.7542	155.9398	19	8	513	25.65	-93.427999999999	-7.22200000000043	93.7067151702578	88.4219625226874	73.8852386745405	64.4196083108474	NA
515	431.1374	153.5519	19	8	514	25.7	-72.3360000000002	-47.758	86.6794292782321	85.840764568916	66.5696886316415	60.7380788352872	NA
516	430.1792	150.7793	19	8	515	25.75	-19.1640000000007	-55.4519999999997	58.670121867949	71.8003348019295	65.6896328204393	59.9355976046893	NA
517	427.2067	148.386	19	8	516	25.8	-59.4499999999994	-47.8660000000002	76.3246778964703	59.5893232387912	61.0201645681061	56.5871647398132	NA
518	425.6106	146.8996	19	8	517	25.85	-31.9220000000007	-29.7280000000001	43.6207297967383	46.6923611085538	53.4084357775435	NA	NA
519	424.0275	146.5007	19	8	518	25.9	-31.662	-7.97799999999995	32.6516573545663	42.9573031181912	45.9202115612409	NA	NA
520	422.937	146.295	19	8	519	25.95	-21.8099999999993	-4.11400000000015	22.1946186270449	36.1995645672962	39.1098113112585	NA	NA
521	421.2859	147.4232	19	8	520	26	-33.0219999999997	22.5640000000004	39.9948319161364	35.0165367531575	35.7648524228695	NA	NA
522	422.2807	145.5434	19	8	521	26.05	19.896	-37.5960000000003	42.5359851419951	32.2510998836906	29.01198185923	NA	NA
523	420.4005	145.6817	19	8	522	26.1	-37.604	2.7660000000003	37.7055907260449	31.5272615139633	NA	NA	NA
524	420.0719	144.7997	19	8	523	26.15	-6.57199999999989	-17.6400000000001	18.8244730072319	28.5724017275478	NA	NA	NA
525	419.2581	144.3521	19	8	524	26.2	-16.2760000000003	-8.95199999999988	18.5754267784083	21.8243991511638	NA	NA	NA
526	418.1891	145.021	19	8	525	26.25	-21.3800000000003	13.3779999999996	25.2205329840589	NA	NA	NA	NA
527	418.5452	145.2791	19	8	526	26.3	7.12200000000053	5.16200000000026	8.79597226007507	NA	NA	NA	NA
528	NA	NA	19	8	527	26.35	NA	NA	NA	NA	NA	NA	NA
529	NA	NA	19	8	528	26.4	NA	NA	NA	NA	NA	NA	NA
530	NA	NA	19	8	529	26.45	NA	NA	NA	NA	NA	NA	NA
531	NA	NA	19	8	530	26.5	NA	NA	NA	NA	NA	NA	NA
532	NA	NA	19	8	531	26.55	NA	NA	NA	NA	NA	NA	NA
533	NA	NA	19	8	532	26.6	NA	NA	NA	NA	NA	NA	NA
534	NA	NA	19	8	533	26.65	NA	NA	NA	NA	NA	NA	NA
535	NA	NA	19	8	534	26.7	NA	NA	NA	NA	NA	NA	NA
536	NA	NA	19	8	535	26.75	NA	NA	NA	NA	NA	NA	NA
537	NA	NA	19	8	536	26.8	NA	NA	NA	NA	NA	NA	NA
538	NA	NA	19	8	537	26.85	NA	NA	NA	NA	NA	NA	NA
539	NA	NA	19	8	538	26.9	NA	NA	NA	NA	NA	NA	NA
540	NA	NA	19	8	539	26.95	NA	NA	NA	NA	NA	NA	NA
541	NA	NA	19	8	540	27	NA	NA	NA	NA	NA	NA	NA
542	NA	NA	19	8	541	27.05	NA	NA	NA	NA	NA	NA	NA
543	NA	NA	19	8	542	27.1	NA	NA	NA	NA	NA	NA	NA
544	NA	NA	19	8	543	27.15	NA	NA	NA	NA	NA	NA	NA
545	NA	NA	19	8	544	27.2	NA	NA	NA	NA	NA	NA	NA
546	NA	NA	19	8	545	27.25	NA	NA	NA	NA	NA	NA	NA
547	NA	NA	19	8	546	27.3	NA	NA	NA	NA	NA	NA	NA
548	NA	NA	19	8	547	27.35	NA	NA	NA	NA	NA	NA	NA
549	NA	NA	19	8	548	27.4	NA	NA	NA	NA	NA	NA	NA
550	NA	NA	19	8	549	27.45	NA	NA	NA	NA	NA	NA	NA
551	NA	NA	19	8	550	27.5	NA	NA	NA	NA	NA	NA	NA
552	NA	NA	19	8	551	27.55	NA	NA	NA	NA	NA	NA	NA
553	NA	NA	19	8	552	27.6	NA	NA	NA	NA	NA	NA	NA
554	NA	NA	19	8	553	27.65	NA	NA	NA	NA	NA	NA	NA
555	NA	NA	19	8	554	27.7	NA	NA	NA	NA	NA	NA	NA
556	NA	NA	19	8	555	27.75	NA	NA	NA	NA	NA	NA	NA
557	NA	NA	19	8	556	27.8	NA	NA	NA	NA	NA	NA	NA
558	NA	NA	19	8	557	27.85	NA	NA	NA	NA	NA	NA	NA
559	NA	NA	19	8	558	27.9	NA	NA	NA	NA	NA	NA	NA
560	NA	NA	19	8	559	27.95	NA	NA	NA	NA	NA	NA	NA
561	NA	NA	19	8	560	28	NA	NA	NA	NA	NA	NA	NA
562	NA	NA	19	8	561	28.05	NA	NA	NA	NA	NA	NA	NA
563	NA	NA	19	8	562	28.1	NA	NA	NA	NA	NA	NA	NA
564	NA	NA	19	8	563	28.15	NA	NA	NA	NA	NA	NA	NA
565	NA	NA	19	8	564	28.2	NA	NA	NA	NA	NA	NA	NA
566	NA	NA	19	8	565	28.25	NA	NA	NA	NA	NA	NA	NA
567	NA	NA	19	8	566	28.3	NA	NA	NA	NA	NA	NA	NA
568	NA	NA	19	8	567	28.35	NA	NA	NA	NA	NA	NA	NA
569	NA	NA	19	8	568	28.4	NA	NA	NA	NA	NA	NA	NA
570	NA	NA	19	8	569	28.45	NA	NA	NA	NA	NA	NA	NA
571	NA	NA	19	8	570	28.5	NA	NA	NA	NA	NA	NA	NA
572	NA	NA	19	8	571	28.55	NA	NA	NA	NA	NA	NA	NA
573	NA	NA	19	8	572	28.6	NA	NA	NA	NA	NA	NA	NA
574	NA	NA	19	8	573	28.65	NA	NA	NA	NA	NA	NA	NA
575	NA	NA	19	8	574	28.7	NA	NA	NA	NA	NA	NA	NA
576	NA	NA	19	8	575	28.75	NA	NA	NA	NA	NA	NA	NA
577	NA	NA	19	8	576	28.8	NA	NA	NA	NA	NA	NA	NA
578	NA	NA	19	8	577	28.85	NA	NA	NA	NA	NA	NA	NA
579	NA	NA	19	8	578	28.9	NA	NA	NA	NA	NA	NA	NA
580	NA	NA	19	8	579	28.95	NA	NA	NA	NA	NA	NA	NA
581	NA	NA	19	8	580	29	NA	NA	NA	NA	NA	NA	NA
582	NA	NA	19	8	581	29.05	NA	NA	NA	NA	NA	NA	NA
583	NA	NA	19	8	582	29.1	NA	NA	NA	NA	NA	NA	NA
584	NA	NA	19	8	583	29.15	NA	NA	NA	NA	NA	NA	NA
585	NA	NA	19	8	584	29.2	NA	NA	NA	NA	NA	NA	NA
586	NA	NA	19	8	585	29.25	NA	NA	NA	NA	NA	NA	NA
587	NA	NA	19	8	586	29.3	NA	NA	NA	NA	NA	NA	NA
588	NA	NA	19	8	587	29.35	NA	NA	NA	NA	NA	NA	NA
589	NA	NA	19	8	588	29.4	NA	NA	NA	NA	NA	NA	NA
590	NA	NA	19	8	589	29.45	NA	NA	NA	NA	NA	NA	NA
591	NA	NA	19	8	590	29.5	NA	NA	NA	NA	NA	NA	NA
592	NA	NA	19	8	591	29.55	NA	NA	NA	NA	NA	NA	NA
593	NA	NA	19	8	592	29.6	NA	NA	NA	NA	NA	NA	NA
594	NA	NA	19	8	593	29.65	NA	NA	NA	NA	NA	NA	NA
595	NA	NA	19	8	594	29.7	NA	NA	NA	NA	NA	NA	NA
596	NA	NA	19	8	595	29.75	NA	NA	NA	NA	NA	NA	NA
597	NA	NA	19	8	596	29.8	NA	NA	NA	NA	NA	NA	NA
598	NA	NA	19	8	597	29.85	NA	NA	NA	NA	NA	NA	NA
599	NA	NA	19	8	598	29.9	NA	NA	NA	NA	NA	NA	NA
600	NA	NA	19	8	599	29.95	NA	NA	NA	NA	NA	NA	NA
601	NA	NA	19	8	600	30	NA	NA	NA	NA	NA	NA	NA
