# Supplementary material for: An automated feeding system for the African killifish reveals the impact of diet on lifespan and allows scalable assessment of associative learning
Source: eLife. 2022 Nov 10;11:e69008. doi: 10.7554/eLife.69008 (PMC9788828; doi:10.7554/eLife.69008)
Supplement: Figure 6—source data 3. [file elife-69008-fig6-data3.zip › Filtered and Interpolated Trajectories with Kinematics/t20_REC0011 DLC_likelihood-euclidean-filtered_splines-interpolated_kinematics_02_resnet50_TrainAllTheThingsJun28shuffle1_1030000.csv]

	x2	y2	fishnum	recording_num	bodyparts_coords	seconds	velocity_x	velocity_y	velocity_xy	velocity_xy_5frame	velocity_xy_10frame	velocity_xy_20frame	velocity_xy_40frame
1	306.2874	382.9032	20	11	0	0	0	0	0	NA	NA	NA	NA
2	304.8701	378.6382	20	11	1	0.05	-28.3460000000002	-85.3000000000009	89.8865157629339	NA	NA	NA	NA
3	302.6569	380.6974	20	11	2	0.1	-44.2639999999994	41.1840000000007	60.460098842129	64.266058419681	NA	NA	NA
4	299.9340833201	384.176438978806	20	11	3	0.15	-54.4563335980001	69.5807795761198	88.3571001977614	83.1815184405292	NA	NA	NA
5	296.460677159916	386.413250959137	20	11	4	0.2	-69.4681232036805	44.7362396066194	82.6265772955809	100.276004574946	198.326769412706	NA	NA
6	291.838739339681	385.413323450064	20	11	5	0.25	-92.4387564046992	-19.9985501814592	94.577300104241	151.037123308238	262.572856026805	NA	NA
7	285.670327679631	379.182143960661	20	11	6	0.3	-123.368233201001	-124.62358978806	175.358946435017	229.537329917952	316.236394027283	NA	NA
8	277.5575	365.7252	20	11	7	0.35	-162.25655359262	-269.13887921322	314.265692508589	332.387480405731	368.536685042401	NA	NA
9	267.407443785986	343.929839951925	20	11	8	0.4	-203.00112428028	-435.9072009615	480.858133246332	441.96419361308	411.815858117222	NA	NA
10	256.347865182646	316.21085569936	20	11	9	0.45	-221.1915720668	-554.379685051299	596.877329734477	532.19678347962	447.734785933554	335.794305319514	NA
11	245.8116	285.8649	20	11	10	0.5	-210.72530365292	-606.919113987201	642.460866140985	586.036246776564	473.77869290665	365.330798650887	NA
12	236.847333821996	255.848801876146	20	11	11	0.55	-179.28532356008	-600.321962477079	626.521895767717	594.094386316491	485.314420926565	390.637338272885	NA
13	228.967151328296	227.760095408514	20	11	12	0.6	-157.603649874	-561.77412935264	583.463008993307	563.082091461376	484.98036811663	416.691470738341	NA
14	221.298986972489	202.856490942429	20	11	13	0.65	-153.36328711614	-498.0720893217	521.14883094597	505.593192200221	479.518317924685	439.973189487559	NA
15	212.970775208167	182.395698823212	20	11	14	0.7	-166.56423528644	-409.21584238434	441.815855458902	438.432058373509	473.261841226322	461.446497821291	NA
16	203.110450488917	167.635429396187	20	11	15	0.75	-197.206494385	-295.2053885405	355.016369835207	383.924489456697	468.08874127497	479.466896280865	NA
17	190.845947268332	159.833393006675	20	11	16	0.8	-245.2900644117	-156.04072779024	290.716226634159	364.94224953288	465.038282518486	489.804611071215	NA
18	175.3052	160.2473	20	11	17	0.85	-310.81494536664	8.27813986649971	310.925164409246	383.441590991268	464.846256434281	488.752983586669	NA
19	156.103382454385	169.493190916661	20	11	18	0.9	-384.0363509123	184.91781833322	426.237631326884	430.58429034972	468.130520857897	474.15077293518	NA
20	134.804625669442	185.620427077866	20	11	19	0.95	-425.97513569886	322.5447232241	534.312562750843	491.644506663464	475.158209709028	448.076197788944	279.297342630348
21	113.4603	206.0367	20	11	20	1	-426.88651338884	408.32545844268	590.729866627467	545.768023411864	485.15509965508	418.865824650743	281.798869079419
22	93.8000157354301	228.432342474147	20	11	21	1.05	-393.205685291398	447.91284948294	596.017308202878	571.318792182915	494.294801215866	388.250087902785	282.702745115429
23	76.2663429032675	251.628252390185	20	11	22	1.1	-350.673456643252	463.91819832076	581.542748151249	566.874828426788	492.525599056708	360.336165351476	282.327929970292
24	60.9800914655892	274.727968912694	20	11	23	1.15	-305.725028753566	461.99433045018	553.991475182136	539.72590896044	468.783227945674	334.758856196441	281.266603668249
25	48.0620713844722	296.835031206251	20	11	24	1.2	-258.36040162234	442.14124587114	512.092743970212	496.945095768269	422.890554351566	313.592779839539	280.162026337909
26	37.6330926219935	317.052978435434	20	11	25	1.25	-208.579575249574	404.35894458366	454.985269295726	439.283174701551	369.642908026517	296.131600042707	278.2991786468
27	29.8139651402299	334.485349764823	20	11	26	1.3	-156.382549635272	348.64742658778	382.113242242022	366.247663708433	311.461893287084	283.082122539586	277.854030112647
28	24.7254989012585	348.235684358994	20	11	27	1.35	-101.769324779428	275.006691883419	293.233142817661	278.906280276344	255.826074268672	268.340089631085	274.272987176479
29	22.4885038671562	357.407521382527	20	11	28	1.4	-44.739900682046	183.436740470661	188.813920216545	199.559907092593	201.387191534985	249.184653874888	267.910371674386
30	23.22379	361.1044	20	11	29	1.45	14.705722656876	73.9375723494595	75.3858268097692	125.978690805899	152.02734997005	222.800379941182	259.675027451457
31	25.92324	360.0105	20	11	30	1.5	53.989	-21.8780000000004	58.2534033769703	72.3689738357939	107.108100430335	198.26693950795	249.459923071719
32	26.54508	359.6671	20	11	31	1.55	12.4368	-6.86799999999948	14.2071608085498	36.5267193615361	71.8694438633053	174.768151957973	236.660810805287
33	25.86238	360.7252	20	11	32	1.6	-13.6539999999999	21.1619999999994	25.1845579671348	25.1484196637555	44.1545802054628	147.964389202244	223.570924013496
34	25.62317	361.1415	20	11	33	1.65	-4.78420000000007	8.3260000000007	9.60264784525666	14.6562937680762	29.586079804102	122.560017848939	212.770005572954
35	25.61766	362.0662	20	11	34	1.7	-0.110199999999949	18.4939999999995	18.4943283208658	17.7601969207116	22.7102055307977	98.8775548545266	202.101390244392
36	25.90672	362.0479	20	11	35	1.75	5.78119999999998	-0.365999999999076	5.79277389857391	15.9401865751317	26.8909709893832	77.1314610127354	194.558920006906
37	25.93822	360.5619	20	11	36	1.8	0.630000000000024	-29.7200000000009	29.7266765717269	22.645440246668	38.0744106288612	65.9034491540792	188.138033026516
38	26.67604	360.2419	20	11	37	1.85	14.7564	-6.39999999999986	16.0845062392353	20.27199139784	40.1027041358151	59.7929907662892	182.064290182125
39	27.47193	362.2461	20	11	38	1.9	15.9178	40.0840000000005	43.1289162029379	39.1256482106903	43.7328441628937	61.6699704135929	172.995925991404
40	27.71765	362.4684	20	11	39	1.95	4.91439999999997	4.44599999999923	6.62708407672582	58.3886243370107	45.7277597390033	71.2738571139698	162.030047669345
41	32.21519	360.2769	20	11	40	2	89.9508	-43.8299999999992	100.061057962826	64.2652216964985	47.154821595136	80.0540214926936	150.817863751151
42	38.02885	357.8443	20	11	41	2.05	116.2732	-48.6520000000007	126.041557203329	64.8202480791195	59.937454444853	85.0715337077886	145.220500298704
43	40.27909	358.1678	20	11	42	2.1	45.0048	6.47000000000048	45.467493036674	71.1835280801666	75.4314013271156	86.8056826755147	143.774121239783
44	42.41803	359.0002	20	11	43	2.15	42.7788000000001	16.6480000000001	45.9040481160432	55.1839949795816	93.7538610230837	90.7811549494672	141.897206790485
45	43.53756	357.4377	20	11	44	2.2	22.3905999999999	-31.25	38.4434840819611	61.4862845526953	119.837508697142	90.6100006492446	136.183243353525
46	44.33111	356.824	20	11	45	2.25	15.8710000000001	-12.2739999999999	20.0633924599007	86.5975809577327	133.217071996004	92.9862399711051	128.047033713373
47	48.98595	350.4687	20	11	46	2.3	93.0968	-127.106	157.553005068897	122.687473967048	132.068656786716	93.1939435134465	119.7971574005
48	55.07438	344.4642	20	11	47	2.35	121.7686	-120.09	171.023975061861	168.491489314117	133.508661215214	95.7884907331644	113.516943998662
49	60.1303854051462	334.338658451728	20	11	48	2.4	101.120108102924	-202.51083096544	226.353513162619	211.250149012426	137.829465736041	96.8071981079206	112.854149165561
50	65.58801	322.1298	20	11	49	2.45	109.152491897076	-244.17716903456	267.463560817307	202.651029020737	135.492241559486	101.259715397509	118.331141105576
51	71.97488	312.3354	20	11	50	2.5	127.7374	-195.888	233.856690951446	180.419741472696	138.817658347074	103.368787994351	126.929647281095
52	74.44559	307.1678	20	11	51	2.55	49.4141999999999	-103.352	114.557405110451	152.971457505034	126.45043258204	115.672848639436	138.736769938942
53	74.64391	304.181	20	11	52	2.6	3.96640000000019	-59.7360000000003	59.8675373216574	102.492993804855	116.145580139213	139.583853277322	151.833165838981
54	76.52145	300.1403	20	11	53	2.65	37.5507999999999	-80.8139999999992	89.1120933243062	66.3851676817223	99.8605351927575	161.23439573203	166.401692914029
55	76.67477	299.4025	20	11	54	2.7	3.06639999999987	-14.756000000001	15.0712423164127	50.2498361433433	82.6819220978758	173.488931852523	181.442530348228
56	77.65075	296.9217	20	11	55	2.75	19.5196000000001	-49.6159999999998	53.3175603357841	51.8714188057304	73.5205039926991	178.962606414011	197.24532571027
57	78.88654	295.763	20	11	56	2.8	24.7157999999999	-23.1740000000002	33.8807474185562	46.7496128804814	99.2770404921565	173.690865646921	212.842003358293
58	81.89893	294.1891	20	11	57	2.85	60.2477999999999	-31.4779999999996	67.9754506335925	62.8708503908971	145.659045339429	167.240897231035	229.116853149613
59	83.99917	291.8078	20	11	58	2.9	42.0048000000003	-47.6260000000002	63.5030636980614	80.6558403036759	184.63932572802	164.038327917528	243.808789069487
60	87.68401	294.8586	20	11	59	2.95	73.6967999999999	61.0160000000008	95.6774298684913	148.30424484097	211.48562214556	165.388425097183	256.683053233057
61	94.06643	291.7206	20	11	60	3	127.6484	-62.7600000000007	142.242509899678	239.446671873129	219.107554480948	173.805273069496	263.295287637236
62	112.670718353867	291.98298316021	20	11	61	3.05	372.08576707734	5.24766320419985	372.122770105025	322.529038575558	220.931298711802	192.402006170095	268.175578776972
63	138.551567510647	295.958327888895	20	11	62	3.1	517.6169831356	79.5068945737	523.687585794387	360.100393900223	218.336214322857	216.860649002448	277.646736800707
64	162.2222	299.5777	20	11	63	3.15	473.41264978706	72.3874422221002	478.914897210207	357.559268658221	228.216120642299	242.022230878591	288.811991887835
65	176.396648619729	299.830923130903	20	11	64	3.2	283.48897239458	5.06446261805991	283.534206491818	293.558352582634	248.094928096491	272.275060047212	299.765866448287
66	182.592187240219	297.942852212719	20	11	65	3.25	123.9107724098	-37.7614183636797	129.536883689666	197.225756772585	274.090042146293	301.504411449434	308.513142326249
67	184.5269	296.1971	20	11	66	3.3	38.6942551956201	-34.9150442543805	52.1181897270917	133.903202709041	285.526971848034	332.490063203139	310.474907429538
68	186.4122	295.2693	20	11	67	3.35	37.706	-18.5559999999998	42.0246067441445	136.089462292758	288.062252665467	362.445215566062	310.909051663051
69	193.212244341446	290.840491137684	20	11	68	3.4	136.00088682892	-88.5761772463195	162.302126892484	190.620815634366	299.405136029162	390.810380031054	307.318689728213
70	205.502231690801	282.733022718265	20	11	69	3.45	245.7997469871	-162.149368388381	294.465504410403	277.495591113433	333.064497948863	412.106391068605	302.142020888618
71	222.636788865233	272.206566453847	20	11	70	3.5	342.69114348864	-210.529125288359	402.193650397707	378.898748558348	383.90126841792	423.221787280119	297.045119858818
72	243.970542681913	260.520794056529	20	11	71	3.55	426.6750763336	-233.715447946361	486.492067122426	464.907069349283	444.048827694477	420.678308914507	295.626007824899
73	268.858119958013	248.935377238414	20	11	72	3.6	497.751545522	-231.7083363623	549.040393968717	530.039533604968	506.554216809267	415.709620324091	294.470275730705
74	296.654147510701	238.709987711602	20	11	73	3.65	555.920551053761	-204.50779053624	592.343730847159	577.181721201474	553.404639419809	416.38958804364	292.717161697959
75	326.713252157148	231.104297188195	20	11	74	3.7	601.18209292894	-152.11381046814	620.127825688831	610.60206427552	576.117854040718	426.042801044051	293.005500202608
76	358.390060714524	227.377977380294	20	11	75	3.75	633.53617114752	-74.5263961580201	637.904588380238	634.209685060187	572.353532413946	438.063678238487	294.431228485226
77	391.0392	228.7907	20	11	76	3.8	652.98278570952	28.2544523941198	653.593782492655	641.902209490335	555.829645980981	447.258949212154	296.605072560574
78	423.690337443772	235.601539118838	20	11	77	3.85	653.022748875441	136.21678237676	667.07849789205	622.196174476469	543.356987982716	454.577206095067	303.677492909966
79	454.073302928144	244.067178246024	20	11	78	3.9	607.65930968744	169.31278254372	630.806352997902	567.525343626417	533.374040058119	450.599051538898	313.401302504783
80	479.592966948443	249.443703250198	20	11	79	3.95	510.39328040598	107.53050008348	521.597650619498	501.057227686442	519.02110413924	438.895616680052	321.769889112827
81	497.6542	246.9872	20	11	80	4	361.22466103114	-49.1300650039602	364.550434129978	452.504290905245	492.226088059054	420.28496664814	326.008849024836
82	506.451168833638	233.547617041383	20	11	81	4.05	175.93937667276	-268.79165917234	321.25320279278	424.845870625902	450.469070729832	398.850009479704	322.327315581267
83	507.335225222159	212.350353629555	20	11	82	4.1	17.6811277704201	-423.94526823656	424.313813986067	415.846033802011	402.600195380867	372.079902458962	311.825506824423
84	502.447017193861	188.214671697035	20	11	83	4.15	-97.7641605659608	-482.7136386504	492.514251601186	416.926832491692	347.793463657986	343.412092517327	302.119338905678
85	493.927192777043	165.959833176343	20	11	84	4.2	-170.39648833636	-445.09677041384	476.598466500044	399.880913773223	301.673379319386	313.735940358005	296.803156406597
86	483.9164	150.4051	20	11	85	4.25	-200.21585554086	-311.09466352686	369.954427578383	352.696099856489	268.216400882335	287.358045521018	298.13577567855
87	475.0031	142.6707	20	11	86	4.3	-178.266	-154.688	236.023609200436	270.741056690071	241.870372978426	260.720081918009	300.702545595588
88	469.9913	134.6952	20	11	87	4.35	-100.236	-159.51	188.389744402396	187.500724836761	200.802816935208	244.90977025387	301.243449165763
89	466.6942	132.1965	20	11	88	4.4	-65.942	-49.9740000000003	82.7390357690977	119.505969272979	153.450144976535	235.992224978512	304.722118320774
90	464.6508	129.973	20	11	89	4.45	-40.8680000000004	-44.4699999999995	60.3968072334953	83.85983218363	108.450776576771	231.433387157049	308.251677822734
91	463.152	129.9994	20	11	90	4.5	-29.9760000000003	0.527999999999906	29.9806497594702	48.9095340139274	82.4900029829808	228.795910769553	308.676497693213
92	460.8367	131.7284	20	11	91	4.55	-46.3059999999996	34.5799999999997	57.792923753691	36.1592332629991	70.9710931061863	223.976322248026	305.899784189565
93	460.257	132.0875	20	11	92	4.6	-11.5940000000001	7.18200000000024	13.6382535538831	29.40082831678	87.2193451268725	207.941393324755	300.529724493572
94	460.5218	131.1758	20	11	93	4.65	5.29599999999959	-18.2339999999999	18.987532014456	45.4740366929827	124.190986299038	187.849089767716	293.093195464597
95	460.5936	132.5041	20	11	94	4.7	1.43599999999992	26.5659999999997	26.6047825023995	58.0823540287426	161.193394994712	167.563511769142	284.004641917806
96	456.2091	129.1549	20	11	95	4.75	-87.6900000000001	-66.9839999999999	110.346691640484	125.529156239817	189.37542065677	158.207873118613	273.521535813131
97	459.223734810362	134.390778554627	20	11	96	4.8	60.2926962072399	104.71757109254	120.834510432491	212.222739335077	206.082271517625	154.146141979021	261.708717970118
98	469.174102626689	148.839603610661	20	11	97	4.85	199.00735632654	288.97650112068	350.872264609258	292.985961672644	215.079969714302	147.90969223646	248.724053134456
99	481.071163037835	168.081479389381	20	11	98	4.9	237.94120822292	384.8375155744	452.455447490756	333.276804620558	222.248034558897	158.845185102651	235.956260249311
100	489.925875632654	187.696510112068	20	11	99	4.95	177.094251896381	392.30061445374	430.420894190234	354.082189006508	226.676246961513	177.607738965416	225.401732771886
101	490.7492	203.2648	20	11	100	5	16.4664873469189	311.36579775864	311.80090638005	304.630783188787	233.925743254245	197.068028738286	218.457467160835
102	484.1677	212.3802	20	11	101	5.05	-131.629999999999	182.308	224.861432362243	232.273329782716	237.321190851857	212.949558899427	212.483175269631
103	485.955	217.2429	20	11	102	5.1	35.7459999999992	97.2539999999998	103.615235520651	160.366532250382	208.600039346047	228.979546528181	203.978852378042
104	489.6674	214.641	20	11	103	5.15	74.248	-52.038	90.6681804604019	134.574681887932	193.499383906263	242.774298411867	193.903150928719
105	488.834800379216	218.086164969119	20	11	104	5.2	-16.6519924156796	68.9032993823804	70.886906528567	120.560192697205	194.02208293612	254.273343477606	184.382773977995
106	484.715464252187	226.247583135423	20	11	105	5.25	-82.3867225405797	163.22836332608	182.841654567796	112.569295503308	204.760636819802	259.685026105244	177.667548715471
107	480.142620999064	232.491634734015	20	11	106	5.3	-91.4568650624608	124.88103197184	154.78898640861	154.72543802981	219.816846281229	262.697354022227	174.396059698377
108	477.9495	230.1847	20	11	107	5.35	-43.8624199812796	-46.1386946803003	63.6607495511648	227.677633621857	242.87912334206	252.538336015043	172.352519084417
109	479.888212849565	215.237460109161	20	11	108	5.4	38.7742569912996	-298.94479781678	301.448893092914	274.946591751673	263.300562264837	235.92029552011	172.920181851682
110	483.3864	193.7378	20	11	109	5.45	69.9637430087	-429.99320218322	435.6478844888	319.073499865253	281.870439993699	219.370078386722	173.943831580144
111	485.45321998577	172.880632292463	20	11	110	5.5	41.3363997153999	-417.14335415074	419.186445216876	373.188951180813	285.444308956243	208.119023552117	175.549615466146
112	485.748374812568	154.111776569566	20	11	111	5.55	5.90309653596023	-375.37711445794	375.42352697651	371.875686499864	288.073517192598	200.990028291236	176.204478108411
113	484.594202353891	137.43977915509	20	11	112	5.6	-23.0834491735402	-333.43994828952	334.238006128963	336.063246365541	296.476632684038	200.016311431328	177.630236796169
114	482.313040483238	122.873186372815	20	11	113	5.65	-45.6232374130593	-291.3318556455	294.882569688171	295.942026160814	278.341207133956	199.957212089722	178.515085057041
115	479.227227074109	110.420544546525	20	11	114	5.7	-61.7162681825801	-249.0528365258	256.585683817182	257.073534519944	244.718073837324	201.202036186849	178.768958094579
116	475.6591	100.0904	20	11	115	5.75	-71.3625414821797	-206.6028909305	218.580344193241	219.764314187263	211.477410284433	197.12722431233	176.581004418009
117	471.882430767514	91.8616301540532	20	11	116	5.8	-75.5333846497206	-164.575396918936	181.081068772161	184.806727768048	182.163210301243	194.645977417733	173.895691886827
118	467.976725415665	85.5944368176227	20	11	117	5.85	-78.1141070369802	-125.34386672861	147.691904465561	153.372901309108	157.153499520596	196.795345932374	165.30537279313
119	463.972923616569	81.1193528966779	20	11	118	5.9	-80.0760359819196	-89.5016784188959	120.094637592097	127.012794408052	136.613861914607	186.995178600714	154.03710822393
120	459.901965042344	78.2669112971883	20	11	119	5.95	-81.4191714845003	-57.0488319897919	99.4165515224803	107.252886082543	120.533632379999	170.279924194872	143.424359282009
121	455.794789365105	76.8676449251232	20	11	120	6	-82.1435135447803	-27.985327441302	86.779809687959	94.5426848539292	108.810139668417	154.031202194005	135.989707490504
122	451.682336256971	76.7520866864521	20	11	121	6.05	-82.2490621626798	-2.31116477342198	82.2815271446166	88.4209960611663	101.218437642867	139.459397317395	130.849427676216
123	447.595545390057	77.7507694871444	20	11	122	6.1	-81.7358173382797	19.9736560138459	84.1408983224928	87.6943634508895	97.11405918071	126.280927064157	128.689483415358
124	443.565356436481	79.6942262331695	20	11	123	6.15	-80.6037790715197	38.8691349205021	89.486193628283	90.6074849287817	95.6491500674713	114.255871702216	127.340568636031
125	439.622709068359	82.4129898304969	20	11	124	6.2	-78.8529473624408	54.3752719465479	95.7833884710961	95.1839892031909	95.8417745524203	103.264572711552	126.102440608124
126	435.798542957809	85.737593185096	20	11	125	6.25	-76.4833222109996	66.4920670919821	101.34541707742	99.6854335074909	96.5849941035774	93.4769827307735	122.181597778801
127	432.123797776947	89.4985692029362	20	11	126	6.3	-73.4949036172395	75.2195203568039	105.164048516663	102.877304073776	96.7555843335474	85.0940297514267	118.772945196382
128	428.629413197891	93.5264507899869	20	11	127	6.35	-69.8876915811206	80.557631741014	106.648119843993	103.989185653951	95.408354607718	78.0724095712167	117.616052608878
129	425.346328892756	97.6517708522176	20	11	128	6.4	-65.6616861026998	82.506401244614	105.445546459709	102.562503278373	91.8978814898241	72.1539209277506	110.508833935095
130	422.30548453366	101.705062295598	20	11	129	6.45	-60.8168871819203	81.065828867608	101.342796371971	98.327179463904	85.995513043106	67.4786401772969	100.1126475794
131	419.537819792719	105.516858026096	20	11	130	6.5	-55.3532948188194	76.2359146099601	94.21200519953	91.1312757079451	78.1438257931303	63.8603914288904	90.2286453571063
132	417.074274342051	108.917690949683	20	11	131	6.55	-49.2709090133599	68.0166584717401	83.9874294443169	80.918458905872	68.9696218599866	60.7088270611953	81.0622258854618
133	414.945787853773	111.738093972328	20	11	132	6.6	-42.5697297655597	56.4080604528999	70.6686010641982	68.0018404322609	59.0307599617232	57.3626553993886	73.8449844274272
134	413.1833	113.8086	20	11	133	6.65	-35.249757075461	41.4101205534399	54.3814624493443	53.7251483078875	48.65869178803	54.7239251823399	67.1248203712177
135	411.808026073959	115.027948688641	20	11	134	6.7	-27.5054785208192	24.3869737728201	36.7597040039153	39.6120642560693	39.1155058021734	51.0028450293987	61.0907954128169
136	410.80228385331	115.567706694084	20	11	135	6.75	-20.1148444129808	10.7951601088598	22.8285445776629	26.9302442155014	31.1357887542034	47.2359712452721	55.9583624168463
137	410.138666736821	115.667647422136	20	11	136	6.8	-13.2723423297796	1.99881456104009	13.4220091852258	16.3989246701879	24.6620697888431	42.8999129750305	52.1097950588897
138	409.78976812326	115.567544278602	20	11	137	6.85	-6.9779722712201	-2.00206287067999	7.25950086135899	10.2291711720859	19.3169561910592	38.4367592853813	48.8396335449728
139	409.728181411397	115.507170669288	20	11	138	6.9	-1.2317342372603	-1.20747218627997	1.72486472277653	8.54642920051926	17.5499688748556	34.0224892694757	46.107615679493
140	409.9265	115.7263	20	11	139	6.95	3.96637177206003	4.38258661423987	5.91093651340539	9.71207532161696	16.0101770156913	29.9453709639274	43.9583840345398
141	410.2224	116.3835	20	11	140	7	5.91800000000035	13.1440000000001	14.4148347198296	11.703668166617	16.3281166974139	26.4260885202077	41.9013150904209
142	410.2426	117.3458	20	11	141	7.05	0.403999999999769	19.246	19.2502397907143	18.7010130795233	16.8302040900744	22.6650544535283	40.1196401855005
143	409.9052	118.1378	20	11	142	7.1	-6.74800000000005	15.84	17.2174650863593	21.7911828592967	17.8427586090394	21.4090417906973	38.5138831164519
144	408.1223	117.7012	20	11	143	7.15	-35.6579999999997	-8.73199999999997	36.7115892873078	24.1098041943086	19.3862867509215	19.9937690402196	36.4443200947743
145	409.1885	117.7647	20	11	144	7.2	21.3239999999996	1.2700000000001	21.3617854122726	23.9483328585319	20.7752361256813	18.9170181140814	34.3228146312184
146	410.313552936048	118.416841418781	20	11	145	7.25	22.5010587209601	13.04282837562	26.0079413948889	23.9818490514618	21.716388286212	18.4397421029191	32.305261776688
147	410.592965984051	119.295635019291	20	11	146	7.3	5.58826096005987	17.5758720101999	18.4428831118309	20.0715604223196	20.6680391182135	19.1255603663527	30.2963711802517
148	410.245402564029	120.092377910412	20	11	147	7.35	-6.9512684004394	15.93485782242	17.3850460510085	19.7592893920659	23.5011273903353	19.6068575187289	28.2356590144503
149	409.489526096005	120.498367201022	20	11	148	7.4	-15.1175293604797	8.11978581220018	17.1601461415972	19.3229723781154	22.4375692055835	20.0613104312354	26.1676552851606
150	408.544	120.2049	20	11	149	7.45	-18.9105219201008	-5.86934402044022	19.8004302610042	17.3877453778951	21.8238592124715	20.4381278917827	24.1662495492333
151	407.72480612052	119.339937846404	20	11	150	7.5	-16.3838775895999	-17.2992430719199	23.8263563251363	23.0204057292089	20.5513675084242	19.9422387519515	22.3085399919782
152	407.7372	119.7781	20	11	151	7.55	0.247877589599739	8.76324307191993	8.76674811072945	24.8035779888474	21.420916642631	19.5304533098057	20.6732827381412
153	408.2458	121.998	20	11	152	7.6	10.172	44.3980000000002	45.5483478075772	23.888429032877	21.3709564284184	19.6651108335152	19.3392627644593
154	406.9579	121.795	20	11	153	7.65	-25.7579999999996	-4.06000000000006	26.0760074397899	21.7797626387331	20.7363341115494	18.1647150072087	18.3821369852566
155	407.663	122.0819	20	11	154	7.7	14.1020000000003	5.73800000000006	15.2246854811523	25.4540879073669	20.1010196578841	17.6427842330382	17.8367445293371
156	407.006	121.9847	20	11	155	7.75	-13.1400000000008	-1.94400000000002	13.2830243544165	19.7215071276279	18.1680892176909	17.374552308104	17.612323210941
157	407.7849	120.8736	20	11	156	7.8	15.5780000000004	-22.2220000000002	27.1383744538987	16.6690902342515	18.3928675013979	17.6928293854729	17.5972948060956
158	407.8364	121.7163	20	11	157	7.85	1.03000000000065	16.8540000000002	16.8854439088822	16.3136102828912	15.8290942766951	18.0345587435193	17.7121367574033
159	407.302194411542	121.799826728777	20	11	158	7.9	-10.6841117691602	1.67053457554005	10.8139229729077	14.5564157966488	13.891860808834	18.3128213008456	17.9427778515115
160	406.9011	121.2602	20	11	159	7.95	-8.02188823084066	-10.7925345755402	13.4472857243508	11.3316470954289	13.4617092536049	18.3871281345393	18.0478803885302
161	407.0173	121.0677	20	11	160	8	2.32399999999984	-3.84999999999991	4.49705192320464	11.9366814257623	14.1977371077837	18.1909914637487	17.9212395410992
162	407.5171	120.8364	20	11	161	8.05	9.996000000001	-4.62600000000009	11.014530947799	11.1146313834165	13.9647421283148	18.6815110227542	17.656374017468
163	408.4999	120.6777	20	11	162	8.1	19.6559999999999	-3.17399999999992	19.9106155605495	10.6098082243186	14.6981610586201	17.2694837382214	17.4268614022842
164	408.82025038743	120.776308825649	20	11	163	8.15	6.40700774859965	1.9721765129799	6.70367276117842	13.8390584189186	15.8893084901417	16.7705049302936	16.6964641741957
165	408.381952276867	121.102167490585	20	11	164	8.2	-8.76596221125965	6.51717329872014	10.9231699288614	16.5978371612008	16.6732366111945	16.7564709445927	16.338263675863
166	407.46622802787	121.578417410228	20	11	165	8.25	-18.3144849799407	9.52499839285991	20.6433028962048	17.4596406914779	18.2138937098065	16.784904318963	15.8543673509452
167	406.3543	122.1282	20	11	166	8.3	-22.2385605573993	10.9956517954402	24.8084246592097	20.6639855968669	18.9701545441105	16.0690292458384	15.5520484433874
168	405.28011125163	122.687302061503	20	11	167	8.35	-21.4837749674007	11.18204123006	24.2196332119352	22.7366649980705	18.7098731997477	15.8174159960777	15.2705591774898
169	404.288487636392	123.242091941061	20	11	168	8.4	-19.8324723047597	11.09579759116	22.7253972881235	22.5887290006944	19.6491490517533	15.8242452717875	14.9908982041065
170	403.376975706733	123.791583371178	20	11	169	8.45	-18.2302385931803	10.98982860234	21.2865669348792	21.3424719270202	20.0512326355805	15.6576328852777	14.6431010674858
171	402.543122015102	124.334790084359	20	11	170	8.5	-16.6770738326193	10.8641342636199	19.9036229093247	19.9601057080175	19.3720715301422	15.900240330247	14.1940011052772
172	401.784473113944	124.870725813108	20	11	171	8.55	-15.1729780231608	10.7187145749799	18.5771392908383	18.6343125066397	18.1733163633621	15.7822947251302	14.1220041599836
173	401.098575555708	125.398404289931	20	11	172	8.6	-13.7179511647196	10.55356953646	17.3078021169219	17.3658002730906	16.9366709335353	15.1886119710532	13.1321430668445
174	400.482975892839	125.916839247331	20	11	173	8.65	-12.3119932573798	10.3686991480001	16.0964312812344	16.15541405959	15.7591820534332	15.2282133411826	12.6316430597792
175	399.935220677787	126.425044417812	20	11	174	8.7	-10.9551043010401	10.1641034096201	14.9440057671335	15.0041607997039	14.6420291593608	15.0337431186879	12.405698070398
176	399.452856462996	126.922033533881	20	11	175	8.75	-9.6472842958201	9.93978232138005	13.8516918418219	13.9132361590532	13.5865869506875	14.3341823937865	12.2321633221785
177	399.033429800916	127.40682032804	20	11	176	8.8	-8.38853324160027	9.69573588317985	12.820872991408	12.8840516002268	12.59443490615	13.4112675013018	11.7166239249179
178	398.674487243993	127.878418532795	20	11	177	8.85	-7.17885113846023	9.43196409509994	11.8531789136681	11.9182580456311	11.6673507423587	12.5065596114604	11.4622459831281
179	398.373575344673	128.33584188065	20	11	178	8.9	-6.01823798639998	9.14846695710025	10.9505084871025	11.017759841785	10.8072776306119	11.6689751073674	11.3649341484876
180	398.128240655405	128.77810410411	20	11	179	8.95	-4.90669378535927	8.84524446920011	10.115037994155	10.1847090125961	10.0162536017953	10.8990740004323	11.2075152850965
181	397.936029728635	129.204218935679	20	11	180	9	-3.84421853540061	8.52229663137962	9.34920082259131	9.4214653256643	9.2962932574307	10.1970107468056	11.2800613316082
182	397.794489116811	129.613200107861	20	11	181	9.05	-2.83081223647969	8.17962344363991	8.65561884546372	8.73050366099706	8.64921863924151	9.56249729721305	11.1964141560521
183	397.70116537238	130.004061353162	20	11	182	9.1	-1.86647488862036	7.81722490602021	8.03696047900904	8.11424915795942	8.07644828938546	8.9948023954676	10.8977111397063
184	397.653605047789	130.375816404086	20	11	183	9.15	-0.951206491820358	7.43510101848017	7.49570016376629	7.57482667307645	7.5787681613016	8.49278118926472	10.9372091326107
185	397.649354695484	130.727478993137	20	11	184	9.2	-0.0850070460990082	7.03325178101977	7.03376547896674	7.11372826588691	7.15611884150377	8.0549251962034	10.8800135582175
186	397.685960867914	131.05806285282	20	11	185	9.25	0.732123448599395	6.61167719366006	6.65208839817644	6.73143125310662	6.8074345429237	7.67942232539404	10.589462890467
187	397.760970117525	131.366581715639	20	11	186	9.3	1.50018499222028	6.17037725637999	6.35012680951605	6.42703266160614	6.53055968827607	7.36421860399739	10.2053738890995
188	397.871928996765	131.652049314099	20	11	187	9.35	2.21917758480004	5.70935196920004	6.12547541510757	6.19798852504812	6.32225404857646	7.10707597017855	9.84761914595455
189	398.016384058081	131.913479380705	20	11	188	9.4	2.88910122631933	5.22860133212021	5.97370720626388	6.04004241277096	6.17828474791752	6.90562302518776	9.53993662861485
190	398.191881853919	132.14988564796	20	11	189	9.45	3.5099559167611	4.72812534509956	5.88854479617665	5.94739111066524	6.09359679061154	6.75739768491535	9.28211229018066
191	398.395968936728	132.36028184837	20	11	190	9.5	4.08174165617993	4.20792400820005	5.86235783679066	5.91307684404631	6.06255139335737	6.65988233296938	9.07398046108222
192	398.626191858954	132.54368171444	20	11	191	9.55	4.60445844451897	3.66799732140009	5.88687029898743	5.92953683422889	6.07921856875328	6.61053358697391	8.91541231918275
193	398.880097173044	132.699098978672	20	11	192	9.6	5.07810628180096	3.10834528464	5.95390408201291	5.98920505617496	6.13770365097164	6.60681030835928	8.80630406074846
194	399.155231431446	132.825547373573	20	11	193	9.65	5.50268516803953	2.5289678980198	6.05600715717683	6.08506037394378	6.23247788907392	6.64620492403871	8.74656508617111
195	399.449141186606	132.922040631646	20	11	194	9.7	5.8781951032006	1.9298651614605	6.18688590590698	6.21104602684131	6.35867652832694	6.72628399774711	8.73610638036557
196	399.759372990973	132.987592485397	20	11	195	9.75	6.20463608733985	1.3110370750195	6.34163442563474	6.36233045789697	6.51233012301506	6.84474338714754	8.77482915670376
197	400.083473396992	133.021216667329	20	11	196	9.8	6.48200812037999	0.672483638640529	6.51679856347511	6.53541894391894	6.69050748567174	6.99948027689717	8.86261376511574
198	400.418988957112	133.021926909948	20	11	197	9.85	6.71031120239945	0.0142048523798621	6.7103262372912	6.72814800047892	6.89136656814211	7.1886786804487	8.99930885902142
199	400.763466223779	132.988736945757	20	11	198	9.9	6.88954533334027	-0.663799283819912	6.92144958728664	6.93959987208635	7.1141251001599	7.41089814986227	9.18472089469732
200	401.11445174944	132.920660507262	20	11	199	9.95	7.01971051321948	-1.36152876990025	7.1505311887069	7.16996894450216	7.35897120488269	7.66515057992903	9.41860422787386
201	401.469492086544	132.816711326966	20	11	200	10	7.10080674208029	-2.07898360592026	7.39889378367186	7.42040267838724	7.62693538093771	7.95095017535885	9.70065240624218
202	401.826133787536	132.675903137375	20	11	201	10.05	7.13283401983972	-2.81616379181969	7.66864392555419	7.69283125640086	7.91974198504107	8.26832734115244	10.0188043738268
203	402.181923404864	132.497249670993	20	11	202	10.1	7.11579234656028	-3.57306932764004	7.96249490671661	7.98979440928645	8.23965370992576	8.61780572602932	10.3166074389514
204	402.534407490975	132.279764660324	20	11	203	10.15	7.04968172222038	-4.34970021338017	8.28359247735472	8.31427088978907	8.58931841065063	9.00034898307749	10.5389029077981
205	402.881132598317	132.022461837873	20	11	204	10.2	6.93450214683935	-5.14605644901962	8.63534695313489	8.66951502557997	8.97162463153112	9.41728756452775	10.6828538926181
206	403.219645279336	131.724354936145	20	11	205	10.25	6.7702536203808	-5.9621380345601	9.02127618618494	9.05890474146428	9.38957022770264	9.87023598801348	10.8979157433329
207	403.54749208648	131.384457687643	20	11	206	10.3	6.55693614287998	-6.79794497004025	9.4448646045087	9.4858055649004	9.84614719663314	10.3610089262341	11.2572676203586
208	403.862219572196	131.001783824873	20	11	207	10.35	6.29454971431983	-7.65347725539982	9.90944348613817	9.9534548537758	10.3442448839165	10.8915417478643	11.4054870232843
209	404.161374288931	130.57534708034	20	11	208	10.4	5.98309433469922	-8.52873489065985	10.4180965945353	10.4648695656162	10.8865728659951	11.4638187642069	11.7997361588101
210	404.442502789132	130.104161186547	20	11	209	10.45	5.62257000402042	-9.42371787586012	10.9735933975119	11.0227793676863	11.4756039241728	12.0798107708324	12.3707791409683
211	404.703151625246	129.587239875999	20	11	210	10.5	5.21297672228002	-10.3384262109603	11.578349745387	11.6295850263688	12.1135365950892	12.741422479515	12.7897113816124
212	404.940867349721	129.0235968812	20	11	211	10.55	4.75431448949962	-11.2728598959796	12.2344136148592	12.2873401670898	12.8022758674271	13.4270751606797	12.8653007042523
213	405.153196515004	128.412245934656	20	11	212	10.6	4.24658330566103	-12.2270189308801	12.9434717795505	12.9977529945698	13.5434297858028	14.0264045695436	12.9624151301344
214	405.337685673541	127.752200768871	20	11	213	10.65	3.68978317073925	-13.2009033156999	13.7068722981403	13.7622036245623	14.3383191177631	14.4316008915576	13.0974448336712
215	405.491881377781	127.042475116349	20	11	214	10.7	3.0839140848002	-14.1945130504402	14.525657534912	14.5817723671679	15.1879969101336	14.639423787489	13.2322189875619
216	405.613330180169	126.282082709595	20	11	215	10.75	2.42897604775976	-15.2078481350799	15.4006028953494	15.4572745452369	16.0932747313273	14.9510880995183	13.3549560789759
217	405.699578633154	125.470037281113	20	11	216	10.8	1.72496905969979	-16.2409085696402	16.3322573278874	16.3892980684365	17.0080031247263	15.51505496382	13.453585079042
218	405.748173289182	124.605352563408	20	11	217	10.85	0.971893120560026	-17.2936943540998	17.3209826698953	17.3782408256974	17.7085642551706	15.6222953661199	13.5159438685204
219	405.756660700701	123.687042288985	20	11	218	10.9	0.169748230380264	-18.3662054884601	18.3669899141384	18.4243458380923	17.9766289171201	16.1885741677579	13.530016072403
220	405.722587420158	122.714120190347	20	11	219	10.95	-0.681465610859959	-19.4584419727599	19.4703713212165	19.4342338822846	17.8032436508052	17.0764077020077	13.4845985801067
221	405.6435	121.6856	20	11	220	11	-1.58174840315951	-20.5704038069402	20.631127957324	19.9598539651044	17.7886396039473	17.628472587866	13.3732867221966
222	405.510322751549	120.624842583966	20	11	221	11.05	-2.66354496902068	-21.2151483206799	21.3816975488487	19.5639597658037	18.2278340602129	17.4622740673523	13.2368233218882
223	405.287491021627	119.652597342337	20	11	222	11.1	-4.45663459844013	-19.4449048325799	19.9490830839942	18.228246475913	17.7011609464369	17.3070245342395	13.1670767666382
224	404.93281791593	118.913960808726	20	11	223	11.15	-7.09346211393949	-14.77273067222	16.387518917635	17.1529333698022	18.0388292177527	17.1945406842649	13.1911731232294
225	404.404116540156	118.554029516744	20	11	224	11.2	-10.5740275154801	-7.19862583964016	12.7918048717632	17.0214342381411	18.9648184938817	17.047150410596	13.3234126818182
226	403.6592	118.7179	20	11	225	11.25	-14.89833080312	3.2774096651201	15.2545624267698	15.4424679277694	19.1636704444048	16.8396761699383	13.5762800352385
227	402.7736	119.2559	20	11	226	11.3	-17.7120000000002	10.7599999999999	20.7242018905435	16.5136986697017	17.9165450099783	16.5461612318498	13.9617224182504
228	402.1929	119.0945	20	11	227	11.35	-11.6139999999996	-3.22800000000001	12.0542515321355	19.7013905118504	16.9054848133083	16.1403459891766	14.2209488469696
229	402.042555038309	118.017762037076	20	11	228	11.4	-3.00689923382038	-21.53475925848	21.7436726272964	21.1744075190074	16.4124524514096	15.596213380599	14.3836534390198
230	402.208971672505	116.590920879312	20	11	229	11.45	3.32833268392051	-28.53682315528	28.7302640825068	18.8116557818154	16.2910571703869	14.8893863893811	14.4034724089816
231	402.544	115.5107	20	11	230	11.5	6.70056654989935	-21.6044175862399	22.6196474625548	18.3685016988472	15.8907127359294	14.0051509648783	14.492622252809
232	402.921753602637	115.274496251194	20	11	231	11.55	7.55507205274057	-4.72407497612011	8.91044320458336	16.3112062331175	14.8644884034868	13.0465714830968	14.5154705172687
233	403.3054	115.5824	20	11	232	11.6	7.67292794726018	6.15807497612025	9.83848111729472	12.8807238289233	14.5795310319163	12.3077489637329	14.7084460821134
234	403.681706655561	116.014327784773	20	11	233	11.65	7.52613311121991	8.6385556954599	11.4571952986481	10.6070179528514	13.1535975434454	11.9507453549012	14.5426261626562
235	404.042786870607	116.466807313812	20	11	234	11.7	7.22160430092003	9.04959058077992	11.5778520615357	10.9173210251582	10.8139542848805	12.0074015761474	14.4781505698972
236	404.382090405875	116.915519087898	20	11	235	11.75	6.78607070535918	8.97423548172014	11.2511180821952	10.7905603649854	8.84663148535173	12.2014719709588	14.9328253033347
237	404.693067022106	117.336143607815	20	11	236	11.8	6.21953232462033	8.41249039833997	10.4619585661175	9.9959888537733	8.17659795621534	12.4083898726807	15.2943503299287
238	404.969166480039	117.704361374347	20	11	237	11.85	5.52198915866029	7.36435533063997	9.20467781643046	8.74718474083768	7.71001311415751	12.8196023278194	15.3572487066734
239	405.203838540413	117.995852888276	20	11	238	11.9	4.69344120748019	5.82983027858006	7.48433774258765	7.08624501785204	7.4890382583927	12.5787327102816	15.1574916254885
240	405.390532963968	118.186298650386	20	11	239	11.95	3.73388847109936	3.80891524219976	5.33383149685762	5.43587488727245	7.72374598190801	11.7305371159556	14.8606364447008
241	405.522699511442	118.251379161459	20	11	240	12	2.64333094948029	1.30161022146012	2.94641946726698	4.62946586332964	8.51223120598817	11.3567719177519	14.7089200763929
242	405.593787943575	118.16677492228	20	11	241	12.05	1.42176864266048	-1.69208478358001	2.21010791321955	4.9820876630121	9.95229134187463	11.5686669671851	14.7557443953896
243	405.597248021107	117.908166433631	20	11	242	12.1	0.0692015506399457	-5.17216977298006	5.17263269671639	6.70030722297834	11.0596736237225	12.1098676299874	15.0536439480119
244	405.526529504775	117.451234196295	20	11	243	12.15	-1.41437032664044	-9.13864474671982	9.24744674099996	9.9382173941243	12.0038678771178	11.8907116410475	15.6467454429249
245	405.375082155321	116.771658711056	20	11	244	12.2	-3.02894698907949	-13.59150970478	13.9249292966888	14.4687077964768	12.6471199470307	11.9091507291984	16.5248757226567
246	405.136355733483	115.845120478697	20	11	245	12.25	-4.77452843676019	-18.5307646471801	19.1359703229968	17.4898813841153	13.8669123501521	13.025974436731	17.5248166692753
247	404.8038	114.6473	20	11	246	12.3	-6.65111466965982	-23.9564095739399	24.8625599249821	19.0256480912234	14.9607359781548	14.0425394280076	18.559306056836
248	404.3484	113.7414	20	11	247	12.35	-9.10799999999995	-18.1180000000001	20.2785006349089	18.5939326710831	16.5097221458172	14.5741514241703	19.9695704165844
249	404.0374	114.5285	20	11	248	12.4	-6.22000000000071	15.7419999999999	16.9262802765406	17.79560730618	16.2923850237022	14.7187698703779	21.2842646483243
250	404.5518	114.243	20	11	249	12.45	10.2880000000005	-5.70999999999998	11.7663521959871	15.4527641598328	16.0945554764889	14.8318865000205	22.5585404008642
251	404.0547	113.6718	20	11	250	12.5	-9.94199999999978	-11.4239999999998	15.1443434984812	15.5295629075191	17.5397176674739	15.4126891879076	24.1073727790738
252	404.63762929657	113.975758587246	20	11	251	12.55	11.6585859314	6.07917174492002	13.1483441932462	13.559121956181	18.1327875141406	16.4649173076824	26.1082489100824
253	405.604	114.3411	20	11	252	12.6	19.3274140685992	7.30682825507984	20.6624943733403	13.5951782818947	18.0886292246181	17.7995389322909	28.1827464878959
254	405.608509131074	113.987424967112	20	11	253	12.65	0.0901826214806078	-7.07350065775984	7.07407551985035	17.2838280287678	17.433671863638	19.3427455309486	30.3010997394135
255	405.0281	114.1286	20	11	254	12.7	-11.6081826214804	2.82350065776001	11.9466338245554	20.8128108684484	17.0166530530103	21.042349869166	32.4882581210553
256	404.5049	115.7244	20	11	255	12.75	-10.4639999999995	31.9159999999999	33.5875922328467	20.6476955417172	16.9584660256631	22.8481613675918	34.7429049097814
257	404.050310712796	117.195423618402	20	11	256	12.8	-9.09178574408088	29.42047236804	30.7932583916493	21.308221771095	17.9690986372099	24.7102222409912	37.0641028629928
258	403.633492814263	118.095435342209	20	11	257	12.85	-8.33635797065995	18.00023447614	19.8369177396843	20.4381278241259	19.0893557187646	27.1195385053494	39.4510636826966
259	403.254391126152	118.449655631281	20	11	258	12.9	-7.58203376222014	7.08440578144007	10.3767066667391	16.6331040225583	22.393106038195	29.9897965863669	41.9028820661824
260	402.912950470213	118.28330494548	20	11	259	12.95	-6.82881311877964	-3.32701371602013	7.59616408971021	15.1253864059715	25.9901442618431	33.3865436857729	44.4178431718235
261	402.609115668196	117.621603744668	20	11	260	13	-6.07669604033958	-13.2340240162401	14.5624732250088	17.5310158958119	28.1566050677098	36.8579736403957	46.9894171540769
262	402.342831541852	116.489772488705	20	11	261	13.05	-5.32568252688066	-22.6366251192599	23.2546703087149	23.477990305295	31.2876569678419	40.6478308529797	49.5638949483165
263	402.114042912932	114.913031637453	20	11	262	13.1	-4.57577257839944	-31.53481702504	31.8650651888864	31.5421606995602	36.1504477860807	44.2556253458045	52.0364004896098
264	401.922694603184	112.916601650774	20	11	263	13.15	-3.8269661949596	-39.9285997335801	40.1115787141545	39.6801061128613	42.5459213090958	48.7114878377796	54.3667546896378
265	401.76873143436	110.525702988528	20	11	264	13.2	-3.07926337648041	-47.81797324492	47.9170160610364	47.4499275297123	49.7564343185354	53.0673655129121	56.5275612097339
266	401.65209822821	107.765556110578	20	11	265	13.25	-2.33266412300054	-55.2029375589998	55.2522002915139	54.7698796763494	56.7574812551283	56.4598353828317	58.4932054937108
267	401.572739806484	104.661381476784	20	11	266	13.3	-1.58716843451998	-62.0834926758801	62.1037773929701	61.6138523128967	63.3265630687494	60.085666297978	60.2385931832475
268	401.530600990933	101.238399547008	20	11	267	13.35	-0.842776311019406	-68.45963859552	68.464825922072	67.9707079375106	69.4218949728445	64.3279759412228	62.0093767503784
269	401.525626603306	97.5218307811105	20	11	268	13.4	-0.0994877525397442	-74.3313753179501	74.3314418968909	73.8348563973954	75.0298696373642	69.0869942619869	63.7627693236295
270	401.557761465355	93.5368956389539	20	11	269	13.45	0.64269724097926	-79.698702843132	79.7012941841061	79.2031986077866	80.1445867639812	74.0037998436265	65.5321403661593
271	401.626950398829	89.3088145803991	20	11	270	13.5	1.38377866948076	-84.5616211710959	84.5729425909376	84.0739102693396	84.7630656979537	78.5661451202462	67.0924531206378
272	401.733138225478	84.8628080653074	20	11	271	13.55	2.12375653297954	-88.9201303018339	88.9454884449262	88.4458869618317	88.8836756281141	82.6628725889507	68.566805936424
273	401.876269767053	80.2240965535403	20	11	272	13.6	2.86263083149947	-92.774230235342	92.8183842298372	92.3184655904517	92.505504096365	86.2732620469287	69.7066957758126
274	402.056289845305	75.4179005049591	20	11	273	13.65	3.60040156504056	-96.123920971624	96.1913253593512	95.691274998512	95.6280672148779	89.3907638483271	71.0297156120496
275	402.273143281984	70.4694403794251	20	11	274	13.7	4.33706873358005	-98.9692025106802	99.0641873272064	98.5641526484416	98.2511653687176	92.0127725503018	72.0656349171514
276	402.526774898839	65.4039366367997	20	11	275	13.75	5.07263233709978	-101.310074852508	101.436989631239	100.93709792339	100.374808985364	94.1382496198298	72.388716858134
277	402.817129517621	60.2466097369443	20	11	276	13.8	5.80709237564065	-103.146537997108	103.309876694574	102.810247467924	101.999182109152	95.7669641255037	72.6073328554793
278	403.144151960081	55.0226801397201	20	11	277	13.85	6.54044884919927	-104.478591944484	104.683110604581	104.183865146984	103.124629121013	96.8992149954075	72.9309791353843
279	403.507787047968	49.7573683049885	20	11	278	13.9	7.27270175774038	-105.306236694632	105.55707308202	105.058342972216	103.75165805929	97.5357420608921	73.3443123310343
280	403.907979603034	44.4758946926109	20	11	279	13.95	8.0038511013197	-105.629472247552	105.932275722503	105.434211569862	103.880958336623	97.6777370465458	73.7351337218052
281	404.344674447028	39.2034797624487	20	11	280	14	8.73389687988038	-105.448298603244	105.809378757402	105.312160318636	103.513433541706	97.32693260088	73.9576779264736
282	404.8178164017	33.9653439743631	20	11	281	14.05	9.46283909343947	-104.762715761712	105.189219682806	104.693068650656	102.650252622893	96.4857810198684	74.0781724543208
283	405.327350288802	28.7867077882155	20	11	282	14.1	10.1906777420402	-103.572723722952	104.072854348447	103.578051526262	101.29292589445	95.1577662058206	74.1777187961851
284	405.873220930083	23.6927916638673	20	11	283	14.15	10.91741282562	-101.878322486964	102.461614742121	101.968524111196	99.4434169069063	93.3479433863197	74.3137826864278
285	406.455373147293	18.7088160611799	20	11	284	14.2	11.6430443442005	-99.679512053748	100.357190100532	99.8662936759242	97.104308724374	91.0639043213906	74.5288245325762
286	407.073751762183	13.8600014400145	20	11	285	14.25	12.3675722977998	-96.976292423308	97.7617416820724	97.2736914702643	94.279056216396	88.3175983334362	74.8577337727753
287	407.728301596503	9.17156826023249	20	11	286	14.3	13.0909966863999	-93.7686635956402	94.6780675064488	94.1937651631567	90.9723799305847	85.1289994129806	75.3315273642621
288	408.418967472004	4.6687369816953	20	11	287	14.35	13.8133175100199	-90.0566255707438	91.1098433201472	90.6305659224865	87.1909032906282	81.5339823295458	75.9791163320722
289	409.145694210435	0.376728064264228	20	11	288	14.4	14.5345347686202	-85.8401783486214	87.0619832065832	86.5895883215963	82.9442287133494	77.6016304000818	76.8281902912677
290	409.908426633548	-3.67923803219938	20	11	289	14.45	15.2546484622599	-81.1193219292721	82.541193897181	82.0784661852452	78.2468503061587	73.4664675999839	77.905688526845
291	410.707109563091	-7.47394084783416	20	11	290	14.5	15.9736585908604	-75.8940563126956	77.5568536776214	77.1081151109922	73.1217631251665	69.349210732701	79.2380659631801
292	411.541687820817	-10.9821599227788	20	11	291	14.55	16.6915651545196	-70.1643814988928	72.1224568246933	71.6946922635421	67.6077462030678	65.4934723196909	80.641780032661
293	412.412106228474	-14.1786747971719	20	11	292	14.6	17.4083681531397	-63.930297487862	66.258087948882	65.8631346898309	61.7750387646416	62.0821755454415	81.6785249544052
294	413.318309607814	-17.0382650111521	20	11	293	14.65	18.1240675868003	-57.191804279604	59.994868969333	59.6539379287367	55.7598438932573	59.2368015245286	83.1912720330554
295	414.260242780585	-19.5357101048581	20	11	294	14.7	18.8386634554195	-49.94890187412	53.3834060286249	53.1370262208905	49.8286264755939	57.0448765148505	84.3598288730591
296	415.23785056854	-21.6457896184286	20	11	295	14.75	19.5521557591007	-42.20159027141	46.5108698721504	46.4419624182911	44.4193652490061	55.5772179257208	87.3932688553481
297	416.251077793428	-23.3432830920021	20	11	296	14.8	20.26454449776	-33.94986947147	39.537898285462	39.8249955229725	40.0145647087971	54.8960906030205	90.0978793619796
298	417.299869276999	-24.6029700657174	20	11	297	14.85	20.9758296714199	-25.193739474306	32.782768935885	33.7941182613569	36.9734478002547	55.059017668737	90.6020937459157
299	418.384169841004	-25.3996300797131	20	11	298	14.9	21.6860112800998	-15.933200279914	26.9100344927402	29.1847925692755	35.5293743357078	56.1206385216434	90.9625292354627
300	419.503924307193	-25.7080426741278	20	11	299	14.95	22.3950893237804	-6.16825188829402	23.2290197205467	26.8921031967038	35.8429027235424	58.1336400071441	88.9574044436747
301	420.659077497317	-25.5029873891001	20	11	300	15	23.1030638024799	4.10110570055402	23.4642414117434	27.5049331822183	38.0326727262751	61.1491993254801	88.0940279848586
302	421.849574233124	-24.7592437647689	20	11	301	15.05	23.8099347161392	14.874872486624	28.0744514226037	31.2337531484431	42.1844350029732	64.7977790454537	95.6584215606157
303	423.075359336367	-23.4515913412726	20	11	302	15.1	24.5157020648605	26.153048469926	35.8469188634575	37.8916871857279	48.3429965728323	68.1992837029898	107.553009048568
304	424.336377628795	-21.5548096587499	20	11	303	15.15	25.2203658485598	37.935633650454	45.5541343238642	46.8805528832747	56.4814331500295	73.0346006797911	112.226311328585
305	425.632573932158	-19.0436782573396	20	11	304	15.2	25.9239260672598	50.222628028206	56.5186899069705	57.4767668092426	66.4386535386944	77.6557534247275	110.300254865564
306	426.963893068207	-15.8929766771802	20	11	305	15.25	26.6263827209809	63.014031603188	68.4085698994777	69.1810599634464	77.8790334019541	86.4689393772599	111.529966031559
307	428.330279858693	-12.0774844584104	20	11	306	15.3	27.3277358097198	76.309844375396	81.0555210524428	81.7291131516159	89.5809933821103	95.0667593109787	113.459311877253
308	429.731679125364	-7.57198114116876	20	11	307	15.35	28.0279853334196	90.1100663448328	94.3683846344767	94.9856198916609	99.4251196057249	99.6702051622857	113.072305345882
309	431.168035689972	-2.35124626559411	20	11	308	15.4	28.7271312921598	104.414697511493	108.294400264712	108.877513920634	110.539827023874	104.323428070844	112.239808557658
310	432.639294374268	3.60994062817502	20	11	309	15.45	29.4251736859201	119.223737875383	122.801223607196	121.685219954978	119.468604125913	104.448341287365	115.05827779919
311	434.1454	10.3367999999999	20	11	310	15.5	30.1221125146401	134.537187436498	137.868040044341	129.669179248003	134.905206028245	106.838845237016	123.067557486584
312	435.9871	17.35384	20	11	311	15.55	36.8340000000001	140.340800000002	145.094051224165	139.350540896133	147.949083618984	125.82337080154	131.925707084766
313	439.875	22.8281	20	11	312	15.6	77.758	109.4852	134.288181099604	143.951588360164	150.997413751739	153.023842551694	137.287894999205
314	446.2555	27.37534	20	11	313	15.65	127.61	90.9448	156.701208505359	160.932898135856	152.165422991658	165.215821132641	137.076495325503
315	450.2109	33.49936	20	11	314	15.7	79.1079999999999	122.4804	145.806460927354	174.21294728299	142.458029036036	163.555633216278	136.368683597086
316	457.407192589396	42.0013989696889	20	11	315	15.75	143.92585178792	170.040779393778	222.774588922799	172.325648255475	135.798657072078	167.482714137396	135.618136420177
317	465.4768	48.83558	20	11	316	15.8	161.39214821208	136.683620606222	211.494296959837	164.980305087183	162.065748220971	172.022533151486	135.645965815133
318	471.4123	50.76941	20	11	317	15.85	118.71	38.6766	124.851685962024	140.964469711909	206.622565497663	171.085593023027	136.725846809768
319	477.3771	51.40648	20	11	318	15.9	119.295999999999	12.7414	119.974492663899	110.6644160083	219.891815241409	168.358978593674	138.04356163605
320	478.3466	52.25194	20	11	319	15.95	19.3900000000008	16.9091999999999	25.7272840509842	149.918549158951	207.642662306644	171.982915591237	138.943252723259
321	481.9062	52.42317	20	11	320	16	71.1919999999998	3.42460000000003	71.2743204047571	240.919482739851	200.060222246548	184.985915647687	139.431300772271
322	462.239535354672	47.0470223300393	20	11	321	16.05	-393.33329290656	-107.522953399214	407.76496271309	274.803325395635	196.095982683989	199.053635124078	139.023439321783
323	434.1605	39.82544	20	11	322	16.1	-561.58070709344	-144.431646600786	579.856353866526	274.320854901379	191.173772294314	206.37650629542	139.494615070348
324	420.282744874968	35.7291361431138	20	11	323	16.15	-277.55510250064	-81.926077137724	289.393705942816	289.456028484795	184.552534195689	201.118389971214	140.366514204877
325	420.135381120742	34.5727413098686	20	11	324	16.2	-2.94727508451956	-23.127896664904	23.3149315797046	242.273416209027	201.507802146437	195.081613769444	172.469910837552
326	427.476384929032	34.8818654050665	20	11	325	16.25	146.8200761658	6.18248190395803	146.950188321839	141.428061848777	234.173174223296	184.767333463093	218.534567234312
327	436.063732491548	35.1821183335096	20	11	326	16.3	171.74695125032	6.00505856886201	171.851901334246	94.301742995744	236.041522027186	176.225172319288	247.409397583357
328	439.6554	33.99911	20	11	327	16.35	71.8333501690392	-23.660166670192	75.629582065281	128.694749391495	206.130447093176	173.781488457251	248.281893910569
329	437.5137	32.3746	20	11	328	16.4	-42.8340000000003	-32.4902	53.7621116776492	178.890319961797	182.344964701019	171.763695201256	247.638120311762
330	445.260114707787	38.3183967321792	20	11	329	16.45	154.928294155741	118.875934643584	195.27996355846	229.809627845346	182.520565232244	173.438164159152	245.923256018573
331	461.387759713567	49.970258448132	20	11	330	16.5	322.5529001156	233.037234319056	397.928041173349	270.832832337575	169.474444679639	172.023756307526	243.205300377655
332	478.731574862563	62.3733934400188	20	11	331	16.55	346.87630297992	248.062699837736	426.44844075199	270.388186406295	156.354361954586	152.223507842025	240.388242204513
333	490.1265	70.57101	20	11	332	16.6	227.898502748741	163.952331199624	280.745604526427	236.346381072992	156.389204620188	125.965387589001	238.172033875527
334	492.3164	71.92931	20	11	333	16.65	43.7979999999993	27.166	51.5388820212463	160.058569397481	158.974856206823	115.517207277112	235.050182343328
335	493.5621	71.78927	20	11	334	16.7	24.914	-2.80079999999998	25.0709368919472	82.8990960638268	145.368526171867	181.384188458825	232.064490000622
336	492.7661	72.00398	20	11	335	16.75	-15.9199999999998	4.29419999999993	16.4889827957941	41.9455769028006	109.874338391756	269.586420331228	227.456154029724
337	494.7941	72.13996	20	11	336	16.8	40.5600000000004	2.71960000000007	40.6510740837193	47.5615260073511	68.4054936568633	322.796262015228	223.27798324692
338	497.698272523394	74.58892436836	20	11	337	16.85	58.0834504678796	48.9792873671999	75.9780087212963	54.3906712707425	45.8003280848266	325.478194798112	220.860644947564
339	500.6793	77.22735	20	11	338	16.9	59.6205495321203	52.7685126328001	79.6186275439987	59.6901073860317	48.6894498532044	326.91726202985	218.506314011986
340	503.634522046291	77.4095467648109	20	11	339	16.95	59.10444092582	3.64393529621793	59.216663208904	53.9118912498997	180.247811685406	319.863596445909	218.524485825042
341	505.3505	76.11535	20	11	340	17	34.31955907418	-25.8839352962178	42.9861633722402	49.6550792668527	369.698395982818	301.424685107624	217.267693708407
342	505.4465	75.53524	20	11	341	17.05	1.92000000000007	-11.6022000000001	11.7599934030595	49.8173736990577	489.238162075869	281.722849284947	208.823091703887
343	508.165	75.83244	20	11	342	17.1	54.3700000000001	5.94400000000007	54.6939488060609	306.10495210007	494.567184976035	269.967561455634	195.787340380397
344	504.4889	77.46302	20	11	343	17.15	-73.5220000000004	32.6115999999999	80.4300997050237	679.706684579604	494.859667852877	268.981974715443	190.652375948533
345	448.027734295917	113.595046768173	20	11	344	17.2	-1129.22331408166	722.64053536346	1340.65455521397	924.564432901838	494.35866671995	269.047366231801	191.801647575755
346	368.617636802056	166.73438696274	20	11	345	17.25	-1588.20194987722	1062.78680389134	1910.99482576991	939.479290685218	492.975031823491	270.144974596354	189.261313680999
347	318.9255	203.4799	20	11	346	17.3	-993.84273604112	734.9102607452	1236.04873501423	939.901962006697	495.040204913032	270.330794174553	185.441018944379
348	324.9666	205.7779	20	11	347	17.35	120.822000000001	45.96	129.268237722962	682.612381339831	494.134794826441	267.939801437878	184.004293899674
349	329.0234	205.019	20	11	348	17.4	81.1359999999991	-15.1779999999997	82.5434563124166	306.243379067377	489.274499577681	265.248932822717	183.486927700402
350	331.2088	203.4159	20	11	349	17.45	43.7080000000003	-32.0620000000002	54.206651879636	65.5159769242251	357.846920778196	263.610807490932	179.699815688951
351	330.0312	202.5571	20	11	350	17.5	-23.5519999999997	-17.176	29.1498144076422	48.7902989676628	170.59155320989	262.511631109288	170.434268160671
352	329.41	201.0603	20	11	351	17.55	-12.4239999999998	-29.9359999999996	32.411724298469	38.6470371486657	51.4234262732372	265.42267556575	160.244369270402
353	329.2701	198.7826	20	11	352	17.6	-2.79800000000023	-45.5540000000002	45.6398479401501	33.0814602165605	41.3124178997199	265.609293171792	158.436693013426
354	328.3409	197.4907	20	11	353	17.65	-18.5840000000007	-25.838	31.827147217431	34.9397273524027	35.6381977925564	265.787544619954	166.708826095534
355	328.2365	196.1759	20	11	354	17.7	-2.08799999999997	-26.2959999999998	26.37876721911	37.3308756222493	32.862948261914	202.219106692685	177.830438380275
356	327.2554	194.5231	20	11	355	17.75	-19.6219999999994	-33.0560000000003	38.4411500868535	33.8345368317769	32.0482303950853	108.93620703077	189.183478205618
357	326.4523	192.4552	20	11	356	17.8	-16.0620000000006	-41.3580000000002	44.3674656477022	32.6293584364472	35.8051462184686	48.08577587353	197.799033839429
358	325.5326	191.3892	20	11	357	17.85	-18.3939999999996	-21.3200000000001	28.1581539877881	32.6444363072676	37.083791517143	42.5303930012355	202.224135066474
359	324.5863	190.5124	20	11	358	17.9	-18.9260000000002	-17.5359999999995	25.8012552407821	29.1567334377679	42.3005896622274	40.0565933709542	205.560450923152
360	324.6879	189.1936	20	11	359	17.95	2.03200000000038	-26.3760000000002	26.4541565732119	34.2794168146879	46.5912926071745	39.5360349319939	209.706628425056
361	323.686	188.879	20	11	360	18	-20.0380000000007	-6.29200000000026	21.002635739355	40.3330462025091	47.280860851651	39.4438512137179	210.989016217043
362	321.7884	185.9392	20	11	361	18.05	-37.9519999999991	-58.7959999999998	69.9808825323024	51.9718208880076	44.7481254738227	38.7658892558556	211.505681584995
363	320.6048	183.2684	20	11	362	18.1	-23.6720000000003	-53.4159999999997	58.4263009268941	60.5381489070815	43.7483681027511	46.9058245712188	211.101428771036
364	320.9671	179.0843	20	11	363	18.15	7.24600000000009	-83.682	83.9951286682746	65.4049882655341	44.474988949352	64.4356774756246	209.383424375287
365	323.1384	176.3849	20	11	364	18.2	43.4259999999995	-53.9880000000005	69.2857966685814	55.2168341329575	46.2091216020738	86.613510528748	176.700260337052
366	322.8514	174.1363	20	11	365	18.25	-5.73999999999955	-44.9719999999996	45.3368325316178	47.1636900029932	46.8394720323505	108.221981814882	129.215252750989
367	323.7671	173.8759	20	11	366	18.3	18.3140000000003	-5.20800000000008	19.0401118694196	36.9781570106965	41.7266322932425	125.267273504305	98.6990434624092
368	323.3133	173.0894	20	11	367	18.35	-9.07600000000002	-15.7299999999998	18.1605802770725	31.8800942970662	56.7278576252945	136.508468695071	95.9721007707709
369	324.8533	173.6911	20	11	368	18.4	30.7999999999993	12.0339999999999	33.0674637067912	28.273955799167	86.5707652890219	145.871969023587	94.3595989360729
370	326.4146	172.1557	20	11	369	18.45	31.2260000000003	-30.7080000000002	43.7954831004298	28.2364304535276	126.635728450321	155.80244935918	93.4675359746347
371	327.2582	173.2292	20	11	370	18.5	16.8719999999996	21.4699999999999	27.3061400421221	66.2920252475959	169.163102778113	159.466401324799	94.6090863043614
372	326.8189	172.3952	20	11	371	18.55	-8.78600000000006	-16.6800000000001	18.8524851412222	136.163373567347	205.786421534788	157.588687604239	95.0865766116865
373	332.619840053301	163.736928132018	20	11	372	18.6	116.01880106602	-173.16543735964	208.438554247414	221.391362603577	229.268569287391	156.593564370279	95.515926955359
374	344.575677784351	148.814507880673	20	11	373	18.65	239.116754621	-298.4484050269	382.424205305548	310.05224975706	247.268949097821	152.979304130619	95.711164559745
375	359.968225488751	131.061543563319	20	11	374	18.7	307.850954088	-355.05928634708	469.935428281578	383.336412616049	265.395777116286	151.18141398142	95.8676647087154
376	376.0792954621	113.91163949731	20	11	375	18.75	322.22139946698	-342.99808132018	470.610575809537	392.245113327187	272.093330617247	149.494298471208	96.0098961784393
377	390.1907	100.7984	20	11	376	18.8	282.228090758	-262.2647899462	385.273299436167	358.374524628295	273.450742915235	149.312311051288	97.4059978594891
378	400.629106154069	93.654207891131	20	11	377	18.85	208.76812308138	-142.88384217738	252.982057803104	309.400191628995	256.459271115264	149.413808540306	100.195893398663
379	409.9006	88.40656	20	11	378	18.9	185.42987691862	-104.95295782262	213.071261811093	234.134411477433	219.387842972217	148.662604501192	103.586452367279
380	418.9732	81.74907	20	11	379	18.95	181.452	-133.1498	225.063763285075	163.565073214422	175.727099512518	147.399037017275	107.051546191756
381	421.5925	77.82965	20	11	380	19	52.3859999999991	-78.3884	94.2816750517295	120.673428903342	129.825494164302	149.774321395005	110.292463669879
382	421.3902	76.22099	20	11	381	19.05	-4.04599999999959	-32.1732	32.4266081211094	80.4011613161383	92.8382005677887	151.407263967517	111.499103118184
383	422.8295	74.9409	20	11	382	19.1	28.7860000000001	-25.6018	38.5238362477052	42.0540073960412	69.5590477932214	144.126029339499	111.747507464699
384	423.0389	75.48767	20	11	383	19.15	4.18800000000033	10.9353999999999	11.7099238750728	25.5165768511702	50.0562599045619	126.986651643865	110.083514394946
385	424.0305	74.14841	20	11	384	19.2	19.8320000000001	-26.7851999999999	33.3279936845889	22.1113279211555	29.402296918265	105.121818888683	110.641430733952
386	424.3316	74.64381	20	11	385	19.25	6.02199999999925	9.90800000000007	11.5945223273748	18.4446666831006	27.4553121727632	83.7978105419964	114.408932818148
387	425.0876	74.49755	20	11	386	19.3	15.1200000000006	-2.92519999999996	15.4003634710359	19.7113584929854	29.3637850197995	69.5447222146728	120.86980635436
388	426.0966	74.53015	20	11	387	19.35	20.1800000000003	0.652000000000044	20.1905300574307	16.7505864404889	31.7927875637342	63.8833181022553	124.627679125309
389	425.3134	74.08237	20	11	388	19.4	-15.6640000000004	-8.95560000000017	18.0433829244966	29.3940474943562	34.585460315514	61.300935710971	125.602145444665
390	424.5931	74.66463	20	11	389	19.45	-14.4060000000002	11.6452000000001	18.5241334221066	36.6162421184436	34.5165382648476	58.3006430243329	126.775888251363
391	420.9206	75.3751	20	11	390	19.5	-73.4500000000003	14.2094	74.8118275967112	45.1409084443677	37.7701269196909	61.1185260149596	126.300517241671
392	419.1339	77.23016	20	11	391	19.55	-35.7339999999999	37.1011999999999	51.5113365914726	49.4595621380427	46.2512438615569	65.4095186321297	126.782955949327
393	416.1704	78.27017	20	11	392	19.6	-59.2700000000002	20.8001999999999	62.8138616870514	52.2824900892063	58.2075884112892	66.9014505591181	121.733848597567
394	417.8257	79.35996	20	11	393	19.65	33.1060000000002	21.7958000000002	39.6366513928715	46.1462063450256	72.5456115173802	67.1877246592719	113.463857280415
395	419.4004	79.78838	20	11	394	19.7	31.4940000000001	8.56840000000005	32.6387731779246	55.8862456046703	87.1989891304008	70.1014474864851	103.487639083721
396	418.25321015912	81.673237537812	20	11	395	19.75	-22.9437968176001	37.6971507562399	44.130408875808	71.2742683782106	94.7817398571561	79.3235671650883	92.0346100178421
397	414.708544578713	85.2145966319077	20	11	396	19.8	-70.8933116081403	70.8271818819139	100.211532889696	95.6316608967177	101.45525224446	92.4273016574309	82.9374763956921
398	409.475732070435	89.8455368670658	20	11	397	19.85	-104.656250165559	92.6188047031621	139.753975554753	122.115488171595	102.010113554502	99.841549710311	77.2344417746024
399	403.264101445948	94.9991378280647	20	11	398	19.9	-124.232612489741	103.072019219978	161.423613985407	143.417273369287	99.7899890030298	102.541686388138	72.452663563925
400	396.782981516909	100.108479099683	20	11	399	19.95	-129.62239858078	102.186825432366	165.057909552312	147.02425888425	105.686356708123	106.15273948545	67.4807476553307
401	390.741701094977	104.606640266699	20	11	400	20	-120.82560843864	89.9632233403202	150.639334864264	132.745958730793	120.877007410486	102.826713088338	65.7074819923461
402	385.849588991813	107.926700913892	20	11	401	20.05	-97.8422420632796	66.4012129438601	118.246460464511	103.948317109342	138.603359453305	102.158647931136	65.3687737403213
403	382.815974019074	109.50174062604	20	11	402	20.1	-60.6722994547795	31.50079424296	68.3624747874719	89.2572252446499	141.475511009333	99.341667855635	65.0493680646744
404	382.350184988419	108.764838987922	20	11	403	20.15	-9.31578061310006	-14.73803276236	17.4354058781494	98.3367414516849	132.537761258896	99.9410629169647	64.99429491815
405	385.161550711508	105.149075584315	20	11	404	20.2	56.2273144617802	-72.3152680721401	91.6024502288525	130.18246002236	125.1064898405	101.85345927876	65.1932696656275
406	391.9594	98.08753	20	11	405	20.25	135.95698576984	-141.2309116863	196.036915899439	150.205063287872	110.871686319519	100.271409493688	65.7029869296904
407	401.923616100575	88.4337529912094	20	11	406	20.3	199.284322011499	-193.075540175812	277.475053317887	161.127205408451	102.862043617811	96.3302305767114	66.07852551407
408	408.1163	82.72318	20	11	407	20.35	123.853677988501	-114.211459824188	168.475491115033	160.95575443635	96.6732221567681	90.5855654469495	65.8432157124173
409	405.6905	85.38628	20	11	408	20.4	-48.5160000000008	53.262	72.0461164810434	123.406631187354	100.0921368309	83.6043914168789	68.5627166575333
410	402.521	88.63297	20	11	409	20.45	-63.3899999999994	64.9338	90.7451953683496	75.5416272132624	98.0205618493974	76.6608522863285	70.1342350924579
411	402.2762	88.96754	20	11	410	20.5	-4.89599999999996	6.69139999999999	8.29129965445704	43.1413810256639	79.6658115768899	70.2964379697326	69.9159059768085
412	403.3247	87.37405	20	11	411	20.55	20.9699999999998	-31.8698000000001	38.1500334474296	39.0570682533483	54.0571017001179	65.3280288485129	69.4991470755257
413	403.6401	87.44694	20	11	412	20.6	6.30800000000022	1.45780000000002	6.47426017703975	35.0853692624443	39.6956198845662	63.1972855702308	69.0388757031128
414	404.9232	85.20721	20	11	413	20.65	25.6619999999998	-44.7945999999999	51.6245526194657	35.9249919664258	34.6710215748614	62.800865177028	69.5936507258052
415	401.6977	86.67638	20	11	414	20.7	-64.5100000000002	29.3833999999998	70.8867004138295	32.5725761869733	28.2152147321569	60.2850918447699	69.516332336653
416	402.2381	86.98932	20	11	415	20.75	10.8079999999995	6.25880000000024	12.4894131743646	36.2498587434685	29.7211896199458	52.0824066942925	69.4554672939125
417	402.2852	85.92096	20	11	416	20.8	0.942000000000007	-21.3672000000003	21.387954550167	30.2849748963744	27.7940140792146	39.729749370709	68.8638624097092
418	402.2611	84.67816	20	11	417	20.85	-0.481999999999516	-24.8559999999998	24.8606729595156	21.3450602018694	29.7213489836935	31.8448817145235	65.8663402572731
419	403.2394	84.19749	20	11	418	20.9	19.5659999999998	-9.61340000000007	21.8001333839955	23.5173872734658	25.5095935231563	34.5837469269283	63.3069952118134
420	402.3068	85.11655	20	11	419	20.95	-18.6519999999996	18.3812	26.1871269413043	23.0154519714559	22.5496218401425	34.1157306994653	59.8593503455135
421	401.8624	86.19622	20	11	420	21	-8.8880000000006	21.5933999999999	23.3510485323466	23.1928392239185	24.499001811695	37.0050988652792	56.3447954718939
422	401.0258	85.7591	20	11	421	21.05	-16.7319999999995	-8.74239999999986	18.8782780401175	20.7342121499382	25.4023970413001	36.8396462199159	54.2387068586257
423	400.9929	87.04606	20	11	422	21.1	-0.657999999999674	25.7391999999999	25.7476092218286	23.7541834784156	23.9941435444809	38.7360835505905	55.7359176110852
424	401.3755	87.32815	20	11	423	21.15	7.65199999999936	5.64179999999993	9.50699801409412	25.4806163499242	34.4964722789951	39.2462385346456	58.3624348006804
425	401.4166	85.26421	20	11	424	21.2	0.822000000000571	-41.2787999999998	41.2869835836911	27.7893421111444	40.0162466667737	37.1792053945459	57.6023668467091
426	399.8419	85.54284	20	11	425	21.25	-31.4940000000001	5.57259999999985	31.9832128898897	24.7954478650432	44.2890081106126	38.6395250941372	55.0572724192098
427	400.4367	86.94282	20	11	426	21.3	11.8959999999993	27.9996	30.4219068462183	48.2587324080521	45.8852783606171	41.397494242707	48.234431486468
428	400.5779	86.42274	20	11	427	21.35	2.82400000000052	-10.4015999999999	10.778137991323	56.2783098551319	47.7508181174875	41.1471150675967	44.8594718876661
429	396.6053	91.3653	20	11	428	21.4	-79.452	98.8512	126.823420729138	63.097399871301	52.9828835461349	43.0095990067478	43.7179659058231
430	398.0833	87.57396	20	11	429	21.45	29.5600000000002	-75.8268000000001	81.3848708190904	63.9812146100899	51.8087889489493	43.0578484046985	42.5232094825026
431	399.1837	84.45866	20	11	430	21.5	22.0079999999996	-62.3060000000001	66.0786629707351	70.7061883699318	52.7800483765793	42.3931529740551	44.4354203750991
432	399.6172	86.14591	20	11	431	21.55	8.67000000000075	33.7450000000001	34.8409805401631	57.7070346842177	57.3925914441138	43.1493848687384	45.4494619274625
433	397.8945	87.5464	20	11	432	21.6	-34.4540000000006	28.0098000000001	44.4030067905322	47.3392680427667	58.3000865907126	48.2745496519397	54.8261853137749
434	395.1224	88.91465	20	11	433	21.65	-55.4419999999993	27.3649999999998	61.8276523005678	42.4626968818577	51.5227257345005	53.9240044243327	62.3894141593583
435	396.2782	87.99457	20	11	434	21.7	23.116	-18.4016	29.5460376118355	50.8039682781376	46.0994501426232	54.9196418486482	64.2907260658223
436	394.1935	88.01398	20	11	435	21.75	-41.6940000000011	0.388200000000154	41.6958071661899	45.8939848114935	40.4972978374977	58.0321381441272	67.1024739635348
437	397.7763	86.66777	20	11	436	21.8	71.6560000000004	-26.9242	76.5473375215628	45.3384167847833	40.4134913768597	56.7391136022271	69.2841134864742
438	398.0141	85.70402	20	11	437	21.85	4.75599999999986	-19.2750000000001	19.8530894573112	44.8596322424797	48.7982811863918	57.8740620608087	70.4243607762087
439	396.3246	88.12534	20	11	438	21.9	-33.7900000000002	48.4263999999999	59.0498121670171	38.5318987931376	54.8651253025305	52.852184884718	70.6893420979604
440	397.6795	88.21101	20	11	439	21.95	27.0980000000009	1.71340000000015	27.1521149003176	30.0230144755818	58.0304947483472	50.9306882655399	73.3799743782572
441	398.0583	88.54173	20	11	440	22	7.57599999999911	6.61439999999999	10.0571399194794	51.7025775612902	63.284227911675	51.8657418849191	75.7754331170797
442	396.8326	89.71993	20	11	441	22.05	-24.5139999999992	23.5640000000001	34.0029159337838	64.3918338202777	56.0856357603403	54.059277635009	78.4738538123517
443	391.6033	93.43142	20	11	442	22.1	-104.586	74.2298	128.250904885853	71.2013572542146	57.4480375309047	70.9162870769594	80.0381616597264
444	389.0191	98.98436	20	11	443	22.15	-51.6840000000002	111.0588	122.496093461955	88.0365570302125	54.1816440349355	85.532589784071	82.9424872226975
445	389.4676	102.0113	20	11	444	22.2	8.97000000000048	60.5388000000002	61.199732070002	82.1482570450988	55.7619263884566	91.4022467370987	84.542030833559
446	387.5402	106.3107	20	11	445	22.25	-38.5479999999995	85.9879999999998	94.2331387994687	63.1934975005193	63.2341859323405	95.5654228329325	89.626727491035
447	387.3152	106.2734	20	11	446	22.3	-4.50000000000045	-0.746000000000038	4.56141600821545	43.9714542495933	67.7050638931583	97.1707327302415	89.4069726105119
448	385.7826	106.9464	20	11	447	22.35	-30.652	13.46	33.4771071629555	40.3224955226985	93.034292967527	99.7016064848207	90.5222913088095
449	384.7356	106.1437	20	11	448	22.4	-20.9400000000005	-16.054	26.3858772073248	38.4318148344685	116.200054265611	98.369085189173	88.3751420641712
450	383.6328	107.9867	20	11	449	22.45	-22.056	36.8600000000001	42.9549384355281	53.2618707412179	124.77399872585	103.702100351816	87.2265154187369
451	386.042734207647	111.473994930656	20	11	450	22.5	48.1986841529408	69.7458986131201	84.7797353583188	122.875088434535	127.84661775419	109.157713260104	86.9918767889119
452	385.6576	107.5573	20	11	451	22.55	-7.70268415294026	-78.3338986131201	78.7116955419621	188.42865428163	138.255829700143	113.798322755965	86.3983968044928
453	376.339756314827	90.9105040804639	20	11	452	22.6	-186.35687370346	-332.935918390722	381.543195629539	209.225501929002	141.955175438737	111.801773667513	86.1506607636254
454	364.7312	77.53876	20	11	453	22.65	-232.17112629654	-267.434881609278	354.153706442799	217.261420673911	142.556526343411	111.960970021062	85.0490231287962
455	357.6305	79.42499	20	11	454	22.7	-142.014	37.7246	146.939176672391	223.249788659068	151.642274315175	114.16441981847	84.6062007978335
456	351.3835	79.3151	20	11	455	22.75	-124.939999999999	-2.19779999999986	124.959329082865	161.035262442939	155.081240587868	121.221316837943	84.413340532617
457	345.9565	79.56339	20	11	456	22.8	-108.54	4.96579999999994	108.653535467743	96.6843984051915	159.891581618772	122.074831618797	82.7176790248968
458	342.7017	78.21375	20	11	457	22.85	-65.0959999999998	-26.9927999999999	70.4705645488949	94.0590467013482	130.569254367499	123.17052055681	82.9555126754807
459	341.127	77.83346	20	11	458	22.9	-31.4940000000001	-7.60580000000004	32.3993862540637	92.9010605018247	107.721885776513	123.898099243624	81.8823577763014
460	334.5097	76.84566	20	11	459	22.95	-132.346	-19.7560000000001	133.812418153174	96.5333745784758	103.554840911089	123.522342571934	81.7077530384836
461	328.7295	75.39906	20	11	460	23	-115.604000000001	-28.9319999999998	119.169398085247	100.10324629206	114.596015921696	122.118011692905	81.7063352052692
462	324.3193	70.84326	20	11	461	23.05	-88.2039999999995	-91.1160000000001	126.815105850998	118.759373147835	105.893833537451	118.737515973977	81.4491028892273
463	320.6197	68.43204	20	11	462	23.1	-73.9919999999995	-48.2244	88.319923116814	113.05063512083	104.385865674884	101.385034450291	78.28796126779
464	316.9342	63.34227	20	11	463	23.15	-73.7100000000009	-101.7954	125.68002053294	136.290971341566	105.239672143838	84.5654564735214	75.4855585735966
465	312.7291	60.17669	20	11	464	23.2	-84.1019999999992	-63.3116	105.268728018153	115.254292496426	95.4024108286928	77.8101548585682	74.0720367250014
466	308.4229	49.22427	20	11	465	23.25	-86.1239999999998	-219.0484	235.371079188927	108.668485057709	89.1547827979415	73.2612582323014	72.0399557955845
467	309.4543	48.89863	20	11	466	23.3	20.6279999999992	-6.5128	21.6317116252961	91.7199711398415	77.5834503291815	68.2646253195522	72.2510438809965
468	308.8566	51.60291	20	11	467	23.35	-11.9539999999995	54.0856000000001	55.3908859232275	77.7541865365552	72.2008145330839	66.2094188661406	71.7030223365062
469	307.1096	52.66953	20	11	468	23.4	-34.9400000000003	21.3324	40.9374509436044	42.0185942543166	61.4090271705297	65.3956303634298	75.3861282859606
470	306.1792	51.16145	20	11	469	23.45	-18.6080000000004	-30.1616	35.4398050017211	39.9126081619372	52.0654688060471	59.7134057251514	76.0761161281586
471	305.3553	48.44917	20	11	470	23.5	-16.4779999999996	-54.2456	56.6931177777337	35.7331440084592	31.9265005429073	54.2549571504341	74.5366140484673
472	305.8727	48.24812	20	11	471	23.55	10.3480000000002	-4.02100000000004	11.1017811633991	31.0980832012179	30.6354171016535	49.0998830224895	80.4792333122214
473	305.0011	46.75989	20	11	472	23.6	-17.432	-29.7646	34.4935651558374	26.3767510755391	28.0329720573972	44.7741488680669	78.5496933355636
474	305.0641	45.87402	20	11	473	23.65	1.25999999999976	-17.7173999999999	17.7621469073983	21.8344068314981	25.5515885830215	39.010147126131	71.0055198293663
475	304.9951	46.46164	20	11	474	23.7	-1.38000000000034	11.7524	11.833144373327	21.3582260413699	24.0244006216099	33.979653631533	68.8101612271383
476	305.5589	44.85884	20	11	475	23.75	11.2760000000003	-32.056	33.9813965575285	20.3328001063352	19.3551315029267	22.8585947532263	66.2817136737253
477	305.1656	44.67056	20	11	476	23.8	-7.86600000000021	-3.76559999999998	8.72087721275808	20.0050939648251	20.6163157157975	22.4272561431963	65.1266804424146
478	306.5836	44.28945	20	11	477	23.85	28.3600000000001	-7.62219999999999	29.3664354806641	21.6720501676807	17.34748320305	20.235524116202	65.3366760978832
479	306.0093	43.72367	20	11	478	23.9	-11.4859999999999	-11.3156000000001	16.1236161998479	16.8758561743553	16.6112670817323	26.8741573282968	69.1364011484979
480	306.8399	44.29548	20	11	479	23.95	16.6120000000001	11.4362	20.167925387605	19.8744053902252	15.8938384570189	28.6298896843832	66.5211791288497
481	306.9302	44.78728	20	11	480	24	1.80600000000027	9.8360000000001	10.0004265909012	14.3621662997648	13.7906889635453	26.9552164040299	65.0299773397898
482	307.7006	43.88599	20	11	481	24.05	15.4079999999999	-18.0258000000001	23.7136232921078	13.2174401986394	14.2190951847391	42.2209506504662	67.0339687933487
483	307.7728	43.94016	20	11	482	24.1	1.44400000000019	1.08339999999998	1.80524002836202	10.1156267463571	12.4380761750068	55.7143522208357	71.1046380289141
484	307.8018	43.42097	20	11	483	24.15	0.579999999999927	-10.3838	10.399985694221	10.7055217527354	28.1967260735721	57.4455831852112	69.7166108171263
485	307.9699	43.58223	20	11	484	24.2	3.36199999999963	3.22520000000011	4.65885812619339	8.56378497925298	33.2353787471564	59.8101675957084	68.2727830545918
486	307.4131	43.25174	20	11	485	24.25	-11.1360000000002	-6.60980000000009	12.9499016227926	10.5139860502487	34.5553013051332	59.3021691151492	62.9144956683968
487	307.8412	43.74118	20	11	486	24.3	8.56200000000058	9.78880000000004	13.0049394246959	43.1760119485047	63.8255855851349	61.988735565277	62.667576443265
488	308.2655	43.34896	20	11	487	24.35	8.48599999999919	-7.84440000000004	11.5562453833409	56.3551307479558	94.0812212386214	64.4639333296257	62.8514466675879
489	316.1661	46.95708	20	11	488	24.4	158.012	72.1624	173.710115185501	58.405080857531	98.2798992886901	72.877171933566	62.8713550458267
490	317.4718	50.23427	20	11	489	24.45	26.114	65.5438000000001	70.5544521234487	119.087386191017	103.726496734398	73.328952532548	67.2076829883944
491	317.1346	51.34416	20	11	490	24.5	-6.74399999999991	22.1978	23.1996521706684	177.648456426994	104.813649266753	75.8049975291455	71.5029503474647
492	320.692320882008	66.7597713132531	20	11	491	24.55	71.1544176401605	308.312226265062	316.416466092125	153.383786628875	109.758375945815	84.968054564208	79.1284769162447
493	325.4803	81.20502	20	11	492	24.6	95.7595823598399	288.904973734938	304.361596563227	151.09786272084	116.489790484245	97.4351271897613	91.7183065589849
494	328.0469	80.68205	20	11	493	24.65	51.3319999999999	-10.4594	52.3867661949083	151.222217675975	117.55761779356	100.423074508122	100.556933594786
495	328.6328	83.57965	20	11	494	24.7	11.7179999999996	57.9519999999999	59.1248325832724	100.429365700613	113.422526317939	102.56591247765	105.822915388193
496	328.5391	82.39227	20	11	495	24.75	-1.87399999999911	-23.7476000000001	23.8214269463439	55.3311245414952	117.054693753158	102.970396583567	109.466123495264
497	329.1005	85.464	20	11	496	24.8	11.2279999999998	61.4346	62.4522062153132	81.7314489582445	106.110523543281	102.907896743334	113.474864309657
498	327.5522	81.83714	20	11	497	24.85	-30.9659999999997	-72.5371999999999	78.8703907676383	75.7471899150388	100.789033140901	105.467369218974	117.088696035793
499	333.985	88.44144	20	11	498	24.9	128.656	132.086	184.388388278655	82.8871698303404	102.566249727553	98.8685527633566	122.391188586174
500	335.3885	88.84431	20	11	499	24.95	28.0700000000002	8.05739999999986	29.2035373672438	111.791681385949	101.405328220903	105.785476292406	128.363519889946
501	336.3565	86.03007	20	11	500	25	19.3599999999992	-56.2848	59.521326522852	146.246941740307	101.127143900382	116.050684290899	134.35206964913
502	343.673514244228	93.3483816136872	20	11	501	25.05	146.34028488456	146.366232273744	206.974763993357	123.401050496862	96.0574175408524	116.036003182023	138.318328277716
503	351.4941	103.1731	20	11	502	25.1	156.41171511544	196.494367726256	251.14669253943	127.063466526767	94.444947953703	127.722260897134	139.419817975418
504	353.1352	106.2735	20	11	503	25.15	32.8219999999999	62.0079999999999	70.1589320614273	119.367117970423	80.1794877331531	143.66828400436	140.741371260441
505	351.3961	107.8921	20	11	504	25.2	-34.7820000000002	32.372	47.5156175167703	80.3231536957558	98.1484262668719	151.835663180677	141.216129810775
506	351.3531	108.9432	20	11	505	25.25	-0.860000000000127	21.0220000000001	21.0395837411296	42.6429541670986	115.046674828641	159.63007787538	141.381608828151
507	351.5821	109.4845	20	11	506	25.3	4.58000000000084	10.8259999999999	11.7549426200218	36.9579249694443	125.961482820765	164.960993054037	145.032732410506
508	354.459	110.7359	20	11	507	25.35	57.5379999999996	25.0280000000001	62.7456948961437	69.2333860069766	154.655488653367	169.713458741959	150.956463321236
509	356.4926	111.2036	20	11	508	25.4	40.6719999999996	9.35399999999987	41.7337860731562	110.726231686859	184.770318281167	171.905205238783	152.336905596829
510	350.4066	102.7153	20	11	509	25.45	-121.719999999999	-169.766	208.892922704432	171.599811945775	202.265998140451	183.398087247344	153.159967058399
511	343.9405	93.29593	20	11	510	25.5	-129.322000000001	-188.3874	228.503812140542	266.668023139636	218.133011850378	192.899141769114	153.869113066146
512	359.434249782647	96.4228851938531	20	11	511	25.55	309.87499565294	62.5391038770621	316.122843914602	332.582711592891	233.864568567222	191.668601991224	147.303606646758
513	385.1352	104.3793	20	11	512	25.6	514.01900434706	159.128296122938	538.086750865446	335.298610273926	244.981969530216	181.404508761074	140.403846687086
514	403.586988704207	106.429699511821	20	11	513	25.65	369.03577408414	41.00799023642	371.307228339431	325.539792013897	263.630922744412	181.05966801276	139.794891131
515	414.058875196558	102.678095439503	20	11	514	25.7	209.43772984702	-75.0320814463601	222.472416109608	296.129325188669	268.647748227816	179.866347143899	139.378852088505
516	420.00152409063	95.9383711474331	20	11	515	25.75	118.85297788144	-134.794485841398	179.709720840396	223.295915920796	270.751608709587	179.792821072735	141.587009703868
517	424.8656	89.02441	20	11	516	25.8	97.2815181873989	-138.279222948662	169.070509788464	194.679133895934	257.375721161682	187.157568077678	141.343843291647
518	431.7684	83.7356	20	11	517	25.85	138.056	-105.7762	173.919704526083	201.996886181705	208.153528868782	196.445557423499	139.913363537351
519	441.936845693937	78.557046185251	20	11	518	25.9	203.368913878741	-103.57107629498	228.223318215118	215.963425405278	177.349017744353	205.805258430302	137.18673982702
520	454.036869870669	73.9341521575296	20	11	519	25.95	242.00048353464	-92.457880554428	259.061177538466	218.622117134694	157.466696147347	200.534457824392	148.44946516163
521	466.1775	71.05602	20	11	520	26	242.81260258662	-57.5626431505918	249.54241695826	193.011141816767	141.452630295092	191.687541841392	159.406913943672
522	475.266	70.32069	20	11	521	26.05	181.77	-14.7066000000001	182.363968435544	160.018901592773	140.450567588134	178.571210111494	154.84828131801
523	477.5478	70.0919	20	11	522	26.1	45.6359999999995	-4.57580000000007	45.8648279364477	112.936506112988	147.909145316782	153.085432477037	149.078991783879
524	480.5597	71.05818	20	11	523	26.15	60.2380000000005	19.3256	63.2621170951467	66.9418351849062	147.979594116191	135.92149825764	147.717605658299
525	481.7413	71.10327	20	11	524	26.2	23.6320000000001	0.901800000000037	23.6492001395397	62.2790180415736	132.421167420968	126.922040996334	148.136240853571
526	480.805	71.38737	20	11	525	26.25	-18.7260000000003	5.68200000000019	19.569062317853	102.807148816796	112.623474973196	123.543941532356	NA
527	473.4793610593	68.2926685454613	20	11	526	26.3	-146.512778814	-61.8940290907742	159.049882718881	135.94028663961	99.7666990613056	117.726693529257	NA
528	462.229429394508	63.0175880944406	20	11	527	26.35	-224.998633295841	-105.501609020414	248.50548181256	151.905828728949	98.0173360852929	110.113268332743	NA
529	451.722808032462	58.4754785961996	20	11	528	26.4	-210.132427240919	-90.8421899648199	228.927806209217	158.305114761485	94.4939787709261	102.468274415258	NA
530	446.6271	57.57969	20	11	529	26.45	-101.914160649241	-17.915771923992	103.476910586235	137.254380081038	96.3773858453211	113.500843075917	NA
531	447.7583	59.89656	20	11	530	26.5	22.6240000000007	46.3374	51.5654924805343	93.2275233537898	105.635252769619	125.914686118231	NA
532	446.3334	57.61517	20	11	531	26.55	-28.4980000000007	-45.6278	53.7962093166428	53.0476709022423	95.0028194703792	118.027960644796	NA
533	447.4635	58.4726	20	11	532	26.6	22.6020000000005	17.1486	28.37119817632	40.8489429616932	72.3173913487042	116.753474806683	NA
534	446.0668	58.58761	20	11	533	26.65	-27.9340000000002	2.30019999999996	28.0285439514794	52.9653907777524	56.9569547143249	114.375543303837	NA
535	448.1681	58.27679	20	11	534	26.7	42.0259999999996	-6.21639999999999	42.4832708834897	52.7512588597207	94.5805187308655	116.406134563242	NA
536	443.9851	54.54245	20	11	535	26.75	-83.6599999999999	-74.6867999999999	112.14773156083	51.4072593436186	139.205897263266	NA	NA
537	441.3999	54.02602	20	11	536	26.8	-51.7039999999997	-10.3286	52.7255497264843	60.8662385264074	136.289222228287	NA	NA
538	441.1206	55.07193	20	11	537	26.85	-5.58599999999956	20.9182	21.6512005958098	148.312094500038	135.489613528072	NA	NA
539	438.0265	57.21916	20	11	538	26.9	-61.8820000000005	42.9446	75.3234398654235	225.446403748779	134.257107836748	NA	NA
540	453.792359922531	75.2953318644946	20	11	539	26.95	315.31719845062	361.523437289892	479.712550751641	219.827185596853	136.434883281163	NA	NA
541	471.68	92.60407	20	11	540	27	357.752801549381	346.174762710108	497.819277804536	219.571967712526	NA	NA	NA
542	472.758	93.19942	20	11	541	27.05	21.5599999999995	11.9070000000002	24.6294589668548	207.647977147088	NA	NA	NA
543	472.1151	93.9897	20	11	542	27.1	-12.8579999999999	15.8055999999999	20.3751111741751	124.557672062289	NA	NA	NA
544	471.3768	93.72247	20	11	543	27.15	-14.7659999999996	-5.34459999999996	15.7034870382342	NA	NA	NA	NA
545	471.4582	96.93449	20	11	544	27.2	1.62799999999947	64.2403999999999	64.2610253276431	NA	NA	NA	NA
546	NA	NA	20	11	545	27.25	NA	NA	NA	NA	NA	NA	NA
547	NA	NA	20	11	546	27.3	NA	NA	NA	NA	NA	NA	NA
548	NA	NA	20	11	547	27.35	NA	NA	NA	NA	NA	NA	NA
549	NA	NA	20	11	548	27.4	NA	NA	NA	NA	NA	NA	NA
550	NA	NA	20	11	549	27.45	NA	NA	NA	NA	NA	NA	NA
551	NA	NA	20	11	550	27.5	NA	NA	NA	NA	NA	NA	NA
552	NA	NA	20	11	551	27.55	NA	NA	NA	NA	NA	NA	NA
553	NA	NA	20	11	552	27.6	NA	NA	NA	NA	NA	NA	NA
554	NA	NA	20	11	553	27.65	NA	NA	NA	NA	NA	NA	NA
555	NA	NA	20	11	554	27.7	NA	NA	NA	NA	NA	NA	NA
556	NA	NA	20	11	555	27.75	NA	NA	NA	NA	NA	NA	NA
557	NA	NA	20	11	556	27.8	NA	NA	NA	NA	NA	NA	NA
558	NA	NA	20	11	557	27.85	NA	NA	NA	NA	NA	NA	NA
559	NA	NA	20	11	558	27.9	NA	NA	NA	NA	NA	NA	NA
560	NA	NA	20	11	559	27.95	NA	NA	NA	NA	NA	NA	NA
561	NA	NA	20	11	560	28	NA	NA	NA	NA	NA	NA	NA
562	NA	NA	20	11	561	28.05	NA	NA	NA	NA	NA	NA	NA
563	NA	NA	20	11	562	28.1	NA	NA	NA	NA	NA	NA	NA
564	NA	NA	20	11	563	28.15	NA	NA	NA	NA	NA	NA	NA
565	NA	NA	20	11	564	28.2	NA	NA	NA	NA	NA	NA	NA
566	NA	NA	20	11	565	28.25	NA	NA	NA	NA	NA	NA	NA
567	NA	NA	20	11	566	28.3	NA	NA	NA	NA	NA	NA	NA
568	NA	NA	20	11	567	28.35	NA	NA	NA	NA	NA	NA	NA
569	NA	NA	20	11	568	28.4	NA	NA	NA	NA	NA	NA	NA
570	NA	NA	20	11	569	28.45	NA	NA	NA	NA	NA	NA	NA
571	NA	NA	20	11	570	28.5	NA	NA	NA	NA	NA	NA	NA
572	NA	NA	20	11	571	28.55	NA	NA	NA	NA	NA	NA	NA
573	NA	NA	20	11	572	28.6	NA	NA	NA	NA	NA	NA	NA
574	NA	NA	20	11	573	28.65	NA	NA	NA	NA	NA	NA	NA
575	NA	NA	20	11	574	28.7	NA	NA	NA	NA	NA	NA	NA
576	NA	NA	20	11	575	28.75	NA	NA	NA	NA	NA	NA	NA
577	NA	NA	20	11	576	28.8	NA	NA	NA	NA	NA	NA	NA
578	NA	NA	20	11	577	28.85	NA	NA	NA	NA	NA	NA	NA
579	NA	NA	20	11	578	28.9	NA	NA	NA	NA	NA	NA	NA
580	NA	NA	20	11	579	28.95	NA	NA	NA	NA	NA	NA	NA
581	NA	NA	20	11	580	29	NA	NA	NA	NA	NA	NA	NA
582	NA	NA	20	11	581	29.05	NA	NA	NA	NA	NA	NA	NA
583	NA	NA	20	11	582	29.1	NA	NA	NA	NA	NA	NA	NA
584	NA	NA	20	11	583	29.15	NA	NA	NA	NA	NA	NA	NA
585	NA	NA	20	11	584	29.2	NA	NA	NA	NA	NA	NA	NA
586	NA	NA	20	11	585	29.25	NA	NA	NA	NA	NA	NA	NA
587	NA	NA	20	11	586	29.3	NA	NA	NA	NA	NA	NA	NA
588	NA	NA	20	11	587	29.35	NA	NA	NA	NA	NA	NA	NA
589	NA	NA	20	11	588	29.4	NA	NA	NA	NA	NA	NA	NA
590	NA	NA	20	11	589	29.45	NA	NA	NA	NA	NA	NA	NA
591	NA	NA	20	11	590	29.5	NA	NA	NA	NA	NA	NA	NA
592	NA	NA	20	11	591	29.55	NA	NA	NA	NA	NA	NA	NA
593	NA	NA	20	11	592	29.6	NA	NA	NA	NA	NA	NA	NA
594	NA	NA	20	11	593	29.65	NA	NA	NA	NA	NA	NA	NA
595	NA	NA	20	11	594	29.7	NA	NA	NA	NA	NA	NA	NA
596	NA	NA	20	11	595	29.75	NA	NA	NA	NA	NA	NA	NA
597	NA	NA	20	11	596	29.8	NA	NA	NA	NA	NA	NA	NA
598	NA	NA	20	11	597	29.85	NA	NA	NA	NA	NA	NA	NA
599	NA	NA	20	11	598	29.9	NA	NA	NA	NA	NA	NA	NA
600	NA	NA	20	11	599	29.95	NA	NA	NA	NA	NA	NA	NA
601	NA	NA	20	11	600	30	NA	NA	NA	NA	NA	NA	NA
