# Supplementary material for: An automated feeding system for the African killifish reveals the impact of diet on lifespan and allows scalable assessment of associative learning
Source: eLife. 2022 Nov 10;11:e69008. doi: 10.7554/eLife.69008 (PMC9788828; doi:10.7554/eLife.69008)
Supplement: Figure 6—source data 3. [file elife-69008-fig6-data3.zip › Filtered and Interpolated Trajectories with Kinematics/t16_REC0016 DLC_likelihood-euclidean-filtered_splines-interpolated_kinematics_02_resnet50_TrainAllTheThingsJun28shuffle1_1030000.csv]

	x2	y2	fishnum	recording_num	bodyparts_coords	seconds	velocity_x	velocity_y	velocity_xy	velocity_xy_5frame	velocity_xy_10frame	velocity_xy_20frame	velocity_xy_40frame
1	48.1834858085962	-469.59932489686	16	16	0	0	0	0	0	NA	NA	NA	NA
2	125.79837785113	-311.561302697558	16	16	1	0.05	1552.29784085068	3160.76044398604	3521.36836627134	NA	NA	NA	NA
3	184.690533388348	-185.857719523168	16	16	2	0.1	1177.84311074436	2514.0716634878	2776.30522865917	1992.64094824222	NA	NA	NA
4	227.149852420248	-88.8333353736918	16	16	3	0.15	849.186380638	1940.48768298952	2118.16192886548	2205.6052241113	NA	NA	NA
5	255.466234946832	-16.8329102491279	16	16	4	0.2	566.32765053168	1440.00850249128	1547.36921741513	1635.86615994231	1244.27691145147	NA	NA
6	271.929580968099	33.7987958505232	16	16	5	0.25	329.26692042534	1012.63412199302	1064.82137934536	1156.05982098208	1260.72556318885	NA	NA
7	278.82979048405	66.7170229252616	16	16	6	0.3	138.00419031902	658.364541494768	672.673045426398	772.469671561055	920.556484266964	NA	NA
8	278.456763494683	85.5770109750872	16	16	7	0.35	-7.46053978734039	377.199760996512	377.273533858054	495.91287466071	655.673648166903	NA	NA
9	273.1004	94.034	16	16	8	0.4	-107.12726989366	169.139780498256	200.211181760329	315.845902266396	457.878013919497	NA	NA
10	265.0506	95.74323	16	16	9	0.45	-160.996	34.1845999999998	164.585232913406	205.246808591619	316.190784398492	691.501834956191	NA
11	256.8891	94.72861	16	16	10	0.5	-163.23	-20.2923999999999	164.486517373795	155.287475351722	227.23793525376	697.097057813236	NA
12	250.9058	94.64538	16	16	11	0.55	-119.666	-1.66460000000001	119.677577052512	143.286356277939	179.302667895778	527.569356681294	NA
13	244.6617	93.36589	16	16	12	0.6	-124.882	-25.5898000000002	127.476867658568	136.468694136275	155.510984126241	395.762320505131	NA
14	237.8364	91.76611	16	16	13	0.65	-136.506	-31.9955999999999	140.205586391413	138.629968241123	143.451728174588	292.668844636642	NA
15	231.3186	92.06926	16	16	14	0.7	-130.356	6.06300000000005	130.496922205085	153.358527199938	138.726758460915	216.005932750719	NA
16	223.686298824293	96.378200720454	16	16	15	0.75	-152.64602351414	86.1788144090801	175.292887898038	155.73449290076	133.468552437625	165.062078803862	NA
17	215.95134946995	102.174964810272	16	16	16	0.8	-154.69898708686	115.93528179636	193.320371846585	143.617100071236	134.582229095624	132.847978926785	NA
18	209.9496	105.7147	16	16	17	0.85	-120.034989399	70.7947037945598	139.35669616268	140.984822785555	135.85099284336	114.046567794186	NA
19	205.9702	105.6043	16	16	18	0.9	-79.588	-2.20799999999997	79.6186222437942	128.307136634128	127.459675353787	104.650374826655	NA
20	200.2292	106.8126	16	16	19	0.95	-114.82	24.1660000000002	117.335535776678	115.805930991309	115.821081102946	98.4930823916631	391.087740633803
21	194.6903	106.0207	16	16	20	1	-110.778	-15.838	111.904457140902	115.967492785959	102.886222353964	90.9469181297456	397.303506014667
22	188.6458	103.5217	16	16	21	1.05	-120.89	-49.9800000000002	130.814343632493	111.302250636338	86.3932899577906	88.8259195526269	315.611929088982
23	181.7196	102.4526	16	16	22	1.1	-138.524	-21.3819999999998	140.164505135929	90.6573394203379	72.5821514621311	86.0466000052155	251.864981218238
24	179.0363	103.3023	16	16	23	1.15	-53.6660000000001	16.994	56.2924114956892	77.4653080737999	65.849021478722	82.2631978807206	203.404932102631
25	178.4172	103.6407	16	16	24	1.2	-12.3820000000001	6.76799999999986	14.1109796966759	56.9806489242718	58.2594063224113	78.8365071974907	165.855198465398
26	178.5085	101.3453	16	16	25	1.25	1.82599999999979	-45.908	45.9443004082117	29.1968101383028	48.4252838218658	77.0988393537095	139.84018132462
27	177.0891	101.3245	16	16	26	1.3	-28.3879999999999	-0.415999999999883	28.3910478848526	20.3957923211056	43.0696100096302	77.1037311384582	125.275134969489
28	177.0967	101.3863	16	16	27	1.35	0.15199999999993	1.2360000000001	1.24531120608474	25.8614732244848	36.2422071670713	80.4179166654558	116.222978239659
29	177.2509	101.981	16	16	28	1.4	3.08400000000006	11.8939999999998	12.2873224097032	19.3852595699316	37.0667204076539	85.9530011359561	111.534305202217
30	175.8424	100.4614	16	16	29	1.45	-28.1700000000001	-30.3919999999999	41.4393842135715	29.1585710949885	41.8519332920349	90.6736463114155	108.177917785222
31	176.0088	99.80397	16	16	30	1.5	3.3280000000002	-13.1485999999998	13.5632321354461	43.2876041958397	51.3114563534551	97.5099542160978	104.581959621293
32	176.8107	103.5827	16	16	31	1.55	16.0379999999998	75.5745999999999	77.2576055101372	53.7376484942021	67.8141723191258	103.654501496671	102.879312700581
33	176.8517	99.98841	16	16	32	1.6	0.819999999999936	-71.8858	71.8904767103405	57.842393359585	88.2536818687805	107.967641931345	100.15841820253
34	178.3299	102.8568	16	16	33	1.65	29.5640000000003	57.3678000000001	64.5375439015154	83.2376531369785	106.05698079319	114.141019568621	97.8523568908934
35	176.9055	100.1055	16	16	34	1.7	-28.4880000000004	-55.026	61.9631085404858	106.469773543263	123.08788630042	115.704464180076	95.4883397629507
36	176.8727	107.1324	16	16	35	1.75	-0.655999999999608	140.538	140.539531022414	133.219759541721	146.59462461033	114.618283845378	91.6739633925819
37	172.097914816058	115.542390128929	16	16	36	1.8	-95.4957036788403	168.19980257858	193.41820754156	158.376313092178	164.239392983712	117.702291012194	87.0138247778528
38	165.0419	123.0212	16	16	37	1.85	-141.12029632116	149.57619742142	205.640406702631	188.333379241254	179.693076695618	118.399388685132	83.6437122177073
39	159.1863	130.5223	16	16	38	1.9	-117.112	150.022	190.320311653801	209.951596083681	191.215318729587	118.418235577779	82.4758762820979
40	151.0376	137.2819	16	16	39	1.95	-162.974	135.192	211.748439285866	222.00901242416	189.556995068116	117.86275317878	79.9506738900132
41	142.122849965421	145.94620544826	16	16	40	2	-178.29500069158	173.2861089652	248.630615234547	226.166393849515	177.925111337301	118.21700111284	77.3431429510208
42	133.516	155.2649	16	16	41	2.05	-172.13699930842	186.3738910348	253.705289243955	224.054324366996	167.590409705262	116.932705848536	74.8665711341597
43	125.3164	163.0713	16	16	42	2.1	-163.992	156.128	226.427313829405	190.780610894978	148.545095501483	114.270236399844	71.5085842050755
44	117.7569	167.9332	16	16	43	2.15	-151.19	97.2379999999998	179.759964241207	145.898626590921	130.779490362367	113.441515901066	70.7237833252427
45	115.4882	167.9697	16	16	44	2.2	-45.3739999999999	0.729999999999791	45.3798719257777	113.171806986363	112.637620057141	112.140172328411	71.2618443956543
46	116.5081	167.3167	16	16	45	2.25	20.3979999999999	-13.0599999999998	24.2206937142599	70.923797153451	89.8393776153494	106.249087431454	71.6021948986247
47	114.7247	163.1813	16	16	46	2.3	-35.668	-82.7080000000001	90.0711912211669	37.5046563577385	69.6260187133597	96.9239184172474	72.9676333247412
48	115.1693	163.7969	16	16	47	2.35	8.89200000000017	12.312	15.1872646648435	34.4946292193038	48.8473961040695	86.8695077699589	76.5232415670912
49	115.4197	163.2153	16	16	48	2.4	5.00799999999998	-11.6319999999996	12.6642602626443	33.780128639778	35.6677130725453	78.9987514282397	80.6475041542193
50	114.7586	161.8505	16	16	49	2.45	-13.2220000000001	-27.296	30.3297362336042	26.0802304403561	34.723349588705	69.2277014686109	82.5561419963934
51	113.8175	161.426	16	16	50	2.5	-18.8220000000001	-8.49000000000046	20.6481908166312	26.770995054688	34.5730635256075	57.1763316859438	83.0776762006617
52	113.2204	163.9345	16	16	51	2.55	-11.942	50.1700000000005	51.5717002240575	33.8307697873522	26.2574271292331	46.0786407716486	81.5216999701284
53	113.1947	163.0028	16	16	52	2.6	-0.51400000000001	-18.6340000000001	18.6410877365031	34.9520699581063	25.1939200384349	35.0495264788063	80.0898060835726
54	113.7174	160.6623	16	16	53	2.65	10.454	-46.8100000000004	47.9631339259648	35.3659984114371	27.2180124941121	27.3065470818648	79.144013497949
55	112.5574	162.0345	16	16	54	2.7	-23.1999999999999	27.4440000000004	35.9362370873749	26.4346238181101	25.8177828800808	26.819224611233	78.4021236833953
56	111.7697	162.8529	16	16	55	2.75	-15.754	16.3679999999999	22.717833083285	23.6168450221817	24.5132857565381	28.5861059518713	75.8678397378908
57	111.4987	163.0676	16	16	56	2.8	-5.42000000000002	4.29399999999987	6.91482725742293	20.6052552008721	22.5312628299375	28.2329756372886	71.5883579702318
58	111.4131	162.8567	16	16	57	2.85	-1.71199999999999	-4.21800000000019	4.5521937568607	16.6834958020553	21.2516568535431	34.6470944490508	66.9233328634872
59	110.494	161.4921	16	16	58	2.9	-18.382	-27.2919999999999	32.9051848194171	13.6605731016391	18.9453810911844	42.8767727306598	62.7002135755006
60	111.305	161.5856	16	16	59	2.95	16.2200000000001	1.87000000000012	16.327440093291	18.6279018417648	18.9150996337609	47.2495308140064	57.9698025939087
61	110.9789	161.3902	16	16	60	3	-6.52200000000022	-3.90800000000013	7.603219581204	18.8864686849045	22.5991483781351	47.9383512884837	52.3579958762828
62	111.5733	159.9181	16	16	61	3.05	11.8880000000001	-29.4419999999997	31.7514709580514	17.2855069814966	30.208524145344	46.110694091721	46.5942398071564
63	111.8385	160.0409	16	16	62	3.1	5.30399999999986	2.45599999999968	5.84502797255898	21.1467034654665	44.1002688596666	45.9093757673014	41.8377992486984
64	111.6562	161.2725	16	16	63	3.15	-3.64599999999996	24.6320000000003	24.9003763023777	31.537723654631	58.5355329672074	44.8465110948317	37.806904829969
65	110.1402	162.2085	16	16	64	3.2	-30.3200000000001	18.7199999999996	35.6334225131405	41.7891464489232	68.681278747932	44.6640750383799	37.6515777816765
66	110.6583	165.141	16	16	65	3.25	10.3620000000001	58.6500000000001	59.5583205270264	69.3140690344288	71.3634168204293	45.4865920443273	37.4132041748417
67	107.707	168.0592	16	16	66	3.3	-59.0260000000001	58.3640000000003	83.0085849295122	99.7855589529182	69.6901253535046	46.2527975232161	35.3108327357798
68	102.4262	172.9143	16	16	67	3.35	-105.616	97.1019999999999	143.469640900087	116.215854030398	70.5670946810598	46.9771579570155	35.2926968298233
69	96.33688	179.3541	16	16	68	3.4	-121.7864	128.796	177.257825894825	111.189109986227	70.7476410984791	46.4016757227615	35.5569957266793
70	90.47832	179.9545	16	16	69	3.45	-117.1712	12.0080000000002	117.784897900537	97.591104258086	70.4130504429989	46.7119037192065	35.5936610984515
71	88.75866	180.028	16	16	70	3.5	-34.3931999999998	1.46999999999991	34.4246003061762	71.8201203276908	68.3740357105195	47.5396600666219	35.9954059785613
72	89.48531	179.8386	16	16	71	3.55	14.5329999999998	-3.78799999999956	15.0185562888046	41.7097232440399	62.2970709010882	47.1098388426643	34.8162853768192
73	90.07008	180.2768	16	16	72	3.6	11.6954000000001	8.7639999999999	14.6147212481115	24.6102468556003	49.8540470543645	48.6260720185904	37.8785447172499
74	88.81441	180.731	16	16	73	3.65	-25.1134000000002	9.08399999999972	26.70584047657	25.5589614348114	34.2678184783156	48.3072625780732	42.5031504397214
75	88.12804	182.1922	16	16	74	3.7	-13.7273999999999	29.2240000000004	32.2875159583394	27.0030375440904	24.7425286904809	48.4839309521199	42.1169925994295
76	88.73124	180.329	16	16	75	3.75	12.064	-37.2640000000001	39.1681732022316	27.8879737810381	23.7159033128145	46.2403023978121	42.0751756883224
77	88.19391	179.3555	16	16	76	3.8	-10.7465999999999	-19.47	22.2389368351996	26.8259137125913	24.529552331824	42.388689834271	42.3631220698575
78	88.33736	180.2966	16	16	77	3.85	2.86900000000003	18.8220000000001	19.0394024328497	24.8748105253615	26.685049356121	35.9382992105959	43.531560864924
79	88.29165	181.3654	16	16	78	3.9	-0.914199999999994	21.3759999999996	21.395540134336	21.8728451908177	25.8668840576673	28.2372187226989	43.0581163903139
80	88.2916	180.2388	16	16	79	3.95	-0.0010000000000332	-22.5319999999999	22.5320000221906	22.0560671195576	26.5548114612409	23.9377913828965	43.800667702663
81	87.11436	180.5093	16	16	80	4	-23.5448	5.40999999999997	24.1583465295123	25.482124931204	24.1065690851047	24.0524606686389	44.1571796267282
82	87.4053	179.3887	16	16	81	4.05	5.81879999999984	-22.4119999999999	23.1550464788995	24.9078544027434	22.4803087674538	23.5218766619174	43.6923882679805
83	85.84772	180.3077	16	16	82	4.1	-31.1516	18.3800000000002	36.1696914910815	28.2348123971203	22.0225513668274	29.8477136671984	44.4322050879786
84	86.73238	180.582	16	16	83	4.15	17.6932000000002	5.48599999999965	18.5241874920333	26.3402929793918	22.2066189670822	40.1597897846111	44.6052456485073
85	86.29907	178.6722	16	16	84	4.2	-8.66620000000012	-38.1959999999998	39.1667899940752	22.90455041535	23.1330540753122	39.5699101604791	43.927927896704
86	85.92761	179.3056	16	16	85	4.25	-7.42919999999998	12.6679999999999	14.6857494408694	18.5629778024509	24.3890180244632	38.6637593323174	42.4900949791273
87	85.75301	179.5481	16	16	86	4.3	-3.49199999999996	4.85000000000014	5.97633365869084	19.505383531421	22.5142009920107	38.473446616499	40.6296111192304
88	85.29507	180.1077	16	16	87	4.35	-9.15880000000016	11.1919999999998	14.4618284265856	18.031295753504	33.0103779782758	40.0859637728324	37.964066649167
89	86.40154	179.7534	16	16	88	4.4	22.1294	-7.0859999999999	23.2362161368843	22.4377430695346	54.4526955115548	39.7145570578663	34.0976582576698
90	85.02287	178.9617	16	16	89	4.45	-27.5734	-15.8339999999998	31.7963511044899	22.1238515686714	52.5850088597172	40.8894316861194	31.7633069309707
91	84.75943	180.7786	16	16	90	4.5	-5.26880000000006	36.3380000000001	36.7179860210225	47.4577781541008	53.2209495795302	40.7746991868345	30.9970704425885
92	84.68787	180.987	16	16	91	4.55	-1.43119999999982	4.16799999999967	4.40687615437474	89.4000074916886	54.4665844655442	40.2749376932968	31.9475246194237
93	82.10173	187.5526	16	16	92	4.6	-51.7228	131.312	141.131461353733	87.1387219659305	58.1493761788373	40.2383381573668	34.4391501692603
94	74.49249	196.3708	16	16	93	4.65	-152.1848	176.364	232.947362824823	84.0041560895257	57.2224951486504	40.9032287189414	36.1668320135277
95	75.00498	195.4837	16	16	94	4.7	10.2498	-17.7420000000001	20.489923475699	86.8093173624169	58.6458092969267	39.3719248412881	39.034706985545
96	73.96741	195.3085	16	16	95	4.75	-20.7514	-3.50399999999979	21.0451566389989	68.8409742035739	57.1603803492059	38.7398875604425	40.6603275413933
97	73.11552	194.9568	16	16	96	4.8	-17.0377999999999	-7.03400000000045	18.4326825188306	25.0449828056122	58.0356743945828	38.8705324041899	42.9069075745263
98	71.08385	196.5217	16	16	97	4.85	-40.6334000000001	31.2980000000005	51.2897455595174	30.152896627923	47.4662983364578	39.9898340877381	43.850122345864
99	71.68997	196.1748	16	16	98	4.9	12.1224000000001	-6.9380000000001	13.9674058350147	30.316604608886	27.3537619263279	39.9580977926407	43.9180379757238
100	73.52783	194.7895	16	16	99	4.95	36.7571999999998	-27.706	46.0294925872531	29.2620314267488	26.1588408228589	39.5888224790449	44.5903651700482
101	72.44525	194.9414	16	16	100	5	-21.6515999999999	3.03799999999967	21.8636965438142	26.0916224693417	24.2588255413548	37.9416802165381	46.6640331878705
102	71.86998	194.622	16	16	101	5.05	-11.5054000000001	-6.38799999999947	13.1598166081445	29.6625410470437	23.2744803428356	40.37317257693	51.5372190118374
103	71.63699	196.3785	16	16	102	5.1	-4.65980000000002	35.1299999999998	35.4377007724822	22.1647850177948	21.8302919966388	39.0305866713221	53.5730417919738
104	72.53786	195.067	16	16	103	5.15	18.0174	-26.2299999999999	31.8219987235245	18.2010464738235	22.6937004366311	32.1738742424443	54.7270575416226
105	72.75211	194.6976	16	16	104	5.2	4.28500000000014	-7.38800000000026	8.54071244100895	17.2869292589225	20.5318356611632	38.499503810611	54.6783137284927
106	72.75765	194.5955	16	16	105	5.25	0.110799999999927	-2.04200000000014	2.04500382395744	17.5689615239359	18.7229800838703	42.6568957504691	56.0434149636284
107	73.18688	194.5814	16	16	106	5.3	8.58460000000008	-0.281999999999698	8.58923053363927	15.7248598262186	22.7106707592772	47.3403685325535	60.6615880403575
108	71.51915	195.3644	16	16	107	5.35	-33.3546000000001	15.6599999999997	36.8478620975492	18.8988863045315	30.5948750061864	47.6142809188956	67.9925141265792
109	71.15826	194.2935	16	16	108	5.4	-7.21779999999995	-21.4179999999999	22.6014902349379	19.2449136939171	36.9939865585607	48.1215188935813	77.1802909589036
110	72.3257	193.9374	16	16	109	5.45	23.3488	-7.12199999999996	24.4108448325739	28.134412259632	50.8401667983631	48.291298653977	87.3641977664086
111	72.24884	194.1098	16	16	110	5.5	-1.53719999999993	3.44800000000021	3.7751407708854	43.6207884884369	61.0549659595835	52.5533671889066	97.7655769210591
112	70.37859	192.2298	16	16	111	5.55	-37.405	-37.5999999999999	53.0367233622138	58.2631132909029	71.4062567222715	62.7995003303781	108.445347257911
113	64.82837	190.8716	16	16	112	5.6	-111.0044	-27.1640000000002	114.279743241574	82.7814472921947	73.3982698411524	66.9077454265809	114.309850381223
114	60.32699	189.2321	16	16	113	5.65	-90.0276000000001	-32.79	95.8131142472679	102.86501822525	73.5493373505315	68.5508863643038	115.622074977256
115	52.99514	188.7141	16	16	114	5.7	-146.637	-10.36	147.002514839033	114.678101184911	76.0507616467909	69.9847026156974	119.170355340073
116	48.27757	186.5039	16	16	115	5.75	-94.3514	-44.2040000000003	104.192995436162	103.175751193868	86.3837542939428	73.3469423668142	119.983007668598
117	44.50855	182.3552	16	16	116	5.8	-75.3804	-82.9739999999998	112.102138160518	88.8355614101602	102.888329901479	82.4526436765252	120.482484131444
118	44.64743	179.5202	16	16	117	5.85	2.77760000000001	-56.7000000000002	56.7679932863583	69.3200760013871	103.220615846975	95.9951941654204	120.856959209348
119	45.16132	178.4296	16	16	118	5.9	10.2778000000001	-21.8119999999999	24.1121653287298	69.9024903626356	100.107786170047	114.402484125166	121.679259606875
120	46.16265	176.1703	16	16	119	5.95	20.0265999999999	-45.1859999999999	49.4250877951672	91.0985586180468	89.1292384330316	135.139573053772	122.272138596774
121	49.7138	172.1618	16	16	120	6	71.023	-80.17	107.105067242405	103.265480500083	85.6389187740449	157.58947362558	122.632084244376
122	58.48309	165.6811	16	16	121	6.05	175.3858	-129.614	218.082479437574	111.380010929934	93.4990306307789	176.517521938892	123.362898704115
123	63.46584	162.5589	16	16	122	6.1	99.6550000000001	-62.4439999999998	117.602602696539	108.938400864676	118.592118489688	189.589114091124	122.653614791726
124	66.53536	163.5779	16	16	123	6.15	61.3903999999999	20.3800000000001	64.6848174779832	101.375347185454	155.255630899801	199.070275712068	122.663506351326
125	68.18279	164.4432	16	16	124	6.2	32.9486	17.3059999999998	37.2170374688797	95.899502643511	194.228384460753	199.841206869535	127.113424190176
126	71.62527	164.0533	16	16	125	6.25	68.8496000000001	-7.79799999999966	69.2897988462949	133.918756479294	228.795192957218	197.309119586727	133.261140090515
127	80.1928375134475	159.868073934535	16	16	126	6.3	171.35135026895	-83.7045213093	190.703256727858	199.131250869669	250.146713976306	193.624599730334	139.836470064171
128	93.4488564240654	152.059459971423	16	16	127	6.35	265.120378212358	-156.17227926224	307.698871875454	279.518368056831	275.957612335272	194.0996374998	146.19031243863
129	110.018270447102	141.707497383336	16	16	128	6.4	331.388280460732	-207.03925176174	390.747289429859	356.215038728981	298.032765254089	195.237000320168	153.28021754515
130	128.526023297805	129.892225442947	16	16	129	6.45	370.15505701406	-236.30543880778	439.152623404688	404.3939253091	310.553175306039	196.252978539571	160.601410008246
131	147.597058691422	117.693683422928	16	16	130	6.5	381.42070787234	-243.97084040038	452.773152207046	417.996468191251	308.979320399409	192.710801299846	168.613946235655
132	165.856320343202	106.191910595951	16	16	131	6.55	365.1852330356	-230.03545653954	431.597689628455	396.93427963851	293.750168829889	183.926297077852	175.472439022841
133	181.928751968393	96.4669462346896	16	16	132	6.6	321.44863250382	-194.499287225228	375.711586286207	341.587982555247	269.607156509912	178.399484156871	180.783607034582
134	194.439297282243	89.598829611815	16	16	133	6.65	250.210906277	-137.362332457492	285.436346666153	261.743602069838	235.218369740534	176.776126338349	186.452195267543
135	202.0129	86.6676	16	16	134	6.7	151.47205435514	-58.6245922363003	162.421137988376	183.106412350679	198.277572618388	184.242145764655	190.656768779792
136	204.5453	87.53725	16	16	135	6.75	50.6479999999999	17.3930000000001	53.5512497800004	121.217844828573	156.626409642475	193.175337814216	195.678458101125
137	206.422	87.94548	16	16	136	6.8	37.534	8.16460000000006	38.4117410326582	73.5024598425587	117.705880179398	197.220296451817	200.196395659008
138	209.5462	86.84174	16	16	137	6.85	62.484	-22.0748	66.2687486756767	54.9671626815298	80.8413559784695	196.38543071184	205.755031009922
139	211.7456	87.6493	16	16	138	6.9	43.9879999999999	16.1511999999999	46.859421736082	51.509217215111	55.5194874226078	192.157950965134	211.713272211251
140	215.2256	87.87378	16	16	139	6.95	69.5999999999998	4.4896	69.7446521832317	52.305348008117	57.9311162232702	186.06324696272	216.494209939644
141	217.03	87.69662	16	16	140	7	36.0880000000003	-3.54320000000001	36.2615224479064	40.4648671283662	77.3713552290234	179.638418845729	219.152398283802
142	219.1416	87.51241	16	16	141	7.05	42.2320000000002	-3.68419999999986	42.3923949976882	37.5365150026569	100.690424073744	174.427356106789	218.280833721805
143	219.4157	87.28947	16	16	142	7.1	5.48199999999952	-4.45880000000017	7.06634427692256	60.8950697650105	123.163704913768	171.97809997804	218.97955236911
144	221.0112	87.51156	16	16	143	7.15	31.9100000000003	4.44180000000017	32.2176611075357	103.233493242936	149.097532189735	173.834114823017	220.921858940121
145	228.2863	93.34795	16	16	144	7.2	145.502	116.7278	186.537425995	149.075500139372	173.848921307051	181.472330690049	224.25022330406
146	237.952856280971	101.11069490361	16	16	145	7.25	193.33112561942	155.2548980722	247.953639837533	205.862542699171	202.650428048983	194.047796615523	223.96737772058
147	248.777373229665	109.31127610715	16	16	146	7.3	216.49033897388	164.0116240708	271.602429479868	260.658549376813	231.14883203418	206.768191587682	220.273532691122
148	260.613433212258	117.773690044082	16	16	147	7.35	236.72119965186	169.24827873864	291.001557075917	286.802772849091	263.114843977611	217.410424520044	214.260866199174
149	273.314618594926	126.321933147865	16	16	148	7.4	254.023707653361	170.96486207566	306.197694495745	302.067362855031	292.148742223427	228.189544102334	206.59131503187
150	286.734511743844	134.780001851959	16	16	149	7.45	268.39786297836	169.16137408188	317.258543356393	313.222163928988	305.013545156827	236.735441339716	198.999574303469
151	300.726695025186	142.971892589825	16	16	150	7.5	279.84366562684	163.83781475732	324.276589867231	320.367145256051	310.724238002022	245.593995267758	189.026311637084
152	315.14475080513	150.721601794924	16	16	151	7.55	288.36111559888	154.99418410198	327.376434849653	323.638935070041	312.84595910162	252.635370365759	179.376050501989
153	329.84226144985	157.853125900714	16	16	152	7.6	293.9502128944	142.6304821158	326.726463711235	323.224317464563	311.657144126319	259.55962058135	170.917277494846
154	344.672809325521	164.190461340656	16	16	153	7.65	296.610957513419	126.74670879884	322.556643565693	319.381113149013	307.281556014933	265.067591541894	165.213715050305
155	359.48997679832	169.557604548211	16	16	154	7.7	296.343349455981	107.3428641511	315.185455329003	312.469754274253	299.621961372382	264.258300843465	170.118990496795
156	374.147346234421	173.778551956839	16	16	155	7.75	293.147388722019	84.4189481725601	305.060568289479	302.947142996586	288.537562486532	254.759417626944	184.057009700214
157	388.4985	176.6773	16	16	156	7.8	287.02307531158	57.9749608632198	292.819640475855	290.924176959826	274.121908697338	243.326768930426	195.178596209109
158	402.369039528543	178.216412911915	16	16	157	7.85	277.41079057086	30.7822582383	279.1134073229	276.019605280201	256.004397185088	232.136301686508	194.157104323846
159	415.472642522776	178.912726129847	16	16	158	7.9	262.072059884661	13.9262643586397	262.441813381892	257.694011824052	237.986440860362	221.024679098605	210.3384429265
160	427.495005752739	179.421642891822	16	16	159	7.95	240.44726459926	10.1783352395	240.662596930878	235.774063120423	223.503056530103	211.935901644218	224.604278792198
161	438.121825988467	180.398566435865	16	16	160	8	212.536404714559	19.5384708808604	213.432601008733	209.061651373591	198.794597251866	198.414204428439	224.013549949516
162	447.0388	182.4989	16	16	161	8.05	178.33948023066	42.0066712826997	183.219896957712	185.048704760898	173.807578759232	184.32474489719	224.342003342114
163	453.1243	186.4901	16	16	162	8.1	121.71	79.8240000000004	145.551348588738	170.986507780006	152.615459246697	169.856455011652	225.374634649483
164	454.5854	193.4574	16	16	163	8.15	29.2219999999998	139.346	142.377080318427	139.89518267968	134.767802182277	156.593315277593	225.132590055886
165	456.0717	201.8443	16	16	164	8.2	29.7260000000006	167.738	170.35161202642	111.841094398041	124.249841916054	158.765650303541	220.98693484524
166	455.5972	204.704	16	16	165	8.25	-9.49000000000069	57.1940000000001	57.9759755071014	96.1692671198025	108.290846370346	174.066222784906	215.570874809288
167	456.8665	206.4362	16	16	166	8.3	25.3859999999997	34.6440000000001	42.9494555495177	84.486899603656	94.5275810970415	183.589000830536	209.742450427893
168	458.5001	209.3719	16	16	167	8.35	32.672	58.7139999999999	67.1922121975456	77.5131760521027	83.7085128382165	170.903784127648	203.493340100587
169	461.5985	212.2048	16	16	168	8.4	61.9680000000005	56.6579999999999	83.9652427376951	76.6865100610113	75.2001896948238	192.487341750665	196.896507446801
170	465.2582	217.9053	16	16	169	8.45	73.1939999999997	114.01	135.482994268653	77.2140677960422	94.0282440769787	212.473116244679	189.56722024901
171	463.0044	216.4329	16	16	170	8.5	-45.0760000000002	-29.4480000000004	53.8426455516447	71.2477585566305	149.337848317946	202.433104631275	183.456294192177
172	460.8484	217.1726	16	16	171	8.55	-43.119999999999	14.794	45.5872442246722	65.9134797859916	193.37042290184	196.048636318469	175.637179536356
173	462.7009	217.413	16	16	172	8.6	37.0499999999993	4.80800000000045	37.3606660004871	110.543312101855	189.1921090086	191.189648717616	168.32637510369
174	459.8503	217.6968	16	16	173	8.65	-57.0119999999997	5.6759999999997	57.2938488845004	221.989186574881	250.206881319053	185.197588569877	160.929734598545
175	474.464093808424	207.305477247565	16	16	174	8.7	292.27587616848	-207.8264550487	358.632155847969	309.526778007638	300.696390573303	177.715568847014	154.310610342394
176	500.217925098096	190.865808710599	16	16	175	8.75	515.076625793439	-328.79337073932	611.072017916774	307.136459460569	296.575362892205	176.382331991633	147.497353242412
177	520.723043838719	178.081935818334	16	16	176	8.8	410.102374812461	-255.6774578453	483.275201388459	434.500282852115	297.569691539896	176.158131925359	140.593712554373
178	519.5907	178.658	16	16	177	8.85	-22.6468767743813	11.52128363332	25.4090732651433	490.849469044752	298.670784597016	174.850378514666	136.185944723044
179	489.936452993724	196.688742022072	16	16	178	8.9	-593.084940125519	360.61484044144	694.11296584223	371.161539209529	295.194987444931	172.768335794996	133.167422347138
180	462.8931	213.8313	16	16	179	8.95	-540.86705987448	342.85115955856	640.378086811154	285.612605072155	261.40289361705	167.198538853803	127.409931747179
181	462.9779	214.4572	16	16	180	9	1.69599999999946	12.518	12.6323687406598	290.205109733464	203.426815665319	168.498383955916	122.417363841395
182	462.0085	211.8554	16	16	181	9.05	-19.387999999999	-52.0359999999999	55.5305307015875	155.889692037747	158.945840948878	166.949614175522	118.924666721574
183	460.310065752161	210.133526168094	16	16	182	9.1	-33.9686849567806	-34.4374766381202	48.3715965716875	31.956318189348	160.508648020732	166.796295195727	116.886589606404
184	460.020549718662	209.044561114605	16	16	183	9.15	-5.79032066998025	-21.7793010697801	22.5358773636467	35.6920921211091	95.3297902709395	165.266153919498	114.994139078573
185	460.786156391896	208.347257196007	16	16	184	9.2	15.3121334646801	-13.9460783719596	20.7112175691584	32.2790768256019	33.7006871343023	149.855570381247	111.961722866353
186	462.253090264254	207.800366768774	16	16	185	9.25	29.3386774471605	-10.9378085446599	31.3112383994655	30.8121863080013	40.4214050196271	120.928483699918	110.93258559807
187	464.06755582813	207.162642189379	16	16	186	9.3	36.2893112775203	-12.7544915879002	38.4654542240512	34.7698885041319	36.3295368111474	97.5984242782094	110.952344415596
188	465.875757575915	206.192835814296	16	16	187	9.35	36.164034955699	-19.3961275016602	41.0371439836848	35.4450560792566	34.9218057944376	101.46810531844	110.417410718952
189	467.3239	204.6497	16	16	188	9.4	28.9628484817001	-30.8627162859199	42.3243883442998	45.1507179181451	35.3373203940653	73.847502943611	108.63679624982
190	467.1491	203.4581	16	16	189	9.45	-3.49600000000009	-23.8319999999999	24.0870554447818	40.379996796693	38.3082471454445	42.346747249679	107.432406436806
191	463.6967	205.4623	16	16	190	9.5	-69.0479999999991	40.0839999999999	79.8395475939078	39.0314252808738	38.4301517345161	42.4016230515147	108.084644587281
192	463.2196	206.0156	16	16	191	9.55	-9.54200000000014	11.0660000000001	14.6118486167906	35.9047522839987	36.2510076075405	41.8006971246786	109.12221228233
193	461.5282	206.2974	16	16	192	9.6	-33.8279999999997	5.63600000000008	34.2942864045891	41.1714382116324	42.4275626161477	42.5835304951918	111.384907221592
194	460.2101	206.5063	16	16	193	9.65	-26.3620000000003	4.178	26.6910233599241	31.7095855508871	52.3652156162825	44.7906895872677	111.229675107537
195	457.7896	205.8015	16	16	194	9.7	-48.4100000000001	-14.0960000000001	50.4204850829503	32.122018418388	50.9928073650556	46.2078768856911	106.077027720387
196	456.1728	205.979	16	16	195	9.75	-32.3360000000002	3.55000000000018	32.5302842901813	45.8236999514216	44.3818410834024	45.4828392045075	93.6782739907295
197	456.2502	205.1489	16	16	196	9.8	1.54800000000023	-16.6020000000003	16.6740129542954	68.8256789485663	47.2718574382097	45.7465569058323	83.1272828367014
198	460.5036	208.035	16	16	197	9.85	85.068	57.722	102.802694069757	60.8141765184789	50.245255195946	45.9844429232376	84.675305714222
199	462.197	201.1553	16	16	198	9.9	33.8679999999999	-137.594	141.700918345648	57.0540966159176	54.2440587804701	44.5052567046445	67.6940617513031
200	461.6789	201.1482	16	16	199	9.95	-10.3620000000001	-0.142000000000166	10.3629729325132	62.4216964580314	54.1075066259377	47.6662740198092	52.2133367531083
201	461.4724	200.4935	16	16	200	10	-4.13000000000011	-13.0939999999998	13.7298847773751	54.6668104404704	52.535526674499	47.6709052186464	53.4873177487396
202	459.755313601586	199.157516352282	16	16	201	10.05	-34.3417279682797	-26.7196729543605	43.5120121648644	39.662438612374	55.242106204124	51.2948103891382	54.2451398738393
203	456.758414739769	198.031619517134	16	16	202	10.1	-59.9379772363397	-22.5179367029597	64.0282639819516	47.4008367333964	49.5413232303275	55.9735192474571	53.4317980180093
204	453.566309077159	197.069484505845	16	16	203	10.15	-63.8421132522001	-19.2427002257801	66.6790592051656	48.0169567330803	36.6452977930065	57.1931962955763	53.9326645498889
205	451.263602276366	196.224786329704	16	16	204	10.2	-46.0541360158606	-16.8939635228202	49.0549635376255	48.0625159502167	44.3397406745628	62.298485059526	54.0826269653577
206	450.9349	195.4512	16	16	205	10.25	-6.57404552731919	-15.4717265940798	16.8104847757946	44.4158360201846	50.9599693538904	66.4280642815414	54.8353093963381
207	452.999249505354	194.72912785386	16	16	206	10.3	41.2869901070792	-14.4414429227999	43.7398082505461	33.6281569736391	55.3177633400666	68.6561413951934	54.7665612812239
208	455.213464428452	194.145881531756	16	16	207	10.35	44.2842984619608	-11.6649264420801	45.7948643317912	41.2786446157291	61.7017832989682	67.8825061100039	54.2276878376459
209	454.6688	193.8155	16	16	208	10.4	-10.893288569041	-6.60763063512036	12.7406639724381	53.9029819747004	60.1423338106825	61.5406205589953	54.6906468561182
210	450.3188	194.1815	16	16	209	10.45	-86.9999999999993	7.32000000000028	87.3074017480757	62.5730107299165	70.4894634931144	62.0799262565377	56.9651096866019
211	446.7121	195.9033	16	16	210	10.5	-72.1339999999998	34.436	79.9321715706509	78.9877305777518	80.3206018885839	64.5730124459645	58.3301287671261
212	442.4115	196.5863	16	16	211	10.55	-86.0120000000006	13.6599999999999	87.0899520266265	86.6565106477258	82.0701765862628	66.689582623	61.4768622789439
213	436.031	196.18	16	16	212	10.6	-127.61	-8.12599999999975	127.868463570968	99.7002823704997	86.2236889896804	64.2800655408269	64.1765710255843
214	433.8343	194.8767	16	16	213	10.65	-43.9340000000004	-26.0660000000001	51.0845643223082	106.738221802467	86.435943324984	63.07463951251	65.1771830457131
215	426.5555	197.1526	16	16	214	10.7	-145.576	45.5180000000001	152.526260361945	101.567342442609	79.8201118385126	61.9573770450244	64.1095158563484
216	421.5846	200.0548	16	16	215	10.75	-99.4179999999994	58.0439999999999	115.121868730489	93.4596474016089	78.1860555380387	64.1877795881687	63.6526588052105
217	418.6337	200.8713	16	16	216	10.8	-59.0180000000009	16.3299999999998	61.2355552273359	86.2153760022421	78.0614019059334	63.7865656566154	66.4853814198329
218	414.4768	202.2079	16	16	217	10.85	-83.137999999999	26.7320000000001	87.3299883659665	59.9399413065255	66.8583477826855	62.4709327520543	64.6052486048387
219	413.7845	202.4781	16	16	218	10.9	-13.8460000000009	5.40400000000034	14.8632073254742	49.63388927361	66.0069452143375	64.8760370075919	63.6681652981564
220	414.8282	202.3081	16	16	219	10.95	20.874	-3.40000000000032	21.1490868833622	54.5554613692575	53.4252905969343	66.2639453533947	66.4238783388214
221	417.9843	201.9224	16	16	220	11	63.1220000000008	-7.71399999999971	63.5916085659114	40.2570481637621	48.0549572877536	68.9893523156059	67.4472297518196
222	422.2	202.729	16	16	221	11.05	84.3139999999994	16.1320000000001	85.8434157055735	45.7985144264329	45.502954726968	71.6589141687496	67.733772999005
223	422.9911	202.6935	16	16	222	11.1	15.8220000000006	-0.710000000000264	15.8379223384893	46.9106398873431	38.7181765144282	72.3796228037115	67.3318125676909
224	425.094	203.0228	16	16	223	11.15	42.0579999999995	6.58599999999979	42.5705386388281	46.4760253018971	43.3161306901998	73.1611697958498	67.759830699637
225	424.0548	203.8616	16	16	224	11.2	-20.7839999999999	16.7760000000004	26.7097141879131	36.4504480846785	52.7077788682767	65.9205466531706	69.3261732120172
226	426.9579	204.8629	16	16	225	11.25	58.0619999999999	20.0259999999997	61.4185356386814	37.1793048650943	59.7926490931731	60.8772533288796	70.7839792290327
227	426.2871	206.5179	16	16	226	11.3	-13.4159999999997	33.1	35.7155296194806	40.8337469539666	65.2564264315658	64.3146214444724	70.5986412916383
228	425.3228	206.6558	16	16	227	11.35	-19.2860000000007	2.75800000000004	19.4822062405681	58.5049178492104	77.9008978247375	61.3279910996734	71.0423617525985
229	428.3633	206.556	16	16	228	11.4	60.8100000000002	-1.99599999999975	60.84274908319	73.1092728844491	80.3153943773621	65.7957100373176	70.8713079706348
230	433.9201	205.0653	16	16	229	11.45	111.136	-29.8140000000001	115.065568664132	94.062404778453	78.415802709407	70.767830421105	68.7677288211508
231	440.5214	203.7971	16	16	230	11.5	132.026000000001	-25.3640000000001	134.440310814875	118.622490784381	73.6995493700057	70.3214470576747	67.828002268756
232	447.4583	202.694	16	16	231	11.55	138.738	-22.0620000000002	140.4811890895	119.797041800758	83.1262881619767	68.7779633750101	65.8992722852854
233	454.4622	203.9415	16	16	232	11.6	140.078	24.95	142.282636270207	98.3266875696036	83.9378056849186	70.3835595945549	63.1811422512345
234	457.7712	204.3633	16	16	233	11.65	66.1800000000005	8.43600000000038	66.7155041650745	74.2898258555624	88.2752893844354	72.4450218867641	63.426428705611
235	457.614	204.0111	16	16	234	11.7	-3.14400000000091	-7.04400000000021	7.7137975083618	72.1901715455004	88.8278819739333	76.6949693790099	61.3093014209568
236	457.186	203.4411	16	16	235	11.75	-8.55999999999995	-11.3999999999999	14.2560022446686	49.2531205854565	80.8502450221763	77.3801788698967	59.5949583526846
237	463.5012	201.9058	16	16	236	11.8	126.304	-30.7060000000001	129.982917539191	56.7535369681132	72.2995003184545	77.4107169266611	61.037344789307
238	462.1657	201.5587	16	16	237	11.85	-26.7099999999994	-6.94200000000023	27.5973814699868	79.3290763782629	62.8662213643723	79.6137907531428	62.0864186801246
239	467.2923	200.6253	16	16	238	11.9	102.532	-18.6679999999996	104.217586078358	87.4106641887903	64.574649396166	76.8665789336778	63.0218667300467
240	461.2769	200.2121	16	16	239	11.95	-120.308	-8.26400000000035	120.591494559111	72.4088290914085	74.9741360486129	71.2715122889069	66.8859083536654
241	458.944532154542	201.637030324213	16	16	240	12	-46.6473569091602	28.4986064842599	54.6639412973056	76.4793221432881	81.0608083697876	66.6666522219062	69.0655358773785
242	460.253	204.0543	16	16	241	12.05	26.1693569091597	48.3453935157405	54.9737420522815	72.3957618242188	71.6951456913454	60.1396304018212	69.2710125113504
243	459.333812366106	206.268586250042	16	16	242	12.1	-18.3837526778802	44.2857250008399	47.9498467293847	70.6191957189628	75.2897758213669	53.9826616987576	70.5265894996252
244	455.4129	207.7459	16	16	243	12.15	-78.4182473221199	29.54627499916	83.7997844830114	74.7109525507848	65.4578684829203	53.6916876153722	71.0492270639649
245	449.9307	208.8148	16	16	244	12.2	-109.644	21.3779999999997	111.708664032831	70.9814622912824	53.7151426038805	56.698056188743	71.6575265381104
246	446.8106	210.9061	16	16	245	12.25	-62.4019999999996	41.8260000000004	75.1227254564155	74.1002294994458	52.483059421636	58.3126633764896	71.3696901036091
247	445.0417	211.3184	16	16	246	12.3	-35.3780000000006	8.24599999999975	36.3262907547693	58.5199751416218	47.9797604851879	57.7600681341417	70.7862802145459
248	441.9498	212.0496	16	16	247	12.35	-61.8380000000002	14.624	63.5436827702017	36.8110894887981	45.0991020331428	62.8448462605758	70.5073618524918
249	441.9306	212.3439	16	16	248	12.4	-0.383999999999105	5.88599999999985	5.89851269389137	30.2551662924872	42.8087258345785	60.2480234227758	69.7043296843699
250	441.821	212.458	16	16	249	12.45	-2.19200000000001	2.28200000000015	3.16423576871268	24.9780586790934	38.4219763288732	63.0039862862258	67.175091712727
251	440.0293	213.5859	16	16	250	12.5	-35.834000000001	22.5580000000002	42.3431094748612	16.0979745668399	35.5645183831916	67.8096246970822	64.9483038967731
252	440.5222	213.6499	16	16	251	12.55	9.8580000000004	1.27999999999986	9.94075268780023	27.0974765275353	43.8249905769379	69.7640616476906	61.6723993746705
253	440.4341	214.603	16	16	252	12.6	-1.76199999999994	19.0620000000001	19.1432622089341	40.0328631689482	50.3999166997847	70.6696194046956	58.4246720243547
254	443.4199	215.1995	16	16	253	12.65	59.7159999999997	11.9299999999998	60.8960224973681	40.873870473896	55.0381783626312	69.6534322411657	56.8211466956693
255	445.8033	217.6131	16	16	254	12.7	47.6679999999999	48.272	67.8411689757775	62.6719224747824	72.2928299685711	66.6200836972109	57.0798760403325
256	447.9868	218.4188	16	16	255	12.75	43.6700000000008	16.114	46.5481459995999	84.7018588327296	83.1361899725284	65.3592013373216	56.9092928631584
257	453.6447	220.249	16	16	256	12.8	113.158	36.6039999999998	118.931012692232	82.9788801977272	91.5483628101934	64.1618435024307	54.2813843618954
258	456.779686422335	225.90262923717	16	16	257	12.85	62.6997284466995	113.0725847434	129.29294399867	104.552796768194	96.2401367762483	61.4009329518409	54.0335118852685
259	455.1007	227.9062	16	16	258	12.9	-33.5797284466992	40.0714152566002	52.2811293223563	125.398509471161	96.4981386477529	62.542080435062	53.2775986977053
260	448.8053	221.7781	16	16	259	12.95	-125.908000000001	-122.562	175.710751828112	120.424803145604	94.8181910655486	63.0786711365471	54.6717157818302
261	441.4445	220.1494	16	16	260	13	-147.216	-32.5739999999996	150.776709514434	107.778414719767	95.1538842914516	63.22995557164	58.083678761244
262	436.84	221.1075	16	16	261	13.05	-92.0900000000006	19.1619999999995	94.0624810644504	110.017397097778	84.4986964279236	63.2051683475198	60.4404302573058
263	433.5414	221.2789	16	16	262	13.1	-65.9719999999993	3.42800000000011	66.0610018694835	85.0835853629032	72.4019492038971	62.8666823499518	61.9631146623175
264	431.079	219.2765	16	16	263	13.15	-49.248	-40.0479999999999	63.4760412124133	64.9092591117423	70.0459825074927	59.9506057759663	63.0318436822935
265	428.7689	220.3612	16	16	264	13.2	-46.2020000000007	21.694	51.0416931537352	48.5725897102427	53.864512304523	57.4616958919219	63.1306647057308
266	426.2764	220.244	16	16	265	13.25	-49.849999999999	-2.34399999999994	49.9050782586291	37.025483688027	43.3237211707516	55.5059223498273	63.4533592354205
267	425.66	220.3002	16	16	266	13.3	-12.328	1.1239999999998	12.3791340569524	30.074567917207	34.8619738848462	50.8027005896491	66.2945741146582
268	425.2737	220.1451	16	16	267	13.35	-7.72600000000011	-3.10199999999952	8.32547175840497	22.6454392461427	29.4932279236553	45.2221775099612	69.2646572849876
269	424.7095	221.4657	16	16	268	13.4	-11.2840000000006	26.4119999999997	28.7214623583131	21.738183229761	23.4030729041798	46.3071739726348	76.3248907440352
270	424.6288	220.7756	16	16	269	13.45	-1.61399999999958	-13.802	13.8960497984139	21.1513580594496	20.1052007182951	46.3394452774346	81.4651639297294
271	424.3317	223.0245	16	16	270	13.5	-5.94200000000001	44.9779999999998	45.3687981767204	21.9609721592837	15.857960408203	48.3577328254058	82.6836901304285
272	424.7994	223.0899	16	16	271	13.55	9.35399999999959	1.30800000000022	9.44500820539574	16.7315778911526	17.1067047513747	51.1167988669209	86.5535215758875
273	425.0378	223.6608	16	16	272	13.6	4.76800000000026	11.4179999999999	12.3735422575752	17.5649621904476	18.0424058160254	53.2566099199394	90.2733264242082
274	425.0302	223.5323	16	16	273	13.65	-0.152000000000498	-2.57000000000005	2.57449101765774	9.97773758664502	22.5683654377768	56.4102551234214	89.4881450032102
275	424.1399	223.3805	16	16	274	13.7	-17.8059999999994	-3.0359999999996	18.0629712948887	13.0620514432998	38.8143782503463	59.6412457142508	89.1973900198449
276	424.3401	223.0674	16	16	275	13.75	4.00399999999991	-6.2620000000004	7.43267515770764	14.1238394727671	53.39174448006	61.5475171335195	93.5584544902058
277	424.1206	224.2912	16	16	276	13.8	-4.38999999999965	24.4760000000002	24.8665774886696	28.405152984401	67.3716238489956	68.4273047268858	97.490516768329
278	423.6345	223.5527	16	16	277	13.85	-9.72200000000043	-14.7700000000003	17.6824824049119	60.0637943102451	77.0199919162235	77.1283816181344	96.9364073004015
279	422.9964	219.9091	16	16	278	13.9	-12.7620000000002	-72.8719999999998	73.9810585758272	96.8057513734749	89.417437342663	90.1077010530084	100.903074674845
280	422.4162	211.1104	16	16	279	13.95	-11.6039999999998	-175.974	176.356177924109	121.681196254691	99.1772907102064	99.8516567229117	105.712521943431
281	425.1402	201.9497	16	16	280	14	54.4799999999998	-183.214	191.142460473857	139.91614435968	107.237073858836	102.137424689217	110.134442306187
282	429.0432	195.5896	16	16	281	14.05	78.0600000000004	-127.202	149.243801894753	150.429721700925	119.747904702397	109.901874804255	114.11271352595
283	433.4471	192.3911	16	16	282	14.1	88.0779999999993	-63.9699999999999	108.857222929854	138.290787110168	136.214357420243	117.679970498465	117.100918070274
284	439.0309	189.4149	16	16	283	14.15	111.676	-59.5240000000001	126.548945282053	117.668396344197	157.64703666824	119.025684230454	118.635017908999
285	444.4191	187.3146	16	16	284	14.2	107.764000000001	-42.0059999999995	115.661504970323	117.814613150102	160.888935195477	120.933084147768	119.132921296787
286	446.3689	183.3685	16	16	285	14.25	38.9959999999996	-78.922	88.0305066440037	132.512570480807	150.883104898374	131.610986630584	118.487735049828
287	449.2338	176.4386	16	16	286	14.3	57.2979999999995	-138.598	149.974885924277	164.864351635555	152.432125759515	144.178332947009	118.606788806885
288	455.4764	169.7936	16	16	287	14.35	124.852000000001	-132.9	182.347009583377	183.487083280786	158.339949080706	148.650637090842	119.656246290281
289	460.024701401561	156.114546786726	16	16	288	14.4	90.9660280312198	-273.58106426548	288.307851055793	184.097813452551	148.633931118245	155.498975377056	120.863539997447
290	463.5861	146.3021	16	16	289	14.45	71.2279719687797	-196.24893573452	208.775163196481	187.049638368928	142.68887758533	165.085598609427	122.942588122874
291	465.864	150.2457	16	16	290	14.5	45.5579999999998	78.8720000000001	91.0841575028281	184.167327680604	155.984899402333	171.911151786968	124.570520595751
292	459.091212713653	154.933192711195	16	16	291	14.55	-135.455745726939	93.7498542239001	164.73401050616	132.403510600936	168.608761191621	177.108628184978	127.269655849225
293	450.8617	156.6008	16	16	292	14.6	-164.590254273061	33.3521457760997	167.93545614176	101.890671889873	161.08691676144	180.945226220608	129.911170584956
294	449.3934	156.7352	16	16	293	14.65	-29.366	2.68799999999999	29.4887656574499	127.871985352114	153.350914085872	180.859780694576	132.665249434569
295	451.3133	158.7878	16	16	294	14.7	38.3980000000008	41.0520000000002	56.210969641166	150.167884014314	169.282262023377	178.624596879323	134.771108698848
296	462.297676768245	157.589585433313	16	16	295	14.75	219.6875353649	-23.96429133374	220.990724814035	138.006505842276	192.939198675563	175.427952966136	136.797145279129
297	475.743504640198	154.436101318054	16	16	296	14.8	268.91655743906	-63.0696823051801	276.213503817159	174.298317570809	201.785130610442	168.786272886884	138.065189053351
298	480.9053	153.0053	16	16	297	14.85	103.23590719604	-28.6160263610799	107.128565281569	236.67385215688	203.550503360511	162.184110962428	139.821444602788
299	470.737584391829	155.809764432603	16	16	298	14.9	-203.35431216342	56.08928865206	210.947824300114	258.006411999011	213.085630270907	151.619378941887	143.140295469818
300	452.9949	160.7006	16	16	299	14.95	-354.85368783658	97.8167113479401	368.088642571524	253.40237720657	214.560316173317	146.033519522837	150.78163617396
301	437.169635280585	164.937707040769	16	16	300	15	-316.505294388299	84.7421408153798	327.653524024689	269.094500878746	194.87100652994	147.003616502285	160.544667388122
302	424.905543136538	168.077643280555	16	16	301	15.05	-245.281842880941	62.7987247957202	253.193329854953	251.872942971005	168.963784582147	144.637436894195	158.431224699111
303	415.884217582537	170.25113079177	16	16	302	15.1	-180.426511080019	43.4697502243	185.589183642451	192.446780189753	163.281305163416	142.142370671448	163.375159052298
304	409.787252633257	171.588891646828	16	16	303	15.15	-121.9392989856	26.7552171011596	124.840034761409	131.735601060868	149.887843797901	146.304814638685	169.749831558889
305	406.296242303376	172.221647918141	16	16	304	15.2	-69.8202065976204	12.6551254262603	70.9578286652627	84.5251919577237	122.784777022297	148.609133249928	174.199880345804
306	405.092780607568	172.280121678122	16	16	305	15.25	-24.0692339161603	1.16947519961968	24.0976283802653	57.4681094480857	101.068034329008	141.983303927674	175.423956788334
307	405.858461560511	171.895034999183	16	16	306	15.3	15.31361905886	-7.70173357877979	17.1412843392316	47.9027446247965	87.4897431779473	131.952045159693	172.379201970769
308	408.27487917688	171.197109953737	16	16	307	15.35	48.3283523273803	-13.95850090892	50.3037710942602	53.1227738548412	80.7342379823857	130.992252114734	171.787632998988
309	412.023627471353	170.317068614197	16	16	308	15.4	74.9749658894598	-17.6008267907997	77.0132106449627	70.4004675971482	79.5239990064624	130.781615562581	168.083426944984
310	416.786300458605	169.385633052975	16	16	309	15.45	95.2534597450403	-18.6287112244401	97.0579748154864	90.4542943981708	82.6579503265386	136.477673738494	165.812804494993
311	422.244492153312	168.533525342484	16	16	310	15.5	109.16383389414	-17.04215420982	110.4860970918	104.000366516686	89.0956013254091	149.178182989276	166.808326993864
312	428.079796570152	167.891467555137	16	16	311	15.55	116.706088336799	-12.84115574694	117.410418344344	111.145253388128	94.94030573724	139.753821213244	168.876608767444
313	433.9738077238	167.590181763346	16	16	312	15.6	117.88022307296	-6.02571583582005	118.034131686834	112.193126798236	98.7031990660526	145.805091883987	174.965550654994
314	439.608119628932	167.760390039524	16	16	313	15.65	112.68623810264	3.40416552355975	112.737645002176	107.79073505367	111.675387327261	158.639882423201	178.525907434362
315	444.664326300226	168.532814456084	16	16	314	15.7	101.12413342588	15.4484883312	102.297341866025	99.4263170763092	150.170570454691	169.775163812285	184.904951268772
316	448.824021752356	170.038177085439	16	16	315	15.75	83.1939090425999	30.1072525871001	88.474138368971	93.4060316154195	197.288331649544	175.419960610532	188.427562302379
317	451.7688	172.4072	16	16	316	15.8	58.8955649528805	47.3804582912197	75.5883284575402	112.205521266394	192.01789924854	175.972131054654	182.829340023209
318	449.9373	176.4042	16	16	317	15.85	-36.6300000000001	79.9400000000003	87.9327043823858	188.148014111146	210.875945785589	181.391155035548	180.88963529023
319	442.1609	183.2142	16	16	318	15.9	-155.527999999999	136.2	206.735093257047	286.785928245419	237.75576583994	184.547474948082	176.843133694518
320	465.787898198912	187.967997326916	16	16	319	15.95	472.539963978239	95.0759465383197	482.009806089786	284.609481420772	256.892377298032	185.592089467149	168.710698770191
321	494.7377	190.7502	16	16	320	16	578.996036021761	55.6440534616803	581.663709040334	328.345859955758	261.744319895654	186.613037485443	162.242583812408
322	495.6883	193.8427	16	16	321	16.05	19.0120000000002	61.85	64.7060943343052	363.306010413487	257.003956372068	193.115780640693	157.765521534745
323	481.730356140302	200.183605379445	16	16	322	16.1	-279.158877193961	126.8181075889	306.61459705732	325.636740484918	264.079111005043	207.788730638541	153.718019435869
324	464.750895647204	208.879692140396	16	16	323	16.15	-339.589209861959	173.92173521902	381.53584554569	236.70271154589	257.419562568904	210.747000230039	151.495879401447
325	453.2218	217.9723	16	16	324	16.2	-230.581912944081	181.85215719208	293.663456446941	229.398431323364	221.013608479607	221.200769287617	151.428730229515
326	451.4826	224.5975	16	16	325	16.25	-34.7839999999997	132.504	136.993564345191	199.812362054327	175.937743321342	234.871820677083	150.923016933393
327	452.2903	225.7523	16	16	326	16.3	16.1540000000002	23.0959999999999	28.1846932216762	151.53311472432	194.213662032847	233.706634886725	151.947084046996
328	459.900807331325	227.995491191145	16	16	327	16.35	152.2101466265	44.8638238229	158.684250712138	116.390476474296	204.701515491492	230.787018465726	152.674145322248
329	466.8919	227.5239	16	16	328	16.4	139.821853373501	-9.4318238228999	140.139608895654	115.172775096795	183.738234620138	222.904651826456	151.397770950234
330	468.4655	221.8402	16	16	329	16.45	31.472	-113.674	117.950265196819	159.028892742329	185.509161277201	200.943723801887	149.646136230325
331	474.8189	220.2671	16	16	330	16.5	127.067999999999	-31.4620000000002	130.905057457685	209.590668928657	207.999321458512	175.30698463554	148.390106826724
332	464.782329685275	213.030739027481	16	16	331	16.55	-200.7314062945	-144.72721945038	247.46528144935	215.943354515956	210.409313401382	175.777221856247	146.974821460839
333	446.489348254229	203.613556654902	16	16	332	16.6	-365.859628620919	-188.34364745158	411.493131643776	254.627846080107	197.494925926408	161.630946987752	145.967164797936
334	438.4309	200.6239	16	16	333	16.65	-161.16896508458	-59.7931330980401	171.903036832147	300.825867820229	188.389741084007	144.351876379692	145.198020872533
335	451.545594191408	209.013609641239	16	16	334	16.7	262.29388382816	167.79419282478	311.372723017575	261.789734060435	180.873839124168	133.082296646745	143.30362509253
336	466.5627	219.1085	16	16	335	16.75	300.34211617184	201.89780717522	361.895166158297	185.39918292416	174.676225949737	126.426073256254	141.690620470659
337	466.1689	221.6929	16	16	336	16.8	-7.87599999999998	51.6880000000003	52.2846126503777	160.836127652059	157.340781679648	127.922037039339	140.338224135602
338	464.7031	221.8746	16	16	337	16.85	-29.316	3.63399999999956	29.540375962401	107.119832168229	118.560378484011	123.957135608949	138.633561904317
339	462.356394979754	221.155575578818	16	16	338	16.9	-46.9341004049204	-14.3804884236397	49.0877604716449	48.5265840792448	104.965518139246	118.248066952386	134.195410751893
340	460.4912	222.2038	16	16	339	16.95	-37.3038995950799	20.96448842364	42.7912455984251	52.8918292988609	80.6554320162883	113.700182993501	123.305398603187
341	459.906	225.6002	16	16	340	17	-11.7039999999997	67.928	68.9289257133752	51.7215740438625	44.8528250539955	110.167176168004	110.43002565935
342	456.2624	224.9255	16	16	341	17.05	-72.8719999999998	-13.494	74.1108387484582	49.0949086264322	45.4347606772951	100.833862280984	112.10551994592
343	456.5164	226.0824	16	16	342	17.1	5.07999999999925	23.1380000000001	23.689099687409	54.1910318643475	50.4193452914893	84.1455989573319	110.065056657739
344	454.9	226.8692	16	16	343	17.15	-32.328	15.736	35.9544333844937	41.1790660287462	48.1063928207644	79.6490415150278	101.966149445764
345	451.5693	226.1215	16	16	344	17.2	-66.6139999999996	-14.9540000000002	68.2718617880013	37.9776920557293	46.5265268628348	65.4064808974427	96.9508613758403
346	451.4199	226.2444	16	16	345	17.25	-2.98800000000028	2.45800000000031	3.86909653536885	49.117116539116	45.6581263862716	48.5094202642354	95.5546737219952
347	451.3069	223.3414	16	16	346	17.3	-2.25999999999999	-58.0600000000004	58.1039688833736	47.1178770150967	44.3269428823201	46.9698133844784	96.386091693782
348	447.828	225.2526	16	16	347	17.35	-69.5780000000002	38.2240000000002	79.3862221043428	38.862021861322	49.7308194306527	46.4801053429086	93.1894936074856
349	447.217	224.1075	16	16	348	17.4	-12.2199999999998	-22.9020000000003	25.9582357643968	50.1371867437971	54.3325648908099	45.4861696773306	89.8960055745149
350	448.5656	224.1602	16	16	349	17.45	26.9720000000007	1.05400000000031	26.9925860191282	50.676193708911	50.157529778597	45.6670734044864	87.1512549965102
351	450.4036	226.5467	16	16	350	17.5	36.7599999999993	47.7299999999997	60.244920947744	50.3445223221894	52.1660154744754	45.5530666831608	84.1017164653558
352	452.8068	228.4084	16	16	351	17.55	48.0640000000005	37.2340000000003	60.799003708943	61.5472527665231	48.5048660916617	48.4338180355937	78.4338793502333
353	455.9534	230.6894	16	16	352	17.6	62.9319999999996	45.6200000000001	77.727865170735	61.453037695872	42.540865394328	58.4991663277255	69.9082002097929
354	458.5972	233.8213	16	16	353	17.65	52.876	62.638	81.9718879860651	54.1948442051537	42.8659465338967	59.5804225118369	69.2321182797339
355	459.7928	234.3949	16	16	354	17.7	23.9120000000003	11.472	26.5215106658729	46.3335384744124	44.807619946138	60.8194261049358	62.3526066103837
356	460.9614	234.6573	16	16	355	17.75	23.3720000000005	5.24799999999971	23.9539534941525	34.7372084664666	45.44800698005	64.6832741877367	55.3813998830325
357	461.8228	234.0148	16	16	356	17.8	17.2279999999989	-12.8499999999997	21.4924750552363	24.1846403012703	52.5406931888674	64.8501463482254	55.7664608910667
358	461.0401	234.6166	16	16	357	17.85	-15.6539999999995	12.0359999999999	19.7462151310064	28.1622021964039	67.2675132247983	62.4218516060225	56.1345987280309
359	462.4926	234.4644	16	16	358	17.9	29.0499999999997	-3.04399999999987	29.2090471600835	36.7011697549463	64.828280132864	61.543944196644	55.9607356471442
360	464.5969	233.4864	16	16	359	17.95	42.0860000000005	-19.5600000000002	46.409320141541	58.7478479033223	71.4813224312746	60.6023269995189	56.0305208644002
361	465.9368	236.5376	16	16	360	18	26.798	61.0239999999999	66.6487912868642	99.7978179831299	77.200532900998	58.0362567627072	56.2162867373802
362	469.1561	242.2835	16	16	361	18.05	64.3859999999995	114.918	131.725865797117	105.471919964458	81.1954266047891	56.0338964194826	57.5860391374746
363	474.4761	252.1959	16	16	362	18.1	106.4	198.248	224.996065530044	114.800442666145	82.302837817717	55.6708014622539	59.0968916514946
364	472.4269	254.2181	16	16	363	18.15	-40.9839999999997	40.444	57.5795570667227	117.69989604705	80.2219418593913	58.81519504444	60.6109802594732
365	468.4799	251.7548	16	16	364	18.2	-78.9400000000001	-49.2660000000001	93.0519336499786	103.643005306256	76.3970340528999	59.2987323233247	60.6162636784537
366	465.8112	248.6987	16	16	365	18.25	-53.374	-61.1219999999997	81.146058191387	64.8078576523041	70.6245065453644	62.2533795018295	60.9272986034268
367	463.2948	246.9365	16	16	366	18.3	-50.3279999999995	-35.2440000000001	61.4414120931474	54.9719637543248	59.5270996500978	64.563108397655	60.7079073950207
368	461.845196660351	246.413640947524	16	16	367	18.35	-28.99206679298	-10.4571810495202	30.8203272602849	37.9936254396546	44.0740896997095	65.7890921131531	62.4562164029189
369	461.463124643258	246.588067585399	16	16	368	18.4	-7.64144034185961	3.48853275750002	8.40008757682622	23.5491170436789	52.802109956016	66.4353016169578	63.280435356714
370	461.710934295991	246.912203749511	16	16	369	18.45	4.95619305465993	6.48272328224039	8.16024207662744	15.4111939939396	47.1161422153748	66.393968324314	64.4006548737379
371	462.150975965815	246.838473275749	16	16	370	18.5	8.80083339647967	-1.47460947523996	8.92351621150875	23.3403217471148	47.306226102661	66.8795067915996	63.8956652976926
372	462.3456	245.8193	16	16	371	18.55	3.89248068369966	-20.3834655149802	20.7517968444509	50.6322561577072	47.9307901905208	66.7382602393555	63.5785850933528
373	461.0082	242.5597	16	16	372	18.6	-26.748	-65.1920000000001	70.4659660261606	56.238658991095	49.2753464085892	59.6946169752636	62.4278182590821
374	457.1169	236.4508	16	16	373	18.65	-77.826	-122.178	144.859759629788	71.0633351616431	52.6486613745243	61.6415380071095	60.6999737347966
375	457.9702	234.855	16	16	374	18.7	17.0659999999998	-31.9159999999999	36.1922562435667	80.450386387102	56.3909025957281	60.4131012519716	60.5733755942961
376	457.9895	230.7027	16	16	375	18.75	0.386000000000877	-83.0459999999999	83.0468970642491	75.2103710700635	63.1345070378347	57.171323019117	61.4038965210341
377	461.3692	230.5253	16	16	376	18.8	67.5939999999991	-3.54800000000012	67.6870529717455	54.6650665913413	73.9494208286132	56.5656684418159	61.6002988141361
378	459.9801	232.2484	16	16	377	18.85	-27.7819999999997	34.4620000000003	44.265889440968	56.5431462003611	75.3151442508179	62.4905811998153	61.4674254649311
379	461.8227	233.2696	16	16	378	18.9	36.8520000000001	20.4239999999999	42.1332372361773	55.2056789140264	70.4809660582029	65.0169265167841	61.773462241216
380	462.3415	235.4889	16	16	379	18.95	10.376	44.3860000000001	45.5826542886656	67.4484552701244	73.7100602885683	68.1989827479569	61.5133207135842
381	464.162	238.8449	16	16	380	19	36.4099999999996	67.1199999999999	76.3595606325754	75.4199174315722	67.0364199355729	69.755073832678	61.3167481246192
382	469.7081	242.1281	16	16	381	19.05	110.922	65.6639999999999	128.900934752236	86.2968655250645	65.200546693111	71.1232737672231	58.9082416339348
383	473.6862	240.7619	16	16	382	19.1	79.5619999999997	-27.3239999999998	84.123200248207	90.8769743767756	75.7058159910415	69.1848350559104	56.120419001457
384	478.4816	241.3036	16	16	383	19.15	95.9080000000006	10.8339999999998	96.5179777036388	78.8671609571194	77.3851916590439	62.5847524251531	57.1509906833571
385	481.520463299689	242.881630751902	16	16	384	19.2	60.7772659937802	31.5606150380404	68.4831985472211	62.9526381160976	80.0070629001858	61.8480188652674	56.9398872486115
386	482.2076	242.4424	16	16	385	19.25	13.7427340062197	-8.78461503804033	16.3104935342948	75.9917145505108	76.3756406275212	60.5544135402387	58.8970490282873
387	480.3205	240.8543	16	16	386	19.3	-37.7420000000006	-31.7619999999999	49.3283205471263	68.4735177930234	68.297126705833	58.6374892306172	62.9623552499745
388	475.3013	246.3813	16	16	387	19.35	-100.383999999999	110.54	149.318582420273	69.1371514235961	63.0545258610029	57.1457588167092	66.2801877164236
389	472.8155	247.963	16	16	388	19.4	-49.7160000000008	31.6339999999997	58.9269939162016	73.8841202979229	54.6885387921033	57.1116228654742	67.9884080720952
390	471.2912	251.2134	16	16	389	19.45	-30.4859999999996	65.0080000000003	71.8013667000846	73.6416152955684	49.9859774419665	56.6326731028544	72.6160677334713
391	471.9818	253.0928	16	16	390	19.5	13.8120000000004	37.5880000000001	40.0453379059288	50.1173371714949	54.0724071449044	55.7539894576388	74.9270958022464
392	472.3207	255.4746	16	16	391	19.55	6.77799999999934	47.636	48.115795535354	40.9035597911832	52.0744317681235	51.078223028514	76.0816232536921
393	471.9521	257.016	16	16	392	19.6	-7.3720000000003	30.8280000000002	31.6971917999058	30.8348034603369	38.5857016423768	52.5462210276504	76.0221638317405
394	472.1481	256.4037	16	16	393	19.65	3.92000000000053	-12.2460000000001	12.8581070146428	34.2606939918859	36.8380540719044	52.6604433596047	73.5248729943449
395	472.7148	257.3147	16	16	394	19.7	11.3340000000005	18.22	21.457585045853	30.5072482406785	33.2582833055229	53.4666732452515	73.8503975762423
396	475.3285	256.1567	16	16	395	19.75	52.2739999999999	-23.1600000000003	57.1747905636742	27.0540661132587	35.1323382877564	60.6227750374576	73.4266920161723
397	473.8628	256.2279	16	16	396	19.8	-29.3140000000005	1.42399999999952	29.348566779317	32.7725483526256	33.859319351195	69.359042058133	72.5931395443309
398	473.4041	255.6709	16	16	397	19.85	-9.1739999999993	-11.1399999999998	14.4312811628068	35.681763150709	42.0379161942979	70.0697942330319	72.5489898483039
399	475.247	256.6191	16	16	398	19.9	36.8579999999997	18.9640000000003	41.450518211477	36.0039825836269	50.6323479271062	70.9598896274062	72.4883792921778
400	477.0265	256.8912	16	16	399	19.95	35.5899999999997	5.44200000000046	36.00365903627	37.2113904617115	56.9473690485364	77.0331527189857	71.940919726427
401	479.1883	258.8827	16	16	400	20	43.2360000000006	39.8299999999995	58.7858877282635	57.0217662753371	67.1731429300108	80.0991177718148	70.5348817271142
402	480.7643	259.6868	16	16	401	20.05	31.5199999999993	16.0820000000001	35.3856061697402	68.4921475015868	86.6436523481425	81.0399727401612	67.7323968863031
403	485.031	263.4273	16	16	402	20.1	85.3340000000003	74.8099999999999	113.483160230935	78.2129749463639	101.553886823687	82.8594926075707	68.0739155000149
404	488.0452	267.3413	16	16	403	20.15	60.2840000000003	78.2799999999997	98.8024243427255	98.3423032763948	105.081725182908	84.4649935635367	68.2317114264754
405	488.7158	271.5182	16	16	404	20.2	13.4119999999996	83.5379999999998	84.6077962601553	136.075914234573	120.808022132448	85.8527762872172	69.4581967598404
406	491.9488	278.8048	16	16	405	20.25	64.6600000000001	145.732	159.432529378418	146.086007372037	125.065897255873	86.2989704921059	70.4042823449959
407	494.512095262943	289.710285998782	16	16	406	20.3	51.2659052588594	218.10971997564	224.053660960634	141.671302864229	128.220626129127	86.5487898580446	69.9189220514453
408	494.7536	297.8834	16	16	407	20.35	4.83009474114056	163.46228002436	163.533625918251	163.403069318533	123.681069020844	87.9522208798986	67.660007607115
409	490.9314	298.2137	16	16	408	20.4	-76.4440000000002	6.60600000000045	76.7289018036883	151.789491235351	118.297639199967	87.8651357188813	66.7246138508262
410	481.3519	296.9436	16	16	409	20.45	-191.59	-25.4020000000003	193.266628531674	120.365338023681	114.758183525898	87.2491663499996	67.5503577834311
411	477.0087	299.5558	16	16	410	20.5	-86.8640000000005	52.2439999999995	101.36463896251	101.27613066965	105.424798054201	85.3157739965896	67.3481470010015
412	474.1014	301.2134	16	16	411	20.55	-58.1459999999993	33.152	66.9328949022819	94.9239755357051	86.4539273679467	84.3865707440921	66.6768011813779
413	470.6996	301.0809	16	16	412	20.6	-68.0360000000007	-2.64999999999986	68.0875891480973	66.1132977332628	74.3505549361103	83.6016099723794	66.8945255243711
414	468.6492	302.0035	16	16	413	20.65	-41.0079999999994	18.4519999999998	44.9681261339622	59.0601048730505	70.6485462548546	83.8029794933461	68.4116294363855
415	467.3842	299.8929	16	16	414	20.7	-25.2999999999997	-42.2119999999995	49.2132395194621	52.5425167122123	53.6903105675507	85.4497202744294	70.3331375283569
416	465.3309	297.3032	16	16	415	20.75	-41.0660000000007	-51.7939999999999	66.0986746614487	47.4249792025703	45.5656507373061	80.1857896525341	70.4016325729177
417	465.9261	295.6924	16	16	416	20.8	11.9040000000007	-32.2159999999997	34.3449540980913	46.3731169740042	40.552515359057	70.4788020447576	69.9508133883673
418	465.3216	293.6552	16	16	417	20.85	-12.0900000000006	-40.7440000000008	42.4999015998871	41.2673234018387	43.5221509239152	65.2502209811981	70.4200462657898
419	464.4712	291.8611	16	16	418	20.9	-17.0079999999996	-35.8819999999992	39.7088149911317	32.0711966015618	49.3083197867251	62.4893380742462	71.8431941830494
420	464.1471	290.7221	16	16	419	20.95	-6.48199999999974	-22.7800000000002	23.6842716586347	28.5625140059016	56.1412570229608	58.0675628478764	73.0035525119539
421	463.664	289.8398	16	16	420	21	-9.66200000000072	-17.6459999999997	20.1180406600644	39.6193226452601	54.9467812508673	54.5971762301881	73.6456386291114
422	464.4701	290.0763	16	16	421	21.05	16.1220000000003	4.72999999999956	16.8015411197903	52.243522599446	54.5036767215685	52.3136296225947	75.2605800369754
423	467.9118	293.5489	16	16	422	21.1	68.8340000000005	69.452	97.7839447966795	71.015190644083	56.1498870262859	50.9295584411715	74.6862539099409
424	471.8483	296.8563	16	16	423	21.15	78.7299999999993	66.1479999999995	102.829814762061	77.8223659001729	54.3301298936379	52.3582653092343	73.7135388003014
425	476.9792	299.7224	16	16	424	21.2	102.618	57.3220000000003	117.542611881819	80.4448394372355	62.4448151282021	54.8134987694966	72.7705258390732
426	478.5588	301.9216	16	16	425	21.25	31.5920000000006	43.9840000000004	54.1539169405138	72.6804514073118	63.6287017230701	54.5042946537295	70.1573545105002
427	478.601	300.4265	16	16	426	21.3	0.843999999999596	-29.9020000000007	29.9139088051034	56.4167371878297	64.0747438861325	53.35283691869	66.1857750098262
428	480.5157	302.6682	16	16	427	21.35	38.2939999999996	44.8340000000007	58.962004647061	53.8744396123213	58.3369659584279	52.887871651681	63.8247254180924
429	479.9081	301.7807	16	16	428	21.4	-12.1519999999998	-17.7499999999998	21.511243664651	49.4350375459674	55.4082108317436	55.8212526472174	63.5095869114208
430	481.3279	296.7351	16	16	429	21.45	28.3960000000002	-100.912000000001	104.831124004277	47.7046483350295	53.4857405160324	58.7579386739081	59.9142756267852
431	482.8568	296.2708	16	16	430	21.5	30.5780000000004	-9.2859999999996	31.9569066087445	43.993480509544	54.0618080565916	61.9755032616333	57.9989855499714
432	483.8186	296.7237	16	16	431	21.55	19.2359999999996	9.05799999999999	21.2619627504139	54.3996844756574	52.2019971158115	66.1345893298586	56.5830371340536
433	485.8349	296.5965	16	16	432	21.6	40.326	-2.54400000000032	40.4061655196333	53.0970414197435	49.625856277076	65.7708978475024	55.9968453066347
434	488.665	298.9442	16	16	433	21.65	56.6020000000003	46.9540000000006	73.5422634952181	58.6885785672158	57.3123754007969	63.6240981072566	55.7982032446871
435	493.4063	297.6457	16	16	434	21.7	94.8259999999993	-25.9700000000009	98.3179087247075	56.6993458965935	55.0710622196142	60.0913314037171	55.1718785358158
436	495.2276	300.0242	16	16	435	21.75	36.4260000000002	47.5700000000006	59.9145923461061	55.258232044608	60.3223048001964	60.1289193684662	53.8873672882858
437	495.0301	299.494	16	16	436	21.8	-3.94999999999982	-10.6039999999996	11.3157993973024	60.2250663259364	68.1944347735847	61.8927479748948	55.3241568849751
438	493.7714	298.4117	16	16	437	21.85	-25.1739999999995	-21.6460000000006	33.200596259706	57.0450830194848	73.204829736577	62.3992298549867	56.0967799719752
439	498.687	298.5897	16	16	438	21.9	98.3119999999997	3.55999999999995	98.3764349018602	61.956031033177	71.8399853827696	64.5298357485953	56.4755451814614
440	502.223508677118	296.474299335999	16	16	439	21.95	70.7301735423596	-42.3080132800203	82.4179921924496	79.6895236505759	66.6969222914018	61.760988405694	57.6999702752098
441	502.688164675046	292.276470718726	16	16	440	22	9.29311995855983	-83.9565723454598	84.4693324145669	91.1514274285459	66.1960306803409	61.4007948697547	57.7994466443716
442	501.151138335451	287.519456742091	16	16	441	22.05	-30.7405267919	-95.1402795326999	99.9832624842968	83.4549044396028	71.583498833978	60.8524446455124	58.6703461896748
443	498.6826	283.7265	16	16	442	22.1	-49.37076670902	-75.8591348418202	90.5101151495562	76.3487615633188	75.1726034328974	61.0641321720979	57.8068518572548
444	496.181089939658	282.080103452793	16	16	443	22.15	-50.0302012068391	-32.9279309441392	59.8938199571442	70.4360303275047	71.7472960963937	59.2381411801398	56.1433662934378
445	493.858628142577	282.399811526543	16	16	444	22.2	-46.4492359416204	6.39416147499901	46.8872778110297	63.4774740173802	68.4509145917737	55.530258302135	53.605462075111
446	491.755604526205	284.164429013755	16	16	445	22.25	-42.0604723274403	35.2923497442407	54.9056762354966	59.1937794372488	62.479284939313	53.2704399228422	53.4844549543785
447	489.912409007991	286.852760706933	16	16	446	22.3	-36.8639103642795	53.7666338635597	65.190480933674	60.0396877531846	53.5104545174401	57.2954768512602	54.9372524044226
448	488.369431505384	289.943611398583	16	16	447	22.35	-30.8595500521403	61.8170138330004	69.0916422488995	60.5530676202287	48.9234346076189	59.3056882922695	55.1460333589421
449	487.167061935833	292.915785881209	16	16	448	22.4	-24.0473913910205	59.4434896525195	64.123361536823	54.5225395511213	46.63629697751	57.1298377157055	56.906106192731
450	486.345690216786	295.248088947318	16	16	449	22.45	-16.4274343809393	46.6460613221807	49.4541771462503	43.5434350175001	44.3635943128681	56.6420018765115	55.3736955763412
451	485.945706265692	296.419325389413	16	16	450	22.5	-7.99967902187973	23.4247288418999	24.7530358899598	38.6530897779889	40.3448491653435	53.62339002711	54.7702358477817
452	486.0075	295.9083	16	16	451	22.55	1.23587468615938	-10.2205077882604	10.2949582655677	33.2329062018355	43.0074548685423	51.2061030494909	55.4701782822401
453	486.383088812831	293.7081322095	16	16	452	22.6	7.51177625661967	-44.0033558100004	44.6399160513436	28.1741210055075	43.4387731516416	49.8428058670072	60.0571165340606
454	486.171	291.8692	16	16	453	22.65	-4.24177625661969	-36.77864419	37.0224436560561	26.1671587795656	42.5123793350173	48.662634479619	63.2805213185179
455	484.96377476008	291.912806891001	16	16	454	22.7	-24.1445047983996	0.872137820020953	24.1602511646102	42.4714747195845	44.8330891612492	47.1195927465049	62.7006271413037
456	485.0835	291.1867	16	16	455	22.75	2.39450479840002	-14.522137820021	14.7182247602503	48.2244565252943	44.7674951149069	46.8399905402907	65.1120487566676
457	488.0755	287.7048	16	16	456	22.8	59.8399999999992	-69.6379999999999	91.8165379656622	51.791852468199	48.9017515815417	47.9817568339503	66.906392740294
458	490.839716889342	285.29030712339	16	16	457	22.85	55.2843377868408	-48.2898575321997	73.4048250798927	61.4920573169908	50.7621771263955	47.8928368628974	66.4991566914799
459	493.5818	285.3601	16	16	458	22.9	54.8416622131595	1.3958575321999	54.8594233705795	63.3678314502482	50.688971981728	49.2823766368667	65.8290149749019
460	496.7408	287.1545	16	16	459	22.95	63.1799999999998	35.8879999999999	72.6612754085694	55.332028443499	49.8755911801416	48.9864027469885	65.1744171715474
461	497.846436383716	286.675706509033	16	16	460	23	22.1127276743209	-9.57586981934014	24.0970954265369	53.2998977274966	53.3351319152379	48.1396768258088	63.8702625647781
462	497.15829487198	284.187223899854	16	16	461	23.05	-13.7628302347207	-49.7696521835792	51.6375229319164	49.5860914952571	52.9560587993584	50.0879119189679	62.7369388553471
463	495.857880924254	281.304779340747	16	16	462	23.1	-26.0082789545197	-57.64889118214	63.2441714998808	38.2591250432924	52.3469005741533	59.0501008960232	61.4638889989841
464	495.1267	279.6441	16	16	463	23.15	-14.6236184850795	-33.2135868149408	36.2903922093819	43.3024323802276	56.0523739387161	67.322901456896	60.6664743609268
465	495.6885	280.2155	16	16	464	23.2	11.235999999999	11.4280000000008	16.0264431487462	50.5800891552178	53.1397163327278	69.8709959804724	60.4138481371818
466	497.0058	282.2998	16	16	465	23.25	26.3460000000009	41.6859999999997	49.3136321112126	51.3939034208099	51.5118585367107	76.953657590493	59.5634467362344
467	499.8163	285.6869	16	16	466	23.3	56.2099999999998	67.7419999999995	88.0258068068672	62.518656382175	51.274072256394	76.5173086293278	58.4319222290432
468	502.6821	287.4518	16	16	467	23.35	57.3159999999996	35.2980000000002	67.3132428278416	68.0203076221632	67.338024665651	73.6926250906904	57.2120464317557
469	502.9697	292.0385	16	16	468	23.4	5.75199999999995	91.7340000000002	91.9141570162074	59.7212846931938	83.956830932064	74.5281922340983	56.2293040270338
470	502.914142921457	294.214525856803	16	16	469	23.45	-1.11114157085922	43.5205171360599	43.5346993486871	51.9680553575703	89.8664007808032	73.7068324665834	55.6351631240059
471	502.586	294.427	16	16	470	23.5	-6.56285842914031	4.24948286394056	7.8185174663655	83.282145910492	100.572183265748	74.1171351024463	55.5585228153703
472	502.528	296.8893	16	16	471	23.55	-1.15999999999985	49.2459999999994	49.2596601287498	105.395005481953	100.078558459297	74.2677746612033	55.5582575711466
473	506.431581880877	307.38081187292	16	16	472	23.6	78.0716376175394	209.8302374584	223.88369559245	111.712493939443	95.0383496072275	73.0849721309611	56.5781220700424
474	509.4139	317.0555	16	16	473	23.65	59.6463623824604	193.4937625416	202.478454873512	141.423081838302	93.0040105294806	72.6703142422345	57.0693272190632
475	505.7768	317.9935	16	16	474	23.7	-72.7420000000006	18.7599999999998	75.1221416361387	148.189061561024	94.2739486004389	73.7081035278588	58.354026975836
476	497.9695	318.4132	16	16	475	23.75	-156.146	8.39400000000069	156.371456960661	106.794553303963	96.7224116681819	72.2869029321782	59.0287283474072
477	493.8437	317.9259	16	16	476	23.8	-82.5159999999994	-9.74600000000009	83.0895587423588	80.6130155770082	97.2614770660127	68.8820876241361	57.7260026638798
478	493.4569	317.174	16	16	477	23.85	-7.73599999999988	-15.0380000000007	16.9111543071435	76.8354032614345	78.8319195962712	66.5312560006139	59.2977758586063
479	491.7483	320.3183	16	16	478	23.9	-34.1720000000009	62.8860000000009	71.5707662387387	52.0217414980614	61.3837975524051	63.176231417201	61.2130955838331
480	490.5179	322.8465	16	16	479	23.95	-24.6079999999995	50.5639999999994	56.23408005827	46.3338925710011	57.5498062749143	62.2839235010234	61.0164690515638
481	490.7803	324.4402	16	16	480	24	5.24800000000027	31.8740000000003	32.3031481437958	50.8692858885795	44.0016225986082	62.9773688049317	65.8261886990689
482	490.5751	327.165	16	16	481	24.05	-4.10399999999981	54.4960000000003	54.6503141070574	42.1545795278019	37.685616788975	61.0286032233254	72.2221982001191
483	490.0946	329.0852	16	16	482	24.1	-9.61000000000013	38.4039999999993	39.5881208950355	38.2642092883942	38.0241623940003	54.1061432440617	78.8053324078347
484	491.1668	328.1852	16	16	483	24.15	21.4440000000002	-17.9999999999995	27.9972344348507	35.9815036991551	33.3484523049214	46.8157529812304	84.7423164799666
485	490.4237	329.8675	16	16	484	24.2	-14.8620000000005	33.646	36.7822288612315	29.0373410069489	30.2938984016079	46.8370579711996	88.486563830024
486	490.6754	330.8812	16	16	485	24.25	5.03400000000056	20.2739999999994	20.8896201976001	25.1790388994212	29.2323259416816	41.1037991043214	88.994475812061
487	489.9349	330.2144	16	16	486	24.3	-14.8099999999999	-13.3359999999993	19.9295006460267	24.5423250820409	24.7957293806382	38.9346966984317	87.1164935880971
488	490.3732	329.2991	16	16	487	24.35	8.76599999999939	-18.306	20.2966103573969	22.3235875148215	29.3803668918521	44.9029266265222	86.5226096612856
489	489.2548	329.8362	16	16	488	24.4	-22.3680000000002	10.7420000000002	24.8136653479491	22.4831481842081	32.2477084100557	47.8979989335678	85.6408363132508
490	489.8214	328.6835	16	16	489	24.45	11.3319999999999	-23.0540000000008	25.6885410251348	20.5541177543274	36.1243096674848	48.3261056365443	85.6654111229804
491	488.8181	328.2721	16	16	490	24.5	-20.0659999999993	-8.22799999999916	21.6874235445329	33.581694884283	38.2059756100346	57.5352422956915	86.1827475423516
492	489.0511	328.7305	16	16	491	24.55	4.66000000000008	9.16799999999967	10.2843484966231	39.9530917380706	40.1837766078884	70.1766217390349	87.0445627788178
493	493.3065	328.3574	16	16	492	24.6	85.1080000000002	-7.46200000000044	85.4344960071752	49.925031820148	51.7816908590441	84.5256926847083	82.7813773160446
494	496.1399	328.33	16	16	493	24.65	56.6679999999997	-0.548000000000002	56.6706496168869	53.9288030358611	62.4475455622142	96.8143187176987	95.7652245318722
495	499.8463	327.601	16	16	494	24.7	74.1279999999995	-14.5799999999997	75.5482414355219	59.8134354614494	66.3583128714808	103.265024132189	111.643930891014
496	501.6159	326.4978	16	16	495	24.75	35.3920000000005	-22.0640000000003	41.7062796230981	69.9816868338051	85.8381586497013	105.702048691944	109.696222368204
497	501.6423	324.5126	16	16	496	24.8	0.527999999999338	-39.7039999999993	39.707510624565	84.9419993863578	115.557514097432	105.350899552058	109.405169078683
498	502.3329	317.7339	16	16	497	24.85	13.8120000000004	-135.574	136.275752868954	82.7915939228136	139.671018477565	106.513963321957	110.520364219484
499	504.0118	311.3783	16	16	498	24.9	33.578	-127.112	131.47221237965	117.747514263542	161.380929025342	108.105441209301	109.894434206887
500	500.7873	311.6929	16	16	499	24.95	-64.4899999999996	6.29199999999969	64.7962141178012	171.301592733414	170.405738596894	109.046898744937	109.49549941156
501	490.765329689532	315.782576409037	16	16	500	25	-200.43940620936	81.7935281807399	216.485881326738	209.360350121324	173.198121773853	109.388126279771	110.095404925461
502	476.486213134743	321.480249834029	16	16	501	25.05	-285.582331095779	113.95346849984	307.477902973927	237.819858664325	170.518022496228	113.06052233431	113.367284233504
503	461.283790012582	327.438898342007	16	16	502	25.1	-304.04846244322	119.17297015956	326.569539808503	258.019883270974	161.24623578487	111.456611388027	119.068458412162
504	448.4919	332.3115	16	16	503	25.15	-255.837800251641	97.4520331598603	273.769755094658	228.648729284164	153.763336856387	144.714696082514	124.673118672965
505	440.671029779652	335.060145580687	16	16	504	25.2	-156.41740440696	54.9729116137394	165.796337151044	169.734452259042	151.735484618394	176.450803810829	127.828142457654
506	437.288254057023	335.883376679339	16	16	505	25.25	-67.6555144525798	16.46462197304	69.6301113926895	113.132121448417	132.938093909842	178.288645632086	129.346512817749
507	437.037294543303	335.288847596875	16	16	506	25.3	-5.01919027439953	-11.8905816492804	12.9065178483134	69.7068150484484	110.563530571189	179.875641458933	132.16509376588
508	438.611872949682	333.784212634214	16	16	507	25.35	31.4915681275795	-30.0926992532197	43.5578857553797	45.451085965814	83.2422042984905	176.137801812445	134.79655023004
509	440.70571098735	331.877126092277	16	16	508	25.4	41.8767607533607	-38.1417308387392	56.6432230948155	37.2274585355189	128.048463139687	171.890869480206	136.543275823967
510	442.012530367499	330.075242271983	16	16	509	25.45	26.1363876029793	-36.037676405881	44.5176917378716	51.392608883336	182.495869024764	170.664893186575	137.523614768217
511	441.226052801319	328.886215474251	16	16	510	25.5	-15.7295513235999	-23.7805359546394	28.5119742412142	53.3522871485642	183.379169490319	162.65556755523	137.877650042491
512	437.04	328.8177	16	16	511	25.55	-83.7210560263793	-1.37030948502002	83.7322695873991	186.390111230925	189.233260421639	156.557946727972	137.799151831849
513	437.1826	326.1537	16	16	512	25.6	2.85199999999918	-53.2799999999997	53.3562770815203	319.540652083714	191.029367840021	153.611224139616	136.203321629458
514	468.76070887893	308.677205215259	16	16	513	25.65	631.562177578601	-349.52989569482	721.832343506618	329.530880445119	190.018402104024	152.531918628232	136.05576765776
515	500.8781	293.5219	16	16	514	25.7	642.3478224214	-303.10610430518	710.270396001816	327.073911959942	189.594301754756	152.391260783118	136.185423736186
516	503.196	296.6871	16	16	515	25.75	46.3580000000002	63.3039999999994	78.4631160482423	328.706448531477	192.373041200618	152.990976943554	137.939189695833
517	503.3644	300.2555	16	16	516	25.8	3.36799999999926	71.3679999999999	71.447427161515	193.646692977124	202.552362884756	158.979287979702	140.238972331377
518	503.2126	297.1833	16	16	517	25.85	-3.0359999999996	-61.4440000000002	61.5189599391929	59.6479514257984	223.980243980741	163.079137138123	139.656098583945
519	501.5815	295.5241	16	16	518	25.9	-32.6220000000001	-33.184	46.5335657348543	55.2152019561169	177.015374116778	164.981110438633	138.866690591662
520	500.2265	294.0343	16	16	519	25.95	-27.1000000000004	-29.796	40.2766882451875	78.0308138095692	122.286652541472	166.000330791497	NA
521	499.1238	291.4443	16	16	520	26	-22.0539999999994	-51.7999999999995	56.2993686998347	119.254039430005	122.602784396789	166.36717380521	NA
522	498.519974370675	282.187699117605	16	16	521	26.05	-12.0765125865	-185.1320176479	185.525486428777	160.384055256431	128.725315537764	162.537781329388	NA
523	499.050402720262	268.8164614545	16	16	522	26.1	10.60856699174	-267.424753262101	267.635088041373	184.925353657146	135.128906436225	160.950031870889	NA
524	501.3967	256.4275	16	16	523	26.15	46.9259455947599	-247.779229089999	252.183644866983	189.990366837461	139.943818773241	127.396839233005	NA
525	505.1236	249.1805	16	16	524	26.2	74.538	-144.94	162.983180248761	179.419817265959	142.406359828238	95.9200436615433	NA
526	507.5352	245.888	16	16	525	26.25	48.2319999999993	-65.8499999999998	81.6244346014103	151.003773442445	140.361306409803	97.589733759581	NA
527	511.7089	240.7319	16	16	526	26.3	83.4740000000011	-103.122	132.672738571269	119.503582290052	122.52319977402	100.602303203821	NA
528	515.895301728757	236.053855179603	16	16	527	26.35	83.728034575139	-93.5608964079398	125.554868923801	99.8873659993306	97.919819761036	103.174395355444	NA
529	519.270791120682	232.73450277207	16	16	528	26.4	67.5097878385009	-66.3870481506603	94.682689105018	90.7322459821447	77.7783043492328	105.842511703118	NA
530	521.727542325383	230.614342497883	16	16	529	26.45	49.1350240940187	-42.4032054837397	64.902098795155	65.6265822820806	69.5534347816145	NA	NA
531	523.15772949247	229.533874077523	16	16	530	26.5	28.6037433417414	-21.6093684072001	35.8488345154806	44.8358660796271	72.5766831223731	NA	NA
532	523.453526771551	229.333597231473	16	16	531	26.55	5.91594558161887	-4.00553692100004	7.1444200709484	36.0530264084137	72.4792908698773	NA	NA
533	522.507108312235	229.854011680214	16	16	532	26.6	-18.9283691863193	10.4082889748202	21.6012879115335	39.2195035638985	71.2198842746622	NA	NA
534	520.210648264132	230.935617144227	16	16	533	26.65	-45.9292009620594	21.6321092802599	50.7684907489512	54.4211202626015	71.7412046329943	NA	NA
535	516.456320776851	232.418913343995	16	16	534	26.7	-75.0865497456198	29.6659239953601	80.7344845725785	79.331999457674	NA	NA	NA
536	511.1363	234.1444	16	16	535	26.75	-106.400415537021	34.5097331200998	111.856918008996	97.6039024696973	NA	NA	NA
537	504.9067	236.2783	16	16	536	26.8	-124.592	42.6780000000002	131.698816046311	107.429382857575	NA	NA	NA
538	500.2481	239.4717	16	16	537	26.85	-93.1719999999996	63.8679999999999	112.96080297165	NA	NA	NA	NA
539	495.7261	241.5929	16	16	538	26.9	-90.440000000001	42.4239999999998	99.8958926883391	NA	NA	NA	NA
540	NA	NA	16	16	539	26.95	NA	NA	NA	NA	NA	NA	NA
541	NA	NA	16	16	540	27	NA	NA	NA	NA	NA	NA	NA
542	NA	NA	16	16	541	27.05	NA	NA	NA	NA	NA	NA	NA
543	NA	NA	16	16	542	27.1	NA	NA	NA	NA	NA	NA	NA
544	NA	NA	16	16	543	27.15	NA	NA	NA	NA	NA	NA	NA
545	NA	NA	16	16	544	27.2	NA	NA	NA	NA	NA	NA	NA
546	NA	NA	16	16	545	27.25	NA	NA	NA	NA	NA	NA	NA
547	NA	NA	16	16	546	27.3	NA	NA	NA	NA	NA	NA	NA
548	NA	NA	16	16	547	27.35	NA	NA	NA	NA	NA	NA	NA
549	NA	NA	16	16	548	27.4	NA	NA	NA	NA	NA	NA	NA
550	NA	NA	16	16	549	27.45	NA	NA	NA	NA	NA	NA	NA
551	NA	NA	16	16	550	27.5	NA	NA	NA	NA	NA	NA	NA
552	NA	NA	16	16	551	27.55	NA	NA	NA	NA	NA	NA	NA
553	NA	NA	16	16	552	27.6	NA	NA	NA	NA	NA	NA	NA
554	NA	NA	16	16	553	27.65	NA	NA	NA	NA	NA	NA	NA
555	NA	NA	16	16	554	27.7	NA	NA	NA	NA	NA	NA	NA
556	NA	NA	16	16	555	27.75	NA	NA	NA	NA	NA	NA	NA
557	NA	NA	16	16	556	27.8	NA	NA	NA	NA	NA	NA	NA
558	NA	NA	16	16	557	27.85	NA	NA	NA	NA	NA	NA	NA
559	NA	NA	16	16	558	27.9	NA	NA	NA	NA	NA	NA	NA
560	NA	NA	16	16	559	27.95	NA	NA	NA	NA	NA	NA	NA
561	NA	NA	16	16	560	28	NA	NA	NA	NA	NA	NA	NA
562	NA	NA	16	16	561	28.05	NA	NA	NA	NA	NA	NA	NA
563	NA	NA	16	16	562	28.1	NA	NA	NA	NA	NA	NA	NA
564	NA	NA	16	16	563	28.15	NA	NA	NA	NA	NA	NA	NA
565	NA	NA	16	16	564	28.2	NA	NA	NA	NA	NA	NA	NA
566	NA	NA	16	16	565	28.25	NA	NA	NA	NA	NA	NA	NA
567	NA	NA	16	16	566	28.3	NA	NA	NA	NA	NA	NA	NA
568	NA	NA	16	16	567	28.35	NA	NA	NA	NA	NA	NA	NA
569	NA	NA	16	16	568	28.4	NA	NA	NA	NA	NA	NA	NA
570	NA	NA	16	16	569	28.45	NA	NA	NA	NA	NA	NA	NA
571	NA	NA	16	16	570	28.5	NA	NA	NA	NA	NA	NA	NA
572	NA	NA	16	16	571	28.55	NA	NA	NA	NA	NA	NA	NA
573	NA	NA	16	16	572	28.6	NA	NA	NA	NA	NA	NA	NA
574	NA	NA	16	16	573	28.65	NA	NA	NA	NA	NA	NA	NA
575	NA	NA	16	16	574	28.7	NA	NA	NA	NA	NA	NA	NA
576	NA	NA	16	16	575	28.75	NA	NA	NA	NA	NA	NA	NA
577	NA	NA	16	16	576	28.8	NA	NA	NA	NA	NA	NA	NA
578	NA	NA	16	16	577	28.85	NA	NA	NA	NA	NA	NA	NA
579	NA	NA	16	16	578	28.9	NA	NA	NA	NA	NA	NA	NA
580	NA	NA	16	16	579	28.95	NA	NA	NA	NA	NA	NA	NA
581	NA	NA	16	16	580	29	NA	NA	NA	NA	NA	NA	NA
582	NA	NA	16	16	581	29.05	NA	NA	NA	NA	NA	NA	NA
583	NA	NA	16	16	582	29.1	NA	NA	NA	NA	NA	NA	NA
584	NA	NA	16	16	583	29.15	NA	NA	NA	NA	NA	NA	NA
585	NA	NA	16	16	584	29.2	NA	NA	NA	NA	NA	NA	NA
586	NA	NA	16	16	585	29.25	NA	NA	NA	NA	NA	NA	NA
587	NA	NA	16	16	586	29.3	NA	NA	NA	NA	NA	NA	NA
588	NA	NA	16	16	587	29.35	NA	NA	NA	NA	NA	NA	NA
589	NA	NA	16	16	588	29.4	NA	NA	NA	NA	NA	NA	NA
590	NA	NA	16	16	589	29.45	NA	NA	NA	NA	NA	NA	NA
591	NA	NA	16	16	590	29.5	NA	NA	NA	NA	NA	NA	NA
592	NA	NA	16	16	591	29.55	NA	NA	NA	NA	NA	NA	NA
593	NA	NA	16	16	592	29.6	NA	NA	NA	NA	NA	NA	NA
594	NA	NA	16	16	593	29.65	NA	NA	NA	NA	NA	NA	NA
595	NA	NA	16	16	594	29.7	NA	NA	NA	NA	NA	NA	NA
596	NA	NA	16	16	595	29.75	NA	NA	NA	NA	NA	NA	NA
597	NA	NA	16	16	596	29.8	NA	NA	NA	NA	NA	NA	NA
598	NA	NA	16	16	597	29.85	NA	NA	NA	NA	NA	NA	NA
599	NA	NA	16	16	598	29.9	NA	NA	NA	NA	NA	NA	NA
600	NA	NA	16	16	599	29.95	NA	NA	NA	NA	NA	NA	NA
601	NA	NA	16	16	600	30	NA	NA	NA	NA	NA	NA	NA
