# Supplementary material for: An automated feeding system for the African killifish reveals the impact of diet on lifespan and allows scalable assessment of associative learning
Source: eLife. 2022 Nov 10;11:e69008. doi: 10.7554/eLife.69008 (PMC9788828; doi:10.7554/eLife.69008)
Supplement: Figure 6—source data 3. [file elife-69008-fig6-data3.zip › Filtered and Interpolated Trajectories with Kinematics/t21_REC000 DLC_likelihood-euclidean-filtered_splines-interpolated_kinematics_02_resnet50_TrainAllTheThingsJun28shuffle1_1030000.csv]

	x2	y2	fishnum	recording_num	bodyparts_coords	seconds	velocity_x	velocity_y	velocity_xy	velocity_xy_5frame	velocity_xy_10frame	velocity_xy_20frame	velocity_xy_40frame
1	279.507415771484	199.101440429688	21	0	0	0	0	0	0	NA	NA	NA	NA
2	276.417953491211	214.15894317627	21	0	1	0.05	-61.7892456054597	301.150054931639	307.4235945041	NA	NA	NA	NA
3	273.328491210938	229.216445922852	21	0	2	0.1	-61.7892456054597	301.15005493164	307.423594504101	203.351616770703	NA	NA	NA
4	275.457824707031	238.700088500977	21	0	3	0.15	42.5866699218602	189.6728515625	194.394997556222	226.542665647255	NA	NA	NA
5	277.301086425781	248.910842895508	21	0	4	0.2	36.865234375	204.21508789062	207.515897289093	189.991893540268	153.163462756352	NA	NA
6	279.174468994141	254.397598266602	21	0	5	0.25	37.4676513672	109.73510742188	115.95524438276	147.133698465462	159.636884705997	NA	NA
7	281.357818603516	260.236206054688	21	0	6	0.3	43.6669921875	116.77215576172	124.669733969166	130.276429229489	134.664573680265	NA	NA
8	282.650421142578	264.709838867188	21	0	7	0.35	25.8520507812398	89.47265625	93.1326191300688	102.975308742	107.896203455878	NA	NA
9	283.735107421875	270.107360839844	21	0	8	0.4	21.6937255859398	107.950439453119	110.108651376355	92.7311037647395	92.7188107856124	NA	NA
10	284.627319335938	273.5439453125	21	0	9	0.45	17.8442382812602	68.7316894531205	71.0102948516522	79.3372538202615	76.078368838162	93.8580829470597	NA
11	284.782867431641	276.776916503906	21	0	10	0.5	3.11096191406023	64.6594238281205	64.7342194964552	68.6587084462931	67.2708198846807	96.0308979713107	NA
12	285.046813964844	279.649841308594	21	0	11	0.55	5.27893066405909	57.4584960937591	57.7004842467762	55.1611923417362	56.883320422035	91.1687070418337	NA
13	284.812103271484	281.622924804688	21	0	12	0.6	-4.69421386720001	39.4616699218807	39.7398922602273	49.1814289343238	49.4139786481924	87.3760090005824	NA
14	283.498687744141	283.301116943359	21	0	13	0.65	-26.2683105468591	33.5638427734193	42.6210708535701	41.810536004622	39.1906515389144	89.2347408067241	NA
15	282.501861572266	285.098815917969	21	0	14	0.7	-19.9365234375	35.9539794922	41.11147781459	34.4293870238085	34.5527031377676	90.4221949657533	NA
16	282.232452392578	286.466522216797	21	0	15	0.75	-5.38818359376023	27.3541259765602	27.8797548479465	30.1692488500917	32.4249112366241	94.4970699148638	NA
17	281.600830078125	287.292419433594	21	0	16	0.8	-12.6324462890602	16.5179443359398	20.7947393427087	23.2201107360927	47.6728404034025	96.9178529886965	NA
18	280.679382324219	287.323150634766	21	0	17	0.85	-18.4289550781205	0.614624023440911	18.4392013916431	19.9239773412115	66.8558145452872	98.7401609323009	NA
19	280.503845214844	287.675628662109	21	0	18	0.9	-3.5107421875	7.04956054685908	7.87538028357516	23.0392864686263	85.7506708278357	98.2189012689972	NA
20	280.295776367188	288.889465332031	21	0	19	0.95	-4.16137695311932	24.2767333984409	24.6308108401841	60.9162937829965	104.766021093344	99.8996087531436	117.32715652171
21	278.656127929688	290.315185546875	21	0	20	1	-32.79296875	28.5144042968795	43.4563004850203	103.542380240483	121.723319945047	98.0229064657286	118.395285634082
22	272.722869873047	298.989013671875	21	0	21	1.05	-118.66516113282	173.4765625	210.17977591456	148.281230919579	136.952385555358	108.190586546295	112.722163784887
23	268.455337524414	309.752349853516	21	0	22	1.1	-85.3506469726597	215.26672363282	231.569633679074	189.608064845477	148.066343216409	119.256296226189	107.049041935692
24	264.187805175781	320.515686035156	21	0	23	1.15	-85.3506469726597	215.2667236328	231.569633679055	220.407353421467	157.24715099908	126.538626486574	104.201635010194
25	263.286590576172	332.043762207031	21	0	24	1.2	-18.0242919921807	230.5615234375	231.264980469677	212.988477327719	165.24651436852	130.035332720173	101.026205591374
26	260.154327392578	341.406341552734	21	0	25	1.25	-62.6452636718795	187.251586914059	197.45274336497	192.590306192336	163.620901694833	132.687488866634	100.139792495213
27	259.293579101562	350.017700195312	21	0	26	1.3	-17.2149658203205	172.22717285156	173.08539544582	166.213071078581	168.708332689187	136.269106663035	99.0355171593912
28	257.001861572266	356.077789306641	21	0	27	1.35	-45.8343505859193	121.201782226581	129.578778002158	140.884963891562	171.656777907091	137.942258266251	98.7196696945468
29	255.095733642578	360.683074951172	21	0	28	1.4	-38.1225585937602	92.1057128906193	99.6834581102797	106.834449968199	167.326582145312	140.936099338171	97.9794214235458
30	253.927551269531	365.782196044922	21	0	29	1.45	-23.3636474609403	101.982421875	104.624444534581	124.428188050655	155.304644347001	140.79623009636	98.2166320656618
31	253.292327880859	366.984741210938	21	0	30	1.5	-12.7044677734398	24.0509033203205	27.2001737481541	150.723249621845	143.651657788221	140.759673296853	98.6107445916582
32	240.796806335449	370.757675170898	21	0	31	1.55	-249.9104309082	75.4586791991994	261.054085858103	168.440093212044	135.585827770712	134.275620527939	99.1807004988962
33	228.301284790039	374.530609130859	21	0	32	1.6	-249.9104309082	75.4586791992199	261.054085858109	169.72432480244	127.818173316092	126.722074870801	100.199671205798
34	219.447479248047	377.727783203125	21	0	33	1.65	-177.07611083984	63.9434814453205	188.26767606127	180.468865608244	124.625047677262	119.168529213663	101.146612447866
35	214.259490966797	379.705810546875	21	0	34	1.7	-103.759765625	39.560546875	111.045602486564	146.743467490768	116.345945824201	111.630216216995	102.131293515909
36	211.126495361328	382.266204833984	21	0	35	1.75	-62.6599121093795	51.2078857421795	80.922877777173	104.91309701034	117.898444898872	105.782515075561	103.446767658118
37	206.53840637207	382.819702148438	21	0	36	1.8	-91.7617797851602	11.0699462890807	92.4270952707234	80.81000214248	99.8429083666916	101.153181330086	104.939367187958
38	203.97966003418	383.252624511719	21	0	37	1.85	-51.1749267578	8.65844726561932	51.902233455967	62.9675668459613	81.7873718345119	98.6991784567927	106.490855166575
39	200.59489440918	383.113830566406	21	0	38	1.9	-67.6953125	-2.77587890625909	67.7522017219726	55.3280241895009	71.0104762820144	97.7399415780943	108.306438672893
40	199.552764892578	382.788696289062	21	0	39	1.95	-20.8425903320398	-6.50268554688068	21.8334260039704	52.9423492426153	67.9557880869891	96.5336553781801	109.703136415296
41	197.560394287109	383.559448242188	21	0	40	2	-39.8474121093801	15.4150390625205	42.7251644948712	58.6616466586842	67.9133723629013	99.1985827175879	110.629196916578
42	194.110379094663	381.486405745797	21	0	41	2.05	-69.0003038489203	-41.4608499278199	80.4987205362951	61.2109504215487	66.7205348894602	90.1708144514975	107.387170532121
43	190.660363902216	379.413363249406	21	0	42	2.1	-69.0003038489397	-41.4608499278199	80.4987205363117	72.9440093280169	69.580183597493	81.1430461854077	103.610397703552
44	187.21034870977	377.340320753015	21	0	43	2.15	-69.0003038489203	-41.4608499278199	80.4987205362951	80.4987205363017	70.8548354789269	75.7545984091589	99.8336248749831
45	183.760333517323	375.267278256624	21	0	44	2.2	-69.0003038489397	-41.4608499278199	80.4987205363117	80.4987205363051	76.7213649321594	74.2272543116463	96.064468376649
46	180.310318324877	373.194235760233	21	0	45	2.25	-69.0003038489203	-41.4608499278199	80.4987205362951	80.4987205363018	80.4987205363034	74.2060464496024	93.1406178059321
47	176.86030313243	371.121193263842	21	0	46	2.3	-69.0003038489397	-41.4608499278211	80.4987205363122	80.4987205363051	80.4987205363034	73.6096277128818	90.8259509331944
48	173.410287939984	369.048150767451	21	0	47	2.35	-69.0003038489203	-41.4608499278199	80.4987205362951	80.4987205363018	80.4987205363034	75.0394520668982	89.5989494965478
49	169.960272747537	366.97510827106	21	0	48	2.4	-69.0003038489397	-41.4608499278199	80.4987205363117	80.4987205363051	80.4987205363034	75.6767780076151	89.1193310571986
50	166.510257555091	364.902065774669	21	0	49	2.45	-69.0003038489203	-41.4608499278199	80.4987205362951	80.4987205363017	80.4987205363034	78.6100427342314	88.5161879572416
51	163.060242362644	362.829023278278	21	0	50	2.5	-69.0003038489397	-41.4608499278199	80.4987205363117	80.498720536305	80.4987205363034	80.4987205363034	89.8486516269453
52	159.610227170198	360.755980781887	21	0	51	2.55	-69.0003038489203	-41.4608499278199	80.4987205362951	80.4987205363017	80.4987205363034	80.4987205363034	85.3347674939003
53	156.160211977751	358.682938285496	21	0	52	2.6	-69.0003038489397	-41.4608499278199	80.4987205363117	80.498720536305	80.4987205363034	80.4987205363034	80.8208833608552
54	152.710196785305	356.609895789105	21	0	53	2.65	-69.0003038489203	-41.4608499278199	80.4987205362951	80.4987205363017	80.4987205363034	80.4987205363029	78.126659472731
55	149.260181592858	354.536853292714	21	0	54	2.7	-69.0003038489397	-41.4608499278199	80.4987205363117	80.498720536305	80.4987205363034	80.4987205363029	77.3629874239745
56	145.810166400412	352.463810796323	21	0	55	2.75	-69.0003038489203	-41.4608499278199	80.4987205362951	80.4987205363017	80.4987205363034	80.4987205363029	77.3523834929528
57	142.360151207965	350.390768299932	21	0	56	2.8	-69.0003038489397	-41.4608499278199	80.4987205363117	80.498720536305	80.4987205363033	80.4987205363029	77.0541741245923
58	138.910136015519	348.317725803541	21	0	57	2.85	-69.0003038489203	-41.4608499278199	80.4987205362951	80.4987205363017	80.4987205363034	80.4987205363029	77.7690863016007
59	135.460120823072	346.24468330715	21	0	58	2.9	-69.0003038489397	-41.4608499278199	80.4987205363117	80.498720536305	80.4987205363024	80.4987205363029	78.0877492719589
60	132.010105630626	344.171640810759	21	0	59	2.95	-69.0003038489203	-41.4608499278199	80.4987205362951	80.4987205363017	80.4987205363024	80.4987205363031	79.5543816352672
61	128.560090438179	342.098598314368	21	0	60	3	-69.0003038489397	-41.4608499278199	80.4987205363117	80.498720536305	80.4987205363024	80.4987205363027	80.498720536303
62	125.110075245733	340.025555817977	21	0	61	3.05	-69.0003038489201	-41.4608499278199	80.4987205362949	80.4987205362997	80.4987205363024	80.4987205363031	80.4987205363032
63	121.660060053286	337.952513321586	21	0	62	3.1	-69.00030384894	-41.4608499278199	80.4987205363119	80.498720536303	80.4987205363024	80.4987205363027	80.498720536303
64	118.21004486084	335.879470825196	21	0	63	3.15	-69.0003038489201	-41.4608499278006	80.4987205362849	80.4987205362997	80.4987205363024	80.4987205363031	80.4987205363032
65	114.760029668393	333.806428328805	21	0	64	3.2	-69.00030384894	-41.4608499278199	80.4987205363119	80.4987205363031	80.4987205363029	80.4987205363027	80.498720536303
66	111.310014475947	331.733385832414	21	0	65	3.25	-69.0003038489201	-41.4608499278199	80.4987205362949	80.4987205362997	80.498720536302	80.4987205363032	80.4987205363032
67	107.8599992835	329.660343336023	21	0	66	3.3	-69.00030384894	-41.4608499278199	80.4987205363119	80.4987205363051	80.4987205363029	80.4987205363027	80.498720536303
68	104.409984091054	327.587300839632	21	0	67	3.35	-69.0003038489201	-41.4608499278199	80.4987205362949	80.4987205363027	80.498720536302	80.4987205363032	82.0808657637646
69	100.959968898607	325.514258343241	21	0	68	3.4	-69.00030384894	-41.4608499278199	80.4987205363119	80.4987205363044	80.4987205363039	80.4987205363027	83.6630109912257
70	97.5099537061607	323.44121584685	21	0	69	3.45	-69.000303848926	-41.4608499278199	80.4987205363	80.4987205363027	80.4987205363031	80.4987205363031	83.9648875268429
71	94.0599385137142	321.368173350459	21	0	70	3.5	-69.00030384893	-41.4608499278199	80.4987205363034	80.4987205363044	80.4987205363039	80.4987205363027	83.5811745509792
72	90.6099233212677	319.295130854068	21	0	71	3.55	-69.00030384893	-41.4608499278199	80.4987205363034	80.4987205363027	80.4987205363031	80.4987205363031	83.115146396169
73	87.1599081288212	317.222088357677	21	0	72	3.6	-69.00030384893	-41.4608499278199	80.4987205363034	80.4987205363035	80.4987205363039	80.4987205363027	81.9196661369122
74	83.7098929363747	315.149045861286	21	0	73	3.65	-69.00030384893	-41.4608499278199	80.4987205363034	80.4987205363035	80.4987205363031	80.4987205363036	81.1074346497524
75	80.2598777439282	313.076003364895	21	0	74	3.7	-69.00030384893	-41.4608499278211	80.498720536304	80.4987205363035	80.4987205363033	80.4987205363032	79.9775936555897
76	76.8098625514817	311.002960868504	21	0	75	3.75	-69.00030384893	-41.4608499278199	80.4987205363034	80.4987205363035	80.4987205363033	80.4987205363036	79.3120229724828
77	73.3598473590352	308.929918372113	21	0	76	3.8	-69.00030384893	-41.4608499278199	80.4987205363034	80.4987205363035	80.4987205363033	80.4987205363032	78.1774760588231
78	69.9098321665887	306.856875875722	21	0	77	3.85	-69.00030384893	-41.4608499278199	80.4987205363034	80.498720536303	80.4987205363033	83.6630109912263	76.576362573853
79	66.4598169741422	304.783833379331	21	0	78	3.9	-69.00030384893	-41.4608499278199	80.4987205363034	80.498720536303	80.4987205363033	86.8273014461486	75.4434900681039
80	63.0098017816958	302.71079088294	21	0	79	3.95	-69.000303848928	-41.4608499278199	80.4987205363017	80.498720536303	80.4987205363032	87.4310545173826	74.556615719797
81	59.5597865892493	300.637748386549	21	0	80	4	-69.00030384893	-41.4608499278199	80.4987205363034	80.498720536303	80.4987205363032	86.6636285656556	73.2043974446363
82	56.1097713968028	298.564705890158	21	0	81	4.05	-69.00030384893	-41.4608499278199	80.4987205363034	80.498720536303	80.4987205363032	85.7315722560349	71.8521791694765
83	52.6597562043563	296.491663393767	21	0	82	4.1	-69.00030384893	-41.4608499278199	80.4987205363034	80.4987205363034	86.8273014461486	83.3406117375217	70.0804621252251
84	49.2097410119098	294.418620897376	21	0	83	4.15	-69.00030384893	-41.4608499278199	80.4987205363034	80.4987205363034	93.155882355994	81.7161487632016	68.7438577242594
85	45.7597258194633	292.345578400985	21	0	84	4.2	-69.00030384893	-41.4608499278199	80.4987205363034	80.4987205363034	94.363388498462	79.4564667748766	67.8069949272973
86	42.3097106270168	290.272535904594	21	0	85	4.25	-69.00030384893	-41.4608499278199	80.4987205363034	93.1558823559941	92.828536595008	78.1253254086625	66.8701321303352
87	38.8596954345703	288.199493408203	21	0	86	4.3	-69.00030384893	-41.4608499278199	80.4987205363034	105.813044175685	90.9644239757664	75.8562315813434	65.9332693333731
88	38.3196601867675	281.030578613281	21	0	87	4.35	-10.800704956056	-143.37829589844	143.784529634757	108.228056460621	86.1825029387402	72.6540046114029	64.9964065364115
89	37.7796249389648	273.861663818359	21	0	88	4.4	-10.800704956054	-143.378295898441	143.784529634758	105.158352653713	82.9335769901	70.3882595999051	64.059543739449
90	36.5179901123047	269.408233642578	21	0	89	4.45	-25.232696533202	-89.0686035156193	92.573781960981	101.430127415229	78.41421301345	68.6145109032908	63.1226809424873
91	37.5991897583008	266.335388183594	21	0	90	4.5	21.623992919922	-61.4569091796807	65.1502015017633	79.2091235214863	75.7519302810218	65.91007435297	62.185818145525
92	39.6178245544434	263.992095947266	21	0	91	4.55	40.372695922852	-46.8658447265591	61.8575943438881	60.054109804515	71.2137426263836	63.2056378026499	61.2489553485632
93	39.790584564209	262.367279052734	21	0	92	4.6	3.45520019531193	-32.4963378906409	32.6795101660412	48.6003695662794	58.4807077766572	59.6622037141475	60.3120925516013
94	41.919059753418	261.257385253906	21	0	93	4.65	42.56950378418	-22.1978759765591	48.0094610499015	46.345507908331	47.6206368438162	56.9889949122151	59.375229754639
95	41.6443252563477	259.513641357422	21	0	94	4.7	-5.49468994140597	-34.8748779296807	35.305080769803	40.9973578375377	42.8656333081197	55.1152693182914	58.4383669576771
96	43.7355766296387	257.815643310547	21	0	95	4.75	41.82502746582	-33.9599609375	53.8758932120213	37.7522920318282	38.991612110932	53.2415437243669	57.5015041607152
97	43.1667900085449	259.476806640625	21	0	96	4.8	-11.375732421876	33.2232666015602	35.1168439899212	35.1871638831174	35.4468516295334	51.3678181304431	56.564641363753
98	43.8987197875977	259.101135253906	21	0	97	4.85	14.638595581056	-7.51342773437955	16.4541811374937	37.13089704996	33.1419044895547	46.3298020815967	55.6277785667911
99	42.4274635314941	258.136688232422	21	0	98	4.9	-29.425125122072	-19.2889404296807	35.1838203063477	31.637716313533	31.0444128343303	41.2917860327495	54.6909157698293
100	44.6711044311523	258.320861816406	21	0	99	4.95	44.8728179931641	3.68347167968068	45.023746604016	29.8963454215291	31.8163256231327	38.8143073675919	53.7540529728671
101	45.4622268676758	257.263580322266	21	0	100	5	15.82244873047	-21.1456298828	26.4099895298865	28.5315169472813	30.731157167712	37.7080077253945	52.8171901759052
102	46.2533493041992	256.206298828125	21	0	101	5.05	15.8224487304679	-21.1456298828205	26.4099895299016	26.9016617855431	31.5218936345027	36.7663384410914	51.880327378943
103	45.7858924865723	256.090850830078	21	0	102	5.1	-9.34913635253793	-2.30895996093977	9.63003876625474	26.5017541963054	34.1788963865361	37.2835733656808	50.9434645819811
104	47.1375923156738	256.099456787109	21	0	103	5.15	27.03399658203	0.172119140619316	27.0345444976566	29.824598021891	34.9629352216828	37.0343107460764	50.0066017850192
105	48.7297465626786	254.652822354944	21	0	104	5.2	31.843084940096	-28.9326886432997	43.0242086578276	33.1474418474763	34.7629814270641	37.4202671404777	49.069738988057
106	50.3219008096834	253.20618792278	21	0	105	5.25	31.843084940096	-28.9326886432798	43.0242086578143	39.8262758257908	36.4244033398569	36.877682912768	48.1328761910951
107	51.9140550566882	251.759553490615	21	0	106	5.3	31.843084940096	-28.9326886433003	43.024208657828	43.0242086578224	38.0858252526495	37.2730511461626	47.1960133941332
108	53.506209303693	250.31291905845	21	0	107	5.35	31.843084940096	-28.9326886432997	43.0242086578276	43.0242086578227	41.4252422418068	38.6015525221793	44.6770053697096
109	55.0983635506978	248.866284626286	21	0	108	5.4	31.843084940096	-28.9326886432804	43.0242086578146	43.0242086578228	43.0242086578226	38.9935719397534	42.1579973452864
110	56.6905177977027	247.419650194121	21	0	109	5.45	31.843084940098	-28.9326886432997	43.0242086578291	43.0242086578228	43.0242086578226	38.8935950424434	40.9192580127072
111	58.2826720447075	245.973015761957	21	0	110	5.5	31.8430849400961	-28.9326886432804	43.0242086578147	43.0242086578228	43.024208657824	39.7243059988404	40.3661081916089
112	59.8748262917123	244.526381329792	21	0	111	5.55	31.843084940096	-28.9326886432997	43.0242086578276	43.0242086578228	43.0242086578226	40.5550169552361	39.8952735494574
113	61.4669805387171	243.079746897627	21	0	112	5.6	31.843084940096	-28.9326886433003	43.024208657828	43.0242086578225	43.0242086578226	42.2247254498147	40.1538910117517
114	63.0591347857219	241.633112465463	21	0	113	5.65	31.843084940096	-28.9326886432798	43.0242086578143	43.0242086578251	43.024208657824	43.0242086578233	40.0292597019499
115	64.6512890327267	240.186478033298	21	0	114	5.7	31.8430849400958	-28.9326886433003	43.0242086578279	43.0242086578224	43.0242086578226	43.0242086578226	40.2222378991505
116	66.2434432797315	238.739843601133	21	0	115	5.75	31.843084940096	-28.9326886432997	43.0242086578276	43.0242086578224	43.024208657824	43.0242086578233	39.9509457852953
117	67.8355975267363	237.293209168969	21	0	116	5.8	31.843084940096	-28.9326886432798	43.0242086578143	43.0242086578252	43.0242086578226	43.0242086578233	40.148629901993
118	69.4277517737411	235.846574736804	21	0	117	5.85	31.843084940096	-28.9326886433003	43.024208657828	43.0242086578228	43.0242086578226	43.0242086578226	40.8128805900012
119	71.0199060207459	234.399940304639	21	0	118	5.9	31.8430849400963	-28.9326886433003	43.0242086578282	43.0242086578228	43.024208657824	43.0242086578233	41.008890298788
120	72.6120602677508	232.953305872475	21	0	119	5.95	31.843084940098	-28.9326886432798	43.0242086578157	43.0242086578228	43.0242086578226	43.0242086578226	40.9589018501333
121	74.2042145147556	231.50667144031	21	0	120	6	31.843084940096	-28.9326886433003	43.024208657828	43.0242086578228	43.0242086578226	43.0242086578233	41.3742573283316
122	75.7963687617604	230.060037008146	21	0	121	6.05	31.843084940096	-28.9326886432798	43.0242086578143	43.0242086578227	43.024208657824	43.0242086578233	41.7896128065298
123	77.3885230087652	228.613402575981	21	0	122	6.1	31.843084940096	-28.9326886432997	43.0242086578276	43.0242086578224	43.0242086578226	43.0242086578226	42.6244670538189
124	78.98067725577	227.166768143816	21	0	123	6.15	31.843084940096	-28.9326886433003	43.024208657828	43.0242086578224	43.0242086578226	43.0242086578233	43.0242086578229
125	80.5728315027748	225.720133711652	21	0	124	6.2	31.843084940096	-28.9326886432798	43.0242086578143	43.0242086578251	43.0242086578225	43.0242086578233	43.024208657823
126	82.1649857497796	224.273499279487	21	0	125	6.25	31.843084940096	-28.9326886433003	43.024208657828	43.0242086578225	43.0242086578226	43.0242086578226	44.3716203251026
127	83.7571399967844	222.826864847322	21	0	126	6.3	31.843084940096	-28.9326886432997	43.0242086578276	43.0242086578224	43.024208657824	43.0242086578233	45.7190319923825
128	85.3492942437892	221.380230415158	21	0	127	6.35	31.843084940096	-28.9326886432804	43.0242086578146	43.0242086578225	43.0242086578226	43.0242086578231	47.0664436596619
129	86.941448490794	219.933595982993	21	0	128	6.4	31.843084940096	-28.9326886432997	43.0242086578276	43.0242086578227	43.0242086578226	43.0242086578225	47.8251134565273
130	88.5336027377988	218.486961550829	21	0	129	6.45	31.843084940096	-28.9326886432804	43.0242086578146	43.0242086578228	43.024208657824	43.0242086578233	47.8133329234346
131	90.1257569848037	217.040327118664	21	0	130	6.5	31.843084940098	-28.9326886432997	43.0242086578291	43.0242086578227	43.0242086578226	43.0242086578227	48.2224889737665
132	91.7179112318085	215.593692686499	21	0	131	6.55	31.843084940096	-28.9326886433003	43.024208657828	43.0242086578228	43.0242086578226	43.0242086578236	48.4227829711713
133	93.3100654788133	214.147058254335	21	0	132	6.6	31.843084940096	-28.9326886432798	43.0242086578143	43.0242086578254	43.0242086578235	43.024208657823	49.8987147549001
134	94.9022197258181	212.70042382217	21	0	133	6.65	31.843084940096	-28.9326886433003	43.024208657828	43.0242086578225	43.0242086578225	43.0242086578225	50.6279761814185
135	96.4943739728229	211.253789390005	21	0	134	6.7	31.843084940096	-28.9326886432997	43.0242086578276	43.0242086578224	43.0242086578241	43.0242086578233	51.0182784886051
136	98.0865282198277	209.807154957841	21	0	135	6.75	31.843084940096	-28.9326886432804	43.0242086578146	43.0242086578243	43.0242086578229	45.7190319923819	51.1789719231352
137	99.6786824668325	208.360520525676	21	0	136	6.8	31.843084940096	-28.9326886432997	43.0242086578276	43.0242086578221	43.0242086578232	48.4138553269418	50.9000853555264
138	101.270836713837	206.913886093511	21	0	137	6.85	31.84308494009	-28.9326886433003	43.0242086578236	43.0242086578228	43.0242086578234	51.1086786615012	51.6302039902915
139	102.862990960842	205.467251661347	21	0	138	6.9	31.8430849401	-28.9326886432798	43.0242086578172	43.0242086578233	43.0242086578223	52.6260182552314	51.0428216629404
140	104.455145207847	204.020617229182	21	0	139	6.95	31.8430849401	-28.9326886433003	43.024208657831	43.024208657824	43.0242086578226	52.6024571890465	51.17888710633
141	106.047299454852	202.573982797018	21	0	140	7	31.8430849401	-28.9326886432798	43.0242086578172	43.0242086578224	48.4138553269411	53.4207692897098	50.7866416179618
142	107.639453701857	201.127348364853	21	0	141	7.05	31.8430849401	-28.9326886433003	43.024208657831	43.0242086578225	53.803501996061	53.8213572845193	50.6433931342124
143	109.231607948861	199.680713932688	21	0	142	7.1	31.8430849400801	-28.9326886432997	43.0242086578159	43.0242086578224	59.1931486651788	56.7732208519776	49.7570145952419
144	110.823762195866	198.234079500524	21	0	143	7.15	31.8430849401	-28.9326886432804	43.0242086578176	53.8035019960589	62.2278278526403	58.2317437050138	49.4999667231444
145	112.415916442871	196.787445068359	21	0	144	7.2	31.8430849401	-28.9326886432997	43.0242086578306	64.582795334298	62.180705720269	59.0123483193869	52.2421900516825
146	108.019704182943	194.74848429362	21	0	145	7.25	-87.9242451985598	-40.7792154947799	96.9206753489996	75.3620886725352	63.8173299215967	59.3337351884478	54.9844133802198
147	103.623491923014	192.70952351888	21	0	146	7.3	-87.92424519858	-40.7792154948004	96.9206753490265	81.4314470474581	64.6185059112154	58.7759620532294	57.7266367087575
148	99.2272796630859	190.670562744141	21	0	147	7.35	-87.9242451985621	-40.7792154947799	96.9206753490016	81.3372027827155	70.5222330461318	60.23619932276	60.4688600372954
149	97.5716323852539	187.396865844727	21	0	148	7.4	-33.1129455566398	-65.4739379882801	73.371000532432	73.8311578471344	73.4392787522052	59.0614346680584	61.9013273030314
150	95.9713439941406	185.994735717773	21	0	149	7.45	-32.0057678222662	-28.0426025390796	42.5529873341179	64.6542164881328	75.0004879809511	59.3335655548366	62.7591970384902
151	94.1883392333984	183.620086669922	21	0	150	7.5	-35.660095214844	-47.4929809570204	59.390450671094	65.6823774197285	70.2536150499545	58.5490745781009	63.6177449618221
152	92.0630416870117	182.207717895508	21	0	151	7.55	-42.5059509277338	-28.2473754882795	51.0359685540186	65.4471104569523	63.7484221103979	58.2625776106012	65.1398973855708
153	90.0135879516602	177.534271240234	21	0	152	7.6	-40.9890747070301	-93.4689331054801	102.06148000698	68.6637731791867	61.2792499803411	56.4898205326608	65.712090770245
154	88.1917953491211	174.417984008789	21	0	153	7.65	-36.4358520507821	-62.3257446289	72.1946657185511	66.6760722527747	55.8950414834764	55.9757247884664	65.5212933681779
155	87.9970321655273	171.492645263672	21	0	154	7.7	-3.89526367187585	-58.5067749023403	58.6363009452895	62.842627732663	56.4864253894042	61.4601714455417	65.3520228444657
156	87.0212478637695	169.220733642578	21	0	155	7.75	-19.515686035156	-45.4382324218795	49.451946039034	56.8761225409538	53.2808192346051	64.2497947680578	64.8295238505737
157	86.905158996582	167.631530761719	21	0	156	7.8	-2.32177734375	-31.7840576171801	31.86874595346	46.3429725100005	51.906649309987	67.0394180905732	64.8959245552519
158	86.20947265625	164.08772277832	21	0	157	7.85	-13.9137268066401	-70.8761596679801	72.2289540484342	44.3090775996218	42.4574080191897	69.8290414130897	64.3020865623735
159	86.4962615966797	163.154342651367	21	0	158	7.9	5.73577880859403	-18.6676025390602	19.528915563785	39.8855662164356	38.5121708247276	71.1766363508314	63.7327991450037
160	85.7917709350586	160.835662841797	21	0	159	7.95	-14.0898132324222	-46.3735961914	48.4668263933958	40.970670887311	47.9198549101324	72.915936887934	63.6426574875505
161	87.003791809082	160.204055786133	21	0	160	8	24.2404174804682	-12.6321411132795	27.3343891231027	28.0386934974257	58.245974486161	73.8147206339345	62.8398424431689
162	86.4756088256836	158.415710449219	21	0	161	8.05	-10.5636596679682	-35.7669067382801	37.2942693078372	30.6813691394547	70.3304140707485	76.4584374866222	62.3153014781534
163	86.4058227539062	158.043746948242	21	0	162	8.1	-1.39572143554801	-7.43927001954034	7.56906709900765	51.5306322206429	78.3788328458382	74.6509606885123	61.6665754917153
164	88.0301513671875	158.247955322266	21	0	163	8.15	32.4865722656261	4.08416748048012	32.7422937739304	76.6063827558865	86.4582312181863	72.8108430313421	60.8727749721285
165	94.3337821960449	153.938953399658	21	0	164	8.2	126.072616577148	-86.1800384521598	152.713141799337	99.6901572541861	89.3454483864637	71.6916973695446	60.1342788893498
166	100.637413024902	149.629951477051	21	0	165	8.25	126.072616577142	-86.1800384521399	152.713141799321	128.718972194251	94.3486220332638	70.3253125126996	58.3545161215045
167	106.94104385376	145.320949554444	21	0	166	8.3	126.07261657716	-86.1800384521399	152.713141799335	142.235093296918	101.010225663257	71.0158870572743	56.0910226674684
168	113.244674682617	141.011947631836	21	0	167	8.35	126.07261657714	-86.1800384521604	152.713141799331	127.160264552284	106.844513357835	68.3679738019869	53.9739526380149
169	117.199813842773	137.926727294922	21	0	168	8.4	79.1027832031199	-61.7044067382801	100.322899287266	112.090861310641	107.109515237957	68.4041636219489	52.3238463789401
170	120.435768127441	135.809677124023	21	0	169	8.45	64.7190856933599	-42.3410034179796	77.33899807617	102.330294072329	95.4635398289569	67.9517494202644	51.3370563453915
171	124.116012573242	134.618209838867	21	0	170	8.5	73.6048889160202	-23.8293457031205	77.3661255911041	84.9700545214191	82.4046505392381	67.130610308237	50.6167935550401
172	128.439376831055	131.736907958984	21	0	171	8.55	86.4672851562599	-57.6260375976597	103.910305607773	71.9839371789953	71.7013600438001	66.3680253457057	51.876517265362
173	131.324752807617	130.144561767578	21	0	172	8.6	57.7075195312398	-31.8469238281199	65.9119440447821	63.7668151056293	58.3571147581357	66.8433304507697	51.8606031893605
174	133.079940795898	129.919052124023	21	0	173	8.65	35.1037597656205	-4.5101928711	35.3923125751471	52.718439767835	50.3500960257116	65.7698251557907	52.5913594705691
175	134.814498901367	130.445434570312	21	0	174	8.7	34.6911621093795	10.5276489257795	36.2533877093399	41.0724260152713	46.5580504540652	58.8083863331579	53.0315637419929
176	135.531188964844	129.602783203125	21	0	175	8.75	14.3338012695403	-16.8530273437398	22.1242489021326	31.7441749948523	39.9125985832101	52.4592374749513	55.1709358810926
177	137.608551025391	128.653427124023	21	0	176	8.8	41.5472412109398	-18.9871215820398	45.6802368449549	28.7162548724279	31.7258250281539	45.1426272443635	55.8462094095529
178	138.316162109375	129.307403564453	21	0	177	8.85	14.1522216796801	13.0795288086	19.2706889426872	29.3492858025011	26.8421475437046	38.11886386294	55.7637232200506
179	139.228759765625	129.74626159668	21	0	178	8.9	18.251953125	8.77716064453978	20.252711963025	27.1067573985852	24.4301350736248	33.4710564070488	56.9358771599547
180	141.146545410156	129.29167175293	21	0	179	8.95	38.3557128906199	-9.091796875	39.4185423597058	22.3792240410365	22.153232837359	29.758175802849	58.6172594254173
181	141.158889770508	129.837112426758	21	0	180	9	0.246887207040345	10.9088134765602	10.9116068825532	21.9401200925569	22.5138244106645	27.4188664761457	59.2082407923505
182	142.258728027344	129.766098022461	21	0	181	9.05	21.9967651367199	-1.42028808594034	22.0425700572116	20.1440152748216	18.583894444927	27.2945970441018	59.550225154666
183	142.917984008789	129.223617553711	21	0	182	9.1	13.1851196289	-10.849609375	17.0751692002888	14.9571798722168	17.8806129677444	29.0702456902088	60.6353395722015
184	143.455963134766	129.391647338867	21	0	183	9.15	10.7595825195398	3.36059570311988	11.2721878743487	17.9208914227437	16.5920167883859	32.3718759097962	61.6460083085754
185	142.817169189453	129.607315063477	21	0	184	9.2	-12.7758789062597	4.31335449220001	13.4843653466818	14.7885648488175	12.9583011516328	34.3714301144412	59.6574058443142
186	143.975189208984	129.046875	21	0	185	9.25	23.1604003906199	-11.2088012695398	25.7301646351877	13.8211058429319	14.9251343690812	40.0165592494857	57.3556160375253
187	143.823425292969	129.327514648438	21	0	186	9.3	-3.03527832029999	5.61279296876023	6.38093718758048	13.0400183019502	22.8633690600496	40.6765317618316	54.3016758615502
188	144.274307250977	129.741180419922	21	0	187	9.35	9.01763916015966	8.27331542967954	12.2378741708607	10.9594224310488	31.2983438367129	43.1594726381143	51.4287849701621
189	144.642562866211	129.733413696289	21	0	188	9.4	7.36511230468011	-0.155334472659661	7.36675016944017	11.9293773154187	40.3136167459676	45.4675906979606	49.9777529449738
190	144.653198242188	129.579711914062	21	0	189	9.45	0.212707519540345	-3.07403564454034	3.08138599217521	30.9381732712817	46.5896273915234	49.2827694305702	48.2775657068839
191	143.797805786133	130.847045898438	21	0	190	9.5	-17.1078491211	25.3466796875205	30.5799390570368	48.7755818304939	57.5192940883069	51.285871276464	47.1031350475762
192	142.199620564779	135.659876505534	21	0	191	9.55	-31.9637044270803	96.2566121419195	101.424916966896	67.587215189985	62.7691690787361	52.7324249636262	45.5162161811775
193	140.601435343424	140.472707112631	21	0	192	9.6	-31.9637044271002	96.2566121419405	101.424916966922	82.219832351998	68.4383323084843	54.4273486936332	51.1368951460471
194	139.00325012207	145.285537719727	21	0	193	9.65	-31.9637044270797	96.2566121419195	101.424916966895	103.109210861195	74.3431646075352	57.5221914613601	57.5205648976572
195	142.815032958984	145.343505859375	21	0	194	9.7	76.2356567382801	1.15936279296022	76.24447180224	94.6001648861905	85.6072377095076	60.5064253554705	59.6755164410593
196	148.734268188477	148.590545654297	21	0	195	9.75	118.38470458986	64.9407958984398	135.026831603023	88.1010827864746	87.6466081838469	62.2519946000993	61.5687214948186
197	151.671844482422	148.396408081055	21	0	196	9.8	58.7515258789	-3.88275146483977	58.8796870918721	81.0991140250854	82.6014808672029	63.4607244787369	63.5217779549284
198	154.606048583984	146.588470458984	21	0	197	9.85	58.6840820312403	-36.1587524414199	68.9295064683422	88.9946430670173	77.5563535505536	64.7387060773842	65.9084642754709
199	157.756774902344	145.539505004883	21	0	198	9.9	63.0145263672	-20.9793090820199	66.4150731599497	72.1840055064985	74.7307661767527	66.4844494828989	67.1606132685281
200	163.510070800781	144.924194335938	21	0	199	9.95	115.06591796874	-12.3062133789	115.7221170119	70.6027968482152	74.4232233194176	66.7969556109188	67.6772780251811
201	164.792638142903	142.721740722657	21	0	200	10	25.6513468424401	-44.0490722656205	50.973643800429	67.0116243146325	66.9846951118917	66.7874036190067	69.0139614023656
202	166.075205485026	140.519287109375	21	0	201	10.05	25.65134684246	-44.0490722656398	50.9736438004557	68.3624183284199	64.1522798787378	63.7378353182533	69.7168670419476
203	167.357772827148	138.316833496094	21	0	202	10.1	25.6513468424401	-44.0490722656199	50.9736438004285	59.8518035718179	61.039079846284	73.2035446018855	70.4153421310904
204	169.743186950684	135.543014526368	21	0	203	10.15	47.7082824707196	-55.4763793945199	73.1690432288866	61.7853847172849	58.6257343582626	82.6692538855181	71.6010426111121
205	172.128601074219	132.769195556641	21	0	204	10.2	47.7082824707003	-55.4763793945403	73.1690432288896	57.7017629092603	47.98667351233	84.9796027676775	71.450299089502
206	175.155517578125	132.946029663086	21	0	205	10.25	60.5383300781199	3.5366821289	60.6415495277642	55.0665353779356	45.9281990541666	83.1208837401515	71.2711859181967
207	176.68049621582	133.038452148438	21	0	206	10.3	30.4995727539	1.84844970704034	30.5555347603326	48.8890503881054	44.8741897693037	86.3670241480252	71.5701479630494
208	178.155624389648	131.857086181641	21	0	207	10.35	29.5025634765602	-23.6273193359403	37.7975061438049	36.1215434528421	68.8507356532174	88.6574559128276	72.747963043208
209	178.715026855469	129.818359375	21	0	208	10.4	11.1880493164199	-40.7745361328199	42.2816182797357	30.0710133910483	90.6077415942836	88.8536358390957	75.0616093491709
210	179.084686279297	129.533676147461	21	0	209	10.45	7.39318847655966	-5.69366455078011	9.33150855257308	32.046616629347	95.5359822159374	86.071786619792	76.8172921694929
211	177.604721069336	129.189559936523	21	0	210	10.5	-29.5993041992199	-6.88232421875966	30.388899218795	82.6349359284992	99.2570723684114	86.7420515282672	77.5593470294177
212	179.523712158203	129.82568359375	21	0	211	10.55	38.3798217773403	12.7224731445398	40.4335509518264	132.326432800462	108.581768417313	86.7013091202689	76.5048551153403
213	186.928077697754	117.31575012207	21	0	212	10.6	148.08731079102	-250.1986694336	290.739102639566	154.950420979033	116.275831979371	86.4033355685476	75.604453225331
214	194.332443237305	104.805816650391	21	0	213	10.65	148.08731079102	-250.19866943358	290.739102639549	168.443131345774	119.081537319929	85.679893760864	74.492335188826
215	196.156677246094	98.9613265991211	21	0	214	10.7	36.4846801757801	-116.889801025398	122.451449445428	185.116920205278	124.156899727254	82.3941728235336	73.988972737497
216	198.258026123047	94.5429458618164	21	0	215	10.75	42.0269775390597	-88.3676147460938	97.8524510525039	149.916728030243	127.555904002368	80.290377236294	71.8848250134319
217	200.498352050781	88.7724533081055	21	0	216	10.8	44.8065185546801	-115.409851074218	123.802495249345	105.836641839396	128.528428471234	79.6795714473618	71.1387442226308
218	202.13313293457	83.2733993530273	21	0	217	10.85	32.6956176757801	-109.981079101564	114.73814176439	93.3633784754754	103.955935483878	80.7572200090318	70.1654755635479
219	203.689743041992	80.1197052001953	21	0	218	10.9	31.1322021484398	-63.0738830566401	70.3386716853114	86.668676658961	80.7520459274444	83.6387692154428	69.8544750789437
220	203.509552001953	77.1208572387695	21	0	219	10.95	-3.60382080077954	-59.9769592285159	60.0851326258268	71.9399367371903	69.2523634311297	86.837628728067	67.7501306108212
221	204.931289672852	74.2329025268555	21	0	220	11	28.4347534179796	-57.7590942382801	64.3789419699316	57.9951429375126	61.3236821041766	88.3312904398286	66.6459210797555
222	205.289413452148	71.7506637573242	21	0	221	11.05	7.16247558592045	-49.6447753906259	50.1587956404916	55.6674500154932	50.777374477411	89.2718749124274	66.2458484300762
223	205.78125	69.5543518066406	21	0	222	11.1	9.83673095703978	-43.9262390136722	45.0141727660016	45.141348386784	45.2386080386925	78.0053618487766	65.1985678110359
224	206.230667114258	66.6539535522461	21	0	223	11.15	8.98834228516023	-58.0079650878901	58.7002070752146	35.9786875493922	48.1960011109569	66.3154164921338	63.7053682179709
225	206.255279541016	67.0258712768555	21	0	224	11.2	0.492248535159661	7.43835449218807	7.45462448228086	29.6148122176318	49.51835772888	62.9983427073166	62.0057893544193
226	207.149612426758	66.7771224975586	21	0	225	11.25	17.8866577148403	-4.97497558593807	18.5656377829725	32.4820731398724	49.1066768772896	60.6487662867122	61.354848711478
227	207.222396850586	67.6912002563477	21	0	226	11.3	1.45568847655966	18.2815551757821	18.3394189816895	40.7245522064206	50.0153213536205	55.9104642972365	60.6740517347902
228	210.040618896484	68.6206207275391	21	0	227	11.35	56.3644409179602	18.5884094238281	59.3504773772047	53.8953670709759	52.0547882136753	51.6734952142682	59.8567734606591
229	214.444671630859	66.2625198364258	21	0	228	11.4	88.0810546875	-47.1620178222662	99.9126024079551	62.2346662051869	51.8787870568232	50.8553143187917	59.0792913633984
230	217.395248413086	64.087776184082	21	0	229	11.45	59.0115356445398	-43.4948730468759	73.3086988050575	70.4158304896092	56.7443219835034	49.4284746018504	59.2502683108459
231	218.968658447266	61.5181083679199	21	0	230	11.5	31.4682006836	-51.393356323242	60.2621334540277	71.6275032874782	59.9738504692478	46.5497906312439	59.9250811616642
232	221.14811706543	59.5118789672852	21	0	231	11.55	43.5891723632801	-40.124588012694	59.245240403801	63.0330219072258	61.0435541170619	45.7903877398834	60.7485679198526
233	223.780731201172	57.5714836120605	21	0	232	11.6	52.6522827148398	-38.807907104494	65.4088413665496	59.593276896031	58.1083823898438	43.9938000535243	55.5489218056059
234	225.813583374023	55.5782508850098	21	0	233	11.65	40.6570434570204	-39.8646545410139	56.9401955066931	57.7130347333087	53.5146275266265	41.7308426750777	50.3492756913596
235	227.004486083984	53.0380592346191	21	0	234	11.7	23.8180541992199	-50.8038330078141	56.1099737490835	51.6712777445146	49.3385914748209	41.617405885305	49.3568209069663
236	229.218505859375	51.786979675293	21	0	235	11.75	44.2803955078199	-25.021591186522	50.8609226404161	44.5892614922094	43.9929043851983	42.4193201866619	48.9793410823961
237	230.60676574707	51.3620986938477	21	0	236	11.8	27.7651977539	-8.49761962890597	29.0364554598309	43.9962331460273	41.5654541261462	41.6685320222185	47.9531101529049
238	231.325729370117	50.0457000732422	21	0	237	11.85	14.3792724609398	-26.3279724121099	29.9987601050237	39.0839060536108	35.9328118933732	38.9563269122864	47.1534880605376
239	232.960266113281	47.8982467651367	21	0	238	11.9	32.6907348632801	-42.9490661621101	53.9750537757823	30.2727740370878	31.5828982933322	34.519813511354	47.4638527201473
240	234.434982299805	47.3383750915527	21	0	239	11.95	29.4943237304801	-11.19743347168	31.5483382870011	31.4596305077778	26.4904897871067	31.6629078936248	47.9826427450095
241	234.767074584961	47.2642555236816	21	0	240	12	6.64184570311988	-1.48239135742202	6.80526255780125	27.276362294537	24.8647899040761	31.5188718834998	47.8344725778412
242	236.494018554688	46.9903106689453	21	0	241	12.05	34.5388793945403	-5.47889709472599	34.9707378132804	19.1695634406372	22.2935099273751	32.2252609272778	47.1920073103646
243	236.910934448242	47.1703300476074	21	0	242	12.1	8.33831787107954	3.60038757324205	9.08241903882001	13.8970735206025	19.8042714347289	33.0924817624352	47.0948159781611
244	237.202835083008	46.5649795532227	21	0	243	12.15	5.83801269532046	-12.107009887694	13.4410595062831	19.4568057710643	15.5249994960814	34.3831348905854	46.3562763730413
245	237.300109863281	46.3246231079102	21	0	244	12.2	1.94549560545966	-4.80712890625	5.18588868682766	13.1273893469725	13.9872243124287	35.7152991066161	46.9357396627072
246	239.004013061523	46.0241355895996	21	0	245	12.25	34.0780639648403	-6.00975036621193	34.6039238101105	12.3321805749208	19.0448393818014	37.3099158780801	48.1273191430186
247	239.160598754883	45.9684791564941	21	0	246	12.3	3.13171386720001	-1.11312866211009	3.32365569282135	11.8804355515256	22.8850677284094	39.9957560085734	49.324554093362
248	239.305694580078	46.1785621643066	21	0	247	12.35	2.9019165039	4.20166015625	5.1063751785612	14.0773751042549	30.2521516314971	42.6334809068071	49.4965125838175
249	239.116607666016	46.7047348022461	21	0	248	12.4	-3.78173828124034	10.5234527587901	11.1823343893073	18.6328729925384	37.1833714878386	44.0723911215028	60.8690217510171
250	239.689895629883	46.134593963623	21	0	249	12.45	11.4657592773403	-11.4028167724621	16.1705864504742	32.6427461098463	44.9401084261255	46.5368108881685	72.906628508289
251	240.772003173828	48.7917747497559	21	0	250	12.5	21.6421508789	53.1436157226581	57.3814132515279	48.1721226880734	49.7550418520841	49.1191545244386	85.2703993993367
252	242.596771240234	45.609130859375	21	0	251	12.55	36.4953613281199	-63.652877807618	73.3730212793611	62.4863074241515	57.6980020897716	48.5936268808458	97.6595926166403
253	246.418029785156	44.0222353254046	21	0	252	12.6	76.4251708984398	-31.737910679408	82.7532580696966	75.802841747996	65.4626903788853	50.1958319027979	109.894695809875
254	250.239288330078	42.4353397914341	21	0	253	12.65	76.4251708984403	-31.73791067941	82.7532580696979	80.8772107116298	72.6197827469243	50.9817100710048	122.341515149606
255	254.060546875	40.8484442574637	21	0	254	12.7	76.4251708984398	-31.7379106794081	82.7532580696966	82.7532580696969	79.0863974639083	52.2540734401094	124.296984942561
256	257.881805419922	39.2615487234933	21	0	255	12.75	76.4251708984398	-31.737910679408	82.7532580696966	82.7532580696972	79.1934696670757	53.8353180993752	127.178841722803
257	261.703063964844	37.6746531895229	21	0	256	12.8	76.4251708984398	-31.737910679408	82.7532580696966	82.753258069697	74.3021860332821	56.9805761645054	130.770716523474
258	265.524322509766	36.0877576555524	21	0	257	12.85	76.4251708984409	-31.73791067941	82.7532580696984	82.3699531798206	70.1395121740987	60.0366982553486	133.12344919839
259	269.345581054688	34.500862121582	21	0	258	12.9	76.4251708984398	-31.737910679408	82.7532580696966	77.5097286225217	64.7800486541711	87.2182299906802	136.181087572006
260	273.385986328125	34.3933029174805	21	0	259	12.95	80.8081054687398	-2.15118408203011	80.8367336203149	65.8511139968673	59.5680384540934	114.150349122953	138.479868980073
261	276.195037841797	35.2000617980957	21	0	260	13	56.1810302734398	16.1351776123041	58.4521352832021	57.5257662785002	57.9155943466663	139.021926915174	140.458300923696
262	276.979553222656	34.2618255615234	21	0	261	13.05	15.6903076171807	-18.764724731446	24.4601849414247	46.8068392386451	56.2631502392392	163.093924306003	141.28909600706
263	278.870635986328	35.069465637207	21	0	262	13.1	37.8216552734398	16.152801513672	41.1265194778625	36.7661237283662	54.6107061318119	186.696909857315	142.394842276173
264	280.218444824219	34.5136108398438	21	0	263	13.15	26.9561767578193	-11.1170959472641	29.1586228704216	38.3214600708109	101.816677234436	210.299895408627	144.326448977746
265	279.063934326172	33.5070915222168	21	0	264	13.2	-23.0902099609398	-20.1303863525401	30.63315606892	46.675186481611	149.214300781998	212.878670778506	145.456262622622
266	275.781005859375	33.0734774271647	21	0	265	13.25	-65.6585693359398	-8.672281901042	66.2288169954254	51.6956459851236	198.850384163272	217.047767567525	145.314559866122
267	272.498077392578	32.6398633321126	21	0	266	13.3	-65.6585693359398	-8.672281901042	66.2288169954254	156.826515230227	251.885662578723	221.545677038374	146.749355088549
268	269.215148925781	32.2062492370605	21	0	267	13.35	-65.6585693359398	-8.672281901042	66.2288169954254	261.66247783563	303.254307540531	223.613417489973	147.474924888018
269	277.407684326172	58.7095686594644	21	0	268	13.4	163.850708007819	530.066388448078	554.81296909594	359.379308255732	355.819742163083	228.28978402251	150.73758935117
270	285.600219726562	85.2128880818683	21	0	269	13.45	163.8507080078	530.066388448078	554.812969095934	457.096138675836	366.189303102919	230.422927071978	155.759238846405
271	293.792755126953	111.716207504272	21	0	270	13.5	163.85070800782	530.066388448074	554.812969095937	554.812969095938	376.179940788384	231.797447322954	159.750617671613
272	301.985290527344	138.219526926676	21	0	271	13.55	163.850708007819	530.06638844808	554.812969095942	554.812969095938	386.82820383751	233.984565133274	162.812591893382
273	310.177825927734	164.72284634908	21	0	272	13.6	163.8507080078	530.06638844808	554.812969095936	470.716128370208	392.616128848135	234.593852649547	163.857684811092
274	318.370361328125	191.226165771484	21	0	273	13.65	163.85070800782	530.06638844808	554.812969095942	392.980573321036	354.762890810583	237.671187884487	166.691771291959
275	321.594055175781	197.118392944336	21	0	274	13.7	64.4738769531205	117.84454345704	134.328765467283	316.560268999184	311.631553361959	238.658451805134	169.082910025916
276	324.727386474609	204.811538696289	21	0	275	13.75	62.6666259765591	153.86291503906	166.135193850078	230.419288600332	264.744510482637	236.79380163287	171.474048759871
277	326.601470947266	213.241302490234	21	0	276	13.8	37.4816894531409	168.5952758789	172.71144748668	154.712812525229	216.083467687825	236.518134012592	171.538311460178
278	328.791564941406	219.047378540039	21	0	277	13.85	43.8018798828	116.1215209961	124.108067101679	152.546978353709	165.933397758564	234.913151520688	170.603058913409
279	337.167510986328	216.303176879883	21	0	278	13.9	167.51892089844	-54.8840332031199	176.280588720423	136.508447644238	119.522633605891	214.256948711659	170.007512510161
280	343.3115234375	215.685531616211	21	0	279	13.95	122.88024902344	-12.3529052734403	123.499594609688	115.606666376466	111.127600507349	197.368128569856	168.603933589467
281	347.573028564453	216.237686157227	21	0	280	14	85.2301025390602	11.0430908203199	85.9425403027194	101.447506916796	97.4076624773554	180.479308428053	169.995220649667
282	350.919403076172	216.893997192383	21	0	281	14.05	66.9274902343795	13.1262207031205	68.2025411478194	84.3324546865542	86.2080641876751	162.53125948076	172.236306468411
283	353.00830078125	215.238098144531	21	0	282	14.1	41.7779541015602	-33.1179809570403	53.3122698033291	69.7082226609883	77.2101741932412	141.01845976487	174.060733923744
284	356.295196533203	218.362991333008	21	0	283	14.15	65.7379150390602	62.4978637695403	90.7053275692157	58.306877310473	73.7510066127352	123.083647175292	176.584674841473
285	358.795318603516	218.055816650391	21	0	284	14.2	50.0024414062602	-6.14349365234034	50.3784344818577	56.8094619988846	83.1047037777543	125.287149273325	177.52919673637
286	360.198120117188	218.409866333008	21	0	285	14.25	28.0560302734398	7.08099365234034	28.9358135501432	52.9728414696866	96.2141063734686	125.900329952218	177.235761187453
287	362.968658447266	217.168884277344	21	0	286	14.3	55.4107666015602	-24.8196411132801	60.715464589877	63.1695585389162	108.979051273696	121.530945881982	176.974393940858
288	364.672210693359	217.0693359375	21	0	287	14.35	34.0710449218591	-1.99096679688012	34.1291671573395	96.5011848945202	116.103521771176	117.592700336846	175.571328725084
289	369.718505859375	212.096984863281	21	0	288	14.4	100.92590332032	-99.4470214843801	141.688912915363	134.121335436464	126.644660744692	111.725240997813	162.223910852984
290	380.385437011719	210.10230255127	21	0	289	14.45	213.33862304688	-39.8936462402202	217.036566259878	161.148640548508	139.446698039302	106.784940106957	149.335723222027
291	391.052368164062	208.107620239258	21	0	290	14.5	213.33862304686	-39.8936462402395	217.036566259863	179.234202072666	154.39299742708	108.19299397638	135.762692557578
292	400.781066894531	206.990737915039	21	0	291	14.55	194.573974609381	-22.3376464843801	195.851990150095	190.119762950468	156.853827576289	110.488047803547	124.32352745021
293	406.774597167969	205.298492431641	21	0	292	14.6	119.870605468759	-33.8449096679602	124.556974778128	182.392211184083	157.97522648045	113.52761519794	111.004792361299
294	414.788330078125	199.647430419922	21	0	293	14.65	160.27465820312	-113.02124023438	196.116717304376	174.664659417696	149.699475382891	115.498161798459	98.1745071495008
295	423.470855712891	197.603149414062	21	0	294	14.7	173.65051269532	-40.8856201172	178.398807427952	152.55901460407	130.465176436159	116.399941667606	96.6761173548838
296	432.153381347656	195.558868408203	21	0	295	14.75	173.6505126953	-40.8856201171795	178.398807427928	136.716250888234	120.171881579291	117.677720742036	93.1386989089362
297	436.400543212891	195.156402587891	21	0	296	14.8	84.9432373047	-8.04931640624034	85.3237660819677	109.279187815313	111.997044333398	117.430653869123	89.9943157429807
298	438.600952148438	195.702484130859	21	0	297	14.85	44.0081787109398	10.9216308593602	45.3431561989474	78.5381416882348	110.951708624704	116.229505929479	87.3253448742571
299	441.026794433594	197.375076293945	21	0	298	14.9	48.5168457031193	33.4518432617199	58.931401939772	65.6791037408865	104.351662852227	110.190872994309	83.4319413644135
300	442.114166259766	197.959930419922	21	0	299	14.95	21.7474365234409	11.6970825195398	24.6935767925591	71.4350740627262	93.353185295911	101.303317874197	81.540141839743
301	442.16000366211	203.664927164714	21	0	300	15	0.916748046879547	114.09993489584	114.103617691186	85.1871663611739	80.9624440569917	91.046076687103	81.0012382740988
302	442.205841064453	209.369923909505	21	0	301	15.05	0.916748046860221	114.09993489582	114.103617691166	99.4241378891397	78.007480161957	86.1157954196598	80.3227035694468
303	442.251678466797	215.074920654297	21	0	302	15.1	0.916748046879547	114.09993489584	114.103617691186	108.168228903587	74.4837853785083	80.9911249577282	79.9334645820757
304	442.844696044922	221.553649902344	21	0	303	15.15	11.8603515625	129.57458496094	130.116259579601	96.245784373097	70.6822706057268	73.26536712371	78.5282591421618
305	444.489898681641	224.552734375	21	0	304	15.2	32.9040527343807	59.9816894531199	68.4140318647967	84.5798862611878	72.1414593122355	68.0650854364423	77.8522320219807
306	444.926116943359	227.242156982422	21	0	305	15.25	8.72436523435908	53.7884521484398	54.4913950387351	63.7804043958426	61.9202717949148	60.3770678656546	77.7549205258245
307	446.51513671875	229.53385925293	21	0	306	15.3	31.7803955078205	45.8340454101602	55.7741271316201	41.940403322314	60.2345465059212	58.4576856039794	78.4482387506668
308	446.167907714844	229.166748046875	21	0	307	15.35	-6.94458007812045	-7.3422241211	10.1062083644604	36.1146897208839	51.0305412907524	57.0579894116688	79.0423233836724
309	445.788696289062	230.141387939453	21	0	308	15.4	-7.58422851563978	19.4927978515602	20.9162542119576	27.5947592167326	42.1790713951933	55.1386417310139	76.6961685187664
310	447.595306396484	230.912445068359	21	0	309	15.45	36.1322021484398	15.4211425781199	39.2854638576461	35.8892067506547	42.7769855769736	56.2953435725294	71.4903194271581
311	447.882690429688	230.39192199707	21	0	310	15.5	5.74768066408069	-10.4104614257801	11.8917425179787	38.2806781856621	39.7916916743175	53.8094825718177	66.3820743809441
312	449.844482421875	234.840911865234	21	0	311	15.55	39.2358398437398	88.9797973632801	97.2463648012304	42.4177394680726	38.9078910460017	50.1573593353464	62.6168218395344
313	450.890960693359	235.190032958984	21	0	312	15.6	20.9295654296795	6.982421875	22.0635655394978	49.4392814330633	39.6321934448292	46.3393139662114	60.8792099307209
314	452.875640869141	235.812744140625	21	0	313	15.65	39.6936035156409	12.4542236328199	41.6015606240101	51.9886241319025	39.595012856301	41.5583564858643	59.0102755942667
315	454.364074707031	239.221618652344	21	0	314	15.7	29.7686767578	68.1774902343801	74.3931736825992	41.9265753413488	40.4492278328232	39.3045223763552	57.1606044824178
316	455.592163085938	239.318740844727	21	0	315	15.75	24.5617675781398	1.94244384765966	24.6384560121747	40.9837087039964	45.6986933487207	37.8321203096132	53.8576133492357
317	455.446319580078	241.661010742188	21	0	316	15.8	-2.91687011720001	46.8453979492205	46.9361208484621	36.7722862445294	40.0801721647717	39.4658236322106	53.3505800454861
318	456.304382324219	241.788360595703	21	0	317	15.85	17.1612548828193	2.54699707029999	17.3492323527356	31.4591742325832	41.6480866416703	41.8551408378656	53.0563349704516
319	457.191680908203	242.305938720703	21	0	318	15.9	17.7459716796807	10.3515625	20.5444483266754	39.4087625655389	40.9376415765352	43.2014640432241	55.5800202667084
320	458.244964599609	244.452865600586	21	0	319	15.95	21.0656738281193	42.9385375976597	47.8276136228679	38.2337689881945	35.8320591757368	41.677320980119	55.4121450462946
321	458.979187011719	247.587341308594	21	0	320	16	14.6844482422	62.6895141601602	64.3863976769533	42.3124645793443	35.8725489449089	41.7180720747851	53.4145198791983
322	458.796936035156	249.632293701172	21	0	321	16.05	-3.64501953125909	40.8990478515597	41.0611529617402	45.102996908541	40.0237562184195	39.1178482594091	51.0867586278648
323	458.337005615234	251.462524414062	21	0	322	16.1	-9.19860839844091	36.6046142578	37.7427103084848	40.2049441188905	44.078088230902	40.7672949037136	49.1630816651596
324	458.892883300781	253.095352172852	21	0	323	16.15	11.1175537109409	32.6565551758	34.497109972659	32.3363353242789	46.8079152301471	44.7551840648235	47.2844056551257
325	459.428131103516	254.132217407227	21	0	324	16.2	10.7049560547	20.7373046875	23.3373496746153	41.8137434486445	42.9054141274149	46.2561235283934	46.0930068837958
326	458.578521728516	255.052047729492	21	0	325	16.25	-16.9921875	18.3966064453	25.0433537038954	45.8437118824597	37.7374508008496	47.3381588328168	45.9744600322568
327	460.686462402344	258.939758300781	21	0	326	16.3	42.1588134765591	77.7542114257807	88.4481935835679	48.5128335517532	38.1555243540465	48.2434744869928	45.7411506579302
328	461.064910888672	261.809539794922	21	0	327	16.35	7.56896972656023	57.3956298828193	57.8925524775611	45.6058841359392	39.8865031657569	49.0546805292344	46.2610641413259
329	461.279663085938	264.192016601562	21	0	328	16.4	4.29504394532046	47.6495361328	47.8427183191261	43.1385662774202	48.5727265531117	56.0213988024029	48.0568829256906
330	461.684417724609	264.019134521484	21	0	329	16.45	8.09509277341931	-3.45764160156023	8.80260259554557	34.4973052594485	56.6801878810499	54.5289465200598	48.8682009527657
331	462.103790283203	264.496398925781	21	0	330	16.5	8.38745117188068	9.54528808594091	12.7067644113003	33.929294449054	58.8037687207247	53.0195571865788	50.1662663253828
332	462.614959716797	266.699981689453	21	0	331	16.55	10.2233886718795	44.0716552734398	45.2418884937093	48.6326195544702	56.4631927555661	52.0161579203831	49.558730358008
333	463.336395263672	269.356384277344	21	0	332	16.6	14.4287109375	53.1280517578193	55.0524984255888	67.7544916261607	54.0312728275669	51.9868493641078	49.4796751936943
334	457.418731689453	270.698577880859	21	0	333	16.65	-118.35327148438	26.8438720703	121.359343846207	74.4689711640292	65.2348823746587	53.010454824387	48.9121701522683
335	452.850738525391	273.226043701172	21	0	334	16.7	-91.3598632812398	50.5493164062602	104.411962953998	78.4290802516837	66.1524789127047	52.8814913912364	47.6313475316355
336	450.8623046875	274.409484863281	21	0	335	16.75	-39.7686767578205	23.6688232421807	46.2791621006431	74.1332512060797	68.3016635723081	54.1167997549004	48.2462215316035
337	448.311706542969	272.391876220703	21	0	336	16.8	-51.0119628906205	-40.3521728515602	65.0424339319819	81.8371451948473	65.8767914867197	52.0164776836498	47.4868022613564
338	447.782440185547	273.984924316406	21	0	337	16.85	-10.5853271484398	31.8609619140602	33.5733531975686	64.5504661992488	64.0871955624587	50.6669874447861	47.4670552035028
339	444.907501220703	266.525848388672	21	0	338	16.9	-57.4987792968795	-149.181518554681	159.878813790045	62.1343559805869	57.4481830956624	52.9123018081572	47.3674277463003
340	445.386932373047	265.765441894531	21	0	339	16.95	9.58862304687955	-15.2081298828193	17.9785679760055	53.3245027217557	49.0827949014228	56.0590809254123	46.2863342907327
341	444.472991943359	264.320251464844	21	0	340	17	-18.2788085937602	-28.9038085937409	34.1986110073338	54.0411399188376	49.4298307890761	58.6144605759805	44.7912712338125
342	444.469360351562	263.270599365234	21	0	341	17.05	-0.0726318359397737	-20.9930419922	20.993167637826	33.0592209964775	47.5697626117334	59.999612456607	43.8793392947731
343	445.444213867188	261.689086914062	21	0	342	17.1	19.4970703125205	-31.6302490234398	37.156539182978	33.6151236035969	47.3027020620053	58.1920554836751	43.0503684220651
344	443.597106933594	259.653839111328	21	0	343	17.15	-36.9421386718807	-40.7049560546795	54.9692191782442	36.7253055975653	40.5897212416557	53.0691562397132	42.3025375577522
345	444.088317871094	260.568145751953	21	0	344	17.2	9.82421875	18.2861328125	20.7580810116022	41.815022501711	45.9656829381199	49.0065715348776	41.833700700891
346	444.132080078125	258.0810546875	21	0	345	17.25	0.875244140620453	-49.7418212890602	49.7495209771762	40.564264205173	48.9272575796529	49.1542842303902	41.4641582571293
347	445.709625244141	256.377105712891	21	0	346	17.3	31.5509033203205	-34.0789794921795	46.4417521585545	48.1202214868339	54.1224334264942	46.7301300357199	39.357941536919
348	444.517791748047	255.393753051758	21	0	347	17.35	-23.8366699218807	-19.6670532226602	30.9027477002878	58.3162422726429	52.2969154048915	45.8794298777711	38.0156158443591
349	444.151611328125	250.770782470703	21	0	348	17.4	-7.32360839843977	-92.4594116211	92.749005586549	61.1292095617405	48.690129383764	38.7134566901977	36.9245360057594
350	444.089996337891	247.18440246582	21	0	349	17.45	-1.23229980467954	-71.7276000976602	71.7381849406471	66.4298443512774	48.9303481683323	38.0437220614056	36.8094590602499
351	444.255615234375	243.997985839844	21	0	350	17.5	3.31237792967954	-63.7283325195199	63.8143574226641	64.0295666046099	48.8787376717043	36.5629852810461	36.5967780693463
352	445.251007080078	240.489196777344	21	0	351	17.55	19.9078369140602	-70.17578125	72.944926106239	49.260037280694	45.8904974597064	35.7425206691631	36.6066800965204
353	445.38020324707	239.553001403809	21	0	352	17.6	2.58392333984034	-18.7239074707003	18.9013589669504	39.5444540640217	44.4561576935369	34.1138874800224	35.8452577749204
354	445.509399414062	238.616806030273	21	0	353	17.65	2.5839233398392	-18.7239074707196	18.9013589669694	36.6282657816681	36.8371921387396	31.5946202911174	33.426164317805
355	444.437622070312	238.178298950195	21	0	354	17.7	-21.435546875	-8.77014160156023	23.1602688572853	25.3511505681355	30.1217611846914	30.7859100105455	31.4307553829948
356	442.525817871094	239.729049682617	21	0	355	17.75	-38.2360839843602	31.0150146484398	49.2334160108963	24.8827487824639	24.1987129824393	28.8115167593582	30.8886664695185
357	442.400644938151	240.547500610351	21	0	356	17.8	-2.50345865885947	16.3690185546801	16.5593500385758	24.4143469967851	17.3626079118319	26.6994053901882	29.647384749006
358	442.275472005209	241.365951538086	21	0	357	17.85	-2.50345865884015	16.3690185547	16.5593500385925	20.6990683053611	15.9308595551534	25.3642442439321	28.9911749422
359	442.150299072266	242.18440246582	21	0	358	17.9	-2.50345865885947	16.3690185546801	16.5593500385758	11.7691601832105	14.4991111984708	20.9367702033616	28.3196271615828
360	442.377548217774	242.214195251465	21	0	359	17.95	4.54498291015966	0.59585571289972	4.58387540016508	9.37406525552838	12.6414718527588	17.5598371950875	28.0846426329916
361	442.604797363281	242.243988037109	21	0	360	18	4.54498291014033	0.595855712880393	4.58387540014341	6.97897032784291	8.74429584701214	14.5790955627121	27.4441570286178
362	442.832046508789	242.273780822754	21	0	361	18.05	4.54498291015966	0.59585571289972	4.58387540016508	4.58387540015641	7.50831332066996	13.2137477364339	27.133807508481
363	443.059295654297	242.303573608399	21	0	362	18.1	4.54498291015966	0.595855712900288	4.58387540016516	4.58387540015643	6.27233079432735	13.4984600661658	26.4193736997158
364	443.286544799804	242.333366394043	21	0	363	18.15	4.54498291014033	0.595855712879825	4.58387540014334	5.71943151081376	5.03634826798357	13.7831723958969	25.2596228910689
365	443.513793945312	242.363159179688	21	0	364	18.2	4.54498291015966	0.595855712900288	4.58387540016516	5.64256138581153	4.9979132054837	13.8549392311121	24.9551505365882
366	443.317932128906	241.888931274414	21	0	365	18.25	-3.91723632811932	-9.48455810548012	10.26165595343	5.56569126081178	4.95947814298485	12.6230487086468	23.9258921829676
367	443.49130859375	242.007382202148	21	0	366	18.3	3.46752929687909	2.36901855467977	4.19952477515395	5.48882113581072	9.06488756103589	12.564639462292	22.9793280498129
368	443.664685058594	242.125833129883	21	0	367	18.35	3.46752929688023	2.36901855470023	4.19952477516643	5.41195101081097	11.0660605771783	12.1029200066288	22.421239028115
369	443.838061523437	242.244284057617	21	0	368	18.4	3.46752929685977	2.36901855467977	4.19952477513799	4.19952477515594	13.067233593323	17.925797632968	20.3169935592604
370	444.011437988281	242.362734985352	21	0	369	18.45	3.46752929688023	2.36901855470023	4.19952477516643	12.4872137362602	15.0684066094655	18.1255632045775	18.7380186065536
371	444.184814453125	242.481185913086	21	0	370	18.5	3.46752929688023	2.36901855467977	4.19952477515489	16.5664298935448	16.5018015702814	18.3253287761894	17.3571393417958
372	446.026428222656	243.828598022461	21	0	371	18.55	36.8322753906205	26.9482421875	45.6379695806755	20.6456460508353	17.6209656039141	18.525094347799	15.7479958599494
373	446.959144592285	244.630096435547	21	0	372	18.6	18.6543273925793	16.0299682617199	24.5956055615892	24.72486220812	17.9335092189303	18.7248599194093	15.4899415565846
374	447.891860961914	245.431594848633	21	0	373	18.65	18.6543273925804	16.0299682617205	24.5956055615905	28.8040783654069	30.8152469979524	18.9246254910205	15.4868399339036
375	448.824577331543	246.233093261719	21	0	374	18.7	18.6543273925804	16.0299682617199	24.5956055615901	22.754717471568	31.2532132036712	19.1243910626308	15.3772655639646
376	449.757293701172	247.034591674805	21	0	375	18.75	18.6543273925793	16.0299682617199	24.5956055615892	19.3005885443157	31.691179409394	19.040267606577	14.6158625151855
377	449.689208984375	246.268051147461	21	0	376	18.8	-1.36169433593977	-15.3308105468801	15.3911651114807	40.9848479450695	27.9853011345621	19.2592507094376	14.6713111157142
378	449.619842529297	246.627670288086	21	0	377	18.85	-1.38732910156023	7.1923828125	7.32496092532795	37.7815641992225	26.3836592616402	19.4782338122979	14.7267597162432
379	449.466552734375	239.978591918945	21	0	378	18.9	-3.06579589843977	-132.98156738282	133.01690256536	34.5782804533812	24.7820173887179	19.6972169151593	14.7822083167721
380	449.823837280273	239.741202218192	21	0	379	18.95	7.14569091795966	-4.74779401505998	8.57918683235483	33.2158847975562	23.1803755157961	19.9162000180196	15.1370437832611
381	450.181121826172	239.503812517438	21	0	380	19	7.14569091798012	-4.74779401507988	8.57918683238288	33.4667299789648	21.5787336428726	20.1351831208796	15.4918792497508
382	450.53840637207	239.266422816685	21	0	381	19.05	7.14569091796079	-4.74779401505998	8.57918683235578	8.5791868323663	20.8975358149612	18.2822439834649	16.680879769787
383	450.895690917969	239.029033115932	21	0	382	19.1	7.14569091797898	-4.74779401505998	8.57918683237093	8.57918683236971	21.0229584056655	17.4814230470033	17.1466602259968
384	451.252975463867	238.791643415178	21	0	383	19.15	7.14569091796079	-4.74779401508044	8.5791868323671	8.5791868323641	8.57918683236618	17.1905074719103	18.2668791685157
385	451.610260009766	238.554253714425	21	0	384	19.2	7.14569091798012	-4.74779401505998	8.57918683237187	8.57918683236611	8.57918683236788	16.8995918968171	18.9224574000868
386	451.967544555664	238.316864013672	21	0	385	19.25	7.14569091795966	-4.74779401505998	8.57918683235483	8.5791868323663	8.57918683236517	16.6086763217242	20.055960605916
387	452.324829101562	238.079474312918	21	0	386	19.3	7.14569091795966	-4.74779401507988	8.57918683236584	8.57918683236605	8.57918683236779	16.7779827691364	20.9561652547022
388	452.682113647461	237.842084612165	21	0	387	19.35	7.14569091798012	-4.74779401505998	8.57918683237187	8.57918683236605	8.57918683236627	17.3505994258576	21.9559355922904
389	453.039398193359	237.604694911411	21	0	388	19.4	7.14569091795966	-4.74779401507988	8.57918683236584	8.57918683236624	9.59899755510261	11.6386190005761	22.7889783479587
390	453.396682739258	237.367305210658	21	0	389	19.45	7.14569091798012	-4.74779401505998	8.57918683237187	8.57918683236946	10.6188082778381	12.1485243619447	24.2130703136568
391	453.753967285156	237.129915509905	21	0	390	19.5	7.14569091796079	-4.74779401505998	8.57918683235578	8.57918683236624	11.6386190005757	12.6584297233121	24.6871838105024
392	454.111251831055	236.892525809151	21	0	391	19.55	7.14569091797898	-4.74779401507988	8.57918683238194	10.6188082778392	12.6584297233117	14.8366651917751	25.0675207476324
393	454.468536376953	236.655136108398	21	0	392	19.6	7.14569091796079	-4.74779401505998	8.57918683235578	12.6584297233102	13.6782404460496	15.5684605325843	25.8324083941334
394	454.692306518555	237.566944122314	21	0	393	19.65	4.47540283203921	18.2361602783197	18.7772940597305	14.6980511687851	14.6980511687861	17.609132846011	26.2634303864346
395	454.916076660156	238.47875213623	21	0	394	19.7	4.47540283202102	18.2361602783203	18.7772940597267	16.7376726142539	15.7178618915215	18.7205237375429	26.5679149719025
396	455.139846801758	239.390560150146	21	0	395	19.75	4.47540283203921	18.2361602783197	18.7772940597305	18.7772940597329	16.737672614259	21.0716536052549	26.5453065439244
397	455.363616943359	240.302368164062	21	0	396	19.8	4.47540283201988	18.2361602783197	18.7772940597259	18.7772940597329	21.0941435511823	22.6530797999667	26.6843233007087
398	455.587387084961	241.214176177979	21	0	397	19.85	4.47540283204034	18.2361602783402	18.7772940597507	18.7772940597329	22.5577342328024	24.4336373722828	26.9434893792173
399	455.811157226563	242.125984191895	21	0	398	19.9	4.47540283204034	18.2361602783197	18.7772940597308	18.7772940597329	25.6192681369193	25.8807397807582	24.4601548496321
400	456.034927368164	243.037792205811	21	0	399	19.95	4.47540283201988	18.2361602783203	18.7772940597265	25.4506144881108	26.8222391972477	28.5099406092939	25.8652498317541
401	456.258697509766	243.949600219727	21	0	400	20	4.47540283204034	18.2361602783197	18.7772940597308	26.338174405872	30.5046882099342	29.2391845001253	26.7506193225771
402	457.979187011719	245.90852355957	21	0	401	20.05	34.4097900390591	39.1784667968602	52.1438962016151	32.4612422141057	32.6477298766217	31.8527975117999	27.4103598759246
403	457.093475341797	246.658767700195	21	0	402	20.1	-17.7142333984398	15.0048828125	23.2150936485567	34.8671843347625	35.189034298516	34.1833937412635	28.5642948528859
404	455.032592773438	248.019592285156	21	0	403	20.15	-41.2176513671795	27.2164916992199	49.3926331008994	42.2320823601355	37.0634283927303	35.3363533009589	31.6025973865557
405	455.981384277344	249.233047485352	21	0	404	20.2	18.9758300781193	24.2691040039199	30.8070046630103	39.8448452651326	41.3020193270664	36.2362380469879	32.7058807068389
406	454.024993896484	251.208251953125	21	0	405	20.25	-39.1278076172	39.5040893554602	55.601784186596	44.0398941911601	41.7406963859915	36.4819367661246	35.3906044346115
407	455.402618408203	252.672424316406	21	0	406	20.3	27.5524902343807	29.2834472656199	40.2077107266005	41.6656145713549	42.6114514724175	36.5906638322809	36.2731975598342
408	453.238494873047	253.11799621582	21	0	407	20.35	-43.2824707031205	8.91143798828011	44.1903382786944	47.7368543193703	45.8090532497246	36.5363793325771	37.4037429677117
409	453.527496337891	254.971664428711	21	0	408	20.4	5.78002929688068	37.0733642578199	37.5212350018732	41.2493104118476	45.0534384649986	37.281690698688	37.9501087585456
410	456.579315185547	254.774826049805	21	0	409	20.45	61.0363769531193	-3.93676757811988	61.1632034030871	45.3780576797024	45.6502368967281	39.5819753015635	38.399027075088
411	455.709228515625	255.539276123047	21	0	410	20.5	-17.4017333984398	15.2890014648398	23.1640646489826	47.5782123082891	42.4591853223149	40.8428089218422	39.3298161513942
412	458.189178466797	257.301971435547	21	0	411	20.55	49.5989990234398	35.25390625	60.8514470658749	48.4412623586422	40.5335977879401	39.9840545600741	40.8115671715296
413	455.602020263672	258.262054443359	21	0	412	20.6	-51.7431640625	19.2016601562398	55.1911114216276	43.5636194740859	37.8837243666382	41.5601291731875	42.6894521796566
414	453.712585449219	259.159698486328	21	0	413	20.65	-37.7886962890602	17.9528808593807	41.836485253639	43.6690602327823	37.4999530046458	45.5960619271005	44.2675183244582
415	454.923980712891	260.542999267578	21	0	414	20.7	24.2279052734409	27.666015625	36.7749889803052	35.6891378961778	37.8619312760607	46.691237676135	45.8455844692599
416	456.083099365234	260.298797607422	21	0	415	20.75	23.1823730468591	-4.88403320312045	23.6912684424647	28.1892364249873	39.9449214576928	49.7095552639681	47.4236506140615
417	456.144226074219	261.344604492188	21	0	416	20.8	1.22253417970001	20.9161376953205	20.9518353828523	26.5586436506493	37.3566576477307	49.8933153197017	49.0017167588633
418	456.644104003906	260.614807128906	21	0	417	20.85	9.99755859374091	-14.5959472656398	17.6916040656753	32.1602430780354	37.3112050966505	50.3738485631405	50.5797829036648
419	456.579132080078	262.297729492188	21	0	418	20.9	-1.29943847656023	33.6584472656398	33.6835213819491	36.2207826826034	46.1386853892025	50.0194777363331	52.1578490484665
420	455.724792480469	265.422180175781	21	0	419	20.95	-17.0867919921807	62.4890136718602	64.7829861172359	39.0241773992837	47.732238455542	48.288113540882	53.7359151932682
421	457.166809082031	263.761077880859	21	0	420	21	28.8403320312409	-33.2220458984409	43.9939664653045	46.4331737683137	56.9599252056214	49.4204478026631	55.3139813380698
422	455.430694580078	263.968322753906	21	0	421	21.05	-34.7222900390602	4.14489746094091	34.9688089662536	65.7187271277556	59.2530328514633	49.7703368312592	56.0578824293243
423	455.525146484375	266.703521728516	21	0	422	21.1	1.88903808593977	54.7039794922	54.7365859108254	63.3042338330485	62.8639727596428	51.1955106180497	55.881239382548
424	456.256225585938	273.167877197266	21	0	423	21.15	14.6215820312602	129.287109375	130.111288179159	77.6990677286393	62.5390024680204	53.1986833479575	55.050157849463
425	453.629913330078	272.947692871094	21	0	424	21.2	-52.5262451172	-4.40368652344091	52.7105196437003	79.4818883036429	58.7142958057033	55.4549308915319	54.6837170273254
426	448.695739746094	269.902130126953	21	0	425	21.25	-98.6834716796807	-60.9112548828193	115.968135943259	79.294771750972	58.8959741476333	58.3653644619985	53.7376783176902
427	448.516326904297	267.71533203125	21	0	426	21.3	-3.58825683593977	-43.7359619140602	43.8829118412714	59.3592778082852	62.1840160147877	61.4127696854457	53.2235455318941
428	445.963714599609	266.866485595703	21	0	427	21.35	-51.0522460937602	-16.9769287109398	53.801003147471	54.124357778358	65.0798161394488	64.6231864747525	52.7554531253328
429	444.508239746094	267.310485839844	21	0	428	21.4	-29.1094970703	8.88000488281932	30.4338184657249	40.0928805666273	60.2586813067125	67.0340073982449	52.4540883006917
430	445.756652832031	266.861206054688	21	0	429	21.45	24.9682617187409	-8.98559570311932	26.5359194940642	44.8861437259326	63.1776233275219	67.8898550849729	51.5616742660206
431	444.634490966797	264.864379882812	21	0	430	21.5	-22.4432373046807	-39.9365234375205	45.8107498846049	50.8648605279256	59.7708037183756	69.7851537542974	51.8079180341683
432	441.736572265625	263.100616455078	21	0	431	21.55	-57.9583740234398	-35.2752685546795	67.8492276377978	61.1580848051398	63.5725065194281	72.1317102985745	52.2464834920233
433	438.607482910156	260.321990966797	21	0	432	21.6	-62.5817871093795	-55.5725097656205	83.6945871574362	72.2308888766857	66.3824001898623	70.2023495919085	51.5738598384901
434	438.102444118923	256.258256700304	21	0	433	21.65	-10.1007758246601	-81.2746853298597	81.8999398517957	79.4487268701238	71.5290123284694	64.5042537718256	51.2351018391563
435	437.597405327691	252.194522433811	21	0	434	21.7	-10.1007758246408	-81.2746853298603	81.8999398517939	82.2588693129235	77.0654143642425	62.6761963785158	51.0045649901157
436	437.092366536458	248.130788167318	21	0	435	21.75	-10.1007758246601	-81.2746853298597	81.8999398517957	81.8999398517989	80.6743333609614	57.7658013714123	51.5793596667983
437	436.587327745225	244.067053900825	21	0	436	21.8	-10.100775824659	-81.2746853298603	81.8999398517961	81.899939851799	82.0794045823612	56.5537757440866	51.4042385992793
438	436.082288953993	240.003319634331	21	0	437	21.85	-10.1007758246408	-81.2746853298796	81.899939851813	81.8999398517994	75.3248830443681	55.1370576875252	51.5467519273657
439	435.57725016276	235.939585367838	21	0	438	21.9	-10.1007758246601	-81.2746853298603	81.8999398517963	81.899939851799	68.7498262369386	54.8886988650503	51.2245063250209
440	435.072211371527	231.875851101345	21	0	439	21.95	-10.1007758246601	-81.2746853298597	81.8999398517957	81.8999398517989	62.1747694295098	54.8352349911592	50.3473940570206
441	434.567172580295	227.812116834852	21	0	440	22	-10.1007758246396	-81.2746853298603	81.8999398517937	68.7498262369373	55.7607990244489	54.1953882656734	49.9900072803184
442	434.062133789062	223.748382568359	21	0	441	22.05	-10.1007758246601	-81.2746853298597	81.8999398517957	55.5997126220783	49.5350449687452	54.7226301527873	50.1105500242086
443	433.409830729166	223.272455851237	21	0	442	22.1	-13.0460611979197	-9.51853434244015	16.1493717775051	42.4495990072202	43.8917151851881	51.9522090589304	49.1988023331059
444	432.757527669271	222.796529134114	21	0	443	22.15	-13.0460611979004	-9.51853434246004	16.1493717775012	29.6216581970989	38.2483854016311	49.2715203303551	46.9089593830486
445	432.105224609375	222.320602416992	21	0	444	22.2	-13.0460611979197	-9.51853434244015	16.1493717775051	17.1701500856915	32.6050556180758	46.5541990886996	46.554135646378
446	432.96826171875	222.111480712891	21	0	445	22.25	17.2607421875	-4.18243408201988	17.7602358011875	19.0336041334389	27.7164431703854	44.7933548715981	44.6178715022182
447	432.345672607422	221.351913452148	21	0	446	22.3	-12.4517822265602	-15.1913452148597	19.6423992947583	20.897058181184	27.3658557232134	41.395707513113	45.5744027092203
448	433.168650309245	220.380274454752	21	0	447	22.35	16.4595540364598	-19.4327799479203	25.4666420162422	22.7605122289315	28.5795350734928	38.4703173799789	45.0379603724597
449	433.991628011068	219.408635457357	21	0	448	22.4	16.4595540364598	-19.4327799478998	25.4666420162266	25.8112281436719	29.7932144237715	35.4150052517969	45.7045647808286
450	434.814605712891	218.436996459961	21	0	449	22.45	16.459554036461	-19.4327799479203	25.466642016243	37.5615613607354	30.9336287478894	32.8049330290682	45.9868120043336
451	433.290252685547	219.070343017578	21	0	450	22.5	-30.4870605468807	12.6669311523403	33.0138153748896	38.1254660135467	33.8259107187473	30.1948608063394	46.1741643816625
452	432.789642333984	215.182739257812	21	0	451	22.55	-10.0122070312602	-77.7520751953205	78.3940653800757	38.689370666359	33.2563700574809	28.0893897498427	44.9856651705956
453	434.009796142578	214.467552185058	21	0	452	22.6	24.4030761718807	-14.3037414550798	28.2861652802988	39.1067452668472	33.0489195747696	28.1952550743033	43.157132059742
454	435.229949951172	213.752365112305	21	0	453	22.65	24.4030761718795	-14.3037414550599	28.2861652802877	41.8405932938226	32.5816251019627	29.3136649942716	41.6585519154622
455	434.451690673828	212.615570068359	21	0	454	22.7	-15.5651855468795	-22.7359008789199	27.5535150186842	28.9511787542263	33.0048104400606	30.4320749142402	40.1719579990231
456	433.593902587891	210.444747924805	21	0	455	22.75	-17.1557617187398	-43.4164428710801	46.6830555097665	27.9723731359925	32.6732784422934	31.4699416330241	38.626470076419
457	434.097747802734	209.962631225586	21	0	456	22.8	10.0769042968591	-9.64233398438012	13.9469926820942	26.4738795375665	28.8129237764719	34.5950296743539	37.4124953848944
458	435.264404296875	210.045654296875	21	0	457	22.85	23.3331298828205	1.66046142578011	23.3921371891299	26.902875613274	27.8109750751138	34.9388630573943	36.586062823319
459	435.700866699219	209.102020263672	21	0	458	22.9	8.72924804687955	-18.8726806640602	20.7936972881578	23.5059635907643	28.8341155647717	36.5204306966069	34.7135340035673
460	435.401214599609	207.647644042969	21	0	459	22.95	-5.99304199220001	-29.0875244140597	29.6984953972215	28.6746687987176	29.930521080591	37.138389017508	33.54346262952
461	435.1015625	206.193267822266	21	0	460	23	-5.99304199217954	-29.0875244140602	29.698495397218	27.6495770142351	29.113972547301	38.1529404976517	32.6493662790657
462	436.617279052734	204.904541015625	21	0	461	23.05	30.3143310546795	-25.7745361328199	39.7905187218607	31.1943515919769	35.9336892912269	35.2487001884038	30.8608505423085
463	436.497467041016	203.999099731445	21	0	462	23.1	-2.39624023435908	-18.1088256836	18.2666782667176	32.9581665479079	36.828806540019	34.3620550605535	30.5021029240423
464	437.35238647461	202.273376464844	21	0	463	23.15	17.0983886718795	-34.5144653320199	38.5175701768668	34.7219815038377	40.459236291251	34.0455835005694	30.6716073966305
465	438.207305908203	200.547653198242	21	0	464	23.2	17.0983886718602	-34.5144653320403	38.5175701768766	43.1927097837363	41.2719675949553	33.7897169093467	32.1113237737398
466	439.062225341797	198.821929931641	21	0	465	23.25	17.0983886718795	-34.5144653320199	38.5175701768668	46.0080360658029	43.6326025530099	32.4595852812398	32.2952875208153
467	440.963104248047	195.181076049805	21	0	466	23.3	38.017578125	-72.8170776367199	82.1441601213535	49.7241209905251	41.6844766003357	33.4292832566758	33.9024518423595
468	440.652862548828	193.593948364258	21	0	467	23.35	-6.20483398437955	-31.7425537109398	32.3433096770508	49.5857686420027	40.9131350459931	34.7018082666591	34.1705834537376
469	439.578430175781	190.948944091797	21	0	468	23.4	-21.4886474609398	-52.9000854492205	57.0979948004777	52.5432236021821	39.2570514363671	34.0120627553378	34.3363591658256
470	440.898529052734	189.594573974609	21	0	469	23.45	26.4019775390591	-27.0874023437597	37.8258084342648	40.1762434169352	37.6489127381024	34.2819922299718	36.7842234554521
471	439.450134277344	187.357238769531	21	0	470	23.5	-28.9678955078	-44.7467041015602	53.3048449777636	35.8182340261833	35.8051980151787	35.1038717517919	41.1332820546149
472	440.388061523438	187.74641418457	21	0	471	23.55	18.7585449218807	7.78350830078011	20.3092591951191	28.7899818822092	30.9248772221247	33.6323113347743	41.765279750847
473	440.915405273438	187.764770507812	21	0	472	23.6	10.546875	0.367126464839771	10.5532627232913	25.712056834202	32.5748099932992	32.8089507737813	42.3581160054289
474	441.138397216797	186.689819335938	21	0	473	23.65	4.45983886717954	-21.4990234374795	21.9567340806072	19.0671724281753	27.5648892194245	32.0295497989895	42.9509522600113
475	440.980072021484	185.579238891602	21	0	474	23.7	-3.16650390626023	-22.2116088867205	22.4361831942289	21.6735110273143	27.2920168649883	33.7905726332395	43.4421451650385
476	441.973052978516	185.430755615234	21	0	475	23.75	19.8596191406409	-2.96966552735967	20.0804229476298	29.3313859604151	26.5751409505738	33.1206334086064	43.4550995577882
477	440.31640625	185.244827270508	21	0	476	23.8	-33.1329345703205	-3.71856689451988	33.3409521908142	26.3397965566398	25.5801460692129	33.2098740103651	44.2864555212302
478	442.371154785156	183.92497253418	21	0	477	23.85	41.0949707031205	-26.3970947265602	48.8426373887951	28.8719768957745	24.7047665015695	33.4023038500809	43.8113675345605
479	442.695098876953	183.792617797852	21	0	478	23.9	6.47888183593977	-2.64709472656023	6.998787061731	34.0831094729724	24.8020481616118	32.1522876350443	43.5138460336918
480	443.290679931641	182.14192199707	21	0	479	23.95	11.9116210937602	-33.0139160156398	35.0970848899026	29.4867811111115	29.9322325283766	36.4300578933963	42.9937045800967
481	442.918395996094	179.865356445312	21	0	480	24	-7.44567871094091	-45.5313110351602	46.136085833619	20.0781470427239	30.4360688020341	44.1136236115781	42.5691376924651
482	443.137786865234	179.396148681641	21	0	481	24.05	4.38781738279999	-9.38415527341988	10.3593103815098	23.2642997665838	35.4948707986055	48.2818593132901	43.1194400786933
483	443.147644042969	179.306716918945	21	0	482	24.1	0.197143554700006	-1.78863525391989	1.79946704685716	30.9924881609787	34.2297977068626	50.3541769503043	46.0732784797939
484	443.773162841797	178.345916748047	21	0	483	24.15	12.5103759765602	-19.2160034179602	22.9295506810307	26.7890281310958	36.7396860506641	51.8563210194532	47.8554527271888
485	445.980163574219	175.392547607422	21	0	484	24.2	44.1400146484398	-59.0673828125	73.738026861877	41.5029604860995	45.5680989218043	53.0945734207304	48.9096794956871
486	445.095458984375	176.283996582031	21	0	485	24.25	-17.6940917968795	17.8289794921801	25.1187856842041	48.3814483710012	61.6521062725823	54.4506138343367	49.7206269364167
487	447.573425292969	172.897277832031	21	0	486	24.3	49.5593261718795	-67.734375	83.9289721565287	50.2150723347443	70.9835725573674	55.1436277857845	48.4109024463007
488	446.023132324219	173.830673217773	21	0	487	24.35	-31.005859375	18.6679077148403	36.1919064713655	60.1437096826298	76.003587399039	52.9209268024618	48.9647413802368
489	444.420318603516	173.74919128418	21	0	488	24.4	-32.0562744140591	-1.62963867186022	32.0976704997463	96.5151844140689	78.9105938772947	53.0156293120459	47.9698724686933
490	449.181732177734	169.82666015625	21	0	489	24.45	95.2282714843591	-78.4506225586	123.381213601304	100.464184628635	76.2569143130842	51.7054169302215	47.9201601659669
491	439.521881103516	173.539489746094	21	0	490	24.5	-193.197021484359	74.2565917968801	206.976159341399	103.625726427077	78.4651588666392	50.0344036331382	47.281927302552
492	434.648742675781	175.306762695312	21	0	491	24.55	-97.4627685547	35.3454589843597	103.67397322936	107.606115419845	74.7923847729635	52.6065688226123	48.3518357956015
493	432.12467956543	174.683059692382	21	0	492	24.6	-50.481262207021	-12.4740600586	51.999615463574	92.3701189435386	71.6120558980611	59.3376061858066	50.3295666157558
494	429.600616455078	174.059356689453	21	0	493	24.65	-50.4812622070392	-12.4740600585795	51.9996154635868	60.4151333192096	69.2915725734278	63.6813556553881	49.9964096825917
495	428.503397623698	171.969858805338	21	0	494	24.7	-21.9443766276004	-41.7899576823004	47.2012312197726	49.1205849172919	57.8427349386388	64.0287863581347	51.7138881983218
496	427.406178792318	169.880360921224	21	0	495	24.75	-21.9443766276004	-41.7899576822799	47.2012312197544	39.5983853690453	38.4167009936942	66.3206204642271	51.5592221159044
497	426.308959960938	167.790863037109	21	0	496	24.8	-21.9443766275992	-41.7899576822998	47.2012312197715	30.9770297270106	34.2295650878572	63.6119308822363	51.0730428024073
498	426.365844726562	168.002792358398	21	0	497	24.85	1.13769531247954	4.23858642578011	4.38861772234098	23.315350933739	42.6716249725741	64.5271789103928	50.1993213589603
499	425.921203613281	168.003608703613	21	0	498	24.9	-8.89282226561932	0.0163269042997172	8.89283725341348	16.4182686681787	48.4521174334816	63.7874573023424	50.3716961736903
500	425.4765625	168.004425048828	21	0	499	24.95	-8.89282226562045	0.0163269043002856	8.89283725341462	19.3385452584225	51.8006584031852	59.4102624385375	49.841613542716
501	424.843322753906	168.061325073242	21	0	500	25	-12.6647949218795	1.13800048827954	12.7158198919531	45.744864576103	54.1760820618149	50.4502309935259	49.0355558881488
502	425.229156494141	171.12727355957	21	0	501	25.05	7.71667480470001	61.3189697265602	61.8026141709904	65.9272051399526	52.431476991509	48.4218122779128	NA
503	424.673492431641	177.92561340332	21	0	502	25.1	-11.11328125	135.966796875	136.420214310743	80.2859658726313	57.4423019227245	50.3049562812073	NA
504	424.452911376953	183.411407470703	21	0	503	25.15	-4.41162109376023	109.71588134766	109.804540072662	91.9338954554512	58.283342031257	48.1364983457301	NA
505	424.221588134766	187.439102172852	21	0	504	25.2	-4.62646484373977	80.5538940429796	80.6866409168081	85.5244087245956	60.9777899384362	50.3332029759133	NA
506	423.034149169922	190.782257080078	21	0	505	25.25	-23.7487792968807	66.8630981445204	70.9554678060523	69.139739269346	62.4837609933577	48.6678303974722	NA
507	424.199951171875	191.706558227539	21	0	506	25.3	23.3160400390602	18.4860229492199	29.7551805167124	50.6394789225613	62.6140594679685	47.00245781903	NA
508	423.589813232422	194.362213134766	21	0	507	25.35	-12.2027587890602	53.1130981445398	54.4968670344957	41.6696140042412	57.9382875898405	47.4777159154587	NA
509	422.919067382812	194.908660888672	21	0	508	25.4	-13.4149169922	10.9289550781199	17.3032383387382	33.0336265312642	47.8208792579785	47.7277630353347	NA
510	423.244232177734	196.670776367188	21	0	509	25.45	6.50329589843977	35.2423095703205	35.8373163252072	39.7037102113414	48.8657475486414	47.9778101552104	NA
511	422.728179931641	197.960113525391	21	0	510	25.5	-10.3210449218591	25.7867431640597	27.7755304411673	46.7368359103349	43.1595787331295	48.0367081431594	NA
512	423.947662353516	200.870208740234	21	0	511	25.55	24.3896484375	58.2019042968602	63.1055989170987	45.0022795933957	41.5734386465511	NA	NA
513	423.075378417969	205.267654418945	21	0	512	25.6	-17.4456787109409	87.9489135742199	89.662495529463	56.0618810930416	37.5131299081929	NA	NA
514	423.506896972656	205.265731811523	21	0	513	25.65	8.63037109374091	-0.0384521484397737	8.63045675404252	53.2855309349948	37.1721840394124	NA	NA
515	425.350402832031	209.43293762207	21	0	514	25.7	36.8701171875	83.3441162109398	91.1353238234364	43.4431670817607	34.9778303719846	NA	NA
516	425.523391723633	210.105743408203	21	0	515	25.75	3.45977783203921	13.4561157226602	13.8937796509335	28.289423906051	33.5896552929612	NA	NA
517	425.696380615234	210.778549194336	21	0	516	25.8	3.45977783201988	13.4561157226597	13.8937796509281	29.3420884854292	NA	NA	NA
518	425.869369506836	211.451354980468	21	0	517	25.85	3.45977783204034	13.4561157226403	13.8937796509145	13.8937796509276	NA	NA	NA
519	426.042358398438	212.124160766601	21	0	518	25.9	3.45977783204034	13.4561157226597	13.8937796509332	13.8937796509276	NA	NA	NA
520	426.215347290039	212.796966552734	21	0	519	25.95	3.45977783201988	13.4561157226602	13.8937796509287	NA	NA	NA	NA
521	426.388336181641	213.469772338867	21	0	520	26	3.45977783204034	13.4561157226597	13.8937796509332	NA	NA	NA	NA
522	NA	NA	21	0	521	26.05	NA	NA	NA	NA	NA	NA	NA
523	NA	NA	21	0	522	26.1	NA	NA	NA	NA	NA	NA	NA
524	NA	NA	21	0	523	26.15	NA	NA	NA	NA	NA	NA	NA
525	NA	NA	21	0	524	26.2	NA	NA	NA	NA	NA	NA	NA
526	NA	NA	21	0	525	26.25	NA	NA	NA	NA	NA	NA	NA
527	NA	NA	21	0	526	26.3	NA	NA	NA	NA	NA	NA	NA
528	NA	NA	21	0	527	26.35	NA	NA	NA	NA	NA	NA	NA
529	NA	NA	21	0	528	26.4	NA	NA	NA	NA	NA	NA	NA
530	NA	NA	21	0	529	26.45	NA	NA	NA	NA	NA	NA	NA
531	NA	NA	21	0	530	26.5	NA	NA	NA	NA	NA	NA	NA
532	NA	NA	21	0	531	26.55	NA	NA	NA	NA	NA	NA	NA
533	NA	NA	21	0	532	26.6	NA	NA	NA	NA	NA	NA	NA
534	NA	NA	21	0	533	26.65	NA	NA	NA	NA	NA	NA	NA
535	NA	NA	21	0	534	26.7	NA	NA	NA	NA	NA	NA	NA
536	NA	NA	21	0	535	26.75	NA	NA	NA	NA	NA	NA	NA
537	NA	NA	21	0	536	26.8	NA	NA	NA	NA	NA	NA	NA
538	NA	NA	21	0	537	26.85	NA	NA	NA	NA	NA	NA	NA
539	NA	NA	21	0	538	26.9	NA	NA	NA	NA	NA	NA	NA
540	NA	NA	21	0	539	26.95	NA	NA	NA	NA	NA	NA	NA
541	NA	NA	21	0	540	27	NA	NA	NA	NA	NA	NA	NA
542	NA	NA	21	0	541	27.05	NA	NA	NA	NA	NA	NA	NA
543	NA	NA	21	0	542	27.1	NA	NA	NA	NA	NA	NA	NA
544	NA	NA	21	0	543	27.15	NA	NA	NA	NA	NA	NA	NA
545	NA	NA	21	0	544	27.2	NA	NA	NA	NA	NA	NA	NA
546	NA	NA	21	0	545	27.25	NA	NA	NA	NA	NA	NA	NA
547	NA	NA	21	0	546	27.3	NA	NA	NA	NA	NA	NA	NA
548	NA	NA	21	0	547	27.35	NA	NA	NA	NA	NA	NA	NA
549	NA	NA	21	0	548	27.4	NA	NA	NA	NA	NA	NA	NA
550	NA	NA	21	0	549	27.45	NA	NA	NA	NA	NA	NA	NA
551	NA	NA	21	0	550	27.5	NA	NA	NA	NA	NA	NA	NA
552	NA	NA	21	0	551	27.55	NA	NA	NA	NA	NA	NA	NA
553	NA	NA	21	0	552	27.6	NA	NA	NA	NA	NA	NA	NA
554	NA	NA	21	0	553	27.65	NA	NA	NA	NA	NA	NA	NA
555	NA	NA	21	0	554	27.7	NA	NA	NA	NA	NA	NA	NA
556	NA	NA	21	0	555	27.75	NA	NA	NA	NA	NA	NA	NA
557	NA	NA	21	0	556	27.8	NA	NA	NA	NA	NA	NA	NA
558	NA	NA	21	0	557	27.85	NA	NA	NA	NA	NA	NA	NA
559	NA	NA	21	0	558	27.9	NA	NA	NA	NA	NA	NA	NA
560	NA	NA	21	0	559	27.95	NA	NA	NA	NA	NA	NA	NA
561	NA	NA	21	0	560	28	NA	NA	NA	NA	NA	NA	NA
562	NA	NA	21	0	561	28.05	NA	NA	NA	NA	NA	NA	NA
563	NA	NA	21	0	562	28.1	NA	NA	NA	NA	NA	NA	NA
564	NA	NA	21	0	563	28.15	NA	NA	NA	NA	NA	NA	NA
565	NA	NA	21	0	564	28.2	NA	NA	NA	NA	NA	NA	NA
566	NA	NA	21	0	565	28.25	NA	NA	NA	NA	NA	NA	NA
567	NA	NA	21	0	566	28.3	NA	NA	NA	NA	NA	NA	NA
568	NA	NA	21	0	567	28.35	NA	NA	NA	NA	NA	NA	NA
569	NA	NA	21	0	568	28.4	NA	NA	NA	NA	NA	NA	NA
570	NA	NA	21	0	569	28.45	NA	NA	NA	NA	NA	NA	NA
571	NA	NA	21	0	570	28.5	NA	NA	NA	NA	NA	NA	NA
572	NA	NA	21	0	571	28.55	NA	NA	NA	NA	NA	NA	NA
573	NA	NA	21	0	572	28.6	NA	NA	NA	NA	NA	NA	NA
574	NA	NA	21	0	573	28.65	NA	NA	NA	NA	NA	NA	NA
575	NA	NA	21	0	574	28.7	NA	NA	NA	NA	NA	NA	NA
576	NA	NA	21	0	575	28.75	NA	NA	NA	NA	NA	NA	NA
577	NA	NA	21	0	576	28.8	NA	NA	NA	NA	NA	NA	NA
578	NA	NA	21	0	577	28.85	NA	NA	NA	NA	NA	NA	NA
579	NA	NA	21	0	578	28.9	NA	NA	NA	NA	NA	NA	NA
580	NA	NA	21	0	579	28.95	NA	NA	NA	NA	NA	NA	NA
581	NA	NA	21	0	580	29	NA	NA	NA	NA	NA	NA	NA
582	NA	NA	21	0	581	29.05	NA	NA	NA	NA	NA	NA	NA
583	NA	NA	21	0	582	29.1	NA	NA	NA	NA	NA	NA	NA
584	NA	NA	21	0	583	29.15	NA	NA	NA	NA	NA	NA	NA
585	NA	NA	21	0	584	29.2	NA	NA	NA	NA	NA	NA	NA
586	NA	NA	21	0	585	29.25	NA	NA	NA	NA	NA	NA	NA
587	NA	NA	21	0	586	29.3	NA	NA	NA	NA	NA	NA	NA
588	NA	NA	21	0	587	29.35	NA	NA	NA	NA	NA	NA	NA
589	NA	NA	21	0	588	29.4	NA	NA	NA	NA	NA	NA	NA
590	NA	NA	21	0	589	29.45	NA	NA	NA	NA	NA	NA	NA
591	NA	NA	21	0	590	29.5	NA	NA	NA	NA	NA	NA	NA
592	NA	NA	21	0	591	29.55	NA	NA	NA	NA	NA	NA	NA
593	NA	NA	21	0	592	29.6	NA	NA	NA	NA	NA	NA	NA
594	NA	NA	21	0	593	29.65	NA	NA	NA	NA	NA	NA	NA
595	NA	NA	21	0	594	29.7	NA	NA	NA	NA	NA	NA	NA
596	NA	NA	21	0	595	29.75	NA	NA	NA	NA	NA	NA	NA
597	NA	NA	21	0	596	29.8	NA	NA	NA	NA	NA	NA	NA
598	NA	NA	21	0	597	29.85	NA	NA	NA	NA	NA	NA	NA
599	NA	NA	21	0	598	29.9	NA	NA	NA	NA	NA	NA	NA
600	NA	NA	21	0	599	29.95	NA	NA	NA	NA	NA	NA	NA
601	NA	NA	21	0	600	30	NA	NA	NA	NA	NA	NA	NA
