# Supplementary material for: An automated feeding system for the African killifish reveals the impact of diet on lifespan and allows scalable assessment of associative learning
Source: eLife. 2022 Nov 10;11:e69008. doi: 10.7554/eLife.69008 (PMC9788828; doi:10.7554/eLife.69008)
Supplement: Figure 6—source data 3. [file elife-69008-fig6-data3.zip › Filtered and Interpolated Trajectories with Kinematics/t20_REC004 DLC_likelihood-euclidean-filtered_splines-interpolated_kinematics_02_resnet50_TrainAllTheThingsJun28shuffle1_1030000.csv]

	x2	y2	fishnum	recording_num	bodyparts_coords	seconds	velocity_x	velocity_y	velocity_xy	velocity_xy_5frame	velocity_xy_10frame	velocity_xy_20frame	velocity_xy_40frame
1	-197.942669232673	-36.468249347613	20	4	0	0	0	0	0	NA	NA	NA	NA
2	-132.887943935081	54.7569016553082	20	4	1	0.05	1301.09450595184	1824.50302005842	2240.90566147269	NA	NA	NA	NA
3	-77.9967738927764	130.695726991238	20	4	2	0.1	1097.82340084609	1518.7765067186	1874.00594897818	1377.9671816345	NA	NA	NA
4	-32.4829951057603	192.743486660177	20	4	3	0.15	910.275575740322	1240.95519337878	1539.01637930307	1570.89572494399	NA	NA	NA
5	4.43955642596785	242.295440662124	20	4	4	0.2	738.451030634563	991.03908003894	1235.90791841855	1267.74905504608	963.56661658433	NA	NA
6	33.5570447024079	280.74684899708	20	4	5	0.25	582.349765528801	769.02816669912	964.642716547458	996.435787355625	972.1892529403	NA	NA
7	55.65563372356	309.492971665044	20	4	6	0.3	441.971780423042	574.92245335928	725.172311983137	756.912857021789	751.425880348014	NA	NA
8	71.521487489424	329.929068666018	20	4	7	0.35	317.31707531728	408.721940019479	517.439610525904	549.16605153416	570.874947582126	NA	NA
9	81.94077	343.4504	20	4	8	0.4	208.38565021152	270.42662667964	341.401727633894	373.482780936608	426.707549185362	NA	NA
10	87.699645255288	351.452225666991	20	4	9	0.45	115.17750510576	160.03651333982	197.173890980408	235.102705649948	324.287548037291	544.915557896233	NA
11	89.584277255288	355.329805666991	20	4	10	0.5	37.6926399999999	77.5515999999993	86.2263635596996	145.314107808628	240.109893962921	559.235826424665	NA
12	88.38083	356.4784	20	4	11	0.55	-24.06894510576	22.9718866601809	33.2719355498336	96.5022413489358	182.094386065802	460.113379556982	NA
13	85.09535	355.5114	20	4	12	0.6	-65.7096000000001	-19.3400000000008	68.4966213193034	99.4090445404216	135.375762756925	381.854876228676	NA
14	80.40406	354.215	20	4	13	0.65	-93.8257999999999	-25.9280000000001	97.3423953354343	106.737006989233	117.153558815079	311.47659316328	NA
15	72.89046	361.6713	20	4	14	0.7	-150.272	149.126	211.707906937837	129.086066481655	126.264499208137	265.110015772306	NA
16	67.408	364.4431	20	4	15	0.75	-109.6492	55.4360000000008	122.866175803759	125.437417705223	146.28239990903	239.840380334374	NA
17	62.56419	369.8387	20	4	16	0.8	-96.8762	107.912	145.017233011942	137.804876281221	168.800878765949	233.082522991444	NA
18	60.19655	370.68	20	4	17	0.85	-47.3528	16.8259999999998	50.2533774371434	153.119953875852	192.834804875227	241.234140526602	NA
19	58.86908	378.5275	20	4	18	0.9	-26.5494000000001	156.949999999999	159.179688215425	185.827792828826	196.245637141198	260.438706924401	NA
20	54.6759304739377	364.736718935683	20	4	19	0.95	-83.862990521246	-275.81562128634	288.283294910989	208.515691050243	205.93248350732	286.743718191679	452.672909909776
21	53.3518	350.4778	20	4	20	1	-26.482609478754	-285.178378713659	286.405370568632	260.23219204523	239.570866705827	316.083829927718	453.416055430518
22	59.9580453522888	361.584429459526	20	4	21	1.05	132.124907045776	222.13258919052	258.456724119028	254.686398001175	284.070659917087	343.138353698027	401.030083116011
23	66.18372	375.7156	20	4	22	1.1	124.513492954224	282.62341080948	308.835882412076	258.745013138789	347.092518296279	361.066604933362	358.39398226148
24	66.36628	369.1456	20	4	23	1.15	3.65120000000019	-131.4	131.450717995148	293.313940582828	403.723855033723	367.750928187688	320.831503217107
25	74.3617926153345	355.950137929718	20	4	24	1.2	159.91025230669	-263.90924140564	308.576370599062	359.62562878393	447.222937175222	359.90867137175	296.324831488445
26	92.2285937253106	341.526066305116	20	4	25	1.25	357.336022199522	-288.48143249204	459.250007788826	433.952844547329	485.885259946407	357.014776682596	283.195884623392
27	117.577716759827	326.435781381587	20	4	26	1.3	506.982460690328	-301.80569847058	590.015165124537	552.761312066271	517.475828630104	350.263713241279	274.095324156697
28	148.02019514878	311.241679414525	20	4	27	1.35	608.84956777906	-303.88203934124	680.471961229072	635.700861211654	529.298404991497	348.503608286973	267.811931466749
29	181.16706232207	296.506156659324	20	4	28	1.4	662.9373434658	-294.71045510402	725.493055589859	678.456579309985	539.256219234179	357.506167829781	264.662854030622
30	214.629351709595	282.791609371377	20	4	29	1.45	669.2457877505	-274.290945758941	723.274116325976	675.326028476279	513.884859236179	360.430261923318	265.14348398375
31	246.018096741252	270.660433806078	20	4	30	1.5	627.77490063314	-242.623511305979	673.028598280483	624.643965435665	474.458686659365	347.596284436372	269.52578228519
32	272.94433084694	260.67502621882	20	4	31	1.55	538.524682113759	-199.70815174516	574.362410956004	525.751126402086	416.456766565472	341.946786675041	275.758016775668
33	293.019087456556	253.397782864996	20	4	32	1.6	401.495132192321	-145.54486707648	427.061646026003	392.068857260704	349.914698277667	334.933088294283	280.490814396699
34	303.8534	249.3911	20	4	33	1.65	216.68625086888	-80.1336572999202	231.028860421966	270.460794008744	311.288480625839	330.186413270934	282.703664450192
35	306.3976	248.3655	20	4	34	1.7	50.8839999999998	-20.5119999999999	54.8627706190635	157.587504654665	273.637586671414	327.539647204584	278.435056374877
36	309.5716	247.6695	20	4	35	1.75	63.4799999999996	-13.92	64.9882820206839	75.1854311196696	209.307308926337	326.551388912409	280.951477234941
37	309.6076	247.171	20	4	36	1.8	0.720000000000027	-9.97000000000014	9.99596418561025	96.8258348495923	166.417744719978	315.108125321949	283.905952292582
38	310.0858	246.5899	20	4	37	1.85	9.56400000000031	-11.6219999999998	15.0512783510239	155.206316082125	140.567771597069	294.389722406896	285.104033868661
39	293.563552919265	250.42517374412	20	4	38	1.9	-330.4449416147	76.7054748824	339.23087907158	148.15382384393	121.11660730769	268.887001136843	282.551430841506
40	276.785	254.795	20	4	39	1.95	-335.5710583853	87.3965251175997	346.765176781726	175.247984785291	141.194435172988	243.543249775822	277.127920509568
41	278.2095	255.2191	20	4	40	2	28.4899999999993	8.4820000000002	29.7258208297091	205.950112074468	178.644091165454	222.967734642661	272.826244987839
42	285.4597	254.6394	20	4	41	2.05	145.004	-11.5940000000001	145.466768892418	145.407379765787	213.759484078426	208.377679853309	268.068277678106
43	293.8821	254.9492	20	4	42	2.1	168.448	6.19599999999991	168.561914796907	127.182554263852	238.864746536124	199.915023860036	262.333595365131
44	292.0566	254.9129	20	4	43	2.15	-36.5099999999995	-0.725999999999658	36.5172175281738	209.134358486979	226.485521647846	197.656400712696	260.744225559662
45	304.673332633267	252.863772663072	20	4	44	2.2	252.33465266534	-40.9825467385599	255.641049272053	252.270983371561	213.448912880229	196.961441378005	257.597643855716
46	326.3819	249.4571	20	4	45	2.25	434.171347334659	-68.1334532614403	439.484841945342	271.779380997781	236.628160358985	204.888177787285	255.722542068787
47	344.081289831678	245.878732608231	20	4	46	2.3	353.987796633561	-71.5673478353801	361.149893315329	307.563663529906	250.337614986639	217.548191343885	253.112985045188
48	357.072519729674	243.005378536556	20	4	47	2.35	259.82459795992	-57.4670814334996	266.103902928008	299.715271496605	259.262276123004	221.704459450349	248.228333248176
49	367.757114762833	241.636460196603	20	4	48	2.4	213.69190066318	-27.3783667990602	215.438630188799	264.121962230992	274.196194117702	207.596693853231	239.661481302779
50	378.5366	242.5714	20	4	49	2.45	215.58970474334	18.6987960679403	216.399089105549	248.404246601717	252.728447583021	193.825579095817	227.527971732274
51	391.096185754306	246.20957990713	20	4	50	2.5	251.19171508612	72.7635981425999	261.518295617275	246.745171248226	231.132264409116	198.056205539306	215.860336070164
52	404.255823316031	251.350220073399	20	4	51	2.55	263.1927512345	102.81280332538	282.561315168953	240.828724705499	221.336898609343	194.189768681171	204.443510219708
53	416.119149219741	256.392500202969	20	4	52	2.6	237.2665180742	100.845602591401	257.808526160555	205.741623669437	204.544172364574	189.73410243598	195.45569003476
54	424.7898	259.7356	20	4	53	2.65	173.41301560518	66.8619959406192	185.856397475163	198.14256658724	188.707866058615	191.30203784839	189.990168491973
55	426.5927	260.7075	20	4	54	2.7	36.0579999999993	19.4380000000001	40.9635839252372	194.26955061697	174.202245311406	187.655640506848	189.397855079859
56	415.466270075104	261.760541953383	20	4	55	2.75	-222.52859849792	21.06083906766	223.523010206293	162.343173480921	159.484250719627	184.893695225164	188.904286626067
57	402.4836	263.9125	20	4	56	2.8	-259.653401502079	43.0391609323408	263.196235317604	136.58700741173	138.041922375703	191.117844768426	188.949571129542
58	398.7896	267.1453	20	4	57	2.85	-73.8800000000003	64.6559999999999	98.17664048031	142.662866953376	120.205928748956	202.066944089457	189.143669274294
59	399.087114858882	269.983527583642	20	4	58	2.9	5.95029717763964	56.7645516728396	57.0755671292078	120.825934852013	108.407881579077	210.435961468715	187.351602202709
60	402.1586	271.7975	20	4	59	2.95	61.4297028223598	36.2794483271603	71.3428816334645	81.8142941344356	122.582833430675	211.512693688726	190.233120313104
61	407.8559	272.2707	20	4	60	3	113.946000000001	9.46399999999926	114.338349699478	78.0686840169911	138.655126041213	208.752937497667	201.792352081567
62	411.259	272.1098	20	4	61	3.05	68.0619999999999	-3.21799999999939	68.1380317297175	80.2287557464245	160.898790927509	200.509340586108	207.968098804874
63	408.5362	275.0023	20	4	62	3.1	-54.4560000000001	57.8499999999997	79.4485898930873	102.502799907974	199.58971581434	190.996356209483	211.197514325625
64	408.0405	278.3597	20	4	63	3.15	-9.91399999999999	67.1479999999997	67.8759257763749	156.484317230413	232.164056878815	182.323936271251	216.257956248924
65	414.889445473704	272.313863382338	20	4	64	3.2	136.978909474079	-120.916732353239	182.713102441212	239.983287720582	248.823142066046	181.834268781714	215.41241166038
66	427.329641489041	257.67303444303	20	4	65	3.25	248.803920306741	-292.81657878616	384.245936311673	321.11074761169	258.021624275708	172.920395464849	209.956789794834
67	442.221544767527	238.494153812554	20	4	66	3.3	297.83806556972	-383.57761260952	485.632884180563	384.099358011205	262.976758796513	160.350950915199	204.408870748796
68	456.425612030675	218.834162121385	20	4	67	3.35	284.08134526296	-393.19983382338	485.085889348625	395.143484224119	261.78678367001	156.582879098238	200.328548231844
69	466.8023	202.75	20	4	68	3.4	207.5337593865	-321.6832424277	382.81897777395	359.558931321002	256.239990963424	167.106510552187	197.050091994303
70	472.0172	192.0572	20	4	69	3.45	104.298	-213.856	237.933733505781	285.970229872443	241.085704132753	186.640661530391	193.279494637988
71	475.7421	182.437	20	4	70	3.5	74.4979999999998	-192.404	206.323171796092	202.462819728331	207.185664888484	205.528498623829	190.509119851985
72	476.8621	176.6601	20	4	71	3.55	22.4000000000001	-115.538	117.689376937768	128.380623915643	159.803110902889	221.746428928577	189.845196953095
73	478.4955	173.7039	20	4	72	3.6	32.6679999999999	-59.1239999999999	67.5488386280622	87.0279240413878	113.576042382136	232.660926215271	189.822024022524
74	477.8897	173.8377	20	4	73	3.65	-12.1159999999998	2.67600000000016	12.4079987105091	54.8123984559657	102.048964225559	241.213874649458	189.317018741073
75	478.0042	172.2834	20	4	74	3.7	2.29000000000042	-31.0860000000002	31.1702341345075	33.635991933335	124.458180994735	243.169182813912	189.767744231214
76	479.3545	170.4683	20	4	75	3.75	27.0059999999989	-36.302	45.2455438689817	24.6892650359422	153.03537297195	235.019884364503	185.07455395654
77	479.4609	169.8876	20	4	76	3.8	2.12800000000016	-11.6140000000001	11.8073443246144	75.7173045354762	180.516099060642	217.699896729165	180.054861986017
78	480.5805	170.1063	20	4	77	3.85	22.3919999999998	4.37400000000025	22.8152041410984	161.888437948083	203.535068760532	198.590152374232	178.263862345906
79	482.863454648015	183.287468814287	20	4	78	3.9	45.659092960301	263.62337628574	267.548196208179	251.258347487935	226.187758335493	183.664222519892	178.469011564583
80	485.264998828211	206.263595968228	20	4	79	3.95	48.0308836039194	459.52254307882	462.02590119754	327.396206187948	245.25266149507	175.04629558725	179.283375116172
81	486.6718	230.8281	20	4	80	4	28.1360234357805	491.29008063544	492.095091568241	382.380872485121	262.854103840523	172.265302206302	179.536594686298
82	486.398126813556	250.451023577954	20	4	81	4.05	-5.47346372888001	392.45847155908	392.496637824683	376.658212135509	275.596682555441	179.181053320083	180.99144960201
83	485.468652682092	265.308905891129	20	4	82	4.1	-18.5894826292804	297.157646263499	297.738535626961	328.616885042057	283.604262366327	188.647691835565	181.742560491494
84	485.335652209582	277.25491025874	20	4	83	4.15	-2.66000945019982	238.92008735222	238.934894460118	274.449860193111	265.279480814225	196.310101210895	181.905347945894
85	487.4514	288.1422	20	4	84	4.2	42.3149558083594	217.7457948252	221.819265730282	223.797158922934	225.634410179764	197.701219680713	178.006957059476
86	491.0195	298.614	20	4	85	4.25	71.3620000000003	209.435999999999	221.259967323508	184.827652247532	191.495231440654	197.228712448232	169.461889078389
87	491.3284	305.5688	20	4	86	4.3	6.17799999999988	139.096000000001	139.233131473799	153.900749492941	177.846007579524	199.758773056836	157.760292243489
88	495.9453	307.8383	20	4	87	4.35	92.3379999999997	45.3899999999999	102.891002249954	122.65193531747	173.760314910598	199.944845593573	147.460008579529
89	498.6092	304.5718	20	4	88	4.4	53.2780000000002	-65.3300000000002	84.3003806871597	108.540602688198	166.432444086298	189.831512576979	139.419748234955
90	501.82	303.9077	20	4	89	4.45	64.2160000000001	-13.2820000000004	65.5751948529322	131.894856236113	150.149777866357	171.926088701952	133.959000396312
91	503.533213649432	296.569879225671	20	4	90	4.5	34.2642729886404	-146.756415486579	150.703304177147	162.692977573664	131.603321055942	153.544690748767	129.377343602705
92	503.533378982208	283.76965926607	20	4	91	4.55	0.00330665551928178	-256.00439919202	256.004399213375	178.964138679655	123.92086355823	140.236470275443	127.541311426818
93	502.6794	270.954	20	4	92	4.6	-17.0795796441598	-256.3131853214	256.881608937704	177.647620415243	116.28542882082	130.824194767717	126.743186745916
94	501.7042	262.7288	20	4	93	4.65	-19.5039999999995	-164.504000000001	165.656186217117	154.666039423685	114.383544339733	122.596821242329	127.478632326747
95	500.729347191571	259.944921378315	20	4	94	4.7	-19.4970561685807	-55.6775724337001	58.9926035308725	115.946870880347	118.217767224141	112.844731305041	128.242973230403
96	499.3207	261.049	20	4	95	4.75	-28.1729438314198	22.0815724337001	35.7953992193561	69.8778800679763	115.59415005688	103.903893792274	128.546051934331
97	497.3957	263.5049	20	4	96	4.8	-38.5000000000002	49.1180000000008	62.4085564966864	49.8029499998119	102.626932971363	97.8206877578124	128.990169954199
98	496.071	263.4297	20	4	97	4.85	-26.493999999999	-1.50399999999991	26.5366548758495	58.7879140330389	87.8880746248365	96.3298647848258	129.861310378782
99	494.662618181536	260.485101900201	20	4	98	4.9	-28.1676363692804	-58.8919619959802	65.281535876295	76.522260690075	78.7611983983601	95.1752739500177	125.330141134928
100	493.000729195172	255.562175700616	20	4	99	4.95	-33.2377797272795	-98.4585239917004	103.917423697008	89.3069950623795	75.5396847437256	92.8717052053737	115.265480122425
101	491.203259419625	249.604049309648	20	4	100	5	-35.9493955109406	-119.16252781936	124.467132504536	105.898269181697	76.2044665286058	86.4893849991077	103.39833625556
102	489.388135233616	243.5538506357	20	4	101	5.05	-36.3024837201795	-121.00397347896	126.332228358209	107.719446796908	71.7205119573945	75.9015695335528	95.0732586595138
103	487.673283015863	238.354707587174	20	4	102	5.1	-34.297044355061	-103.98286097052	109.493025472436	92.2914554544122	76.3743007488318	64.8386816562681	89.6414620037325
104	486.176629145085	234.949748072473	20	4	103	5.15	-29.9330774155601	-68.0991902940201	74.3874239523528	75.8866723671367	75.9670035603019	58.6471634425981	85.9710317227792
105	485.0161	234.2821	20	4	104	5.2	-23.2105829016996	-13.3529614494597	26.7774669845269	54.1340288524094	67.5256431866064	58.7847267800919	82.9910886485652
106	484.394219284104	236.311097551239	20	4	105	5.25	-12.43761431792	40.5799510247795	42.4432170681586	46.8503323159667	57.3846199413355	59.8633914204306	80.2537909038293
107	484.8519	237.0609	20	4	106	5.3	9.15361431792007	14.9960489752203	17.5690107845729	44.2145603236955	49.1762060957423	58.221566851562	79.7589987879875
108	486.7343	233.9294	20	4	107	5.35	37.6480000000004	-62.6300000000003	73.0745427902226	42.7598309188006	41.7892886876997	59.7777751639899	80.3260575312448
109	489.079542587974	231.963170621684	20	4	108	5.4	46.9048517594797	-39.32458756632	61.2085639909967	38.8825675155344	38.5331284868361	60.8287696928766	81.4715745493475
110	489.9029	231.4406	20	4	109	5.45	16.4671482405197	-10.4514124336799	19.5038199600522	44.2183833390753	42.0297688164583	58.6048715428972	83.1586103245115
111	488.9531	230.7872	20	4	110	5.5	-18.9959999999996	-13.0679999999995	23.0569000518277	36.7282450594327	43.5223163122554	53.2519817623524	82.7500539965701
112	490.7844	229.5458	20	4	111	5.55	36.626	-24.828	44.2480899022771	32.8516966499766	44.7226217457296	49.9100470435841	79.7004696439691
113	492.288	230.5007	20	4	112	5.6	30.0720000000001	19.0979999999996	35.6238513920097	41.2997067141159	43.1812495791481	48.4587292397478	76.5791041530049
114	494.333446889453	230.065216962907	20	4	113	5.65	40.9089377890598	-8.70966074186015	41.8258219437163	48.1620651089765	45.6905358254513	49.3452422032294	75.6469985272248
115	496.671439800434	228.049143318092	20	4	114	5.7	46.7598582196194	-40.3214728962996	61.7438702807488	45.226860152384	49.6840998991879	53.1374459920892	77.2484535271952
116	498.297709266689	225.686271191823	20	4	115	5.75	32.5253893251011	-47.2574425253799	57.3686920261303	49.6342540988635	49.1193435833693	56.6036880153849	79.2550630192062
117	498.207985821963	224.210392710369	20	4	116	5.8	-1.79446889452038	-29.5175696290801	29.5720651193147	58.5293750009259	50.6438879914259	61.6973098181625	80.3797570125584
118	495.398	224.8553	20	4	117	5.85	-56.1997164392596	12.8981457926199	57.6608211244071	58.06849308426	55.1281697917959	64.3222502776638	82.1428153494432
119	491.6536	226.9999	20	4	118	5.9	-74.8880000000008	42.8919999999999	86.3014264540287	50.0766220577622	60.1573559196228	67.7678751486774	82.636972300804
120	494.325	225.6975	20	4	119	5.95	53.4280000000001	-26.0480000000001	59.439460697419	56.0609158304677	64.2451231677202	73.4455154436493	81.8231694338968
121	494.575357141157	224.863813110597	20	4	120	6	5.00714282313993	-16.67373778806	17.4093368936413	60.6220854847283	69.6850597185144	79.0107229940324	80.1119889993645
122	491.6007	224.8746	20	4	121	6.05	-59.4931428231394	0.215737788059869	59.4935339828427	61.7853368383196	78.6719978905954	83.4993697543854	77.929682880865
123	487.582680086401	224.667892034459	20	4	122	6.1	-80.3603982719801	-4.13415931082	80.4666693957101	70.4217532511804	85.4632509761796	88.3195266497417	75.7066285515932
124	483.01646452524	224.064696913063	20	4	123	6.15	-91.3243112232203	-12.06390242792	92.117683221985	89.2934973792666	89.8452144719035	92.6468336118516	73.9719417362401
125	477.975599345152	223.106766418107	20	4	124	6.2	-100.81730360176	-19.1586098991201	102.621542761723	101.283079950723	97.2069309881107	95.7121802742985	73.8815419837348
126	472.533630574771	221.835852331889	20	4	125	6.25	-108.83937540762	-25.41828172436	111.768057534072	110.304416467631	108.902102404696	98.6467346179818	73.9881258531393
127	466.764104242729	220.293706436706	20	4	126	6.3	-115.39052664084	-30.8429179036597	119.441446840125	117.905092105487	116.354851517345	102.537947173555	75.3519006503078
128	460.740566377661	218.522080514853	20	4	127	6.35	-120.470757301359	-35.43251843706	125.573351980249	123.992108725041	121.510883507687	104.507855534896	76.0067373424921
129	454.5365630082	216.562726348628	20	4	128	6.4	-124.08006738922	-39.1870833245002	130.121061411267	128.510707430125	125.13631130408	104.445174908731	77.6795988797379
130	448.22564016298	214.457395720327	20	4	129	6.45	-126.2184569044	-42.1066125660195	133.056625859491	131.426623083967	127.179237380877	105.041467324896	81.158901716285
131	441.881343870635	212.247840412247	20	4	130	6.5	-126.8859258469	-44.1911061616003	134.36105105949	132.717350547744	127.608409517449	106.971996236377	85.3555528854412
132	435.577220159799	209.975812206685	20	4	131	6.55	-126.08247421672	-45.4405641112402	134.021025109337	132.367530502673	126.403896456514	105.949318718146	89.8709074442366
133	429.386815059105	207.683062885938	20	4	132	6.6	-123.80810201388	-45.8549864149398	132.026989299134	130.366366036713	123.552460093613	102.954527863439	95.4926359788196
134	423.383674597187	205.411344232302	20	4	133	6.65	-120.06280923836	-45.4343730727197	128.371961185915	126.706111604774	119.045135345559	98.5986412692508	101.892355944723
135	417.641344802678	203.202408028074	20	4	134	6.7	-114.84659589018	-44.1787240845605	123.050803529688	121.381169829061	112.876003661682	94.6256379753805	108.769431550884
136	412.233371704214	201.09800605555	20	4	135	6.75	-108.159461969281	-42.0880394504798	116.059778899795	114.387569639482	105.041890068058	91.3725636908937	116.773456245188
137	407.233301330426	199.139890097028	20	4	136	6.8	-100.00140747576	-39.16231917044	107.396316230774	105.722740188445	95.5437859189468	89.0064914824531	125.739553194091
138	402.71467970995	197.369811934804	20	4	137	6.85	-90.3724324095197	-35.4015632444799	97.0589883512398	95.3856412866512	84.3981722191898	87.6912244073203	130.414070050665
139	398.751052871418	195.829523351175	20	4	138	6.9	-79.2725367706407	-30.8057716725801	85.047813930728	83.3776685313415	72.0609712344211	87.5913226107984	129.931608322758
140	395.415966843464	194.560776128438	20	4	139	6.95	-66.7017205590798	-25.3749444547401	71.365309020719	69.7064020088324	62.072038569884	88.8722879889207	128.486629230628
141	392.782967654723	193.605322048888	20	4	140	7	-52.6599837748199	-19.1090815909996	56.0199151232468	54.4087747988973	55.1367178643382	91.7003827768499	128.435943437237
142	390.925601333828	193.004912894824	20	4	141	7.05	-37.1473264178996	-12.0081830812802	39.0399836182282	38.3992022803973	51.6090865083921	96.2424451340877	127.718848506982
143	389.917413909412	192.801300448541	20	4	142	7.1	-20.1637484883202	-4.07224892565978	20.5708523015642	28.7584358531169	51.8299887210274	102.665745307898	126.404202039012
144	389.831951410109	193.036236492337	20	4	143	7.15	-1.70924998605983	4.69872087591966	4.99995133822808	26.895767197335	56.1375098760376	111.137878277595	124.476173431813
145	390.742759864554	193.751472808507	20	4	144	7.2	18.2161690888995	14.3047263234001	23.1614768843171	33.5117710079519	64.8685723161594	121.826682827469	123.797017200738
146	392.72338530138	194.98876117935	20	4	145	7.25	39.6125087365203	24.7457674168601	46.7065718443372	49.2512026431576	78.3588754856422	134.900177872394	125.005232708745
147	395.84737374922	196.789853387161	20	4	146	7.3	62.4797689568004	36.0218441562199	72.1200026713127	73.8758174716779	96.9411043492286	148.941159214627	128.041447368771
148	400.188271236708	199.196501214237	20	4	147	7.35	86.817949749759	48.13295654152	99.2680104775931	100.978708779202	120.933318396605	156.320284566435	130.340046678166
149	405.819623792478	202.250456442875	20	4	148	7.4	112.627051115401	61.0791045727598	128.123025480829	129.821983773949	150.214785320768	155.418041736784	129.774485938481
150	412.814977445164	205.993470855372	20	4	149	7.45	139.90707305372	74.8602882499404	158.675933421937	160.370437690505	181.581327085054	151.93179113636	128.066439996357
151	421.2478782234	210.467296234024	20	4	150	7.5	168.65801556472	89.4765075730396	190.922946818075	192.615434150053	214.66363788045	149.899890638098	126.009357839254
152	431.191872155818	215.713684361128	20	4	151	7.55	198.87987864836	104.92776254208	224.862272254092	226.553753169859	246.273231920861	149.488378295819	123.754672689191
153	442.720505271054	221.774387018981	20	4	152	7.6	230.57266230472	121.21405315706	260.492992775332	262.183945390906	260.810580411842	149.853876214585	121.064309469384
154	455.90732359774	228.69115598988	20	4	153	7.65	263.73636653372	138.33537941798	297.814620579859	299.50529198695	254.69857359753	150.353705594375	118.446690425032
155	470.825873164511	236.50574305612	20	4	154	7.7	298.37099133542	156.2917413248	336.826894527173	332.176026151217	238.99500995656	152.968396426096	115.608348225025
156	487.5497	245.2599	20	4	155	7.75	334.47653670978	175.0831388776	377.529679798293	329.00572667363	221.440905790553	158.637901726597	113.48417173444
157	504.623153933882	254.494412272582	20	4	156	7.8	341.469078677641	184.69024545164	388.215943075428	282.843394025202	202.035652242409	167.076403255088	112.10444707251
158	514.4738	261.7462	20	4	157	7.85	197.012921322359	145.03575454836	244.641495387398	215.806074522214	178.774434032564	172.988868949012	110.594764462572
159	513.2065	264.8474	20	4	158	7.9	-25.3459999999995	62.0240000000001	67.0029573377175	143.376519594157	150.492625867982	171.957649266164	109.187281414185
160	513.182563922181	264.925844247077	20	4	159	7.95	-0.478721556380606	1.56888494154032	1.64029701223145	71.8952783336016	124.355465767139	167.260592003793	108.177279485109
161	513.6917	264.3494	20	4	160	8	10.1827215563799	-11.5288849415401	15.3819051580106	28.5431413914977	102.612165572745	160.318332901658	107.33369047749
162	512.2238	264.8167	20	4	161	8.05	-29.3579999999997	9.34600000000046	30.8097367726502	18.1418577107612	87.8795745893152	151.266900244293	107.013814198615
163	513.5364	265.2862	20	4	162	8.1	26.2519999999995	9.38999999999965	27.8808106768789	32.9048570120641	85.1671574861834	139.462873630871	106.916377036751
164	514.2858	265.2609	20	4	163	8.15	14.9880000000007	-0.506000000000313	14.9965389340348	61.8478115513321	89.2167249347969	125.75550257247	107.419038800486
165	518.0361	265.672	20	4	164	8.2	75.0060000000008	8.22200000000066	75.4552935187461	103.863870845029	95.5261740510257	109.390013622582	106.998870644975
166	513.8527	272.4967	20	4	165	8.25	-83.6680000000001	136.493999999999	160.096677854351	141.791173580869	99.1957600127628	92.0681655964862	106.359994586254
167	512.181374426483	284.424679339125	20	4	166	8.3	-33.4265114703408	238.559586782501	240.890033241133	160.291592158833	100.498148246178	75.2677349303943	105.026744431659
168	512.6099	295.2921	20	4	167	8.35	8.57051147034099	217.3484132175	217.51732435608	158.147491089987	100.151313229178	64.8692443587094	103.086860635416
169	511.4555	300.5416	20	4	168	8.4	-23.0880000000013	104.99	107.498631823852	136.543708474193	101.018379276959	62.9565210915851	100.275323122337
170	510.7053	303.6902	20	4	169	8.45	-15.003999999999	62.9719999999998	64.7347881745197	97.1324256473266	94.4245614780245	64.4227678338577	96.8341005066957
171	511.2917	306.2272	20	4	170	8.5	11.7279999999994	50.7399999999996	52.0777647753813	58.5114528774868	81.5241656202278	64.7674903168825	92.315014050489
172	510.8163	308.3667	20	4	171	8.55	-9.50799999999958	42.79	43.8336191067996	41.745166395085	62.6558952714734	64.5392501014119	91.3969563727111
173	511.3782	309.4503	20	4	172	8.6	11.2379999999996	21.6720000000009	24.4124605068811	30.7016318660617	44.5713312312353	63.9788778589165	86.797367860951
174	511.3051	310.6314	20	4	173	8.65	-1.46200000000022	23.6219999999992	23.6671994118434	26.5046227662622	36.6963172483733	64.4843720065966	79.8442654493781
175	511.1047	311.063	20	4	174	8.7	-4.00800000000004	8.63200000000006	9.51711552940288	28.1793648956202	33.3193616166896	61.029344863853	71.5039990872186
176	512.587	311.5317	20	4	175	8.75	29.6460000000002	9.37400000000025	31.0927192763839	30.6312095849838	30.3392206210021	54.0820874459116	69.9194916951827
177	512.1636	314.1075	20	4	176	8.8	-8.4680000000003	51.5160000000003	52.2073297535895	31.6474681016617	28.5803519566461	42.9770856082296	66.8647434143333
178	512.251	312.276	20	4	177	8.85	1.74800000000005	-36.6300000000001	36.6716839536993	35.9370913673176	27.8064424886551	33.1848523218189	78.7345799704035
179	511.9392	313.6792	20	4	178	8.9	-6.23599999999897	28.0639999999994	28.7484919952326	34.1738184757421	27.9503647362345	28.5929969785102	94.8556047751466
180	511.7528	315.2162	20	4	179	8.95	-3.72800000000097	30.7400000000007	30.9652318576827	28.981339017672	27.6341282496815	26.4076090095987	98.2398080251132
181	510.9868	316.0248	20	4	180	9	-15.3199999999993	16.1720000000003	22.2763548185062	24.9816753923264	26.6400092715955	24.3116951993198	100.332404013316
182	511.0484	317.3356	20	4	181	9.05	1.23199999999997	26.2159999999994	26.2449324632389	24.2532613708073	23.2982759449858	31.5270125011286	101.170450275618
183	510.8725	316.5207	20	4	182	9.1	-3.51800000000026	-16.2980000000005	16.6733658269714	19.3311651320454	21.7983734124024	34.131862091031	101.03407724627
184	511.9734	317.1239	20	4	183	9.15	22.0180000000005	12.0640000000003	25.1064218876372	19.1062000674489	20.489676708647	33.933028326286	100.90953354945
185	511.7379	317.3372	20	4	184	9.2	-4.71000000000004	4.26600000000008	6.35475066387352	17.6152128722996	19.4958564025077	33.6179845518556	99.5442785471681
186	511.4659	318.3592	20	4	185	9.25	-5.44000000000096	20.4399999999998	21.1515294955236	18.6150714324785	18.2841697776375	47.7708177938792	96.1239838495681
187	510.6073	318.7406	20	4	186	9.3	-17.1719999999993	7.6279999999997	18.7899964874923	16.7260920464868	34.4736730456112	58.4617518982723	90.3432907238609
188	509.824	319.4894	20	4	187	9.35	-15.6659999999999	14.9760000000003	21.6726586278659	19.66054767297	40.4572816934068	92.5999155820976	86.6329980817517
189	509.3836	318.8419	20	4	188	9.4	-8.80800000000022	-12.9499999999996	15.6615249576787	17.4621394878261	39.9156919163376	126.754688458708	88.0527143961914
190	510.2589	319.4243	20	4	189	9.45	17.5059999999996	11.6480000000001	21.0270287962896	51.3321332189228	39.6018408540296	132.056848216369	89.6518030607879
191	510.105	319.9084	20	4	190	9.5	-3.07799999999929	9.68199999999911	10.159488569804	62.2994919543352	68.901626316163	135.897317709749	90.7213844489458
192	509.5635	329.2998	20	4	191	9.55	-10.8300000000008	187.828000000001	188.139965142976	63.1052917861884	93.6252278515588	137.801650449823	92.4133610568286
193	510.9003	332.8841	20	4	192	9.6	26.7360000000008	71.6859999999997	76.5094523049276	59.5431340350892	163.401457751793	138.089276633624	94.3728746043504
194	511.8771	332.761	20	4	193	9.65	19.5359999999994	-2.46199999999931	19.6905241169445	120.3411131445	233.019700208769	137.334695092303	95.3619949582812
195	512.0366	332.7405	20	4	194	9.7	3.19000000000074	-0.410000000000537	3.21624004079377	135.918322484195	244.61784003023	138.059212230483	101.178521624546
196	498.127041139418	340.037674875012	20	4	195	9.75	-278.19117721164	145.94349750024	314.149384116857	264.50342354925	253.51046564186	138.165880253225	103.909012779443
197	486.1643	334.2224	20	4	196	9.8	-239.254822788359	-116.30549750024	266.026011841451	402.93410863135	241.129627854036	137.709495839492	106.598670806135
198	492.898320814557	298.886588005367	20	4	197	9.85	134.680416291139	-706.71623989266	719.434957630205	429.69254602537	235.721271573841	140.081143841684	113.750087391667
199	502.7389	264.6818	20	4	198	9.9	196.81158370886	-684.09576010734	711.843949527443	386.67981813922	234.753698268269	147.512431813873	124.248062897396
200	500.9101	258.08	20	4	199	9.95	-36.576	-132.036000000001	137.008427010896	346.340933223876	236.516583606937	152.895997111977	136.753788971993
201	500.9395	253.1258	20	4	200	10	0.588000000000193	-99.0839999999997	99.0857446861048	206.939119598432	207.430134190286	157.131073698572	150.240341624214
202	499.6569	250.176	20	4	201	10.05	-25.652	-58.9960000000002	64.3315872647335	66.5732879051885	181.793763827426	153.299709612529	161.703037076532
203	499.078	249.2157	20	4	202	10.1	-11.5780000000007	-19.2059999999998	22.4258895029831	43.3406211885034	116.760829931576	154.61388711767	169.239535373749
204	498.6261	249.4314	20	4	203	10.15	-9.03799999999933	4.31399999999996	10.0147910612248	28.1804502413528	62.0051634189761	156.790961590276	173.985831665354
205	499.2847	248.6236	20	4	204	10.2	13.1719999999996	-16.1559999999997	20.8450934274706	17.2465944309748	61.1741541937245	168.739058697236	179.132687450198
206	499.5658	249.7534	20	4	205	10.25	5.62200000000075	22.5959999999998	23.2848899503519	26.5825402647203	60.7516817552838	160.047207765006	184.002442139609
207	500.0309	249.8841	20	4	206	10.3	9.301999999999	2.61399999999981	9.66230821284336	57.4370389327636	65.4697913710215	154.735589713998	183.952667836833
208	497.5912	247.4373	20	4	207	10.35	-48.7939999999992	-48.9359999999999	69.1056186717109	79.0076871989456	73.5065026614984	134.900259201236	184.445233856003
209	495.9835	239.3818	20	4	208	10.4	-32.1540000000005	-161.11	164.287284401441	93.3229132692147	78.8282249122837	121.741437336084	184.724729615334
210	496.209305732654	232.950846323052	20	4	209	10.45	4.51611465308019	-128.61907353896	128.698334758381	113.692988311068	100.961533787535	141.450729727617	187.110129947336
211	497.6853	228.4433	20	4	210	10.5	29.5198853469196	-90.1509264610399	94.8610203016977	120.430465058276	112.664281339725	164.58336553868	191.940695186356
212	499.5048	223.1729	20	4	211	10.55	36.3900000000001	-105.408	111.512683422111	100.219410891804	127.67741560057	185.60442370324	194.815317714074
213	499.7088	218.0373	20	4	212	10.6	4.08000000000015	-102.712	102.793002407752	122.915380376124	153.039688470897	200.389794113874	202.169430470085
214	497.9885	220.6899	20	4	213	10.65	-34.4060000000002	53.0520000000001	63.2320135690777	132.005649410236	181.477711253192	210.636968238405	210.862710480603
215	500.024	208.7533	20	4	214	10.7	40.7100000000003	-238.732	242.178182179981	141.661842890072	221.727305261509	220.206162669912	217.979482050873
216	504.384092878837	203.257074945568	20	4	215	10.75	87.2018575767402	-109.92450108864	140.312365472258	185.648911883517	268.415049322076	229.839004025994	214.825388582389
217	509.270107347938	209.578616665333	20	4	216	10.8	97.7202893820197	126.4308343953	159.793650821293	262.73601161458	305.739056035459	230.195839834174	213.733216256535
218	513.400825377621	225.177370912314	20	4	217	10.85	82.6143605936602	311.97508493962	322.728347374975	320.539230146895	327.273085566249	228.809323870322	200.315674377488
219	515.495028938202	247.51278343953	20	4	218	10.9	41.8840712116207	446.70825054432	448.667512224395	404.824449233916	342.445711564526	221.937027416796	185.540533145483
220	514.2715	274.0443	20	4	219	10.95	-24.4705787640419	530.6303312094	531.194274841554	469.816269180847	339.450791552289	221.324262782695	183.840765680286
221	509.207223969768	301.670887817645	20	4	220	11	-101.285520604639	552.531756352899	561.738460907363	468.897259248982	347.013726712263	226.75031667414	182.194122481417
222	502.812	325.0496	20	4	221	11.05	-127.90447939536	467.5742436471	484.752750555946	422.155411514472	332.714264067777	236.330925815619	181.479463027439
223	497.649124518784	340.095087846994	20	4	222	11.1	-103.25750962432	300.90975693988	318.133297715649	358.362352957684	304.578959269748	249.724973822501	182.369968689558
224	493.463069310829	349.994309544528	20	4	223	11.15	-83.7211041591002	197.98443395068	214.958273551846	289.203004190609	262.396343580399	264.934459370929	184.038243278141
225	489.2936	359.7523	20	4	224	11.2	-83.3893862165792	195.15980910944	212.228982057614	195.612258954707	220.921220303881	267.21990540451	185.722061066696
226	485.6194	369.905	20	4	225	11.25	-73.4840000000008	203.054	215.941717071991	140.260659290514	185.085584026203	269.603569399773	187.431719002775
227	486.1021	370.5924	20	4	226	11.3	9.65400000000045	13.7480000000005	16.799024376434	102.637275646326	166.922795595778	272.730842799072	189.363813836174
228	486.7596	372.5539	20	4	227	11.35	13.1499999999994	39.23	41.375299394687	83.4800876500782	172.176862078753	265.731089553739	189.485215388318
229	486.2854	373.8094	20	4	228	11.4	-9.48399999999992	25.1099999999997	26.8413553309065	80.9681638617976	187.423207177333	249.339628954882	186.697871790932
230	487.116	368.0468	20	4	229	11.45	16.6120000000001	-115.251999999999	116.443042076372	138.233332236849	194.989019256731	226.230801632954	184.195517479086
231	492.7158	359.5584	20	4	230	11.5	111.996	-169.768	203.382098130588	204.093064866992	192.193412087283	199.804879424154	183.382962529316
232	497.648526365994	345.227317628159	20	4	231	11.55	98.6545273198794	-286.62164743682	303.124866251691	272.209138708339	212.747421530368	177.354502351638	183.810949977624
233	500.597723261675	326.929771236818	20	4	232	11.6	58.9839379136208	-365.950927826821	370.6739625454	306.497950863383	226.88321983773	164.350143265242	188.081012403512
234	501.99715852652	308.612064227068	20	4	233	11.65	27.9887052969002	-366.354140195	367.421724537641	303.418660312768	236.282914329364	157.439518317878	192.380978681772
235	502.2806	294.2205	20	4	234	11.7	5.66882946959936	-287.83128454136	287.887102851595	287.261510823887	231.540382962028	151.23795946348	188.063579194045
236	501.8497	284.8311	20	4	235	11.75	-8.61800000000017	-187.788	187.985645377513	249.673374808469	214.524174822105	145.024433979556	186.7164704622
237	501.131	273.7374	20	4	236	11.8	-14.3740000000003	-221.874	222.339118807285	200.35668995039	187.786209107498	148.531787838175	183.229838843288
238	500.920591909322	264.603158940148	20	4	237	11.85	-4.20816181355917	-182.68482119704	182.733282468311	156.582815060673	156.52342445173	150.161106906315	176.221080115259
239	501.320962837623	258.574523925787	20	4	238	11.9	8.00741856601917	-120.57270028722	120.838300247244	125.629689331442	127.455829458423	151.458716165069	165.287142132814
240	502.222860884155	255.243578564716	20	4	239	11.95	18.0379609306408	-66.61890722142	69.0177284030089	88.3109073911086	107.48689967023	147.066772175477	153.469313963614
241	503.517034148172	254.202406464733	20	4	240	12	25.8834652803398	-20.8234419996597	33.2200167313587	63.3734740949912	97.8554558718296	140.015608384492	139.773899370237
242	505.094230728925	255.04309123364	20	4	241	12.05	31.5439316150605	16.8136953781402	35.7452091056201	54.554968966457	84.3161541459817	131.290974139629	128.965491406431
243	506.845198725667	257.357716479233	20	4	242	12.1	35.0193599348393	46.2925049118593	58.0461159877243	58.3909842797867	73.438993974899	126.437050984522	121.247897701341
244	508.660686237649	260.738365809314	20	4	243	12.15	36.3097502396397	67.6129866016208	76.7457746045733	70.0812224122176	66.6345180007736	119.827497992615	116.65607661323
245	510.431441364124	264.777122831682	20	4	244	12.2	35.4151025295005	80.7751404473595	88.1978049696572	80.3214009008548	62.5931613889263	108.907252983581	112.098209890859
246	512.048212204345	269.066071154135	20	4	245	12.25	32.3354168044193	85.7789664490599	91.671207393513	83.5045138548067	65.5070419468786	103.829371524628	107.09038453789
247	513.401746857563	273.197294384472	20	4	246	12.3	27.070693064361	82.6244646067403	86.9461015488062	78.7140670350902	74.79573917176	93.7288348875039	107.297715681591
248	514.38279342303	276.762876130494	20	4	247	12.35	19.6209313093391	71.3116349204404	73.961680757484	66.7953384980659	96.3506775173142	86.7110706767789	107.547612031323
249	514.8821	279.3549	20	4	248	12.4	9.98613153940141	51.8404773901193	52.7935405059909	60.9328614815396	112.199166526807	81.2346553107473	107.060832734154
250	514.1276	280.5699	20	4	249	12.45	-15.0900000000001	24.3000000000006	28.6041622845354	69.2700774426652	110.327606296932	80.7078262942741	105.813211861232
251	511.1328	281.4375	20	4	250	12.5	-59.8960000000011	17.3519999999996	62.3588223108817	109.196841179822	109.803287177426	79.7429193163201	103.534826545719
252	511.1436	287.8691	20	4	251	12.55	0.216000000000349	128.632	128.632181354434	145.684266018525	103.141515629026	80.5764804612248	96.6933577011367
253	511.542154293303	301.54306788662	20	4	252	12.6	7.97108586605987	273.4793577324	273.595499443266	153.859874095798	99.9831473786589	78.1456521374406	88.9167799903096
254	511.2901	313.3019	20	4	253	12.65	-5.0410858660598	235.1766422676	235.230664699506	158.673712873312	95.834792620721	75.8726349085825	82.1698885355726
255	510.9762	316.7618	20	4	254	12.7	-6.27799999999979	69.1980000000001	69.4822026708999	137.012953815387	98.822491199622	72.958460318238	78.7274840130822
256	511.8698	320.9898	20	4	255	12.75	17.8719999999998	84.5600000000002	86.4280161984528	90.7694535774962	93.9787966857616	69.1563350962233	78.6901834324206
257	511.5482	321.954	20	4	256	12.8	-6.43199999999979	19.2840000000001	20.328386064811	45.9853192229173	86.3572217506897	66.0636435250072	78.4518102323535
258	510.951	323.987	20	4	257	12.85	-11.9439999999997	40.6600000000003	42.3779982538111	43.7851083034464	59.9406267575671	64.9341171563318	89.9230774398708
259	510.7297	324.5074	20	4	258	12.9	-4.42600000000084	10.4079999999999	11.3099929266116	29.2838804982115	39.5461032903576	62.6629493032383	104.652442415553
260	513.199	326.0735	20	4	259	12.95	49.3859999999995	31.3220000000001	58.4811480735455	35.7014896859922	35.5893143395442	64.5596515469863	103.27346771054
261	513.7619	326.483	20	4	260	13	11.2580000000003	8.1899999999996	13.9218771722781	29.111799937638	28.509383015021	67.0540447069465	103.207535928808
262	514.6844	328.9361	20	4	261	13.05	18.4500000000003	49.0620000000001	52.4164320037145	33.1068873577979	28.9857714209882	62.0957412626444	102.677065445633
263	515.1343	329.0771	20	4	262	13.1	8.99800000000141	2.81999999999925	9.42954951204039	27.393520375642	29.8850869340047	51.396508996097	101.788492549139
264	514.9045	330.6244	20	4	263	13.15	-4.59600000000137	30.9460000000001	31.2854300274109	27.7348855318304	29.4911059857557	44.5122790785298	100.459580411396
265	515.1567	332.0987	20	4	264	13.2	5.04400000000032	29.4860000000006	29.914313162766	22.2700531559842	30.2968118943506	48.5477150425838	98.868265519868
266	514.3759	332.0672	20	4	265	13.25	-15.616	-0.629999999999882	15.6287029532204	30.6583739303714	40.1292927281313	53.5509953402136	96.9780242403681
267	514.8423	330.9025	20	4	266	13.3	9.32800000000043	-23.2940000000008	25.0922701244834	25.8753246137134	37.8342607745992	63.174785577203	95.1526402905273
268	515.3954	333.4108	20	4	267	13.35	11.0619999999994	50.1660000000004	51.3711533839764	33.2001034130593	42.8523912346269	93.1350842029626	94.0296123382583
269	515.3928	333.7793	20	4	268	13.4	-0.0520000000005894	7.36999999999966	7.37018344412099	52.5236999244322	49.478454866702	128.070229520358	92.7505279665024
270	512.3161	335.0451	20	4	269	13.45	-61.5339999999992	25.3160000000003	66.5382071594953	53.3984683932142	61.5061157456233	125.839109126805	92.9717266235259
271	510.0132	329.927	20	4	270	13.5	-46.0580000000004	-102.361999999999	112.246685510085	55.0464085388823	78.5926076654063	126.672152541296	92.4829029271705
272	508.5447	329.8081	20	4	271	13.55	-29.3700000000001	-2.37799999999993	29.4661124683934	73.0815851196905	97.3637997334178	124.777650430041	89.9425030294353
273	507.6818	332.661	20	4	272	13.6	-17.2579999999994	57.0579999999995	59.6108541123169	89.8121280781874	156.385081471921	125.431332960838	84.2360839207246
274	503.2301	330.6684	20	4	273	13.65	-89.0340000000003	-39.8519999999996	97.546066348162	104.66151540638	226.64935305496	125.046525914209	79.1622355456878
275	496.01882865332	328.57296492429	20	4	274	13.7	-144.2254269336	-41.9087015142009	150.19092195198	141.329131073621	221.381406359259	124.778070721498	77.9850988055488
276	489.7625	335.4873	20	4	275	13.75	-125.1265730664	138.286701514201	186.49362215105	257.723754404959	213.215012354461	124.799713384513	76.7921628980248
277	490.7584	346.0808	20	4	276	13.8	19.9180000000001	211.87	212.804190804599	380.217120990229	211.721040085483	124.241637056047	76.6893476993759
278	507.455074443193	318.689267706108	20	4	277	13.85	333.93348886386	-547.83064587784	641.583970769003	352.950684640331	208.010274687049	123.125107520185	76.0042460834838
279	523.1117	286.8276	20	4	278	13.9	313.132511136141	-637.23335412216	710.012899274516	321.768509302542	200.614596961717	122.838106629767	76.7228519076786
280	522.9644	286.1505	20	4	279	13.95	-2.94600000000173	-13.5419999999999	13.8587402024862	282.112949097344	188.050025697373	121.383801700065	76.0268589638174
281	521.9272	285.0269	20	4	280	14	-20.7439999999997	-22.4720000000002	30.5827454621065	158.296794969139	171.006819103619	117.911761147395	76.0140730149421
282	521.9852	284.3029	20	4	281	14.05	1.15999999999985	-14.4799999999998	14.5263897786062	21.0120729332042	151.119474378677	117.789264796226	75.1949123395311
283	522.8854	284.9779	20	4	282	14.1	18.0040000000008	13.4999999999991	22.5032001279819	23.1493667544145	89.865133568449	117.075658845352	75.5791855875013
284	523.636	284.0681	20	4	283	14.15	15.0119999999993	-18.1959999999992	23.5892890948403	20.2451289046967	19.0268602045731	113.812192012846	75.210858929273
285	522.5016	283.5998	20	4	284	14.2	-22.6879999999983	-9.36599999999999	24.5452093085376	20.1259996600102	21.3861970408717	107.422482568514	74.7133304083162
286	523.191	284.0117	20	4	285	14.25	13.7879999999996	8.23800000000006	16.0615562135177	21.4334721677587	22.6085099403279	100.033330455836	74.7795675614554
287	523.577	283.4319	20	4	286	14.3	7.71999999999935	-11.5960000000007	13.9307435551734	17.0416474759419	23.8574895069698	90.2039098215489	74.8566282728105
288	523.1751	282.0366	20	4	287	14.35	-8.0379999999991	-27.9059999999993	29.0405626667244	19.6230273273289	26.1410430036555	58.873407964005	73.7053973431176
289	523.1917	281.9568	20	4	288	14.4	0.331999999998516	-1.59600000000069	1.63016563575644	24.971890975959	27.009787063975	25.3754742949995	73.6271978370437
290	523.0839	280.0873	20	4	289	14.45	-2.15599999999995	-37.3899999999992	37.4521085654725	27.5889793539293	26.7949394396552	26.2146088008299	72.530405664172
291	523.696	278.0364	20	4	290	14.5	12.2420000000011	-41.0180000000003	42.8058744566683	30.8486138395524	29.0598418080526	25.3559934885879	70.1996311247004
292	523.856	276.6951	20	4	291	14.55	3.19999999999936	-26.8259999999998	27.0161854450251	36.9779266520081	29.2883452644209	25.6121742490214	69.826992217258
293	522.7673	274.7067	20	4	292	14.6	-21.7740000000003	-39.7680000000003	45.3387350948395	33.9668515519815	27.8816823595609	25.7270382141648	69.7868659416752
294	521.9359	273.3235	20	4	293	14.65	-16.6280000000006	-27.6639999999998	32.2767296980349	33.1477926401461	31.7240883854259	25.3751919443366	70.3628904650013
295	523.0161	273.0282	20	4	294	14.7	21.6040000000021	-5.90599999999995	22.3967330653399	30.9877111749124	31.0430205607881	24.6485900951343	70.1032384662861
296	522.0593	271.3457	20	4	295	14.75	-19.1360000000009	-33.6500000000001	38.7105798974911	24.9147508795695	28.1034770368479	24.7594217383979	69.1325675484297
297	522.6721	271.8766	20	4	296	14.8	12.2559999999999	10.6179999999995	16.2157781188565	26.4702501188437	27.3668589910731	25.4716194895737	67.6933303045069
298	522.4725	272.5982	20	4	297	14.85	-3.99200000000064	14.4320000000005	14.9739336181252	28.1191895695947	25.313033424674	24.2856871660504	55.7037788107177
299	523.4742	270.864	20	4	298	14.9	20.0340000000006	-34.6840000000009	40.0542258944057	23.0591614335496	23.7405968246982	24.416289044321	42.144059294159
300	522.5329	272.0728	20	4	299	14.95	-18.8259999999991	24.1759999999999	30.6414303190951	23.7460068072338	22.5022407506134	23.6770096282786	46.0943304182031
301	522.6572	271.4139	20	4	300	15	2.48599999999897	-13.1779999999992	13.4104392172655	25.7113159697785	20.4590016687433	22.4875011020064	49.6943872899989
302	522.4979	270.4444	20	4	301	15.05	-3.1860000000006	-19.3900000000008	19.6500049872776	21.0109435305526	21.6548937147265	21.8647196382899	53.7230716576132
303	521.3567	270.9295	20	4	302	15.1	-22.8239999999983	9.70200000000091	24.8004794308485	16.8852919316322	20.6896919725398	22.4980730379981	57.5375626574102
304	521.7132	270.1826	20	4	303	15.15	7.12999999999965	-14.9380000000008	16.5523636982764	17.8588419039369	17.108489703216	26.9135889171567	61.2677447892304
305	522.1381	269.9178	20	4	304	15.2	8.49799999999959	-5.29599999999959	10.0131723244928	19.5637806222192	16.310998695769	32.7839943640582	64.8750071219305
306	523.0413	270.0573	20	4	305	15.25	18.0639999999994	2.78999999999996	18.2781890787895	15.6680679753011	16.8715251671648	38.2318046410234	68.3816978631205
307	522.0914	269.017	20	4	306	15.3	-18.9979999999991	-20.806	28.1746985786888	13.2060358758795	16.3625802855068	45.1827507874649	71.3187903978469
308	521.8327	268.9547	20	4	307	15.35	-5.17399999999952	-1.24599999999987	5.32191619625814	15.7367054599059	19.6831126513222	52.5341496574304	73.9276224295767
309	522.0143	269.0643	20	4	308	15.4	3.63200000000006	2.19200000000001	4.24220320116805	15.8842084303927	30.0865810096152	58.9126442933186	76.1238370021431
310	521.0976	268.3979	20	4	309	15.45	-18.3339999999998	-13.3280000000002	22.6665202446251	13.1613799487944	43.065747977503	65.9740520355764	77.8179374248847
311	521.5536	269.2322	20	4	310	15.5	9.11999999999807	16.6859999999997	19.0157039312237	23.6981573273432	56.0046076133035	74.0327810914099	78.6818435061249
312	522.2631	269.069	20	4	311	15.55	14.190000000001	-3.26399999999921	14.560556170697	46.9671261433509	68.7106078602033	81.8339690662049	79.1536857102652
313	521.0704	266.4253	20	4	312	15.6	-23.8540000000012	-52.8740000000005	58.0058030890023	70.3947904951002	84.378607342321	89.3480871006556	78.191035789157
314	517.1812	261.818	20	4	313	15.65	-77.7839999999992	-92.1460000000002	120.587047281206	96.1250067962143	100.716798883421	97.1602976341241	77.6771736889383
315	513.084548809168	256.153996677294	20	4	314	15.7	-81.933023816639	-113.28006645412	139.804842003372	124.259835771612	115.637105375384	105.101424148727	77.9227325407524
316	509.472296971729	249.714638365629	20	4	315	15.75	-72.2450367487806	-128.7871662333	147.666785436794	145.059057357299	131.194037015655	112.003973987843	77.5866108082543
317	506.344082055336	242.611202404049	20	4	316	15.8	-62.5642983278601	-142.0687192316	155.234701047687	154.466471623492	147.305357846903	117.16596130612	77.7997996277693
318	503.69954162764	234.954966131602	20	4	317	15.85	-52.8908085539206	-153.12472544894	162.001911017435	160.879420255667	159.013061549989	123.569557693103	77.9826664028685
319	501.538313256291	226.857206887333	20	4	318	15.9	-43.2245674269791	-161.95518488538	167.62411861217	166.263067235096	164.234014258633	127.831384959965	77.4548327190961
320	499.860034508943	218.429202010286	20	4	319	15.95	-33.5655749469606	-168.56009754094	171.86958516425	170.350879922194	167.13710031995	131.958865221491	77.2565335285512
321	498.664342953246	209.782228839509	20	4	320	16	-23.9138311139402	-172.93946341554	174.585020333936	172.967065742679	168.003340362383	134.876185910244	77.5846275982247
322	497.950876156851	201.027564714046	20	4	321	16.05	-14.2693359278996	-175.09328250926	175.673764483177	174.001556893775	165.621314752037	136.44265178224	77.2944917818353
323	497.719271687411	192.276486972943	20	4	322	16.1	-4.6320893888003	-175.02155482206	175.082840119862	173.394780384233	162.760508043885	133.883998540316	76.9692252328397
324	497.969167112577	183.640272955246	20	4	323	16.15	4.99790850332033	-172.72428035394	172.796574367648	169.74361348967	154.945971036509	128.44075846072	76.8316850763853
325	498.7002	175.2302	20	4	324	16.2	14.62065774846	-168.20145910492	168.835702616543	160.89174958188	148.280625067598	123.061470717447	76.9172705863445
326	500.026	167.527	20	4	325	16.25	26.5160000000003	-154.064	156.329185861118	152.553950345091	138.558334804832	116.941416975485	77.2475212010741
327	502.1633	161.3136	20	4	326	16.3	42.7459999999996	-124.268	131.414444944229	135.890385179244	125.579945717578	110.416848468074	76.9209111223719
328	503.7019	154.8238	20	4	327	16.35	30.7720000000006	-129.796	133.393843935918	123.166469750963	108.754935530643	103.431183148307	78.2814004257398
329	503.7202	150.3499	20	4	328	16.4	0.365999999999076	-89.4780000000003	89.4787485384102	107.373056119995	92.6475026628067	95.9970211448736	78.8723327236451
330	506.1698	145.6942	20	4	329	16.45	48.9920000000006	-93.1139999999999	105.216125475138	90.2681418532758	78.985841114943	88.539015021526	79.0471352544899
331	506.7233	141.8659	20	4	330	16.5	11.0699999999997	-76.5659999999997	77.3621177062776	64.9559207161944	65.8794935885878	81.1364741050395	79.440722686187
332	508.1182	140.0441	20	4	331	16.55	27.8980000000001	-36.4360000000005	45.8898736106349	49.4046201463697	55.2123821841105	72.7550144974658	79.7639560809321
333	507.8299	139.8608	20	4	332	16.6	-5.76599999999985	-3.66599999999949	6.83273825051088	34.8052124789232	44.1018582527281	64.5903633650237	79.36767545538
334	508.3759	139.6477	20	4	333	16.65	10.9199999999998	-4.26200000000051	11.7222456892867	24.3859310571809	37.048071253238	56.5030725186465	79.2216187808441
335	509.0854	138.2014	20	4	334	16.7	14.1899999999998	-28.9259999999996	32.2190871379059	20.1566225149453	28.797404975454	48.7331170239624	79.9127947980485
336	507.8251	138.1146	20	4	335	16.75	-25.2059999999994	-1.73600000000022	25.2657105975663	23.2477957892618	23.7146134052468	42.4910684143052	80.597458926916
337	507.611	136.8961	20	4	336	16.8	-4.28200000000061	-24.3700000000001	24.7433308994567	24.6915223601064	19.9300832773536	36.6758609386237	80.1198369142007
338	507.4553	135.7926	20	4	337	16.85	-3.11399999999935	-22.0699999999999	22.2886046220932	22.7895974719848	20.4257911994047	32.9932431583766	77.7352778793452
339	508.1691	135.1702	20	4	338	16.9	14.2759999999998	-12.448	18.9408785435099	23.0432957533127	20.3586423744864	29.913280487325	76.1816698473172
340	508.9731	134.3684	20	4	339	16.95	16.0799999999995	-16.0359999999997	22.7094626972981	19.703544039762	18.4803929329818	26.135405287489	76.4598606726441
341	509.4611	133.1347	20	4	340	17	9.75999999999999	-24.674	26.5342020042058	17.6037866095476	19.1026432400226	24.0052594621304	76.0414761174973
342	509.343	133.5192	20	4	341	17.05	-2.3619999999994	7.69000000000005	8.04457233170278	16.0257623888664	18.1393396931369	23.0852603796237	75.2917728284813
343	509.328	132.9299	20	4	342	17.1	-0.300000000000864	-11.7860000000002	11.7898174710215	14.1711883939787	21.8846280640251	24.8513523704441	72.5619682102871
344	509.5729	132.4346	20	4	343	17.15	4.89800000000059	-9.90600000000029	11.0507574401039	15.1619907267324	22.778489721412	30.0024791009683	70.5325813165992
345	509.6334	133.1037	20	4	344	17.2	1.20999999999981	13.3820000000003	13.4365927228597	16.5751353465119	23.4734055995239	36.7641188786504	67.6589335530313
346	510.5734	131.8407	20	4	345	17.25	18.8	-25.2600000000001	31.4882136679743	26.1654695185026	24.295905519014	44.2535008783468	66.0064967185541
347	510.4135	132.5791	20	4	346	17.3	-3.19799999999987	14.7680000000003	15.1102954305998	29.5312170539577	26.2404374818938	49.8228253603276	68.6911816408071
348	511.3481	129.742	20	4	347	17.35	18.6919999999998	-56.7420000000004	59.7414883309751	32.7756228050691	29.2769135414836	52.0393726103837	73.1229814361203
349	510.1942	130.5241	20	4	348	17.4	-23.0779999999993	15.6420000000003	27.8794951173793	33.4298203112956	39.6463158274503	56.3663185497608	77.7504142110955
350	510.2038	129.0412	20	4	349	17.45	0.191999999999553	-29.658	29.6586214784167	35.9057396172757	55.047844824319	64.3807063237623	79.239230763867
351	510.5807	127.3446	20	4	350	17.5	7.53799999999956	-33.9320000000001	34.759201199107	32.3883575644645	69.4043585166711	70.9464781299551	80.0064332854156
352	509.8715	126.1672	20	4	351	17.55	-14.1839999999991	-23.5480000000001	27.4898919605003	49.7614146009429	81.5063110275184	77.8285311594967	81.0872972222937
353	508.5667	124.5119	20	4	352	17.6	-26.096	-33.1059999999999	42.1545780669193	77.3200668435689	82.1941171567423	80.5335730555505	82.6908822221254
354	504.106501916019	120.903223709896	20	4	353	17.65	-89.2039616796205	-72.17352580208	114.744780299771	105.378896722047	89.9541473781097	84.5620901145519	83.551345367129
355	497.638845561524	115.586292844959	20	4	354	17.7	-129.3531270899	-106.33861729874	167.451882691547	127.106882437761	105.288007048001	86.5847500821001	83.2419413619381
356	491.5563	109.2925	20	4	355	17.75	-121.65091123048	-125.87585689918	175.053350591495	131.99987674902	117.597050740896	89.5219250228029	83.2528217757443
357	488.164	103.3916	20	4	356	17.8	-67.8460000000007	-118.018	136.129820539073	130.146880155276	129.4166248371	100.70650234299	83.2407962540121
358	487.5363	100.1203	20	4	357	17.85	-12.5540000000001	-65.4259999999999	66.6195496232149	133.255947252432	131.790232569617	113.252719713864	86.097782789051
359	484.9236	95.53895	20	4	358	17.9	-52.2539999999992	-91.627	105.479797331053	129.815204759746	129.477864401654	125.587547934866	91.8864578516655
360	483.121	86.56841	20	4	359	17.95	-36.0520000000008	-179.4108	182.997218177327	131.726367236438	118.121655339881	132.343056240245	97.1454343745298
361	480.4457	79.14318	20	4	360	18	-53.5059999999999	-148.5046	157.849638128062	131.580588390215	109.639491528935	136.007607108701	98.8807549150163
362	474.8021	74.53769	20	4	361	18.05	-112.872	-92.1098000000001	145.685632922536	128.808848648031	119.906693658463	139.089334064964	99.9940828703473
363	471.5557	73.97659	20	4	362	18.1	-64.9279999999999	-11.2219999999999	65.8906553920962	102.98736342733	144.311322270986	140.530412073807	102.16965594593
364	468.3535	70.70062	20	4	363	18.15	-64.0440000000001	-65.5194	91.6210986201323	89.463778298124	161.220948491622	137.10021163329	105.753221685859
365	467.3606	68.19574	20	4	364	18.2	-19.8580000000004	-50.0976	53.8897920738243	108.087020080487	159.39810543249	129.719763845226	110.839096312585
366	463.1949	69.92818	20	4	365	18.25	-83.3139999999992	34.6487999999999	90.2317124820307	157.042056151757	154.418163476505	122.252142673142	115.582366297856
367	451.768824298096	73.3938102764509	20	4	366	18.3	-228.521514038081	69.3126055290182	238.80184183435	193.633048335214	148.762043292828	116.658767147696	119.404347821607
368	436.637475818145	76.9045718649791	20	4	367	18.35	-302.62696959902	70.2152317705639	310.665835748445	215.808847437649	149.270591577996	120.156192967718	121.285318489027
369	423.1291	79.35484	20	4	368	18.4	-270.1675163629	49.0053627004178	274.576059537421	219.372548654887	144.722558864926	127.40659715357	123.503487945913
370	414.9603	80.42376	20	4	369	18.45	-163.376	21.3784000000001	164.768787585998	189.437066505169	141.31787235057	129.910162425297	126.890401013081
371	409.825	82.1018	20	4	370	18.5	-102.706000000001	33.5607999999999	108.05021856822	141.499127004235	134.864793817349	126.815031700077	129.430617839993
372	405.8108	84.03677	20	4	371	18.55	-80.2840000000003	38.6994000000001	89.1244310857582	95.8120693946373	113.41084063693	122.159634581198	129.554368701906
373	402.8091	85.92987	20	4	372	18.6	-60.0339999999994	37.8619999999998	70.9761382437782	66.8268972634917	96.0010636644509	123.80573883631	130.910441605933
374	401.1575	87.54066	20	4	373	18.65	-33.0319999999995	32.2158000000002	46.1407714894319	50.3570389798103	93.592245815518	126.944353257167	128.841775774301
375	400.1681	87.61443	20	4	374	18.7	-19.7880000000009	1.47539999999992	19.84292693027	37.3846147686923	100.422219418105	135.093442543069	126.010042780331
376	400.2631	88.89596	20	4	375	18.75	1.90000000000055	25.6306000000001	25.7009271498132	50.5030003246667	99.2118999236495	141.64280757291	124.698118980321
377	401.4742	88.82606	20	4	376	18.8	24.2219999999998	-1.39800000000008	24.2623100301679	91.3724222363987	95.5572258695682	138.102193300223	123.811016179688
378	407.7628	86.16512	20	4	377	18.85	125.772000000001	-53.2187999999999	136.56806602365	134.017541572718	98.3408860946235	129.31791726419	123.408936956604
379	417.267043232952	78.0085394083063	20	4	378	18.9	190.08486465904	-163.131611833874	250.487881048092	148.066760867489	109.166147649407	121.41942795696	122.411252941549
380	425.4536	69.71501	20	4	379	18.95	163.73113534096	-165.870588166126	233.068523611869	153.729836970444	128.869012735568	121.437745785917	119.587887319516
381	429.1515	66.65885	20	4	380	19	73.9580000000001	-61.1232000000001	95.9470236236645	146.17877186458	148.420821328471	122.853628571285	116.10870965231
382	431.5043	65.48609	20	4	381	19.05	47.056	-23.4551999999999	52.577690544945	126.959873062416	162.793545963517	120.019403338849	113.235905615966
383	436.0129	63.46559	20	4	382	19.1	90.172	-40.4100000000001	98.8127404943311	123.720483898417	162.63477086393	121.29047113806	112.891246689341
384	441.8946	58.4657	20	4	383	19.15	117.634	-99.9978	154.39338703727	148.774881789452	149.246610098402	120.583339915313	110.759527766193
385	448.769239951307	50.0798471110723	20	4	384	19.2	137.492799026139	-167.717057778554	216.871577791875	171.857254956589	142.453272153729	122.300321715436	109.683011567196
386	455.227	41.09976	20	4	385	19.25	129.15520097386	-179.601742221446	221.219013078842	179.09076986328	146.49535721892	127.144095287499	108.187961588187
387	460.4742	34.54094	20	4	386	19.3	104.944	-131.1764	167.989556380628	171.533347134389	144.481580808129	130.96326521168	103.926466084279
388	465.8449	30.45379	20	4	387	19.35	107.414	-81.743	134.980315027785	161.186060409041	144.240056181497	126.66168094549	97.7911130704716
389	469.1135	25.62587	20	4	388	19.4	65.3719999999998	-96.5584	116.606273392815	144.215832648388	132.000532181218	117.415908729528	92.1959968906744
390	474.7429	19.58568	20	4	389	19.45	112.588000000001	-120.8038	165.135144165136	117.105906659669	115.731630695304	109.265612213734	88.9069291112794
391	478.9803	14.24387	20	4	390	19.5	84.7479999999996	-106.8362	136.367874275578	109.389342499715	105.867369246528	105.402387604542	86.9412337698545
392	478.5109	15.79646	20	4	391	19.55	-9.38800000000015	31.0518	32.4399264370313	92.4677172280472	99.1329844598432	104.312176650734	86.3891033015522
393	473.7823	14.8629	20	4	392	19.6	-94.5719999999994	-18.6712	96.3974942280135	70.2772009815674	90.6885910270496	101.976754542373	85.146258515879
394	473.022	16.27061	20	4	393	19.65	-15.2060000000006	28.1542	31.9981470344772	67.5189058446683	85.5852073606537	94.5747022752199	84.4654826793911
395	472.9605	18.97904	20	4	394	19.7	-1.22999999999934	54.1686	54.1825629327369	81.1600622600173	76.0779522737396	84.2725805913221	84.5350697243749
396	474.4349	24.92787	20	4	395	19.75	29.4880000000001	118.9766	122.576398591083	71.9878395543843	64.3094179901642	74.7331156034643	85.0493720775919
397	474.1706	29.95321	20	4	396	19.8	-5.28600000000097	100.5068	100.645708513776	78.7026974932602	64.1427724933393	69.7507388683343	85.6360274519855
398	474.2198	32.47955	20	4	397	19.85	0.984000000000833	50.5268000000001	50.5363806998484	81.8787035659118	59.7134529032485	66.2643088767528	83.3178315346822
399	477.2333	33.77113	20	4	398	19.9	60.2699999999993	25.8315999999999	65.5724367288567	61.0999301356601	57.1488723692218	62.9725658243886	77.7333275826108
400	477.9144	37.20741	20	4	399	19.95	13.6220000000003	68.7256000000001	70.0625932959951	47.1254827266613	52.8135304873399	56.3761124366417	72.5482053378886
401	478.4861	37.94616	20	4	400	20	11.4340000000004	14.7749999999999	18.6825314398239	47.4390662521127	43.5988619604003	51.028838968424	71.1734805004585
402	479.4496	39.14582	20	4	401	20.05	19.2699999999991	23.9932	30.7734714687824	35.5950472451834	40.3684932768254	52.7588032642558	70.7796319906291
403	478.6966	41.63984	20	4	402	20.1	-15.0599999999997	49.8804	52.1042983271053	23.7483574087679	41.840026726456	49.0020458936976	69.3158234676525
404	478.9237	41.41779	20	4	403	20.15	4.54200000000014	-4.44100000000006	6.35234169421024	26.0977937851405	40.3599242881234	48.3476254434695	67.3505134946476
405	479.4611	41.48395	20	4	404	20.2	10.7479999999998	1.32320000000007	10.8291441139176	33.6115038269895	36.6742725995438	46.7698177333138	62.8411266930954
406	480.9569	41.20556	20	4	405	20.25	29.9160000000006	-5.56780000000003	30.4297133216867	36.2409872007992	37.7482599466838	42.9546488676844	58.3822942284624
407	481.6563	44.55032	20	4	406	20.3	13.9879999999994	66.8952	68.3420216780275	45.1248013310635	41.3748340351723	40.3087896922912	54.3827808040879
408	480.9161	47.72783	20	4	407	20.35	-14.8040000000003	63.5502	65.2517151961541	49.6001877903198	38.2906388841467	39.9739821238746	51.804894001128
409	480.3894	50.21116	20	4	408	20.4	-10.533999999999	49.6666	50.7714123455315	49.3987261082272	39.5463785177172	38.0507464356936	49.6258717637318
410	481.1281	51.69808	20	4	409	20.45	14.7739999999999	29.7384	33.2060764101993	49.1381642433551	40.7261049792878	35.8307984620429	46.7245945158084
411	480.5615	53.05571	20	4	410	20.5	-11.3319999999999	27.1526	29.4224049112237	40.3402905674942	42.3104357749686	36.9445733963747	43.8899378700661
412	479.2451	56.13836	20	4	411	20.55	-26.3280000000009	61.653	67.0392123536669	33.9679557043709	40.249086107757	37.2470873305241	43.6194893674743
413	478.7355	57.07138	20	4	412	20.6	-10.1919999999996	18.6604	21.2623468168495	31.8520221682557	38.1079375212933	36.654892392932	41.6915659660325
414	478.1953	57.84735	20	4	413	20.65	-10.8040000000005	15.5194	18.909738029915	35.22214544171	35.7415685832638	40.1263247140752	42.9282894808172
415	477.6261	58.82505	20	4	414	20.7	-11.3839999999993	19.554	22.6264087296235	31.360007972159	34.9873243245419	41.4096727948688	44.3614303322711
416	476.0318	60.50171	20	4	415	20.75	-31.8860000000006	33.5332000000001	46.273021278495	35.8755844750925	36.1408868460655	42.0314728534605	44.1169676709201
417	475.4648	62.8198	20	4	416	20.8	-11.339999999999	46.3618	47.7285250059121	37.5151814621568	33.1193406258759	39.0148227398414	43.3287797716053
418	473.7993	64.24494	20	4	417	20.85	-33.3100000000002	28.5028	43.8402293315171	38.1226264808281	35.0191459017174	37.3454791255032	42.3224847673128
419	473.0982	65.40491	20	4	418	20.9	-14.0219999999999	23.1994	27.1077229652363	37.0596282504211	40.7062709104332	36.2791777030751	41.1060513397432
420	471.9207	65.91486	20	4	419	20.95	-23.5500000000002	10.1990000000001	25.6636338229801	34.8786732795927	42.0932406104499	37.073076594975	40.6526997297764
421	469.8731	65.95	20	4	420	21	-40.9519999999998	0.702799999999968	40.9580301264597	34.1627073283423	41.7525099319524	36.7510367717081	41.7670429893914
422	469.1052	67.62341	20	4	421	21.05	-15.3579999999999	33.4682000000001	36.8237501517703	43.8973603587097	37.7805593719258	34.4801754706928	41.3222063914237
423	468.9053	69.62648	20	4	422	21.1	-3.99800000000027	40.0613999999999	40.2603995752649	46.0638547400716	36.583020729713	34.3810860383675	42.1416533010698
424	467.8475	73.26488	20	4	423	21.15	-21.1559999999997	72.7680000000001	75.7809881170733	46.4453916134838	36.8167868228864	37.5089535181649	44.8729722373044
425	466.8878	74.81694	20	4	424	21.2	-19.194	31.0411999999999	36.4961057297898	40.6824454642589	39.1588288654082	41.9530429312284	46.9763388963405
426	465.462	76.41718	20	4	425	21.25	-28.5160000000008	32.0048	42.8657144935208	39.0033341310837	37.3611866973508	45.2792864741558	47.4000991764221
427	465.8552	76.34132	20	4	426	21.3	7.86400000000071	-1.51720000000012	8.00901940564584	29.7362132870632	35.8410103155097	46.3487698509193	46.775779441311
428	465.2271	77.80553	20	4	427	21.35	-12.5620000000004	29.2842000000002	31.8648429093887	32.2538029907448	33.7430261750175	44.6709874107509	46.0401288463066
429	464.2592	78.91492	20	4	428	21.4	-19.3579999999997	22.1877999999998	29.4453838969707	28.2769817812177	34.3116361258965	44.1613562437928	45.788880005581
430	464.1662	81.36736	20	4	429	21.45	-1.86000000000035	49.0488000000002	49.0840542481978	30.9995751667604	41.8128452520069	45.4746009975099	45.6839549856851
431	464.1258	82.51573	20	4	430	21.5	-0.807999999999538	22.9674	22.9816084458856	28.4827182189514	48.8060630163591	46.5895125824081	45.5215253279821
432	464.6717	83.44888	20	4	431	21.55	10.9179999999992	18.663	21.6219863333594	38.8870589647298	54.9169803299128	45.3973254523233	44.0641140757335
433	464.7621	84.40866	20	4	432	21.6	1.80799999999977	19.1955999999999	19.2805581703434	51.371887513269	52.7589540917889	47.6284142092076	43.907797650402
434	465.4511	88.42332	20	4	433	21.65	13.7800000000004	80.2932000000001	81.4670876258629	69.3351442515005	51.5059256646992	49.6196197605336	43.6724024933072
435	469.4457	92.31284	20	4	434	21.7	79.8919999999998	77.7903999999998	111.508196990894	78.8343854930652	51.7903731296116	52.5430049978121	43.5385013774605
436	473.6551	96.06642	20	4	435	21.75	84.1880000000003	75.0716	112.797892137043	77.0351899646265	55.8178384674654	52.7687254993837	43.4187428599673
437	475.2353	99.1399	20	4	436	21.8	31.6039999999998	61.4696000000001	69.1181925411827	64.1247923646686	54.953640589137	54.5367361427805	42.6787700959966
438	475.7256	99.29494	20	4	437	21.85	9.80599999999981	3.10079999999999	10.2845805281497	52.2088587459542	61.5138022433977	54.7347785671101	42.0115521919436
439	474.8839	99.37766	20	4	438	21.9	-16.8340000000001	1.65440000000018	16.9150996260738	42.3005326834302	64.9276033951708	55.2985823080868	42.1757308375539
440	472.6184	100.6461	20	4	439	21.95	-45.3099999999995	25.3688	51.9285288973215	31.0728956852087	63.2731647436174	54.2948333763952	42.288279650796
441	475.7812	100.637	20	4	440	22	63.2560000000001	-0.182000000000073	63.2562618244234	45.992414522169	56.7313879824083	54.2920138842561	41.8100965336299
442	475.493	101.2185	20	4	441	22.05	-5.76400000000035	11.6300000000001	12.9800075500751	65.730414425673	54.1564919556483	53.6480526807743	41.2044735919755
443	473.626	105.0299	20	4	442	22.1	-37.3400000000004	76.2279999999998	84.8821747129514	74.3374707412805	56.7106030424313	53.4345092624366	40.5456885657472
444	479.4004	105.29	20	4	443	22.15	115.488	5.20200000000017	115.605099143593	71.1622432813863	59.0912389514744	49.8358514684495	39.1626613725895
445	477.4911	109.6374	20	4	444	22.2	-38.1859999999995	86.9479999999999	94.9638104753592	77.2400882260878	56.7992936231789	45.1239598236926	38.9404700683562
446	478.6048	111.7283	20	4	445	22.25	22.2739999999999	41.8180000000001	47.3801245249525	67.4287915626936	52.7661893010467	41.5581992457788	38.5702181455091
447	480.7729	111.7679	20	4	446	22.3	43.3619999999996	0.791999999999859	43.3692322735827	52.4520634772759	52.3424647724116	39.008770341074	38.6192567020988
448	479.5809	113.105	20	4	447	22.35	-23.8400000000001	26.7420000000001	35.8256913959803	39.2611165050772	45.3552162814755	39.3521169731363	38.0826410619996
449	479.3889	115.132	20	4	448	22.4	-3.84000000000015	40.54	40.7214587165048	34.3701353207071	34.7440995417282	40.1901054313151	38.1266538769277
450	480.7888	114.7524	20	4	449	22.45	27.998	-7.59200000000021	29.009075614366	27.4448413187354	26.9747549037679	39.1019583040822	37.6943238148697
451	481.0444	115.8698	20	4	450	22.5	5.11200000000031	22.3480000000001	22.9252186031018	23.2816410002574	26.3850105091493	37.0306804848518	38.5684904080829
452	480.9866	115.4365	20	4	451	22.55	-1.15599999999972	-8.66600000000005	8.74276226372422	17.0361356061806	23.8610487264997	37.0116217316276	40.8157788951583
453	480.509	116.0154	20	4	452	22.6	-9.55199999999991	11.5780000000001	15.0096898035902	14.6883933024586	21.9936309038413	33.4629629222867	43.2469673544818
454	480.1881	116.3652	20	4	453	22.65	-6.41799999999989	6.99600000000004	9.49393174612074	18.3998856975915	21.2889719111557	28.7057029846453	43.111929147712
455	480.9969	116.0627	20	4	454	22.7	16.1759999999992	-6.0499999999999	17.2703640957559	20.277256134264	21.4046229849855	25.3379351389002	41.2696157873192
456	479.894	117.8193	20	4	455	22.75	-22.0579999999995	35.1319999999998	41.4826805787665	20.7056208074253	21.2951716686569	24.3717107916345	40.5473387779336
457	480.6299	117.29	20	4	456	22.8	14.7180000000003	-10.5859999999998	18.1296144470864	25.5418082161308	21.6807786908437	22.7017772614171	41.9943997403531
458	481.4644	117.4876	20	4	457	22.85	16.6899999999998	3.95199999999988	17.1515131693968	28.1208526675124	21.570709563098	21.4305035568891	43.503868161121
459	480.1833	118.5802	20	4	458	22.9	-25.6220000000008	21.8520000000001	33.6748687896485	24.1904576397223	22.6673064275623	20.9547254457685	44.5991874486323
460	480.8762	117.2405	20	4	459	22.95	13.8580000000002	-26.7940000000002	30.1655863526637	23.0843012474234	23.7011153740325	21.0938142533441	43.7165513604656
461	481.0148	118.3232	20	4	460	23	2.77199999999993	21.6540000000001	21.8307054398158	22.4357983187707	22.3584110741197	22.8449669319097	43.5610922300495
462	481.433	117.8521	20	4	461	23.05	8.36400000000026	-9.42200000000014	12.5988324855919	19.7928046389938	21.5425057963344	27.9835051095424	44.0502626860305
463	480.7386	117.8139	20	4	462	23.1	-13.8879999999995	-0.763999999999783	13.9089985261335	19.2813780805526	20.8673762099369	33.0594254465269	46.6473621502539
464	481.7471	117.6423	20	4	463	23.15	20.1699999999994	-3.43199999999996	20.4599003907638	20.526364508517	20.6204789803813	36.3880068269745	45.6506536920409
465	480.3817	117.8454	20	4	464	23.2	-27.3079999999993	4.06199999999984	27.6084535604579	20.0007103452455	20.7830055217028	37.4152717509458	43.7993465632472
466	480.1603	119.2306	20	4	465	23.25	-4.42800000000034	27.704	28.0556375796381	19.2989541011032	24.3947621951626	39.5364783100885	43.1275606745513
467	479.6628	119.1986	20	4	466	23.3	-9.95000000000005	-0.63999999999993	9.97056166923413	21.4481533217689	34.2862315282411	44.9800291396321	42.8666643649848
468	479.2029	118.9559	20	4	467	23.35	-9.19800000000009	-4.85399999999998	10.4002173054221	22.2846329628529	44.5481413299558	47.6556193491057	42.6577346988167
469	480.4642	118.0374	20	4	468	23.4	25.2260000000001	-18.3699999999999	31.2058964940923	28.2631598818081	50.1087072263867	49.0082694659496	41.8521144443272
470	479.0284	118.7194	20	4	469	23.45	-28.7160000000006	13.6399999999998	31.790851765878	48.5717527112368	51.129428127859	48.331144416849	41.2629218327363
471	478.0083	116.0075	20	4	470	23.5	-20.4019999999991	-54.238	57.948272174414	69.7973285588084	56.7145455460573	50.0915039752473	41.54164185162
472	479.262	110.5746	20	4	471	23.55	25.0739999999996	-108.658	111.513525816378	78.7692611310045	68.4175524829299	51.0889036404334	42.2361354608527
473	481.0465	105.0282	20	4	472	23.6	35.6899999999996	-110.928	116.52809654328	79.9742232928651	74.4438624882744	59.831761378221	42.9354074999398
474	483.6322	102.2391	20	4	473	23.65	51.7140000000006	-55.7820000000001	76.0655593550726	85.1659312103065	77.3960599515178	62.5956043994366	43.428395237662
475	485.5032	102.5119	20	4	474	23.7	37.4199999999996	5.45600000000007	37.8156625751814	88.2633522546229	75.8792833119952	62.2607579875942	44.014476257979
476	489.6981	102.4511	20	4	475	23.75	83.8980000000004	-1.21600000000001	83.9068117616208	79.0903964177404	75.788245755332	61.883410557468	43.7030878849208
477	493.838	97.63611	20	4	476	23.8	82.7980000000002	-96.2997999999999	127.00063103796	76.0228587720311	67.8915757526257	63.0315514685526	44.0494885213169
478	496.4861	95.29713	20	4	477	23.85	52.962	-46.7796000000001	70.6633173588674	71.7843433311253	75.1153814264862	63.8849658407443	44.6366491298607
479	497.4653	92.42296	20	4	478	23.9	19.5839999999998	-57.4833999999998	60.7278711265262	66.4105603003575	75.0825015724865	62.7495034428859	44.4927812359686
480	497.8478	91.68505	20	4	479	23.95	7.64999999999986	-14.7582	16.6230853706524	47.5197992506284	73.3920878473294	61.4320294121285	45.8786778521074
481	497.4648	88.85899	20	4	480	24	-7.65999999999963	-56.5212	57.0378966077817	71.1403664352319	67.0522755688787	60.2383167713302	47.2729505801315
482	498.673	87.76881	20	4	481	24.05	24.1639999999995	-21.8036000000001	32.5468257893144	74.1421443729419	57.6455504541753	56.4887658121631	47.3558172348359
483	503.0407	79.40192	20	4	482	24.1	87.3540000000003	-167.3378	188.766153281885	74.9998323635335	53.3260691932143	52.8113895533527	48.0011899883751
484	499.7256	77.57155	20	4	483	24.15	-66.3020000000006	-36.6074	75.7367608150763	67.6939908374	48.102946934254	50.4687836483496	48.5408267840709
485	499.4525	76.56227	20	4	484	24.2	-5.46199999999999	-20.1856000000001	20.9115253236105	67.7713016577221	46.9847755122617	50.6136807650122	48.6847911342281
486	499.0061	77.48544	20	4	485	24.25	-8.92799999999966	18.4634	20.5086889771139	35.5117719511966	44.6883877873285	47.869697459753	49.5778001759213
487	499.8669	76.08168	20	4	486	24.3	17.2159999999997	-28.0751999999998	32.9333798909249	22.063749495566	45.0859558717004	43.1189479030016	50.2453209862686
488	498.6456	75.45341	20	4	487	24.35	-24.4259999999997	-12.5654	27.4685047492576	18.9697186609899	30.5073976802192	41.6176789106157	52.0426722230027
489	498.4459	75.82838	20	4	488	24.4	-3.99400000000014	7.49939999999981	8.49664853692315	21.6827847372569	25.8550657242127	39.9772930059876	54.125099686527
490	498.2592	76.02628	20	4	489	24.45	-3.73399999999947	3.95800000000008	5.44137115073	22.4006100856788	27.835273682695	43.4262112873658	55.5153389884642
491	499.8712	76.57769	20	4	490	24.5	32.2399999999993	11.0282000000001	34.074019358449	25.5030234092417	28.6871193506273	44.4543971850157	55.6571969045727
492	500.9229	78.07056	20	4	491	24.55	21.0340000000008	29.8573999999999	36.5225066330342	29.6463819528594	28.592345351828	43.6227308292384	54.3535076878426
493	499.5291	79.7063	20	4	492	24.6	-27.876	32.7148	42.9805713670723	36.7008287044002	29.909288628017	36.1706185985293	51.9935647115954
494	500.9854	79.59337	20	4	493	24.65	29.126	-2.25860000000011	29.2134412550113	35.6914539639977	31.8516390777212	34.4860491687051	50.7146972046666
495	499.6581	81.13683	20	4	494	24.7	-26.5460000000007	30.8692000000002	40.7136049084339	34.7840806179771	39.8676470624699	35.1088242808619	50.4680611411598
496	498.5252	82.04401	20	4	495	24.75	-22.6580000000001	18.1435999999999	29.0271456564369	34.3155538467924	44.220406582703	37.2721897943745	48.744229933492
497	498.1021	83.58631	20	4	496	24.8	-8.46199999999953	30.8459999999999	31.9856399029313	34.056896202583	42.1595057867764	37.4590905039846	46.120192069986
498	497.5955	85.55404	20	4	497	24.85	-10.1319999999998	39.3546000000001	40.6379375111484	43.0344654205396	41.8338395168394	40.2003786052611	44.890698500087
499	498.8296	86.2066	20	4	498	24.9	24.6820000000002	13.0511999999999	27.9201530339647	52.7493592014083	43.1170326131976	45.5006959301682	43.5354552735881
500	497.3787	90.23325	20	4	499	24.95	-29.0180000000009	80.5330000000001	85.6014509982165	49.5349309555756	42.3823748790288	49.5986485648	43.9099418740926
501	496.4623	94.00356	20	4	500	25	-18.3279999999991	75.4061999999999	77.6016145607806	49.3521251868864	45.8572602381217	51.0760770378151	42.934500443875
502	496.4461	94.79907	20	4	501	25.05	-0.324000000000524	15.9102000000001	15.9134986737677	52.1771690238121	46.3258356561412	52.2182495635221	43.0576757042941
503	496.8015	96.75321	20	4	502	25.1	7.10799999999949	39.0827999999999	39.7239086677027	41.730284337518	50.4914685825052	51.175739869838	38.9768990824448
504	497.8084	98.59866	20	4	503	25.15	20.1380000000006	36.909	42.0453722185929	38.965161274835	59.1497527826151	50.9606107609835	37.4967059385568
505	498.876	99.8807	20	4	504	25.2	21.3519999999994	25.6408000000002	33.367027566746	43.1167403567069	59.3296500671301	50.3224415173074	37.7410562056265
506	501.9858	100.5861	20	4	505	25.25	62.1960000000001	14.1079999999999	63.7759992473659	51.630811978124	57.9317474929273	49.618762407231	38.0296574603316
507	501.9443	102.4192	20	4	506	25.3	-0.8299999999997	36.662	36.671394083127	66.1223365414182	62.2769933402678	49.1214362369704	37.6211650444581
508	501.9862	106.5337	20	4	507	25.35	0.837999999999965	82.2899999999998	82.294266774788	76.9290157967422	60.5176402228367	48.1637180895583	38.0655632878883
509	496.891	109.1445	20	4	508	25.4	-101.904	52.216	114.502995035064	76.8983337110195	58.8041889087695	47.0936175411886	38.9664021586665
510	492.5419	109.5716	20	4	509	25.45	-86.9820000000004	8.5420000000002	87.4004238433663	81.4372463238287	58.2625081555861	44.3936724608194	39.1325565709507
511	492.3685	112.748	20	4	510	25.5	-3.4680000000003	63.528	63.6225888187521	69.4044684675494	53.3802645763404	41.4146037027342	39.2377796016685
512	492.0889	115.7031	20	4	511	25.55	-5.59199999999919	59.102	59.3659571471731	51.4860412761208	51.9170368177995	42.4926205793497	38.4352899094845
513	491.091	116.1812	20	4	512	25.6	-19.9580000000003	9.56199999999995	22.1303774933916	39.5960005144299	45.8359675966115	41.7831795663603	37.7564284845163
514	490.08	115.4537	20	4	513	25.65	-20.2200000000005	-14.5500000000001	24.9108590779207	29.8621954416613	35.0374822997621	40.5073627084084	37.3067756597994
515	489.3916	116.6699	20	4	514	25.7	-13.768	24.324	27.9502200349121	22.3968273117702	29.4576948545088	40.3732881303911	37.2877107270087
516	488.9088	117.2408	20	4	515	25.75	-9.65599999999995	11.4179999999999	14.9535634549092	22.2674667256735	24.8974599125411	38.7871251262887	37.5013454052627
517	487.9818	116.645	20	4	516	25.8	-18.5399999999993	-11.9159999999999	22.0391164977177	18.5889233234035	22.7082478184317	37.7832395849317	37.0325218800212
518	487.0455	116.1185	20	4	517	25.85	-18.7260000000003	-10.53	21.4835745629076	19.3193891945877	23.048718909884	35.9307479705155	36.7834258465551
519	486.7217	116.0815	20	4	518	25.9	-6.47600000000011	-0.739999999999839	6.5181420665709	19.9327243834209	22.2105365080474	32.4321083871649	37.6658111832226
520	485.1808	115.7316	20	4	519	25.95	-30.8180000000004	-6.9980000000001	31.6025493908328	23.0196683250931	22.4840681051961	28.6664645771015	36.5714694430143
521	484.8697	114.886	20	4	520	26	-6.22199999999907	-16.9120000000001	18.0202393990755	23.8299710940945	24.1939856762371	27.3994821655219	35.3339980827233
522	483.9679	113.2436	20	4	521	26.05	-18.0360000000007	-32.8479999999999	37.4738362060788	25.8321496926913	23.6494423520639	24.6523302554469	36.0411139327663
523	482.8828	112.5708	20	4	522	26.1	-21.7020000000002	-13.4559999999999	25.5350884079145	25.6487470158045	26.0255283444195	24.3371170991946	35.7865971679673
524	482.5433	111.8173	20	4	523	26.15	-6.78999999999974	-15.0700000000001	16.529035059555	28.4552469690532	29.8267344745676	23.6529405586153	36.6500324355397
525	482.8644	113.3176	20	4	524	26.2	6.42200000000003	30.0059999999999	30.6855360063988	24.2792163790347	27.8752342996942	24.2529799367099	38.2070957557551
526	481.7083	112.2077	20	4	525	26.25	-23.1219999999996	-22.1979999999999	32.0527391653191	28.2210855947446	29.9015044185026	25.3839284032944	37.4305896567464
527	482.2417	111.5722	20	4	526	26.3	10.6679999999994	-12.7100000000002	16.5936832559861	33.8213192564439	26.5964126924621	24.9436075230721	NA
528	480.1125	112.3365	20	4	527	26.35	-42.5839999999994	15.2860000000001	45.2444344864642	30.1017215835839	25.6255152885053	25.4031336035519	NA
529	481.5278	110.6177	20	4	528	26.4	28.306	-34.376	44.5302033680513	31.3477618679521	25.0953446091831	28.2380048252566	NA
530	480.9389	110.7536	20	4	529	26.45	-11.7780000000005	2.71800000000013	12.087547642099	28.9136090058894	26.0218917682238	28.7492664252092	NA
531	479.3307	111.7917	20	4	530	26.5	-32.1640000000002	20.762	38.2829405871599	23.029944982266	26.5738711303517	29.2533924627123	NA
532	479.112	111.7589	20	4	531	26.55	-4.37399999999911	-0.656000000000176	4.42291894567292	16.3693699619223	26.2377726940802	29.5896072861828	NA
533	479.1477	110.9684	20	4	532	26.6	0.71399999999926	-15.8099999999999	15.8261143683469	21.9420619528636	24.7807388626842	29.7900147695742	NA
534	479.2717	111.5159	20	4	533	26.65	2.48000000000047	10.95	11.2273282663331	21.7999803927513	26.6492751759456	32.7927021626709	NA
535	480.9241	110.3935	20	4	534	26.7	33.048	-22.448	39.9510075968054	23.561936382271	29.6232985507242	36.0409033811191	NA
536	479.8964	108.8209	20	4	535	26.75	-20.5539999999996	-31.4520000000002	37.5725327865982	26.5315327431023	28.605280506922	36.074054187204	NA
537	480.4216	108.4185	20	4	536	26.8	10.5039999999997	-8.048	13.2326988932717	36.9291803899687	32.5828018799035	NA	NA
538	478.9066	108.6573	20	4	537	26.85	-30.2999999999997	4.77600000000024	30.6740961725034	37.3045351485847	33.9545142506431	NA	NA
539	476.6775	110.8982	20	4	538	26.9	-44.5820000000003	44.8179999999999	63.2155665006652	35.4105806210928	40.4900597161587	NA	NA
540	474.9393	112.0612	20	4	539	26.95	-34.7640000000001	23.2599999999999	41.8277813898849	41.603667377536	46.0599149940144	NA	NA
541	474.2032	113.2581	20	4	540	27	-14.7220000000004	23.938	28.1027601491386	41.3774957581838	45.5742372440563	NA	NA
542	475.5854	114.9824	20	4	541	27.05	27.6440000000002	34.486	44.1981326754877	44.0509390423487	NA	NA	NA
543	476.6481	113.9564	20	4	542	27.1	21.2540000000001	-20.5199999999999	29.5432380757425	54.8152948394441	NA	NA	NA
544	478.8095	110.7956	20	4	543	27.15	43.2280000000003	-63.2160000000002	76.5827829214899	55.7378938670198	NA	NA	NA
545	481.1447	106.622	20	4	544	27.2	46.7039999999997	-83.4719999999999	95.6495603753616	NA	NA	NA	NA
546	482.1302	105.3164	20	4	545	27.25	19.71	-26.112	32.7157552870173	NA	NA	NA	NA
547	NA	NA	20	4	546	27.3	NA	NA	NA	NA	NA	NA	NA
548	NA	NA	20	4	547	27.35	NA	NA	NA	NA	NA	NA	NA
549	NA	NA	20	4	548	27.4	NA	NA	NA	NA	NA	NA	NA
550	NA	NA	20	4	549	27.45	NA	NA	NA	NA	NA	NA	NA
551	NA	NA	20	4	550	27.5	NA	NA	NA	NA	NA	NA	NA
552	NA	NA	20	4	551	27.55	NA	NA	NA	NA	NA	NA	NA
553	NA	NA	20	4	552	27.6	NA	NA	NA	NA	NA	NA	NA
554	NA	NA	20	4	553	27.65	NA	NA	NA	NA	NA	NA	NA
555	NA	NA	20	4	554	27.7	NA	NA	NA	NA	NA	NA	NA
556	NA	NA	20	4	555	27.75	NA	NA	NA	NA	NA	NA	NA
557	NA	NA	20	4	556	27.8	NA	NA	NA	NA	NA	NA	NA
558	NA	NA	20	4	557	27.85	NA	NA	NA	NA	NA	NA	NA
559	NA	NA	20	4	558	27.9	NA	NA	NA	NA	NA	NA	NA
560	NA	NA	20	4	559	27.95	NA	NA	NA	NA	NA	NA	NA
561	NA	NA	20	4	560	28	NA	NA	NA	NA	NA	NA	NA
562	NA	NA	20	4	561	28.05	NA	NA	NA	NA	NA	NA	NA
563	NA	NA	20	4	562	28.1	NA	NA	NA	NA	NA	NA	NA
564	NA	NA	20	4	563	28.15	NA	NA	NA	NA	NA	NA	NA
565	NA	NA	20	4	564	28.2	NA	NA	NA	NA	NA	NA	NA
566	NA	NA	20	4	565	28.25	NA	NA	NA	NA	NA	NA	NA
567	NA	NA	20	4	566	28.3	NA	NA	NA	NA	NA	NA	NA
568	NA	NA	20	4	567	28.35	NA	NA	NA	NA	NA	NA	NA
569	NA	NA	20	4	568	28.4	NA	NA	NA	NA	NA	NA	NA
570	NA	NA	20	4	569	28.45	NA	NA	NA	NA	NA	NA	NA
571	NA	NA	20	4	570	28.5	NA	NA	NA	NA	NA	NA	NA
572	NA	NA	20	4	571	28.55	NA	NA	NA	NA	NA	NA	NA
573	NA	NA	20	4	572	28.6	NA	NA	NA	NA	NA	NA	NA
574	NA	NA	20	4	573	28.65	NA	NA	NA	NA	NA	NA	NA
575	NA	NA	20	4	574	28.7	NA	NA	NA	NA	NA	NA	NA
576	NA	NA	20	4	575	28.75	NA	NA	NA	NA	NA	NA	NA
577	NA	NA	20	4	576	28.8	NA	NA	NA	NA	NA	NA	NA
578	NA	NA	20	4	577	28.85	NA	NA	NA	NA	NA	NA	NA
579	NA	NA	20	4	578	28.9	NA	NA	NA	NA	NA	NA	NA
580	NA	NA	20	4	579	28.95	NA	NA	NA	NA	NA	NA	NA
581	NA	NA	20	4	580	29	NA	NA	NA	NA	NA	NA	NA
582	NA	NA	20	4	581	29.05	NA	NA	NA	NA	NA	NA	NA
583	NA	NA	20	4	582	29.1	NA	NA	NA	NA	NA	NA	NA
584	NA	NA	20	4	583	29.15	NA	NA	NA	NA	NA	NA	NA
585	NA	NA	20	4	584	29.2	NA	NA	NA	NA	NA	NA	NA
586	NA	NA	20	4	585	29.25	NA	NA	NA	NA	NA	NA	NA
587	NA	NA	20	4	586	29.3	NA	NA	NA	NA	NA	NA	NA
588	NA	NA	20	4	587	29.35	NA	NA	NA	NA	NA	NA	NA
589	NA	NA	20	4	588	29.4	NA	NA	NA	NA	NA	NA	NA
590	NA	NA	20	4	589	29.45	NA	NA	NA	NA	NA	NA	NA
591	NA	NA	20	4	590	29.5	NA	NA	NA	NA	NA	NA	NA
592	NA	NA	20	4	591	29.55	NA	NA	NA	NA	NA	NA	NA
593	NA	NA	20	4	592	29.6	NA	NA	NA	NA	NA	NA	NA
594	NA	NA	20	4	593	29.65	NA	NA	NA	NA	NA	NA	NA
595	NA	NA	20	4	594	29.7	NA	NA	NA	NA	NA	NA	NA
596	NA	NA	20	4	595	29.75	NA	NA	NA	NA	NA	NA	NA
597	NA	NA	20	4	596	29.8	NA	NA	NA	NA	NA	NA	NA
598	NA	NA	20	4	597	29.85	NA	NA	NA	NA	NA	NA	NA
599	NA	NA	20	4	598	29.9	NA	NA	NA	NA	NA	NA	NA
600	NA	NA	20	4	599	29.95	NA	NA	NA	NA	NA	NA	NA
601	NA	NA	20	4	600	30	NA	NA	NA	NA	NA	NA	NA
