# Supplementary material for: An automated feeding system for the African killifish reveals the impact of diet on lifespan and allows scalable assessment of associative learning
Source: eLife. 2022 Nov 10;11:e69008. doi: 10.7554/eLife.69008 (PMC9788828; doi:10.7554/eLife.69008)
Supplement: Figure 6—source data 3. [file elife-69008-fig6-data3.zip › Filtered and Interpolated Trajectories with Kinematics/t5_REC004 DLC_likelihood-euclidean-filtered_splines-interpolated_kinematics_02_resnet50_TrainAllTheThingsJun28shuffle1_1030000.csv]

	x2	y2	fishnum	recording_num	bodyparts_coords	seconds	velocity_x	velocity_y	velocity_xy	velocity_xy_5frame	velocity_xy_10frame	velocity_xy_20frame	velocity_xy_40frame
1	399.84391946277	329.44392878355	5	4	0	0	0	0	0	NA	NA	NA	NA
2	391.1055	295.1816	5	4	1	0.05	-174.768389255399	-685.246575671	707.182338122042	NA	NA	NA	NA
3	387.447948322338	269.28255272987	5	4	2	0.1	-73.1510335532403	-517.9809454026	523.120763791764	375.234765120805	NA	NA	NA
4	387.555564429784	250.41199697316	5	4	3	0.15	2.15232214892012	-377.4111151342	377.417252278527	413.471606014114	NA	NA	NA
5	390.112648322338	237.23514272987	5	4	4	0.2	51.1416778510795	-263.5370848658	268.453471411691	298.930823399759	239.210658886534	NA	NA
6	393.8035	228.4172	5	4	5	0.25	73.8170335532402	-176.3588545974	191.184204466549	212.290774884877	242.138591351603	NA	NA
7	397.326	222.6898	5	4	6	0.3	70.4500000000007	-114.548	134.478425050267	151.590319221838	173.007607639414	NA	NA
8	399.3563	218.6783	5	4	7	0.35	40.6059999999991	-80.2299999999997	89.9205212173499	103.186552652264	123.547643978908	NA	NA
9	399.2363	214.9845	5	4	8	0.4	-2.39999999999895	-73.8760000000002	73.9149739633318	70.8055766890907	89.7340241722473	NA	NA
10	399.4998	213.6893	5	4	9	0.45	5.2699999999993	-25.9039999999999	26.4346385638235	47.0843918790688	65.4885660287087	129.5631367066	NA
11	400.4586	212.583	5	4	10	0.5	19.1759999999999	-22.1260000000001	29.2793246506814	34.804513072939	47.4078637326131	130.644826907166	NA
12	400.1632	211.8464	5	4	11	0.55	-5.90799999999945	-14.7320000000002	15.8725010001575	27.8777291226571	35.5630448331519	96.9627023683689	NA
13	401.3239	211.0179	5	4	12	0.6	23.2139999999993	-16.5699999999998	28.5211271867007	27.7905794051534	28.0736115586301	71.1950801413775	NA
14	400.4878	212.7951	5	4	13	0.65	-16.7219999999998	35.5439999999999	39.2810542119223	24.0101507761356	21.5939026684758	52.8218722069228	NA
15	400.7095	211.5142	5	4	14	0.7	4.43399999999997	-25.6180000000001	25.9988899763048	24.041697787235	19.9156145266656	40.8263348036328	NA
16	401.153	211.7835	5	4	15	0.75	8.87000000000057	5.38600000000031	10.3771815055926	21.3427100443211	19.151062462729	32.6531315788446	NA
17	400.6664	212.4204	5	4	16	0.8	-9.7320000000002	12.7379999999999	16.0302360556544	15.3100762142945	20.9177970973237	26.1806198329137	NA
18	400.3547	211.7368	5	4	17	0.85	-6.23400000000061	-13.6720000000003	15.0261884721314	12.0406496481779	18.8425163038473	22.2068229363027	NA
19	400.7938	211.8594	5	4	18	0.9	8.78199999999993	2.45200000000011	9.11788506178923	14.2919741493224	15.9097202415983	19.6438365830258	NA
20	400.4898	211.4846	5	4	19	0.95	-6.07999999999947	-7.49599999999987	9.65175714572179	17.7938964074125	16.1641035785568	19.1871231575269	74.5279940140161
21	399.6338	210.8233	5	4	20	1	-17.1199999999999	-13.2260000000002	21.6338040113153	16.3423225633734	17.8983994250761	17.9576504430269	78.8207187111053
22	401.2282	211.3431	5	4	21	1.05	31.8880000000001	10.3960000000001	33.5398473461048	16.509364268902	16.7981948326755	17.2656528007395	66.2693460270677
23	401.4732	211.0417	5	4	22	1.1	4.90000000000009	-6.02800000000002	7.76831925193611	20.2875575089357	16.3400343139753	16.659314368499	57.459792835309
24	401.5789	211.528	5	4	23	1.15	2.11399999999912	9.726	9.9530935894322	21.5048247008299	17.6937704975757	15.3302268616739	50.4825885520359
25	402.5659	212.5588	5	4	24	1.2	19.7400000000005	20.616	28.5427233458901	15.8024932579385	18.4586317883881	14.2856891168805	45.902444419931
26	401.5203	211.649	5	4	25	1.25	-20.9119999999996	-18.1959999999998	27.7201399707861	16.3377460645771	16.7642384233248	14.9449501755431	44.5071409662907
27	401.5528	211.8983	5	4	26	1.3	0.649999999999409	4.9860000000001	5.0281901316478	18.8781767262494	13.6135085041554	15.9505311124946	42.9431168294574
28	401.9957	211.6216	5	4	27	1.35	8.85800000000017	-5.53400000000011	10.4445832851294	16.6297060678406	14.4761124331507	18.0281410055176	44.9672054286833
29	402.3655	212.6923	5	4	28	1.4	7.39599999999996	21.4139999999998	22.6552468977937	12.0236521458197	14.7507334817495	18.3646348454735	50.1660304418697
30	401.7	213.2449	5	4	29	1.45	-13.3100000000002	11.0520000000002	17.300370053846	11.4245237503723	12.4072746552043	19.4928513214321	56.7093052469895
31	401.8764	213.0904	5	4	30	1.5	3.52800000000002	-3.09000000000026	4.68987036068181	12.6144788017242	11.9915009260101	26.9966105150448	61.4346232431368
32	401.7807	213.1246	5	4	31	1.55	-1.91399999999931	0.683999999999969	2.03254815441044	10.6232902372496	15.1028673923137	35.5759896857666	65.5747479198629
33	401.1819	212.5648	5	4	32	1.6	-11.9760000000008	-11.1959999999999	16.3943585418893	8.18484324256801	19.7162476970599	43.7245055292405	69.9892757235563
34	400.6404	212.8964	5	4	33	1.65	-10.8299999999997	6.63200000000018	12.6993040754207	11.9593497062005	19.0354991933712	48.143304897149	74.7722695774596
35	400.5273	213.1254	5	4	34	1.7	-2.26199999999949	4.58000000000027	5.10813508043788	18.7812110342551	20.527070854476	50.9785540362292	78.2834654585172
36	399.6909	213.9551	5	4	35	1.75	-16.7280000000005	16.5939999999995	23.5624026788441	26.8180165923956	37.2289826067649	56.3611503537368	83.1042793601724
37	401.4665	213.6192	5	4	36	1.8	35.5119999999999	-6.71799999999962	36.1418547946836	27.4477081494927	57.5384708673778	59.7056138260011	86.5278317573496
38	398.9498	214.9111	5	4	37	1.85	-50.3340000000003	25.838	56.5783863325919	32.8692984663841	72.9728986253303	67.7275879210638	89.9886338174258
39	398.7283	215.6719	5	4	38	1.9	-4.42999999999984	15.2159999999998	15.8477618609062	62.4986155073293	81.5358763125484	80.6882243007137	92.1127730328337
40	397.1547	215.3277	5	4	39	1.95	-31.472	-6.88400000000001	32.2160866648946	96.2957307005004	89.5498334172542	94.2314873364521	95.8267418328219
41	388.643	216.4506	5	4	40	2	-170.234	22.4580000000003	171.70898788357	119.127780658265	100.730799781463	104.911596043247	98.1580673968624
42	378.425973731419	215.553086015053	5	4	41	2.05	-204.34052537162	-17.9502796989402	205.127430760539	135.624044475604	104.308360259689	113.883843038986	99.5468686882903
43	370.0567	213.8695	5	4	42	2.1	-167.38547462838	-33.6717203010602	170.738636121415	146.230368368124	115.738928145068	123.319237078614	102.310552282084
44	365.1413	213.9713	5	4	43	2.15	-98.3079999999995	2.03600000000051	98.3290809476012	138.962984055598	142.340949408056	134.214312293245	104.479762119999
45	361.0828	215.2738	5	4	44	2.2	-81.1699999999996	26.0499999999996	85.247706127496	112.320989818877	167.935903818428	142.281241800154	105.862909777695
46	354.3694	214.4111	5	4	45	2.25	-134.268000000001	-17.2539999999998	135.372066320937	112.35007563187	172.594209479728	151.263608544802	107.496995729328
47	351.8856	217.0113	5	4	46	2.3	-49.6759999999995	52.004	71.9174595769341	149.057854340508	170.229215210595	157.105132402205	110.662544014395
48	343.344199603989	217.230134667235	5	4	47	2.35	-170.82800792022	4.37669334470002	170.884065186384	189.641439268732	173.665575531897	161.949126629334	113.727384612737
49	329.412003569624	215.104622665651	5	4	48	2.4	-278.6439206873	-42.5102400316803	281.867974490791	206.225434903859	186.892748273942	165.860911220194	116.378215704427
50	315.123	213.2545	5	4	49	2.45	-285.78007139248	-37.0024533130197	288.165630768614	228.137440602313	195.012650183054	172.160632344212	118.165532293659
51	304.208449164792	213.221006838094	5	4	50	2.5	-218.29101670416	-0.669863238119888	218.292044496572	234.981075431923	201.79641730814	169.31952427868	121.16690323364
52	295.1887	212.2314	5	4	51	2.55	-180.39498329584	-19.7921367618801	181.477488069202	224.727642207376	209.901904544721	163.517747690814	124.438671046086
53	285.2904	209.5498	5	4	52	2.6	-197.966	-53.6320000000001	205.102239334435	200.383861097375	208.1593251136	160.896599034927	126.117995714965
54	273.9847	211.8132	5	4	53	2.65	-226.114	45.2679999999998	230.600808368054	197.367399712421	189.380873032331	160.816219342848	128.141638516065
55	265.6857	212.436	5	4	54	2.7	-165.98	12.4560000000002	166.446725218611	191.666368487128	176.385360869995	160.747265519162	131.316880026953
56	255.5712	213.4016	5	4	55	2.75	-202.29	19.3119999999999	203.2097375718	181.337574795277	166.044839077632	158.632841104919	133.96899778332
57	247.9496	212.7593	5	4	56	2.8	-152.432	-12.8460000000001	152.972331942741	154.034103857287	156.806280171034	161.619474202788	136.059088949963
58	240.2943	212.2397	5	4	57	2.85	-153.106	-10.3919999999999	153.45827087518	152.386860642615	148.127622537958	159.72718130441	137.629457331083
59	235.6003	211.9305	5	4	58	2.9	-93.8799999999998	-6.18400000000008	94.0834536781041	134.722278442843	134.739690411754	152.068207108141	140.181731037479
60	227.7852	210.7055	5	4	59	2.95	-156.302	-24.4999999999999	158.210509145252	121.946191854939	126.48188085527	142.099577250867	140.096017525762
61	222.5191	213.0002	5	4	60	3	-105.322	45.8940000000001	114.886826572936	114.917670280638	115.469264901698	137.422210424033	137.166646212796
62	218.075	213.3058	5	4	61	3.05	-88.8820000000004	6.11199999999997	89.0918990032207	115.445276966222	113.337043860856	134.993499053185	132.967323072216
63	212.2832	214.5106	5	4	62	3.1	-115.836	24.0960000000001	118.315663003678	100.576901067924	111.29503749522	128.916754351317	129.083579331916
64	207.6226	215.8015	5	4	63	3.15	-93.2119999999998	25.8179999999999	96.7214871060198	96.2162513605534	114.75554118395	122.068964738884	126.808915601126
65	203.5588	216.8361	5	4	64	3.2	-81.2760000000003	20.6919999999997	83.8686296537629	104.727895866772	107.813793631738	120.352518253752	125.106676806179
66	199.7618	219.5276	5	4	65	3.25	-75.9399999999999	53.8300000000004	93.0835780360856	107.672404709802	108.799581770434	116.674387021838	122.858185345768
67	193.1882	219.8699	5	4	66	3.3	-131.472	6.84599999999989	131.650121534315	114.065805401678	113.180717935337	115.013045497721	121.883390224823
68	186.5629	220.4643	5	4	67	3.35	-132.506	11.8880000000001	133.038207218828	115.050686195553	109.705886164677	113.309788032833	117.75999546286
69	180.1319	220.6742	5	4	68	3.4	-128.62	4.19800000000009	128.688490565396	121.382912180315	109.398239066013	114.502550854764	111.310631904389
70	175.6951	220.8333	5	4	69	3.45	-88.7360000000001	3.1819999999999	88.7930336231397	121.633540003902	114.223155652234	108.031402707313	104.880641511392
71	169.7956	222.8579	5	4	70	3.5	-117.99	40.4919999999998	124.744707959897	111.739367619551	117.879509141979	105.013768146913	100.480627833879
72	163.1653	222.4137	5	4	71	3.55	-132.606	-8.8839999999999	132.90326065225	104.730672730349	116.689047134586	102.416898453618	96.3145797328247
73	159.1261	221.3443	5	4	72	3.6	-80.7839999999999	-21.388	83.5673452970715	113.395625108915	115.324538570445	97.2705596289056	91.7285716351582
74	155.0551	223.6574	5	4	73	3.65	-81.42	46.2619999999998	93.6450161193855	114.376106103642	114.249560525579	92.801611859403	87.7814998259396
75	148.6014	222.2476	5	4	74	3.7	-129.074	-28.1959999999998	132.117795515971	111.74455426527	108.249011782888	89.4660880931972	86.0022024266434
76	142.1362	222.7189	5	4	75	3.75	-129.304	9.4259999999997	129.647112933532	118.909709521339	101.227954523391	87.0835295866175	84.1224199697696
77	136.236	221.7015	5	4	76	3.8	-118.004	-20.3479999999996	119.745501460389	123.76844832081	91.653078971899	82.1473062468579	83.9910637305297
78	130.2729	221.9812	5	4	77	3.85	-119.262	5.59399999999982	119.393121577417	103.102398456861	84.8352330931345	75.7928096213088	82.7190760094481
79	124.4185	221.2742	5	4	78	3.9	-117.088	-14.1399999999999	117.938710116738	88.0798029431396	76.2049846527928	70.5530567006367	82.4902655557693
80	123.1733	221.9962	5	4	79	3.95	-24.9039999999999	14.4399999999996	28.7875461962284	71.5616036785281	64.7090205341604	67.6617057719177	80.6988480276376
81	120.9329	220.442	5	4	80	4	-44.8079999999999	-31.0839999999996	54.534135364925	50.7607566649299	56.2875500312562	63.5390452437253	78.7321117600128
82	119.1037	220.1177	5	4	81	4.05	-36.584	-6.48599999999988	37.1545051373316	28.6415209847759	47.6055653591297	57.6356604124641	77.3023139452613
83	118.3573	220.3046	5	4	82	4.1	-14.9280000000002	3.7379999999996	15.3888865094263	26.3156426114597	36.2610806721726	54.5403889189991	75.3429617038463
84	118.423	220.6658	5	4	83	4.15	1.31400000000014	7.22399999999993	7.34253171596823	24.4952971193728	26.8565528756941	53.4940349129955	73.5612192888845
85	117.6396	221.0155	5	4	84	4.2	-15.668	6.99400000000026	17.1581543296476	23.6495270397313	27.0743997609472	51.6518865995351	72.6077132130108
86	115.3945	221.3616	5	4	85	4.25	-44.9020000000002	6.92200000000014	45.4324079044906	21.7614046794153	25.8501359640596	51.5704529177007	71.0844469579826
87	116.2182	219.9362	5	4	86	4.3	16.474	-28.5079999999999	32.925654739124	25.0715847666124	23.6182418530291	52.9690819633387	67.9243236584333
88	116.504	220.0185	5	4	87	4.35	5.71600000000018	1.6459999999995	5.948274707846	27.8331569104347	24.2455447448638	52.1283639860635	65.0979703019185
89	115.8461	221.0157	5	4	88	4.4	-13.158	19.9440000000004	23.8934321519537	27.2049748087464	30.7830851731982	50.4779802567742	62.2390077975881
90	117.3832	220.8298	5	4	89	4.45	30.7419999999999	-3.71800000000007	30.9660150487594	23.5869566663269	38.5947526649098	53.3662933479619	60.3629096559589
91	115.3004	220.4646	5	4	90	4.5	-41.6560000000001	-7.30400000000031	42.2914973960489	26.7296848103124	46.8533558041453	52.4504553731129	57.8270890262961
92	115.9591	220.1235	5	4	91	4.55	13.1740000000002	-6.82199999999966	14.8355640270264	36.494585579784	58.3325985675476	52.1877294369045	56.4917146038089
93	114.8977	220.3392	5	4	92	4.6	-21.2280000000001	4.31399999999996	21.6619154277733	49.3563484193849	67.9956472999544	53.4153637787871	59.2648430085616
94	111.275	220.6487	5	4	93	4.65	-72.4539999999999	6.18999999999971	72.7179359993116	66.5017367995441	74.0994076378543	54.320826718366	60.5638669120906
95	109.8816	225.2041	5	4	94	4.7	-27.868	91.1080000000004	95.2748292467642	93.0782404687684	79.6581869349767	55.7493383328245	59.0075488433435
96	106.0926	230.3631	5	4	95	4.75	-75.78	103.18	128.018439296845	109.261609789596	79.0507747821663	55.0853643293478	56.2663367862864
97	104.2049	237.5037	5	4	96	4.8	-37.7540000000002	142.812	147.718082373148	111.704229695925	80.7572170207799	53.7013410700087	53.3812859528673
98	102.3542	242.2871	5	4	97	4.85	-37.0139999999998	95.668	102.578762031914	109.960025450568	82.5851828127104	54.4031309825281	51.0224747188173
99	98.38973	243.809	5	4	98	4.9	-79.2894000000001	30.4379999999998	84.931035530953	91.5998127647884	77.8585682635338	53.9249588945395	49.9443522911329
100	95.4471	246.9823	5	4	99	4.95	-58.8525999999999	63.4660000000002	86.5538080199827	68.4361935727915	72.9039240007391	53.0641135400002	50.0462097241614
101	93.63673	247.0248	5	4	100	5	-36.2074000000001	0.849999999999795	36.2173758679451	55.9087558358244	63.3173728545504	52.1151328088669	49.5153761641867
102	92.28596	247.873	5	4	101	5.05	-27.0153999999999	16.9639999999998	31.8999864131631	44.0129068311429	49.0700835724699	55.3477687951538	50.143787275025
103	90.9814	246.3609	5	4	102	5.1	-26.0912000000002	-30.2420000000001	39.941573347078	35.8478225509098	40.8106146651019	63.989297098124	50.4335116525911
104	89.88591	247.0085	5	4	103	5.15	-21.9098	12.9520000000002	25.4517905075459	35.0349329443124	33.7505101512247	67.6336989111857	50.5804274574299
105	87.60278	247.1311	5	4	104	5.2	-45.6626	2.45200000000011	45.728386618817	29.7039735721482	26.4700401450237	66.363211087152	50.6650455069219
106	86.87131	248.5627	5	4	105	5.25	-14.6294	28.6320000000001	32.1529278349578	25.7124734943794	25.1794908355676	60.9622206548721	50.6207330990005
107	86.81087	248.8179	5	4	106	5.3	-1.2088	5.10400000000004	5.24518955234226	23.4881134713064	29.9383205695277	53.7934899423959	51.5562374093119
108	86.97757	247.8327	5	4	107	5.35	3.33400000000012	-19.7040000000004	19.9840729582339	17.0922577391376	45.3934113835376	49.9165854515711	54.6199091430418
109	87.69353	247.8049	5	4	108	5.4	14.3191999999999	-0.555999999999699	14.3299903921809	15.3240487268228	57.4088295588376	49.4107243254916	56.5223958221605
110	88.07932	248.3739	5	4	109	5.45	7.7158	11.3799999999998	13.7491079579729	30.1726675669072	59.8224981735649	46.7261261003609	58.4616360998942
111	86.97013	248.0157	5	4	110	5.5	-22.1838	-7.16399999999965	23.3118827733839	65.0743492726959	58.6070684551938	46.5802969552604	59.9818796285433
112	83.5162	249.982	5	4	111	5.55	-69.0786	39.3259999999998	79.4882837527644	91.3295456463689	58.516896312322	48.0998451131455	61.2423564560165
113	74.53246	253.705	5	4	112	5.6	-179.6748	74.4600000000003	194.492481487177	102.552738607992	59.0225562380404	47.4516595263951	61.220020410061
114	67.7087790068506	256.242740254356	5	4	113	5.65	-136.473619862988	50.7548050871202	145.605972260546	101.890088183565	65.0709384997586	46.8400281964938	59.8915527073739
115	64.4008492691602	257.365425353585	5	4	114	5.7	-66.158594753808	22.4537019845798	69.865072766089	86.8611250577368	66.9822120556982	45.5807526810194	57.9140477494844
116	63.4398698968897	257.641797776021	5	4	115	5.75	-19.2195874454102	5.52744844871995	19.9986306512477	52.9707632033849	67.9811030749532	46.1561018686532	54.949009225051
117	63.65704	257.6406	5	4	116	5.8	4.34340206220611	-0.0239555204200315	4.34346812362366	38.8123313531483	66.2613696567632	49.4111337486151	51.7784585373945
118	64.46149	256.6812	5	4	117	5.85	16.0889999999999	-19.1880000000003	25.0406722154181	31.4116855034042	49.5099076692525	54.8366873035555	49.9128216289778
119	65.93604	253.2434	5	4	118	5.9	29.4910000000002	-68.7559999999996	74.8138130093632	34.0721179663415	36.27122683415	59.1198327497815	48.3561540422669
120	65.06482	254.6365	5	4	119	5.95	-17.4244000000002	27.8620000000001	32.8618435173684	45.6616142557897	31.3390071884739	63.8591586597882	46.8554844713897
121	65.1993	252.9769	5	4	120	6	2.68959999999993	-33.1920000000002	33.3007929659342	46.0490521351201	33.7051352821125	67.8486264482197	46.1469716062715
122	62.85349	255.0257	5	4	121	6.05	-46.9161999999999	40.976	62.2909495708645	33.7301223151517	40.3053711849082	67.1369441168792	46.1794682018978
123	63.98526	254.2918	5	4	122	6.1	22.6353999999999	-14.6780000000001	26.97786161207	31.2663288735436	50.6508183690706	58.4507437219981	45.7746987394673
124	64.2538931136682	254.895705610512	5	4	123	6.15	5.37266227336403	12.0781122102403	13.2191639095211	33.3381525978835	53.1687269998044	52.149406503562	48.1335264280526
125	63.35143	255.3862	5	4	124	6.2	-18.049262273364	9.80988778975984	20.5428763093282	34.9491281140267	60.7361052638783	49.4648844118167	48.5306870711119
126	62.24529	253.5042	5	4	125	6.25	-22.1228000000001	-37.6400000000001	43.6599115876339	55.2525846030211	67.7161498214863	48.9357977952299	51.3344966774539
127	58.88308	252.4713	5	4	126	6.3	-67.2441999999999	-20.6579999999997	70.3458271515801	72.6073316844572	68.0125185769953	49.7634271323931	51.4752953604773
128	52.53042	251.5115	5	4	127	6.35	-127.0532	-19.196	128.495144057042	90.205881654213	67.3915797747437	49.9090578063844	52.6823978240373
129	47.5308	251.5273	5	4	128	6.4	-99.9924	0.31599999999969	99.9928993167015	102.094147045089	68.027586172974	47.3015837590421	53.7690847126797
130	42.1290486016925	251.006687673298	5	4	129	6.45	-108.03502796615	-10.4122465340402	108.535626158107	101.075909039964	67.5907616351595	46.9848428424184	53.5989137468179
131	37.1719	249.592	5	4	130	6.5	-99.14297203385	-28.2937534659595	103.101238542014	79.5305749464663	64.1664603083472	45.7136462572826	53.2346344184679
132	34.31609	248.0141	5	4	131	6.55	-57.1162	-31.558	65.2546371259545	63.4478406614909	59.221483079878	44.2590912906502	52.483694280488
133	33.28968	248.1716	5	4	132	6.6	-20.5282000000001	3.14999999999998	20.7684735895541	44.9756416161061	49.1672972436983	44.0977379525396	49.1685225797352
134	32.56429	248.829	5	4	133	6.65	-14.5077999999999	13.1479999999999	19.5792278918244	26.2387735716054	41.4344405182798	49.4270246596113	47.0449697154233
135	31.88067	249.2611	5	4	134	6.7	-13.6724	8.64199999999983	16.1746309311835	17.3670571197921	33.2335804209585	51.4806214612044	46.784456326223
136	32.15524	248.8786	5	4	135	6.75	5.49140000000001	-7.64999999999986	9.41689831951041	18.8040195409303	23.711142693079	56.5128914862547	47.740182008021
137	32.18039	247.8341	5	4	136	6.8	0.503000000000071	-20.89	20.8960548668881	19.4210403750687	20.5056640043051	53.5394569723396	49.0569260855172
138	32.89662	249.0343	5	4	137	6.85	14.3245999999999	24.0039999999999	27.9532856952451	21.4915192258109	20.8038961303354	50.5281083445192	49.8259411418732
139	33.63376	248.1736	5	4	138	6.9	14.7428000000001	-17.2140000000002	22.6643320625164	21.1835118145526	30.8264631462486	48.4183366755779	49.3203911092277
140	32.58649	248.9875	5	4	139	6.95	-20.9454000000001	16.2780000000004	26.5270251848943	23.6442708888182	35.3704812872492	43.3386688338475	49.8334668809
141	32.19921	248.9159	5	4	140	7	-7.74559999999994	-1.43200000000036	7.876861263219	22.8037727197406	48.8593226641622	38.620642388716	50.3054596125669
142	32.96807	247.4447	5	4	141	7.05	15.3771999999999	-29.4239999999996	33.1998502382161	42.2318859174285	47.8574308648011	37.8304444440967	50.0226544780265
143	31.78387	247.5337	5	4	142	7.1	-23.6839999999999	1.77999999999997	23.7507948498571	49.2494433486876	51.88891944534	39.8863014374723	50.5926994253382
144	26.32282	245.072	5	4	143	7.15	-109.221	-49.2340000000002	119.804898050956	76.5351335137719	55.4022328328761	41.9405329272846	51.4768033021308
145	23.25368	244.8049	5	4	144	7.2	-61.3828	-5.34199999999998	61.6148123411895	72.0705908407841	53.4437572467366	44.1040282406292	52.1479765542865
146	16.14713	243.5571	5	4	145	7.25	-142.131	-24.9560000000002	144.305312088641	80.9740661709395	53.530142084353	46.5445662208121	52.2114592677526
147	16.62955	243.8082	5	4	146	7.3	9.64839999999995	5.02200000000016	10.8771368732769	68.5725797483236	55.1552248838883	48.3504250386413	51.5781054646548
148	13.28456	243.1282	5	4	147	7.35	-66.8997999999999	-13.6000000000001	68.2681715006342	57.6380711447856	58.9687067446091	49.742824477362	49.461409477951
149	12.87567	245.989	5	4	148	7.4	-8.17780000000003	57.2160000000002	57.7974659378768	30.525150654934	53.0546027083206	51.3391984594133	48.0277435808072
150	12.54795	245.8746	5	4	149	7.45	-6.55439999999999	-2.28800000000035	6.94226932349944	38.2398589269925	52.8375751940093	52.6820909193816	46.3510711819268
151	12.3351	245.4929	5	4	150	7.5	-4.25699999999999	-7.6339999999999	8.74070963938274	36.9633473182786	44.2298097774619	54.8972729678512	44.7809129921458
152	10.41722	247.0534	5	4	151	7.55	-38.3576	31.2100000000004	49.4506782335695	37.5366256683175	48.8434192124814	55.7862176654027	44.1276731402432
153	8.03660267993901	249.030072471053	5	4	152	7.6	-47.6123464012198	39.5334494210596	61.8856134570647	48.0370792432329	47.596729509384	57.0876608981368	44.5574462956933
154	5.68738312771912	250.94877686972	5	4	153	7.65	-46.9843910443978	38.3740879733404	60.6638576880712	57.9344688999898	47.2761640859506	53.5265819446502	44.987922995162
155	3.36993512165337	252.809843028113	5	4	154	7.7	-46.348960121315	37.2213231678597	59.4445371980765	59.4469794979702	51.9204245920266	52.8153316473686	45.4746095617745
156	1.08463244005484	254.613600778345	5	4	155	7.75	-45.7060536319706	36.0751550046399	58.2276579231671	58.2301117004894	56.2644038513494	47.9100270492505	46.1014673683372
157	-1.16815113876342	256.360379952528	5	4	156	7.8	-45.0556715763652	34.9355834836598	57.0132312234717	57.0157025035836	56.4172104469171	49.61675395697	46.4127192117797
158	-3.38804183648835	258.050510382776	5	4	157	7.85	-44.3978139544986	33.8026086049604	55.8012744696607	55.8037699408203	55.2066150516646	48.3947106113828	46.5190721754959
159	-5.57466587480689	259.6843219012	5	4	158	7.9	-43.7324807663708	32.6762303684802	54.591811703542	54.594338802709	53.9985611809798	47.6371504860365	46.7293559132489
160	-7.72764947540597	261.262144339914	5	4	159	7.95	-43.0596720119816	31.5564487742802	53.3848743842598	53.387441395864	52.7930881007279	49.363473530006	46.8149729671677
161	-9.84661885997254	262.78430753103	5	4	160	8	-42.3793876913314	30.4432638223193	52.1805022326109	52.1831184028397	51.5902443210391	50.9411835955757	47.3389601657221
162	-11.9312002501935	264.251141306659	5	4	161	8.05	-41.6916278044192	29.3366755125805	50.9787441892468	50.9814198583761	50.3900887014587	50.4249018363896	47.2022293509005
163	-13.9810198677559	265.662975498916	5	4	162	8.1	-40.996392351248	28.2366838451401	49.7796595045392	49.7824062606356	49.1926917133817	49.2285911539143	47.2743517893168
164	-15.9957039343466	267.020139939912	5	4	163	8.15	-40.293681331814	27.1432888199195	48.5833189812238	48.5861498393692	47.9981368861225	48.0353130630393	44.9180531945264
165	-17.9748786716525	268.322964461761	5	4	164	8.2	-39.583494746118	26.0564904369801	47.3898063955571	47.3927360070534	46.8065224679855	46.8451908829198	43.9897834766587
166	-19.9181703013606	269.571778896574	5	4	165	8.25	-38.865832594162	24.9762886962606	46.1992201262789	46.2022650239236	45.617963339802	45.6583685158623	40.967920840831
167	-21.8252050451578	270.766913076464	5	4	166	8.3	-38.140694875944	23.9026835977995	45.0116750276678	45.0148539138689	44.4325932258621	44.4750133849181	41.2558811900251
168	-23.6956091247311	271.908696833545	5	4	167	8.35	-37.408081591466	22.8356751416197	43.8273045888903	43.8306386753354	43.2505672561639	43.2953198736299	40.0836996823719
169	-25.5290087617674	272.997459999927	5	4	168	8.4	-36.667992740726	21.7752633276405	42.6462634309504	42.6497768402348	42.0720649450988	42.1195133670846	39.148513741845
170	-27.3250301779537	274.033532407725	5	4	169	8.45	-35.920428323726	20.7214481559595	41.4687302028897	41.4724504446709	40.8972936651116	40.9478550149538	39.4606224824642
171	-29.0832995949768	275.017243889049	5	4	170	8.5	-35.165388340462	19.6742296264802	40.294910950776	40.2988694884043	39.7264927106854	39.780647363593	39.7044816977052
172	-30.8034432345238	275.948924276015	5	4	171	8.55	-34.40287279094	18.6336077393207	39.1250430498482	39.1292759763287	38.5599380683774	38.6182410363982	38.9082295051945
173	-32.4850873182815	276.828903400732	5	4	172	8.6	-33.632881675154	17.5995824943391	37.959399807557	37.9639486548878	37.3979480338781	37.4610426804968	37.7798201896213
174	-34.1278580679369	277.657511095315	5	4	173	8.65	-32.855414993108	16.5721538916603	36.7982958705728	36.803208581136	36.2408898480466	36.3095244444026	36.6619265673353
175	-35.731381705177	278.435077191876	5	4	174	8.7	-32.070472744802	15.5513219312206	35.6420935956848	35.6474256920839	35.0891875619221	35.1642353059488	35.5559468485634
176	-37.2952844516886	279.161931522527	5	4	175	8.75	-31.278054930232	14.5370866130202	34.4912105820173	34.4970265793519	33.9433313873839	34.0258146324114	34.4635087197397
177	-38.8191925291588	279.838403919381	5	4	176	8.8	-30.4781615494039	13.5294479370793	33.3461286045877	33.3525037197645	32.8038888469343	32.8950084230801	33.3864917702129
178	-40.3027321592744	280.464824214551	5	4	177	8.85	-29.670792602312	12.5284059034004	32.2074042438967	32.2144264689565	31.6715181048297	31.7726887533608	32.3270418560966
179	-41.7455295637225	281.041522240148	5	4	178	8.9	-28.855948088962	11.5339605119402	31.075681572636	31.0834541936318	30.5469839437065	30.6598769976536	31.2875717162645
180	-43.1472109641899	281.568827828287	5	4	179	8.95	-28.0336280093481	10.5461117627794	29.9517073416448	29.9603520017847	29.4311769467859	29.5577714349223	30.2707420168232
181	-44.5074025823635	282.047070811078	5	4	180	9	-27.2038323634719	9.56485965582033	28.8363492053939	28.8460096303075	28.3251365541375	28.4677797998346	29.2794187333047
182	-45.8257306399304	282.476581020635	5	4	181	9.05	-26.366561151338	8.59020419114017	27.7306176453524	27.7414641676485	27.2300787777828	27.3915571739994	28.3166068114723
183	-47.1018213585775	282.857688289071	5	4	182	9.1	-25.5218143729421	7.62214536871966	26.6356923865104	26.6479274246154	26.1474294728436	26.3310492253283	27.3853656650769
184	-48.3353009599916	283.190722448498	5	4	183	9.15	-24.6695920282819	6.66068318853945	25.5529542593408	25.5668189146431	25.0788641472605	25.2885400716313	26.4887172340193
185	-49.5257956658598	283.476013331028	5	4	184	9.2	-23.8098941173641	5.70581765060069	24.4840236264793	24.4998055537808	24.0263553079225	24.266702814207	25.6295596085121
186	-50.672931697869	283.713890768774	5	4	185	9.25	-22.9427206401839	4.7575487549193	23.4308066555326	23.4488493153798	22.9922282122854	23.2686489236171	24.8105974328673
187	-51.7763352777061	283.904684593849	5	4	186	9.3	-22.0680715967421	3.81587650150095	22.3955508410408	22.4162641268726	21.9792255010645	22.2979701555078	24.0342953888866
188	-52.8356326270581	284.048724638365	5	4	187	9.35	-21.1859469870399	2.88080089031951	21.3809111945055	21.4047831912297	20.990580345827	21.3587638385633	23.3028553869962
189	-53.8504499676118	284.146340734434	5	4	188	9.4	-20.2963468110741	1.95232192137951	20.3900283168047	20.4176375099276	20.0300961995562	20.4556300654445	22.6182138128297
190	-54.8204135210543	284.19786271417	5	4	189	9.45	-19.3992710688499	1.03043959472075	19.4266189482649	19.4586454483482	19.1022286816281	19.5936290186926	21.9820531655869
191	-55.7451495090725	284.203620409685	5	4	190	9.5	-18.494719760364	0.115153910300023	18.4950782490222	18.5323113762742	18.2121612930967	18.7781901030163	21.3958223612185
192	-56.6242841533533	284.163943653092	5	4	191	9.55	-17.5826928856161	-0.793535131859926	17.6005905331438	17.6439282722398	17.3658615332329	18.0149725865464	20.8607610189516
193	-57.4574436755837	284.079162276502	5	4	192	9.6	-16.6631904446079	-1.69562753180003	16.7492408341355	16.7996741720265	16.5700982042829	17.309688649657	20.377924434752
194	-58.2442542974506	283.94960611203	5	4	193	9.65	-15.7362124373381	-2.5911232894407	15.9481127966326	16.0066850762657	15.8323959836285	16.6679100236359	19.948207206085
195	-58.9843422406409	283.775604991786	5	4	194	9.7	-14.8017588638059	-3.48002240487972	15.2053484471985	15.2730776181175	15.1609027294626	16.0948839110755	19.5723644270521
196	-59.6773337268415	283.557488747884	5	4	195	9.75	-13.8598297240121	-4.36232487803977	14.5301327702184	14.6078850322915	14.5641519937473	15.5953802333231	19.2510300104674
197	-60.3228549777395	283.295587212436	5	4	196	9.8	-12.91042501796	-5.23803070896065	13.9325532424026	14.0208636950173	14.0507196720283	15.1735823546932	18.9847320751076
198	-60.9205322150218	282.990230217556	5	4	197	9.85	-11.953544745646	-6.10713989759915	13.4232779050054	13.5221312868987	13.6287969534871	14.8330220206316	18.7739055375626
199	-61.4699916603753	282.641747595355	5	4	198	9.9	-10.98918890707	-6.96965244402008	13.0130061102616	13.1216189112289	13.3057238477157	14.5765506280059	18.6189021330722
200	-61.9708595354869	282.250469177945	5	4	199	9.95	-10.017357502232	-7.8255683482007	12.7116864066057	12.8283617259391	13.0875391405229	14.4063348962515	18.5199981050812
201	-62.4227620620435	281.816724797441	5	4	200	10	-9.03805053113203	-8.67488761007962	12.5275708918692	12.6497088746826	12.9785991735496	14.3238649226024	18.4773997795757
202	-62.8253254617322	281.340844285954	5	4	201	10.05	-8.05126799377391	-9.51761022973983	12.4662673159537	12.590584000414	12.9813031761535	14.3299648639039	18.4912471962492
203	-63.1781759562399	280.823157475596	5	4	202	10.1	-7.05700989015398	-10.3537362071597	12.5300136487229	12.6529469941471	13.0959458369804	14.4247996441757	18.5616159147619
204	-63.4809397672534	280.263994198481	5	4	203	10.15	-6.05527622027012	-11.1832655423007	12.7173817389185	12.8355794358702	13.3207052723832	14.6078743405386	18.6885170563251
205	-63.7332431164598	279.66368428672	5	4	204	10.2	-5.046066984128	-12.0061982352195	13.0235013752713	13.1342446263679	13.6517670630405	14.8780260398971	18.8718955812252
206	-63.934712225546	279.022557572427	5	4	205	10.25	-4.02938218172395	-12.8225342858605	13.4407331004846	13.5421827992782	14.0835778514574	15.2334110973177	19.1116267430601
207	-64.0849733161989	278.340943887715	5	4	206	10.3	-3.00522181305794	-13.6322736942395	13.9595932684421	14.0508265443523	14.6092100557794	15.6714939947073	19.4075106015868
208	-64.1836526101054	277.619173064694	5	4	207	10.35	-1.97358587813	-14.4354164604204	14.5697045132744	14.6505871319338	15.2208023348643	16.1890472365619	19.7592644206907
209	-64.2303763289526	276.857574935479	5	4	208	10.4	-0.934474376944081	-15.2319625842995	15.2606004642892	15.3315762670446	15.9100248333616	16.7821742007	20.166512731089
210	-64.2247706944272	276.056479332182	5	4	209	10.45	0.1121126905079	-16.0219120659406	16.0223043131787	16.084175485191	16.6685129392712	17.4463671914698	20.6287748089146
211	-64.1664619282164	275.216216086915	5	4	210	10.5	1.166175324216	-16.8052649053402	16.8456787760384	16.8994218704503	17.4882230210859	18.176609456135	21.1454493288603
212	-64.0550762520069	274.337115031791	5	4	211	10.55	2.22771352419016	-17.5820211024802	17.7225893591743	17.7692231223708	18.3616848132612	18.967521805952	21.7157960233826
213	-63.8902398874858	273.419505998922	5	4	212	10.6	3.29672729042201	-18.3521806573799	18.645936439571	18.6864387466087	19.2821486361433	19.8135431798669	22.338914362586
214	-63.6715790563401	272.463718820421	5	4	213	10.65	4.37321662291396	-19.11574357002	19.6096067238915	19.6448697751272	20.2436431290168	20.7091240890143	23.0137196259694
215	-63.3987199802565	271.470083328401	5	4	214	10.7	5.45718152167197	-19.8727098403992	20.6083824343683	20.6391941413313	21.2409673198992	21.6489072513749	23.7389173434234
216	-63.0712888809222	270.438929354974	5	4	215	10.75	6.5486219866861	-20.6230794685405	21.6378339186307	21.6648754018364	22.2696410608127	22.6278732527972	24.5129780056603
217	-62.6889119800239	269.370586732253	5	4	216	10.8	7.64753801796587	-21.3668524544198	22.6942111901952	22.7180631356627	23.3258335561246	23.6414388484805	25.334115187069
218	-62.2512154992487	268.26538529235	5	4	217	10.85	8.75392961550403	-22.10402879806	23.7743427420962	23.7954958931896	24.4062840248695	24.6855068207498	26.2002716317808
219	-61.7578256602835	267.123654867378	5	4	218	10.9	9.867796779304	-22.8346084994405	24.8755453930233	24.8944123464982	25.5082233446671	25.7564748341721	27.10911899804
220	-61.2083686848152	265.945725289449	5	4	219	10.95	10.9891395093661	-23.5585915585796	25.9955462220028	26.0124729709178	26.6293015634786	26.8512147215777	28.0580770924974
221	-60.6024707945308	264.731926390676	5	4	220	11	12.1179578056879	-24.2759779754601	27.1324161851734	27.1476926479026	27.7675234845085	27.9670337351182	29.0443566912525
222	-59.9397582111172	263.482588003172	5	4	221	11.05	13.254251668272	-24.9867677500799	28.2845143122933	28.2983835536714	28.9211928836998	29.1016271828613	30.0650260111471
223	-59.2198571562614	262.19803995905	5	4	222	11.1	14.3980210971161	-25.6909608824401	29.4504411270199	29.4631072337676	30.0888650053563	30.2530290809963	31.1170952758396
224	-58.4423938516502	260.87861209042	5	4	223	11.15	15.5492660922239	-26.3885573725997	30.6289999218677	30.6406346225188	31.2693065393275	31.4195649114002	32.1976086546407
225	-57.6069945189707	259.524634229397	5	4	224	11.2	16.70798665359	-27.0795572204599	31.8191646224835	31.8299127964818	32.4614621232563	32.5998086469498	33.3037305685547
226	-56.7132853799098	258.136436208093	5	4	225	11.25	17.8741827812181	-27.7639604260798	33.0200531289294	33.0300373628101	33.6644264094238	33.7925449140028	34.432815148572
227	-55.7608926561544	256.714347858621	5	4	226	11.3	19.047854475108	-28.4417669894401	34.2309051821084	34.2402295249836	34.877420809598	34.9967363794306	35.5824525434509
228	-54.7494425693914	255.258699013092	5	4	227	11.35	20.22900173526	-29.11297691058	35.4510639586616	35.459817012745	36.0997741371232	36.2114960269997	36.7504914445723
229	-53.6785613413078	253.76981950362	5	4	228	11.4	21.417624561672	-29.7775901894403	36.6799607327351	36.6882181963288	37.3309064781333	37.4360637953801	37.9350414741941
230	-52.5478751935906	252.248039162317	5	4	229	11.45	22.613722954344	-30.4356068260597	37.9171020612904	37.9249288227142	38.570315730421	38.669786993525	39.1344610929617
231	-51.3570103479266	250.693687821296	5	4	230	11.5	23.81729691328	-31.0870268204201	39.1620590468486	39.1695109114364	39.8175663434972	39.9121039263699	40.3473367436735
232	-50.1055930260028	249.107095312669	5	4	231	11.55	25.0283464384759	-31.7318501725401	40.4144583140354	40.4215834312829	41.0722798751613	41.1625302163421	41.5724579003466
233	-48.7932494495062	247.488591468549	5	4	232	11.6	26.246871529932	-32.3700768824	41.6739744022723	41.6808144480969	42.3341270486432	42.4206473718124	42.808791303637
234	-47.4196058401237	245.838506121048	5	4	233	11.65	27.47287218765	-33.0017069500201	42.940323331968	42.9469144906656	43.6028210514327	43.6860932202671	44.055456399411
235	-45.9842884195422	244.15716910228	5	4	234	11.7	28.70634841163	-33.6267403753601	44.2132571453604	44.2196309276085	44.8781118637936	44.9585538857345	45.311703038385
236	-44.4869234094487	242.444910244356	5	4	235	11.75	29.9473002018701	-34.2451771584797	45.492559259692	45.49874318585	46.159781443316	46.2377570443468	46.5768918522102
237	-42.9271370315301	240.702059379389	5	4	236	11.8	31.195727558372	-34.8570172993402	46.7780404987497	46.7840586715824	47.4476396230863	47.5234662384213	47.8504773335803
238	-41.3045555074733	238.928946339491	5	4	237	11.85	32.451630481136	-35.4622607979599	48.0695356934796	48.0754092794903	48.7415206065016	48.8154760683947	49.1319934392939
239	-39.6188050589653	237.125900956776	5	4	238	11.9	33.7150089701601	-36.0609076543	49.3669007606303	49.3726483959663	50.0412799624009	50.1136081142161	50.421041441117
240	-37.8695119076931	235.293253063356	5	4	239	11.95	34.985863025444	-36.6529578684003	50.6700101848999	50.6756483185641	51.3467920410481	51.4177074643457	51.7172797228314
241	-36.0563022753435	233.431332491343	5	4	240	12	36.2641926469921	-37.2384114402598	51.978754842072	51.9842980271533	52.6579477451964	52.7276397522288	53.0204152319364
242	-34.1788023836036	231.54046907285	5	4	241	12.05	37.5499978347979	-37.8172683698602	53.2930401117384	53.2985012532194	53.9746526016813	54.0432886178318	54.2755921240131
243	-32.2366384541602	229.62099263999	5	4	242	12.1	38.8432785888681	-38.3895286571999	54.6127842364257	54.6181748026059	55.2968250881463	55.3645535262777	55.2128455708945
244	-30.2294367087003	227.673233024875	5	4	243	12.15	40.144034909198	-38.9551923022998	55.937916890961	55.9432470944264	56.6243951769995	56.6913478874219	55.8564241595175
245	-28.1568233689108	225.697520059618	5	4	244	12.2	41.45226679579	-39.5142593051401	57.2683779318325	57.2736568847985	57.9573030648977	58.0235974298201	55.4467886706036
246	-26.0184246564787	223.69418357633	5	4	245	12.25	42.767974248642	-40.0667296657599	58.6041163011745	58.6093521491393	59.2954980611416	59.3612387904175	55.2310093541201
247	-23.8138667930908	221.663553407126	5	4	246	12.3	44.091157267758	-40.6126033840803	59.9450890635987	59.9502891007797	60.6389376125774	60.7042182877299	55.2460178810585
248	-21.5427760004343	219.605959384117	5	4	247	12.35	45.42181585313	-41.1518804601798	61.2912605581299	61.2964313271894	61.9875864460539	62.052490851588	55.2054029223033
249	-19.2047785001959	217.521731339416	5	4	248	12.4	46.759950004768	-41.6845608940201	62.6426016491627	62.6477490278567	63.3414158124429	63.4060190868539	54.31282958156
250	-16.7995005140626	215.411199105135	5	4	249	12.45	48.105559722666	-42.2106446856196	63.9990890638813	64.0042183403564	64.7004028185922	64.7647724521378	54.3356444500471
251	-14.3265682637214	213.274692513388	5	4	250	12.5	49.458645006824	-42.7301318349402	65.3607048045108	65.3658207429684	66.0645298356386	66.1287265375029	57.6466080154258
252	-11.7856079708593	211.112541396286	5	4	251	12.55	50.819205857242	-43.2430223420403	66.7274356260971	66.7325425241061	67.4337839737786	67.3886540316841	58.9485690351719
253	-9.17624585716301	208.925075585943	5	4	252	12.6	52.1872422739258	-43.7493162068597	68.0992725711899	68.1043743099949	68.8081566150298	68.0050437699766	61.3382629363206
254	-6.49810814431967	206.71262491447	5	4	253	12.65	53.5627542568668	-44.2490134294599	69.4762105548512	69.4813106434205	70.1876429967082	68.0267550987679	62.4131850006874
255	-3.75082105401613	204.475519213981	5	4	254	12.7	54.9457418060708	-44.7421140097805	70.8582479933253	70.8633496072007	71.572241839378	65.9350234554726	62.5839897521004
256	-0.934010807939377	202.214088316587	5	4	255	12.75	56.3362049215351	-45.2286179478796	72.2453864716388	72.2504924870911	72.9619550138642	64.2242616638934	61.8106478900417
257	1.95269637222369	199.928662054403	5	4	256	12.8	57.7341436032613	-45.7085252436804	73.6376304449985	73.6427434693102	74.1383704507907	62.9685695236957	62.1223581220362
258	4.90967426478608	197.619570259539	5	4	257	12.85	59.1395578512478	-46.1818358972801	75.0349869706418	75.0401093687611	74.0225010938994	61.5953297762119	61.2140210712521
259	7.93729664806091	195.287142764109	5	4	258	12.9	60.5524476654966	-46.6485499085996	76.4374654659468	76.442599384308	72.7120943850929	58.5120510489039	60.5664503816104
260	11.0359373003612	192.931709400225	5	4	259	12.95	61.9728130460058	-47.1086672776801	77.8450774905797	77.4133912943806	67.169644092353	57.2535814357485	59.9932006278709
261	14.20597	190.5536	5	4	260	13	63.400653992776	-47.5621880045003	79.2578365493731	75.7945097007076	62.3839934921482	62.5655762786229	61.7943511490736
262	16.84147	187.6456	5	4	261	13.05	52.71	-58.1599999999997	78.4915899953617	71.7814453008756	58.5033550736128	63.8538494525119	65.5937284570286
263	17.6472	184.397	5	4	262	13.1	16.1146	-64.9720000000002	66.9405790022765	59.2991788159449	54.3825029373941	67.3119723463634	69.2815206830623
264	19.53846	186.4869	5	4	263	13.15	37.8252	41.798	56.3721434667868	48.3253875999884	46.8364591010996	68.1350221139528	71.6634847860707
265	20.31009	186.4775	5	4	264	13.2	15.4326	-0.187999999999988	15.4337450659261	39.593318852845	42.934921032119	67.1443820743806	73.672367708456
266	21.46317	186.0807	5	4	265	13.25	23.0616000000001	-7.93599999999969	24.388880469591	32.9704961740807	52.1691975433816	64.2600569896659	75.8068804243471
267	23.18917	186.313	5	4	266	13.3	34.52	4.64599999999962	34.8312462596444	21.8914729013237	53.5693284542332	63.5404979563425	77.6280467606671
268	24.82484	186.7433	5	4	267	13.35	32.7134	8.60600000000034	33.8264656084552	26.5706632482932	60.6014435988276	60.3755512909161	79.0220006817106
269	24.80341	186.6994	5	4	268	13.4	-0.428599999999975	-0.878000000000156	0.977027103001883	56.0130074867748	63.5579498428127	57.7268816763669	80.0013611491376
270	26.73062	186.4644	5	4	269	13.45	38.5442	-4.6999999999997	38.8296968007734	67.5453380556213	67.1191200564082	55.2216288036039	80.5778056373481
271	34.92299	183.9145	5	4	270	13.5	163.8474	-50.9980000000002	171.600601661999	88.2323910235744	66.1361204871836	57.4599757606444	80.7626178816147
272	39.54703	183.8397	5	4	271	13.55	92.4808	-1.49600000000021	92.4928991038772	105.224426784302	68.5776408390722	63.7988028823731	80.5679536118661
273	41.28532	177.2004	5	4	272	13.6	34.7658	-132.786	137.261730448221	107.667576864523	66.368599644438	70.557997596148	80.0099903025041
274	45.40258	178.4297	5	4	273	13.65	82.3452	24.5859999999999	85.9372059066386	76.2592334875924	68.6173042516341	75.3002144733735	79.1177789122012
275	47.56809	177.0789	5	4	274	13.7	43.3102	-27.0159999999998	51.0454472018807	69.6099436225231	67.5083365750889	81.4097119614393	77.9603857342401
276	47.28466	176.4084	5	4	275	13.75	-5.66859999999991	-13.4100000000001	14.5588847773448	44.5048082653017	62.7507539779072	87.3894991848008	76.7031844872812
277	48.35344	173.6456	5	4	276	13.8	21.3755999999999	-55.256	59.246449778531	32.0101817189665	74.0282773105131	92.2875239976385	75.5641239499071
278	48.74327	173.207	5	4	277	13.85	7.79660000000007	-8.77200000000016	11.7360536621133	27.3490962856546	80.5145515934684	96.4486715872091	74.6695841621421
279	48.74034	174.3802	5	4	278	13.9	-0.0585999999999842	23.4640000000002	23.4640731749628	49.242274468222	87.0424791039342	101.490671249371	74.0739999563936
280	47.79367	175.3939	5	4	279	13.95	-18.9334000000001	20.274	27.7400200353209	78.446610998503	95.7003038664704	103.902029838948	73.8063755966946
281	42.34382	178.3527	5	4	280	14	-108.997	59.1759999999999	124.024775690182	116.524294921635	108.642877882418	98.9596594846065	73.5795416297423
282	35.0898930418707	185.613420292389	5	4	281	14.05	-145.078539162586	145.21440584778	205.268132429936	142.074776488902	115.997407156205	97.2820577712202	74.9437572890715
283	30.3623	194.5457	5	4	282	14.1	-94.551860837414	178.64559415222	202.124473277774	164.051511447286	126.52874352998	92.7080082586447	75.0137859750017
284	29.84636	202.0889	5	4	283	14.15	-10.3188	150.864	151.216481011297	168.043481296614	134.364038247108	90.1005357104496	75.7905885542693
285	27.1683756471452	208.427598861014	5	4	284	14.2	-53.559687057096	126.77397722028	137.623694827243	153.548203313907	140.295723102807	88.7763893940996	77.0128594562537
286	22.49222	213.9014	5	4	285	14.25	-93.523112942904	109.47602277972	143.984624936821	136.533192138325	135.168564991306	89.1463119848965	77.3474996508382
287	17.8587840036161	218.656963906496	5	4	286	14.3	-92.668719927678	95.1112781299202	132.791742516398	126.653300005315	120.535838231927	87.5877499434716	81.8082330936425
288	13.6945505933962	222.769210906535	5	4	287	14.35	-83.284668204398	82.2449400007798	117.049417399868	116.539934758327	104.901464923821	88.9636170333682	84.2700702256494
289	10.0224007023305	226.295126285272	5	4	288	14.4	-73.442997821314	70.5183075747402	101.817020346243	102.293648685998	93.1585923169649	90.4211182364204	86.814374757243
290	6.86521526340927	229.291695327862	5	4	289	14.45	-63.1437087784246	59.9313808517996	87.0568685923055	87.5234731499482	81.8524749217287	92.3911223897852	88.1318550420542
291	4.24587520962275	231.815903319463	5	4	290	14.5	-52.3868010757304	50.4841598320201	72.7531945751738	73.2697377093167	69.6497460873749	89.6991074988401	85.861402439415
292	2.18726147396122	233.924735545229	5	4	291	14.55	-41.1722747132306	42.1766445153202	58.9408648361509	59.6638846286152	59.1780927307385	86.0887116957698	85.3119055368264
293	0.71225498941493	235.675177290316	5	4	292	14.6	-29.5001296909258	35.0088349017398	45.7807401967106	47.1650150851303	51.398490536756	79.4695743538554	83.3984901703754
294	-0.156263311025839	237.124213839881	5	4	293	14.65	-17.3703660088154	28.9807309913004	33.7877549427353	37.0058434887521	46.4781982257325	76.2809626351651	82.5357135704161
295	-0.395412494370831	238.328830479077	5	4	294	14.7	-4.78298366689984	24.0923327839198	24.5625208748811	30.8327123115287	44.4865216767636	72.616006951068	82.3252899116296
296	0.0176883723702055	239.346012493062	5	4	295	14.75	8.26201733482073	20.3436402797001	21.9573365932828	29.5272433641954	44.2296500063744	67.3055001168757	82.8201838446135
297	1.10592022218755	240.232745166991	5	4	296	14.8	21.7646369963469	17.7346534785801	28.0752089500339	33.2925118228497	51.6415851596123	71.3289421896466	82.0052550155523
298	2.89216398807146	241.04601378602	5	4	297	14.85	35.7248753176782	16.2653723805801	39.2533954600438	41.8080282683968	54.0376837838897	72.0914688640896	82.2021985093877
299	5.39930060301218	241.842803635305	5	4	298	14.9	50.1427322988144	15.9357969856995	52.614097236007	51.4534565239966	59.4033329533653	72.1380782651148	81.9535790604147
300	8.650211	242.6801	5	4	299	14.95	65.0182079397564	16.7459272939004	67.1401031026167	72.4504580076958	63.3795389804072	72.3616802451605	81.4901326460227
301	12.06108	241.8551	5	4	300	15	68.21738	-16.5000000000003	70.1844778712816	78.5481242035841	64.9612541463764	72.7631453942235	78.6016613958549
302	12.84807	235.2488	5	4	301	15.05	15.7398	-132.126	133.06021636853	85.5141540838809	83.4797916485547	73.3417533024325	73.752414421257
303	10.20394	232.9754	5	4	302	15.1	-52.8826	-45.4679999999996	69.741726439485	84.9510496924177	92.7844471914231	74.0889720821061	69.0831853899759
304	7.953054	236.7237	5	4	303	15.15	-45.01772	74.966	87.4442466374913	78.4690517687563	97.7979583044971	74.9708914303827	65.7913326985752
305	4.7849329999617	237.277900936405	5	4	304	15.2	-63.362420000766	11.0840187280996	64.3245811453004	94.5091252894135	100.236838813557	75.8741904291595	62.9385307643916
306	6.64678	237.5954	5	4	305	15.25	37.236940000766	6.34998127190045	37.7744882529748	107.020770179262	101.296640782073	76.4940557043305	60.017402230343
307	16.28028	242.1666	5	4	306	15.3	192.67	91.4239999999995	213.260583971816	110.081762525113	95.0419214452527	76.4227600876329	57.4569514527907
308	20.18801	247.504	5	4	307	15.35	78.1545999999999	106.748	132.299950888729	115.522627934697	94.1402603803225	75.4407799854073	55.3604454238928
309	21.9074148374287	252.34519267898	5	4	308	15.4	34.388096748574	96.8238535796002	102.749208366747	124.124229795389	90.5384499074002	73.4860398844091	53.7043394983734
310	23.3835777057836	256.677027829779	5	4	309	15.45	29.523257367098	86.6367030159796	91.5289081932203	95.5747176010919	88.3688418779118	70.5891429022602	52.4658550592224
311	24.6282960126984	260.519579861316	5	4	310	15.5	24.894366138296	76.8510406307405	80.782497556434	81.2597505813828	88.0268572622846	67.5042152928697	51.6225172406065
312	25.6533671658067	263.892923182515	5	4	311	15.55	20.501423062166	67.46686642398	70.5130230003301	70.9951372896871	69.3657285267112	61.4161171467442	51.1509440038704
313	26.4705885727421	266.817132202297	5	4	312	15.6	16.344428138708	58.4841803956397	60.7251157901828	61.2150558211263	58.0971127793915	58.6967964260965	51.023737212463
314	27.0917576411383	269.312281329582	5	4	313	15.65	12.4233813679241	49.9029825457001	51.4261419082681	51.9294847291801	49.174121464321	55.3017027619853	51.2006670151943
315	27.528671778629	271.398444973294	5	4	314	15.7	8.73828274981399	41.7232728742397	42.6285008504165	43.1567394523304	40.941446990963	53.2610545777152	51.6015679222903
316	27.7931283928477	273.095697542353	5	4	315	15.75	5.28913228437396	33.9450513811801	34.3546420967031	34.9344749774001	33.7117898036667	52.7293043438103	52.050092606275
317	27.8969248914282	274.42411344568	5	4	316	15.8	2.07592997161001	26.5683180665405	26.6492966160815	27.3531056389549	27.7903128482358	43.5849607159349	52.3175058548457
318	27.851858682004	275.403767092198	5	4	317	15.85	-0.901324188483983	19.5930729303598	19.6137934155314	20.6678381607997	23.2533324718705	38.6294219836961	52.2669173366407
319	27.6697271722089	276.054732890828	5	4	318	15.9	-3.64263019590197	13.0193159726002	13.5192952160422	15.4940948781533	20.0649556165705	35.2706007316321	51.8337940681637
320	27.3623277696764	276.397085250492	5	4	319	15.95	-6.14798805065	6.8470471932801	9.20216345964035	12.4238862441411	18.1532672775187	32.5700298732843	50.9796641561253
321	26.9414578820402	276.45089858011	5	4	320	16	-8.41739775272401	1.07626659235962	8.48592568347099	11.5721899663408	17.4317514253361	30.4818890869895	49.985599741001
322	26.418914916934	276.236247288606	5	4	321	16.05	-10.450859302124	-4.29302583007939	11.2982534460208	12.776805594186	17.8041929051587	28.9601347053083	47.3601164811361
323	25.8064962819914	275.773205784899	5	4	322	16.1	-12.248372698852	-9.26083007414036	15.3553120265296	15.6386963942376	19.1617311880008	27.9585023428199	46.2646441417047
324	25.115999384846	275.081848477912	5	4	323	16.15	-13.809937942908	-13.8271461397403	19.5423733552684	19.3694079725189	21.3670799989432	27.4304426000059	44.679930569566
325	24.3592216331316	274.182249776567	5	4	324	16.2	-15.135555034288	-17.9919740268997	23.5116174598983	23.1844995661763	24.1986127556056	27.328945415421	43.6323758455694
326	23.5479604344816	273.094484089784	5	4	325	16.25	-16.225223973	-21.7553137356606	27.1394835748773	26.7512724096608	27.2519883703122	27.6061295082195	43.2130242392885
327	22.6940131965299	271.838625826486	5	4	326	16.3	-17.0789447590339	-25.1171652659593	30.3737114143077	29.9573544037003	30.1299565623808	28.2122516220585	38.3755656377623
328	21.8091773269099	270.434749395594	5	4	327	16.35	-17.6967173924	-28.0775286178402	33.1891762439521	32.7585291169735	32.6636722137693	29.0930546878741	35.5349703022212
329	20.9052502332555	268.902929206029	5	4	328	16.4	-18.078541873088	-30.6364037912999	35.5727833254663	35.1345687681056	34.7959295834412	30.1815482519184	33.4089348944471
330	19.9940293232001	267.263239666713	5	4	329	16.45	-18.224418201108	-32.7937907863202	37.5174910262642	37.0754135585852	36.5046235533233	31.3701854099903	31.541265607386
331	19.0873120043776	265.535755186569	5	4	330	16.5	-18.13434637645	-34.5496896028794	39.0196818305375	38.5760720178779	37.780507591103	32.4669841891324	29.9213363646406
332	18.1968956844214	263.740550174516	5	4	331	16.55	-17.808326399124	-35.9041002410606	40.0779353667061	39.6345047631821	38.6203103389582	33.3041158155279	28.5376753848407
333	17.3345777709653	261.897699039477	5	4	332	16.6	-17.246358269122	-36.8570227007797	40.6924685404154	40.2507179896731	39.0243781877474	33.8324918573129	27.3780432247446
334	16.5121556716428	260.027276190373	5	4	333	16.65	-16.44844198645	-37.4084569820798	40.8649470519873	40.4264464141004	38.9960165048935	34.0581583771467	26.4295213608306
335	15.7414267940877	258.149356036126	5	4	334	16.7	-15.414577551102	-37.5584030849404	40.5985571587194	40.1652071193313	38.541758064375	34.0036971134235	25.6785890260554
336	15.0341885459336	256.284012985658	5	4	335	16.75	-14.144764963082	-37.3068610093594	39.8983239526737	39.4726843576169	37.6819800079525	33.6967441347666	25.1111415123697
337	14.4022383348142	254.45132144789	5	4	336	16.8	-12.639004222388	-36.6538307553606	38.7717388928606	38.3575282466049	36.478275068675	33.1661705595897	24.7104725954741
338	13.857373568363	252.671355831743	5	4	337	16.85	-10.897295329024	-35.5993123229399	37.2298547318438	36.8327981390769	35.0013115008564	32.4405186207464	24.4502338200092
339	13.4113916542137	250.964190546139	5	4	338	16.9	-8.919638282986	-34.1433057120798	35.2891664969273	34.9375136018047	33.3203871708522	31.5472690572621	24.2951748892343
340	13.07609	249.3499	5	4	339	16.95	-6.70603308427399	-32.2858109227803	32.9749066210793	32.7913430180188	31.5027706735237	30.5125013414876	24.1889132590671
341	12.8595299749002	247.844299805004	5	4	340	17	-4.33120050199602	-30.1120038999198	30.4219012663127	30.5299386440959	29.6129806784302	29.3607836422917	24.0295089199657
342	12.7548287942715	246.446170383855	5	4	341	17.05	-2.094023612574	-27.9625884229802	28.040885973931	28.2832460950996	27.7120307802212	28.1152160643731	23.779513071222
343	12.7513676350159	245.150033362015	5	4	342	17.1	-0.0692231851120084	-25.9227404367999	25.922832862229	26.1727432079706	25.8566590537453	26.7975841066693	23.5189242024239
344	12.8385276740351	243.950410364944	5	4	343	17.15	1.74320078038402	-23.9924599414201	24.0557037519458	24.2884477550556	24.0985216096308	25.4286001216554	23.2349487191825
345	13.0056900882312	242.841823018104	5	4	344	17.2	3.34324828392198	-22.1717469367997	22.4223921854345	22.6327185424235	22.4832446186003	24.0282326366897	22.9184932593087
346	13.2422360545059	241.818792946957	5	4	345	17.25	4.73091932549401	-20.4606014229404	21.0004240017377	21.1833794633948	21.0395872766309	22.6161535165198	22.5635245966962
347	13.5375467497613	240.875841776962	5	4	346	17.3	5.90621390510798	-18.8590233998997	19.7622399107706	19.913797124162	19.7521570600712	21.2086935688898	22.1653105893587
348	13.8810033508992	240.007491133582	5	4	347	17.35	6.869132022758	-17.3670128676002	18.6761374670854	18.7937460292299	18.5938567124822	19.8074129521442	21.7197472623917
349	14.2619870348214	239.208262642278	5	4	348	17.4	7.61967367844402	-15.9845698260801	17.7077920557817	17.7907267982063	17.5368130724586	18.4088015265503	21.2230609272238
350	14.66987897843	238.47267792851	5	4	349	17.45	8.15783887217201	-14.7116942753598	16.8221367107742	16.8715955777188	16.5536945998557	17.0076411081439	20.6716599679905
351	15.0940603586268	237.79525861774	5	4	350	17.5	8.48362760393599	-13.5483862154001	15.9853278466195	16.0043339615697	15.6193263546094	15.592033650799	20.0620543935601
352	15.5239123523136	237.170526335429	5	4	351	17.55	8.59703987373599	-12.4946456462197	15.1665838083335	15.1598290207552	14.7053563575584	14.2549103269161	19.3908114629607
353	15.9488161363925	236.593002707039	5	4	352	17.6	8.498075681578	-11.5504725677999	14.3398293863395	14.3136431704815	13.7581668505432	13.2053565475349	18.6545404306714
354	16.3581528877652	236.057209358029	5	4	353	17.65	8.18673502745401	-10.7158669801998	13.4852673517094	13.4479259110126	12.7190814434698	12.4117390612183	17.8499344937159
355	16.7413037833338	235.557667913863	5	4	354	17.7	7.66301791137202	-9.99082888331998	12.5912074594055	12.5391171373979	11.5320375976876	11.8332894051938	16.9740805770797
356	17.08765	235.0889	5	4	355	17.75	6.92692433332397	-9.37535827726037	11.6567415492748	11.5119997395167	10.144480024967	11.4303050586258	16.0283144077022
357	17.3875053769364	234.65051359524	5	4	356	17.8	5.99710753872799	-8.76772809519991	10.6225399402603	10.2783338661844	8.75766359376103	11.1644506191277	15.1315336166995
358	17.6349144023977	234.262462091733	5	4	357	17.85	4.94818050922603	-7.76103007014001	9.20424239693316	8.75043202489372	7.81685638258748	10.998975904037	14.3920624766174
359	17.8248542269094	233.949785234967	5	4	358	17.9	3.79879649023401	-6.25353713531979	7.31693798504797	6.84103413892149	7.28666504997799	10.8988527971854	13.8375671274466
360	17.9523020009968	233.737522770431	5	4	359	17.95	2.54895548174794	-4.24524929071993	4.9516982529523	4.97621005012413	7.11288421053184	10.8308185944933	13.4925245565996
361	18.0122348751852	233.650714443613	5	4	360	18	1.19865748376803	-1.73616653636032	2.10975211941367	4.12171302565832	7.24128376264224	10.7633251448285	13.3776827744388
362	17.99963	233.7144	5	4	361	18.05	-0.252097503704007	1.27371112774028	1.29841949627353	4.29499623377161	7.62354488069695	10.6664068615484	13.503417981155
363	17.9121510620682	233.944949365554	5	4	362	18.1	-1.74957875863598	4.61098731107995	4.93175727460411	5.47533639616995	8.23978495753086	10.5114967546734	13.877791205767
364	17.7582078924231	234.324053188129	5	4	363	18.15	-3.07886339290199	7.5820764514998	8.18335402561442	7.64153338636299	9.07862415090101	10.2712688657764	14.5091450510233
365	17.5488968581995	234.824732296051	5	4	364	18.2	-4.18622068447199	10.0135821584399	10.853399064944	10.2708797112698	10.129599591299	9.91992851746964	15.406239410668
366	17.2953143265324	235.420007517646	5	4	365	18.25	-5.07165063334206	11.9055044319003	12.9407370703789	12.3578568894034	11.38217026469	9.4404752988847	16.5869360341832
367	17.0085566645567	236.082899681241	5	4	366	18.3	-5.73515323951398	13.2578432718998	14.4451511208075	13.8622520680304	12.5751501293357	9.05437366450924	18.0236017304962
368	16.6997202394072	236.786429615162	5	4	367	18.35	-6.17672850299002	14.0705986784201	15.3666431652722	14.7838627864279	13.2061371267593	8.97671200109049	19.3377443334127
369	16.3799014182189	237.503618147736	5	4	368	18.4	-6.39637642376599	14.34377065148	15.7053299187495	15.1228071430171	13.2558726815747	9.26633272834286	20.4308742874787
370	16.0601965681267	238.207486107288	5	4	369	18.45	-6.39409700184402	14.0773591910397	15.4614526569317	14.8794205474017	12.7269728244074	9.9774080050552	21.3121564768752
371	15.7517020562654	238.871054322146	5	4	370	18.5	-6.16989023722599	13.2713642971601	14.6354588533244	14.0544173641152	11.6396668351272	11.1633318980786	21.9916260903161
372	15.46551424977	239.467343620635	5	4	371	18.55	-5.72375612990797	11.9257859697802	13.2282181427306	12.6494932951191	10.4852024483215	12.751925635394	22.480134828234
373	15.2127295157753	239.969374831083	5	4	372	18.6	-5.05569467989403	10.0406242089599	11.2416272488399	10.6700828623869	9.71363904465012	14.5502258639992	22.7892860112202
374	15.0044442214163	240.350168781815	5	4	373	18.65	-4.16570588717999	7.61587901463997	8.6807095737687	8.15652652723725	9.45404130578471	16.6065510408282	22.9314231237264
375	14.8517547338278	240.582746301158	5	4	374	18.7	-3.05378975177	4.65155038686021	5.56440049327102	6.09098434924137	9.82521641881145	18.9791894161423	22.9199588433092
376	14.7657574201447	240.640128217438	5	4	375	18.75	-1.719946273662	1.14763832559959	2.06767717757604	5.37286072518501	10.9444935314671	21.7435670097406	22.7724804947054
377	14.757548647502	240.495335358982	5	4	376	18.8	-0.164175452853996	-2.89585716911972	2.90050725275113	6.25858931645035	12.9287011414522	24.8827528418648	22.575249080923
378	14.8382247830345	240.121388554117	5	4	377	18.85	1.61352271064999	-7.47893609729999	7.65100912855815	8.98034997523598	15.894314601239	27.6765127627885	22.5279639320658
379	15.0188821938772	239.491308631168	5	4	378	18.9	3.61314821685401	-12.6015984589799	13.1093525300954	13.732460535697	19.9572294000817	29.9628957777719	22.6569833580843
380	15.3106172471649	238.578116418462	5	4	379	18.95	5.83470106575401	-18.2638442541202	19.1732037871992	19.766417933663	25.2314060078771	31.7934943592572	22.966095415859
381	15.7245263100325	237.354832744325	5	4	380	19	8.27818125735199	-24.4656734827402	25.8282299798811	26.415768477293	31.8474671843539	33.2199270358037	23.4570015733564
382	16.2717057496149	235.794478437084	5	4	381	19.05	10.943588791648	-31.20708614482	33.0702942425812	33.655869483713	39.280303235408	34.2938627949196	24.0682402682042
383	16.963251933047	233.870074325065	5	4	382	19.1	13.830923668642	-38.4880822403801	40.8977618467082	41.4824620405182	45.6393864809269	35.067075267767	24.6778414661573
384	17.8102612274637	231.554641236595	5	4	383	19.15	16.940185888334	-46.3086617694	49.3098575621954	49.9624738330109	50.4717502497591	35.5915773816764	25.2844416547887
385	18.82383	228.8212	5	4	384	19.2	20.271375450726	-54.6688247318997	58.3061665712252	58.794188537153	53.7617722997029	35.9199891691487	25.8916630552643
386	19.88613	225.5794	5	4	385	19.25	21.246	-64.8360000000002	68.2282889423444	64.8630044845607	55.4953605401403	36.1044856905261	26.5031718417389
387	20.57113	221.7792	5	4	386	19.3	13.7	-76.0039999999998	77.2288677632915	67.2876310158052	55.6590244483869	36.0961244973368	27.1226725076963
388	21.0744915212002	218.252852433525	5	4	387	19.35	10.067230424004	-70.5269513295002	71.2418415837469	66.0410825588876	54.2398359342951	36.0792158630412	27.7539187871568
389	21.4819131352992	215.20834289235	5	4	388	19.4	8.14843228198001	-60.8901908234998	61.4329902184179	61.0282472472698	51.2259253632711	36.0476339878256	28.400728720745
390	21.7997288030316	212.624141469534	5	4	389	19.45	6.35631335464794	-51.6840284563199	52.0734242866374	52.5238603596209	46.6085723304202	35.9547828266629	29.0670033953718
391	22.0342724851322	210.47871825814	5	4	390	19.5	4.69087364201201	-42.9084642278804	43.1641123842552	43.6166673840295	40.3615041966982	35.7506712486342	29.7567501817804
392	22.1918781423355	208.750543351225	5	4	391	19.55	3.15211314406604	-34.5634981383	34.7069333250471	35.164219710737	32.9119457592657	35.3845549010144	30.474110632071
393	22.2788797353762	207.418086841852	5	4	392	19.6	1.740031860814	-26.6491301874601	26.7058767057897	27.1760621019528	26.5190452451555	34.8054570683153	31.2233885394279
394	22.3016112249888	206.459818823079	5	4	393	19.65	0.454629792251993	-19.16536037546	19.1707518519555	19.6947611461267	21.6235177258922	33.9623322687492	32.009048985416
395	22.2664065719081	205.854209387967	5	4	394	19.7	-0.704093061614017	-12.11218870224	12.1326362427167	13.3000311589104	18.1477933536228	32.8041366943862	32.8354845566544
396	22.1795997368686	205.579728629576	5	4	395	19.75	-1.73613670079	-5.48961516781958	5.75760760512427	9.42142310628158	16.0059819571281	31.2627766737372	33.7032874650114
397	22.0475246806051	205.614846640966	5	4	396	19.8	-2.64150112526998	0.702360227799659	2.73328338896598	8.08281574104742	15.1100853536419	29.3625921735279	34.4961455981674
398	21.876515363852	205.938033515198	5	4	397	19.85	-3.420186335062	6.46373748463986	7.31283644264545	9.11952460529272	15.3710782023356	27.8313248115251	35.1093248945674
399	21.6729057473441	206.527759345332	5	4	398	19.9	-4.07219233015802	11.79451660268	12.4777150257847	12.3172027681296	16.6987391742273	26.8385616637182	35.5203391346643
400	21.443029791816	207.362494224427	5	4	399	19.95	-4.59751911056202	16.6946975819002	17.3161805639433	16.9201395483734	18.9997010583522	26.3405124314863	35.6968973343798
401	21.1932214580023	208.420708245544	5	4	400	20	-4.996166676274	21.1642804223402	21.7459984193084	21.3207332983896	22.1640491507762	26.293573327757	35.5710615207539
402	20.9298147066376	209.680871501744	5	4	401	20.05	-5.26813502729397	25.203265124	25.747967290185	25.3146626074071	25.8132385877901	26.6543584692224	35.1590511774792
403	20.6591434984566	211.121454086085	5	4	402	20.1	-5.41342416361999	28.81165168682	29.3158051927267	28.8798775114118	29.1436043778948	27.3797018110888	34.4846551342079
404	20.387541794194	212.720926091629	5	4	403	20.15	-5.43203408525201	31.9894401108797	32.447361570872	32.0108955334228	32.0536056015442	28.4265205891556	33.5497687820012
405	20.1213435545842	214.457757611436	5	4	404	20.2	-5.32396479219599	34.73663039614	35.1422550839666	34.7063376272069	34.5332315093499	29.7509799441602	32.3518440240446
406	19.866882740362	216.310418738566	5	4	405	20.25	-5.08921628444398	37.0532225426001	37.4010885293637	36.9664754573999	36.5811646983859	31.3020892394966	30.8811284429634
407	19.6304933122621	218.257379566078	5	4	406	20.3	-4.72778856199803	38.9392165502397	39.2251777591055	38.7925485956812	38.1986315848029	32.896166698998	29.1741317175601
408	19.4185092310189	220.277110187034	5	4	407	20.35	-4.23968162486403	40.3946124191202	40.6164943436918	40.186585507288	39.388325419842	34.1394339260936	27.6170979286073
409	19.2372644573673	222.348080694493	5	4	408	20.4	-3.62489547303198	41.4194101491802	41.5777272622785	41.151433863349	40.1543020040839	34.993044281503	26.3136809079893
410	19.0930929520417	224.448761181515	5	4	409	20.45	-2.88343010651197	42.0136097404401	42.1124396420006	41.6909255423988	40.5022588299681	35.4390118420967	25.2570686931471
411	18.9923286757768	226.557621741161	5	4	410	20.5	-2.01528552529801	42.1772111929198	42.2253303096688	41.8101753822841	40.4401293282171	35.3914517928735	24.4374088578583
412	18.9413055893073	228.653132466491	5	4	411	20.55	-1.02046172938998	41.9102145066	41.9226361543543	41.5160554124865	39.9790948102059	34.933547453944	23.8426588376904
413	18.9463576533678	230.713763450565	5	4	412	20.6	0.101041281210001	41.2126196814802	41.2127435431183	40.8179321526481	39.1352634742924	34.1638532001004	23.4592458700672
414	19.013818828693	232.717984786443	5	4	413	20.65	1.34922350650399	40.0844267175597	40.1071274132905	39.7288247930851	37.9324829614618	33.1372052952532	23.2724163117164
415	19.1500230760173	234.644266567185	5	4	414	20.7	2.72408494648595	38.5256356148403	38.6218233428087	38.2672640780129	36.3447921748436	31.8995513537029	23.2660292373567
416	19.3613043560756	236.471078885852	5	4	415	20.75	4.22562560116603	36.5362463733396	36.7797935118538	36.4603515663007	34.2017388873611	30.4994802121896	23.4193951910812
417	19.6539966296024	238.176891835503	5	4	416	20.8	5.853845470536	34.1162589930201	34.6148325789934	34.348910510437	31.6684633230851	28.9856712615922	23.6443836252692
418	20.0344338573323	239.740175509199	5	4	417	20.85	7.60874455459799	31.2656734739198	32.1781809845569	31.871652197039	28.9393809803587	27.4028710456895	23.7463923338553
419	20.50895	241.1394	5	4	418	20.9	9.49032285335399	27.9844898160201	29.5499221339723	28.6746529816372	26.1201085864226	25.7888001522603	23.7062338895664
420	21.01628	242.3491	5	4	419	20.95	10.1466	24.194	26.2355317758188	25.0696625681574	23.2968438774378	24.1736249548078	23.527565578061
421	21.3211604726422	243.343135662485	5	4	420	21	6.09760945284407	19.8807132497001	20.7947974348445	21.4184103944168	20.5588310961621	22.5812443879595	23.2162900862342
422	21.50632	244.1517	5	4	421	21.05	3.70319054715594	16.1712867503002	16.5898805115944	17.8913066624082	17.9922477129786	21.0309592061584	22.7792165032075
423	21.7201880053979	244.814127449271	5	4	422	21.1	4.27736010795805	13.2485489854201	13.9219201158543	14.7220355578365	15.6704786170867	19.5387899290455	22.2242152972222
424	21.9884062920622	245.346049883511	5	4	423	21.15	5.36436573328601	10.6384486847998	11.914403473929	12.4430092106871	13.6451173430589	18.1183120342773	21.5612045974294
425	22.3059197581948	245.757173535059	5	4	424	21.2	6.35026932265198	8.22247303095992	10.3891762529605	10.9148328577998	12.0024577347721	16.7810785305533	20.8047226736452
426	22.6676733019976	246.057204636252	5	4	425	21.25	7.23507087605597	6.00062202386027	9.39966569909751	9.92254683975648	10.9607498885579	15.5367011426658	19.9797161335821
427	23.0686118216723	246.255849419427	5	4	426	21.3	8.01877039349399	3.97289566349968	8.94899874715772	9.39892802370969	10.3934550892316	14.3926005515404	19.1105781840688
428	23.5036802154208	246.362814116921	5	4	427	21.35	8.70136787497003	2.13929394987986	8.96049002563772	9.28287991170763	10.1381988777324	13.353350741617	18.2103908182792
429	23.9678233814449	246.387804961072	5	4	428	21.4	9.28286332048202	0.499816883020117	9.29630939369503	9.47849056642868	10.1165154821321	12.4194234976298	17.291040832791
430	24.4559862179464	246.340528184216	5	4	429	21.45	9.76325673002997	-0.945535537119895	9.80893569295018	9.87207732066336	10.2653131836689	11.6161193140253	16.3640314405893
431	24.9631136231271	246.230690018692	5	4	430	21.5	10.142548103614	-2.19676331047992	10.3777189727028	10.3538509157082	10.5145711891695	11.0411283795949	15.4404907692995
432	25.4841504951889	246.067996696836	5	4	431	21.55	10.420737441236	-3.25386643712022	10.9169325183311	10.8341029405544	10.7929533901022	10.624885552471	14.5311762624633
433	26.0140417323337	245.862154450986	5	4	432	21.6	10.597824742896	-4.11684491699987	11.369358000862	11.2477464556302	11.0362228661473	10.284577394344	13.6464618630687
434	26.5477322327631	245.622869513478	5	4	433	21.65	10.673810008588	-4.78569875015978	11.6975695179261	11.5506518119103	11.1937296522006	9.98520389960554	12.796296221858
435	27.0801668946791	245.359848116651	5	4	434	21.7	10.64869323832	-5.26042793654028	11.8771532683289	11.713829459541	11.2297808932786	9.70989399358747	11.990117725692
436	27.6062906162834	245.082796492842	5	4	435	21.75	10.522474432086	-5.54103247618002	11.8922457541032	11.7185948165863	11.1215068706318	9.45995205497459	11.2367044377081
437	28.1210482957779	244.801420874387	5	4	436	21.8	10.29515358989	-5.62751236910003	11.7328207564847	11.5533563638468	10.8563160157105	9.23548510654543	10.5439213755354
438	28.6193848313645	244.525427493625	5	4	437	21.85	9.96673071173198	-5.51986761524006	11.3931847860885	11.211815330927	10.4309559109557	9.01791059086883	9.91829843134187
439	29.0962451212449	244.264522582892	5	4	438	21.9	9.53720579760798	-5.21809821465979	10.8713772542288	10.6923619293534	9.85389231707901	8.79328151332173	9.36432021748842
440	29.5465740636209	244.028412374526	5	4	439	21.95	9.00657884752	-4.72220416732	10.1694481037296	9.99880257187998	9.15447480350603	8.5544379263708	8.89879975502876
441	29.9653165566945	243.826803100863	5	4	440	22	8.37484986147203	-4.03218547325991	9.29497874623532	9.14331700532512	8.40533292077971	8.2997371506395	8.57452732125055
442	30.3474174986673	243.669400994242	5	4	441	22.05	7.64201883945603	-3.14804213241985	8.26502396911778	8.15442827031121	7.67801682298868	8.03139331876827	8.36021632595152
443	30.6878217877413	243.565912287	5	4	442	22.1	6.80808578147996	-2.06977414484015	7.11575695331413	7.09713427608511	6.9995983155904	7.75413379709182	8.21703300489628
444	30.9814743221183	243.526043211473	5	4	443	22.15	5.87305068753999	-0.797381510540163	5.92693357915923	6.11830391220604	6.39283337444283	7.47428040943863	8.12804101735926
445	31.22332	243.5595	5	4	444	22.2	4.83691355763405	0.669135770540379	4.88297813259907	5.35723107409738	5.87909495946303	7.19915692083067	8.0807451401191
446	31.41653	243.6648	5	4	445	22.25	3.86420000000001	2.10599999999999	4.40082692684001	4.85587962585569	5.47796743064717	6.93670773275044	8.06130388210159
447	31.5898393553451	243.805104243348	5	4	446	22.3	3.46618710690194	2.80608486695996	4.45965977857448	4.63123847857446	5.20647062182605	6.69524219953045	8.05578875575928
448	31.7508443115403	243.969981773491	5	4	447	22.35	3.22009912390399	3.29755060286004	4.60899971210564	4.66105564284096	5.07731168322794	6.48324612106679	8.05218104263817
449	31.8997998470577	244.158400857999	5	4	448	22.4	2.97911071034804	3.76838169015969	4.80372784275308	4.83763094908829	5.09466850179825	6.30921693734705	8.04190163060816
450	32.0369609403689	244.369329764441	5	4	449	22.45	2.74322186622399	4.21857812884014	5.0320639539316	5.05571016955472	5.24383903815532	6.18148019603219	8.02005431888303
451	32.1625825699459	244.601736760387	5	4	450	22.5	2.51243259153995	4.64813991892015	5.28370345807665	5.2987437406002	5.46808254472118	6.10792626290623	7.98475491983745
452	32.2769197142605	244.854590113406	5	4	451	22.55	2.28674288629207	5.05706706037984	5.55005588090662	5.55809852502205	5.71246757607221	6.095547099432	7.93625894543702
453	32.3802273517845	245.126858091068	5	4	452	22.6	2.06615275047994	5.44535955323965	5.82416756733305	5.82662243346967	5.96689392654317	6.14948861544854	7.87624957730079
454	32.4727604609898	245.417508960942	5	4	453	22.65	1.85066218410597	5.81301739748028	6.10050176486232	6.09853414035407	6.22560050025127	6.27087813511299	7.80734347095231
455	32.5547740203482	245.725510990598	5	4	454	22.7	1.64027118716803	6.1600405931199	6.37468349616972	6.3692249825897	6.48386543260135	6.45159628665073	7.73276602336712
456	32.6265230083316	246.049832447606	5	4	455	22.75	1.4349797596681	6.48642914016023	6.64326199249863	6.63504411248615	6.7378850951653	6.66265570922858	7.65613815885788
457	32.6882624034118	246.389441599535	5	4	456	22.8	1.23478790160391	6.79218303857965	6.90351009208479	6.89310247548049	6.98462357703795	6.87609240497314	7.58133093144835
458	32.7402471840607	246.743306713955	5	4	457	22.85	1.03969561297802	7.07730228840035	7.15326321681528	7.14110843173303	7.22166554766913	7.08645149440751	7.51235774974335
459	32.7827323287501	247.110396058434	5	4	458	22.9	0.84970289378802	7.34178688957968	7.39079357983402	7.37723604997653	7.44708776842773	7.29052174789459	7.4532816255479
460	32.8159728159518	247.489677900544	5	4	459	22.95	0.664809744034045	7.58563684220007	7.61471327743243	7.60002217148621	7.65935353514615	7.48567071139526	7.4081155318394
461	32.8402236241378	247.880120507853	5	4	460	23	0.485016163719934	7.80885214618024	7.82390008371614	7.80828698285212	7.85722887373598	7.6697726890354	7.38068481396496
462	32.8557397317797	248.28069214793	5	4	461	23.05	0.310322152838012	8.01143280154008	8.01744069963317	8.00107306137497	8.03971723387407	7.84112457210576	7.3743911630856
463	32.8627761173496	248.690361088346	5	4	462	23.1	0.140727711397943	8.19337880831995	8.19458727364482	8.17759863855927	8.20600906227186	7.99836535750976	7.39173561718899
464	32.8615877593191	249.10809559667	5	4	463	23.15	-0.0237671606099354	8.35469016648005	8.35472397244828	8.33722169749542	8.35544299553791	8.14040653246599	7.43323016492546
465	32.8524296361603	249.532863940472	5	4	464	23.2	-0.183162463175961	8.49536687603972	8.49734116335396	8.47941229626193	8.48747599018916	8.26637512590358	7.4947824956243
466	32.8355567263448	249.96363438732	5	4	465	23.25	-0.337458196310081	8.61540893696031	8.62201537839688	8.60373114169159	8.60166028290551	8.37556858496531	7.56188505684616
467	32.8112240083447	250.399375204785	5	4	466	23.3	-0.486654360001921	8.71481634929978	8.72839369346569	8.70981292970085	8.69762556717357	8.46741966336624	7.62056137830462
468	32.7796864606316	250.839054660436	5	4	467	23.35	-0.630750954261998	8.79358911302006	8.81618150079315	8.79735334181905	8.77506516735039	8.54146937841991	7.66811068123032
469	32.7411990616775	251.281641021843	5	4	468	23.4	-0.769747979082069	8.85172722813991	8.88513291249458	8.86609886831559	8.83372529650425	8.59734631374876	7.70297822539175
470	32.6960167899541	251.726102556575	5	4	469	23.45	-0.903645434467961	8.88923069463999	8.93504322394495	8.91583883808521	8.873396716661	8.63475086764661	7.72392775029445
471	32.6443946239334	252.171407532202	5	4	470	23.5	-1.03244332041399	8.90609951254021	8.9657430108796	8.9463991930092	8.89390829619465	8.65344336502368	7.73001286560654
472	32.5865875420872	252.616524216294	5	4	471	23.55	-1.15614163692399	8.90233368183999	8.9770935423138	8.95763766330765	8.89512209285842	8.65323522673921	7.72054604638103
473	32.5228505228873	253.060420876419	5	4	472	23.6	-1.27474038399797	8.87793320249955	8.96898327541306	8.94944009150295	8.87692969456797	8.63398261892945	7.69507502139396
474	32.4534385448056	253.502065780148	5	4	473	23.65	-1.38823956163407	8.83289807458027	8.94132526398687	8.9217177240737	8.8392496319596	8.59558219473793	7.65337315901724
475	32.3786065863139	253.940427195049	5	4	474	23.7	-1.496639169834	8.7672282980202	8.89405536492142	8.87440534763162	8.78202574510406	8.53796870459785	7.59544960814744
476	32.298609625884	254.374473388694	5	4	475	23.75	-1.59993920859804	8.68092387290005	8.82713117373337	8.80746019612674	8.70522644714186	8.46111440446374	7.52158639716949
477	32.2137026419879	254.80317262865	5	4	476	23.8	-1.69813967792194	8.57398479911978	8.74053166010341	8.72086160061155	8.60884488630484	8.3650303516361	7.43241259625616
478	32.1241406130973	255.225493182488	5	4	477	23.85	-1.79124057781195	8.44641107676011	8.63425751788861	8.61461139870518	8.4929000705085	8.24976986805312	7.32902681425356
479	32.0301785176841	255.640403317777	5	4	478	23.9	-1.87924190826408	8.29820270577954	8.50833228641095	8.48873517021002	8.35743909297162	8.11543470288892	7.21316808758989
480	31.9320713342201	256.046871302087	5	4	479	23.95	-1.96214366927997	8.12935968620081	8.36280435538955	8.34328442497806	8.20254069253471	7.96218478919364	7.08738799636511
481	31.8300740411772	256.443865402987	5	4	480	24	-2.03994586085805	7.93988201799948	8.19775003125756	8.17833994489026	8.02832051273284	7.79025304217769	6.95508296703143
482	31.7244416170272	256.830353888048	5	4	481	24.05	-2.11264848299997	7.72976970122045	8.01327793394362	7.99401658533168	7.83493861041378	7.59996752065631	6.82021281373831
483	31.615429040242	257.205305024837	5	4	482	24.1	-2.18025153570402	7.49902273577959	7.80953511744963	7.79046998636425	7.62261004153828	7.39178468527815	6.68675657188578
484	31.5032912892935	257.567687080926	5	4	483	24.15	-2.24275501896997	7.24764112178036	7.58671548861803	7.56790585525566	7.39161977381824	7.16633978556848	6.55824537849476
485	31.3882833426533	257.916468323883	5	4	484	24.2	-2.30015893280402	6.97562485913977	7.34507136055239	7.32659279584951	7.14234383328321	6.92452409039131	6.43760087282517
486	31.2706601787935	258.250617021278	5	4	485	24.25	-2.35246327719601	6.68297394789988	7.08492937571465	7.0668801381863	6.87527963721351	6.66760420937368	6.32720265519966
487	31.1506767761858	258.569101440681	5	4	486	24.3	-2.39966805215396	6.36968838805956	6.80671263691285	6.78922296230479	6.59109015500777	6.39740552914608	6.22902623357428
488	31.0285881133021	258.870889849661	5	4	487	24.35	-2.44177325767403	6.03576817960061	6.5109718291336	6.49421768020218	6.2906693000478	6.1165842500872	6.1447671344181
489	30.9046491686143	259.154950515788	5	4	488	24.4	-2.47877889375602	5.68121332254009	6.19842960921049	6.18265341917137	5.97524047816534	5.82898986143102	6.07593124844789
490	30.7791149205941	259.420251706631	5	4	489	24.45	-2.51068496040396	5.30602381685981	5.87004495003932	5.85558751416603	5.64650748824791	5.54002512508362	6.0238957842758
491	30.6522403477135	259.665761689759	5	4	490	24.5	-2.53749145761198	4.91019966255976	5.52710807056057	5.5144584619093	5.30688790601451	5.25672256903917	5.98994945893563
492	30.5242804284442	259.890448732744	5	4	491	24.55	-2.55919838538603	4.49374085970021	5.17138311188618	5.1612579940259	4.95987244787837	4.98719040073741	5.97531900576114
493	30.3954901412581	260.093281103153	5	4	492	24.6	-2.57580574372199	4.05664740817997	4.80532656784994	4.79879729629365	4.61055845863613	4.73953052484211	5.98118683913563
494	30.2661244646271	260.273227068556	5	4	493	24.65	-2.58731353262	3.59891930806043	4.43242726979347	4.43112239285766	4.2663599490438	4.52090856225158	6.00870299046808
495	30.136438377023	260.429254896524	5	4	494	24.7	-2.59372175208199	3.12055655935978	4.05774146137807	4.06415738159071	3.93770641688402	4.33723304105248	6.05899328564986
496	30.0066868569176	260.560332854625	5	4	495	24.75	-2.59503040210802	2.62155916202005	3.68873355338064	3.70665845536295	3.63816550086482	4.19329090593557	6.13316501184582
497	29.8771248827829	260.66542921043	5	4	496	24.8	-2.59123948269398	2.1019271160992	3.33655805555145	3.3714619040617	3.38329064646705	4.09302211551246	6.23231087070734
498	29.7480074330905	260.743512231507	5	4	497	24.85	-2.58234899384803	1.56166042154041	3.01783193671114	3.0766155374744	3.18839174963643	4.03976440078308	6.35751173232931
499	29.6195894863125	260.793550185426	5	4	498	24.9	-2.56835893556001	1.00075907838004	2.75644451328719	2.84520860887199	3.06657664633782	4.03642779400686	6.50983852415832
500	29.4921260209205	260.814511339757	5	4	499	24.95	-2.54926930783995	0.419223086620377	2.58350962844157	2.70242391134339	3.02795859385705	4.08560677935796	6.69035347164149
501	29.3658720153866	260.80536396207	5	4	500	25	-2.52508011067803	-0.18294755374086	2.5316989103686	2.6701250439099	3.07969390585663	4.18964587569358	6.90011082815437
502	29.2410824481824	260.765076319933	5	4	501	25.05	-2.495791344084	-0.805752842740048	2.62263456790844	2.76169138861395	3.22617178314654	4.35067049086598	7.14015717549071
503	29.1180122977799	260.692616680917	5	4	502	25.1	-2.46140300805003	-1.44919278031921	2.8563375995437	2.97930165023971	3.46897034293002	4.57058899299311	7.40663346355779
504	28.9969165426509	260.586953312591	5	4	503	25.15	-2.42191510257996	-2.1132673665204	3.21427623680744	3.31417920284127	3.80649563896993	4.85106619536768	7.69286590763044
505	28.8780501612672	260.447054482524	5	4	504	25.2	-2.37732762767401	-2.79797660134022	3.67156093657037	3.74991965494969	4.2335071418319	5.1934624809084	8.07004659586779
506	28.7616681321008	260.271888458287	5	4	505	25.25	-2.32764058332798	-3.50332048474002	4.20608667337638	4.26781564195015	4.74112625052234	5.59872581431796	8.70219022584351
507	28.6480254336233	260.060423507448	5	4	506	25.3	-2.27285396955004	-4.22929901678003	4.80133682845059	4.85129988932591	5.31805033526491	6.06721621226861	9.66314285529795
508	28.5373770443068	259.811627897578	5	4	507	25.35	-2.21296778632997	-4.97591219740002	5.44581753454598	5.48771263342409	5.9527862363498	6.59843921457141	10.6341344962162
509	28.429977942623	259.524469896245	5	4	508	25.4	-2.147982033676	-5.7431600266591	6.13169747368621	6.16807329820341	6.63555574439754	7.19068718688561	11.813510769303
510	28.3260831070437	259.197917771019	5	4	509	25.45	-2.07789671158601	-6.53104250452088	6.85362465706128	6.88618101558011	7.35896636795975	7.84068181819937	13.9868688206804
511	28.2259475160408	258.830939789471	5	4	510	25.5	-2.002711820058	-7.33955963095923	7.60788999727299	7.63775683074944	8.1177577227793	8.54349908726956	16.2190089207316
512	28.1298261480862	258.422504219168	5	4	511	25.55	-1.92242735909204	-8.16871140606054	8.39187541533412	8.41981159946917	8.90826064139068	9.29312395024402	17.592421459788
513	28.0379739816517	257.971579327682	5	4	512	25.6	-1.83704332868999	-9.01849782972022	9.20369661039262	9.23022010249542	9.7279080862128	10.0737364022735	18.6536996499155
514	27.9506459952092	257.477133382581	5	4	513	25.65	-1.74655972884999	-9.88891890202012	10.0419713172848	10.0674421473552	10.5748787348013	10.8648232530093	19.0652048689673
515	27.8680971672304	256.938134651436	5	4	514	25.7	-1.65097655957602	-10.7799746229	10.9056671721925	10.9303402672012	11.4478564945668	11.8028601506831	19.22131936104
516	27.7905824761873	256.353551401814	5	4	515	25.75	-1.55029382086198	-11.6916649924394	11.7940002215718	11.8180593416762	12.3458719240168	13.2110895457515	20.7841505604671
517	27.7183569005516	255.722351901288	5	4	516	25.8	-1.44451151271397	-12.6239900105202	12.7063660145644	12.7299458701334	13.2681975652231	15.2332635950834	21.3520876294391
518	27.6516754187953	255.043504417424	5	4	517	25.85	-1.33362963512603	-13.5769496772798	13.6422919827672	13.6654928866383	14.1946865681971	17.2285045916494	23.6299513763691
519	27.5907930093901	254.315977217794	5	4	518	25.9	-1.21764818810398	-14.5505439926001	14.6014039595712	14.6243017006784	15.0940907616211	19.5905937445992	25.5754359539612
520	27.5359646508079	253.538738569967	5	4	519	25.95	-1.09656717164398	-15.5447729565401	15.5834022547166	15.606054863245	16.2467539334064	23.8881308620028	26.518556400475
521	27.4874453215206	252.710756741513	5	4	520	26	-0.970386585746041	-16.55963656908	16.5880442917725	16.5713137947181	18.3044213687236	28.2483719657696	27.0575269558231
522	27.44549	251.831	5	4	521	26.05	-0.839106430412002	-17.5951348302601	17.6151318273975	17.4582356531087	21.5582665487762	30.83417242871	27.6082709452907
523	27.370608377827	250.910611780893	5	4	522	26.1	-1.49763244345998	-18.4077643821399	18.4685866401326	18.8280149801746	24.729101097086	32.7368103068379	27.908838430464
524	27.0643289990186	250.009436191234	5	4	523	26.15	-6.12558757616803	-18.0235117931801	19.0360132515242	21.9845410367688	28.606308754397	33.2793435425669	28.6272757797184
525	26.2884351207009	249.199492505957	5	4	524	26.2	-15.517877566354	-16.1988737055395	22.4322988900463	27.5104782343074	36.3284052294388	33.2491762411715	28.972202160671
526	24.80471	248.5528	5	4	525	26.25	-29.674502414018	-12.9338501191404	32.3706745747435	32.8868883994539	44.1508720075224	35.9695753066162	29.7030602662976
527	22.6138787549731	247.988891936912	5	4	526	26.3	-43.816624900538	-11.2781612617596	45.2448178150902	39.7543818556854	48.4001472921969	36.6369590466095	29.9619442223322
528	20.6724339474022	246.817357534704	5	4	527	26.35	-38.828896151418	-23.4306880441602	45.3506374658654	53.8287954787031	51.2789340454786	40.6614635381667	NA
529	20.17581	244.1953	5	4	528	26.4	-9.93247894804405	-52.44115069408	53.3734805326816	66.3172029782761	51.4645963235127	43.9601847210367	NA
530	21.5246672884104	239.755456494474	5	4	529	26.45	26.977145768208	-88.79687011052	92.8043670051345	69.2898163500865	50.2515985489367	45.1964309827506	NA
531	21.94057	235.0331	5	4	530	26.5	8.31805423179205	-94.4471298894803	94.8127120726086	69.6709796915033	53.6347292445088	45.5715548243766	NA
532	19.95207	232.7796	5	4	531	26.55	-39.77	-45.0700000000001	60.1078846741424	63.17481079134	51.7156515444428	45.9234179403374	NA
533	20.28182	235.1193	5	4	532	26.6	6.59500000000001	46.7940000000004	47.2564541729491	46.6744016191703	56.5938259792474	45.7439404586545	NA
534	21.17179	234.5723	5	4	533	26.65	17.7994	-10.9399999999999	20.8926360318654	40.9522555107415	59.3140606876764	46.3897283064275	NA
535	20.90361	235.0121	5	4	534	26.7	-5.36360000000002	8.79599999999982	10.3023211442857	34.1414867387991	54.0644567360624	46.1415441706589	NA
536	22.01203	238.1311	5	4	535	26.75	22.1684	62.38	66.2019815304648	43.5166722669915	46.9922376412308	46.1950309868437	NA
537	23.31466	238.1174	5	4	536	26.8	26.0526	-0.274000000000001	26.0540408144303	55.4533105840128	43.4466885884779	44.690624849581	NA
538	19.92159	234.8556	5	4	537	26.85	-67.8614	-65.2359999999999	94.1323818139114	61.4545118529545	40.2089468718303	NA	NA
539	20.85907	238.7738	5	4	538	26.9	18.7496	78.3639999999997	80.5758276169718	53.0322197717201	41.3148602893424	NA	NA
540	22.85089	239.0813	5	4	539	26.95	39.8364	6.15000000000009	40.3083274889942	52.7518904381568	42.0314897923812	NA	NA
541	22.50038	240.2337	5	4	540	27	-7.0102	23.048	24.0905211242928	36.9012214766692	38.7553327291787	NA	NA
542	23.56061	239.605	5	4	541	27.05	21.2046	-12.5740000000002	24.6523941466139	27.1764099946719	37.6655981547193	NA	NA
543	22.81677	239.6179	5	4	542	27.1	-14.8768	0.258000000000038	14.8790370064732	22.608467731808	NA	NA	NA
544	21.78049	238.402	5	4	543	27.15	-20.7256	-24.3180000000001	31.9517702069855	24.4784456866373	NA	NA	NA
545	22.6126868544428	238.667197611416	5	4	544	27.2	16.643937088856	5.30395222831999	17.4686161746744	22.5793058712818	NA	NA	NA
546	24.05312	239.5162	5	4	545	27.25	28.808662911144	16.9800477716802	33.4404108984394	NA	NA	NA	NA
547	24.08868	238.7592	5	4	546	27.3	0.711200000000005	-15.1400000000001	15.1566950698364	NA	NA	NA	NA
548	NA	NA	5	4	547	27.35	NA	NA	NA	NA	NA	NA	NA
549	NA	NA	5	4	548	27.4	NA	NA	NA	NA	NA	NA	NA
550	NA	NA	5	4	549	27.45	NA	NA	NA	NA	NA	NA	NA
551	NA	NA	5	4	550	27.5	NA	NA	NA	NA	NA	NA	NA
552	NA	NA	5	4	551	27.55	NA	NA	NA	NA	NA	NA	NA
553	NA	NA	5	4	552	27.6	NA	NA	NA	NA	NA	NA	NA
554	NA	NA	5	4	553	27.65	NA	NA	NA	NA	NA	NA	NA
555	NA	NA	5	4	554	27.7	NA	NA	NA	NA	NA	NA	NA
556	NA	NA	5	4	555	27.75	NA	NA	NA	NA	NA	NA	NA
557	NA	NA	5	4	556	27.8	NA	NA	NA	NA	NA	NA	NA
558	NA	NA	5	4	557	27.85	NA	NA	NA	NA	NA	NA	NA
559	NA	NA	5	4	558	27.9	NA	NA	NA	NA	NA	NA	NA
560	NA	NA	5	4	559	27.95	NA	NA	NA	NA	NA	NA	NA
561	NA	NA	5	4	560	28	NA	NA	NA	NA	NA	NA	NA
562	NA	NA	5	4	561	28.05	NA	NA	NA	NA	NA	NA	NA
563	NA	NA	5	4	562	28.1	NA	NA	NA	NA	NA	NA	NA
564	NA	NA	5	4	563	28.15	NA	NA	NA	NA	NA	NA	NA
565	NA	NA	5	4	564	28.2	NA	NA	NA	NA	NA	NA	NA
566	NA	NA	5	4	565	28.25	NA	NA	NA	NA	NA	NA	NA
567	NA	NA	5	4	566	28.3	NA	NA	NA	NA	NA	NA	NA
568	NA	NA	5	4	567	28.35	NA	NA	NA	NA	NA	NA	NA
569	NA	NA	5	4	568	28.4	NA	NA	NA	NA	NA	NA	NA
570	NA	NA	5	4	569	28.45	NA	NA	NA	NA	NA	NA	NA
571	NA	NA	5	4	570	28.5	NA	NA	NA	NA	NA	NA	NA
572	NA	NA	5	4	571	28.55	NA	NA	NA	NA	NA	NA	NA
573	NA	NA	5	4	572	28.6	NA	NA	NA	NA	NA	NA	NA
574	NA	NA	5	4	573	28.65	NA	NA	NA	NA	NA	NA	NA
575	NA	NA	5	4	574	28.7	NA	NA	NA	NA	NA	NA	NA
576	NA	NA	5	4	575	28.75	NA	NA	NA	NA	NA	NA	NA
577	NA	NA	5	4	576	28.8	NA	NA	NA	NA	NA	NA	NA
578	NA	NA	5	4	577	28.85	NA	NA	NA	NA	NA	NA	NA
579	NA	NA	5	4	578	28.9	NA	NA	NA	NA	NA	NA	NA
580	NA	NA	5	4	579	28.95	NA	NA	NA	NA	NA	NA	NA
581	NA	NA	5	4	580	29	NA	NA	NA	NA	NA	NA	NA
582	NA	NA	5	4	581	29.05	NA	NA	NA	NA	NA	NA	NA
583	NA	NA	5	4	582	29.1	NA	NA	NA	NA	NA	NA	NA
584	NA	NA	5	4	583	29.15	NA	NA	NA	NA	NA	NA	NA
585	NA	NA	5	4	584	29.2	NA	NA	NA	NA	NA	NA	NA
586	NA	NA	5	4	585	29.25	NA	NA	NA	NA	NA	NA	NA
587	NA	NA	5	4	586	29.3	NA	NA	NA	NA	NA	NA	NA
588	NA	NA	5	4	587	29.35	NA	NA	NA	NA	NA	NA	NA
589	NA	NA	5	4	588	29.4	NA	NA	NA	NA	NA	NA	NA
590	NA	NA	5	4	589	29.45	NA	NA	NA	NA	NA	NA	NA
591	NA	NA	5	4	590	29.5	NA	NA	NA	NA	NA	NA	NA
592	NA	NA	5	4	591	29.55	NA	NA	NA	NA	NA	NA	NA
593	NA	NA	5	4	592	29.6	NA	NA	NA	NA	NA	NA	NA
594	NA	NA	5	4	593	29.65	NA	NA	NA	NA	NA	NA	NA
595	NA	NA	5	4	594	29.7	NA	NA	NA	NA	NA	NA	NA
596	NA	NA	5	4	595	29.75	NA	NA	NA	NA	NA	NA	NA
597	NA	NA	5	4	596	29.8	NA	NA	NA	NA	NA	NA	NA
598	NA	NA	5	4	597	29.85	NA	NA	NA	NA	NA	NA	NA
599	NA	NA	5	4	598	29.9	NA	NA	NA	NA	NA	NA	NA
600	NA	NA	5	4	599	29.95	NA	NA	NA	NA	NA	NA	NA
601	NA	NA	5	4	600	30	NA	NA	NA	NA	NA	NA	NA
