# Supplementary material for: An automated feeding system for the African killifish reveals the impact of diet on lifespan and allows scalable assessment of associative learning
Source: eLife. 2022 Nov 10;11:e69008. doi: 10.7554/eLife.69008 (PMC9788828; doi:10.7554/eLife.69008)
Supplement: Figure 6—source data 3. [file elife-69008-fig6-data3.zip › Filtered and Interpolated Trajectories with Kinematics/t10_REC002 DLC_likelihood-euclidean-filtered_splines-interpolated_kinematics_02_resnet50_TrainAllTheThingsJun28shuffle1_1030000.csv]

	x2	y2	fishnum	recording_num	bodyparts_coords	seconds	velocity_x	velocity_y	velocity_xy	velocity_xy_5frame	velocity_xy_10frame	velocity_xy_20frame	velocity_xy_40frame
1	NA	NA	10	2	0	0	0	0	0	NA	NA	NA	NA
2	NA	NA	10	2	1	0.05	NA	NA	NA	NA	NA	NA	NA
3	NA	NA	10	2	2	0.1	NA	NA	NA	NA	NA	NA	NA
4	10.9142112731934	290.109008789062	10	2	3	0.15	NA	NA	NA	NA	NA	NA	NA
5	27.1679191589355	305.202606201172	10	2	4	0.2	325.074157714842	301.8719482422	443.62132630156	NA	NA	NA	NA
6	43.4216270446777	320.296203613281	10	2	5	0.25	325.074157714844	301.871948242181	443.621326301549	NA	NA	NA	NA
7	57.6388521194458	334.263442993164	10	2	6	0.3	284.344501495362	279.34478759766	398.604197028365	416.611048737638	NA	NA	NA
8	71.8560771942139	348.230682373047	10	2	7	0.35	284.344501495362	279.34478759766	398.604197028365	407.607622882999	NA	NA	NA
9	86.0733022689819	362.197921752929	10	2	8	0.4	284.34450149536	279.34478759764	398.60419702835	403.13641107402	416.672050974323	NA	NA
10	100.29052734375	376.165161132812	10	2	9	0.45	284.344501495362	279.34478759766	398.604197028365	407.668625119683	414.436445069832	NA	NA
11	121.345599365234	376.752532958984	10	2	10	0.5	421.10144042968	11.7474365234398	421.265267256658	412.200839165342	412.200839165343	NA	NA
12	142.400671386719	377.339904785156	10	2	11	0.55	421.1014404297	11.7474365234409	421.265267256678	416.733053211007	414.466946188175	NA	NA
13	163.455743408203	377.927276611328	10	2	12	0.6	421.10144042968	11.7474365234398	421.265267256658	421.265267256666	416.733053211004	NA	NA
14	184.510815429688	378.5146484375	10	2	13	0.65	421.1014404297	11.7474365234398	421.265267256678	421.265267256666	418.999160233837	380.46110168871	NA
15	205.565887451172	379.102020263672	10	2	14	0.7	421.10144042968	11.7474365234398	421.265267256658	421.265267256666	421.265267256666	365.308577955717	NA
16	226.620959472656	379.689392089843	10	2	15	0.75	421.10144042968	11.7474365234204	421.265267256658	421.265267256666	419.35048753616	346.147249501799	NA
17	247.676031494141	380.276763916015	10	2	16	0.8	421.1014404297	11.7474365234398	421.265267256678	421.265267256666	417.435707815653	328.515182468567	NA
18	268.731103515625	380.864135742187	10	2	17	0.85	421.10144042968	11.7474365234398	421.265267256659	421.265267256666	377.258984407245	310.050763968732	NA
19	289.78617553711	381.451507568359	10	2	18	0.9	421.1014404297	11.7474365234398	421.265267256678	417.435707815655	344.250152403098	292.003140214572	NA
20	310.841247558594	382.038879394531	10	2	19	0.95	421.101440429679	11.7474365234409	421.265267256657	413.60614837464	316.180710841601	273.95551646041	NA
21	330.9150390625	383.174240112305	10	2	20	1	401.47583007812	22.707214355479	402.117470051603	333.252701557823	280.093659838256	254.774839194835	NA
22	350.988830566406	384.309600830078	10	2	21	1.05	401.47583007812	22.7072143554608	402.117470051602	267.23503754953	242.563418748959	241.835462505618	NA
23	351.831329345703	384.800140380859	10	2	22	1.1	16.8499755859398	9.81079101561932	19.4980331725773	211.096154426537	203.36847472646	225.281892825412	NA
24	350.576293945312	389.182830810547	10	2	23	1.15	-25.1007080078205	87.6538085937602	91.1769472152112	142.751611860856	165.007120195307	206.087959351206	220.546218893666
25	343.749572753906	390.855041503906	10	2	24	1.2	-136.534423828119	33.4442138671807	140.570851641691	71.5206891232779	126.645765664155	186.642758097459	214.241219985046
26	341.169891357422	392.424774169922	10	2	25	1.25	-51.5936279296807	31.3946533203193	60.3947572232008	73.4842478950971	90.1991908535095	169.259395102978	208.556741168814
27	339.013641357422	393.219787597656	10	2	26	1.3	-43.125	15.9002685546807	45.9628563637092	62.7792028410844	66.2352171955829	149.502417036797	201.137851643679
28	338.781524658203	391.772491455078	10	2	27	1.35	-4.64233398437955	-28.9459228515602	29.3158270316736	42.195376901773	73.3048012435788	128.865010644659	193.904926673508
29	340.624715169271	392.155609130859	10	2	28	1.4	36.8638102213595	7.66235351561932	37.6517219451479	37.6467698461626	67.9257662993144	110.87869519921	186.017777200736
30	342.467905680338	392.538726806641	10	2	29	1.45	36.8638102213401	7.66235351564092	37.6517219451334	60.9497452678879	57.1048053533175	91.1140412374753	177.785174898462
31	344.311096191406	392.921844482422	10	2	30	1.5	36.8638102213606	7.66235351561932	37.651721945149	73.1253545920605	58.4251303676999	71.8903200306345	168.803605763134
32	352.433410644531	392.762023925781	10	2	31	1.55	162.4462890625	-3.19641113281932	162.477733472336	73.0723297575443	56.4414153246345	53.7142183530284	158.946250094748
33	356.5458984375	390.911407470703	10	2	32	1.6	82.2497558593795	-37.0123291015602	90.1938736525366	72.014233804862	54.3615465628575	58.3171894144569	148.815105045543
34	358.387908935547	390.592987060547	10	2	33	1.65	36.8402099609398	-6.36840820312045	37.3865977725668	79.2034908892373	56.7502702031131	60.631336098622	139.78500161642
35	359.994689941406	390.402252197266	10	2	34	1.7	32.1356201171807	-3.81469726561932	32.3612421817221	51.9330853813812	55.5823168107958	63.173862014376	130.363384756316
36	363.270599365234	392.078582763672	10	2	35	1.75	65.5181884765591	33.5266113281193	73.5980073670252	35.5977385336544	53.5814492077595	70.9662328358279	120.129922327624
37	363.603851318359	390.815521240234	10	2	36	1.8	6.6650390625	-25.2612304687602	26.1257059330551	40.4282106486819	41.193219510474	73.7605208187911	109.725843625532
38	363.996337890625	390.980773925781	10	2	37	1.85	7.84973144532046	3.30505371094091	8.51713941390283	39.1503998167295	43.3295775853349	77.759089378283	100.293685596045
39	366.994415283203	391.672973632812	10	2	38	1.9	59.9615478515602	13.8439941406193	61.538958347704	27.9594075262817	53.3369058979297	80.0324141869006	92.6298189719144
40	368.214508056641	391.228271484375	10	2	39	1.95	24.4018554687602	-8.89404296873977	25.9721880219602	30.4533536395668	69.2429186754346	81.6148333365134	87.4171109659566
41	367.918121337891	390.397399902344	10	2	40	2	-5.927734375	-16.6174316406205	17.6430459147861	51.0614166370154	83.5073353039558	82.8323723314331	82.6830978901251
42	369.793304443359	390.853149414062	10	2	41	2.05	37.5036621093591	9.11499023436022	38.5954364994808	66.2456011471776	91.0796263129476	76.0570376838791	73.4893231468057
43	375.370635986328	390.775451660156	10	2	42	2.1	111.546630859381	-1.55395507811932	111.557454401146	99.3354375341396	101.156632193709	72.3483172656741	77.5776969973501
44	382.241668701172	390.611267089844	10	2	43	2.15	137.42065429688	-3.28369140624091	137.459880898515	139.05526308163	103.314558170688	73.4820438816329	77.7479657589741
45	391.801086425781	391.083374023438	10	2	44	2.2	191.188354492181	9.44213867188068	191.42136995677	151.705898986328	107.647349862231	74.0840114151717	74.6590729590378
46	402.604309082031	391.521636962891	10	2	45	2.25	216.064453125	8.76525878906023	216.242173652238	151.251847750402	112.083295455107	71.0004495522695	73.9561447954733
47	407.695617675781	391.628540039062	10	2	46	2.3	101.826171875	2.13806152341931	101.848616022973	140.383515194198	110.920855857284	69.9492702142664	73.5942745291403
48	413.143402099609	391.203247070312	10	2	47	2.35	108.955688476559	-8.505859375	109.287198221513	115.959262190322	101.367056946013	71.7223605474303	75.8844824820982
49	417.298400878906	391.116180419922	10	2	48	2.4	83.0999755859409	-1.74133300779999	83.1182181174983	85.1113278285837	93.627181865336	74.3809427446187	75.7568290300341
50	420.560516357422	392.284454345703	10	2	49	2.45	65.2423095703193	23.3654785156205	69.3001049373903	70.1358127282399	78.9251041549089	83.7201806944379	76.9894629371752
51	423.630676269531	391.854461669922	10	2	50	2.5	61.4031982421807	-8.59985351562045	62.0025018435439	51.4822661416247	58.4935638005833	93.4758757496158	77.0838697145692
52	424.790893554688	392.541839599609	10	2	51	2.55	23.2043457031398	13.7475585937398	26.9710405212541	46.8708485364735	48.8189141155853	93.264427940583	74.0366716946301
53	425.192749023438	391.848968505859	10	2	52	2.6	8.037109375	-13.857421875	16.0194652884371	41.8909461194954	42.288088901152	96.8382045802434	75.8729482782554
54	428.176818847656	391.511810302734	10	2	53	2.65	59.6813964843602	-6.7431640625	60.0611300917423	31.8757997725828	45.4473273185494	94.8645954193262	85.4715789107548
55	430.345703125	391.985595703125	10	2	54	2.7	43.3776855468795	9.47570800782046	44.4005928524996	27.5020155029307	59.7930115266447	86.1442839036995	95.195843433026
56	430.358947753906	391.389404296875	10	2	55	2.75	0.264892578120453	-11.923828125	11.9267701089811	33.0939116606792	74.8684560441247	76.9460567551187	103.889188825664
57	430.457305908203	391.154022216797	10	2	56	2.8	1.96716308593977	-4.70764160156023	5.10211917299318	44.0238061006253	75.6080000238819	73.4280282394895	113.769341754152
58	432.637268066406	391.442352294922	10	2	57	2.85	43.5992431640602	5.7666015625	43.9789460771797	77.6950769337941	92.3093522144735	74.0098755859134	127.609099690999
59	438.283386230469	392.451141357422	10	2	58	2.9	112.922363281259	20.17578125	114.710602291473	117.861112315667	96.1020089733163	71.4812438731676	140.123312154501
60	448.899642944336	391.773727416992	10	2	59	2.95	212.32513427734	-13.5482788085994	212.756947018343	123.713984544833	93.36346365249	72.364092537837	153.526693876147
61	459.515899658203	391.096313476562	10	2	60	3	212.32513427734	-13.5482788086006	212.756947018343	151.524792768268	95.3985497096541	71.3353670977053	153.241593834355
62	460.498046875	389.686340332031	10	2	61	3.05	19.6429443359398	-28.1994628906193	34.3664803188259	148.180211846007	98.0371423633937	72.0163057053812	152.987844453216
63	451.356658935547	390.119598388672	10	2	62	3.1	-182.82775878906	8.66516113281932	183.032987194354	109.031850371186	105.731662270675	79.3975792908366	150.389660647299
64	446.460815429688	390.305847167969	10	2	63	3.15	-97.9168701171795	3.72497558593977	97.9876976801703	72.9359871036418	97.5151604277858	97.4611139398768	147.349162688077
65	445.671722412109	390.623840332031	10	2	64	3.2	-15.7818603515807	6.35986328124091	17.0151396442366	72.3603001819544	84.9351735490292	116.30767545088	143.485572710805
66	447.275726318359	390.445556640625	10	2	65	3.25	32.080078125	-3.56567382812045	32.2776306806222	59.938531773082	67.8022781512859	136.777928099058	139.001462641146
67	448.461791992188	389.410186767578	10	2	66	3.3	23.7213134765807	-20.7073974609398	31.4880457103889	46.8501090095642	68.4246113868806	157.589413294037	137.377191512219
68	454.501190185547	389.697052001953	10	2	67	3.35	120.78796386718	5.7373046875	120.924145149992	60.8384967268724	66.4858063671997	183.495838834568	135.158595442476
69	454.948028564453	391.261779785156	10	2	68	3.4	8.93676757812045	31.2945556640602	32.5455838625812	62.66856919893	98.8202189064372	205.865681564383	134.491788622466
70	458.840850830078	393.198211669922	10	2	69	3.45	77.8564453125	38.7286376953193	86.9570782307778	64.4889225918067	139.25188724927	223.333207057856	133.431478115855
71	458.849731445312	395.269592285156	10	2	70	3.5	0.177612304679542	41.4276123046807	41.4279930409102	73.0330809613174	178.157306488463	213.007311919094	132.656716174817
72	458.538360595703	397.275054931641	10	2	71	3.55	-6.22741699217954	40.1092529297	40.5898126747727	150.79032880331	217.14168422468	212.711260965849	132.236996220908
73	450.551544189453	395.497436523438	10	2	72	3.6	-159.736328125	-35.5523681640602	163.644936997545	217.665277771668	261.260015398461	203.941116714354	132.392905954648
74	448.560485839844	374.525146484376	10	2	73	3.65	-39.8211669921807	-419.44580078124	421.331823072545	293.646043777995	314.216202700981	199.833729956828	131.360184204649
75	446.569427490234	353.552856445313	10	2	74	3.7	-39.8211669922	-419.44580078126	421.331823072568	369.794445857554	361.731240566683	200.82686151791	130.451952777614
76	444.578369140625	332.580566406251	10	2	75	3.75	-39.8211669921795	-419.44580078124	421.331823072545	449.486949835604	358.212345686902	201.056868527174	130.8127607611
77	442.587310791016	311.608276367188	10	2	76	3.8	-39.8211669921795	-419.44580078126	421.331823072566	477.642076598651	356.997910544818	201.326354784948	132.742412147791
78	442.222646077474	339.711283365886	10	2	77	3.85	-7.29329427084053	562.06013997396	562.107456887799	505.797203361697	341.396427061509	196.30731529904	132.085580590214
79	441.857981363933	367.814290364583	10	2	78	3.9	-7.29329427082007	562.060139973939	562.107456887778	422.778647595809	300.847241007219	197.502333371765	129.760360113388
80	441.493316650391	395.917297363281	10	2	79	3.95	-7.2932942708394	562.060139973961	562.1074568878	344.201375232082	262.401835786551	194.498863693874	125.185989629377
81	441.379547119141	395.626831054688	10	2	80	4	-2.275390625	-5.80932617186022	6.23904424310311	233.305904287413	223.956430565884	193.978065251928	120.865271205606
82	441.865020751953	396.963684082031	10	2	81	4.05	9.70947265623977	26.7370605468602	28.4454612539283	124.052405415787	185.511025345216	192.457686736436	121.51811910646
83	441.513000488281	397.110748291016	10	2	82	4.1	-7.04040527343977	2.94128417970001	7.63010216445574	19.0064682114038	131.354615199618	185.388232618459	117.682829045267
84	441.642669677734	396.329437255859	10	2	83	4.15	2.59338378905909	-15.6262207031409	15.8399625296471	25.13421353596	80.788464042549	165.259254469422	116.420620391571
85	443.486368815104	396.303009033203	10	2	84	4.2	36.8739827474008	-0.528564453119316	36.8777708658849	26.8206754583511	27.2664868210647	144.596230104347	116.770533543758
86	445.330067952474	396.276580810547	10	2	85	4.25	36.8739827473996	-0.528564453120453	36.8777708658838	29.4033261118233	29.7437848169548	124.847593423142	116.704523612939
87	447.173767089844	396.250152587891	10	2	86	4.3	36.8739827473996	-0.528564453119316	36.8777708658838	37.5245226693112	27.9174629280538	107.895411001545	116.934981960847
88	446.274291992188	396.746154785156	10	2	87	4.35	-17.9895019531193	9.92004394529999	20.543355431817	35.5265054307256	29.3800381754097	80.675322345861	115.775266515822
89	448.334594726562	394.817291259766	10	2	88	4.4	41.2060546874795	-38.5772705078	56.4459453170866	34.3533560979496	29.6712679316244	53.6550386623929	116.051547625857
90	448.731811523438	396.101654052734	10	2	89	4.45	7.94433593752046	25.6872558593591	26.8876846729568	29.0142503977565	26.7906244221435	27.0387722008971	116.122575444223
91	449.813598632812	397.212554931641	10	2	90	4.5	21.6357421874795	22.2180175781409	31.0120242020037	29.356750238996	25.7387562804003	28.7232304921175	116.946612561793
92	449.915649414062	396.713775634766	10	2	91	4.55	2.041015625	-9.9755859375	10.1822423649185	21.8180131939377	30.2797966578744	30.3249772470713	116.207373414863
93	450.589874267578	397.599060058594	10	2	92	4.6	13.4844970703205	17.7056884765591	22.2558546380147	18.0547434135614	29.9960294921039	31.4245413761806	113.127770743837
94	451.481628417969	397.309417724609	10	2	93	4.65	17.8350830078193	-5.79284667970001	18.7522600917947	17.124156462851	26.5216132822369	33.0075108263145	103.134368599729
95	451.500244140625	397.712554931641	10	2	94	4.7	0.372314453120453	8.06274414064092	8.07133577107543	31.5453429179923	26.8110575807295	32.7142055696062	94.3044653175615
96	451.086639404297	398.963928222656	10	2	95	4.75	-8.27209472656023	25.0274658203	26.3590894484516	30.6353087452118	27.7026761672802	32.3521786987054	86.1961008358662
97	454.109649658203	401.754943847656	10	2	96	4.8	60.4602050781205	55.8203125	82.2881746406252	31.225213370536	32.7324915660888	32.5436091367463	76.8344359836923
98	454.993591308594	401.803680419922	10	2	97	4.85	17.6788330078193	0.974731445319321	17.7056837741121	35.5673717478977	33.4690445769515	35.2432177326046	63.0411263058427
99	453.911956787109	401.890197753906	10	2	98	4.9	-21.6326904297	1.73034667968068	21.7017832184159	38.2811958717095	36.3437537210046	34.600761879949	49.3852795043797
100	452.485321044922	401.463409423828	10	2	99	4.95	-28.5327148437398	-8.53576660156023	29.7821276578837	33.9196402141852	38.637786717069	37.7462871945719	35.7611678447561
101	450.695098876953	402.347015380859	10	2	100	5	-35.8044433593795	17.6721191406193	39.9282100675107	36.3027804086912	38.9656011170104	39.9151598716568	37.2734306587009
102	448.273559570312	400.535705566406	10	2	101	5.05	-48.4307861328205	-36.2261962890591	60.4803963530038	41.4622940714731	34.8074216156183	39.9570600932894	37.5518282607565
103	448.524322509766	401.995391845703	10	2	102	5.1	5.01525878908069	29.1937255859398	29.6213847466422	41.7082016862403	40.4904059731052	40.8673088692155	39.1733318246413
104	447.162017822266	400.049987792969	10	2	103	5.15	-27.24609375	-38.9080810546807	47.4993515323251	39.6500063623114	42.6799104776611	41.0094827300356	39.4349628918921
105	446.139312744141	401.215484619141	10	2	104	5.2	-20.4541015625	23.3099365234409	31.0116657317196	35.6952030170513	48.6815168084143	44.0127005307759	38.8467338530451
106	445.330596923828	399.973754882812	10	2	105	5.25	-16.1743164062602	-24.8345947265807	29.6372334478664	44.6780315375192	52.1276435760334	47.54460824859	38.3423312107693
107	445.286956787109	402.008605957031	10	2	106	5.3	-0.872802734380684	40.6970214843807	40.7063796267033	43.8975268838491	47.18162862049	45.7734609658393	38.1807130826169
108	444.680084228516	405.685638427734	10	2	107	5.35	-12.1374511718591	73.5406494140591	74.5355273489818	55.6548319305883	48.2655731614794	45.4069302658243	38.1147106994875
109	446.545532226562	404.557891845703	10	2	108	5.4	37.3089599609193	-22.5549316406193	43.5968282639746	64.6052807897554	45.6752117390667	45.1155203463666	37.5451707745271
110	450.088470458984	407.315948486328	10	2	109	5.45	70.8587646484398	55.1611328125	89.7981909654156	58.6680542239287	49.3876143444828	44.4835634886151	37.244743369801
111	453.659088134766	408.357666015625	10	2	110	5.5	71.4123535156409	20.8343505859398	74.3894777437019	51.8531147854396	56.1236153801696	45.8236308252842	37.3612042853708
112	454.135833740234	408.081390380859	10	2	111	5.55	9.53491210935908	-5.52551269532046	11.0202467975699	47.4528965942843	56.7395003160604	44.7786792744418	38.3164122798898
113	456.158477783203	408.041290283203	10	2	112	5.6	40.4528808593807	-0.802001953119316	40.460830156536	43.1203967583774	50.3234545585435	46.922122273102	38.8957978651904
114	455.359283447266	408.767395019531	10	2	113	5.65	-15.9838867187398	14.5220947265602	21.595737308198	47.6419499705838	47.551130215072	45.8624149574697	39.3780743794975
115	452.329681396484	410.325500488281	10	2	114	5.7	-60.5920410156409	31.162109375	68.135691785881	54.810946408192	40.2856101688158	44.979262136484	39.9214332203118
116	447.509094238281	409.793426513672	10	2	115	5.75	-96.4117431640591	-10.6414794921807	96.9972438047339	48.7937943316473	39.5196180745351	44.3324837228332	40.831056196298
117	446.323364257812	411.814544677734	10	2	116	5.8	-23.7145996093807	40.4223632812398	46.8652289856111	47.6493638358598	42.3757299283935	43.8178170284874	38.9438015739915
118	446.104858398438	411.344055175781	10	2	117	5.85	-4.37011718747954	-9.40979003905909	10.3750697738126	37.4508235792543	45.5786713847246	40.9862036663705	39.5552893757142
119	445.782257080078	410.618896484375	10	2	118	5.9	-6.45202636720001	-14.5031738281205	15.8735848292603	31.3972861784864	46.0496181758726	40.4895796691051	41.6086353109409
120	445.919067382812	411.465057373047	10	2	119	5.95	2.73620605467954	16.9232177734398	17.1429905028537	29.940513448595	40.5709099284852	36.7431995450301	46.2709117687843
121	443.309143066406	409.386505126953	10	2	120	6	-52.1984863281193	-41.5710449218795	66.7295568008944	42.363548437802	32.5413520654968	34.8072486990848	46.6139706169009
122	443.293182373047	407.407501220703	10	2	121	6.05	-0.319213867180679	-39.580078125	39.5813653361541	44.4498725158855	30.8961337409144	36.6757644664903	46.4432248078802
123	443.695251464844	403.805358886719	10	2	122	6.1	8.04138183593977	-72.0428466796807	72.4902447198474	43.6909962777161	31.6489527741975	36.9242868611654	46.0764201864099
124	444.213195800781	402.596374511719	10	2	123	6.15	10.3588867187409	-24.1796875	26.3052052196778	33.6854179525073	33.4280291231382	37.7466660289593	47.6621038817933
125	444.2783203125	401.93212890625	10	2	124	6.2	1.30249023437955	-13.2849121093795	13.3486093120068	31.8517540332338	33.2007889212444	35.8301659098476	49.0521537525027
126	444.634185791016	402.687591552734	10	2	125	6.25	7.11730957032046	15.1092529296795	16.7016651748502	20.934357110593	30.0948793236345	34.1175041440059	49.5578064636093
127	443.754943847656	401.446899414062	10	2	126	6.3	-17.5848388672	-24.8138427734398	30.413045739787	22.406185730391	30.9757990045871	32.1141421821436	49.7867305202455
128	443.839996337891	400.555786132812	10	2	127	6.35	1.70104980470001	-17.822265625	17.9032601066433	22.7105815647727	28.2699023376062	33.7036484856041	52.5164528044389
129	445.478790283203	400.93994140625	10	2	128	6.4	32.7758789062398	7.68310546876023	33.6643483186677	26.5043406947617	29.443713882046	38.1017502755153	52.6035385913435
130	446.009979248047	400.419677734375	10	2	129	6.45	10.6237792968795	-10.4052734375	14.8705884839151	30.0998439759403	31.0894218912101	48.0582600489536	53.2306953005569
131	447.755889892578	400.784027099609	10	2	130	6.5	34.9182128906205	7.28698730467954	35.6704608247953	35.6054475646193	35.693656222515	47.4043104085176	52.6298577709853
132	449.406036376953	402.553527832031	10	2	131	6.55	33.0029296875	35.3900146484409	48.3905621456801	36.4812420337009	33.3321506233728	48.1077703413186	56.6278465670014
133	451.634735107422	402.992736816406	10	2	132	6.6	44.5739746093795	8.7841796875	45.4312780500384	39.4682622176474	35.7583441970108	45.2307180997178	57.8379328150355
134	453.533050537109	403.113708496094	10	2	133	6.65	37.9663085937398	2.41943359375909	38.0433206640757	44.8829717502683	42.7754714278924	49.461792806117	59.5196463842774
135	452.510345458984	402.029724121094	10	2	134	6.7	-20.4541015625	-21.6796875	29.8056894036478	36.5644572708053	62.9157311766628	53.1250453685213	60.0378610915779
136	454.645812988281	404.327941894531	10	2	135	6.75	42.7093505859409	45.9643554687409	62.7440084878993	35.9112408294023	64.7137414934007	54.7831292043854	59.242803162264
137	454.462585449219	404.041656494141	10	2	136	6.8	-3.66455078124091	-5.72570800779999	6.7979897483652	49.0697008220839	65.2397416780502	55.7556440120036	58.4961726724157
138	456.353393554688	404.974182128906	10	2	137	6.85	37.8161621093807	18.6505126953	42.1651958430233	86.3632001356781	62.1915338618294	64.0467019425073	58.7643744003604
139	461.527923583984	404.551300048828	10	2	138	6.9	103.490600585919	-8.45764160156023	103.835620627484	84.5445112365332	69.479871730188	64.717497513582	58.8008139618206
140	471.756042480469	408.061401367188	10	2	139	6.95	204.5623779297	70.2020263672	216.273185971619	93.9150260852951	75.1606688458325	69.7181910560836	59.2582924219877
141	471.795654296875	410.743637084961	10	2	140	7	0.792236328120453	53.6447143554597	53.6505639921749	88.4718268942565	73.8726021862558	70.4524668428858	58.2661505872567
142	471.835266113281	413.425872802734	10	2	141	7.05	0.792236328120453	53.6447143554597	53.6505639921749	89.8900426382922	78.1791374006344	76.5799286675125	58.1651687532356
143	471.470977783203	414.078552246094	10	2	142	7.1	-7.28576660156023	13.0535888672	14.9491998878301	63.958137555987	92.3350596880038	78.7515787689056	57.0369661368398
144	476.003570556641	417.275024414062	10	2	143	7.15	90.6518554687602	63.9294433593602	110.926699347662	63.2006931359783	86.6595235992715	81.2926267395955	56.588662443748
145	478.634307861328	413.8349609375	10	2	144	7.2	52.6147460937398	-68.8012695312398	86.613660560093	62.4432487159737	76.5206509355045	84.2455562733082	56.6547080799182
146	476.184448242188	413.372283935547	10	2	145	7.25	-48.9971923828	-9.25354003906023	49.8633418921316	96.1982924817511	76.1911921923709	84.3681021805221	57.503079561508
147	473.734588623047	412.909606933594	10	2	146	7.3	-48.9971923828205	-9.25354003906023	49.8633418921517	83.4290045602509	87.9201156569747	84.8782031626877	57.0720886344423
148	465.012359619141	410.027008056641	10	2	147	7.35	-174.444580078119	-57.6519775390591	183.724418716717	89.083164315022	95.3116236759819	83.8251003151166	57.7096533745395
149	462.906616210938	408.974761962891	10	2	148	7.4	-42.1148681640602	-21.044921875	47.080259740161	89.1816912487634	93.1053817490031	79.499877648126	57.7719341634219
150	457.271331787109	407.861358642578	10	2	149	7.45	-112.705688476581	-22.2680664062602	114.884459333949	113.396982597976	93.3304437007839	70.4583247950219	57.7800495584688
151	454.791442871094	408.296630859375	10	2	150	7.5	-49.5977783203	8.70544433593977	50.355976560839	94.4249548702126	94.8636021747884	69.1279907659958	57.0588522351035
152	447.086090087891	404.598175048828	10	2	151	7.55	-154.107055664059	-73.9691162109398	170.939798638213	102.781758937755	91.5772689247411	68.2225671651526	56.1969514674923
153	449.086527506511	400.630757649739	10	2	152	7.6	40.0087483723996	-79.3483479817803	88.8642800779013	97.5777230865459	75.3151409422294	68.8432141739618	55.6404594904376
154	451.08696492513	396.663340250651	10	2	153	7.65	40.0087483723803	-79.3483479817598	88.8642800778743	100.545513100813	72.3402316969804	63.715532081379	55.1414801052182
155	453.08740234375	392.695922851562	10	2	154	7.7	40.0087483723996	-79.3483479817803	88.8642800779013	69.7575552515064	64.3959986545393	60.1843707913151	54.8058384820228
156	454.038665771484	395.813781738281	10	2	155	7.75	19.0252685546795	62.3571777343807	65.1949266321761	56.2053270142463	62.0647893396207	60.2230299186307	53.6423909337666
157	453.465606689453	396.441558837891	10	2	156	7.8	-11.4611816406193	12.5555419922	17.0000093916788	41.8987044562055	48.5250186733305	58.3885332568809	53.8110943382181
158	452.507904052734	396.884460449219	10	2	157	7.85	-19.1540527343807	8.85803222655909	21.1031388916008	31.2142742225327	42.3748046719417	51.3726048065717	53.1334127208481
159	451.887542724609	396.279418945312	10	2	158	7.9	-12.4072265625	-12.1008300781398	17.3311672876704	23.5840655784281	34.3256824137549	50.8263708132618	50.9033170677376
160	450.116607666016	396.343841552734	10	2	159	7.95	-35.4187011718591	1.28845214843977	35.4421289095375	27.2924820951546	27.0382978818463	45.841908060854	46.5679059886332
161	449.349609375	395.230224609375	10	2	160	8	-15.3399658203205	-22.2723388671795	27.0438834116529	28.544282329637	25.582457662473	43.6652376273213	46.2302375293567
162	448.430145263672	393.70947265625	10	2	161	8.05	-18.3892822265602	-30.4150390625	35.5420919753113	26.7526603713043	25.1997975890208	35.8139742674721	45.3059055809425
163	447.19921875	394.306579589844	10	2	162	8.1	-24.6185302734398	11.9421386718795	27.3621400640131	22.8623215411599	27.430068670914	32.5293402119695	45.9645631000734
164	446.880004882812	394.035705566406	10	2	163	8.15	-6.38427734376023	-5.41748046875909	8.37305749600685	27.580849746518	29.3125099295433	28.9903334708408	43.9845361950029
165	447.535552978516	393.578002929688	10	2	164	8.2	13.1109619140807	-9.15405273436022	15.9904347588151	23.107113082887	27.2878174671687	25.3661206907373	42.2538477915999
166	445.036437988281	393.172332763672	10	2	165	8.25	-49.9822998047	-8.11340332032046	50.6365244384437	26.3158550121909	25.2656859150219	22.9166796870111	43.7233187127545
167	445.6943359375	393.140441894531	10	2	166	8.3	13.1579589843795	-0.637817382819321	13.1734086571563	31.8723594877822	23.1029298616138	22.7439855137484	42.6401144943552
168	443.573822021484	392.678283691406	10	2	167	8.35	-42.4102783203205	-9.2431640625	43.4058497105325	31.7133133931775	22.6838757519974	22.4417251265796	38.7176594405023
169	445.356536865234	392.378295898438	10	2	168	8.4	35.654296875	-5.99975585936022	36.1555798739636	22.9505220835257	23.6549845279267	22.3067564873492	38.0488507193817
170	445.910675048828	391.858520507812	10	2	169	8.45	11.0827636718807	-10.3955078125205	15.1952042857914	23.0987466403406	23.6939434996284	22.6774871822444	35.5637503657327
171	445.773742675781	391.546081542969	10	2	170	8.5	-2.73864746093977	-6.24877929686022	6.82256789018481	19.0518964918039	20.2509017115491	23.3324842927176	36.1755115865086
172	445.424652099609	390.944274902344	10	2	171	8.55	-6.98181152344091	-12.0361328125	13.9145314412305	15.4376095680712	20.2881734384761	22.3892439967323	32.2307571526549
173	446.582733154297	390.978271484375	10	2	172	8.6	23.1616210937602	0.679931640620453	23.1715989678493	15.6745736060793	17.4533815822453	23.085912026185	31.003310385442
174	447.463836669922	390.775177001953	10	2	173	8.65	17.6220703125	-4.06188964843977	18.0841452553002	17.5512813395726	15.3010030451551	24.2535403086267	33.6665710609955
175	447.203399658203	391.551666259766	10	2	174	8.7	-5.20874023437955	15.5297851562602	16.3800244758317	17.4776002366116	18.0671568973202	24.3233247918848	35.5003797100548
176	447.955078125	391.249053955078	10	2	175	8.75	15.0335693359398	-6.05224609376023	16.2061065576512	15.8548666726866	21.3992826704134	27.2236075068784	38.4706945459564
177	448.480133056641	391.676910400391	10	2	176	8.8	10.5010986328205	8.55712890626023	13.5461259264255	15.1643965222389	21.6755581318508	26.8916957318294	43.4784549413539
178	448.649841308594	392.410430908203	10	2	177	8.85	3.39416503905909	14.6704101562398	15.0579311482246	20.459740188561	23.4879483003726	26.0627140744329	44.4781084531409
179	448.489379882812	393.124206542969	10	2	178	8.9	-3.20922851563978	14.2755126953193	14.6317945030614	25.2472840012542	24.8520960893267	25.2713306255015	45.1425174066377
180	449.985107421875	391.589752197266	10	2	179	8.95	29.9145507812602	-30.6890869140591	42.8567428074425	25.8735160270901	24.9527060841412	25.2855926706114	45.8656503225175
181	451.655792236328	392.702239990234	10	2	180	9	33.4136962890602	22.2497558593591	40.1438256211169	31.1210299280586	34.1963133022076	28.685785545696	48.1036412220551
182	451.532348632812	391.877563476562	10	2	181	9.05	-2.46887207032046	-16.4935302734398	16.6772860556052	34.5397956564145	33.4952180251827	28.6475400378376	49.2468267216993
183	453.458709716797	391.134307861328	10	2	182	9.1	38.5272216797	-14.8651123046795	41.2955006530673	29.4456719797214	34.6720465666205	29.4772805589144	49.1932105578607
184	454.981140136719	391.579833984375	10	2	183	9.15	30.4486083984398	8.91052246093977	31.7256231448407	43.1453426031611	35.2416582058479	38.3428086511502	50.1710042471403
185	454.78955078125	390.731903076172	10	2	184	9.2	-3.83178710937955	-16.9586181640602	17.3861244239767	41.1169200232753	32.5040284439027	45.6346387293723	53.1425625894959
186	459.786651611328	388.601928710938	10	2	185	9.25	99.9420166015602	-42.5994873046795	108.642178738316	38.2230632051823	35.9722884209785	54.0247094049017	55.2479686898612
187	459.543670654297	388.383453369141	10	2	186	9.3	-4.85961914062045	-4.36950683593977	6.53517315617644	35.9435207552813	35.6195219438243	64.2129243689594	58.6826524958871
188	460.878936767578	388.256256103516	10	2	187	9.35	26.7053222656205	-2.5439453125	26.8262165626022	35.562384908084	35.4666128174561	66.5144917797022	63.1110608250194
189	460.782501220703	387.244445800781	10	2	188	9.4	-1.9287109375	-20.2362060547	20.3279108953357	28.799234238796	51.8335212129737	67.9782783259263	65.206426068655
190	461.196319580078	386.59033203125	10	2	189	9.45	8.2763671875	-13.0822753906205	15.4804451879899	30.1221238643733	66.3165713746034	69.0538134627906	68.8056898751078
191	457.48583984375	387.069732666016	10	2	190	9.5	-74.2095947265602	9.58801269532046	74.8264253918757	32.7101624297299	73.8531055075957	72.8747981513927	69.7356573580286
192	457.893737792969	386.554077148438	10	2	191	9.55	8.15795898437955	-10.3131103515602	13.1496212840628	67.7235216706661	94.9306307127361	76.1044094466664	69.9008537733992
193	459.773193359375	385.905181884766	10	2	192	9.6	37.5891113281205	-12.9779052734398	39.7664093893855	97.0707578411228	98.3569369927839	75.3005090895364	69.678222551963
194	450.369567871094	388.554626464844	10	2	193	9.65	-188.07250976562	52.9888916015591	195.394707100016	118.906976776395	100.714898446005	76.088468185654	69.6250249651281
195	458.090484619141	386.070068359375	10	2	194	9.7	154.418334960941	-49.6911621093795	162.216626040274	159.739137561099	105.603598481679	81.961800387107	69.7981115964197
196	449.3173828125	388.841278076172	10	2	195	9.75	-175.46203613282	55.4241943359398	184.007520068239	164.003711555838	109.777307881807	83.272329872844	70.8944255152483
197	459.968688964844	386.694366455078	10	2	196	9.8	213.02612304688	-42.9382324218795	217.310425207581	133.706275221343	116.589296949508	90.4736092599447	71.3873227396606
198	457.394378662109	388.338348388672	10	2	197	9.85	-51.4862060547	32.8796386718795	61.0892793630796	114.136439122234	115.134405361617	100.159407575606	71.5160186587432
199	458.113433837891	390.412628173828	10	2	198	9.9	14.3811035156409	41.4855957031205	43.9075254275431	100.647638987218	100.343415158334	105.141521511808	71.745263304265
200	454.895233154297	390.37939453125	10	2	199	9.95	-64.3640136718807	-0.664672851560226	64.3674455447289	73.4394563379179	97.6070293996106	112.325787079604	71.5551774484237
201	449.171752929688	389.279663085938	10	2	200	10	-114.46960449218	-21.9946289062398	116.563519393158	66.2650991673956	92.6915542380923	110.785529170361	70.8613030849028
202	445.1083984375	389.31103515625	10	2	201	10.05	-81.2670898437602	0.627441406239768	81.2695119610796	66.9805550953253	86.0165878071533	111.154167508961	70.7279840361521
203	444.24169921875	388.395263671875	10	2	202	10.1	-17.333984375	-18.3154296875	25.2174935104681	81.077619676987	101.961878158428	109.879164545012	71.9291611236287
204	442.458190917969	389.962463378906	10	2	203	10.15	-35.6701660156205	31.3439941406205	47.4848050671915	84.7354694889665	109.568144577612	100.907241279106	73.7787543617846
205	449.104064941406	391.100677490234	10	2	204	10.2	132.917480468741	22.7642822265591	134.852768453038	98.5937192763887	119.04797567753	93.9615844634671	78.0370359602171
206	455.749938964844	392.238891601562	10	2	205	10.25	132.917480468759	22.7642822265602	134.852768453056	137.65865714946	111.793750458916	87.7641416255949	80.0139162007912
207	448.232452392578	392.637329101562	10	2	206	10.3	-150.349731445319	7.96875	150.560760898191	152.155734059899	105.719038068413	78.5617211103618	81.2493201184167
208	437.256072998047	393.69384765625	10	2	207	10.35	-219.52758789062	21.1303710937602	220.542182875826	157.018331678073	104.623923728407	76.5175455377842	85.1613021166147
209	431.750305175781	396.074737548828	10	2	208	10.4	-110.115356445319	47.6177978515602	119.970189619387	138.852031428865	101.471067399878	75.5122482826037	89.2357417564938
210	423.797027587891	395.792388916016	10	2	209	10.45	-159.0655517578	-5.64697265623977	159.165756543905	112.844356860438	90.3161395273236	74.0565414340569	93.1308645848038
211	421.607849121094	395.56396484375	10	2	210	10.5	-43.7835693359409	-4.56848144532046	44.0212672070146	71.5891903073531	82.8367290130975	68.8478080184129	95.5423379080173
212	420.583526611328	395.624664306641	10	2	211	10.55	-20.4864501953193	1.21398925782046	20.5223880560573	50.7864007398566	71.1068544135703	65.3515586256378	99.4957313339255
213	420.073883056641	395.125579833984	10	2	212	10.6	-10.1928710937398	-9.98168945314092	14.2663501104011	23.6139473765743	51.0732129171406	68.5578131577209	98.9700040952132
214	420.454040527344	394.424163818359	10	2	213	10.65	7.60314941405909	-14.0283203125	15.9562417819049	26.8214265973303	41.4563519875951	71.4690405379153	96.2206006840028
215	421.445190429688	395.036743164062	10	2	214	10.7	19.8229980468807	12.2515869140602	23.3034897274938	29.3693519667026	29.0651071905839	74.1122715333273	96.9795574843074
216	424.448059082031	395.017059326172	10	2	215	10.75	60.0573730468602	-0.393676757799994	60.0586633107944	30.557235526928	25.9018655779103	76.7555025287383	97.193741933913
217	426.109893798828	395.081939697266	10	2	216	10.8	33.2366943359398	1.29760742188068	33.2620149029191	32.1263032353337	24.9840791828621	72.0250309768888	93.0341538679826
218	425.271850585938	394.517700195312	10	2	217	10.85	-16.7608642578	-11.2847900390807	20.2057679115279	34.5162670045935	32.4917025870353	70.1631966576236	92.0220270700992
219	426.450408935547	394.352508544922	10	2	218	10.9	23.5711669921795	-3.30383300779999	23.8015803239332	24.9823045584903	41.4670136759527	73.3299620011792	92.1250255192966
220	428.145111083984	394.837249755859	10	2	219	10.95	33.8940429687398	9.69482421873977	35.2533085737926	20.5988063990216	57.908403539331	73.9359420900034	91.2055289510368
221	428.730987548828	394.636108398438	10	2	220	11	11.7175292968807	-4.02282714841931	12.3888510802785	34.4261696471425	70.6742760443792	80.2991466456734	89.2964580845421
222	429.023590087891	395.122039794922	10	2	221	11.05	5.85205078126023	9.71862792967954	11.344524105576	50.8077241165717	72.9432075402072	87.83729515889	88.6779622586188
223	433.168029785156	393.455047607422	10	2	222	11.1	82.8887939453	-33.33984375	89.3425841521321	81.3005400740685	89.2531803981066	88.0608436454147	89.6146468372281
224	438.401306152344	392.714111328125	10	2	223	11.15	104.665527343759	-14.8187255859398	105.709352671079	116.366247530268	105.203572014763	91.5339600888995	89.8819747480359
225	447.764556884766	392.062896728516	10	2	224	11.2	187.265014648441	-13.0242919921795	187.717388361277	125.287608681393	118.806776989423	99.9975305051477	88.6528345362841
226	457.127807617188	391.411682128906	10	2	225	11.25	187.26501464844	-13.0242919922	187.717388361277	144.080191149071	134.696427713436	106.623342242231	90.033787539631
227	454.939178466797	389.669189453125	10	2	226	11.3	-43.7725830078205	-34.8498535156205	55.9513298611993	159.599419912955	150.690511134918	107.506586625603	87.7784542016196
228	445.837524414062	388.591156005859	10	2	227	11.35	-182.0330810547	-21.5606689453205	183.305496490522	156.313013904777	143.629984703794	107.526508602414	88.3038013653611
229	436.735870361328	387.513122558594	10	2	228	11.4	-182.03308105468	-21.5606689453	183.305496490499	153.026607896605	141.600906501846	108.737802755989	91.3434483605131
230	428.461395263672	385.304107666016	10	2	229	11.45	-165.48950195312	-44.1802978515591	171.28535832039	176.093413588443	142.086657470964	108.354516468017	94.2529057520082
231	420.186920166015	383.095092773437	10	2	230	11.5	-165.48950195314	-44.1802978515807	171.285358320414	143.179778258518	142.572408440083	109.745108150671	100.040975376925
232	411.912445068359	380.886077880859	10	2	231	11.55	-165.48950195312	-44.1802978515602	171.28535832039	123.602393090738	142.069965710999	112.0043658916	99.5649548797068
233	411.199615478516	380.278137207031	10	2	232	11.6	-14.2565917968591	-12.1588134765591	18.7373198408957	127.860301037151	125.799836806722	110.671480516735	99.7549853647695
234	415.467620849609	380.436126708984	10	2	233	11.65	85.3601074218591	3.15979003905909	85.4185706515993	132.118208983561	112.272033497216	108.294908958156	99.8448297978596
235	424.823028564453	382.714080810546	10	2	234	11.7	187.108154296881	45.5590820312409	192.574898052458	108.046517833556	97.9022559466105	103.193397539241	100.322597935042
236	434.178436279297	384.992034912109	10	2	235	11.75	187.10815429688	45.5590820312591	192.574898052461	108.419895354926	84.7937885879062	103.312072550524	99.9113870982256
237	433.027984619141	387.263671875	10	2	236	11.8	-23.0090332031193	45.4327392578205	50.926902570364	100.941673903694	73.3182206482817	103.53187742635	99.3662410254403
238	432.024200439453	387.495513916016	10	2	237	11.85	-20.0756835937602	4.63684082032046	20.6042074477463	67.9442108560695	77.7129763296762	106.444406073099	99.1475011274397
239	430.542175292969	389.385009765625	10	2	238	11.9	-29.6405029296807	37.7899169921795	48.027463395439	37.4693681922516	74.9889114144667	109.356934719847	98.838865919129
240	431.829925537109	389.879364013672	10	2	239	11.95	25.7550048828	9.88708496093977	27.5875828143368	38.5899234630077	64.3001376075173	114.569869414013	98.5409225740144
241	433.582061767578	390.864379882812	10	2	240	12	35.0427246093807	19.7003173828	40.2006847333717	47.0060573044266	64.0517366609646	119.782804108177	98.9661405997524
242	436.147766113281	389.678558349609	10	2	241	12.05	51.3140869140602	-23.7164306640602	56.5296789241448	49.0361489252397	64.9937891417014	111.292614600524	99.5869357844832
243	438.393280029297	387.491973876953	10	2	242	12.1	44.9102783203193	-43.7316894531193	62.6848766548408	60.6560643589651	87.0889753394754	111.449127084124	97.7836099220187
244	441.297210693359	387.322082519531	10	2	243	12.15	58.0786132812398	-3.39782714843977	58.1779214995042	90.6341051296776	106.441835942478	108.15569950682	95.2880310268068
245	444.70947265625	384.731292724609	10	2	244	12.2	68.2452392578205	-51.8157958984409	85.6871599829639	91.397654820395	131.237482881415	100.647665364936	90.8030748491808
246	454.15283203125	385.808013916016	10	2	245	12.25	188.8671875	21.5344238281409	190.090888586934	127.171893374524	154.771819628448	93.1994319542202	87.1127490726086
247	451.942901611328	383.753570556641	10	2	246	12.3	-44.1986083984398	-41.0888671875	60.3474273777321	163.847522959717	149.267008552766	91.2258954252773	87.9922660974827
248	463.994018554688	382.951126098633	10	2	247	12.35	241.0223388672	-16.0488891601608	241.556069425487	201.818901403866	145.185277838572	90.7684936524652	84.1640394411037
249	476.045135498047	382.148681640625	10	2	248	12.4	241.02233886718	-16.0488891601597	241.556069425466	218.909534127218	141.322487599173	88.9399290822685	80.3662267490486
250	462.524093627929	384.793060302734	10	2	249	12.45	-270.42083740236	52.8875732421795	275.544052203709	207.136362285136	136.995193122355	88.7273286800121	76.251268101417
251	449.003051757812	387.437438964844	10	2	250	12.5	-270.42083740234	52.8875732422	275.544052203694	163.19866230262	122.347127247476	88.1871730488335	72.6402488850433
252	449.065338134766	387.4775390625	10	2	251	12.55	1.24572753908069	0.802001953120453	1.48156816732577	118.797452238629	117.458001708853	87.1695056773666	69.4652968037332
253	449.272003173828	386.403869628906	10	2	252	12.6	4.13330078123977	-21.4733886718795	21.8675695129066	72.1714848408448	94.448011965455	84.8957393273021	69.2686187802978
254	449.341369628906	387.37890625	10	2	253	12.65	1.38732910156023	19.5007324218795	19.5500191055093	25.7847203677342	71.4380222220589	82.2811530954571	67.6387773632148
255	447.293151855469	386.829162597656	10	2	254	12.7	-40.9643554687409	-10.9948730468795	42.4142152147881	27.7796411325701	46.2171744786088	78.4127521591207	63.441274112133
256	449.473663330078	386.828887939453	10	2	255	12.75	43.6102294921807	-0.00549316406022626	43.6102298381414	25.6973616282897	21.6025264692194	70.9134255946935	59.3896781328235
257	449.110392252604	387.271769205729	10	2	256	12.8	-7.26542154947992	8.85762532552008	11.4561719915049	24.0785922054888	25.0720028019676	72.4526547686151	58.6231018695197
258	448.74712117513	387.714650472005	10	2	257	12.85	-7.26542154947992	8.85762532552008	11.4561719915049	20.2628641163729	24.606200816032	61.8836728091089	58.3739403599213
259	448.383850097656	388.157531738281	10	2	258	12.9	-7.26542154947992	8.85762532552008	11.4561719915049	17.4203325707046	23.2398185917414	51.3755187782503	58.1249550163174
260	449.178833007812	387.303497314453	10	2	259	12.95	15.8996582031193	-17.0806884765602	23.3355747692084	22.3643644713652	19.8303111958862	37.932666788821	58.3620489466372
261	448.827514648438	388.730773925781	10	2	260	13	-7.02636718747954	28.5455322265602	29.3975721097998	23.5150400037743	19.4797239419112	25.4976936619097	57.7970142300541
262	447.128540039062	389.351501464844	10	2	261	13.05	-33.9794921875205	12.4145507812591	36.1763314948078	22.4010449779939	27.4473078283771	27.6379790069427	56.8198520958396
263	447.937530517578	389.058319091797	10	2	262	13.1	16.1798095703205	-5.86364746093977	17.2095496535505	19.3977582753995	29.3193336527628	27.0881104764714	55.9662201266086
264	447.933410644531	388.764038085938	10	2	263	13.15	-0.0823974609397737	-5.88562011717954	5.88619686260304	21.5391153131177	31.3130153344417	27.1218552196099	55.0084959575285
265	447.797149658203	389.157043457031	10	2	264	13.2	-2.72521972656023	7.86010742186022	8.31914125623643	32.530251185389	29.6481590990332	26.2348828593297	53.3522925399588
266	448.178466796875	391.125671386719	10	2	265	13.25	7.62634277343977	39.3725585937591	40.1043572983908	35.1236273017513	29.3928608546001	25.5799243114268	49.3001734083257
267	452.718658447266	391.512023925781	10	2	266	13.3	90.8038330078205	7.72705078124091	91.1320108561642	40.2249856908895	30.2039552119178	26.0203083137621	48.7828409292804
268	454.223358154297	391.400573730469	10	2	267	13.35	30.0939941406193	-2.22900390624091	30.176430235362	39.8985599226669	29.5700201369107	25.9793870673774	42.9462782047653
269	455.772094726562	391.655944824219	10	2	268	13.4	30.9747314453	5.107421875	31.3929888082942	37.2466063960824	31.0038918474784	27.3099809503662	38.5861318797728
270	455.956268310547	391.934997558594	10	2	269	13.45	3.68347167970001	5.5810546875	6.68701241512364	27.8776592384467	32.6394545227732	27.9967692132622	32.5151550527759
271	457.190643310547	391.407836914062	10	2	270	13.5	24.6875	-10.5432128906398	26.844589665468	24.0164129720702	31.6801246809425	27.4068554112746	25.8063208955261
272	455.172332763672	392.318786621094	10	2	271	13.55	-40.3662109375	18.2189941406398	44.2872750679855	21.7827980040673	24.5933087991472	26.4701985143125	26.1514116924282
273	455.714630126953	392.355072021484	10	2	272	13.6	10.8459472656205	0.725708007799994	10.8701989034794	25.3803491228795	22.6394404819919	27.036700925915	26.2749235172799
274	455.064758300781	393.129852294922	10	2	273	13.65	-12.9974365234398	15.4956054687602	20.2249139682798	26.1136429658026	23.3069465662907	27.7358388195999	26.2401204257959
275	454.198944091797	392.250946044922	10	2	274	13.7	-17.3162841796807	-17.578125	24.6747680091847	21.3089583598477	26.3453793274912	28.291832920797	25.7441983130681
276	455.7158203125	392.413421630859	10	2	275	13.75	30.3375244140602	3.24951171873977	30.5110588800836	21.2624679919137	25.4208499679492	27.6869212219579	25.0706160654109
277	454.7587890625	392.080780029297	10	2	276	13.8	-19.140625	-6.65283203123977	20.2638520382112	24.8310951285141	22.7364418167072	25.1130270899457	25.0671806918167
278	455.140869140625	391.710754394531	10	2	277	13.85	7.6416015625	-7.40051269531932	10.6377470638094	27.310409532103	24.5033817149193	24.0088836004217	25.6131005197479
279	456.815277099609	392.615905761719	10	2	278	13.9	33.4881591796795	18.1030273437591	38.0680496512816	24.7280569700958	24.4677857917214	25.7967449812953	25.9723669497193
280	455.021118164062	392.150390625	10	2	279	13.95	-35.8831787109398	-9.31030273437955	37.0713400271293	24.1639252735667	23.9442113188207	27.0976433167307	25.9178671088415
281	455.733215332031	391.633422851562	10	2	280	14	14.2419433593807	-10.3393554687602	17.5992960700475	27.744295437925	23.6937177629733	26.1149481291424	25.8756236845614
282	456.226440429688	392.352722167969	10	2	281	14.05	9.86450195313978	14.3859863281398	17.4431935555655	24.1044764549288	25.6327453807443	24.6648443779138	25.6009735340066
283	454.799468994141	392.357635498047	10	2	282	14.1	-28.5394287109398	0.0982666015602263	28.5395978856009	20.5780131055384	25.3783267188514	25.4617365580884	26.5849677583454
284	454.856292724609	391.365814208984	10	2	283	14.15	1.13647460935908	-19.8364257812602	19.8689547363006	22.6593785558508	28.2865433963	25.3583856319818	26.617246901807
285	454.296844482422	392.160614013672	10	2	284	14.2	-11.1889648437398	15.8959960937602	19.4390232801776	27.1015654879218	27.8499073059702	25.2535137668065	26.6776121350201
286	452.932739257812	391.844268798828	10	2	285	14.25	-27.2821044922	-6.32690429687955	28.0061233216094	23.0123579997778	26.8090462903356	24.561307819395	27.2062861229768
287	454.914764404297	391.896240234375	10	2	286	14.3	39.6405029297	1.03942871093977	39.6541282159207	32.4686103376712	26.5932469391203	24.1140530698713	27.8830259442706
288	455.212188720703	392.170654296875	10	2	287	14.35	5.94848632812045	5.48828125	8.0935604448807	35.1218015064021	26.4200914012574	25.2468139721185	28.1297834780507
289	451.895904541016	391.646118164062	10	2	288	14.4	-66.3256835937398	-10.4907226562602	67.1502164257678	30.9587140248204	26.2489854722423	24.6347529490725	30.0616425587649
290	453.527008056641	391.762481689453	10	2	289	14.45	32.6220703125	2.32727050782046	32.7049791238317	26.0849283903188	26.5628162147924	23.8389650044207	30.2803331939062
291	453.872344970703	391.862518310547	10	2	290	14.5	6.90673828123977	2.00073242187955	7.19068591370134	29.8278248027371	25.4288978758167	24.3443919578482	29.936993893803
292	454.635162353516	391.909454345703	10	2	291	14.55	15.2563476562602	0.938720703120453	15.2852000434127	20.0293606068133	22.5953607589984	24.7317485537007	29.5928656551041
293	453.325469970703	392.194732666016	10	2	292	14.6	-26.1938476562602	5.70556640626023	26.808042506972	18.0038309231827	25.1153012253857	26.1332345907758	29.5488077222989
294	452.539916992188	391.739562988281	10	2	293	14.65	-15.7110595703	-9.10339355470001	18.1578954461487	19.899081726813	20.982962501845	25.4986549840141	29.8651101780193
295	451.459014892578	391.414001464844	10	2	294	14.7	-21.6180419922	-6.51123046874091	22.5773307056787	19.1057931276779	19.8280227028712	25.0633913492433	30.8813748014069
296	451.928375244141	392.102600097656	10	2	295	14.75	9.38720703126023	13.7719726562409	16.6669399318528	20.4027776480342	21.8797376253608	26.7256510239958	35.07244880923
297	452.454772949219	392.310424804688	10	2	296	14.8	10.5279541015591	4.15649414063978	11.3187570477375	21.9365643968766	22.8702501682811	30.6530247985955	34.7875651817344
298	451.162170410156	391.261505126953	10	2	297	14.85	-25.8520507812591	-20.9783935547	33.2929651087535	21.6522144825596	25.8463777802942	32.2506833556797	35.2657342978478
299	452.434326171875	391.483276367188	10	2	298	14.9	25.4431152343795	4.43542480470001	25.8268291903606	23.8603935239087	24.748324495786	34.3265401362345	35.0140559703781
300	453.462463378906	391.73193359375	10	2	299	14.95	20.5627441406205	4.97314453123977	21.1555811340937	26.6347072088843	23.5639664836941	33.4630230710817	34.6640928488354
301	454.551940917969	390.876159667969	10	2	300	15	21.7895507812591	-17.1154785156205	27.7078351385981	31.2899779125541	28.0224041721749	33.7590396584635	34.5886539353733
302	454.033477783203	392.024017333984	10	2	301	15.05	-10.3692626953193	22.9571533203	25.1903254726155	27.5600845946954	38.7106888381927	34.5208869322944	34.9261781322951
303	451.31494140625	391.243133544922	10	2	302	15.1	-54.3707275390602	-15.6176757812398	56.5693186271025	25.4757184848286	39.3860654859737	33.6358788865094	34.7559556776413
304	451.673065185547	391.266235351562	10	2	303	15.15	7.16247558593977	0.462036132799994	7.17736260106706	32.184414820441	47.670117770624	34.3718347240568	35.375174724772
305	451.694610595703	391.802490234375	10	2	304	15.2	0.430908203120453	10.7250976562602	10.73375058476	50.7866704675011	47.0980234392922	36.5092358360072	35.7337610911049
306	452.629028320312	388.885955810547	10	2	305	15.25	18.6883544921795	-58.3306884765602	61.2513168166602	47.4821530593933	45.6383416915662	45.5835897990649	35.4369370824963
307	456.557922363281	384.470886230469	10	2	306	15.3	78.5778808593807	-88.3013916015602	118.201603707916	67.7801509465526	46.1715236963077	45.4610772935975	35.6058166995816
308	458.277984619141	383.445831298828	10	2	307	15.35	34.4012451172	-20.5010986328193	40.0467315865635	68.7203283937557	41.4253799927246	45.2846546235771	36.8703450197756
309	462.521270751953	386.83935546875	10	2	308	15.4	84.8657226562398	67.8704833984398	108.667352036864	59.0922685626914	43.9953449523276	45.3933589916836	36.1403114653242
310	461.788940429688	387.082794189453	10	2	309	15.45	-14.6466064453	4.86877441406023	15.4346378207754	41.5563769251144	49.4545051883202	45.48922069325	35.3992050129564
311	461.951995849609	386.447845458984	10	2	310	15.5	3.26110839841931	-12.6989746093807	13.1110176613387	35.3686069260559	63.144775425955	44.8329159128984	35.4590804939521
312	463.471252441406	386.303405761719	10	2	311	15.55	30.3851318359409	-2.88879394529999	30.5221455200304	20.2105389581026	52.2114657490023	45.1206077108895	38.035068531094
313	463.906097412109	386.168151855469	10	2	312	15.6	8.69689941405909	-2.705078125	9.10788159127109	30.1886819828847	51.1832437611805	43.3786767645067	39.2528400483947
314	462.600952148438	387.167572021484	10	2	313	15.65	-26.1029052734193	19.9884033203	32.8770121970973	67.1972822892185	43.1166002127433	45.2516944655298	40.0774215706999
315	462.34619140625	390.423889160156	10	2	314	15.7	-5.09521484376023	65.1263427734409	65.325352944686	62.8665545728903	43.8804179472079	46.4041308329665	41.7673540269419
316	453.650146484375	395.171661376953	10	2	315	15.75	-173.9208984375	94.9554443359398	198.154019193008	66.9978805963052	44.0274901342305	44.1482231409968	44.406229756287
317	454.060577392578	395.339508056641	10	2	316	15.8	8.20861816406023	3.35693359376023	8.86850693838909	66.022661467384	44.0696917254714	40.5586086005678	47.1788100577348
318	455.508819580078	394.996856689453	10	2	317	15.85	28.96484375	-6.85302734376023	29.7645117083455	57.572153911531	45.3319735362888	41.4900066838716	47.7501951876075
319	456.791137695312	395.558807373047	10	2	318	15.9	25.6463623046795	11.2390136718795	28.0009165524913	20.8576979792426	46.508043978732	37.954082794414	51.4062724021897
320	455.637725830078	395.581787109375	10	2	319	15.95	-23.0682373046795	0.459594726560226	23.0728151654212	25.2728288780524	43.3537564776127	37.3353869548312	60.0971232564256
321	456.354827880859	395.450134277344	10	2	320	16	14.3420410156193	-2.63305664062045	14.5817395315656	23.6660664762725	25.1516708560387	37.1591213294406	68.6241677605488
322	455.083374023438	394.568511962891	10	2	321	16.05	-25.4290771484193	-17.6324462890591	30.9441614324385	26.9934264900801	28.9057514521332	41.5492501298935	68.6289263437552
323	455.701751708984	393.675109863281	10	2	322	16.1	12.3675537109193	-17.8680419922	21.7306996994459	29.1353590436944	31.7967696065627	44.86980121028	67.638885454007
324	457.825378417969	392.988433837891	10	2	323	16.15	42.4725341797	-13.7335205078	44.6377166215292	29.4456437328348	32.7915653760847	45.783008417343	67.7506693602072
325	456.553283691406	394.099700927734	10	2	324	16.2	-25.4418945312591	22.2253417968591	33.7824779334927	32.5386740262139	30.7903559624546	47.0254722178766	70.4675265021334
326	457.287719726562	393.766082763672	10	2	325	16.25	14.6887207031193	-6.67236328123977	16.1331629772677	39.9274727368529	30.2907525246507	43.228869713509	73.6010929372544
327	454.969360351562	393.667236328125	10	2	326	16.3	-46.3671875	-1.97692871093977	46.4093128993341	38.5897042620893	39.0288085343157	48.8965428218721	74.3068665205785
328	457.902496337891	393.607971191406	10	2	327	16.35	58.6627197265807	-1.18530273437955	58.6746932526408	32.4453528812148	44.4076288842712	50.2157357516379	77.4708907561542
329	456.018096923828	393.830078125	10	2	328	16.4	-37.6879882812602	4.44213867187955	37.9488742477114	31.1358613164665	45.0579728559539	57.4191858126957	76.534747273108
330	456.134979248047	393.731292724609	10	2	329	16.45	2.33764648437955	-1.97570800782046	3.06072102912009	45.5189430424176	50.6971879581406	74.7050258196011	77.2403977889948
331	455.891357421875	394.14404296875	10	2	330	16.5	-4.87243652343977	8.25500488282046	9.58570515352624	48.8877850316894	61.3060685709794	92.4154196081992	77.8820014533568
332	449.975219726562	394.109924316406	10	2	331	16.55	-118.32275390626	-0.682373046879547	118.324721529089	51.5262414498185	68.8873341916111	92.1372449766209	78.339942851578
333	446.7890625	392.083557128906	10	2	332	16.6	-63.7231445312398	-40.52734375	75.518903199	68.9490230350663	68.6347018967131	91.8990941435073	78.8562393312904
334	444.277801513672	392.565338134766	10	2	333	16.65	-50.2252197265602	9.63562011720001	51.1411563383567	91.4762758254923	82.0468062493068	90.2496442548846	78.6809455014959
335	448.581665039062	391.2216796875	10	2	334	16.7	86.0772705078	-26.8731689453205	90.1746289553592	92.2557253408046	118.619695676748	94.5309221713003	78.0209642783619
336	454.484725952148	389.640731811523	10	2	335	16.75	118.06121826172	-31.6189575195403	122.221969105656	88.3816187617367	154.540086691748	103.053962733512	73.5216670255062
337	460.387786865234	388.059783935547	10	2	336	16.8	118.06121826172	-31.6189575195199	122.221969105651	112.567371048795	145.245681418926	108.055124440589	74.1537361331649
338	457.837097167969	389.232635498047	10	2	337	16.85	-51.0137939453	23.45703125	56.1483703036607	168.290368318429	139.390559402744	113.451774828437	74.0632156125277
339	465.321685791016	384.989868164062	10	2	338	16.9	149.691772460941	-84.8553466797	172.069917773649	217.603897558003	135.441315653815	115.115411751802	73.9550450732666
340	446.892715454102	384.367370605469	10	2	339	16.95	-368.57940673828	-12.4499511718602	368.789615303528	198.235637497048	138.36465638446	117.145408623158	73.8806580320836
341	428.463745117188	383.744873046875	10	2	340	17	-368.57940673828	-12.4499511718795	368.789615303529	190.39950004375	144.801856896045	118.604881577273	75.2027440722232
342	427.237182617188	383.419311523438	10	2	341	17.05	-24.53125	-6.51123046873977	25.3806688008718	158.315260258835	147.222914689568	115.130635573263	75.4435894890478
343	427.883483886719	382.869720458984	10	2	342	17.1	12.9260253906193	-10.9918212890807	16.9676830371746	108.438944450491	158.268847760161	112.842677452301	76.402232946304
344	428.401336669922	382.603149414062	10	2	343	17.15	10.3570556640602	-5.33142089843977	11.6487188490736	71.9998162340857	148.184017254297	111.578882585649	77.5701258278576
345	434.369903564453	382.455139160156	10	2	344	17.2	119.37133789062	-2.96020507811932	119.408036261808	96.2101918820876	115.671121569569	109.016456338847	78.0154007754698
346	443.655029296875	383.366027832031	10	2	345	17.25	185.70251464844	18.2177734375	186.593974221501	126.138195476571	82.6696764627982	103.814464337503	78.0263776271091
347	450.130187988281	386.783416748047	10	2	346	17.3	129.50317382812	68.3477783203193	146.432547040881	138.052774249759	85.0155897275989	99.4109294444578	78.200707642164
348	441.850738525391	385.863616943359	10	2	347	17.35	-165.5889892578	-18.3959960937602	166.607701009592	122.903298688647	86.294795501858	97.9106954734176	77.8476487150411
349	438.601348876953	387.320587158203	10	2	348	17.4	-64.9877929687602	29.1394042968807	71.2216127150145	93.3395366915108	87.7164495174826	90.4909043338374	79.0402826232366
350	436.425201416016	387.493835449219	10	2	349	17.45	-43.5229492187398	3.46496582031932	43.6606584562462	73.8209875731103	79.6682562932342	73.056290244566	79.1221488706359
351	434.489105224609	387.392272949219	10	2	350	17.5	-38.7219238281409	-2.03125	38.7751642358204	46.4513955271451	62.827071778962	57.9900685362472	81.0284717283509
352	432.11669921875	387.971069335938	10	2	351	17.55	-47.4481201171795	11.5759277343807	48.8398014488788	37.380124785206	51.5989441993479	58.7499340014746	82.1449262668758
353	430.659454345703	387.670166015625	10	2	352	17.6	-29.1448974609398	-6.01806640626023	29.7597407797657	36.4332138978217	37.5525431866745	60.9053717491007	81.888755559438
354	430.37353515625	386.408905029297	10	2	353	17.65	-5.71838378906023	-25.2252197265602	25.8652590053189	32.3146068664133	32.7977914133775	64.8906074008305	82.0025495644607
355	431.936859130859	387.568267822266	10	2	354	17.7	31.2664794921795	23.1872558593807	38.9261040193245	29.3769008255856	30.441458919563	61.4998793796392	79.7671190202812
356	432.634460449219	386.985321044922	10	2	355	17.75	13.9520263672	-11.6589355468807	18.1821290787785	28.6536908462039	33.3104606096961	52.9987925207062	77.4618916225099
357	434.297393798828	386.597473144531	10	2	356	17.8	33.2586669921807	-7.75695800781932	34.1512712447405	28.2154580415491	32.4842782753503	48.3462908437388	74.6359615725942
358	435.603973388672	386.557708740234	10	2	357	17.85	26.1315917968795	-0.795288085940911	26.143690882857	24.4497039413044	35.5159479963433	42.2435226016453	73.8608663442058
359	436.306610107422	387.510314941406	10	2	358	17.9	14.052734375	19.0521240234409	23.6740949820448	34.306314352979	42.0647652841785	42.9651534946712	69.928963350679
360	436.264831542969	388.514312744141	10	2	359	17.95	-0.835571289060226	20.0799560547	20.097333518101	35.5916557251151	43.3315024660441	41.0988891181135	63.055540599367
361	437.177429199219	391.761779785156	10	2	360	18	18.251953125	64.9493408203	67.4651811371517	42.3782051464828	43.1705132624505	43.4520618794288	53.9718876840907
362	438.609954833984	393.198547363281	10	2	361	18.05	28.6505126953	28.7353515625	40.5779781054209	55.9140725268079	45.0936374881296	49.1592169604891	53.9406653489287
363	441.585296630859	392.785888671875	10	2	362	18.1	59.5068359375	-8.25317382812045	60.0764379896954	62.2133009907839	46.9345020166162	50.9348336665751	54.4619127218761
364	446.113952636719	393.381622314453	10	2	363	18.15	90.5731201172	11.9146728515602	91.3534318836706	52.0347121719219	53.1325155759649	52.4262165432725	55.080673819597
365	448.484802246094	394.398376464844	10	2	364	18.2	47.4169921875	20.3350830078193	51.5934758379811	54.5956192511441	51.756319316664	50.5177817017152	53.6631875883015
366	447.756011962891	394.004089355469	10	2	365	18.25	-14.5758056640591	-7.8857421875	16.5722370428417	51.4907988867496	53.5936631491615	51.1093189075165	50.566052908014
367	449.405517578125	396.102508544922	10	2	366	18.3	32.9901123046795	41.9683837890602	53.3825135015318	50.3509586251219	65.8341556456279	49.8609937007307	48.4729539072417
368	451.249572753906	394.852813720703	10	2	367	18.35	36.8811035156205	-24.9938964843795	44.5523361677229	41.2993376425441	66.3537193368069	49.811037214994	45.6676630064112
369	455.51953125	395.183074951172	10	2	368	18.4	85.3991699218795	6.60522460937955	85.6542305755321	55.1526141264011	62.7876678023666	49.3670223675205	44.331788945119
370	455.806274414062	395.048461914062	10	2	369	18.45	5.73486328123977	-2.69226074220001	6.33537092509219	77.0726920401117	57.7040609373863	53.054790954168	43.408271467181
371	451.564208984375	394.396118164062	10	2	370	18.5	-84.8413085937398	-13.046875	85.8386194621268	81.2166397868642	59.0481245525825	49.9537068319342	42.6544204968604
372	444.105163574219	391.114166259766	10	2	371	18.55	-149.18090820312	-65.6390380859193	162.982903070085	75.2243769796112	54.6283499133318	49.1313966963828	42.3979740269323
373	440.9970703125	392.109588623047	10	2	372	18.6	-62.1618652343795	19.9084472656193	65.2720749014853	74.1087842322285	52.6875724133718	48.0184536946515	42.1484708754459
374	438.418762207031	391.057647705078	10	2	373	18.65	-51.5661621093795	-21.0388183593795	55.6929165392672	62.9436349787639	45.6015291590761	45.2707402383634	42.4813289571233
375	438.407135009766	391.021606445312	10	2	374	18.7	-0.232543945299994	-0.720825195320458	0.757407188178501	32.1840077865519	54.3532625916721	45.8264957969639	42.250105527346
376	439.780090332031	391.627349853516	10	2	375	18.75	27.4591064453	12.1148681640807	30.0128731948038	24.1585050398794	46.3137505147069	48.1333132953217	41.9358037669546
377	439.60546875	391.202606201172	10	2	376	18.8	-3.49243164062045	-8.49487304688068	9.18476710902496	15.9786813385411	32.4286377471378	48.5996169707446	42.0658743397636
378	440.862335205078	391.172454833984	10	2	377	18.85	25.1373291015602	-0.603027343760232	25.1445611681228	34.5977409511156	29.683188052496	49.091803411177	41.7362169742576
379	441.589599609375	391.307464599609	10	2	378	18.9	14.5452880859398	2.7001953125	14.7937980325753	29.6838660506499	27.7538126743603	45.6984243955667	41.486292677835
380	446.03466796875	389.803405761719	10	2	379	18.95	88.9013671875	-30.0811767578	93.8527052510513	32.6732677077236	33.9489306565414	45.7176538162484	41.3097693468629
381	446.062164306641	390.074188232422	10	2	380	19	0.549926757820458	5.41564941406023	5.44349869247507	35.2078710651126	37.2185020380608	41.856779114292	39.9118192178941
382	446.931701660156	390.910705566406	10	2	381	19.05	17.3907470703	16.7303466796807	24.1317753943934	39.5289440101795	42.5708840281574	35.6367310933755	39.5184247050494
383	448.693359375	390.223693847656	10	2	382	19.1	35.2331542968795	-13.740234375	37.8175779550681	33.3001203619673	45.4960344089821	33.3621080843166	38.2328782813902
384	448.296600341797	391.999877929688	10	2	383	19.15	-7.93518066406023	35.5236816406398	36.3991627579097	44.7531380254718	45.7953196320573	32.5364413709741	36.6573237452901
385	445.399922688802	393.199951171875	10	2	384	19.2	-57.9335530598996	24.0014648437398	62.70858700999	52.4685003485913	37.0820450408248	33.9824293529767	36.2870488463967
386	442.503245035807	394.400024414063	10	2	385	19.25	-57.9335530598996	24.0014648437602	62.7085870099978	55.7841977528516	37.399807713877	32.7622886263928	36.2844458007752
387	439.606567382812	395.60009765625	10	2	386	19.3	-57.9335530599008	24.0014648437398	62.708587009991	52.0616952539352	38.8448244396133	34.2707549787965	35.9317350557085
388	437.037811279297	394.706329345703	10	2	387	19.35	-51.3751220703	-17.8753662109398	54.3960649763697	40.8639697196823	37.0410281161372	33.6613967335213	36.125405922263
389	437.332611083984	395.545379638672	10	2	388	19.4	5.89599609373977	16.7810058593795	17.7866502633274	30.0464774022823	37.3190700675879	33.6055629881496	34.1778322955957
390	437.354309082031	395.210083007812	10	2	389	19.45	0.433959960940911	-6.70593261720001	6.7199593387257	25.2211485306352	34.0159280494119	29.5647477395577	34.4701276491017
391	437.600433349609	395.56396484375	10	2	390	19.5	4.92248535155909	7.07763671876023	8.62112542299768	18.2978584794228	28.3060752147247	29.8699316038539	33.0069393200624
392	439.287322998047	394.628112792969	10	2	391	19.55	33.7377929687602	-18.7170410156205	38.5819426517554	22.5764448812405	25.9706259294356	29.905452713716	29.8613891727125
393	440.132904052734	395.141021728516	10	2	392	19.6	16.9116210937398	10.2581787109409	19.779614720308	27.1678863791415	21.8267590580604	28.4473028681289	28.6024455586802
394	441.483947753906	393.722473144531	10	2	393	19.65	27.0208740234409	-28.3709716797	39.1795822724159	26.5656730271672	21.4158063442418	28.0439072522168	28.4524430644112
395	442.967315673828	393.760620117188	10	2	394	19.7	29.6673583984398	0.762939453139779	29.6771668282306	26.7201033282361	22.0474504382906	26.7476018958294	29.7607001190122
396	443.19921875	393.918426513672	10	2	395	19.75	4.63806152343977	3.15612792967954	5.61005866312606	25.355659636698	22.3400554938308	24.4355783062288	30.7321329815203
397	441.259735107422	394.25048828125	10	2	396	19.8	-38.7896728515602	6.64123535156023	39.3540941570999	20.255167807243	20.9660809878188	23.2638531406724	31.2399417721303
398	441.900451660156	394.154479980469	10	2	397	19.85	12.8143310546807	-1.92016601562045	12.9573962626176	16.9270144974397	19.8535776201206	23.159008433349	32.1905153502205
399	442.369140625	394.652465820312	10	2	398	19.9	9.37377929687955	9.95971679686022	13.677123125141	18.1144379604944	18.7687444368457	22.6572401956247	33.2158567573571
400	442.569854736328	394.032318115234	10	2	399	19.95	4.01428222656023	-12.4029541015602	13.0364002792139	15.2120586474014	19.479275742247	23.222601481955	32.8707668036275
401	442.943206787109	393.591918945312	10	2	400	20	7.46704101561932	-8.80798339843977	11.5471759783997	14.3514956035432	20.5650813977329	24.1570995258328	38.2015032406242
402	441.880889892578	394.235595703125	10	2	401	20.05	-21.2463378906193	12.8735351562602	24.842197591635	17.2823210664483	20.5570803519091	24.0860472520495	43.4401406665143
403	441.467071533203	394.109069824219	10	2	402	20.1	-8.2763671875	-2.53051757812045	8.65458104332632	22.0315369870543	24.4912578086375	23.8427830330437	48.3366330283876
404	442.815643310547	393.675476074219	10	2	403	20.15	26.9714355468795	-8.671875	28.3312504396665	23.0157248349713	23.8986740470075	24.3684447578482	51.3353457152612
405	441.019805908203	393.27880859375	10	2	404	20.2	-35.9167480468795	-7.93334960937955	36.7824798822438	25.9021020564168	24.3977525256193	25.5389708850478	51.4507679858753
406	441.749755859375	393.659820556641	10	2	405	20.25	14.5989990234398	7.62023925782046	16.4681152179848	34.6310200137319	25.9741435578347	28.7019773366478	51.2820138864083
407	443.626251220703	393.081115722656	10	2	406	20.3	37.5299072265602	-11.5740966797	39.2740836988625	30.5150270275668	27.2060135162802	28.2091285654641	51.5528770141089
408	441.025756835938	393.355773925781	10	2	407	20.35	-52.0098876953	5.4931640625	52.2991708299019	26.7639680641844	27.8319884459669	30.7196339669197	51.3891323944942
409	441.145721435547	392.987243652344	10	2	408	20.4	2.39929199217954	-7.37060546874091	7.75128550884111	28.9325622806982	29.9681450788508	32.8261505265646	55.7353883325574
410	440.536804199219	393.651824951172	10	2	409	20.45	-12.1783447265602	13.2916259765602	18.0271850653314	28.5099249761435	31.5986660278486	36.1767858676972	60.1013242346676
411	440.051391601562	394.928192138672	10	2	410	20.5	-9.70825195313978	25.52734375	27.311086300554	21.0329568782018	36.8388732755628	46.5330748773945	62.1818184231394
412	439.983703613281	393.071380615234	10	2	411	20.55	-1.35375976561932	-37.1362304687602	37.1608971760893	29.4212631301348	35.861176779019	56.9748286193127	63.5195258409761
413	439.2451171875	392.968505859375	10	2	412	20.6	-14.7717285156205	-2.05749511717954	14.9143303401934	36.4333639915129	36.9480101252019	68.2259631886462	63.9563191595896
414	437.231781005859	394.424499511719	10	2	413	20.65	-40.2667236328205	29.1198730468795	49.6928167685061	44.7451842704274	41.7536270061217	74.6267841783056	63.6597280792076
415	439.217010498047	392.662506103516	10	2	414	20.7	39.7045898437602	-35.2398681640591	53.0876893722216	43.2124285818945	47.9558192097752	76.1539340759211	63.9846494364862
416	442.139984130859	390.842071533203	10	2	415	20.75	58.4594726562398	-36.4086914062602	68.8701876951263	52.863063372202	67.0920061969542	78.1284494665878	64.9543260308365
417	443.492340087891	390.253570556641	10	2	416	20.8	27.0471191406409	-11.7700195312398	29.4971187334253	54.0859908821086	86.7436437223452	79.8419008875454	65.0804017378379
418	446.609832763672	390.760101318359	10	2	417	20.85	62.3498535156193	10.1306152343591	63.1675042917307	59.4782744280375	108.619937931326	79.6192563556395	65.866394892201
419	446.722778320312	387.972015380859	10	2	418	20.9	2.25891113279999	-55.76171875	55.8074543180388	89.4388281234811	119.28542327776	88.8135364694901	66.7786134919155
420	442.785064697266	388.688995361328	10	2	419	20.95	-78.7542724609193	14.3395996093807	80.0491071018663	130.274858862796	120.709202123994	96.9800469873802	68.2202528857294
421	432.766510009766	384.310272216797	10	2	420	21	-200.37109375	-87.5744628906205	218.672956172344	164.376812490449	119.418025657613	100.206537320446	68.1726404899046
422	421.227249145508	382.477752685547	10	2	421	21.05	-230.785217285161	-36.650390625	233.677272429999	184.484855673412	123.822624996072	102.953004429903	68.2123971037439
423	409.68798828125	380.645233154297	10	2	422	21.1	-230.78521728516	-36.650390625	233.677272429998	181.94012981995	122.290502586077	104.069855286135	68.9253255901565
424	401.9443359375	379.574096679688	10	2	423	21.15	-154.873046875	-21.4227294921795	156.347670232853	149.397223191745	135.873445932858	102.951011400567	69.5533685705573
425	398.968200683594	381.147125244141	10	2	424	21.2	-59.5227050781205	31.4605712890602	67.3254778345534	117.370391129348	146.004274764985	102.430327987925	70.5817132132274
426	396.361572265625	380.130340576172	10	2	425	21.25	-52.1325683593795	-20.3356933593807	55.9584230313198	80.2041926817049	133.321068443938	101.206674725025	71.3599833247172
427	392.894378662109	378.905578613281	10	2	426	21.3	-69.3438720703205	-24.4952392578193	73.543112118014	87.2620361923047	119.16236513746	101.951674910212	83.7967903534124
428	395.257965087891	378.535949707031	10	2	427	21.35	47.2717285156409	-7.392578125	47.8462801917838	110.068419710021	99.5197726409453	101.013155817482	95.9079702038317
429	404.545013427734	380.894439697266	10	2	428	21.4	185.740966796859	47.1697998047	191.636887785852	117.244913696131	86.6165995233736	100.731076457266	104.747870246329
430	413.612854003906	380.917449951172	10	2	429	21.45	181.356811523441	0.460205078119316	181.357395423133	120.954339145573	84.1514538518555	100.263719903762	113.330872799915
431	418.204711914062	380.876037597656	10	2	430	21.5	91.8371582031193	-0.828247070319321	91.8408929618732	118.835352600186	82.9953237924375	89.8122061024147	121.68177782262
432	421.728363037109	383.840057373047	10	2	431	21.55	70.4730224609398	59.2803955078193	92.0902393652205	85.9711628544424	80.0807248243518	79.449965588175	129.786437573437
433	423.336791992188	384.779266357422	10	2	432	21.6	32.1685791015807	18.7841796875	37.2513474648494	58.2344879936904	79.7358090488873	69.6246879916668	130.404347491281
434	424.562194824219	385.382415771484	10	2	433	21.65	24.5080566406193	12.0629882812398	27.3159390571353	48.7457338887435	65.5887069816742	64.479952962809	130.863776916835
435	426.480438232422	386.316772460938	10	2	434	21.7	38.3648681640602	18.6871337890807	42.6740211193734	39.2071105031309	54.523165042538	65.0094923505337	132.50048800676
436	428.696319580078	386.44955444336	10	2	435	21.75	44.3176269531205	2.65563964843977	44.397122437139	40.6362654975888	46.3033437608914	64.5915171828467	131.256520575844
437	430.912200927735	386.582336425781	10	2	436	21.8	44.3176269531398	2.65563964842045	44.3971224371572	45.206251108906	39.7375660388899	87.7516798192794	135.003501129103
438	433.128082275391	386.715118408203	10	2	437	21.85	44.3176269531205	2.65563964843977	44.397122437139	50.8118420913856	39.7296033423882	112.196684052024	139.42997348805
439	434.657897949219	384.727355957031	10	2	438	21.9	30.5963134765591	-39.7552490234398	50.1658671137217	43.8609536330393	42.3433064022444	120.682204023169	142.719399262234
440	437.927947998047	386.070373535156	10	2	439	21.95	65.4010009765602	26.8603515625	70.7019760317711	40.2680215746488	45.8675308492119	129.68169861245	144.969387292589
441	437.572723388672	386.396362304688	10	2	440	22	-7.1044921875	6.51977539063978	9.64268014540774	38.8229411871877	46.1877105732559	143.157018324795	140.756994792106
442	438.294372558594	385.289154052734	10	2	441	22.05	14.4329833984398	-22.1441650390807	26.4324621452047	39.4803616955827	95.4226348142071	156.619870716971	136.191906713932
443	436.5341796875	385.885864257812	10	2	442	22.1	-35.2038574218795	11.9342041015602	37.1717204998332	40.9232196070382	144.65755905516	156.738839696427	130.791548826652
444	436.497283935547	388.558258056641	10	2	443	22.15	-0.737915039060226	53.4478759765807	53.4529696556966	48.5144675134724	175.775701064663	158.776542433104	127.360656008105
445	438.143951416016	392.088958740234	10	2	444	22.2	32.9333496093807	70.6140136718591	77.9162655890488	150.577248053765	204.840232182362	162.570648025596	125.982660472659
446	437.773010253906	394.439819335938	10	2	445	22.25	-7.41882324220001	47.0172119140807	47.5989196775786	250.492176923133	240.010692888698	161.306366426663	125.121774805781
447	440.875686645507	367.782455444336	10	2	446	22.3	62.0535278320199	-533.14727783204	536.74636484667	312.071040433744	273.502175395052	168.055327347995	124.432299949674
448	443.978363037109	341.125091552734	10	2	447	22.35	62.0535278320392	-533.14727783204	536.746364846672	368.757244757686	273.748076050466	177.846791158618	123.344371397339
449	437.692260742187	358.063644409179	10	2	448	22.4	-125.72204589844	338.771057128901	361.347287208749	431.506918263924	275.209778463963	184.707722067201	118.883694187693
450	431.406158447266	375.002197265625	10	2	449	22.45	-125.722045898419	338.77105712892	361.34728720876	396.42710273634	279.27376520198	189.675054681416	114.921415000969
451	425.120056152344	391.940750122071	10	2	450	22.5	-125.722045898441	338.77105712892	361.347287208768	297.003975177799	276.425022280071	191.701783481797	112.962430288428
452	418.833953857422	408.879302978516	10	2	451	22.55	-125.72204589844	338.771057128901	361.347287208749	238.348516494183	240.688019881782	192.933847839688	111.317185472038
453	419.276092529297	410.810882568359	10	2	452	22.6	8.8427734375	38.6315917968591	39.6307270539679	189.790285646274	211.036023262076	191.958409661637	110.634129479589
454	419.962982177734	414.144348144531	10	2	453	22.65	13.7377929687398	66.6693115234409	68.0699937906679	121.343126296218	193.639743069739	190.2413590534	111.23853680362
455	419.709716796875	420.066741943359	10	2	454	22.7	-5.06530761717954	118.447875976559	118.556132969218	84.948937027225	174.50987718047	186.955828594784	111.637372179496
456	420.633544921875	419.822479248047	10	2	455	22.75	18.4765625	-4.88525390623977	19.1114904584869	125.068071346353	143.392874074897	185.652032428715	114.192273843703
457	428.149078369141	414.927947998047	10	2	456	22.8	150.31066894532	-97.890625	179.376340863784	148.930969645296	112.365520284324	161.112920080068	117.370712614232
458	440.158416748047	415.146118164062	10	2	457	22.85	240.186767578119	4.36340332029999	240.22639864961	159.229468714666	110.168743272809	134.492058742655	116.747626320041
459	449.349700927734	413.328796386719	10	2	458	22.9	183.82568359374	-36.3464355468602	187.384485285383	165.442621853575	105.272939642838	117.085184352218	115.980321408936
460	457.264221191406	410.222076416016	10	2	459	22.95	158.290405273441	-62.1343994140591	170.048628316067	139.782103541423	94.6378919875883	100.161131389488	114.717657518638
461	459.769317626953	410.084655761719	10	2	460	23	50.1019287109398	-2.74841308594091	50.1772561530327	95.2694151992645	94.87904257736	82.7678422520606	115.333080114716
462	462.240814208984	410.727325439453	10	2	461	23.05	49.4299316406193	12.8533935546807	51.0737493030207	61.6149096403789	81.5378202783529	66.0145002271042	116.04641086256
463	463.088287353516	410.975799560547	10	2	462	23.1	16.9494628906409	4.96948242187955	17.6629569388193	30.0463152605105	57.9480942232337	64.5294192627505	118.01662754426
464	462.192047119141	410.644256591797	10	2	463	23.15	-17.9248046875	-6.630859375	19.1119574909544	24.3154633011447	40.5306256346958	63.7005311741362	118.230804606172
465	462.678863525391	410.276214599609	10	2	464	23.2	9.736328125	-7.36083984376023	12.2056564167256	23.2935370152833	25.8123855985054	60.7040963333951	118.608396423928
466	461.659576416016	410.621398925781	10	2	465	23.25	-20.3857421875	6.90368652344091	21.5229963562037	20.6267732472029	22.1428104292246	67.0781812607436	119.001877095273
467	459.587677001953	409.626922607422	10	2	466	23.3	-41.4379882812602	-19.8895263671807	45.9641178737136	19.4463416290127	19.6634801698845	66.6860978804688	107.166671637391
468	459.37158203125	409.639434814453	10	2	467	23.35	-4.32189941406023	0.250244140620453	4.3291380984174	21.5784559365002	18.890095252692	55.6484614814647	95.3314661795079
469	459.267974853516	408.987121582031	10	2	468	23.4	-2.07214355467954	-13.0462646484398	13.2097994000034	19.9701575573046	22.1281227054348	47.2529207506712	88.062577030084
470	458.1591796875	408.708312988281	10	2	469	23.45	-22.1759033203205	-5.576171875	22.8662279541629	16.0334233244858	26.7703006792019	39.7602603558609	79.9056807862191
471	457.531860351562	408.954986572266	10	2	470	23.5	-12.5463867187602	4.93347167970001	13.4815044602257	17.1534172581811	39.2773199441272	38.9643767476344	71.9150558602309
472	458.843688964844	408.879089355469	10	2	471	23.55	26.2365722656398	-1.51794433594091	26.2804467096196	24.8099037818569	51.8343754825846	39.1589738854315	63.1406320645265
473	458.399871826172	408.656616210938	10	2	472	23.6	-8.87634277343977	-4.44946289061932	9.92910776689401	31.9621454219036	53.3488287396956	44.0748454268828	63.3635431448034
474	455.833923339844	408.445587158203	10	2	473	23.65	-51.3189697265602	-4.22058105470001	51.4922320183821	58.5844823309499	53.9752158666466	46.220250158943	62.2981636021102
475	453.956695556641	406.194152832031	10	2	474	23.7	-37.5445556640591	-45.0286865234398	58.6274361543965	87.6353276406835	53.7081351132164	50.2609642530724	59.6485889804088
476	447.175384521484	403.412475585938	10	2	475	23.75	-135.626220703141	-55.6335449218602	146.593189005457	89.54424022121	55.7859430660441	52.3517217618304	60.418700846461
477	439.285430908203	400.049591064453	10	2	476	23.8	-157.799072265619	-67.2576904297	171.534673258288	83.1405279514364	58.6544676009784	53.2204231947136	56.8943184773339
478	438.371215820312	399.71452331543	10	2	477	23.85	-18.2843017578205	-6.70135498046079	19.4736706695267	75.4541248045292	69.2595956010736	56.170873616361	51.9833545404888
479	437.457000732422	399.379455566406	10	2	478	23.9	-18.2843017578	-6.70135498047898	19.4736706695137	52.9874038011383	70.3123776124512	59.0399697079505	47.9628912418233
480	438.197998046875	398.693481445312	10	2	479	23.95	14.8199462890602	-13.7194824218807	20.1954204198606	29.6736075612732	73.751627826943	59.6502301829504	45.9153854169554
481	437.867614746094	397.012664794922	10	2	480	24	-6.60766601562045	-33.6163330078	34.259583988503	48.9749509809371	65.4261235795336	61.0622694684012	47.273703661965
482	436.870300292969	399.573608398438	10	2	481	24.05	-19.9462890625	51.2188720703205	54.9656920589622	57.4842272734661	54.6064709068426	60.2667639019488	48.7338753732908
483	436.891479492188	405.372589111328	10	2	482	24.1	0.423583984380684	115.9796142578	115.980387767846	72.0491308493568	58.9929184930264	62.1976670268563	50.2250554894378
484	433.8740234375	406.087554931641	10	2	483	24.15	-60.3491210937602	14.2993164062602	62.0200521321587	77.8648433579289	64.1047235492544	60.8957960300843	52.0461548254435
485	429.46630859375	407.572082519531	10	2	484	24.2	-88.154296875	29.6905517578	93.0199382993143	79.539334252412	65.5923252526844	58.5930816274225	52.3314043686147
486	427.199930826823	409.784057617187	10	2	485	24.25	-45.3275553385402	44.2395019531193	63.3381465313634	69.0108860051157	66.3385958707583	53.7592204321784	52.2005578051997
487	424.933553059896	411.996032714844	10	2	486	24.3	-45.3275553385402	44.2395019531398	63.3381465313777	70.7252198250427	61.8790602029192	47.1025390741989	52.1549674005787
488	422.667175292969	414.2080078125	10	2	487	24.35	-45.3275553385402	44.2395019531205	63.3381465313642	59.135519656012	55.135738452639	48.318247599513	54.6268893772321
489	422.318267822266	417.720306396484	10	2	488	24.4	-6.97814941405909	70.2459716796795	70.5917212317937	54.8123483835878	51.4792144477174	48.6728617329753	58.3874223680267
490	420.864227294922	418.700500488281	10	2	489	24.45	-29.0808105468807	19.6038818359409	35.0714374541606	44.2187861534264	43.434535427902	52.0705104780499	60.1546462968635
491	421.448181152344	416.697784423828	10	2	490	24.5	11.6790771484398	-40.0543212890602	41.7222901692425	41.2605909001623	42.0923172848231	55.5830305762957	62.468188553707
492	421.966247558594	416.676177978516	10	2	491	24.55	10.361328125	-0.432128906239768	10.3703353805711	32.233209070392	39.5986072415552	58.3087768611501	64.4593118704425
493	421.32421875	419.01708984375	10	2	492	24.6	-12.8405761718795	46.8182373046795	48.5471702650435	27.733551199792	37.6435767059996	56.3752655519927	66.3401427699636
494	422.417266845703	419.669097900391	10	2	493	24.65	21.8609619140602	13.0401611328205	25.4548120829425	29.3722861860585	33.2409999166963	57.8720594919441	66.897339323254
495	422.589141845703	420.273803710938	10	2	494	24.7	3.4375	12.0941162109398	12.5731481011605	34.9784283296841	38.5486957034154	54.4018444841569	66.6572645417113
496	422.479248046875	417.780426025391	10	2	495	24.75	-2.19787597656023	-49.8675537109398	49.9159651005748	34.0265625118369	44.827465281833	52.049393848569	63.6217286697934
497	423.175811767578	419.569671630859	10	2	496	24.8	13.9312744140602	35.7849121093591	38.401046098699	34.2487907630005	54.738493519381	51.0895116064438	60.0751193968698
498	422.954040527344	417.391540527344	10	2	497	24.85	-4.43542480468068	-43.5626220703	43.7878411758077	49.3638402070387	57.6147926513465	53.0829051381031	61.0509735482571
499	422.346496582031	418.57275390625	10	2	498	24.9	-12.1508789062591	23.6242675781205	26.5659533387606	60.2826443776075	64.2649045361707	57.7348750281029	61.2253266963249
500	425.195922851562	415.210296630859	10	2	499	24.95	56.9885253906193	-67.2491455078205	88.1483953213515	74.498558709078	65.3691535404118	60.6590624107766	61.4446151953157
501	427.589233398438	410.565093994141	10	2	500	25	47.8662109375205	-92.9040527343591	104.509985953419	81.2030227908561	62.0064704123148	63.8741076390127	61.7286530294455
502	422.58251953125	408.351989746094	10	2	501	25.05	-100.13427734376	-44.2620849609409	109.480617756051	94.281018309341	62.5804159713324	68.6518598389362	60.7170083562255
503	419.308258056641	406.297393798828	10	2	502	25.1	-65.4852294921795	-41.0919189453193	77.310161584698	81.3744668737848	68.5222335702067	70.4826185130709	58.3970564141921
504	416.932952880859	402.360687255859	10	2	503	25.15	-47.5061035156409	-78.7341308593807	91.955930931185	63.730296447022	82.2287501395095	72.8988826164236	57.2969407955405
505	416.027893066406	401.602325439453	10	2	504	25.2	-18.1011962890591	-15.1672363281193	23.6156381435706	50.6622732335867	82.7694291181379	74.7214474560002	55.6143796272322
506	416.804077148438	401.355590820312	10	2	505	25.25	15.5236816406398	-4.93469238282046	16.2891338196051	55.8414443495573	82.9207499961924	73.4842369074085	54.4824432970017
507	417.885833740234	399.431854248047	10	2	506	25.3	21.6351318359193	-38.4747314453	44.1405016888749	70.176481969678	82.5652261584913	73.0476997195406	53.3344346172256
508	422.98193359375	400.243316650391	10	2	507	25.35	101.92199707032	16.2292480468807	103.206017164551	84.164391362491	83.3504443747954	73.7836994970013	51.8976877198954
509	430.414611816406	396.823791503906	10	2	508	25.4	148.65356445312	-68.3905029297	163.631119031789	102.111203545363	81.5328606966766	73.7777916596744	50.861920170076
510	434.728668212891	398.632202148438	10	2	509	25.45	86.2811279297	36.1682128906398	93.5551851076353	114.468179083396	84.0737413715886	70.8187199125816	50.6716166857432
511	439.073089599609	401.670013427734	10	2	510	25.5	86.8884277343591	60.7562255859193	106.023194733964	110.859444400033	84.9620034025022	67.8742754825952	50.2738686820334
512	441.589263916016	406.330413818359	10	2	511	25.55	50.3234863281409	93.2080078125	105.92537937904	92.8892394236751	83.5149834677488	63.1252398513008	50.6737996045204
513	438.613342285156	409.3759765625	10	2	512	25.6	-59.5184326172	60.9112548828205	85.1623437477392	83.9830913806863	79.0451654237959	60.4188472763915	50.0932544781818
514	434.997894287109	410.108978271484	10	2	513	25.65	-72.3089599609409	14.6600341796795	73.7800941499964	67.8128032596417	65.3268331798394	56.721822099137	49.7824510178369
515	433.044464111328	411.589721679688	10	2	514	25.7	-39.0686035156193	29.6148681640807	49.0244448926915	52.5617878521018	58.8680107070254	56.8269147703076	51.8557636207569
516	434.152557373047	412.1865234375	10	2	515	25.75	22.1618652343795	11.9360351562398	25.1717541287411	47.2308864475583	52.8278009689981	56.9154927454344	53.6855445946007
517	433.563049316406	413.547882080078	10	2	516	25.8	-11.7901611328193	27.2271728515602	29.6703023413409	37.7644269360037	43.6852535441103	55.5793576280074	55.0888493626308
518	435.909759521484	415.294555664062	10	2	517	25.85	46.9342041015591	34.9334716796795	58.5078367250215	33.7529300333644	37.4872501779875	50.7124703016876	56.3574842537332
519	436.540466308594	414.132263183594	10	2	518	25.9	12.6141357422	-23.2458496093602	26.4477965922237	37.8427986783544	31.9107835015974	43.9889653120492	58.0566663407622
520	436.353881835938	412.695983886719	10	2	519	25.95	-3.73168945311932	-28.7255859375	28.9669603794948	34.8087192361187	29.5800881690265	40.6841709607097	58.216287378226
521	434.794403076172	414.360687255859	10	2	520	26	-31.1895751953205	33.2940673828	45.6210973536913	27.7436139084167	28.8689820883666	36.673629725054	57.6145670610288
522	434.070526123047	414.320434570312	10	2	521	26.05	-14.4775390625	-0.805053710939774	14.4999051301624	26.0571400671911	27.6437317882659	32.6957393701047	63.5321486055131
523	433.112945556641	414.973571777344	10	2	522	26.1	-19.1516113281193	13.0627441406398	23.1823100865114	25.4072463046886	22.3797751795793	29.7038904432927	70.2539915542807
524	433.290557861328	414.090484619141	10	2	523	26.15	3.55224609373977	-17.6617431640591	18.0154273860954	19.8951654983789	22.651097444259	26.6660194192501	76.6096902693866
525	432.731384277344	412.932556152344	10	2	524	26.2	-11.1834716796807	-23.1585693359409	25.7174915669822	20.4787443404131	22.5003312143941	28.9900797855136	84.6738963041828
526	431.828491210938	412.916564941406	10	2	525	26.25	-18.0578613281193	-0.319824218759095	18.0606933221428	17.015936450742	20.51945848111	33.8868522817929	107.027564547023
527	432.696533203125	412.986938476562	10	2	526	26.3	17.3608398437398	1.40747070311932	17.4177993403335	19.2450548213269	21.7062251960992	37.129999005721	128.684948593132
528	432.701843261719	412.693572998047	10	2	527	26.35	0.106201171879547	-5.86730957029999	5.86827063815589	19.5934161240996	21.920530708598	38.9312690104651	131.646896352245
529	433.761291503906	413.6953125	10	2	528	26.4	21.1889648437409	20.0347900390602	29.1610192390204	21.1437514638412	21.4212553369029	42.33554102185	130.678388051676
530	434.369384765625	414.92626953125	10	2	529	26.45	12.1618652343795	24.619140625	27.4592980808457	22.9337060517853	28.4000714020007	45.6138548438703	131.155019341707
531	435.437225341797	414.201416015625	10	2	530	26.5	21.3568115234398	-14.4970703125	25.8123700208504	26.825124966454	38.9047224752192	47.3548586394625	130.096174485652
532	436.605651855469	414.812072753906	10	2	531	26.55	23.3685302734398	12.2131347656205	26.3675722800541	23.5974558524788	46.6162662231761	63.9390573597255	130.934815482191
533	437.441955566406	413.861267089844	10	2	532	26.6	16.7260742187409	-19.0161132812409	25.3253652114992	37.2067266799017	55.4827628413508	80.0891358321699	NA
534	436.971618652344	413.410980224609	10	2	533	26.65	-9.40673828124091	-9.00573730470001	13.0226736691445	56.6656934865972	62.0199845994409	96.4975584396362	NA
535	435.640686035156	408.824920654297	10	2	534	26.7	-26.6186523437591	-91.7211914062398	95.5056522179603	70.2988263945668	68.7273784733466	112.520877838058	NA
536	429.767852783203	406.981475830078	10	2	535	26.75	-117.45666503906	-36.8688964843795	123.107204054328	84.1404007162477	74.1902587978149	157.139636348612	NA
537	425.124855041504	406.096092224121	10	2	536	26.8	-92.8599548339798	-17.7076721191406	94.5332368199025	100.442513346403	106.171889523352	201.790539558257	NA
538	420.481857299805	405.210708618164	10	2	537	26.85	-92.859954833981	-17.7076721191395	94.5332368199034	100.248030266791	138.257740955742	212.581322402802	NA
539	415.838859558105	404.325325012207	10	2	538	26.9	-92.8599548339992	-17.7076721191406	94.5332368199215	91.7148241090326	171.57386154237	217.367810791303	NA
540	411.195861816406	403.43994140625	10	2	539	26.95	-92.8599548339798	-17.7076721191395	94.5332368199023	142.044952652137	196.641684274116	221.625867722704	NA
541	410.427886962891	407.388000488281	10	2	540	27	-15.3594970703	78.9611816406205	80.4411732655337	192.375081195236	275.374550222005	223.51871924625	NA
542	413.025825500489	390.274879455566	10	2	541	27.05	51.9587707519599	-342.2624206543	346.183879535423	242.705209738336	356.964812893337	229.173891594277	NA
543	415.623764038086	373.161758422852	10	2	542	27.1	51.9587707519395	-342.26242065428	346.183879535399	293.03533828144	369.679881964254	NA	NA
544	418.221702575684	356.048637390137	10	2	543	27.15	51.9587707519599	-342.2624206543	346.183879535423	459.034276334977	372.715636983165	NA	NA
545	420.819641113281	338.935516357422	10	2	544	27.2	51.9587707519406	-342.2624206543	346.18387953542	571.884673134538	374.524356972061	NA	NA
546	403.456420898438	381.015823364258	10	2	545	27.25	-347.26440429686	841.60614013672	910.435863533221	546.984682733272	372.847179694685	NA	NA
547	386.093200683594	423.096130371094	10	2	546	27.3	-347.264404296881	841.60614013672	910.435863533228	502.726064227994	352.175893665203	NA	NA
548	393.907989501953	415.235565185547	10	2	547	27.35	156.295776367181	-157.21130371094	221.683927529068	456.013375662682	NA	NA	NA
549	395.962249755859	409.338592529297	10	2	548	27.4	41.0852050781193	-117.939453125	124.890787009031	286.660083054392	NA	NA	NA
550	400.412078857422	405.887878417969	10	2	549	27.45	88.9965820312602	-69.0142822265602	112.620436708859	132.467114195867	NA	NA	NA
551	403.073364257812	404.140869140625	10	2	550	27.5	53.2257080078	-34.9401855468795	63.6694004917743	NA	NA	NA	NA
552	410.027923583984	404.655181884766	10	2	551	27.55	139.09118652344	10.2862548828205	139.471019240603	NA	NA	NA	NA
553	NA	NA	10	2	552	27.6	NA	NA	NA	NA	NA	NA	NA
554	NA	NA	10	2	553	27.65	NA	NA	NA	NA	NA	NA	NA
555	NA	NA	10	2	554	27.7	NA	NA	NA	NA	NA	NA	NA
556	NA	NA	10	2	555	27.75	NA	NA	NA	NA	NA	NA	NA
557	NA	NA	10	2	556	27.8	NA	NA	NA	NA	NA	NA	NA
558	NA	NA	10	2	557	27.85	NA	NA	NA	NA	NA	NA	NA
559	NA	NA	10	2	558	27.9	NA	NA	NA	NA	NA	NA	NA
560	NA	NA	10	2	559	27.95	NA	NA	NA	NA	NA	NA	NA
561	NA	NA	10	2	560	28	NA	NA	NA	NA	NA	NA	NA
562	NA	NA	10	2	561	28.05	NA	NA	NA	NA	NA	NA	NA
563	NA	NA	10	2	562	28.1	NA	NA	NA	NA	NA	NA	NA
564	NA	NA	10	2	563	28.15	NA	NA	NA	NA	NA	NA	NA
565	NA	NA	10	2	564	28.2	NA	NA	NA	NA	NA	NA	NA
566	NA	NA	10	2	565	28.25	NA	NA	NA	NA	NA	NA	NA
567	NA	NA	10	2	566	28.3	NA	NA	NA	NA	NA	NA	NA
568	NA	NA	10	2	567	28.35	NA	NA	NA	NA	NA	NA	NA
569	NA	NA	10	2	568	28.4	NA	NA	NA	NA	NA	NA	NA
570	NA	NA	10	2	569	28.45	NA	NA	NA	NA	NA	NA	NA
571	NA	NA	10	2	570	28.5	NA	NA	NA	NA	NA	NA	NA
572	NA	NA	10	2	571	28.55	NA	NA	NA	NA	NA	NA	NA
573	NA	NA	10	2	572	28.6	NA	NA	NA	NA	NA	NA	NA
574	NA	NA	10	2	573	28.65	NA	NA	NA	NA	NA	NA	NA
575	NA	NA	10	2	574	28.7	NA	NA	NA	NA	NA	NA	NA
576	NA	NA	10	2	575	28.75	NA	NA	NA	NA	NA	NA	NA
577	NA	NA	10	2	576	28.8	NA	NA	NA	NA	NA	NA	NA
578	NA	NA	10	2	577	28.85	NA	NA	NA	NA	NA	NA	NA
579	NA	NA	10	2	578	28.9	NA	NA	NA	NA	NA	NA	NA
580	NA	NA	10	2	579	28.95	NA	NA	NA	NA	NA	NA	NA
581	NA	NA	10	2	580	29	NA	NA	NA	NA	NA	NA	NA
582	NA	NA	10	2	581	29.05	NA	NA	NA	NA	NA	NA	NA
583	NA	NA	10	2	582	29.1	NA	NA	NA	NA	NA	NA	NA
584	NA	NA	10	2	583	29.15	NA	NA	NA	NA	NA	NA	NA
585	NA	NA	10	2	584	29.2	NA	NA	NA	NA	NA	NA	NA
586	NA	NA	10	2	585	29.25	NA	NA	NA	NA	NA	NA	NA
587	NA	NA	10	2	586	29.3	NA	NA	NA	NA	NA	NA	NA
588	NA	NA	10	2	587	29.35	NA	NA	NA	NA	NA	NA	NA
589	NA	NA	10	2	588	29.4	NA	NA	NA	NA	NA	NA	NA
590	NA	NA	10	2	589	29.45	NA	NA	NA	NA	NA	NA	NA
591	NA	NA	10	2	590	29.5	NA	NA	NA	NA	NA	NA	NA
592	NA	NA	10	2	591	29.55	NA	NA	NA	NA	NA	NA	NA
593	NA	NA	10	2	592	29.6	NA	NA	NA	NA	NA	NA	NA
594	NA	NA	10	2	593	29.65	NA	NA	NA	NA	NA	NA	NA
595	NA	NA	10	2	594	29.7	NA	NA	NA	NA	NA	NA	NA
596	NA	NA	10	2	595	29.75	NA	NA	NA	NA	NA	NA	NA
597	NA	NA	10	2	596	29.8	NA	NA	NA	NA	NA	NA	NA
598	NA	NA	10	2	597	29.85	NA	NA	NA	NA	NA	NA	NA
599	NA	NA	10	2	598	29.9	NA	NA	NA	NA	NA	NA	NA
600	NA	NA	10	2	599	29.95	NA	NA	NA	NA	NA	NA	NA
601	NA	NA	10	2	600	30	NA	NA	NA	NA	NA	NA	NA
