# Supplementary material for: An automated feeding system for the African killifish reveals the impact of diet on lifespan and allows scalable assessment of associative learning
Source: eLife. 2022 Nov 10;11:e69008. doi: 10.7554/eLife.69008 (PMC9788828; doi:10.7554/eLife.69008)
Supplement: Figure 6—source data 3. [file elife-69008-fig6-data3.zip › Filtered and Interpolated Trajectories with Kinematics/t4_REC000 DLC_likelihood-euclidean-filtered_splines-interpolated_kinematics_02_resnet50_TrainAllTheThingsJun28shuffle1_1030000.csv]

	x2	y2	fishnum	recording_num	bodyparts_coords	seconds	velocity_x	velocity_y	velocity_xy	velocity_xy_5frame	velocity_xy_10frame	velocity_xy_20frame	velocity_xy_40frame
1	-2526.05752360007	-2117.13054146631	4	0	0	0	0	0	0	NA	NA	NA	NA
2	-2350.21676030712	-1936.68831450244	4	0	1	0.05	3516.815265859	3608.8445392774	5039.02257614026	NA	NA	NA	NA
3	-2182.2827066072	-1764.69193846494	4	0	2	0.1	3358.6810739984	3439.92752075	4807.68550394556	3757.73129770796	NA	NA	NA
4	-2022.07974795383	-1600.95353608625	4	0	3	0.15	3204.0591730674	3274.7680475738	4581.49549273244	4586.64293714565	NA	NA	NA
5	-1869.43226980051	-1445.28523009883	4	0	4	0.2	3052.9495630664	3113.3661197484	4360.45291572155	4365.60078616871	3745.54759769342	NA	NA
6	-1724.16465760075	-1297.49914323513	4	0	5	0.25	2905.3522439952	2955.721737274	4144.55819718845	4149.70655388671	4059.77981634913	NA	NA
7	-1586.10129680807	-1157.4073982276	4	0	6	0.3	2761.2672158536	2801.8349001506	3933.81182125554	3938.96073515864	3851.61033607629	NA	NA
8	-1455.06657287596	-1024.82211780871	4	0	7	0.35	2620.6944786422	2651.7056083778	3728.21434253558	3733.36389767888	3648.59045191143	NA	NA
9	-1330.88487125795	-899.555424710891	4	0	8	0.4	2483.6340323602	2505.33386195638	3527.76639909207	3532.91669555261	3450.72092653303	NA	NA
10	-1213.38057740754	-781.419441666606	4	0	9	0.45	2350.0858770082	2362.7196608857	3332.46872832278	3337.61988598387	3258.00265001478	3058.63591425427	NA
11	-1102.37807677824	-670.226291408307	4	0	10	0.5	2220.050012586	2223.86300516598	3142.32218655709	3147.47434993615	3070.43666718512	3134.86185192127	NA
12	-997.701754823554	-565.788096668447	4	0	11	0.55	2093.52643909372	2088.7638947972	2957.3277734118	2962.48111790743	2888.02421233139	2952.46927687597	NA
13	-899.175996997001	-467.916980179477	4	0	12	0.6	1970.51515653106	1957.4223297794	2777.48666229698	2782.64140235067	2710.76675366298	2775.2358290455	NA
14	-806.625188752086	-376.425064673851	4	0	13	0.65	1851.0161648983	1829.83831011252	2602.80023894848	2607.95663881764	2538.66605090642	2603.1644057226	NA
15	-719.873715542319	-291.124472884022	4	0	14	0.7	1735.02946419534	1706.01183579658	2433.27015053898	2438.42853867891	2371.72423081512	2436.25867615613	NA
16	-638.74596282121	-211.827327542441	4	0	15	0.75	1622.55505442218	1585.94290683162	2268.89836889194	2274.05915738981	2209.9438874934	2274.52336510444	NA
17	-563.066316042267	-138.345751381562	4	0	16	0.8	1513.59293557886	1469.63152321758	2109.68727271818	2114.85098390541	2053.32821767565	2117.96467555657	NA
18	-492.659160659001	-70.4918671338381	4	0	17	0.85	1408.14310766532	1357.07768495448	1955.63975585146	1960.80705927957	1901.88120617957	1966.5909397974	NA
19	-427.348882124921	-8.07779753172133	4	0	18	0.9	1306.2055706816	1248.28139204234	1806.75937152649	1811.93113616917	1755.60788491217	1820.41366135987	NA
20	-366.959865893536	49.0843346923355	4	0	19	0.95	1207.7803246277	1143.24264448114	1663.0505274098	1668.2278966724	1614.51470229748	1679.44926036218	1827.29278330471
21	-311.316497418355	101.18240680588	4	0	20	1	1112.86736950362	1041.96144227089	1524.51875333993	1529.70325496934	1478.61006302375	1543.72216179642	1832.30193028854
22	-260.243162152889	148.404296076458	4	0	21	1.05	1021.46670530932	944.43778541156	1391.1710752343	1396.36478591894	1347.90513878175	1413.27063513329	1712.01758168725
23	-213.564245550646	190.937879771618	4	0	22	1.1	933.57833204486	850.6716739032	1263.01654733615	1268.2223453154	1222.41512593183	1288.1587575249	1598.10001120227
24	-171.104133065136	228.971035158908	4	0	23	1.15	849.2022497102	760.6631077458	1140.06702627449	1145.28898987834	1102.16127181331	1168.50330902914	1490.31078246616
25	-132.687210149869	262.691639505873	4	0	24	1.2	768.33845830534	674.4120869393	1022.3383243921	1027.5823808911	987.174289909246	1054.53979613075	1388.40557141066
26	-98.1378622583533	292.287570080062	4	0	25	1.25	690.986957830314	591.918611483779	909.851976154626	915.126996894316	877.500436099431	946.78200191867	1292.13293860813
27	-67.2804748440993	317.946704149022	4	0	26	1.3	617.14774828508	513.182681379201	802.638030298148	807.957757707693	773.213052590926	846.230178805296	1201.22435442503
28	-39.9394333606161	339.8569189803	4	0	27	1.35	546.820829669664	438.20429662556	700.739627352215	706.126234503096	674.436308870225	754.006064722681	1115.40665125085
29	-15.9391232614132	358.206091841444	4	0	28	1.4	480.006201984058	366.98345722288	604.220830341372	609.711882320527	581.398733146113	670.600667498234	1034.40634626178
30	4.89607	373.1821	4	0	29	1.45	416.703865228264	299.52016317112	513.180708369118	518.843724290747	494.564889964013	595.949652355152	957.950052930306
31	22.741760970114	384.972820723516	4	0	30	1.5	356.91381940228	235.81441447032	427.78021524178	433.745620846133	414.953940813586	529.742008655804	885.764981002738
32	37.7735641954193	393.766131279539	4	0	31	1.55	300.636064506106	175.86621112046	348.297240149252	354.839708584534	344.555218828842	471.565886498532	817.579738759354
33	50.1670942224065	399.749908935617	4	0	32	1.6	247.870600539744	119.675553121559	275.249110129142	283.003545424929	285.597003513537	420.964193359049	753.125932840294
34	60.0979655975662	403.112030959296	4	0	33	1.65	198.617427503194	67.2424404735807	209.691269033381	220.195999306646	239.040063183154	377.45715920971	692.142034027322
35	67.7417928673888	404.040374618124	4	0	34	1.7	152.876545396452	18.56687317656	153.999892571092	170.266713366937	204.725014801057	340.552466665196	634.385075229895
36	73.274190578365	402.722817179649	4	0	35	1.75	110.647954219524	-26.3511487695007	113.742484650364	137.44838618094	181.983581212178	309.742512111819	579.679563788038
37	76.8707732769853	399.347235911417	4	0	36	1.8	71.9316539724062	-67.5116253646399	98.6508104507078	123.240417781773	169.918720406138	284.48403329349	528.952454790704
38	78.7071555097402	394.101508080976	4	0	37	1.85	36.727644655098	-104.91455660882	111.157474199158	126.446484177185	167.492077847873	264.222362704291	483.814090838656
39	78.9589518231203	387.173510955873	4	0	38	1.9	5.03592626760195	-138.55994250206	138.651427037542	143.77116311771	173.515585273307	248.399031163697	439.675187443483
40	77.8017767636161	378.751121803655	4	0	39	1.95	-23.143501190084	-168.44778304436	170.030224548152	169.570727445339	186.54004336638	236.450845498429	399.189936489036
41	75.4112448777181	369.02221789187	4	0	40	2	-47.81063771796	-194.5780782357	200.365879352988	197.535769514806	204.531083410052	227.807800209058	362.501964629589
42	71.962970711917	358.174676488064	4	0	41	2.05	-68.9654833160222	-216.95082807612	227.648632088855	223.79075276484	224.412847758137	221.888842385418	328.924568655798
43	67.6325688127033	346.396374859786	4	0	42	2.1	-86.6080379842739	-235.566032565559	250.982684546491	246.633602555575	242.847721895044	218.09310815569	297.742492903625
44	62.5956537265674	333.875190274582	4	0	43	2.15	-100.738301722718	-250.423691704081	269.926343287716	265.291003702394	257.757999144241	215.780759025501	270.019069009754
45	57.0278400000001	320.799	4	0	44	2.2	-111.356274531346	-261.52380549164	284.244473501825	279.254968070935	268.1766761958	214.230354329041	245.733276126956
46	51.1049248398706	307.364003970755	4	0	45	2.25	-118.45830320259	-268.6999205849	293.652885087084	288.159674275283	273.632019205939	212.577125657407	224.347839076196
47	45.0034360945646	293.799692790235	4	0	46	2.3	-122.02977490612	-271.2862236104	297.468453931556	291.725245523642	273.858964364699	211.674730776111	205.494350384757
48	38.9000842728466	280.343879728997	4	0	47	2.35	-122.06703643436	-269.116261224759	295.506215568235	289.719749836025	268.694138463506	213.622116954631	189.348878900218
49	32.9715798834808	267.234378057597	4	0	48	2.4	-118.570087787316	-262.190033428001	287.754199529508	281.973034709483	258.045932777696	208.749707388731	175.554735029247
50	27.3946334352319	254.709001046591	4	0	49	2.45	-111.538928964978	-250.50754022012	274.216995063744	268.462960658463	241.920665291702	202.43022062292	163.984179168952
51	22.3459554368642	243.005561966537	4	0	50	2.5	-100.973559967354	-234.06878160108	254.919309454374	249.228602651729	220.623167904762	195.261920603373	154.494768927371
52	18.0022563971422	232.361874087989	4	0	51	2.55	-86.87398079444	-212.87375757096	229.918083676453	224.36662003175	198.936613794085	186.283250813063	146.92842376613
53	14.5402468248303	223.015750681506	4	0	52	2.6	-69.240191446238	-186.92246812966	199.334425534566	194.121580747378	184.396512014218	174.520792448201	141.107538379376
54	12.136637228693	215.205005017642	4	0	53	2.65	-48.072191922746	-156.21491327728	163.444286429613	159.273301100041	159.741415633222	162.580978809799	136.823478067854
55	10.9681381174948	209.167450366954	4	0	54	2.7	-23.369982223964	-120.75109301376	122.991798641886	129.410266929708	136.683765050041	150.914085588716	133.805445003676
56	11.21146	205.1409	4	0	55	2.75	4.86643765010403	-80.5310073390802	80.6779112176892	119.564421376708	116.891822000807	138.953166040572	131.643108925997
57	13.0031	201.5309	4	0	56	2.8	35.8328	-72.1999999999997	80.6029128247854	95.116211234693	98.7075372614277	126.504667476024	129.687749088839
58	15.26154	194.3735	4	0	57	2.85	45.1688	-143.148	150.105197769564	79.2459493527027	80.3474464328956	114.475395096146	127.254482344325
59	14.56992	192.4329	4	0	58	2.9	-13.8324	-38.8120000000004	41.2032357195406	74.5103429015735	67.1160248419019	102.710438894797	124.080085996253
60	13.3189667855261	190.645067008302	4	0	59	2.95	-25.019064289478	-35.7566598339599	43.6404892319341	68.0048075931476	59.9075058857291	91.5175128394753	120.291102183138
61	12.3556264691516	187.962821505171	4	0	60	3	-19.26680632749	-53.6449100626197	56.9998789620431	41.1304714890837	57.2831641763824	81.1817376456831	116.035594398711
62	11.6575204182013	185.662665249455	4	0	61	3.05	-13.962121019006	-46.0031251143204	48.0752362826558	39.1158384491108	54.0727211579633	71.9680051468419	111.415901223542
63	11.20227	185.0211	4	0	62	3.1	-9.10500836402598	-12.8313049891	15.7335172492448	40.5690624187555	44.5542781780741	64.1219686030617	106.416984895515
64	11.73169	186.4848	4	0	63	3.15	10.5884	29.2740000000003	31.1300705196763	40.0559854511914	45.6794621563723	57.866197110206	101.108214080404
65	13.86618	187.8714	4	0	64	3.2	42.6898	27.7319999999997	50.9066090801576	40.140634722779	46.3512606289101	53.3805356783106	95.790461683429
66	11.1726	188.2618	4	0	65	3.25	-53.8716	7.80799999999999	54.4344941242224	47.9780848670645	45.4716532905587	50.7090921945869	90.9651135889082
67	10.21841	186.0325	4	0	66	3.3	-19.0838	-44.5859999999999	48.4984826405939	52.2430858636337	45.2284730322561	47.7007674015678	86.7490601655975
68	9.79802381856837	183.318830465093	4	0	67	3.35	-8.40772362863262	-54.2733906981402	54.9207679706725	52.1334588390646	47.8964907732277	40.8868477340178	82.0047506772765
69	9.0530976709964	180.804089444709	4	0	68	3.4	-14.8985229514394	-50.2948204076796	52.4550755025222	50.887321129926	48.61636937851	39.4104646037744	77.3087833087444
70	8.06242365744568	178.489245012107	4	0	69	3.45	-19.8134802710144	-46.29688865204	50.358473957312	50.3163113417332	46.8535654708921	38.1519837433551	72.9984768847718
71	6.90479387807778	176.37526524055	4	0	70	3.5	-23.152595587358	-42.2795954311403	48.2038055785292	47.8148966793909	44.1350202127914	36.8092681940493	69.2046206095066
72	5.65900043305427	174.463118203299	4	0	71	3.55	-24.9158689004702	-38.2429407450201	45.6434336996302	44.9896528933864	41.3288136451722	36.5485516340203	66.0563023812214
73	4.40383542253672	172.753771973616	4	0	72	3.6	-25.103300210351	-34.1869245936596	42.413694658961	41.5736721027195	37.2194172899616	38.3131773428289	63.6793649834646
74	3.21809094668672	171.248194624763	4	0	73	3.65	-23.714889517	-30.1115469770605	38.3288565724995	37.3827192956569	33.1414670511766	39.63544935101	62.1925816177265
75	2.18055910566583	169.947354230002	4	0	74	3.7	-20.7506368204178	-26.0168078952199	33.2785700039779	32.3413159486112	29.9527068578002	40.6668377781425	61.6959882613156
76	1.37003199963562	168.852218862593	4	0	75	3.75	-16.2105421206042	-21.90270734818	27.2490415432158	26.6239379005322	28.1468830975399	42.9770611372439	62.221993303196
77	0.865301728757681	167.963756595799	4	0	76	3.8	-10.0946054175588	-17.7692453358799	20.4364169644019	21.2932812089668	27.8686302357845	46.9934528551706	62.7004195251169
78	0.745160393193572	167.282935502881	4	0	77	3.85	-2.40282671128218	-13.6164218583599	13.8268044185659	18.3317416128809	28.7298639124301	49.5341062584068	61.3775742137874
79	1.08840009310487	166.810723657101	4	0	78	3.9	6.86479399822596	-9.44423691560019	11.6755731146726	18.911046899423	30.65452932351	51.9071277226919	62.6992690578372
80	1.97381292865315	166.54808913172	4	0	79	3.95	17.7082567109656	-5.25269050762006	18.4708720235483	23.3959445229578	34.4801100853929	54.4794409300684	63.867718039807
81	3.480191	166.496	4	0	80	4	30.127561426937	-1.04178263439962	30.1455679759264	30.8357899243279	41.8191020616963	57.2275035733302	64.5955770736781
82	5.62221110011203	166.562278592719	4	0	81	4.05	42.8404020022406	1.32557185437975	42.8609050820757	40.0157774380533	52.658092065169	60.144599615601	65.4257043041325
83	8.15808879317612	166.28216427072	4	0	82	4.1	50.7175538612818	-5.60228643998016	51.0260314254166	50.628478557905	61.848795226852	63.2367613638675	66.9293779548461
84	10.7819243361842	165.097750652361	4	0	83	4.15	52.4767108601616	-23.68827236718	57.5755106832993	64.7271572239696	70.6727883942072	66.5189661252471	67.8991559874897
85	13.1878179861282	162.451131356001	4	0	84	4.2	48.11787299888	-52.9323859271994	71.5343776228068	81.9202396073802	79.0061750023366	70.0114408443206	68.211830515585
86	15.06987	157.7844	4	0	85	4.25	37.641040277436	-93.3346271200202	100.638961306249	92.8618005293761	86.3081240491205	73.734894411805	68.260387222807
87	16.3457	151.4707	4	0	86	4.3	25.5166	-126.274	128.826316999129	101.329799350361	92.4205689954174	77.700071648666	68.2690570383572
88	17.60833	146.337	4	0	87	4.35	25.2526	-102.674	105.733836035396	107.383871446768	97.743658815305	81.8683006935569	67.9182061156438
89	18.8464419986472	141.497077591374	4	0	88	4.4	24.762239972944	-96.7984481725199	99.9155047882244	107.889090874271	102.383402926984	85.9880735119	67.4230568637938
90	20.0174065102895	136.543356377583	4	0	89	4.45	23.419290232846	-99.07442427582	101.804738104842	102.920898383455	105.542771603248	89.5834523362588	66.7768595155932
91	21.1254349454904	131.505514955302	4	0	90	4.5	22.160568704018	-100.75682844562	103.165058443766	102.625517101234	105.650686761914	92.3818859533069	66.0122785262226
92	22.1747387148132	126.413231921207	4	0	91	4.55	20.986075386456	-101.8456606819	103.985354545045	103.437006503607	102.742051232163	94.3028569742446	65.2516646614356
93	23.1695292288215	121.296185871976	4	0	92	4.6	19.895810280166	-102.34092098462	104.256929624292	103.701671759728	101.887806160262	95.5455785668633	64.6930802220806
94	24.1140178980788	116.184055404284	4	0	93	4.65	18.889773385146	-102.24260935384	103.972951800091	103.412282649556	101.303358629593	96.1628626239693	64.4700927023828
95	25.0124161331486	111.106519114808	4	0	94	4.7	17.967964701396	-101.55072578952	103.128064385447	102.563204080872	100.160729670181	95.7568232530275	64.6569710476136
96	25.8689353445943	106.093255600224	4	0	95	4.75	17.1303842289139	-100.26527029168	101.718112892905	101.15009521929	98.4556478574934	93.5437133083702	65.3070528750069
97	26.6877869429794	101.173943457208	4	0	96	4.8	16.377031967702	-98.38624286032	99.7399617016219	99.1697107555784	96.1851449530719	89.5446612215438	66.4614182436749
98	27.4731823388674	96.3782612824374	4	0	97	4.85	15.70790791776	-95.9136434954118	97.1913853163838	96.619787580634	93.3474983184216	86.3023059728807	68.1334770419336
99	28.2293329428219	91.7358876725878	4	0	98	4.9	15.12301207909	-92.8474721969923	94.0710294815336	93.4990130654305	89.9423223209545	82.9389860048958	69.9081295180778
100	28.9604501654061	87.2765012243356	4	0	99	4.95	14.622344451684	-89.1877289650438	90.3784485107252	89.8070858252722	85.9708749028069	79.0742781011179	70.3788867993371
101	29.6707454171838	83.0297805343574	4	0	100	5	14.205905035554	-84.9344137995641	86.1142403168881	85.5449014175532	81.4367398548267	74.7970534791151	69.8123787308737
102	30.3644301087182	79.0254041993293	4	0	101	5.05	13.873693830688	-80.087526700562	81.2803255008301	80.7149338863307	76.3472712109245	70.3587297072702	69.4164017262866
103	31.045715650573	75.2930508159277	4	0	102	5.1	13.625710837096	-74.647067668032	75.8804632777892	75.3219622249798	70.7168057854996	66.1493990802936	68.852743240745
104	31.7188134533116	71.8623989808289	4	0	103	5.15	13.461956054772	-68.613036701976	69.921191825421	69.3744666442228	64.5746133801988	62.4212192795186	67.6656638998844
105	32.3879349274974	68.7631272907094	4	0	104	5.2	13.3824294837159	-61.9854338023899	63.4135902039704	62.8874565965769	57.9878265320547	59.3025012509066	66.589418511811
106	33.057291483694	66.0249143422455	4	0	105	5.25	13.3871311239321	-54.7642589692782	56.3767624131035	55.8887101534459	51.1384591007368	56.8792113382087	66.2463401677071
107	33.7310945324649	63.6774387321134	4	0	106	5.3	13.476060975418	-46.9495122026419	48.8452752626004	48.4342928740669	44.5323144614685	55.2227648386838	67.0191285340933
108	34.4135554843735	61.7503790569896	4	0	107	5.35	13.6492190381719	-38.541193502476	40.8867310621342	40.6536908391297	38.9512998421657	54.3986533903103	69.9847922676798
109	35.1088857499832	60.2734139135503	4	0	108	5.4	13.9066053121941	-29.539302868786	32.6491054285261	32.9024515572508	34.9001162380826	53.8281855242556	74.3653599357007
110	35.8212967398577	59.276221898472	4	0	109	5.45	14.24821979749	-19.943840301566	24.5105800292843	26.1771723263601	32.6341275990063	51.1743212624153	79.622024292905
111	36.5549998645603	58.788481608431	4	0	110	5.5	14.674062494052	-9.75480580082007	17.6205660037088	22.0138895308855	32.3216828215908	47.2428715084406	85.4218920299764
112	37.3142065346546	58.8398716401035	4	0	111	5.55	15.184133401886	1.02780063345008	15.2188791081469	21.3659396020983	34.0982584664431	44.5299464783286	91.4323515505219
113	38.103128160704	59.4600705901661	4	0	112	5.6	15.778432520988	12.4039790012519	20.0703170847615	24.6145643588828	38.0805009951209	42.1599079146268	97.3210154879302
114	38.9259761532721	60.6787570552949	4	0	113	5.65	16.456959851362	24.3737293025761	29.40935578459	31.7409140859308	43.0817576683123	39.1684651757995	102.755679481355
115	39.7869619229222	62.5256096321663	4	0	114	5.7	17.219715393002	36.937051537428	40.753703813207	42.0193446065262	44.3608159927759	37.4220137705945	107.4042969708
116	40.6902968802179	65.0303069174568	4	0	115	5.75	18.066699145914	50.0939457058099	53.2523146389488	54.1471124593564	43.3472839161444	38.948967027044	110.934978857729
117	41.6401924357227	68.2225275078426	4	0	116	5.8	18.9979111100961	63.844411807716	66.6110317111238	64.7975757345262	44.5275784951887	44.4935958466428	113.016064508696
118	42.64086	72.13195	4	0	117	5.85	20.013351285546	78.1884498431481	80.7091563489122	64.107067626669	45.3685159870879	53.6672785624789	113.316589368122
119	43.60536	76.15092	4	0	118	5.9	19.2899999999999	80.3793999999999	82.6616721604395	54.9536537463579	43.4368141135164	65.7917338665055	111.517509373267
120	44.1956197489552	77.9201106010186	4	0	119	5.95	11.8051949791041	35.3838120203721	37.3011632739208	47.0358123838512	42.2098999421827	80.169770484692	111.265891840238
121	44.4362988594282	77.633499703735	4	0	120	6	4.81358220945992	-5.73221794567218	7.48524523739304	36.5899195148194	45.5762512324973	96.0467305808376	114.002132641285
122	44.4655277647173	76.2827246583552	4	0	121	6.05	0.584578105782043	-27.0155009075958	27.0218248985902	22.0760524925066	54.8889332268425	112.505973393774	120.088657434497
123	44.4214368981207	74.8594228150857	4	0	122	6.1	-0.881817331931956	-28.4660368653903	28.4796920037534	20.3127322576963	69.2540561298368	128.492631895567	129.58036637536
124	44.4421566929367	74.3552315241325	4	0	123	6.15	0.414395896319917	-10.0838258190637	10.0923370488754	36.1988487186367	88.5017100646988	143.090139683191	141.313010891446
125	44.6658175824637	75.7617881357018	4	0	124	6.2	4.47321779054008	28.131132231386	28.4845620998696	62.7420540698338	115.978724976608	155.506092690694	153.835333613126
126	45.23055	80.07073	4	0	125	6.25	11.294648350726	86.1788372859638	86.9158275420949	101.918192744854	148.746177245531	164.99074637725	165.741425438061
127	46.2367386537312	87.9939892738816	4	0	126	6.3	20.123773074624	158.465185477632	159.737851654576	154.927367636891	180.484368292359	170.809364178709	175.747903006407
128	47.6337853513927	99.1246773407948	4	0	127	6.35	27.94093395323	222.613761338264	224.360385378855	211.64471769552	211.616747804045	172.234525345933	183.007596216443
129	49.3333461756069	112.776200390836	4	0	128	6.4	33.9912164842839	273.030461000824	275.138211509059	261.293505772425	242.743465252865	169.206833222279	188.664265835278
130	51.2470772089967	128.261964614102	4	0	129	6.45	38.274620667796	309.71528446532	312.071312393013	298.226682514884	268.802285439206	171.35746241806	195.353566171646
131	53.2866345341846	144.89537620069	4	0	130	6.5	40.791146503758	332.66823173176	335.159767926622	321.315302863237	284.405241522003	180.76139377413	203.078748852149
132	55.3636742337932	161.989841340696	4	0	131	6.55	41.540793992172	341.88930280012	344.403735366868	330.559562868839	286.729795130575	195.647368390665	210.761308453587
133	57.3898523904452	178.858766224216	4	0	132	6.6	40.52356313304	337.3784976704	339.803487120621	325.959853182892	275.214994562029	217.000824836093	217.994555659469
134	59.2768250867632	194.815557041348	4	0	133	6.65	37.7394539263601	319.13581634264	321.359511537068	307.516977271581	249.911956379859	243.457556607093	224.67125693132
135	60.9362484053698	209.173619982187	4	0	134	6.7	33.188466372132	287.16125881678	289.072763963283	275.232907746266	226.736199859512	270.248653455657	230.744524579543
136	62.2797784288878	221.246361236832	4	0	135	6.75	26.87060047036	241.4548250929	242.945388370063	229.114686260822	212.77661030273	292.533883849079	236.187098297809
137	63.2190712399396	230.347186995377	4	0	136	6.8	18.785856221036	182.0165151709	182.983387740297	169.264349890879	210.810368488971	307.002210166171	240.97750735225
138	63.665782921148	235.789503447919	4	0	137	6.85	8.93423362416797	108.84632905084	109.212379693398	127.512546536132	222.38490186814	312.347913870407	245.095842652395
139	63.5315695551357	236.886716784557	4	0	138	6.9	-2.68426732024608	21.9442667327598	22.107829687354	118.036243333879	244.171647961321	311.53679780405	248.843001301795
140	62.7280872245251	232.952233195385	4	0	139	6.95	-16.069646612212	-78.6896717834401	80.3137471895497	146.387829231676	271.695021472108	310.5373618586	253.397918132461
141	61.166992011939	223.2994588705	4	0	140	7	-31.2219042517219	-193.0554864977	195.563872358796	215.655117475459	300.662526176155	310.110767123461	258.36715789893
142	58.75994	207.2418	4	0	141	7.05	-48.14104023878	-321.15317741	324.741317229284	319.078946031763	327.274625201766	309.016643513401	262.511441559769
143	55.5980896057343	184.684882598219	4	0	142	7.1	-63.237007885314	-451.13834803562	455.54882091231	415.877496408083	349.480833178786	307.496479423372	266.277005387516
144	52.4906085837826	157.903211976447	4	0	143	7.15	-62.149620439034	-535.63341243544	539.226972468876	483.288809018431	373.161639228241	306.252374179449	270.1545164794
145	50.4261670231891	129.763513270211	4	0	144	7.2	-41.28883121187	-562.79397412472	564.30649907115	508.161421171856	394.338523857687	305.982956468392	273.220068262785
146	50.393435012998	103.132511615039	4	0	145	7.25	-0.654640203822083	-532.62003310344	532.620435410534	483.306548882112	407.444923944193	307.383450218369	274.470501557402
147	53.3810826422536	80.8769321464595	4	0	146	7.3	59.7529525851121	-445.11158937159	449.104377996409	427.244332424719	407.22291853783	311.145650525791	273.547986299258
148	60.37778	65.8635	4	0	147	7.35	139.933947154928	-300.26864292919	331.274459463593	372.799551307291	392.608056978603	317.957159958856	270.666673142972
149	71.8858723110361	59.9341318353135	4	0	148	7.4	230.161846220722	-118.58736329373	258.915890181909	331.601038869954	368.333100397577	328.479169381312	266.194229692671
150	86.4624053431789	60.8315104085538	4	0	149	7.45	291.530660642856	17.9475714648059	292.082593484008	306.284415903804	340.270891464677	335.438373846862	260.518995889714
151	102.1781	65.27351	4	0	150	7.5	314.313893136422	88.8399918289241	326.627873223853	301.909565075093	314.104374260583	335.97292202373	254.061329050128
152	117.42835627406	70.5156084882416	4	0	151	7.55	305.0051254812	104.841969764832	322.521263165659	309.421868370435	295.016675849816	329.375514728872	247.282435805644
153	131.907290513876	75.9636981451109	4	0	152	7.6	289.57868479632	108.961793137386	309.400205320037	307.742231622064	286.433486738926	315.55318593894	240.676647869089
154	145.633698156955	81.5612748407507	4	0	153	7.65	274.52815286158	111.951533912796	296.477406658617	296.607709651211	283.796699534383	296.851476351708	234.741980532619
155	158.626374640802	87.2518344453038	4	0	154	7.7	259.85352967694	113.811192091062	283.684409742151	283.748935795827	276.538223836037	276.191483069913	229.952141462715
156	170.904115402924	92.9788728289132	4	0	155	7.75	245.55481524244	114.540767672188	270.955263369588	270.957408402759	264.500920103268	256.407119265725	226.749471750061
157	182.485715880828	98.6858858617216	4	0	156	7.8	231.63200955808	114.140260656168	258.227393888744	258.171530698331	251.528110919914	240.093762432345	225.5514212064
158	193.389971512018	104.316369413872	4	0	157	7.85	218.0851126238	112.609671043008	245.442568354697	245.33421605001	238.498314899276	228.985432415536	226.758490367227
159	203.635677734003	109.813819355507	4	0	158	7.9	204.9141244397	109.9489988327	232.548018136474	232.394130555326	225.369852305838	220.851661581292	230.749153823356
160	213.241629984287	115.12173155677	4	0	159	7.95	192.11904500568	106.15824402526	219.497836500548	219.307286044	212.112074675149	210.500629920828	233.888062959529
161	222.226623700378	120.183601887803	4	0	160	8	179.699874321821	101.23740662066	206.254835896167	206.039221395794	198.709864270868	198.011890976794	234.577879474004
162	230.609454319781	124.942926218749	4	0	161	8.05	167.65661238806	95.18648661892	192.793171332114	192.568173913345	185.170849014873	185.548228097887	232.258274687451
163	238.408917280003	129.343200419752	4	0	162	8.1	155.98925920444	88.0054840200603	179.102245113664	178.889933300287	171.537378092146	173.856816314807	226.678783335794
164	245.643808018549	133.327920360954	4	0	163	8.15	144.69781477092	79.69439882404	165.192780724233	165.02559798641	157.906623628201	163.23158688579	218.812672679804
165	252.332921972927	136.840581912497	4	0	164	8.2	133.78227908756	70.2532310308595	151.106633435257	151.034411985747	144.463036005619	153.921326457037	209.965609279067
166	258.495054580643	139.824680944526	4	0	165	8.25	123.24265215432	59.6819806405802	136.93315932678	137.035534788499	131.52286185032	146.115493281753	201.553389167036
167	264.149001279202	142.223713327181	4	0	166	8.3	113.078933971181	47.9806476531002	122.837241328799	123.245073343056	119.56834527586	139.95719188701	194.907715331905
168	269.313557506111	143.981174930608	4	0	167	8.35	103.29112453818	35.1492320685401	109.107859127424	110.036138710951	109.215317730337	135.559820775599	190.924017075263
169	274.007518698876	145.040561624947	4	0	168	8.4	93.8792238553003	21.1877338867799	96.2404734970199	98.0201257142307	101.093321465742	133.019138265399	188.504449677684
170	278.249680295004	145.345369280343	4	0	169	8.45	84.8432319225594	6.0961531079198	85.0619602747339	88.102278565974	95.7305782389247	132.337752072195	185.050668031624
171	282.058837732001	144.839093766938	4	0	170	8.5	76.18314873994	-10.1255102681	76.8530943431767	81.3951006721753	93.5211222926378	133.182836924278	180.568074556636
172	285.453786447372	143.465230954874	4	0	171	8.55	67.8989743074203	-27.4772562412801	73.2480055875154	78.9415695884278	94.7435347591459	135.14103464603	176.061915757269
173	288.453321878625	141.167276714295	4	0	172	8.6	59.9907086250596	-45.9590848115795	75.5719696584306	81.4250177668982	99.5822634590521	137.804380732649	171.794452154714
174	291.076239463266	137.888726915344	4	0	173	8.65	52.4583516928203	-65.5709959790204	83.9728180782825	89.022118871045	108.131652902598	140.7738690079	167.794459284051
175	293.3413346388	133.573077428163	4	0	174	8.7	45.3019035106797	-86.3129897436198	97.4792011670857	101.384790952318	120.212468138772	143.739735488221	164.088317157415
176	295.267402842734	128.163824122895	4	0	175	8.75	38.5213640786799	-108.18506610536	114.838599863911	117.769426245929	134.842811998235	146.699659068348	160.699309465848
177	296.873239512575	121.604462869684	4	0	176	8.8	32.1167333968208	-131.18722506422	135.06136599388	137.321736216769	150.7137240162	149.721668231465	157.647252154392
178	298.177640085828	113.838489538671	4	0	177	8.85	26.0880114650593	-155.31946662026	157.495146126486	158.999918510645	166.39344373496	152.862601734991	154.948422782098
179	299.1994	104.8094	4	0	178	8.9	20.4351982834407	-180.58179077342	181.734367932482	180.663505125425	180.454416550057	156.157237774076	152.615709985336
180	299.942816852618	94.5427749666396	4	0	179	8.95	14.8683370523599	-205.332500667208	205.870112636467	200.042657080083	191.748892737517	159.60070614242	150.658882981104
181	300.354196881294	83.3925345228615	4	0	180	9	8.22760057351957	-223.004808875562	223.156532937809	215.017461223991	199.878195844057	163.124258136478	149.084885765474
182	300.365348483661	71.7946835957637	4	0	181	9.05	0.223032047340439	-231.957018541956	231.957125767171	223.587096883346	204.699801703784	166.575603416651	147.89807474185
183	299.908080057352	60.185227112444	4	0	182	9.1	-9.14536852618085	-232.189129666394	232.369166846028	224.49786696439	206.142940010929	169.732087994621	147.100328821786
184	298.9142	49.00017	4	0	183	9.15	-19.8776011470397	-223.70114224888	224.582546229253	219.09288656269	204.182822645554	172.357331682311	146.690957760727
185	297.331900103827	38.5986346520816	4	0	184	9.2	-31.6459979234594	-208.030706958368	210.423963041689	209.356946327486	198.988944146069	174.255307857793	146.666308392025
186	295.174905739418	29.0322133285466	4	0	185	9.25	-43.13988728818	-191.3284264707	196.13163092931	197.268418797867	191.405704274721	175.283125649944	147.018905821249
187	292.473325671946	20.2756157558047	4	0	186	9.3	-54.0316013494407	-175.131951454838	183.27742459115	184.778548407762	182.437482817102	175.337312421774	147.73584336998
188	289.257268666584	12.3035516602656	4	0	187	9.35	-64.3211401072392	-159.441281910782	171.926529197935	173.480021327747	173.070732254283	174.337024788596	148.795914682904
189	285.556843488507	5.09073076833915	4	0	188	9.4	-74.0085035615402	-144.256417838529	162.133194278725	163.718521986751	164.260246814566	172.212281705272	150.164650079461
190	281.402158902887	-1.38813719356499	4	0	189	9.45	-83.0936917124006	-129.577359238083	153.931327641616	155.518019306719	156.761722978068	168.980013890012	151.786200616885
191	276.823323674898	-7.15834249903704	4	0	190	9.5	-91.5767045597795	-115.404106109441	147.32413422433	148.873045710698	150.688055455831	164.98693460667	153.572137864422
192	271.850446569715	-12.2451754216673	4	0	191	9.55	-99.4575421036598	-101.736658452605	142.274911190987	143.74194522137	145.974823139763	160.65511483767	155.392751433221
193	266.51363635251	-16.6739262350459	4	0	192	9.6	-106.736204344101	-88.575016267572	138.701661217832	140.04342462839	142.531109566263	156.396276910923	157.084892067867
194	260.843001788458	-20.4698852127632	4	0	193	9.65	-113.412691281039	-75.919179554346	136.477691832084	137.65758892491	140.24174076499	152.608046513555	158.481526224359
195	254.868651642731	-23.6583426284094	4	0	194	9.7	-119.48700291454	-63.769148312924	135.438724676715	136.431626972807	138.971083633955	149.59288129583	159.43983804863
196	248.620694680504	-26.2645887555748	4	0	195	9.75	-124.95913924454	-52.124922543308	135.394955706933	136.189173421828	138.56816493862	147.33815257415	159.848393980617
197	242.129239666951	-28.3139138678497	4	0	196	9.8	-129.82910027106	-40.986502245498	136.14510143047	136.741536308611	138.872746858238	145.750018508495	159.620731307706
198	235.424395367243	-29.8316082388242	4	0	197	9.85	-134.09688599416	-30.35388741949	137.489393462936	137.898742639521	139.721821567564	144.729227630817	158.687128419546
199	228.536270546557	-30.8429621420887	4	0	198	9.9	-137.76249641372	-20.2270780652901	139.239506266	139.478740952329	140.955846212544	144.172062384847	156.988706555103
200	221.494973970064	-31.3732658512333	4	0	199	9.95	-140.82593152986	-10.6060741828919	141.224756331268	141.31386674367	142.424039613591	143.971695091351	154.515395089142
201	214.330614402939	-31.4478096398484	4	0	200	10	-143.2871913425	-1.49087577230205	143.294947270972	143.2544697133	143.98824969247	144.020017592367	151.427414726565
202	207.073300610355	-31.0918837815242	4	0	201	10.05	-145.14627585168	7.11851716648404	145.320730387173	145.170156116478	145.525213877228	144.209899449791	147.92839532929
203	199.753141357486	-30.330778549851	4	0	202	10.1	-146.40318505738	15.222104633464	147.192408311087	146.949336587661	146.927345695372	144.437696141112	144.223362978662
204	192.400245409506	-29.1897842184189	4	0	203	10.15	-147.0579189596	22.819886628642	148.81793828189	148.49775843261	148.102384004703	144.605720766406	140.518541239396
205	185.044721531588	-27.6941910608183	4	0	204	10.2	-147.11047755836	29.911863152012	150.120658687182	149.736561010786	148.972306548746	144.624368239467	136.983770763583
206	177.716678488905	-25.8692893506394	4	0	205	10.25	-146.56086085366	36.4980342035781	151.037056495721	150.600221677443	149.471870246114	144.413662311291	133.647186185482
207	170.446225046632	-23.7403693614725	4	0	206	10.3	-145.40906884546	42.578399783338	151.51474327805	151.034611892928	149.547052041344	143.904150193638	130.518006144531
208	163.263469969941	-21.3327213669078	4	0	207	10.35	-143.65510153382	48.152959891294	151.510711644374	150.995276509832	149.15357071466	143.037232050495	127.628291587218
209	156.198522024008	-18.6716356405356	4	0	208	10.4	-141.29895891866	53.221714527444	150.989889359314	150.445982059618	148.255595320268	141.765131404934	125.028930837099
210	149.281489974005	-15.782402455946	4	0	209	10.45	-138.34064100006	57.784663691792	149.9239817717	149.357543071902	146.824696865343	140.050776288272	122.775478234181
211	142.542482585105	-12.6903120867295	4	0	210	10.5	-134.780147778	61.84180738433	148.290584244652	147.706919751877	144.839074930112	137.867894846459	120.913504346025
212	136.011608622483	-9.42065480647613	4	0	211	10.55	-130.61747925244	65.3931456050674	146.072548339471	145.476578747608	142.283086510049	135.201675820909	119.473194514712
213	129.718976851312	-5.99872088877626	4	0	212	10.6	-125.85263542342	68.4386783539974	143.25759504425	142.654117220855	139.147118405618	132.0504490464	118.471927724625
214	123.694696036766	-2.44980060722021	4	0	213	10.65	-120.48561629092	70.978405631121	139.838184337965	139.232167800606	135.427878805165	128.429035965236	117.826105073691
215	117.968874944018	1.20081576460192	4	0	214	10.7	-114.51642185496	73.0123274364426	135.811674137938	135.208629948196	131.129246027798	124.374660231335	117.180316743317
216	112.571622338242	4.92783795309984	4	0	215	10.75	-107.94505211552	74.5404437699584	131.180837143405	130.587317059359	126.263919446804	119.956219796814	116.664989023758
217	107.533046984611	8.70597568468317	4	0	216	10.8	-100.77150707262	75.5627546316666	125.954859077419	125.379178862723	120.856299600475	115.285993780567	116.379431260022
218	102.8832576483	12.5099386857618	4	0	217	10.85	-92.99578672622	76.0792600215726	120.151030600069	119.60437483474	114.94732737814	110.527355543618	115.123516967873
219	98.6523630944819	16.3144366827455	4	0	218	10.9	-84.6178910763621	76.089959939674	113.797493354785	113.295671093002	108.602476610204	105.885799289351	114.408964542296
220	94.87047208833	20.0941794020439	4	0	219	10.95	-75.6378201230379	75.5948543859679	106.937653998022	106.503969252754	101.924623597327	101.57926137701	114.143431914756
221	91.5676933950182	23.8238765700668	4	0	220	11	-66.0555738662362	74.593943360458	99.637318434716	99.3073376969199	95.0733646635157	97.8069910996831	114.720249443695
222	88.77413577972	27.4782379132239	4	0	221	11.05	-55.871152305964	73.087226863142	91.9963498761804	91.8257743576854	88.2889010510851	94.7364895796321	115.375213802171
223	86.5199080076092	31.031973157925	4	0	222	11.1	-45.0845554422159	71.074704894022	84.1678728208962	84.2448723599145	81.9075926816182	92.5061593081381	115.886664339553
224	84.8351188438593	34.4597920305799	4	0	223	11.15	-33.695783274998	68.5563774530979	76.3896766586118	76.8510582340292	76.3437197735369	91.046489380976	116.02430443332
225	83.749877053644	37.7364042575983	4	0	224	11.2	-21.7048358043061	65.5322445403681	69.0331440091677	70.0738328494158	72.0292767262228	89.7362652471676	115.491558522471
226	83.2942914021368	40.8365195653899	4	0	225	11.25	-9.11171303014385	62.0023061558319	62.6682478052898	64.5078476663164	69.3500627525622	88.9163157362243	114.044886938944
227	83.4984706545115	43.7348476803643	4	0	226	11.3	4.08358504749373	57.9665622994879	58.1102229531133	60.8616651893884	68.6166795587892	88.8547123264062	111.93858017643
228	84.3925235759416	46.4060983289316	4	0	227	11.35	17.881058428602	53.425012971346	56.3379469053991	59.8136810925311	70.0649912381366	87.2098018852502	109.826246550761
229	86.0065589316007	48.8249812375014	4	0	228	11.4	32.280707113182	48.377658171396	58.1587642739723	61.8490672710951	73.4905021517476	87.0527976796581	108.558616418471
230	88.3706854866625	50.9662061324833	4	0	229	11.45	47.282531101236	42.8244978996381	63.7932235248812	67.1595262681626	77.5479068970078	88.2360875412406	106.115814165497
231	91.5150120063006	52.8044827402873	4	0	230	11.5	62.886530392762	36.76553215608	72.8451786981096	75.6221348099568	82.7592668089329	91.5726040409307	108.519066012581
232	95.4696472556885	54.3145207873228	4	0	231	11.55	79.0927049877581	30.20076094071	84.6625179384505	86.1193391141068	89.4205236017273	95.5487517834335	114.824054577972
233	100.2647	55.47103	4	0	232	11.6	95.9010548862301	23.130184253544	98.6509896143704	95.2821327014845	92.5120110888823	99.7228796327057	122.678416865541
234	105.7346	56.2992	4	0	233	11.65	109.398	16.5634	110.644785794722	103.669466346771	97.7618755857793	103.619572901404	129.712653697565
235	111.196808781922	56.744863856552	4	0	234	11.7	109.24417563844	8.91327713104005	109.60719146177	111.681520935292	104.442898356258	106.608456813606	133.636337029439
236	116.8361	55.67923	4	0	235	11.75	112.78582436156	-21.3126771310401	114.78184692454	109.401887367808	113.795145329299	108.133554081074	134.605371350878
237	122.4657	52.9965	4	0	236	11.8	112.592	-53.6546	124.722790881057	109.404412057452	122.480824008078	108.591166572292	136.455959345225
238	126.52	51.38551	4	0	237	11.85	81.086	-32.2198	87.2528217769488	113.603664011032	129.380768027275	109.125137557903	134.952564102791
239	131.1039	48.28704	4	0	238	11.9	91.6780000000003	-61.9694	110.657409242942	123.920824311828	133.748643651059	111.23143354759	133.861426025535
240	137.613053092539	48.810566217723	4	0	239	11.95	130.18306185078	10.4705243544601	130.603451229672	133.280127080864	135.669006730204	110.652366953984	131.890769905936
241	145.5284	51.36845	4	0	240	12	158.30693814922	51.1576756455401	166.367648428519	149.359648686742	133.507841353215	119.231140925478	130.345366258469
242	153.998076613377	52.7144655271181	4	0	241	12.05	169.39353226754	26.920310542362	171.519304726236	158.092875244667	127.761809542857	134.911619576313	128.567410852391
243	162.38013478732	52.8025978382301	4	0	242	12.1	167.64116347886	1.76264622223997	167.65042980634	157.734349449375	125.738264026924	152.850674422944	126.825610996536
244	170.085105367391	52.3868846872052	4	0	243	12.15	154.09941160142	-8.31426302049792	154.323542032568	143.094858394603	124.700991509401	168.378818014154	124.975765761948
245	176.523519199152	52.2213638279124	4	0	244	12.2	128.76827663522	-3.3104171858561	128.810822253213	122.243492004851	116.86183555171	177.536408811711	123.698960337624
246	181.105907128168	53.060073014221	4	0	245	12.25	91.6477585803204	16.774183726172	93.1701931546569	102.116879367106	124.667136521657	180.294426965531	122.690664773211
247	183.2428	55.65705	4	0	246	12.3	42.7378574366395	51.93953971558	67.262472777477	91.3091077741343	147.342415144548	184.057206364044	122.207640961264
248	184.4273	58.79158	4	0	247	12.35	23.6900000000003	62.6906000000001	67.0173666176166	75.9893216540446	176.320580818613	182.695326320331	121.811373707644
249	189.2749	57.50966	4	0	248	12.4	96.952	-25.6384000000001	100.284684067708	106.239414648712	203.008992377249	180.670054371412	120.645472357581
250	189.8818	60.04873	4	0	249	12.45	12.1379999999999	50.7814	52.2118916527643	172.441338284244	219.403810893219	175.545452270631	120.131460766794
251	194.63996481874	71.3054396816525	4	0	250	12.5	95.1632963748	225.13419363305	244.420658127994	250.52428227012	227.081012577846	169.118128476007	118.346954379496
252	204.510280054594	88.600772093298	4	0	251	12.55	197.40630471708	345.90664823291	398.27209095514	314.708876980364	240.35260318523	161.586069921348	117.286833301182
253	217.038432881078	107.735966664117	4	0	252	12.6	250.56305652968	382.70389141638	457.432086546993	362.818300132393	239.652388613738	153.928342360366	118.567382115849
254	229.770110471708	124.512262823291	4	0	253	12.65	254.6335518126	335.52592318348	421.207657618931	347.922610506981	236.639117233424	146.331958622493	122.560409441459
255	240.251	134.7309	4	0	254	12.7	209.61779056584	204.37274353418	292.75900741291	308.263868086216	234.229068989553	140.789463861643	127.779474754783
256	248.2148	137.6938	4	0	255	12.75	159.276	59.2580000000004	169.942210000929	228.780494957357	213.569120430356	137.247775465348	131.946863783148
257	257.3639	141.7277	4	0	256	12.8	182.982	80.6779999999998	199.978378851315	158.569357486483	175.829724698149	135.824115350236	133.520005521223
258	260.3245	142.217	4	0	257	12.85	59.212	9.78600000000029	60.015220902701	105.639837846712	131.536103902118	134.497609857385	134.063772212558
259	263.8247	141.9893	4	0	258	12.9	70.0040000000001	-4.55400000000054	70.1519702645622	79.215630353732	89.6549248677371	130.059511167573	131.724637276945
260	265.2283	141.9149	4	0	259	12.95	28.0719999999997	-1.48799999999994	28.1114092140537	43.3955813100815	62.175116830067	129.610554579605	131.604551053436
261	266.9891	142.6046	4	0	260	13	35.2160000000003	13.7940000000003	37.8211725360285	34.2917128468789	47.4145383528501	117.462767833514	129.45295271791
262	266.2987	143.3876	4	0	261	13.05	-13.8080000000002	15.6599999999997	20.8781336330621	20.7404922489908	31.2956275152409	99.6620470260511	126.24337081957
263	266.9819	143.1456	4	0	262	13.1	13.664	-4.8399999999998	14.4958785866879	18.7103958134218	29.3428311010324	84.2840898087541	122.458842480301
264	267.0917	143.0977	4	0	263	13.15	2.19600000000014	-0.95799999999997	2.39586727512201	15.6134463519681	23.4799051017221	76.7420008687633	119.383903731568
265	266.9007	142.2202	4	0	264	13.2	-3.82000000000062	-17.55	17.9609270362084	19.1956737204004	24.9920401696562	78.0225406978555	117.367042908038
266	266.4745	141.1879	4	0	265	13.25	-8.52399999999989	-20.6459999999998	22.3364252287601	24.3939493551858	21.3564152366713	83.5993006007659	115.704479958903
267	268.4121	141.2729	4	0	266	13.3	38.7520000000006	1.69999999999959	38.7892704752235	26.2193179544533	23.4943693539537	82.9828046784013	114.991583845477
268	269.0092	139.3386	4	0	267	13.35	11.9420000000002	-38.6859999999996	40.4872567606151	31.2736845258907	37.0320757153902	85.4322181047855	114.358230878888
269	268.675	139.8079	4	0	268	13.4	-6.6840000000002	9.38599999999951	11.5227102714593	27.0993841213745	63.8290768697895	82.7792201824769	112.35966156256
270	269.2119	137.714	4	0	269	13.45	10.7380000000001	-41.8779999999998	43.2327598933955	27.793064987507	93.869964565644	87.6636498362416	111.23054446309
271	269.1387	137.7166	4	0	270	13.5	-1.46400000000085	0.0520000000000209	1.46492320617925	49.6702020755945	119.784062848682	89.7877769598134	106.054851479857
272	270.9088	138.8703	4	0	271	13.55	35.4020000000003	23.0739999999997	42.2576748058859	101.438835785126	134.669981841562	90.9006717177926	96.7745687141968
273	272.4989	146.1933	4	0	272	13.6	31.8020000000001	146.46	149.872942201053	156.466244605397	141.521605108539	90.9893426002356	86.6535275107349
274	276.797376463278	159.009983313897	4	0	273	13.65	85.9695292655601	256.33366627794	270.365878819115	212.468741575989	142.078535263232	92.4358488406421	76.9401669355575
275	283.53074464181	173.434271275924	4	0	274	13.7	134.66736357064	288.48575924054	318.369803994753	241.546898695616	150.335259502827	93.9446219544334	70.2270003214848
276	291.1148	185.2899	4	0	275	13.75	151.681107163801	237.11257448152	281.477408059138	233.373008141483	158.219138682955	94.1611844524586	66.4668803691213
277	297.9706	191.6952	4	0	276	13.8	137.116	128.106	187.648460404022	182.718234741338	158.306974081631	94.1590523407175	61.9806086826697
278	302.3667	194.9168	4	0	277	13.85	87.9219999999998	64.4319999999999	109.003489430385	144.204274400257	144.946609485081	94.21885190039	60.7423842395663
279	302.7366	195.6872	4	0	278	13.9	7.39800000000059	15.4079999999999	17.0920118183907	103.969535789922	121.042620811495	94.6598119575477	60.0434914100822
280	301.9546	189.446	4	0	279	13.95	-15.6399999999996	-124.824	125.800002289348	75.0670494676467	94.0192793432229	92.8505343465762	59.9533182796766
281	305.1581	187.0254	4	0	280	14	64.0699999999993	-48.4120000000001	80.3037150074635	56.5202108286792	68.5383060562354	94.6469351262001	59.3435243866593
282	307.0647	188.0337	4	0	281	14.05	38.1320000000005	20.1660000000004	43.1360287926468	59.3670068816514	53.6481228398734	93.8870904023425	59.5311388614783
283	307.6107	188.6367	4	0	282	14.1	10.9199999999998	12.0599999999996	16.2692962355471	43.8342842861891	46.9160986922414	89.0229652127157	63.4475107099555
284	309.1756	188.7029	4	0	283	14.15	31.2979999999993	1.32400000000018	31.3259920832519	33.107076322549	47.2410886518637	77.1383330023517	70.5206821106172
285	306.7719	188.5804	4	0	284	14.2	-48.0739999999992	-2.45000000000005	48.1363893120363	32.2291962121001	35.3658091903255	62.4314599451141	78.0648065428735
286	305.554	189.1232	4	0	285	14.25	-24.3580000000009	10.856	26.6676751892632	37.3119865558036	31.0747315694447	49.3344601374768	84.5204010760795
287	303.636	188.8502	4	0	286	14.3	-38.359999999999	-5.45999999999992	38.746628240402	35.1151704220759	29.4672067230535	40.9784126869381	88.1922987389604
288	301.6957	189.6111	4	0	287	14.35	-38.8060000000007	15.2179999999998	41.6832479540648	26.8973340944618	33.0993209403504	36.0525503743471	89.88195550024
289	300.6913	189.7713	4	0	288	14.4	-20.0879999999995	3.20400000000006	20.3419114146134	29.0423868163404	33.2340451932087	37.3077626376874	93.3861844749871
290	300.4803	189.4891	4	0	289	14.45	-4.22000000000025	-5.64399999999978	7.0472076739656	26.7052172340068	30.8436405470053	32.2429867231116	94.8740076267263
291	300.7451	187.6383	4	0	290	14.5	5.29599999999959	-37.0160000000004	37.3929387986559	28.8866553248973	30.1306142187181	28.8992718135052	96.7016491965075
292	300.2564	188.9	4	0	291	14.55	-9.77399999999989	25.2340000000004	27.0607803287344	31.3529199643415	28.3087025340028	28.161606005164	96.5126135431931
293	297.6312	188.7493	4	0	292	14.6	-52.5040000000001	-3.01400000000001	52.5904384085169	34.7899469995487	25.1890020564528	35.9056788196755	94.986040945266
294	297.2283	187.1661	4	0	293	14.65	-8.05799999999977	-31.6640000000001	32.6732346118348	31.2188416210958	27.3744366235111	48.6055153805923	88.776980313466
295	298.3716	186.765	4	0	294	14.7	22.8660000000002	-8.02200000000028	24.2323428500014	29.9121878339987	29.1201642558978	62.1849911313136	81.694198766747
296	297.912	185.903	4	0	295	14.75	-9.19200000000046	-17.2399999999999	19.5374119063914	21.4913487880083	26.7238120575657	74.8796176997005	75.359553978844
297	297.3611	185.037	4	0	296	14.8	-11.0179999999991	-17.3199999999997	20.5275113932491	23.3959532826807	26.8560052872745	82.2255451372032	71.8229127113012
298	297.7991	184.7488	4	0	297	14.85	8.75999999999976	-5.76400000000035	10.4862431785649	23.4503815122469	38.7120366990006	85.54505910009	74.3097733151214
299	299.8883	185.043	4	0	298	14.9	41.7840000000001	5.88400000000036	42.1962570851967	22.2287824940356	63.9769855679758	92.1125569924264	80.4776200146835
300	298.6848	185.2727	4	0	299	14.95	-24.0700000000004	4.5939999999996	24.5044839978322	23.7998227405502	93.5263417156219	96.8974809068764	84.0950356612317
301	298.9251	185.8997	4	0	300	15	4.80599999999981	12.5400000000002	13.429416815335	55.9327246099929	119.628621180683	98.756363266815	87.7477815476537
302	299.2038	187.2912	4	0	301	15.05	5.5740000000003	27.8300000000002	28.3827126258223	104.558017853271	136.142387740404	99.1381366840436	90.2774469716982
303	298.589592432574	195.826667139499	4	0	302	15.1	-12.2841513485196	170.70934278998	171.150752525778	163.602301918997	145.901116143727	100.949116677816	90.5700756474405
304	297.812537182083	210.071625062156	4	0	303	15.15	-15.5411050098201	284.89915845314	285.322723301586	217.02845986733	156.850677361342	100.41562762458	90.6481569423941
305	297.838	226.0579	4	0	304	15.2	0.509256358340053	319.72549875688	319.725904326462	248.484952740257	164.674797557855	100.95693758838	92.013992393008
306	299.388203781929	239.999992453888	4	0	305	15.25	31.0040756385797	278.84184907776	280.560206557001	235.869507677462	170.788914476064	101.384647820211	95.3679692816531
307	302.2128	248.8431	4	0	306	15.3	56.4919243614202	176.86215092224	185.665176990456	209.143336869413	171.420268080813	102.667412735664	100.695405481221
308	306.1213	252.5745	4	0	307	15.35	78.1700000000001	74.6280000000002	108.073527211802	165.747293196713	163.186196656632	112.566996255896	107.833768277845
309	311.3391	258.0791	4	0	308	15.4	104.355999999999	110.092	151.691869261341	124.549369084799	136.854269681185	123.64747739168	115.177768049685
310	315.8741	260.4927	4	0	309	15.45	90.7000000000005	48.2720000000006	102.745685962965	94.3555834213687	108.387533461138	135.947084599352	120.443262354257
311	318.9284	262.6312	4	0	310	15.5	61.0860000000002	42.7699999999993	74.5705859974291	90.5028856358023	83.1406744597395	146.596291281802	123.085079063468
312	320.3631	263.6065	4	0	311	15.55	28.6939999999993	19.5060000000001	34.6962486733071	64.565202492957	69.1924377309251	152.393287938233	124.619686931603
313	324.8004	263.7751	4	0	312	15.6	88.746000000001	3.37200000000053	88.8100382839698	51.0277737255626	79.232876368064	145.234472475205	128.227828909987
314	324.5938	264.8557	4	0	313	15.65	-4.13200000000074	21.6120000000001	22.0034535471141	41.7319798346804	90.4442774220175	132.690798504196	134.137743204459
315	326.315	265.1877	4	0	314	15.7	34.4240000000002	6.63999999999987	35.0585421259928	44.0292920404815	107.219371640849	121.842993654702	138.656226864732
316	327.6153	265.7188	4	0	315	15.75	26.0059999999999	10.6219999999996	28.0916165430184	67.9628671003256	122.40366808754	115.856320863606	139.668901797868
317	329.353	264.1981	4	0	316	15.8	34.7540000000004	-30.4139999999995	46.1828097023124	116.323352351078	133.366307795652	119.16526582524	140.003498940067
318	335.0753	255.4853	4	0	317	15.85	114.446	-174.256	208.47791358319	163.410969556135	127.282748293779	130.122477455599	142.131686694134
319	345.952694789251	248.024325657291	4	0	318	15.9	217.547895785019	-149.21948685418	263.805879800876	203.0753563404	128.527327327207	138.242979106943	143.547281020394
320	358.8913	244.0856	4	0	319	15.95	258.77210421498	-78.77451314582	270.496628151276	222.703323550823	135.298453848267	143.989043801637	145.660370757132
321	370.167418309602	243.082158196738	4	0	320	16	225.52236619204	-20.0688360652401	226.413550464344	186.602629487232	148.571967267472	147.41379486012	146.343671971272
322	377.361	243.6522	4	0	321	16.05	143.87163380796	11.40083606524	144.322645754428	140.731302303337	169.138093919554	150.101237179162	146.976357150594
323	378.7122	244.0137	4	0	322	16.1	27.0240000000001	7.23000000000013	27.9744432652378	107.185938140399	181.012078543134	155.506541142158	144.614451041192
324	376.9902	243.9738	4	0	323	16.15	-34.4399999999996	-0.797999999999774	34.4492438813971	94.0685781945444	186.041680791869	167.859858784337	138.666104377384
325	381.4484	246.5289	4	0	324	16.2	89.1639999999995	51.1019999999996	102.76980733659	115.572864288285	180.758715962425	176.355516141084	131.109692169665
326	384.6757	239.1636	4	0	325	16.25	64.5460000000003	-147.306	160.826750735069	175.421527599036	172.4239216327	177.953155775525	124.791342870733
327	394.965923883146	231.905853155666	4	0	326	16.3	205.80447766292	-145.15493688668	251.844076223133	231.352059280401	166.836166562672	177.33958514447	121.790500836983
328	410.698064891369	227.413816295868	4	0	327	16.35	314.64282016446	-89.8407371959598	327.21775981899	254.331493784451	183.730333990537	171.696377132373	121.547580413039
329	426.119	224.4398	4	0	328	16.4	308.418702172621	-59.4803259173602	314.101902288221	250.779265070856	207.192390241467	163.447084649109	119.119827216905
330	436.8753	222.7817	4	0	329	16.45	215.125999999999	-33.1619999999998	217.666979856844	218.099468837059	217.412578433902	155.373656914912	117.714362088967
331	443.878489356888	224.239355211905	4	0	330	16.5	140.06378713776	29.1531042381001	143.065607167094	192.039140382039	207.334344283578	146.091052660741	117.243187734921
332	448.1045	222.9366	4	0	331	16.55	84.5202128622395	-26.0551042381002	88.4450950541439	183.032721202534	185.541076369387	141.559426362955	118.700737320356
333	450.251721416628	213.327784591253	4	0	332	16.6	42.9444283325608	-192.17630817494	196.916117543892	180.493663083352	162.380675721612	143.994429607179	117.907559474558
334	451.243659677687	199.910912367666	4	0	333	16.65	19.8387652211795	-268.33744447174	269.069806390694	163.8894234963	140.852488506349	144.641410250571	118.749112428226
335	452.0601	189.6949	4	0	334	16.7	16.3288064462597	-204.32024735332	204.971689260935	152.982683901714	129.988597867399	140.376390684627	120.27174712494
336	453.163	186.9026	4	0	335	16.75	22.0580000000007	-55.8459999999997	60.0444092318343	132.722211061185	119.758183688782	133.726364877861	120.740516403481
337	453.8138	185.3369	4	0	336	16.8	13.0160000000001	-31.3139999999999	33.9113970812173	98.672255810165	116.282686163238	124.415735848726	120.962911335683
338	455.1814	180.756	4	0	337	16.85	27.3519999999996	-91.6180000000003	95.6137533412429	79.4835326514462	104.25852522382	112.972683370479	116.171027520985
339	456.7256	176.0625	4	0	338	16.9	30.8839999999998	-93.87	98.8200301355954	75.6269438812636	82.0904302596749	99.9966753268667	109.811897924686
340	460.6955	172.3265	4	0	339	16.95	79.3979999999999	-74.7199999999998	109.028073467341	79.5826884247624	63.3402029353529	91.4396803762975	103.878736500362
341	461.9959	170.7572	4	0	340	17	26.0080000000005	-31.386	40.761465380921	75.7948393864559	60.1183854721439	87.0725806097208	101.434982049012
342	460.5788	173.0372	4	0	341	17.05	-28.3420000000001	45.6	53.6901197987116	65.5086047091848	63.2903953280654	87.3002374615497	98.4433850877377
343	458.0367	175.9069	4	0	342	17.1	-50.8420000000001	57.3939999999999	76.6745081497103	47.1968732192596	63.5646910193465	80.3085778069583	100.556722784169
344	457.6307	178.2413	4	0	343	17.15	-8.12000000000012	46.6879999999998	47.3888567492399	44.6098270630242	59.1408621473841	69.6383660721146	103.65541085394
345	456.7589	178.1873	4	0	344	17.2	-17.4360000000001	-1.08000000000004	17.4694160177152	46.9981022313683	52.8907628851961	64.1879781087957	104.791504635965
346	456.0596	179.3901	4	0	345	17.25	-13.9859999999999	24.0559999999999	27.8262345997441	51.3345426522372	54.3869775306598	63.527877031437	104.38434161803
347	455.054	182.5138	4	0	346	17.3	-20.1120000000003	62.4740000000003	65.631495640432	52.7731195855835	58.317788759861	64.5862375268948	100.60905585205
348	456.0982	187.3195	4	0	347	17.35	20.8840000000009	96.114	98.3567102540546	58.5846525511326	56.3586303900963	60.6456779095965	93.9879571719238
349	456.0764	190.0485	4	0	348	17.4	-0.436000000000831	54.5799999999997	54.5817414159714	64.1641279982954	57.1863018845544	56.1767112002628	86.946454072501
350	456.9231	192.2153	4	0	349	17.45	16.934	43.3360000000005	46.5270808454607	69.6374752883536	65.0357532822384	52.3838160858125	82.3149357863257
351	457.0701	194.9976	4	0	350	17.5	2.94000000000096	55.6459999999998	55.7236118355584	61.3827181279554	66.9373685907301	56.778911437283	81.0151652092556
352	455.6798	199.4348	4	0	351	17.55	-27.8060000000005	88.7439999999998	92.9982320907231	61.5994841835253	65.8820797257242	55.3273438125202	84.6127912146527
353	454.0273	201.7619	4	0	352	17.6	-33.0499999999995	46.542	57.0829244520633	71.4868540133443	57.7266647998464	57.1190159611594	83.7418796870962
354	455.9781	203.7471	4	0	353	17.65	39.0159999999992	39.7039999999998	55.665571693821	69.7106091831648	53.2125602531415	62.6694114573098	78.8322330147502
355	460.7702	203.9889	4	0	354	17.7	95.8420000000001	4.83600000000024	95.9639299945559	62.1266841630947	51.8768692864288	69.2066185873024	75.4303368358041
356	462.9682	203.18	4	0	355	17.75	43.9600000000007	-16.1779999999999	46.8423876846608	54.0706114717374	59.1708453439062	75.0423183581992	76.1800796693653
357	465.0988	201.4351	4	0	356	17.8	42.6119999999992	-34.898	55.0786069903727	44.8256363227576	52.3368988651795	76.8023758553737	77.464712286423
358	464.3313	201.0934	4	0	357	17.85	-15.3499999999997	-6.83400000000006	16.8025609952766	32.2668845595133	57.8794015322226	75.0032309733684	76.3583112818364
359	463.8831	201.2415	4	0	358	17.9	-8.96399999999971	2.96199999999999	9.44069594892214	48.6310815046477	68.1525210300653	73.8962328181352	75.1263171151458
360	464.8661	202.5773	4	0	359	17.95	19.6600000000001	26.7160000000001	33.1701711783345	42.5471135672642	73.3774838923664	73.190191196354	74.8753183343036
361	471.2636	203.2538	4	0	360	18	127.95	13.5300000000001	128.663372410332	61.6881915927078	83.1472681256682	74.9577498087905	77.2119505019622
362	471.915417864687	204.300351710901	4	0	361	18.05	13.0363572937404	20.9310342180197	24.6587673034556	91.4794057373729	87.7226719850232	81.9253449677557	79.6047571690291
363	466.727308456324	206.474890381817	4	0	362	18.1	-103.76218816726	43.4907734183201	112.507951122494	114.488083225219	92.2797971468904	87.1751815672342	80.7332845950563
364	459.7346948198	210.193383861824	4	0	363	18.15	-139.852272730481	74.36986960014	158.396766672248	117.663454746689	94.5799053831289	88.0260999573857	80.5216243897132
365	454.973	215.8718	4	0	364	18.2	-95.2338963959994	113.56832276352	148.213558617567	132.898230402782	94.5035131062791	86.6726955628125	81.826185535669
366	454.802402168046	223.096797689525	4	0	365	18.25	-3.41195663908024	144.4999537905	144.540230017679	122.871402701073	90.7446542736748	88.8322823072935	81.8280938971091
367	454.8821	228.1378	4	0	366	18.3	1.59395663907958	100.8200462095	100.832645583923	97.680405028885	111.513791070332	90.3431870459511	80.5998473071107
368	451.8131	228.6923	4	0	367	18.35	-61.3799999999992	11.0899999999998	62.373812613948	74.5189429873387	116.470961602246	92.0709446540764	79.1770906048432
369	450.491	229.6321	4	0	368	18.4	-26.4420000000007	18.7960000000004	32.441778311308	63.8258538006608	107.899678884706	94.0759230300287	78.5142557554383
370	449.7207	231.0576	4	0	369	18.45	-15.4059999999993	28.51	32.4062484098357	90.1293517378817	99.9679072332586	97.3668205827947	78.0695402294426
371	447.2332	234.8719	4	0	370	18.5	-49.7500000000002	76.2860000000001	91.0747840842899	110.070520503419	94.5172964889188	97.6449895666414	77.1881057578144
372	444.5788	246.1821	4	0	371	18.55	-53.0880000000002	226.204	232.350135270027	118.118952740527	92.963702106879	103.882170525538	76.0881447973722
373	441.615848905523	253.72500782075	4	0	372	18.6	-59.2590218895396	150.858156415	162.079656441632	125.416871479178	91.8620921612624	104.347553228953	75.1736680599361
374	438.503658760325	255.601616504543	4	0	373	18.65	-62.2438029039608	37.5321736758599	72.6839394968519	125.208739177177	93.5719406769286	98.3738373221166	74.6474305890007
375	435.671449180791	253.640703057873	4	0	374	18.7	-56.6441915906796	-39.2182689333998	68.8958421030913	95.7980524758763	100.23012805931	94.4457524840356	72.3145443093537
376	433.548439783303	249.67104448723	4	0	375	18.75	-42.4601879497595	-79.3931714128598	90.034122574281	73.6536638191061	104.545324859608	88.613869436019	71.562767794219
377	432.563850184245	245.521417799109	4	0	376	18.8	-19.6917919811608	-82.9925337624201	85.2967017635251	69.0249286133297	96.2505499807441	84.3973187588478	70.963343004263
378	433.1469	243.0206	4	0	377	18.85	11.6609963151006	-50.01635598218	51.3577131577813	75.0433846394421	92.2241448556604	83.350950236318	70.7478309104401
379	435.570288757282	243.533221880404	4	0	378	18.9	48.46777514564	10.25243760808	49.54026346797	83.8819105420394	88.8479957595271	83.1322786927414	71.8178122866017
380	439.480635624129	246.567329366849	4	0	379	18.95	78.2069373369393	60.6821497289002	98.9881222336529	96.7030474856119	88.9235977348127	82.9488892625313	72.5795944633567
381	444.368039678912	251.166822169869	4	0	380	19	97.7480810956604	91.9898560603997	134.226752087268	110.794625892215	82.7104423831193	79.4184617068383	70.7922382848184
382	449.7226	256.3756	4	0	381	19.05	107.09120642176	104.175556602621	149.402386481387	108.671062905724	75.8309354108165	70.2509446269888	71.3057119879568
383	454.215	260.4885	4	0	382	19.1	89.8479999999995	82.2579999999994	121.815605190796	102.803810830183	74.8398083113736	63.172154552638	70.4832069096383
384	455.9995	261.265	4	0	383	19.15	35.6900000000007	15.53	38.9224485355181	81.5389742241991	72.6926167085542	61.2687612206157	67.7867711756479
385	459.2151	262.6023	4	0	384	19.2	64.3119999999999	26.7460000000005	69.6518618559477	54.9588233360212	65.6676504657522	57.9563930558949	65.5891567639651
386	458.2087	261.6361	4	0	385	19.25	-20.1279999999997	-19.3240000000003	27.9025690573467	38.8849907305325	54.2915985540686	54.2932532811446	62.7420851268036
387	457.7794	260.9315	4	0	386	19.3	-8.58600000000024	-14.0919999999994	16.5016320404979	36.714170511384	44.2513392732334	51.5834989625748	61.3464325508708
388	456.8268	259.0911	4	0	387	19.35	-19.0520000000004	-36.8080000000009	41.446442163352	28.5314901013212	34.1201642496155	49.4247171668039	60.604479034172
389	456.5032	257.7255	4	0	388	19.4	-6.47199999999998	-27.3119999999994	28.0683474397758	27.0442228839382	33.6895266817043	49.5597015431746	60.7368485377551
390	456.4844	256.2887	4	0	389	19.45	-0.375999999999976	-28.7360000000001	28.7384598056334	33.5438552104456	26.989188376977	47.7923683439186	62.7523819504154
391	455.6947	255.6379	4	0	390	19.5	-15.7939999999996	-13.0160000000001	20.4662329704318	29.3553377686986	25.8760641791699	43.9394870029954	62.2077497230638
392	454.6996	253.3991	4	0	391	19.55	-19.9020000000007	-44.776	48.9997936730352	30.6648828520246	27.3360625143331	38.7292534503755	59.8412227592728
393	454.0565	254.1975	4	0	392	19.6	-12.8619999999989	15.9679999999997	20.5038549546168	25.4468866526329	24.0096260222343	36.6188605903234	56.7445599252148
394	453.537	252.5465	4	0	393	19.65	-10.390000000001	-33.0199999999996	34.6160728564058	24.7079054744015	26.4267863777949	37.1997050291791	56.2224920214092
395	453.5617	252.4164	4	0	394	19.7	0.493999999999915	-2.60199999999998	2.64847880867486	21.1282698182205	29.917086222085	36.7325610438946	56.7479272797848
396	453.7334	251.5956	4	0	395	19.75	3.43400000000088	-16.4160000000004	16.7713270792749	18.6639142757699	33.5873754519221	36.8703008175882	55.2060903947213
397	453.6006	250.0462	4	0	396	19.8	-2.65600000000063	-30.9879999999998	31.1016153921302	22.1886899035653	33.2071676275176	38.2955463428939	53.7994245781544
398	453.7885	249.6828	4	0	397	19.85	3.75800000000027	-7.26800000000026	8.18207724236368	34.3872857915372	39.1175569310313	37.858007832026	53.5215038289874
399	453.5469	247.082	4	0	398	19.9	-4.83200000000011	-52.0159999999998	52.2399509953827	42.4668454294427	40.7098833766539	38.3414183827688	52.7109910039249
400	451.1378	245.0031	4	0	399	19.95	-48.1819999999993	-41.5780000000001	63.6414582485344	45.2860654368148	46.4759337108121	42.5558746382996	51.6578737457054
401	449.3889	242.7421	4	0	400	20	-34.978000000001	-45.2199999999999	57.1691252688027	59.5711995862927	47.8645374560065	44.9970377392892	49.0265425719816
402	451.2562	244.015	4	0	401	20.05	37.346	25.4579999999999	45.1977154289904	59.2310768497426	49.2550301714547	49.4315008915569	45.8325020523994
403	453.4178	247.3573	4	0	402	20.1	43.2320000000004	66.8460000000005	79.6077479897535	58.5645816300871	51.7063896418177	50.3169652977917	43.294953728707
404	455.4155	248.9048	4	0	403	20.15	39.9540000000002	30.9499999999997	50.539337312632	53.2622294825703	50.2560503877427	51.1762228222028	43.1331339004813
405	456.2111	251.8134	4	0	404	20.2	15.9119999999996	58.1720000000001	60.3089821502569	53.2239949060946	55.1946630545142	55.5394615036747	41.6350721840309
406	457.2651	250.7004	4	0	405	20.25	21.0800000000006	-22.26	30.6573645312187	43.8415796973426	56.4067000266562	56.1189275082981	42.0133707055814
407	457.4428	252.9437	4	0	406	20.3	3.55399999999918	44.8660000000001	45.0065425466121	41.2810239257429	65.6558341555962	56.0153501937339	46.5318474248177
408	457.4673	254.5783	4	0	407	20.35	0.490000000000919	32.6920000000001	32.6956719459932	51.8247444789414	61.516373664552	57.6182904911709	48.681566039287
409	457.6217	256.4588	4	0	408	20.4	3.08799999999906	37.6099999999997	37.7365584546335	59.5511705707422	61.6425622677517	55.8622804646753	52.8177220909636
410	460.6074	261.2571	4	0	409	20.45	59.7140000000002	95.9659999999997	113.027584916249	78.0876734050978	64.6029892965373	55.5233791474922	54.0810507972568
411	462.3051	264.2771	4	0	410	20.5	33.954	60.4000000000008	69.2894949902227	79.1911676317615	64.3733175605896	54.1135981409679	55.2658259095507
412	456.1253	261.243	4	0	411	20.55	-123.596	-60.6820000000005	137.68905671839	82.0041006097605	62.7756702160132	52.9357506544233	56.391633877405
413	454.3313	260.5856	4	0	412	20.6	-35.8799999999997	-13.1479999999999	38.213143079312	77.3812341141333	63.5301913405241	49.9710468670905	58.6250106179382
414	452.9867	258.3719	4	0	413	20.65	-26.8920000000003	-44.2740000000003	51.8012233446281	69.1954645504371	61.4685105416079	49.0665627717834	61.2481915836351
415	448.5387	257.719	4	0	414	20.7	-88.9599999999996	-13.0579999999998	89.9132524381135	47.4636670269286	55.8520952404701	46.5375833241673	62.7838524751024
416	447.1903	257.2801	4	0	415	20.75	-26.9680000000005	-8.77799999999979	28.3606471717418	47.8692150492868	51.8204962552795	47.1564405935746	63.3829620084734
417	445.8881	256.6389	4	0	416	20.8	-26.0439999999994	-12.8240000000005	29.0300691008475	40.9329204734554	40.2156671532504	54.7681485067415	63.421010884573
418	445.5648	254.653	4	0	417	20.85	-6.46600000000035	-39.7179999999997	40.2408831911028	34.322956366807	38.425720069629	59.505124246548	63.6014468266996
419	444.9138	255.2088	4	0	418	20.9	-13.0200000000002	11.1160000000001	17.1197504654714	34.4455279601219	36.4905632758152	67.2940257991583	63.1078053700562
420	444.2584	252.4422	4	0	419	20.95	-13.1079999999997	-55.3319999999997	56.8634319048715	32.9676672795722	28.4721773517973	65.6062269562139	62.4800023967015
421	444.3464	250.9962	4	0	420	21	1.76000000000045	-28.9200000000005	28.9735051383161	28.9822250899712	29.9395636265596	65.5346140798123	61.1957792304136
422	443.4197	250.4376	4	0	421	21.05	-18.5340000000008	-11.1719999999997	21.6407656980991	32.048206078175	46.7606267974699	63.351766863253	61.6647994852897
423	442.4095	250.543	4	0	422	21.1	-20.204	2.10800000000006	20.3136722430977	22.6213983367875	55.480057152572	66.9330559380846	62.0006284101133
424	443.763	249.6483	4	0	423	21.15	27.0699999999999	-17.894	32.4496554064908	25.4335992929974	73.1195410567086	71.3201603450675	63.0414862855677
425	443.9507	249.1995	4	0	424	21.2	3.75400000000013	-8.97600000000011	9.72939319793393	60.5535863153676	75.3603586719576	70.02824344653	63.0762086920015
426	443.0697	247.2364	4	0	425	21.25	-17.6199999999994	-39.2619999999999	43.0345099193656	81.9778892151728	79.248731904345	70.6469965086488	62.9892717990979
427	444.8364	237.5339	4	0	426	21.3	35.3340000000003	-194.05	197.24070080995	114.190876035242	86.4878665732556	70.8266715754121	64.9312922354561
428	444.5876	231.167	4	0	427	21.35	-4.97600000000034	-127.338	127.435186742124	128.099319007128	95.4403918065403	69.5846031622282	65.1840361957173
429	447.6754	221.9972	4	0	428	21.4	61.7560000000003	-183.396	193.514589506838	133.063864515693	106.14975741432	70.353330275437	65.6910998082905
430	449.061	218.2837	4	0	429	21.45	27.7119999999991	-74.2699999999996	79.2716080573612	112.422146831144	111.584309541263	69.4366256459107	64.3209666906426
431	452.2425	217.1049	4	0	430	21.5	63.6300000000006	-23.5760000000005	67.8572374621904	108.902894397908	111.354429390738	68.2779603198594	65.9235138760199
432	452.7457	212.4303	4	0	431	21.55	10.0639999999999	-93.492	94.0321123872052	98.1086387933972	94.8927163533543	70.3938483161561	63.5227072821464
433	451.5934	207.0606	4	0	432	21.6	-23.0460000000005	-107.394	109.838924575944	95.0693000753978	83.6891491718845	74.0302099531362	73.1947780523917
434	454.7046	200.8155	4	0	433	21.65	62.2240000000011	-124.902	139.543311484285	89.6449942657834	67.5871194941654	77.0164097993519	82.8256699138154
435	451.5317	200.372	4	0	434	21.7	-63.4580000000005	-8.86999999999944	64.0749144673644	77.3632858755648	63.5128926198638	79.6148340598356	85.0435924210886
436	451.0723	198.3877	4	0	435	21.75	-9.18800000000033	-39.6860000000004	40.7357084141179	58.4754039458611	57.3071887353737	78.8221030046213	96.9372678347616
437	452.6604	198.0153	4	0	436	21.8	31.7619999999999	-7.44799999999998	32.6235704361125	37.0656001949335	54.2998300590564	75.0944359641707	106.352232674748
438	453.2072	197.4732	4	0	437	21.85	10.9360000000004	-10.8420000000001	15.3995149274258	31.9564851643299	52.620028099732	70.8629481448865	106.468288562404
439	451.5826	197.4539	4	0	438	21.9	-32.4919999999997	-0.38599999999974	32.4942927296469	24.969383204964	47.8830621843841	64.0881738174226	107.547223294484
440	452.2887	195.6615	4	0	439	21.95	14.1219999999998	-35.8480000000003	38.5293393143461	31.2363742425481	47.6453585784085	63.0357064250714	106.89642382166
441	452.5711	195.5955	4	0	440	22	5.64799999999991	-1.32000000000005	5.80019861728882	46.764652253603	46.2897766185045	66.3124136722274	106.815905039962
442	449.9002	197.3542	4	0	441	22.05	-53.4180000000003	35.1740000000001	63.9585256240327	58.7005241738346	55.2961555749872	63.6936477010398	107.317021703888
443	445.41	198.5706	4	0	442	22.1	-89.8039999999992	24.3280000000004	93.0409049827004	63.3342319924871	58.0367471178886	79.4565001666988	108.253703666212
444	440.9439	199.7081	4	0	443	22.15	-89.3220000000008	22.7499999999998	92.1736523308051	67.610170032045	60.5892281406799	94.3311794825634	109.179723621533
445	442.1234	196.8576	4	0	444	22.2	23.5900000000004	-57.0100000000002	61.6978784076085	79.3559369074263	62.5585202302789	100.058941395647	110.835426405511
446	440.7917	197.1286	4	0	445	22.25	-26.6340000000002	5.4200000000003	27.1798888150783	69.3088419821742	75.3176386090812	123.227539160874	111.683051984512
447	445.4893	201.0736	4	0	446	22.3	93.9520000000005	78.8999999999999	122.687360000939	62.4779321075252	73.0874653430232	141.877793774084	108.009540122303
448	444.5077	202.9755	4	0	447	22.35	-19.6320000000003	38.0380000000002	42.8054303564399	61.7828084680707	106.292972233666	143.35197396258	105.883433973186
449	444.6666	205.8721	4	0	448	22.4	3.17800000000034	57.9319999999996	58.01910295756	83.0251071861174	140.779296780743	144.741116313532	102.099421570997
450	442.6416	207.9635	4	0	449	22.45	-40.5000000000007	41.8280000000004	58.2222602103361	66.8189937786202	152.472524212886	144.35622199741	105.081861018287
451	449.3075	208.1847	4	0	450	22.5	133.318	4.42399999999964	133.391382405312	143.277102485157	200.165301703244	145.353849760064	108.839987692142
452	447.4225	209.0707	4	0	451	22.55	-37.6999999999998	17.7199999999999	41.656792963453	219.08066145396	228.459431973182	144.24019509162	109.157859731521
453	468.273656452958	213.193289249019	4	0	452	22.6	417.02312905916	82.45178498038	425.095973889125	243.162239957701	228.667200807272	142.477197379288	107.931623881422
454	490.0866	214.4966	4	0	453	22.65	436.25887094084	26.0662150196202	437.036897801576	317.305496220371	228.893004486384	141.343037443715	105.587287680502
455	482.8881	209.2095	4	0	454	22.7	-143.969999999999	-105.742	178.630152729039	390.099870167743	226.153923764541	142.056018751186	104.678220919036
456	457.718225953354	207.872046439797	4	0	455	22.75	-503.39748093292	-26.7490712040598	504.107663718664	314.057299129387	215.390060911048	144.544000964403	104.378757471546
457	437.5606	210.1096	4	0	456	22.8	-403.15251906708	44.7510712040599	405.628662700312	238.705347518807	215.392924840217	140.924644280434	103.891576835682
458	436.9451	212.2677	4	0	457	22.85	-12.3099999999999	43.1619999999998	44.8831186973452	209.145607571381	178.66142252491	140.903919801486	104.241101916773
459	439.814962421327	213.18814751255	4	0	458	22.9	57.3972484265391	18.408950251	60.2771397486779	113.474625601724	141.906778106686	140.110669324572	103.801691112793
460	441.333932778368	212.925135557668	4	0	459	22.95	30.3794071408208	-5.26023909763978	30.8314529919057	40.6859795126903	131.639513289486	147.128015611502	103.25505219603
461	441.697001757364	211.689744224421	4	0	460	23	7.26137957991909	-24.7078266649402	25.7527538703804	43.2655459204333	88.9227002255624	151.367561712057	103.291982912914
462	441.099160044552	209.693053601874	4	0	461	23.05	-11.95683425624	-39.9338124509399	41.685432255142	45.1082086945652	53.389856587687	154.622071762003	101.979349948858
463	439.73539832617	207.146143779092	4	0	462	23.1	-27.2752343676393	-50.93819645564	57.7809507360603	54.1334190075916	53.1406387957008	136.406747596145	99.7750331684392
464	437.800707288459	204.260094845142	4	0	463	23.15	-38.6938207542198	-57.7209786790002	69.4904536193374	64.3707748494006	51.3283341627594	116.84339587844	97.7407137296537
465	435.490077617656	201.24598688909	4	0	464	23.2	-46.2125934160599	-60.2821591210397	75.9575045570378	66.0937336626838	68.1021074584624	109.297500442425	96.6105297498534
466	432.9985	198.3149	4	0	465	23.25	-49.831552353121	-58.6217377818002	76.9395330794253	63.0157316709683	87.3450625130672	85.5299757822168	96.2090013856456
467	431.6049	196.2213	4	0	466	23.3	-27.8719999999998	-41.8719999999996	50.300226321558	57.5484596309535	93.8512186837889	65.9053598972792	93.2769067356835
468	433.6523	196.7696	4	0	467	23.35	40.9480000000008	10.9659999999997	42.3909407774828	82.0707959093332	94.1520726673802	65.1302298709649	92.617863511976
469	431.545	196.7283	4	0	468	23.4	-42.1460000000002	-0.826000000000136	42.1540934192638	110.319350176734	91.7800136501934	62.8622659120545	91.4166956299866
470	424.065091503072	190.199496671775	4	0	469	23.45	-149.598169938561	-130.5760665645	198.569185948936	121.608703704894	86.9554875953638	62.1538823946495	90.6340352924242
471	417.6337	181.3878	4	0	470	23.5	-128.62783006144	-176.2339334355	218.182304416428	125.288413663792	82.1372513388712	61.2301160657637	87.7136338038568
472	417.5571	176.051	4	0	471	23.55	-1.5319999999997	-106.736	106.74699396236	126.011567669433	78.4208632068713	59.7185048060956	88.5496950609002
473	419.7342	173.93	4	0	472	23.6	43.5419999999999	-42.4199999999996	60.7894905719727	91.8401792813943	77.1198209462291	57.0728689575904	80.192841666191
474	420.356	171.7276	4	0	473	23.65	12.4360000000001	-44.0480000000002	45.7698634474697	53.9551525010086	74.3961976613497	54.1383900155929	71.6896726077967
475	418.9729	171.811	4	0	474	23.7	-27.6620000000003	1.66800000000023	27.7122440087413	35.2330227088485	56.2056573308367	51.1650407485208	69.0443416834335
476	419.5862	170.5105	4	0	475	23.75	12.2660000000008	-26.01	28.7571705144998	28.951228228666	35.1151696184602	47.8740018068879	56.9843671092714
477	420.0619	170.0576	4	0	476	23.8	9.51399999999921	-9.05799999999999	13.136345001559	22.7808276532662	25.5857909284022	45.6291691909327	47.9139032934536
478	419.6483	168.648	4	0	477	23.85	-8.27199999999948	-28.1920000000002	29.3805181710603	20.571135380279	19.9936652478006	44.3318072224655	47.3479980352569
479	420.1168	169.2284	4	0	478	23.9	9.37000000000012	11.6079999999999	14.9178605704706	16.2751867359118	16.4967663809923	42.7227219354015	46.7115432545262
480	420.2955	168.4146	4	0	479	23.95	3.57399999999984	-16.2759999999997	16.6637826438054	15.9385591479559	15.3745939016779	34.1400549733468	46.2942808079886
481	420.4366	168.0792	4	0	480	24	2.82199999999989	-6.70800000000042	7.2774272926636	11.0361022669351	13.6107522749046	24.0597058956562	47.671949476031
482	420.8224	167.656	4	0	481	24.05	7.71600000000035	-8.4639999999996	11.4532070617796	10.2127051087185	12.8374751749942	22.4773183597977	48.3428181894947
483	420.6394	167.8165	4	0	482	24.1	-3.65999999999985	3.2099999999997	4.86823376595629	10.1780524230768	11.543793498702	23.9789357362369	47.586541008444
484	420.5454	168.3483	4	0	483	24.15	-1.88000000000102	10.6360000000001	10.8008747793873	10.9463178138975	11.0492462094533	26.5359493371535	46.5223181011128
485	419.9463	167.7818	4	0	484	24.2	-11.9819999999993	-11.3299999999998	16.4905192155971	9.73639120203244	12.0744526158569	28.7911829244421	45.7300173709477
486	420.182	167.2783	4	0	485	24.25	4.71400000000017	-10.0700000000001	11.1187542467672	12.0514847304688	13.0042421728523	28.438758436326	44.9451099820161
487	420.0283	167.5005	4	0	486	24.3	-3.0740000000003	4.44399999999973	5.40357400245425	11.8857873101882	19.3688457911931	29.922446689628	44.1874288181749
488	420.8473	167.4282	4	0	487	24.35	16.3800000000003	-1.44599999999969	16.4437014081383	13.970852808637	27.9642062246732	29.565766199549	44.1603719697081
489	420.5125	167.0587	4	0	488	24.4	-6.69600000000059	-7.39000000000033	9.97238767798429	15.062166531807	36.5751322933146	30.5608205969979	44.2826562642572
490	419.95	165.8361	4	0	489	24.45	-11.25	-24.452	26.9158467078411	29.0013003803538	42.2077719472062	30.4346792213277	41.3677977886013
491	420.3056	165.0875	4	0	490	24.5	7.11200000000076	-14.9719999999996	16.5753228626172	43.8769277188775	43.2667645977474	34.1137828862983	39.3588986820183
492	421.5234	161.5355	4	0	491	24.55	24.3559999999991	-71.0399999999998	75.0992432451881	61.2644772764409	47.0074182042619	36.9671315728939	40.3123194757446
493	423.0922	157.274	4	0	492	24.6	31.3760000000002	-85.2300000000002	90.8218381007567	70.4446910857754	47.587738900396	38.1002130592976	42.134643920742
494	426.6164	153.9485	4	0	493	24.65	70.4840000000002	-66.5100000000001	96.9101354658017	71.4713626636878	50.0723949845424	38.9062461866327	45.5001109299588
495	430.1106	152.9256	4	0	494	24.7	69.8839999999996	-20.4579999999999	72.8169157545136	65.01353602817	48.7949058267984	40.2949939933746	49.0131743216604
496	431.1282	153.3033	4	0	495	24.75	20.3520000000003	7.55400000000009	21.7086807521787	51.2985500819145	55.2233235997443	42.0162181571443	49.4891404945997
497	430.7623	155.4123	4	0	496	24.8	-7.31800000000021	42.1799999999996	42.8101100675993	38.8803126926439	54.5654173545946	42.745688445417	49.3093976776674
498	430.3875	156.4596	4	0	497	24.85	-7.49599999999987	20.9460000000001	22.2469083694792	27.1451205678214	48.2362198939221	43.9889367169507	49.6882026137529
499	431.364	157.9009	4	0	498	24.9	19.5299999999997	28.8260000000002	34.8189485194485	38.9752845358009	41.2373600799508	45.8425905931129	49.8368390027769
500	432.0663	157.9827	4	0	499	24.95	14.0460000000007	1.63599999999974	14.1409551304012	44.1172986810193	38.382216039543	48.5955406038558	49.7147913302318
501	436.1016	157.7337	4	0	500	25	80.7060000000001	-4.9799999999999	80.8595005920765	45.1738897059296	40.7656717165412	54.6580914683803	50.0472288514358
502	432.9403	159.0542	4	0	501	25.05	-63.2260000000008	26.4100000000002	68.5201807936911	43.5944074672577	38.4839586865721	58.1473205916915	50.3305190572513
503	431.8768	159.9281	4	0	502	25.1	-21.2699999999995	17.4779999999998	27.5298634940309	49.6193115112646	40.3901345335054	60.2903521052471	50.9262426695649
504	430.9366	160.8914	4	0	503	25.15	-18.8040000000001	19.2660000000001	26.9215373260891	42.5560588972815	41.6127862016834	64.464272522764	50.9169024114378
505	432.738	162.1773	4	0	504	25.2	36.028	25.718	44.2654753504354	32.8506186921249	48.3961753809132	69.2351657188788	50.9275894783348
506	430.627	163.0312	4	0	505	25.25	-42.2199999999998	17.0780000000002	45.5432375221612	35.6063793610812	54.0928593370163	70.5395225528735	51.2178856703605
507	431.3247	163.7471	4	0	506	25.3	13.954	14.3179999999995	19.9929797679082	39.631164936109	61.7292238287884	68.6963486657068	51.6725200543476
508	432.643	165.3371	4	0	507	25.35	26.3659999999993	31.8000000000001	41.308666838812	47.1730392505619	72.3444843165721	69.8106390279568	51.6939365392813
509	433.4048	163.1116	4	0	508	25.4	15.236000000001	-44.5099999999996	47.0454652012285	65.6296597767511	87.6911849655773	69.1128574085559	52.1130967008031
510	434.2247	159.0957	4	0	509	25.45	16.3979999999992	-80.3180000000003	81.9748469226996	90.6078289654518	100.088115398215	68.9949034391359	54.0732443197729
511	439.5166	154.6814	4	0	510	25.5	105.838	-88.2859999999999	137.826340153107	109.082589272063	100.313373389206	65.9806748165732	57.1842601635787
512	442.138592307153	147.92836633185	4	0	511	25.55	52.4398461430599	-135.060673363	144.883825711412	135.751204995045	98.9087386448414	63.6939065416087	57.2756280183757
513	438.8905	142.0865	4	0	512	25.6	-64.96184614306	-116.837326637	133.682468371868	153.003191545867	99.2311435224081	63.7522722798321	56.8084309540368
514	430.002622346761	140.55167177791	4	0	513	25.65	-177.75755306478	-30.6965644418	180.388543816141	134.99708700166	96.6129286154284	62.9275586362429	54.751114063243
515	421.603	141.003	4	0	514	25.7	-167.992446935219	9.02656444179968	168.234779676809	107.209648324231	89.5936314973587	61.5601849632949	53.5627615076337
516	419.225	140.7659	4	0	515	25.75	-47.5599999999997	-4.74199999999996	47.7958174320722	89.3796977727531	77.8684902961302	60.4195531835768	53.5150372589785
517	419.4078	140.5314	4	0	516	25.8	3.65599999999972	-4.68999999999994	5.94663232426534	57.4746522358112	65.6585892544291	60.5993516632782	53.8343618935826
518	417.3669	139.6411	4	0	517	25.85	-40.8180000000004	-17.8059999999999	44.5327156144787	26.18407144885	55.1600602430921	59.3989363616119	53.9310319314908
519	418.3482	139.995	4	0	518	25.9	19.6260000000007	7.0780000000002	20.863316131431	20.7398935906	38.1639323069085	58.3836028084932	54.0580123628139
520	418.7292	139.5457	4	0	519	25.95	7.61999999999944	-8.98599999999988	11.7818757420026	24.1075301846272	23.0322545283753	59.5509480356901	54.7502058125159
521	419.0953	140.5071	4	0	520	26	7.32200000000034	19.228	20.5749281408223	20.940422713431	20.5257329779478	59.710428858777	53.3178555442109
522	418.1847	141.1917	4	0	521	26.05	-18.2119999999998	13.6919999999998	22.7848152944013	18.8532123780058	22.289964681715	56.4039354450599	52.4817543276054
523	419.2474	140.2276	4	0	522	26.1	21.2540000000001	-19.282	28.6971782584979	19.8804376079006	19.5667292008158	53.3265098028265	53.0556533581216
524	418.7805	140.4596	4	0	523	26.15	-9.33800000000019	4.63999999999999	10.4272644543046	20.3115723652957	20.1542770015581	45.0379556037219	53.7792314452054
525	418.4681	141.2457	4	0	524	26.2	-6.2480000000005	15.7220000000001	16.9180018914767	20.4723991788028	29.5082645740215	37.8903572963886	53.682728201118
526	418.536	142.3802	4	0	525	26.25	1.35800000000017	22.6900000000001	22.7306019277978	18.1930356882005	41.5523674214238	36.4905519650835	53.6565280993786
527	419.3423	141.5194	4	0	526	26.3	16.1260000000004	-17.2160000000002	23.5889493619369	21.4553416251103	47.1492816356908	38.9723751214584	54.0833483377482
528	418.7848	142.1808	4	0	527	26.35	-11.1500000000001	13.2280000000003	17.3003608054864	39.1360915401423	51.4929593625609	38.0514248350248	54.8910740848161
529	417.5061	142.5711	4	0	528	26.4	-25.5740000000003	7.80599999999993	26.738794138854	62.793162477552	51.9119789005353	39.003167317072	55.7403848078287
530	417.6433	147.8354	4	0	529	26.45	2.74400000000014	105.286	105.321751466637	73.8261640925788	52.7484600644019	40.5055081858959	55.4694297313202
531	419.3967	154.6647	4	0	530	26.5	35.068	136.586	141.015956614846	84.7928830369214	52.4553709522191	40.6550362718486	52.1364750206851
532	418.012	158.3509	4	0	531	26.55	-27.6940000000002	73.7239999999997	78.7539574370709	82.3686161759602	55.6547855612019	41.269602113602	52.0403265607813
533	418.8462	161.8598	4	0	532	26.6	16.6840000000002	70.1780000000002	72.1339555271998	66.3608285886615	56.5361204692338	42.3590344364111	NA
534	418.3539	162.4	4	0	533	26.65	-9.846	10.804	14.6174598340478	42.1175794268862	57.852057632586	44.630904254168	NA
535	417.1632	161.9754	4	0	534	26.7	-23.8139999999999	-8.49199999999996	25.2828135301432	37.483407029825	51.5027517977703	45.8052714389411	NA
536	416.2528	161.5865	4	0	535	26.75	-18.2080000000008	-7.77800000000013	19.7997108059696	28.2793579015462	39.7577051222734	46.8935030151805	NA
537	413.5438	160.966	4	0	536	26.8	-54.1800000000001	-12.4099999999999	55.5830954517649	33.3354990892118	35.3899225915133	47.5673450122181	NA
538	414.2519	159.869	4	0	537	26.85	14.162	-21.9400000000002	26.1137098858054	36.6446750068792	33.2251095102613	50.3832118080203	NA
539	412.3651	159.2212	4	0	538	26.9	-37.7359999999999	-12.9559999999998	39.8981657723759	37.3978308176606	37.3498296078007	53.0971668071642	NA
540	411.1675	157.5066	4	0	539	26.95	-23.9519999999993	-34.2920000000004	41.8286931184802	33.2964381532015	38.8620828134804	51.3879114269503	NA
541	411.71032630399	156.460813030997	4	0	540	27	10.8565260797991	-20.9157393800598	23.5654898598765	38.1708611189765	41.3316350781419	44.5625211825932	NA
542	413.464057550097	156.44455482267	4	0	541	27.05	35.0746249221402	-0.325164166540048	35.0761321294697	41.3641601263897	39.4799044632344	47.6767176765027	NA
543	415.883685021155	157.163894203008	4	0	542	27.1	48.3925494211599	14.38678760676	50.4858247146803	41.0794906200816	44.2303031468068	NA	NA
544	418.4242	158.3249	4	0	543	27.15	50.8102995769002	23.2201159398403	55.8646608094417	45.2654393386233	48.3422759817425	NA	NA
545	419.8414	159.7647	4	0	544	27.2	28.3440000000007	28.7959999999998	40.4053455869397	45.6633707732672	51.2730710561303	NA	NA
546	418.4987	161.5386	4	0	545	27.25	-26.8540000000007	35.478	44.495233452585	50.2897451746371	49.3673372429131	NA	NA
547	419.667677160487	162.976714821507	4	0	546	27.3	23.3795432097406	28.7622964301397	37.0657893026893	55.3203918370953	59.9635127614921	NA	NA
548	422.983444296292	164.575026892904	4	0	547	27.35	66.3153427161001	31.9662414279401	73.6176967215299	61.4666514921791	NA	NA	NA
549	426.0709	167.1975	4	0	548	27.4	61.7491140741595	52.44946214192	81.0178941217325	53.4692351472029	NA	NA	NA
550	427.2302	170.5601	4	0	549	27.45	23.1860000000006	67.2520000000003	71.1366438623588	74.263654749717	NA	NA	NA
551	427.1249	170.3608	4	0	550	27.5	-2.10599999999999	-3.98599999999988	4.50815172770383	NA	NA	NA	NA
552	425.743298567903	163.445571035699	4	0	551	27.55	-27.63202864194	-138.30457928602	141.03788731526	NA	NA	NA	NA
553	NA	NA	4	0	552	27.6	NA	NA	NA	NA	NA	NA	NA
554	NA	NA	4	0	553	27.65	NA	NA	NA	NA	NA	NA	NA
555	NA	NA	4	0	554	27.7	NA	NA	NA	NA	NA	NA	NA
556	NA	NA	4	0	555	27.75	NA	NA	NA	NA	NA	NA	NA
557	NA	NA	4	0	556	27.8	NA	NA	NA	NA	NA	NA	NA
558	NA	NA	4	0	557	27.85	NA	NA	NA	NA	NA	NA	NA
559	NA	NA	4	0	558	27.9	NA	NA	NA	NA	NA	NA	NA
560	NA	NA	4	0	559	27.95	NA	NA	NA	NA	NA	NA	NA
561	NA	NA	4	0	560	28	NA	NA	NA	NA	NA	NA	NA
562	NA	NA	4	0	561	28.05	NA	NA	NA	NA	NA	NA	NA
563	NA	NA	4	0	562	28.1	NA	NA	NA	NA	NA	NA	NA
564	NA	NA	4	0	563	28.15	NA	NA	NA	NA	NA	NA	NA
565	NA	NA	4	0	564	28.2	NA	NA	NA	NA	NA	NA	NA
566	NA	NA	4	0	565	28.25	NA	NA	NA	NA	NA	NA	NA
567	NA	NA	4	0	566	28.3	NA	NA	NA	NA	NA	NA	NA
568	NA	NA	4	0	567	28.35	NA	NA	NA	NA	NA	NA	NA
569	NA	NA	4	0	568	28.4	NA	NA	NA	NA	NA	NA	NA
570	NA	NA	4	0	569	28.45	NA	NA	NA	NA	NA	NA	NA
571	NA	NA	4	0	570	28.5	NA	NA	NA	NA	NA	NA	NA
572	NA	NA	4	0	571	28.55	NA	NA	NA	NA	NA	NA	NA
573	NA	NA	4	0	572	28.6	NA	NA	NA	NA	NA	NA	NA
574	NA	NA	4	0	573	28.65	NA	NA	NA	NA	NA	NA	NA
575	NA	NA	4	0	574	28.7	NA	NA	NA	NA	NA	NA	NA
576	NA	NA	4	0	575	28.75	NA	NA	NA	NA	NA	NA	NA
577	NA	NA	4	0	576	28.8	NA	NA	NA	NA	NA	NA	NA
578	NA	NA	4	0	577	28.85	NA	NA	NA	NA	NA	NA	NA
579	NA	NA	4	0	578	28.9	NA	NA	NA	NA	NA	NA	NA
580	NA	NA	4	0	579	28.95	NA	NA	NA	NA	NA	NA	NA
581	NA	NA	4	0	580	29	NA	NA	NA	NA	NA	NA	NA
582	NA	NA	4	0	581	29.05	NA	NA	NA	NA	NA	NA	NA
583	NA	NA	4	0	582	29.1	NA	NA	NA	NA	NA	NA	NA
584	NA	NA	4	0	583	29.15	NA	NA	NA	NA	NA	NA	NA
585	NA	NA	4	0	584	29.2	NA	NA	NA	NA	NA	NA	NA
586	NA	NA	4	0	585	29.25	NA	NA	NA	NA	NA	NA	NA
587	NA	NA	4	0	586	29.3	NA	NA	NA	NA	NA	NA	NA
588	NA	NA	4	0	587	29.35	NA	NA	NA	NA	NA	NA	NA
589	NA	NA	4	0	588	29.4	NA	NA	NA	NA	NA	NA	NA
590	NA	NA	4	0	589	29.45	NA	NA	NA	NA	NA	NA	NA
591	NA	NA	4	0	590	29.5	NA	NA	NA	NA	NA	NA	NA
592	NA	NA	4	0	591	29.55	NA	NA	NA	NA	NA	NA	NA
593	NA	NA	4	0	592	29.6	NA	NA	NA	NA	NA	NA	NA
594	NA	NA	4	0	593	29.65	NA	NA	NA	NA	NA	NA	NA
595	NA	NA	4	0	594	29.7	NA	NA	NA	NA	NA	NA	NA
596	NA	NA	4	0	595	29.75	NA	NA	NA	NA	NA	NA	NA
597	NA	NA	4	0	596	29.8	NA	NA	NA	NA	NA	NA	NA
598	NA	NA	4	0	597	29.85	NA	NA	NA	NA	NA	NA	NA
599	NA	NA	4	0	598	29.9	NA	NA	NA	NA	NA	NA	NA
600	NA	NA	4	0	599	29.95	NA	NA	NA	NA	NA	NA	NA
601	NA	NA	4	0	600	30	NA	NA	NA	NA	NA	NA	NA
