# Supplementary material for: An automated feeding system for the African killifish reveals the impact of diet on lifespan and allows scalable assessment of associative learning
Source: eLife. 2022 Nov 10;11:e69008. doi: 10.7554/eLife.69008 (PMC9788828; doi:10.7554/eLife.69008)
Supplement: Figure 6—source data 3. [file elife-69008-fig6-data3.zip › Filtered and Interpolated Trajectories with Kinematics/t4_REC0010 DLC_likelihood-euclidean-filtered_splines-interpolated_kinematics_02_resnet50_TrainAllTheThingsJun28shuffle1_1030000.csv]

	x2	y2	fishnum	recording_num	bodyparts_coords	seconds	velocity_x	velocity_y	velocity_xy	velocity_xy_5frame	velocity_xy_10frame	velocity_xy_20frame	velocity_xy_40frame
1	97.35601	115.704	4	10	0	0	0	0	0	NA	NA	NA	NA
2	96.86639	116.4553	4	10	1	0.05	-9.79240000000004	15.026	17.9352104464933	NA	NA	NA	NA
3	95.22283	115.9313	4	10	2	0.1	-32.8711999999999	-10.48	34.5013940216912	36.1239052734005	NA	NA	NA
4	91.747065048385	114.969414019993	4	10	3	0.15	-69.5152990323001	-19.2377196001399	72.1281266564141	41.7780299078951	NA	NA	NA
5	89.09793	114.0543	4	10	4	0.2	-52.9827009676998	-18.30228039986	56.0547952424036	62.1788977930058	61.389472749603	NA	NA
6	90.46001	113.6764	4	10	5	0.25	27.2415999999998	-7.55799999999994	28.2706231724734	82.2879814564433	78.1031287279585	NA	NA
7	96.41137357551	114.414648366653	4	10	6	0.3	119.0272715102	14.7649673330599	119.939549872047	77.9802399533978	87.0132240220239	NA	NA
8	103.049168940508	115.653105672999	4	10	7	0.35	132.75590729996	24.7691461269201	135.046812338879	86.6550402258056	88.9970172270556	NA	NA
9	105.4494	116.4513	4	10	8	0.4	48.00462118984	15.96388654002	50.5894191411867	114.428227548022	87.6375648792146	NA	NA
10	100.493310056182	116.060932923641	4	10	9	0.45	-99.12179887636	-7.80734152717997	99.4287966044425	111.847550251042	84.5000895572396	65.381043766243	NA
11	92.2831	114.5024	4	10	10	0.5	-164.20420112364	-31.1706584728202	167.136559783555	95.7060529976679	86.3406448149013	73.4713446637113	NA
12	87.17406	112.9088	4	10	11	0.55	-102.1808	-31.8719999999999	107.036163387147	97.2948898050313	88.8032830798982	78.5443242268408	NA
13	89.54799	114.2303	4	10	12	0.6	47.4786	26.43	54.3393260720079	82.3451388886737	76.9924915742985	80.123684113446	NA
14	92.05294	115.7438	4	10	13	0.65	50.0990000000002	30.2699999999999	58.5336031780037	58.2530620817807	74.191375503685	79.190242024681	NA
15	93.2541	115.461	4	10	14	0.7	24.0231999999997	-5.65599999999989	24.6800420226544	65.7590159087544	69.372614782883	79.2523429910692	NA
16	91.99652	113.495	4	10	15	0.75	-25.1515999999998	-39.3199999999999	46.6761757490905	58.2789301509291	68.839560599464	80.9946583895296	NA
17	96.84159	118.8591	4	10	16	0.8	96.9013999999999	107.282	144.565932522016	51.0878612023387	70.0754244316576	78.4936140217179	NA
18	97.40282	118.2248	4	10	17	0.85	11.2246000000002	-12.6859999999999	16.9388972828813	56.4000906770923	71.2503509998364	76.3106169024769	NA
19	96.58575	119.0038	4	10	18	0.9	-16.3414	15.5799999999999	22.578258435052	79.4260591171473	70.7429191701473	77.1763990812478	NA
20	97.10688	116.4953	4	10	19	0.95	10.4226	-50.17	51.2411893964221	74.3918329545608	74.0045964248987	74.218474060152	61.7052490034707
21	105.181766028599	115.996116429845	4	10	20	1	161.49772057198	-9.98367140309995	161.806017949365	84.2217718487438	75.6486719641579	67.0454461724535	62.8509310664032
22	111.1081	116.7147	4	10	21	1.05	118.52667942802	14.3716714030998	119.394801709083	90.397977137956	68.1839449635375	62.6490340562509	63.4056341481363
23	107.8054	116.8216	4	10	22	1.1	-66.0539999999997	2.1380000000002	66.0885917537964	91.6091021727052	75.6287422306552	60.9850693070486	63.4150704249622
24	109.8331	118.5632	4	10	23	1.15	40.5539999999999	34.8319999999998	53.4592848811129	71.8712848111684	80.1614226588106	59.3757425248423	62.4625805185479
25	112.471577978267	117.447069918907	4	10	24	1.2	52.7695595653401	-22.3226016218598	57.2968145701682	61.9760569725142	79.064333337421	59.8839435765386	61.9924114286409
26	114.7462	115.2595	4	10	25	1.25	45.4924404346599	-43.75139837814	63.1169311416817	67.0357126125666	65.2513317454429	59.6850093726293	61.9124562886056
27	118.1851	114.6306	4	10	26	1.3	68.7780000000001	-12.578	69.918662515812	69.9248681796653	55.2226436808442	54.8777951944286	59.2673283598431
28	122.6707	113.7598	4	10	27	1.35	89.7119999999998	-17.4160000000001	91.3868699540583	66.5195645021368	50.7197876142608	56.610393070503	56.3106301303896
29	126.05808885065	113.528844093261	4	10	28	1.4	67.747777013	-4.61911813477997	67.9050627166062	58.6313786797174	48.0085658795372	58.0871964059265	55.5203537502209
30	128.002740949856	114.050926557652	4	10	29	1.45	38.8930419841199	10.4416492878201	40.2702961825258	48.4692303891742	45.7632907281784	58.0294542406983	53.5443557260934
31	128.757798623736	114.962666975412	4	10	30	1.5	15.1011534776001	18.2348083552	23.6760020295848	34.403862615955	43.7213467811007	52.2305174690951	49.87002674091
32	128.57640419841	115.900684928782	4	10	31	1.55	-3.62788850652009	18.7603590673999	19.1079210630961	26.0922635794092	41.5716454253198	48.2669440694318	47.6879117540076
33	127.7117	116.5016	4	10	32	1.6	-17.2940839681999	12.0183014243599	21.0600310879619	25.00701695422	37.5920439103508	46.7064567364783	46.8169565405938
34	126.394530297476	116.479602412869	4	10	33	1.65	-26.34339405048	-0.43995174261994	26.3470675338774	28.811314882484	36.0129701530423	45.7349190124148	45.8385406035519
35	124.766547131218	115.859164957433	4	10	34	1.7	-32.5596633251598	-12.4087491087201	34.8440630565799	34.6740604614653	36.9945751439757	44.7324798662127	45.7070672867978
36	122.947104484457	114.742331065301	4	10	35	1.75	-36.3888529352201	-22.3366778426399	42.6974916709044	40.7802252047466	39.2097031927473	42.8302541876815	45.0290083706657
37	121.055556340424	113.231144168079	4	10	36	1.8	-37.8309628806599	-30.2237379444401	48.4216489580028	45.9336767266755	41.3112444580194	40.0410426979684	41.9092305262608
38	119.211256682351	111.427647697374	4	10	37	1.85	-36.88599316146	-36.0699294141	51.5908548043684	48.9821333337313	42.6931258586959	36.3106433583024	41.9873654764683
39	117.533559493468	109.433885084793	4	10	38	1.9	-33.55394377766	-39.8752522516199	52.1143251435216	49.6080915030107	43.4612721452924	33.864308419194	41.9329999478118
40	116.141818757007	107.351899761944	4	10	39	1.95	-27.8348147292201	-41.6397064569802	50.086346091859	47.9484284545735	43.701669004247	32.8702373920349	41.1713673771788
41	115.155388456198	105.283735160432	4	10	40	2	-19.7286060161801	-41.3632920302399	45.8272825173015	44.6060265126452	41.9391615942623	32.6946073093666	37.6553655268139
42	114.693622574273	103.331434711867	4	10	41	2.05	-9.23531763850008	-39.0460089713	40.1233337158171	40.9888675639094	38.510439970617	32.7267894517644	35.2095103029974
43	114.875875094463	101.597041847854	4	10	42	2.1	3.6450504038001	-34.6878572802601	34.8788450947266	38.4212046747627	35.029242806254	32.648843774139	34.1060056296561
44	115.8215	100.1826	4	10	43	2.15	18.91249811074	-28.2888369570802	34.0285303998426	34.270231685514	31.7156466853458	32.3013386822616	33.327513033578
45	117.422765911609	99.231554715013	4	10	44	2.2	32.0253182321801	-19.0209056997398	37.248031646126	29.0724514866604	28.7458996400941	31.5301909970571	32.4617367908318
46	118.6636	99.05296	4	10	45	2.25	24.8166817678199	-3.57189430026011	25.0724175710576	25.4524590998628	26.1795114259859	30.3730073687022	31.4583098300057
47	118.8597	99.73193	4	10	46	2.3	3.92200000000003	13.5794000000001	14.1344327215493	22.4424258067822	24.1423344455093	28.940665858093	30.2917386531707
48	119.177537960733	100.508336034895	4	10	47	2.35	6.35675921466003	15.5281206978998	16.7788831607384	19.0705946054255	22.604561689582	27.3643378824337	28.5942803487846
49	119.80384428915	101.221207781463	4	10	48	2.4	12.52612656834	14.25743493136	18.9783639344396	18.0887911664578	21.1414052192308	25.7788034896971	27.4884957336315
50	120.5407	101.9257	4	10	49	2.45	14.7371142169999	14.0898443707403	20.3888756393427	19.2122174043582	19.3587129898671	24.3132805136593	27.0769270437174
51	121.223644591641	102.667315447235	4	10	50	2.5	13.6588918328201	14.8323089446998	20.1634003762188	19.7566642793013	18.8068531431421	23.0802135845327	27.0822023422343
52	121.822051496862	103.45294886564	4	10	51	2.55	11.9681381044199	15.7126683681	19.7515639110517	19.8403846316794	19.3708917455691	22.1520765365629	27.202239496955
53	122.338752632061	104.279842994119	4	10	52	2.6	10.33402270398	16.5378825695799	19.501117535454	19.6468313743088	19.6994329586134	21.5055545228339	27.2725502157716
54	122.776579913634	105.145240571578	4	10	53	2.65	8.75654563145986	17.3079515491801	19.3969656963301	19.5249151198264	19.8419602940484	20.9201070547413	27.2082296359071
55	123.138365257977	106.046384336924	4	10	54	2.7	7.2357068868601	18.0228753069201	19.4211093524893	19.5295660867799	19.8806613872244	20.1909937154509	26.9274562627402
56	123.426940581489	106.980517029062	4	10	55	2.75	5.77150647024013	18.6826538427599	19.5538191038072	19.6422016379255	19.9809157430796	20.0863654723299	26.4447123791366
57	123.645137800565	107.944881386897	4	10	56	2.8	4.36394438151979	19.2872871566999	19.7748187458191	19.8435359564174	20.1618186276166	20.5424346083729	25.8115942299539
58	123.795788831603	108.936720149336	4	10	57	2.85	3.01302062076019	19.83677524878	20.0642952911818	20.1144914001401	20.4065473560858	20.8779173392668	25.0903166061804
59	123.881725590999	109.953276055283	4	10	58	2.9	1.71873518791983	20.33111811894	20.4036372887896	20.4369163663327	20.6988088902517	21.1126830480689	24.3453452823144
60	123.905779995151	110.991791843646	4	10	59	2.95	0.481088083039936	20.77031576726	20.7758865711029	20.7940711684532	21.0232744410346	21.2836166953999	23.6387749278167
61	123.870783960456	112.049510253328	4	10	60	3	-0.699920693899969	21.1543681936399	21.1659439347702	21.1708930742462	21.3658778015177	21.469797375102	23.0246818283278
62	123.779569403309	113.123674023237	4	10	61	3.05	-1.82429114293996	21.4832753981801	21.5605927564216	21.5540818240861	21.7139774711768	21.6776895421455	22.5374829699054
63	123.634968240109	114.211525892277	4	10	62	3.1	-2.89202326399987	21.7570373807999	21.9484048201467	21.9320574819291	22.0564017199202	21.8962566574042	22.1639878782755
64	123.439812387251	115.310308599355	4	10	63	3.15	-3.90311705716016	21.97565414156	22.319581037989	22.2948392367026	22.3834058020894	22.1151205895527	21.7926458437264
65	123.196933761134	116.417264883376	4	10	64	3.2	-4.85757252233981	22.1391256804202	22.6657648603181	22.6338837739004	22.6865720035755	22.3247215284233	21.3200306503564
66	122.909164278153	117.529637483246	4	10	65	3.25	-5.75538965962011	22.2474519974	22.9798527086376	22.9419103655942	22.9586790071245	22.5164173895711	21.1293651825315
67	122.579335854707	118.644669137871	4	10	66	3.3	-6.59656846892005	22.3006330925	23.2558154424104	23.2127297800927	23.1935604566745	22.6825226018148	21.1880934371714
68	122.210280407191	119.759602586155	4	10	67	3.35	-7.38110895032008	22.2986689656798	23.4885377786159	23.4410865252218	23.3859659587226	22.8162953299271	21.1550986047014
69	121.804829852002	120.871680567006	4	10	68	3.4	-8.10901110377984	22.24155961702	23.6736781104812	23.6225187775464	23.5314322888536	22.9118870749318	21.0400371313004
70	121.365816105538	121.978145819329	4	10	69	3.45	-8.78027492927998	22.1293050464601	23.8075485859638	23.7532371394487	23.626168615812	22.9642693419741	20.861297492455
71	120.896071084195	123.076241082028	4	10	70	3.5	-9.39490042686003	21.9619052539801	23.8870139702604	23.8300215518509	23.6669569776245	22.9691500721229	20.6586453377538
72	120.39842670437	124.163209094011	4	10	71	3.55	-9.95288759650009	21.7393602396598	23.9094072519221	23.8501347976145	23.6510677324528	22.9228894032479	20.4359225395558
73	119.87571488246	125.236292594183	4	10	72	3.6	-10.4542364381999	21.4616700034401	23.8724598406269	23.8112507064022	23.5761889399341	22.822421233717	20.1887920744285
74	119.330767534863	126.292734321449	4	10	73	3.65	-10.89894695194	21.1288345453201	23.7742443392995	23.7113951777027	23.4403683477741	22.6651846327116	19.9141615213309
75	118.766416577974	127.329777014715	4	10	74	3.7	-11.28701913778	20.74085386532	23.6131281299021	23.5488983254569	23.2419666803727	22.449067585262	19.6108899985377
76	118.185493928191	128.344663412887	4	10	75	3.75	-11.6184529956601	20.2977279634399	23.3877363267627	23.3223563280172	22.9796211371214	22.1723648927331	19.280913079128
77	117.590831501911	129.334636254871	4	10	76	3.8	-11.8932485255999	19.7994568396797	23.0969229906934	23.0306018979337	22.6522183498212	21.8337522659698	18.9306917673257
78	116.98526121553	130.296938279572	4	10	77	3.85	-12.1114057276199	19.2460404940203	22.7397498534284	22.6726826543431	22.2588765087115	21.4322798701359	18.5717376376168
79	116.371614985446	131.228812225895	4	10	78	3.9	-12.27292460168	18.6374789264602	22.3154721888821	22.2478470965401	21.7989369765696	20.9673912145319	18.2181360257613
80	115.752724728056	132.127500832748	4	10	79	3.95	-12.3778051478001	17.97377213706	21.8235319119491	21.7555383741854	21.2719665547119	20.43897828951	17.8824670819373
81	115.131422359755	132.990246839035	4	10	80	4	-12.4260473660198	17.2549201257397	21.2635585377477	21.1953966894057	20.6777728078417	19.8474933004056	17.574078641777
82	114.510539796942	133.814292983662	4	10	81	4.05	-12.4176512562602	16.4809228925401	20.6353793789199	20.5672720552055	20.0164367994868	19.194155536966	17.2997012130924
83	113.892908956013	134.596882005534	4	10	82	4.1	-12.3526168185799	15.6517804374403	19.9390414295297	19.8712504550807	19.2883708003378	18.4813274914529	17.0644879353843
84	113.281361753364	135.335256643559	4	10	83	4.15	-12.2309440529801	14.7674927604999	19.1748490178814	19.1076985191433	18.4944140812896	17.7132024531091	16.872737342529
85	112.678730105394	136.02665963664	4	10	84	4.2	-12.0526329594	13.82805986162	18.3434239113248	18.2773352247882	17.6359898986472	16.897058468652	16.7283045199346
86	112.087845928498	136.668333723684	4	10	85	4.25	-11.8176835379199	12.8334817408796	17.4457988580608	17.3813449112699	16.7153654636897	16.0454087686849	16.6348231228385
87	111.511541139074	137.257521643597	4	10	86	4.3	-11.52609578848	11.78375839826	16.4835629071442	16.4215561073737	15.7360927241108	15.1788609328367	16.5958243787554
88	110.952647653519	137.791466135284	4	10	87	4.35	-11.1778697111001	10.6788898337402	15.4590898619384	15.4007293422138	14.7037784741943	14.3271799453065	16.6148009595498
89	110.413997388229	138.26740993765	4	10	88	4.4	-10.7730053057998	9.51887604732008	14.3759049984004	14.3230324082362	13.6274679296486	13.5243849765908	16.695241054288
90	109.898422259601	138.682595789603	4	10	89	4.45	-10.31150257256	8.30371703905996	13.2392900855252	13.1948502234334	12.5221503825921	12.8006648219004	16.8406460701246
91	109.408754184033	139.034266430047	4	10	90	4.5	-9.7933615113601	7.03341280888026	12.0573141881727	12.0262120371187	11.4130447295281	12.179007211431	17.0545392070114
92	108.947825077921	139.319664597888	4	10	91	4.55	-9.21858212224009	5.70796335681962	10.8426519831303	10.8333797519234	10.3412850661866	11.676513022937	17.3404688984207
93	108.518466857662	139.536033032031	4	10	92	4.6	-8.58716440517981	4.32736868286042	9.61589893036466	9.64357142297048	9.36598909027515	11.3065546370515	17.7020093577099
94	108.123511439652	139.680614471383	4	10	93	4.65	-7.89910836019999	2.89162878703962	8.41174357242407	8.5030570508201	8.55435587189191	11.0802900523463	18.1427595017438
95	107.76579074029	139.75065165485	4	10	94	4.7	-7.1544139872401	1.40074366934016	7.29024844076067	7.48771990893975	7.96533974515364	11.0075414546072	18.6663409751465
96	107.448136675971	139.743387321336	4	10	95	4.75	-6.35308128638002	-0.145286670280029	6.35474232742076	6.70576614343163	7.64264895917231	11.0972813529438	19.2763956801824
97	107.173381163093	139.656064209747	4	10	96	4.8	-5.49511025756004	-1.74646223178001	5.7659662737286	6.27533199186042	7.61693332176315	11.3578964915409	19.7835267592037
98	106.944356118053	139.48592505899	4	10	97	4.85	-4.58050090080008	-3.4027830151399	5.70613010282406	6.28710806733679	7.90933079990872	11.7973220489636	20.5789560037292
99	106.763893457246	139.23021260797	4	10	98	4.9	-3.6092532161399	-5.11424902040005	6.25957281456803	6.78224086752453	8.53311217504407	12.4230908940441	21.1448744334673
100	106.634825097072	138.886169595592	4	10	99	4.95	-2.58136720348006	-6.88086024755989	7.34912881814249	7.74614673458654	9.49293252662218	13.2423138507392	21.5085575890996
101	106.559982953925	138.451038760763	4	10	100	5	-1.4968428629399	-8.70261669658021	8.83040632835946	9.11289545638582	10.7815179763595	14.2615851136173	22.0303473240992
102	106.542198944204	137.922062842388	4	10	101	5.05	-0.355680194419961	-10.5795183675002	10.5854956090387	10.7908923582277	12.3745079168953	15.4867822598754	22.3823699832769
103	106.584304984304	137.296484579372	4	10	102	5.1	0.842120801999897	-12.5115652603199	12.5398737118204	12.6987569859076	14.2286550076521	16.922691223967	22.8026024554453
104	106.689132990623	136.571546710622	4	10	103	5.15	2.09656012637993	-14.4987573750001	14.6495573237776	14.7807950851944	16.2918259161964	18.5723165503785	23.2913438776829
105	106.859514879559	135.744491975043	4	10	104	5.2	3.40763777872013	-16.5410947115799	16.8884519565417	17.002869099204	18.5192879563247	20.4356234816409	23.3460247752971
106	107.098282567506	134.812563111541	4	10	105	5.25	4.77535375894007	-18.6385772700396	19.2405968247937	19.3444145589183	20.8805212680622	22.5073825916799	23.1244418032123
107	107.408267970864	133.773002859022	4	10	106	5.3	6.19970806715997	-20.7912050503802	21.6958656790865	21.792759474165	23.3566311979876	24.3881925855706	22.9584154719009
108	107.792303006028	132.62305395639	4	10	107	5.35	7.68070070328008	-22.9989780526398	24.2476010103922	24.3398189267418	25.9360516480253	26.830732062152	23.0066974044707
109	108.253219589395	131.359959142553	4	10	108	5.4	9.2183316673399	-25.26189627674	26.8912819000109	26.98024745093	28.6115209257129	28.7653638903438	23.2953793503109
110	108.793849637363	129.980961156415	4	10	109	5.45	10.8126009593599	-27.5799597227603	29.6237492194258	29.7103932967712	31.3783144366597	30.2164503562988	23.7759742729893
111	109.417025066327	128.483302736883	4	10	110	5.5	12.4635085792801	-29.95316839064	32.4427394457346	32.5276887371322	34.2332472070004	31.8816874367673	23.9632917605479
112	110.125577792686	126.864226622861	4	10	111	5.55	14.17105452718	-32.3815222804399	35.3465949082926	35.4302823772609	36.401877254246	33.0882269436169	23.9044190812791
113	110.922339732836	125.120975553257	4	10	112	5.6	15.9352388029998	-34.86502139208	38.3340782121969	38.4168099465775	39.4328091166519	34.2986502738391	23.954034537474
114	111.810142803174	123.250792266974	4	10	113	5.65	17.7560614067602	-37.4036657256599	41.4042501006544	41.4862469630708	41.2389018644913	35.5023977030194	24.2314541732488
115	112.791818920096	121.25091950292	4	10	114	5.7	19.6335223384401	-39.9974552810801	44.5563870660091	43.0933612117207	41.9136127562728	35.6845080959871	24.2792724622054
116	113.8702	119.1186	4	10	115	5.75	21.5676215980798	-42.6463900584	47.7899245282011	46.3379294961716	42.8828536054724	35.1516022534808	24.6409137350681
117	115.3713	117.5528	4	10	116	5.8	30.0220000000002	-31.3159999999999	43.3821661515421	47.0475213517218	42.8198226892462	34.5589344522609	25.719605562368
118	117.7012	118.9715	4	10	117	5.85	46.5979999999999	28.374	54.5569196344514	45.4104155659681	42.661248899653	34.2160727599779	25.8809476263731
119	118.0821	121.1866	4	10	118	5.9	7.61799999999994	44.3019999999999	44.9522093784053	44.2794602478741	42.3932744803259	34.1676678065776	27.4133618297485
120	117.449921429394	119.481475793684	4	10	119	5.95	-12.64357141212	-34.10248412632	36.3708581372407	42.5462841667717	39.9907017553144	34.3096346952394	28.5970310688874
121	116.2924	117.7212	4	10	120	6	-23.1504285878799	-35.20551587368	42.1351479377309	38.9845683031343	36.0699572999612	33.6649984074786	29.1895645630575
122	115.4134	119.218	4	10	121	6.05	-17.5800000000001	29.9360000000001	34.7162857460301	37.7390276089299	32.7159916502758	32.3220559026827	29.5325463072406
123	117.0839	118.4528	4	10	122	6.1	33.4100000000001	-15.3040000000001	36.7483403162648	34.5709879446608	28.9993364033039	30.985377850981	30.0192563188021
124	118.810061165342	117.57568197733	4	10	123	6.15	34.5232233068401	-17.5423604533998	38.7245059073832	27.8604543520483	27.0964337486639	29.8905917961191	30.1109923100212
125	119.819995682349	117.391828088201	4	10	124	6.2	20.1986903401399	-3.67707778258023	20.530659815895	22.8856991337799	26.705656634206	28.12292144277	31.914656147992
126	120.169595187671	117.640680639258	4	10	125	6.25	6.99199010644008	4.97705102113997	8.58247997466854	19.0141045034734	24.4471432094848	26.7744448784563	31.8344619563666
127	119.914751317954	118.061681937147	4	10	126	6.3	-5.09687739434014	8.42002595778013	9.84250965468801	16.4538398883978	21.8242891161193	27.0510185391653	32.4412077179272
128	119.111355709848	118.394274288512	4	10	127	6.35	-16.06791216212	6.65184702729988	17.3903671647324	18.8403253237513	19.3095068023091	24.9311631905943	32.2873063179662
129	117.8153	118.3779	4	10	128	6.4	-25.9211141969601	-0.327485770239946	25.923182832005	21.0338320669213	17.3879091119124	26.0613597691532	31.9186350192264
130	116.26731647235	117.889661287015	4	10	129	6.45	-30.9596705529998	-9.76477425969989	32.4630869926626	20.7628790984587	16.2551411302255	26.9776117814761	31.3716665581304
131	115.4475	117.3573	4	10	130	6.5	-16.396329447	-10.6472257403001	19.5500136905187	19.6049091011447	17.4789324569514	26.4974416893476	31.0907454571546
132	115.7812	117.0951	4	10	131	6.55	6.67399999999986	-5.24399999999986	8.48774481237488	18.321978335427	21.3860454280548	25.9768656708642	30.5726361108009
133	115.429433917225	116.63391606705	4	10	132	6.6	-7.03532165550001	-9.22367865900014	11.6005171781625	13.6699569366996	20.8629899778847	25.739862363765	29.7486955934087
134	114.589682857974	116.137655129458	4	10	133	6.65	-16.79502118502	-9.92521875183996	19.5085290034166	13.9240328469814	25.0262857896425	24.719586917023	28.9456494818427
135	114.153440369736	115.991266627136	4	10	134	6.7	-8.72484976475988	-2.92777004643995	9.2029799990254	22.009211757651	27.2495669287462	28.144804199997	28.1839795777556
136	115.0122	116.5797	4	10	135	6.75	17.1751926052801	11.7686674572801	20.8203932419277	22.1210708546246	28.5477401692104	28.5173216592523	27.3918948626209
137	117.2832	117.4874	4	10	136	6.8	45.4199999999997	18.1539999999998	48.9136393657226	31.7305932438579	30.1294422256091	30.3234809835934	26.696927986336
138	117.4862	116.9143	4	10	137	6.85	4.06000000000006	-11.4619999999999	12.1598126630306	40.8291769207928	32.1702179252209	30.3585398759546	25.686543065546
139	114.1923	117.6625	4	10	138	6.9	-65.8779999999999	14.9639999999999	67.5561409495834	43.1714474914394	32.0512647221335	29.6696022318752	24.8815290114121
140	116.8921	118.0986	4	10	139	6.95	53.9959999999999	8.72200000000021	54.6958983836996	38.2496726935673	40.0344672697685	28.4336984210213	24.2298667812459
141	115.297	118.4171	4	10	140	7	-31.902	6.37	32.5317460951607	42.2193649958172	39.5557108615533	28.5164925068305	23.3420554034983
142	115.5699	117.2329	4	10	141	7.05	5.45800000000014	-23.6840000000001	24.304765376362	32.3719362004091	39.2609165391321	28.8232163189191	22.6222531661655
143	117.077673061165	117.769504542531	4	10	142	7.1	30.1554612232999	10.7320908506199	32.0082741742804	39.2397576187441	39.8540897740245	28.5120133358363	22.0441692938664
144	116.2161	118.0804	4	10	143	7.15	-17.2314612233001	6.21790914938003	18.318996972543	35.9399742316671	34.312918674108	28.0007071675663	21.7122293531428
145	112.0912	116.4061	4	10	144	7.2	-82.4979999999999	-33.486	89.0350054753746	40.2721603846968	29.6178299132965	28.2450377127412	22.1454734616681
146	111.499751022709	116.947225802774	4	10	145	7.25	-11.8289795458199	10.8225160554801	16.0328291597756	37.4888145522318	28.4852448444506	28.0093448467855	22.956648311115
147	113.212	118.4803	4	10	146	7.3	34.2449795458199	30.66148394452	45.9656961415106	36.2539011478068	27.5169904122291	26.3428374335067	23.5201399096998
148	114.097755421977	118.663868338058	4	10	147	7.35	17.7151084395399	3.6713667611599	18.0915450119554	19.9959022078488	24.8538087464518	26.4419229404978	23.4498361870896
149	114.037574117473	118.05963646399	4	10	148	7.4	-1.20362609007998	-12.0846374813598	12.1444299504179	21.0305154572342	23.9501496129991	23.701698253671	22.8452843169341
150	113.6647	117.9551	4	10	149	7.45	-7.45748234946007	-2.09072927980003	7.7450107755846	14.7618204397614	16.4556081557139	21.4821217810158	22.3695206524284
151	113.4465	118.9927	4	10	150	7.5	-4.36399999999992	20.752	21.2058954067023	12.2188029406717	16.4629788320178	20.186669117649	22.4029883556776
152	113.245387902869	119.69560632077	4	10	151	7.55	-4.02224194262004	14.0581264154	14.6222210541469	11.6463980781913	13.4247583278813	19.2676406614668	22.7909143662894
153	112.992119659891	119.785722554967	4	10	152	7.6	-5.06536485955991	1.80232468393996	5.37645751650691	12.915314103579	13.0297561069711	18.3484762239677	23.0706931529368
154	112.67600600959	119.445899371289	4	10	153	7.65	-6.32227300602011	-6.79646367355986	9.2824056380159	11.8954422068014	13.0904778332339	18.7048717892627	22.9945519404764
155	112.286357690492	118.858987438436	4	10	154	7.7	-7.79296638196001	-11.73823865706	14.0895909025229	12.0876962160012	13.346413648735	16.1461427233392	22.8069425441427
156	111.812485441121	118.207837425107	4	10	155	7.75	-9.47744498741997	-13.02300026658	16.1065359228145	13.8407092732704	11.8880933908473	17.3959749629776	22.7495489333918
157	111.2437	117.6753	4	10	156	7.8	-11.3757088224199	-10.6507485021402	15.5834911001458	14.5345575882765	11.0182909107045	16.7167988358061	22.2432073242765
158	110.59134961417	117.402544354657	4	10	157	7.85	-13.0470077166001	-5.45511290685994	14.141522802853	13.7775131938911	11.8431437014837	16.5411324982245	22.5604675388
159	109.954932564733	117.364013771987	4	10	158	7.9	-12.72834098874	-0.77061165339984	12.7516472130464	11.8807445748932	13.4595939655263	16.020966401993	21.058716138022
160	109.455984641303	117.49247005774	4	10	159	7.95	-9.9789584685999	2.56912571505978	10.3043689305956	9.94888560540772	15.8366772909644	16.3053428838356	20.320875854583
161	109.216041633499	117.720675017667	4	10	160	8	-4.79886015608002	4.56409919854025	6.62269282782526	9.84557812969687	18.3289710939374	16.2894842045247	21.2792075095389
162	109.356639330936	117.981390457519	4	10	161	8.05	2.81195394874004	5.21430879703985	5.92419625271833	12.3846303427761	20.0088393437309	16.7586124136597	23.5749179843889
163	109.999313523231	118.207378183046	4	10	162	8.1	12.8534838458998	4.51975451054011	13.6249854242988	17.8958413880378	20.052508889478	17.6293729700372	25.6545664835229
164	111.2656	118.3314	4	10	163	8.15	25.3257295353802	2.48043633907997	25.4469082784424	24.7771976129816	18.951454970752	17.9883967133864	27.7600973623711
165	113.15850525333	118.310447786097	4	10	164	8.2	37.8581050666	-0.419044278060028	37.8604241569043	30.0687930820542	19.2642721189361	17.3688473755443	27.7947213463559
166	115.206918585185	118.198433706915	4	10	165	8.25	40.9682666370998	-2.24028158364007	41.0294739525441	30.2594396492591	20.690875018202	17.4897530199981	29.3647358600557
167	116.8212	118.0735	4	10	166	8.3	32.2856282963002	-2.49867413830003	32.3821735980813	25.518279598728	22.498933916615	18.1435772150464	29.9101075831911
168	117.546148027768	117.997595611791	4	10	167	8.35	14.4989605553599	-1.51808776417994	14.5782182603237	20.6327028498344	23.4156022385908	18.6790121371021	30.889354736815
169	117.464315300716	117.96789632431	4	10	168	8.4	-1.63665454104006	-0.59398574961989	1.74110802578661	16.6045524234224	22.5171994612465	18.4157340223731	31.767644297209
170	116.792692976628	117.965384628474	4	10	169	8.45	-13.4324464817598	-0.0502339167201171	13.4325404124362	14.9290747511759	18.9010174601242	19.1596299281503	32.5196270870639
171	115.748272213289	117.971043015199	4	10	170	8.5	-20.8884152667801	0.113167734500053	20.8887218204845	16.5717648279224	16.6505349460588	22.3717459014289	32.7121396430014
172	114.548044168485	117.965853975402	4	10	171	8.55	-24.0045608960799	-0.103780795940054	24.0047852368483	19.516119323765	16.2783150863618	27.882195307311	32.8596426288239
173	113.409	117.9308	4	10	172	8.6	-22.7808833697	-0.701079508039868	22.7916686440565	17.169332070414	17.3055153847262	32.9606567430782	33.0420438789852
174	112.588252375228	117.868035179154	4	10	173	8.65	-16.4149524954402	-1.25529641691998	16.4628805049995	16.6965174686952	17.8800130739942	36.8153229354796	32.9439623351152
175	112.5034	117.8644	4	10	174	8.7	-1.69704750455992	-0.072703583080056	1.69860414568131	17.6275554215478	19.0549877373644	39.4432999693726	32.6281443639234
176	113.421054209877	117.99016678856	4	10	175	8.75	18.35308419754	2.5153357712	18.5246488118904	18.0392659415301	24.0526167846558	41.3334967571338	32.4176399949443
177	114.843390820909	118.164648829409	4	10	176	8.8	28.4467322206399	3.48964081698	28.6599750011113	16.2439068242235	33.2654566980069	43.1034163305761	32.3630755095087
178	116.081476769265	118.269419646762	4	10	177	8.85	24.76171896712	2.09541634706	24.850221243968	20.9406434043148	42.5057112475656	45.2375769754055	32.4741177495126
179	116.446378991119	118.186052764835	4	10	178	8.9	7.29804443708019	-1.66733763854012	7.48608491846637	31.4087161006163	51.1134464097127	47.5143221924251	32.736136401671
180	115.24916442264	117.796121707843	4	10	179	8.95	-23.94429136958	-7.79862113983995	25.1822870461382	48.9033579744661	59.9855824786211	48.7339112902923	33.1622343231817
181	111.8009	116.9812	4	10	180	9	-68.9652884528002	-16.29843415686	70.8650122933979	66.972156553601	66.0164585682088	49.1347950814782	33.7699386659454
182	106.1251	115.7554	4	10	181	9.05	-113.516	-24.5160000000001	116.13318437036	85.9829859952018	69.9285175747903	48.960672843988	34.47133790508
183	100.493074560925	114.549349884235	4	10	182	9.1	-112.6405087815	-24.1210023152999	115.194214139643	99.0305215529273	73.1696385660847	48.4547147879332	35.0431194102553
184	95.480607157538	113.471658582721	4	10	183	9.15	-100.24934806774	-21.5538260302799	102.54023212647	100.624201035801	77.148631310856	47.899527956844	35.3689265964309
185	91.0614877635649	112.517295505265	4	10	184	9.2	-88.3823878794621	-19.0872615491202	90.4199648347654	90.9536771751146	78.4128348432201	47.8874413523025	35.4206444134099
186	87.209506352731	111.681230061671	4	10	185	9.25	-77.039628216678	-16.7213088718799	78.8334097077678	79.3671205785683	74.2169733783006	47.3455269698905	35.416063287623
187	83.8984528987616	110.958431661744	4	10	186	9.3	-66.2210690793879	-14.45596799854	67.7805650669266	68.3142766265101	64.6558889899691	46.5825738039711	35.6372760711476
188	81.1021173753824	110.343869715288	4	10	187	9.35	-55.926710467584	-12.2912389291201	57.2614311569112	57.795148133513	54.4037183283009	46.2692233619231	36.2998904283294
189	78.7942897563186	109.832513632109	4	10	188	9.4	-46.156552381276	-10.2271216635799	47.2760123661793	47.8097457207999	44.6856095039754	47.056538780969	37.2664364391488
190	76.9487600152959	109.419332822011	4	10	189	9.45	-36.910594820454	-8.26361620195996	37.8243223697798	38.3581008048237	35.7893002259839	47.1648387182131	37.910415787746
191	75.5393181260396	109.099296694798	4	10	190	9.5	-28.188837785126	-6.40072254426002	28.9063976442023	29.4403160780335	28.6745953715722	45.168131430462	38.3244455322597
192	74.5397540622752	108.867374660277	4	10	191	9.55	-19.9912812752882	-4.63844069042011	20.5223404870457	21.0569423814407	23.2366300331518	41.0604805028491	38.6037956482614
193	73.9238577977281	108.718536128251	4	10	192	9.6	-12.3179252909418	-2.97677064051982	12.6725075229602	13.7834523184548	19.3688081577615	37.1255820774324	38.8435126031408
194	73.6654193061239	108.647750508526	4	10	193	9.65	-5.16876983208419	-1.41571239450002	5.35914388321537	9.53944502234462	16.964446251082	33.9225302573823	39.1583901747753
195	73.7382285611879	108.649987210906	4	10	194	9.7	1.45618510128003	0.0447340476000591	1.4568720548506	8.11515926148001	15.916842593206	31.3979888574472	39.7463748238371
196	74.1160755366456	108.720215645195	4	10	195	9.75	7.55693950915401	1.40456868577985	7.68636116365124	9.2973002374895	16.1192894826234	29.4986298181122	39.8087102807928
197	74.7727502062225	108.8534052212	4	10	196	9.8	13.133493391538	2.66379152010018	13.4009116827226	12.8719501207232	17.465072015729	28.171135811719	39.5185867329725
198	75.682042543644	109.044525348724	4	10	197	9.85	18.1858467484301	3.82240255047975	18.5832124030077	18.0502328679572	19.847445826564	27.3622038812534	39.2346286272155
199	76.8177425226355	109.288545437573	4	10	198	9.9	22.7139995798299	4.88040177698025	23.2323932993841	22.6991339429022	23.1594510107892	27.0185506858725	39.3064984740094
200	78.1536401169226	109.580434897551	4	10	199	9.95	26.7179518857421	5.83778919955989	27.3482857910204	26.814984769978	27.0066774889104	27.0869202851997	38.8700854746843
201	79.6635253002306	109.915163138463	4	10	200	10	30.19770366616	6.69456481824	30.930866538376	30.3975914156385	30.3226642646521	27.5140959830413	37.2413336199845
202	81.3211880462851	110.287699570114	4	10	201	10.05	33.15325492109	7.45072863301999	33.9801658181016	33.4469519008552	33.1056415902862	28.2469184525347	34.4515371573864
203	83.1004183288115	110.693013602308	4	10	202	10.1	35.584605650528	8.10628064387998	36.4962456313102	35.9631221098637	35.3555996047452	29.2323104183484	31.6797328185181
204	84.9750061215352	111.126074644851	4	10	203	10.15	37.491755854474	8.66122085086005	38.4791957254678	37.9461945864021	37.072655120663	30.4172523927066	29.2352841662602
205	86.9187413981817	111.581852107548	4	10	204	10.2	38.8747055329299	9.11554925394	39.9291368360626	39.3962984105945	38.2569979771933	31.6053082953718	27.1099187492034
206	88.9054141324764	112.055315400202	4	10	205	10.25	39.733454685894	9.46926585308006	40.8462289210681	40.313607793852	38.9089024834592	32.2718935916951	25.2883272730176
207	90.9088142981449	112.54143393262	4	10	206	10.3	40.0680033133702	9.7223706483598	41.2306849390637	40.6983583404707	39.0287648893404	32.4545996619738	23.7519840935701
208	92.9027318689125	113.035177114605	4	10	207	10.35	39.8783514153519	9.87486363970021	41.0827925475979	40.550873844523	38.6171750101328	32.200033892508	22.4809674699869
209	94.8609568185046	113.531514355962	4	10	208	10.4	39.1644989918422	9.92674482713994	40.4029484585612	39.8716103805162	37.6750537746239	31.5564581670498	21.4548154987296
210	96.7572791206469	114.025415066497	4	10	209	10.45	37.9264460428459	9.87801421070003	39.191714356324	38.6612313680863	36.2039391018332	30.5753322311556	20.6530713531025
211	98.5654887490647	114.511848656014	4	10	210	10.5	36.164192568356	9.72867179033983	37.4499116010344	36.9207422264135	34.221122918738	29.314535809507	20.0570708971708
212	100.259375677483	114.985784534318	4	10	211	10.55	33.8777385683662	9.47871756608009	35.1787898769142	34.6517492087771	31.8035577336614	27.8425938119237	19.6535340666764
213	101.812729879629	115.442192111214	4	10	212	10.6	31.0670840429199	9.12815153791996	32.3803468392338	31.8570043591434	29.0444681802707	26.2338835596037	19.4304622330541
214	103.199341329226	115.876040796506	4	10	213	10.65	27.73222899194	8.67697370584011	29.0579833703792	28.5706354569598	26.0402612134366	24.5480380751381	19.3759161183294
215	104.393	116.2823	4	10	214	10.7	23.87317341548	8.12518406988005	25.2179901081552	24.9458840992365	22.8936664851179	22.8218486409596	19.4063164926095
216	105.374781457163	116.657137339232	4	10	215	10.75	19.6356291432599	7.49674678463975	21.0180670901166	21.1681941341278	19.7201691355548	21.0780247279231	19.2704773764066
217	106.154903631867	117.001513262668	4	10	216	10.8	15.6024434940801	6.88751846872009	17.0550330882975	17.4287732180961	16.656422734507	19.3328323754212	18.9840455678132
218	106.750870046752	117.317586426507	4	10	217	10.85	11.9193282977	6.32146327678015	13.4918970136905	13.9303286110924	13.8505921090747	17.5997310587204	18.5639385712201
219	107.180184224456	117.607515486945	4	10	218	10.9	8.58628355408001	5.79858120875997	10.3608787902209	10.8697028141498	11.4210223756524	15.8910803115868	18.0276413285013
220	107.460349687619	117.873459100182	4	10	219	10.95	5.60330926326003	5.31887226473998	7.72576707313623	8.36696136977754	9.43975818008606	14.2192224210054	17.3923539533169
221	107.608869958878	118.117575922414	4	10	220	11	2.97040542518005	4.88233644464003	5.71493810540406	6.53299008402161	7.9349265371081	12.6000458113004	16.6743447028839
222	107.643248560874	118.342024609841	4	10	221	11.05	0.687572039919928	4.48897374853999	4.54132586643601	5.41327153320861	6.862107017181	11.0601496808182	15.8889525117441
223	107.580989016245	118.54896381866	4	10	222	11.1	-1.24519089258001	4.13878417637989	4.32204058491087	4.94918774907977	6.15499393717019	9.62861404775985	15.0508977915304
224	107.439594847629	118.740552205069	4	10	223	11.15	-2.82788337232006	3.8317677281799	4.76228603615587	5.00015026006635	5.74189940973691	8.33457984395225	14.1745659280937
225	107.236569577666	118.918948425266	4	10	224	11.2	-4.06050539925985	3.56792440394003	5.40534815249205	5.35725266458446	5.54477835689289	7.20732468984722	13.2741885012015
226	106.989416728994	119.086311135449	4	10	225	11.25	-4.94305697344004	3.34725420365999	5.96975066033696	5.77699779031876	5.47992248704592	6.26906116111816	12.3608330641227
227	106.715639824253	119.244798991815	4	10	226	11.3	-5.47553809481997	3.16975712732017	6.32683788902653	6.07052728626521	5.46387662712938	5.51349147365258	11.4335142576724
228	106.432742386081	119.396570650564	4	10	227	11.35	-5.65794876344	3.03543317497997	6.4207662135824	6.14036896470601	5.40663598644499	4.92784324993217	10.4907145316285
229	106.158227937117	119.543784767893	4	10	228	11.4	-5.49028897927997	2.94428234658	6.22993351588809	5.95969471402548	5.24813731225211	4.49882448995285	9.54339331544936
230	105.9096	119.6886	4	10	229	11.45	-4.97255874234014	2.89630464213985	5.75455654469606	5.57050058967431	4.97489119960838	4.20937567547822	8.64458415678231
231	105.701089872848	119.832454188721	4	10	230	11.5	-4.17020254303992	2.87708377442016	5.06637940693434	5.03627418257123	4.60319578512822	4.03415359626075	7.85847180151615
232	105.533839955692	119.973901918448	4	10	231	11.55	-3.34499834311998	2.82895459453982	4.38086726727065	4.42574733823902	4.16487593012415	3.93531121156454	7.22738224580188
233	105.405720424045	120.110776959211	4	10	232	11.6	-2.56239063294004	2.73750081526003	3.749634178067	3.80941343451076	3.70069256269416	3.86791202345711	6.78672690016593
234	105.314601453417	120.240913081039	4	10	233	11.65	-1.82237941256005	2.60272243656004	3.17729929422706	3.24669685623096	3.25574957016879	3.80109378104933	6.57007065549094
235	105.25835321932	120.362144053963	4	10	234	11.7	-1.12496468193996	2.42461945847992	2.67288702605474	2.759251270574	2.87397299406355	3.72652836144337	6.61021824765871
236	105.234845897265	120.472303648011	4	10	235	11.75	-0.470146441099928	2.20319188096028	2.25279651553535	2.36511094281708	2.58838470547558	3.64364140032229	6.93577556678308
237	105.241949662763	120.569225633215	4	10	236	11.8	0.142075309960035	1.93843970407983	1.94363933898584	2.08575180209857	2.40674579599969	3.53419613992369	7.56030168659075
238	105.277534691325	120.650743779603	4	10	237	11.85	0.71170057123993	1.63036292776013	1.77893253928243	1.93853255361635	2.32918806046923	3.38169800453657	8.49321129623265
239	105.339471158463	120.714691857206	4	10	238	11.9	1.23872934275994	1.27896155206003	1.78050359063447	1.93007255472021	2.35405024984654	3.19570631931195	9.74307265851792
240	105.425629239687	120.758903636053	4	10	239	11.95	1.72316162447999	0.88423557694	1.93679078364363	2.05424032142538	2.47816552327835	3.06994589255924	11.3168335988628
241	105.533879110509	120.781212886175	4	10	240	12	2.16499741644014	0.446185002439847	2.21049652105466	2.29326517812138	2.68408701551636	3.11689779173192	13.2182155819087
242	105.66209094644	120.7794533776	4	10	241	12.05	2.56423671861995	-0.0351901714998348	2.56447817251171	2.62234869759452	2.90351634972323	3.39461481078556	15.4310421201859
243	105.808134922991	120.75145888036	4	10	242	12.1	2.92087953101998	-0.559889944800034	2.97405682276241	3.01779849294036	3.06270344637899	3.94483975257201	17.8784509495779
244	105.969881215674	120.695063164483	4	10	243	12.15	3.23492585365983	-1.12791431754005	3.42592118800019	3.43810147631252	3.1356630684551	4.80556146702964	20.4781419570174
245	106.1452	120.6081	4	10	244	12.2	3.50637568652019	-1.73926328966019	3.91403976037284	3.75279237802107	3.26591879105494	6.01311180547019	23.1621353531391
246	106.326390967439	120.491252064972	4	10	245	12.25	3.62381934877988	-2.33695870055982	4.31201143791545	3.8321417146366	3.64541087798827	7.602489972448	25.8738288805118
247	106.4834718733	120.356597669588	4	10	246	12.3	3.14161811722016	-2.69308790768008	4.13793268105447	3.64897743931569	4.38248382557143	9.60711189952892	28.5662762414036
248	106.580889988852	120.219064032067	4	10	247	12.35	1.94836231103977	-2.75067275042005	3.37080350584006	3.51403908916951	5.5604914446748	12.0585793425331	31.203558906316
249	106.583092585363	120.093578370629	4	10	248	12.4	0.0440519302202347	-2.50971322875984	2.5100998113956	3.85272027966401	7.25707268421274	14.987320827083	33.7648039907603
250	106.454526934102	119.995067903496	4	10	249	12.45	-2.57131302521998	-1.97020934266021	3.23934800964199	5.0121752731218	9.54805808766202	18.4242915222474	36.2508127023709
251	106.159640306336	119.938459848886	4	10	250	12.5	-5.89773255532009	-1.13216109219991	6.00541739038793	7.28884117471299	12.5208929293796	22.4022775675567	38.6917213886077
252	105.662879973335	119.938681425019	4	10	251	12.55	-9.93520666002013	0.00443152266001334	9.93520764834341	10.8651679291098	16.3107074493346	26.9267730288073	41.1537894992571
253	104.928693206366	120.010659850117	4	10	252	12.6	-14.6837353393798	1.43956850195991	14.754133013796	15.5820770861545	21.0544552386873	31.8889898756987	43.720065924922
254	103.921527276699	120.169322342398	4	10	253	12.65	-20.1433185933402	3.17324984562021	20.3917335833797	21.1890655790953	26.8389785857109	37.1551901329854	46.4448768273548
255	102.6058294556	120.429596120084	4	10	254	12.7	-26.3139564219799	5.20547555371991	26.8238937948656	27.6092396255474	33.5826642534399	42.5977423448349	49.3527759424518
256	100.94604701434	120.806408401393	4	10	255	12.75	-33.1956488252001	7.53624562618	34.0403598550915	34.8200693026616	41.1591442571251	48.1040163607012	52.4457339945663
257	98.9066272241861	121.314686404546	4	10	256	12.8	-40.788395803078	10.1655600630599	42.0360778806043	42.8127892423119	49.4710622320432	53.5983563428836	55.7096216822223
258	96.4520173564066	121.969357347763	4	10	257	12.85	-49.0921973555899	13.09341886434	50.8082813993668	51.5832514207252	58.2174883067225	59.0254198080954	59.1190609944628
259	93.5466646822702	122.785348449265	4	10	258	12.9	-58.1070534827279	16.3198220300401	60.3553332816313	61.129222935155	67.0533075817581	64.3339016622086	62.6411822301914
260	90.1550164730452	123.77758692727	4	10	259	12.95	-67.8329641845002	19.8447695600998	70.6762046869323	71.332884838539	75.6474266020077	69.4316795121826	66.2388038324028
261	86.24152	124.961	4	10	260	13	-78.269929460904	23.6682614546001	81.7702174272406	81.6149073107834	83.6871397920228	74.2665449854835	69.8726905355647
262	81.8016735639646	126.352244464228	4	10	261	13.05	-88.7969287207079	27.8248892845599	93.0543873975241	91.2938259212044	90.8860052364326	78.9129641877287	73.5027158859701
263	76.9551795840148	127.974895430948	4	10	262	13.1	-96.929879598996	32.4530193344	102.218393760589	99.7116017832901	96.9963843775035	83.4952920972721	77.0884662624944
264	71.8527915087882	129.854257589705	4	10	263	13.15	-102.047761504532	37.5872431751404	108.749926333736	106.245056648891	101.828824738706	88.08419218768	80.5897698633214
265	66.6452627869224	132.015635630047	4	10	264	13.2	-104.150574437316	43.2275608068397	112.765083997361	110.439125634326	105.280694770925	92.6924400794334	83.9673575878729
266	61.4833468670546	134.484334241521	4	10	265	13.25	-103.238318397356	49.3739722294799	114.437491755243	112.377861444223	107.373945713842	97.2889780166845	87.1868943988765
267	56.5177971978225	137.285658113673	4	10	266	13.3	-99.3109933846419	56.0264774430402	114.024732324702	112.363823556208	108.354866143414	101.812131464916	90.2292786452736
268	51.8993672278635	140.44491193605	4	10	267	13.35	-92.3685993991801	63.1850764475399	111.912072810076	110.849787758561	108.773095887822	106.179542646393	93.0812594067738
269	47.7788104058151	143.987400398199	4	10	268	13.4	-82.411136440968	70.8497692429796	108.679736893661	108.502834778793	109.115076793602	110.2950436333	95.7258658107566
270	44.3068801803148	147.938428189667	4	10	269	13.45	-69.438604510006	79.0205558293604	105.194905009121	106.270606652502	109.737453556859	114.053316142558	98.118484590668
271	41.63433	152.3233	4	10	270	13.5	-53.451003606296	87.6974362066596	102.702726856405	105.16833033142	110.890816241346	117.343103503573	99.980409055495
272	39.8720906437536	157.155153546144	4	10	271	13.55	-35.2447871249279	96.6370709228801	102.863591693248	105.866330030995	112.738257693399	120.078658743133	100.457998204204
273	38.9718022114399	162.398458654634	4	10	272	13.6	-18.005768646274	104.8661021698	106.400691204663	108.625119355158	115.362700915282	122.28794264929	100.52089067687
274	38.8452821331684	168.005518179404	4	10	273	13.65	-2.53040156542994	112.1411904954	112.169735391539	113.278797703899	118.761262527893	124.024349593657	103.075472754055
275	39.4043478390488	173.928634974389	4	10	274	13.7	11.181314117608	118.4623358997	118.988851629932	119.205908734295	122.825937514191	125.336972830911	104.357614374688
276	40.5608167591905	180.120111893522	4	10	275	13.75	23.129378402834	123.82953838266	125.971118600114	125.557071499143	127.312261293303	126.269772437052	105.769150576113
277	42.2265063237033	186.532251790737	4	10	276	13.8	33.3137912902559	128.2427979443	132.499146845228	131.656195024791	131.802451342852	126.860200947664	105.653649588099
278	44.3132339626968	193.117357519969	4	10	277	13.85	41.73455277987	131.70211458464	138.156505028903	137.026755673224	135.802789410759	127.137099005452	105.458130251111
279	46.7328171062804	199.827731935151	4	10	278	13.9	48.391662871672	134.20748830364	142.665353019776	141.345724882708	138.933622393713	127.117829959305	104.562370137029
280	49.3970731845639	206.615677890218	4	10	279	13.95	53.28512156567	135.75891910134	145.841654872099	144.398993951408	140.936492104963	126.805289669153	103.352204858919
281	52.2178196276568	213.433498239103	4	10	280	14	56.414928861858	136.3564069777	147.565964647532	146.048507322374	141.648728632757	125.694273125507	101.977290541895
282	55.1068738656687	220.23349583574	4	10	281	14.05	57.781084760238	135.99995193274	147.765492188729	146.211049762635	140.982144201928	122.003032220679	100.577407628131
283	57.9760533287092	226.967973534063	4	10	282	14.1	57.3835892608099	134.68955396646	146.404071883733	144.846228536701	138.911497095623	117.546489256467	98.6507548352851
284	60.7371754468879	233.589234188007	4	10	283	14.15	55.2224423635741	132.42521307888	143.478065221082	141.951732382807	135.474397390716	118.066753320429	96.7139933372499
285	63.3020576503144	240.049580651505	4	10	284	14.2	51.29764406853	129.20692926996	139.017548742431	137.565294452449	130.784641824116	116.022788669942	95.3855217826717
286	65.5825173690983	246.301315778492	4	10	285	14.25	45.6091943756779	125.03470253974	133.093483878061	131.774486868872	124.07628495771	114.249323135541	93.1514740677636
287	67.4903720333493	252.2967424229	4	10	286	14.3	38.1570932850201	119.90853288816	125.833302536938	124.737745018797	112.203613098506	109.495167711282	91.2876446141636
288	68.9374390731768	257.988163438665	4	10	287	14.35	28.94134079655	113.828420315301	117.450033965848	116.72305511153	99.2901891021761	104.73671785583	88.8846316255673
289	69.8355359186905	263.32788167972	4	10	288	14.4	17.9619369102738	106.7943648211	108.29435597071	106.200837532612	97.1998842471451	98.8296966407583	87.0922663336247
290	70.09648	268.2682	4	10	289	14.45	5.21888162619007	98.8063664055994	98.9440992060959	86.8419317445632	91.1090852349205	92.6510935752795	86.8892655548072
291	70.00589	272.2913	4	10	290	14.5	-1.81180000000012	80.462	80.4823959834696	66.8058913354803	86.8499176383252	86.6114775802169	85.3815000685512
292	70.90659	273.4301	4	10	291	14.55	18.014	22.7760000000001	29.0387735966932	69.6620234754929	78.0081912206354	81.0761565131284	86.8190113367615
293	71.69951	273.772	4	10	292	14.6	15.8584000000002	6.83800000000019	17.2698319204331	65.4951153583105	70.5619386160366	75.01356702128	90.0489464483278
294	70.66787	279.8133	4	10	293	14.65	-20.6328000000002	120.826000000001	122.575016670773	67.4989977440381	62.1849958908003	69.4036370808424	93.6949797556686
295	74.50001	280.5666	4	10	294	14.7	76.6428000000002	15.0659999999993	78.1095586201843	69.1744506967075	54.5175453264431	65.4340707344324	96.4009463365611
296	72.64279	284.693	4	10	295	14.75	-37.1444	82.5279999999998	90.5018079121073	74.3179858965929	49.1466702027241	60.0331756984755	96.8522928105796
297	70.77237	284.6552	4	10	296	14.8	-37.4084000000002	-0.756000000000085	37.4160383600404	54.7079683061077	49.9486999277508	55.7150882806636	94.8772490725298
298	72.9216	284.6302	4	10	297	14.85	42.9846000000001	-0.499999999999545	42.9875079198597	43.5399752945756	50.7369449403839	50.6321642456825	93.1119310272747
299	72.00556	285.4454	4	10	298	14.9	-18.3207999999999	16.3040000000001	24.524928718347	30.7943426614101	41.6073899145396	47.0667027079448	91.2562883514473
300	73.119	285.436	4	10	299	14.95	22.2687999999999	-0.188000000000557	22.2695935625237	30.7229491587941	39.7590562339443	46.9732414404611	90.6309694555342
301	74.40585	285.0671	4	10	300	15	25.737	-7.37799999999993	26.7736447462799	27.155903984175	33.2164337586259	45.0687270115958	89.2765833568916
302	76.19686	285.5422	4	10	301	15.05	35.8202	9.50199999999995	37.05907084696	28.5068115229714	33.4219853406919	51.6349904528442	87.618179603777
303	75.43634	284.5406	4	10	302	15.1	-15.2104	-20.0319999999999	25.1522820467646	35.9781371733131	30.7023898753283	62.5514036401882	85.1635040546246
304	76.17658	285.9183	4	10	303	15.15	14.8048	27.5540000000001	31.2794664123288	35.6385248558416	31.9484095250894	69.3232061909081	81.777446409137
305	73.23472	285.4349	4	10	304	15.2	-58.8372000000001	-9.66799999999921	59.626221814232	36.1210215225897	39.428937554479	76.7791040031806	78.4820584081532
306	74.04685	284.4797	4	10	305	15.25	16.2426000000002	-19.104000000001	25.0755831589226	34.2488757664817	40.9907838204674	79.455262485618	75.6423925441094
307	75.86091	283.7024	4	10	306	15.3	36.2812	-15.5459999999994	39.4715541807005	35.3900075272073	53.3212809779376	80.2593304337777	72.9617712774037
308	75.11799	283.435	4	10	307	15.35	-14.8584	-5.34800000000018	15.7915532662243	42.879737935645	74.3658623399925	81.4871441987197	70.3004209582492
309	73.54708	282.4593	4	10	308	15.4	-31.4182000000002	-19.5140000000004	36.9851252159571	46.3430427850932	97.0390224672767	83.6828800621363	68.0839069659972
310	71.59592	278.015	4	10	309	15.45	-39.0231999999997	-88.886	97.0748738564206	70.5215404332856	113.799151772417	88.610845335789	66.1639264370895
311	70.064819301472	279.480761773552	4	10	310	15.5	-30.6220139705601	29.3152354710401	42.3921074061635	114.482848913503	125.69409121261	91.9416891335662	65.3013572825286
312	69.0156494677594	287.430026388255	4	10	311	15.55	-20.9833966742519	158.98529229406	160.364042421662	158.688037407346	127.096675526864	94.1602026944256	64.999722719085
313	68.2394110598091	299.184328181181	4	10	312	15.6	-15.524768159006	235.08603585852	235.598095667313	184.718565609189	132.271898522111	95.3134410879692	65.7175208783568
314	67.5271046385679	312.065201489399	4	10	313	15.65	-14.2461284248239	257.61746616436	258.01106768517	205.045139640127	135.417350599183	94.1512557374316	64.6322699664128
315	66.6697307649826	323.394180649982	4	10	314	15.7	-17.1474774717061	226.57958321166	227.227514865635	183.671810620442	137.792753117099	91.530046081874	63.4285560011752
316	65.45829	330.4928	4	10	315	15.75	-24.228815299652	141.97238700036	144.024977560854	150.060948130719	142.892594446665	91.2516093897432	61.885944625418
317	64.23976	332.874	4	10	316	15.8	-24.3706	47.6240000000007	53.497397323235	112.146663791021	134.999124410914	90.2084542741438	61.7668215985578
318	65.0282326102411	336.15785711803	4	10	317	15.85	15.769452204822	65.6771423605994	67.543783218699	90.866940625009	116.261019835946	89.968677670816	60.8384017100752
319	68.1666	337.5219	4	10	318	15.9	62.767347795178	27.2808576394004	68.4396459866798	80.740049253203	91.2634890075865	89.1011112240496	60.6539093609594
320	73.0328850177294	333.941630843694	4	10	319	15.95	97.3257003545879	-71.6053831261206	120.828899035577	86.3264382013856	69.2609403913311	85.354611433718	60.4538425706749
321	77.37281	332.2184	4	10	320	16	86.7984996454121	-34.4646168738802	93.3905207018247	82.4610915411733	56.8091275668763	85.5339875534614	60.3581978488385
322	79.09156	335.9093	4	10	321	16.05	34.375	73.818	81.4293420641478	70.3803142241523	53.320233021424	78.3644549853258	60.4132596479714
323	78.94843	333.5027	4	10	322	16.1	-2.86259999999999	-48.1319999999994	48.2170499176374	47.6549401576533	47.6654568195209	68.8836381165254	60.3609463742188
324	79.3502	333.5065	4	10	323	16.15	8.03539999999998	0.0760000000002492	8.03575940157492	32.8782058805496	42.7848718489159	59.9413337419175	60.5737062398658
325	79.12426	333.2261	4	10	324	16.2	-4.51879999999989	-5.60800000000086	7.20202870308141	20.3140278414624	32.9164697503371	50.0780079991698	59.8443167243084
326	78.9609170163172	332.26453253211	4	10	325	16.25	-3.2668596736562	-19.231349357799	19.5068493163062	12.8698220978686	28.1753806602579	44.316626765218	59.8989341448592
327	79.1227007236377	331.348283529698	4	10	326	16.3	3.23567414641019	-18.3249800482406	18.6084518687118	15.1894294736795	21.729785559738	43.2743127633378	59.6834445857679
328	79.5501465691394	331.002492762438	4	10	327	16.35	8.54891691003388	-6.91581534519969	10.9960211996687	18.1779993430209	21.5062563971047	40.1896592214307	61.0596088112612
329	80.18379	331.7523	4	10	328	16.4	12.672868617212	14.9961447512396	19.6337962806292	23.4725554399662	28.6191784762485	37.6249386597825	60.6033442635627
330	80.89765	332.5987	4	10	329	16.45	14.2771999999999	16.9280000000003	22.1448780497886	23.1455432780135	30.8950756070085	32.2968398055608	59.1277559266934
331	81.09261	330.308	4	10	330	16.5	3.89919999999989	-45.8140000000003	45.9796298010328	30.1426906963409	31.8241259635597	28.7747065641108	59.4935757617037
332	80.9566	331.1457	4	10	331	16.55	-2.72019999999998	16.7539999999997	16.9733910589484	42.0489274788175	33.2283925052516	26.6663166015171	56.0129546203644
333	83.21227	331.5904	4	10	332	16.6	45.1134000000002	8.89400000000023	45.9817582913053	43.612151870996	32.7138616233404	25.4084516604684	51.4570686729507
334	81.13959	334.9626	4	10	333	16.65	-41.4536000000001	67.4440000000004	79.1649801930125	40.1756964871532	32.465005470649	26.9961567423001	45.4893950889756
335	80.56338	333.5798	4	10	334	16.7	-11.5242000000001	-27.6560000000006	29.9610000106812	43.3112417324897	31.6772098607844	28.1585873667428	40.1698735041404
336	81.17203	332.2749	4	10	335	16.75	12.1730000000002	-26.0979999999995	28.7973528818185	35.28503255034	29.3740324679638	28.5462588999751	36.9236479972915
337	80.77563	333.8586	4	10	336	16.8	-7.928	31.6740000000004	32.6511172856309	22.8810834624805	31.6028476432963	29.158434897392	36.2336681351615
338	80.52835	334.0149	4	10	337	16.85	-4.94560000000007	3.12599999999975	5.85071238055667	19.7422678505728	29.310646923832	32.1505399517064	35.3125920292111
339	81.26898	333.5832	4	10	338	16.9	14.8125999999999	-8.6340000000007	17.1452347537154	18.5723684487744	25.3731350083516	32.1055773030758	34.0874455989761
340	80.60891	333.3127	4	10	339	16.95	-13.2014000000001	-5.4099999999994	14.2669219511426	19.8944535541029	25.422099126477	32.9009004196688	31.6700466876232
341	80.97714	334.3994	4	10	340	17	7.36460000000022	21.7340000000002	22.9478558728263	23.3362612973241	25.2683918363906	33.453163969946	30.677020395706
342	82.57664	335.5375	4	10	341	17.05	31.9899999999998	22.7620000000002	39.2615428122737	27.8651865542227	25.0884772895324	33.661454255403	28.9640619399507
343	83.40218	334.7326	4	10	342	17.1	16.5108000000001	-16.0980000000006	23.0597510966624	31.1019304023813	31.5872182800724	34.0304992293761	28.6905716141096
344	84.68224	333.2096	4	10	343	17.15	25.6011999999998	-30.4599999999994	39.7898610382086	31.9644152240068	31.7461491355026	31.0374564360337	29.6207944054134
345	83.72689	334.3951	4	10	344	17.2	-19.1069999999999	23.7099999999998	30.4506411919353	30.2825010249619	34.1245909785531	30.261739009111	30.3517361822621
346	84.82193	333.5835	4	10	345	17.25	21.9007999999999	-16.232	27.2602799809539	39.8381752628207	37.5322954719282	29.530669229365	30.6181239062007
347	84.79158	335.1258	4	10	346	17.3	-0.606999999999971	30.8460000000002	30.8519718170495	35.6271117167825	35.7200608675098	29.1930235069852	31.0382060709407
348	84.44593	331.6008	4	10	347	17.35	-6.91299999999984	-70.5000000000007	70.8381222859563	37.1472515547249	38.7503515349202	30.4355248369915	31.1913439676411
349	84.75861	332.4838	4	10	348	17.4	6.25360000000001	17.6599999999996	18.7345433080176	43.1001757198496	36.7017778637157	30.5499525381698	31.5826131763298
350	86.654	332.3187	4	10	349	17.45	37.9077999999998	-3.30199999999991	38.0513403816474	41.1576207100576	35.1013788917449	31.0432535696856	32.9367650492647
351	85.3512	334.8549	4	10	350	17.5	-26.0559999999998	50.7240000000002	57.0249008065775	37.6625278070197	33.7929466223395	32.5793342273011	32.7187925237198
352	86.2199	335.457	4	10	351	17.55	17.3739999999998	12.0420000000001	21.1391967680893	37.7764440106488	33.2975697244381	31.2618072783844	32.8864216501389
353	87.96037	333.4347	4	10	352	17.6	34.8094	-40.4459999999995	53.3626577707666	33.0555062287649	29.2838313939107	31.9726915677508	32.2262884611598
354	87.93237	334.3995	4	10	353	17.65	-0.559999999999832	19.2959999999994	19.3041243261634	24.4857175248293	29.353755940837	32.2454320685268	30.6632809800177
355	87.78674	335.107	4	10	354	17.7	-2.91260000000023	14.1500000000008	14.4466514722279	25.4375187388185	27.9619161608182	32.5448849977815	30.287657074338
356	87.12429	335.3591	4	10	355	17.75	-13.2489999999999	5.04199999999969	14.1759572868993	20.9051349808016	27.6263729826739	32.6899889124262	29.9255154087685
357	87.01163	334.0691	4	10	356	17.8	-2.25320000000011	-25.8000000000004	25.8982028380353	20.9310678710252	26.803553689259	32.9179772444894	29.4699768526976
358	88.4647	333.5742	4	10	357	17.85	29.0613999999999	-9.89799999999946	30.7007389806823	22.8683260928714	25.1950316005815	30.2321479835757	29.6959347843772
359	87.78736	334.2709	4	10	358	17.9	-13.5467999999997	13.9339999999993	19.433788777281	30.7670284405186	27.7890862733379	31.0596490495837	29.6514846023501
360	88.76957	334.9718	4	10	359	17.95	19.6441999999999	14.0179999999998	24.1329425814589	28.1695886396994	29.988391103818	32.9726296788606	29.6861364726295
361	91.30851	334.103	4	10	360	18	50.7787999999999	-17.3759999999993	53.6694690251354	29.4849282203614	31.5870312025129	31.9844210774937	29.5030789425698
362	90.66681	334.1734	4	10	361	18.05	-12.834	1.40800000000013	12.9110038339395	34.6471046756507	32.5383847645407	32.1113890448748	28.9022798960844
363	88.92227	334.8296	4	10	362	18.1	-34.8908	13.1240000000003	37.277436883992	37.1084561147646	31.1804645732408	30.4220776929436	28.6873875668243
364	91.12564	334.3169	4	10	363	18.15	44.0674000000001	-10.254000000001	45.2446710537278	32.4070339645073	32.7655421583304	30.2891055240017	28.0273920939399
365	91.01628	332.4982	4	10	364	18.2	-2.18720000000019	-36.3739999999996	36.4396997770285	36.9071808893821	37.9833431969031	30.3135751395651	27.5702686059305
366	90.10124	333.697	4	10	365	18.25	-18.3007999999998	23.9760000000001	30.1623582738485	32.8760009261202	36.3424691723134	30.3203615881719	27.1667411481369
367	91.8717	333.6758	4	10	366	18.3	35.4092	-0.424000000000433	35.4117384583135	30.8839796410101	37.4192244004907	29.7469301984099	26.6658184319873
368	91.80037	334.5289	4	10	367	18.35	-1.42660000000006	17.0620000000008	17.1215370676826	38.8582302790415	35.6491237853057	28.9563447317628	25.1919888236065
369	90.19042	333.8074	4	10	368	18.4	-32.199	-14.430000000001	35.2845646281774	40.2779043801196	32.7891247746654	28.7530166665303	25.0878337909637
370	86.70229	335.3538	4	10	369	18.45	-69.7626	30.9280000000001	76.3109529671855	37.9312679115993	30.6387591753122	28.3290193755735	24.6030161488038
371	84.84356	335.4804	4	10	370	18.5	-37.1746000000002	2.53199999999993	37.260728779239	38.4222466444912	29.0536919738309	26.4268236578385	23.774094507139
372	83.7738989185427	334.972945351654	4	10	371	18.55	-21.393221629146	-10.1490929669194	23.6785561157122	34.6942699083208	26.955475632279	26.5427525137844	23.9956319828184
373	82.9766164663471	334.40511413382	4	10	372	18.6	-15.9456490439121	-11.35662435668	19.5764307321419	22.4192880715829	26.7322248902848	25.4020835658978	23.5851770031562
374	82.4207791524442	333.785712495084	4	10	373	18.65	-11.116746278058	-12.3880327747202	16.6446809473254	17.8294795675421	24.7404911747303	23.8093521193529	24.218479350816
375	82.0754534858651	333.123546584033	4	10	374	18.7	-6.906513331582	-13.2433182210195	14.9360437834959	15.9796833529586	18.6746955542439	22.5956522140796	25.1832976776892
376	81.9097059756406	332.427422549254	4	10	375	18.75	-3.31495020448983	-13.9224806955804	14.3116862590351	15.0422031360784	16.5111781433636	21.6434933838476	26.3741191704289
377	81.892603130802	331.706146539333	4	10	376	18.8	-0.342056896772078	-14.4255201984197	14.4295750427947	14.7867124411397	15.6662806270781	20.4136596194851	27.4674943448705
378	81.99321146038	330.968524702856	4	10	377	18.85	2.01216659155989	-14.7524367295409	14.8890296477406	14.9301030369049	15.1550433464899	20.1518296636374	28.6042954613679
379	82.1805974734057	330.22336318841	4	10	378	18.9	3.74772026051403	-14.9032302889191	15.3672274726322	15.192876719185	14.8295794640403	19.1160185323436	30.1539082940717
380	82.4238276789102	329.479468144581	4	10	379	18.95	4.86460411009006	-14.8779008765803	15.6529967623217	15.3528779011976	14.552545252847	16.233402618747	31.6846984233674
381	82.6919685859244	328.745645719956	4	10	380	19	5.36281814028399	-14.6764484925006	15.625554670436	15.2678835569014	14.2332947938644	15.5637679367843	32.5431706237202
382	82.9540867034793	328.030702063121	4	10	381	19.05	5.24236235109811	-14.2988731366995	15.2295809528574	14.872446486941	13.8718436066913	15.879874920762	34.4540881864387
383	83.1792485406058	327.343443322662	4	10	382	19.1	4.50323674252985	-13.7451748091803	14.4640579262597	14.1749874687891	13.5714344369899	16.7482763133687	35.7566834767022
384	83.3365206063351	326.692675647167	4	10	383	19.15	3.14544131458604	-13.0153535098998	13.3900421228301	13.2737128685437	13.491545889957	18.1478531776303	36.82826824641
385	83.3949694096981	326.087205185221	4	10	384	19.2	1.16897606726013	-12.1094092389194	12.1657016715623	12.390809312185	13.7921096832501	20.0530202158133	38.0554634688002
386	83.3236614597257	325.535838085411	4	10	385	19.25	-1.42615899944815	-11.0273419962004	11.119181669209	11.8749853170785	14.6163577302051	22.4278767526859	39.3423833936443
387	83.0916632654491	325.047380496323	4	10	386	19.3	-4.63996388553198	-9.76915178176	10.815063171064	12.1106452929731	16.0934692144459	25.1880584913312	40.3681582359537
388	82.6680413358991	324.630638566544	4	10	387	19.35	-8.4724385909999	-8.33483859557987	11.8849379507271	13.4092318977111	18.3415092802476	28.2522461909731	41.6885730430763
389	82.0218621801068	324.29441844466	4	10	388	19.4	-12.9235831158462	-6.72440243768051	14.5683420023031	15.9590025918665	21.4661268912203	31.554799921613	42.359594926525
390	81.1221923071032	324.047526279258	4	10	389	19.45	-17.9933974600718	-4.93784330803919	18.6586346952521	19.7961291167069	25.5534951787796	35.0403774711614	41.7769487952152
391	79.9380982259192	323.898768218925	4	10	390	19.5	-23.68188162368	-2.97516120666046	23.8680351399861	24.8080332434167	30.6224587115075	38.6595175896019	41.909890198713
392	78.4386464455859	323.856950412245	4	10	391	19.55	-29.9890356066661	-0.83635613360002	30.0006957952661	30.8216084894675	36.5042733759712	42.365423859093	42.0891527520528
393	76.5929034751343	323.930879007807	4	10	392	19.6	-36.9148594090319	1.4785719112399	36.9444585842762	37.6977584598482	42.9330579449563	46.1112833875066	42.0455826728476
394	74.3699358235953	324.129360154197	4	10	393	19.65	-44.4593530307802	3.96962292780017	44.636218232557	45.2859148311486	49.618053953269	49.8471843734672	41.7249875926248
395	71.73881	324.4612	4	10	394	19.7	-52.622516471906	6.63679691606035	53.0393845471555	53.2124176352355	56.2886452590727	53.5152747235209	41.6620336488327
396	68.6842472144875	324.930743220189	4	10	395	19.75	-61.09125571025	9.39086440377991	61.808816996488	61.0580826464958	62.7026774489987	57.0412734034409	42.0373888212772
397	65.2535874816296	325.524488595279	4	10	396	19.8	-68.6131946571581	11.8749075018002	69.6332098157006	68.4144994170706	68.6373785037401	60.3226568524223	42.866572030288
398	61.5098255171063	326.224473432168	4	10	397	19.85	-74.8752392904659	13.9996967377795	76.1727836405781	74.8795320582973	73.8810574947656	63.2253164225152	44.1740649498851
399	57.5159560365974	327.012735037757	4	10	398	19.9	-79.877389610178	15.7652321117803	81.4183020854309	80.1194400668488	78.228241855714	65.6031713207064	45.9922474587566
400	53.3349737557831	327.871310718944	4	10	399	19.95	-83.619645616286	17.1715136237401	85.3645477532889	84.0623393722447	81.4770542682622	67.3204949716835	48.3587260902219
401	49.0298733903432	328.782237782631	4	10	400	20	-86.1020073087981	18.2185412737397	88.0083570392453	86.7040323430355	83.4600880953744	68.2560124606416	51.3141057032039
402	44.6636496559576	329.727553535717	4	10	401	20.05	-87.324474687712	18.9063150617199	89.3477063426805	88.0419842943574	84.1410403288734	68.2984305833436	54.9003640896071
403	40.2992972683064	330.6892952851	4	10	402	20.1	-87.287047753024	19.2348349876602	89.3812484945317	88.074576478227	83.5175749000741	67.3428890323264	59.1594991860338
404	35.9998109430696	331.649500337682	4	10	403	20.15	-85.989726504736	19.2041010516402	88.1080618420409	86.8007361239	81.5882886881437	65.3021220076192	64.1319795272108
405	31.8281853959269	332.590206000361	4	10	404	20.2	-83.4325109428539	18.8141132535793	85.5275086726367	84.2197412855021	78.3523446842942	63.271047081852	69.8543176750632
406	27.8474153425585	333.493449580038	4	10	405	20.25	-79.6154010673681	18.0648715935399	81.6391552676101	80.3311174571128	73.8093474722846	61.6469008898684	73.8684649481999
407	24.1204954986442	334.341268383612	4	10	406	20.3	-74.538396878286	16.95637607148	76.4427321506913	75.13459308193	67.9594826629472	60.5450855692448	76.5819002807276
408	20.7104205798641	335.115699717982	4	10	407	20.35	-68.201498375602	15.4886266874007	69.938129352585	68.6301128903613	60.8047205698872	60.0958837087971	77.806473449464
409	17.6801853018981	335.798780890049	4	10	408	20.4	-60.60470555932	13.6616234413395	62.1254399661268	60.8179588206692	52.3760021595244	60.4296949959001	78.459357132638
410	15.092784380426	336.372549206713	4	10	409	20.45	-51.748018429442	11.4753663332806	53.0051077147935	51.6992240403923	45.0650398954419	61.6770747092825	81.0322560742629
411	13.011212531128	336.819041974872	4	10	410	20.5	-41.63143698596	8.92985536317951	42.5783849191496	41.2783236826616	39.8337136843624	63.9686938168059	82.7666305674965
412	11.4984644696839	337.120296501427	4	10	411	20.55	-30.254961228882	6.02509053109998	30.8490582493065	29.6174112371189	36.9491308096162	67.4353043201213	82.6765324696232
413	10.6175349117737	337.258350093277	4	10	412	20.6	-17.618591158204	2.76107183699992	17.8336275639315	21.4999669005224	36.67419251752	72.207714984561	82.5198206302015
414	10.4314185730774	337.215240057322	4	10	413	20.65	-3.72232677392599	-0.862200719100201	3.82087773841341	18.8494685480556	39.2711013036565	78.4167746809545	83.1014959033647
415	11.0031101692749	336.973003700462	4	10	414	20.7	11.43383192395	-4.84472713719924	12.4178860318112	22.1990375788402	45.0018047342707	86.1933606266055	84.0494178666808
416	12.3956044160462	336.513678329596	4	10	415	20.75	27.849884935426	-9.18650741731994	29.3258931568153	32.0700613523784	54.1280401613271	90.6956564929589	84.9887995502615
417	14.6718960290712	335.819301251624	4	10	416	20.8	45.5258322605	-13.8875415594407	47.5969034032297	48.9247913701941	66.9111259772953	92.8411437090328	85.5872744571737
418	17.8949797240298	334.871909773446	4	10	417	20.85	64.461673899172	-18.9478295635593	67.1887464316226	68.503642568019	83.6107093992347	92.3876304764128	85.5577911763097
419	22.1278502166021	333.653541201961	4	10	418	20.9	84.657409851446	-24.3673714297006	88.0945278274916	89.4066117745987	104.457547202385	91.3155429445697	84.7922041276023
420	27.4335022224681	332.14623284407	4	10	419	20.95	106.11304011732	-30.1461671578193	110.312142020936	111.62321437575	127.321681357769	94.7440171768423	83.8137937227244
421	33.8749304573075	330.332022006671	4	10	420	21	128.828564696788	-36.2842167479801	133.840739189713	135.151357446091	141.557599301555	97.2772486743514	82.9663384057202
422	41.5151296368005	328.192945996665	4	10	421	21.05	152.80398358986	-42.7815202001204	158.679916408988	159.990303034575	148.733156608449	97.0546343559027	82.8560940523869
423	50.4170944766269	325.711042120952	4	10	422	21.1	178.039296796528	-49.6380775142597	184.829461783326	186.139720147519	148.101068435306	97.6967522280765	81.3604171519316
424	60.6438196924668	322.86834768643	4	10	423	21.15	204.534504316798	-56.85388869044	212.289255769912	193.708586828512	143.359984585483	100.90086979911	80.2685038831976
425	72.2583	319.6469	4	10	424	21.2	232.289606150664	-64.4289537285999	241.059227585655	185.843098841148	144.486229619414	104.827788651509	78.4301670341477
426	80.52666	317.3396	4	10	425	21.25	165.3672	-46.146	171.685072594678	161.05077942452	140.426457187376	108.330698210655	76.7705621257763
427	74.73167	318.7646	4	10	426	21.3	-115.8998	28.4999999999991	119.35247647217	126.729666136391	127.19814273451	110.629463345102	75.9034191136846
428	77.6924	318.0601	4	10	427	21.35	59.2146000000002	-14.0899999999999	60.867864700185	102.832739091309	111.782795056918	111.019698643822	74.8110394413705
429	76.03246	319.2359	4	10	428	21.4	-33.1988000000001	23.5160000000008	40.6836893292637	87.1443275462395	97.3441923958358	109.154713259304	73.4365005044132
430	73.43113	313.7419	4	10	429	21.45	-52.0266000000001	-109.880000000001	121.574592360247	68.5531866278718	82.33389594525	105.950512736166	72.2574625922435
431	71.8302172318268	309.363232638404	4	10	430	21.5	-32.018255363464	-87.57334723192	93.2430148693318	62.5148106893163	75.1037971197538	101.963982994635	71.5834657302612
432	71.0267478946918	308.316136206102	4	10	431	21.55	-16.0693867427	-20.94192864604	26.3967718803321	67.958718655281	72.5257700817556	98.2768837846526	71.0315613650271
433	70.9305549814065	309.846916093568	4	10	432	21.6	-1.92385826570586	30.6155977493199	30.6759850074075	61.8350527991911	73.9383288523389	90.5131193193022	70.7960902167968
434	71.4514714847829	313.201877691275	4	10	433	21.65	10.418330067528	67.0992319541404	67.903229159087	63.0632666932681	74.949441933126	82.1202330854407	70.9890334230513
435	72.4993303976325	317.627326389697	4	10	434	21.7	20.9571782569921	88.5089739684395	90.956263079797	76.4983535356394	67.4147958529189	70.6669734416899	71.0718474501328
436	73.9839647127674	322.369567579307	4	10	435	21.75	29.692686302698	94.8448237922003	99.3840843397168	85.3618470153615	63.5015088018933	62.8454677585936	70.7012844198245
437	75.815207422999	326.674906650579	4	10	436	21.8	36.6248542046318	86.1067814254397	93.5722060921885	81.940165210971	69.3556248347951	58.9656945183363	69.8163491500537
438	77.9028915211393	329.789648993985	4	10	437	21.85	41.753681962806	62.2948468681204	74.9934524060182	72.9945389066468	69.2434435816862	57.2344484063282	68.4394252608907
439	80.15685	330.9601	4	10	438	21.9	45.0791695772142	23.4090201203003	50.7948201371346	63.9397509105186	66.8962737750457	55.5574580642567	67.0045031142261
440	82.44907	330.6629	4	10	439	21.95	45.8444	-5.94400000000064	46.2281315581758	62.2128961339507	59.0000509381298	49.7709080076446	65.2218189250632
441	85.06765	331.3432	4	10	440	22	52.3715999999999	13.6060000000009	54.1101443590757	53.1250401480108	50.5871383974335	45.889682786171	63.2818715367307
442	88.67955	329.1093	4	10	441	22.05	72.2380000000001	-44.6780000000001	84.9379322093494	51.8523823391203	45.405618954917	45.0084883741516	59.3804272686626
443	89.91718	329.9167	4	10	442	22.1	24.7525999999999	16.1479999999995	29.5541724763184	45.0055629696128	40.5305679603174	43.8954282055172	55.6178599981158
444	92.13777	329.8505	4	10	443	22.15	44.4118	-1.32399999999961	44.4315310926824	37.2345258843484	36.1654741953875	41.0771970469925	50.7166613944465
445	92.64931	330.1635	4	10	444	22.2	10.2307999999999	6.25999999999976	11.9940347106383	28.5983417758833	32.1270201623702	37.3159062487561	46.0146200076424
446	93.2048	330.6862	4	10	445	22.25	11.1098000000001	10.4539999999997	15.2549589327535	27.9360957726241	28.2778567704486	33.0718706289944	43.2076191115446
447	95.27458	330.4121	4	10	446	22.3	41.3955999999999	-5.48199999999952	41.7570116670241	20.4785660516546	20.6613519135081	29.0032349550049	40.6240149377028
448	95.50476	329.1203	4	10	447	22.35	4.60360000000009	-25.8360000000005	26.242942460022	19.2484773551276	18.5474128293482	25.8591518779592	39.8735575767846
449	95.77271	329.3565	4	10	448	22.4	5.35899999999998	4.72399999999993	7.14388248783525	19.3211876565488	15.2581203189393	24.8542929691478	39.3757755268972
450	96.06302	329.3235	4	10	449	22.45	5.80619999999982	-0.659999999999172	5.84359122800327	12.7243620511329	15.6317615593823	24.4931251139599	37.2312273722957
451	95.29749	329.4778	4	10	450	22.5	-15.3106	3.08599999999956	15.6185104398594	9.15872988607234	15.5566028605552	24.5997600788269	35.3142487419466
452	95.16577	329.0594	4	10	451	22.55	-2.63440000000003	-8.36800000000039	8.77288363994455	10.0376745862239	12.6008509550928	20.4839707526727	35.3148857105395
453	95.48634	329.3319	4	10	452	22.6	6.41140000000007	5.45000000000073	8.41478163471928	12.015045763637	11.187735795601	20.7226006769294	35.5084585974024
454	95.07536	328.927	4	10	453	22.65	-8.2195999999999	-8.09799999999996	11.5386059885931	11.7920180645617	13.5431117429081	19.3130897034524	34.4110076698224
455	95.19217	329.7048	4	10	454	22.7	2.33620000000002	15.5559999999991	15.7304471150687	12.4773398590527	16.8592300655496	21.3622665735949	32.783610729956
456	94.47605	329.819	4	10	455	22.75	-14.3224000000001	2.28400000000079	14.5033719444826	13.2167417051296	20.9216633872052	23.5697704644956	30.9241813784671
457	93.88615	329.9742	4	10	456	22.8	-11.798	3.10399999999959	12.1994926123998	17.0485488995923	20.3065895918373	22.2823353570692	29.0703162968457
458	93.50072	329.5071	4	10	457	22.85	-7.70859999999999	-9.34200000000033	12.1117908651036	21.7034143674622	22.8977885245106	22.512666747241	27.5115153144673
459	92.02479	329.9284	4	10	458	22.9	-29.5186000000001	8.42600000000061	30.6976419609066	30.0513087098488	23.3680590879654	23.1940929895376	26.7820700348442
460	93.84695	329.2333	4	10	459	22.95	36.4432000000002	-13.9020000000005	39.0047744544181	28.1358393246219	27.0927715878075	24.6915467369468	26.4370082175652
461	91.22037	330.2379	4	10	460	23	-52.5316000000001	20.0920000000008	56.2428436564159	32.5788353438916	31.582938068436	24.7388146977222	25.3801830638355
462	91.35077	330.2515	4	10	461	23.05	2.60799999999989	0.271999999999935	2.62214568626524	29.6875692763386	31.9638197590457	25.6212830469274	23.6943501552687
463	93.04673	329.9878	4	10	462	23.1	33.9192	-5.27400000000057	34.3267709614523	32.4821288081529	33.837597698881	27.1214889892877	23.0990510401493
464	92.32182	330.3538	4	10	463	23.15	-14.4981999999999	7.31999999999971	16.2413116231415	33.1145674270232	32.8450742361672	27.7448182926524	22.3859931946576
465	89.82258	331.2315	4	10	464	23.2	-49.9848	17.5540000000001	52.9775721134897	35.7918001934695	32.5238634083441	28.2513152111559	22.7122569842029
466	92.75036	330.731	4	10	465	23.25	58.5556	-10.0099999999998	59.4050367507671	35.0963600538703	28.5559660082392	28.7764921279398	23.1362696034749
467	92.55457	331.5071	4	10	466	23.3	-3.91580000000005	15.5219999999997	16.0083095184967	36.0025791959957	30.9359765020176	29.1373976386864	22.1905910466051
468	92.06463	330.0445	4	10	467	23.35	-9.79880000000009	-29.251999999999	30.8495702634566	32.5655980085353	31.3451894540648	29.1638787509754	21.7699054738062
469	92.50144	330.9868	4	10	468	23.4	8.73620000000017	18.8459999999998	20.7724073337684	23.9973645894553	32.1215774973394	28.7098471005406	21.9141124444227
470	90.77674	330.5091	4	10	469	23.45	-34.494	-9.55400000000054	35.7926661761877	26.0801528105657	29.4098588345043	28.3808913211704	21.9379528515205
471	91.60217	330.4415	4	10	470	23.5	16.5085999999999	-1.35199999999941	16.5638696553673	27.5940188542593	25.9700461874436	26.160606048844	21.6851367941714
472	92.14018	329.2349	4	10	471	23.55	10.7602	-24.1320000000007	26.4222506240486	28.240575798683	26.3109755183271	26.9047295578647	21.8323507220373
473	92.74634	331.0577	4	10	472	23.6	12.1232000000001	36.4560000000006	38.4189004819248	26.2541196604733	24.4901598030697	25.4755014033692	21.8137403188916
474	91.61963	330.644	4	10	473	23.65	-22.5342000000001	-8.27400000000011	24.0051920558867	27.9427277854319	24.5746199649141	25.4588966858629	21.9850880973334
475	90.32719	330.6827	4	10	474	23.7	-25.8488	0.774000000000115	25.8603854851392	26.5417982260885	24.2379192339967	24.0622473948109	22.0556583781785
476	91.47581	331.1767	4	10	475	23.75	22.9723999999999	9.87999999999943	25.0069102801602	21.3863007518801	23.7652460894488	22.7027687424541	22.0192440524717
477	92.31664	330.6913	4	10	476	23.8	16.8166000000002	-9.7079999999994	19.4176028273316	20.9086641311451	22.8734826137119	22.0988467361409	22.0846699449783
478	92.6892	330.1807	4	10	477	23.85	7.45119999999986	-10.2120000000002	12.6414131108829	22.2217188075201	19.6058133526736	21.0271442003713	22.41536416554
479	93.66169	330.6524	4	10	478	23.9	19.4497999999999	9.43399999999997	21.6170089522116	19.5877643934657	18.7962158743864	20.6341318993079	22.0485690352848
480	92.08901	331.0464	4	10	479	23.95	-31.4535999999998	7.88000000000011	32.4256588670144	19.2051670013352	18.7146359551175	19.1843589660941	21.3780720436298
481	92.46776	330.5916	4	10	480	24	7.57499999999993	-9.09599999999955	11.837138209888	17.825325953467	19.4354912974646	18.6314588906206	20.1600547174038
482	91.65922	330.2565	4	10	481	24.05	-16.1707999999999	-6.70200000000023	17.5046158666792	16.6837676176277	17.8867179539547	18.0434183971471	20.7227286315713
483	91.93713	330.3286	4	10	482	24.1	5.55819999999983	1.44199999999955	5.74220787154182	15.2075531027148	17.5641285976729	16.5059916484954	20.1961885740177
484	92.71529	330.4936	4	10	483	24.15	15.5632	3.30000000000041	15.9092172730151	19.2832182014636	16.6936438337017	16.2253579020144	19.9148863574778
485	91.97887	331.5064	4	10	484	24.2	-14.7283999999999	20.2559999999994	25.04458629245	16.5682689065742	14.1307986981915	15.8600015452011	18.8908333105262
486	93.10316	330.3529	4	10	485	24.25	22.4858	-23.0700000000002	32.2154637036317	17.3029312418788	13.4976716917924	15.2619959770036	18.0723145472279
487	92.9721	330.4993	4	10	486	24.3	-2.6212000000001	2.92800000000057	3.92986939223225	16.7035200497757	13.2133541805823	15.0319422512702	18.10746851179
488	92.68513	330.1261	4	10	487	24.35	-5.73939999999993	-7.46399999999994	9.41551954806522	13.0540442936682	13.4061699443173	15.6668495801046	17.638111514578
489	92.04825	330.2319	4	10	488	24.4	-12.7376000000001	2.11599999999976	12.9121613124992	7.71212518212124	13.6544999296425	15.3872909700289	17.15364537269
490	92.11668	329.899	4	10	489	24.45	1.36860000000013	-6.6579999999999	6.79720751191245	9.85843945459038	13.0053671352847	14.3752527660892	16.7714832049768
491	92.26519	330.1308	4	10	490	24.5	2.97020000000003	4.63600000000042	5.50586814589708	9.50940864675581	11.0885006565425	14.1595033859635	16.9216511841804
492	92.93764	329.8389	4	10	491	24.55	13.449	-5.83799999999997	14.6614407545779	10.6054798095093	12.1771665485858	14.5407277052778	16.5449188288211
493	93.2709	329.6491	4	10	492	24.6	6.66519999999991	-3.79600000000096	7.6703655088924	12.9566899769012	13.7695705625363	14.9168757446663	16.03772931582
494	93.32556	330.5671	4	10	493	24.65	1.09319999999997	18.3600000000001	18.3925171262664	14.4648761309638	14.0809381063562	14.3708760290927	16.6179160681595
495	92.68784	329.8934	4	10	494	24.7	-12.7544	-13.4739999999999	18.5532583488723	14.4958936425811	14.619706833987	13.7194192262415	16.5392756215362
496	92.34927	330.451	4	10	495	24.75	-6.7713999999998	11.1520000000007	13.0467989162098	18.0297324783169	14.8213350801346	13.4418603520018	16.297267205775
497	92.29318	329.7123	4	10	496	24.8	-1.12179999999995	-14.7739999999999	14.8165283126648	17.556396403203	15.8681012299733	14.1160902874391	16.3206267440734
498	93.02845	330.7441	4	10	497	24.85	14.7054	20.6359999999995	25.3395596875711	16.2827236910728	16.4275815450152	14.2490788287847	16.1295253388364
499	93.79912	330.9635	4	10	498	24.9	15.4133999999999	4.38800000000015	16.0258367506972	15.1777940293053	15.087252128543	13.6731588460721	16.1642724412952
500	93.91817	330.366	4	10	499	24.95	2.38100000000003	-11.9500000000005	12.1848947882209	17.2403088173655	14.4334713171984	14.3586074438596	16.1682707217342
501	94.29079	330.3149	4	10	500	25	7.45239999999995	-1.02199999999925	7.52215060737272	14.8254306117136	15.795220047461	15.2118434777403	16.065768573126
502	93.0788	329.9836	4	10	501	25.05	-24.2398	-6.62599999999998	25.1291022529656	12.6181078538829	16.0550140262924	15.0464192604952	16.0318502175988
503	93.38297	330.573	4	10	502	25.1	6.08339999999998	11.7879999999991	13.2651686593114	12.584218943324	14.728587095033	15.5694669831445	NA
504	93.63135	330.5498	4	10	503	25.15	4.96759999999995	-0.463999999999487	4.98922296154411	16.4126460656167	13.265379585788	17.0104742343046	NA
505	94.11388	330.1919	4	10	504	25.2	9.65059999999994	-7.15800000000058	12.0154502354264	14.8697192352193	14.0975080537322	17.2185496978714	NA
506	95.27221	330.852	4	10	505	25.25	23.1666000000001	13.202	26.664286218836	14.6317435783523	15.602351875346	17.3325384345464	NA
507	95.3123	329.9822	4	10	506	25.3	0.801799999999844	-17.396	17.4144681009785	13.912651317693	14.2247372910171	17.6093112368767	NA
508	95.01501	330.5077	4	10	507	25.35	-5.94579999999979	10.5100000000004	12.0752903749768	15.6107971641403	14.7113524212737	16.5922010975682	NA
509	94.97668	330.4495	4	10	508	25.4	-0.766600000000039	-1.16399999999999	1.39376165824722	14.7920576850753	18.9336963400663	16.9412539125615	NA
510	95.94471	330.1116	4	10	509	25.45	19.3606	-6.75799999999981	20.5061794676628	13.5797553468149	20.0036280785443	17.9612886773792	NA
511	96.08157	331.2318	4	10	510	25.5	2.73719999999997	22.4040000000002	22.5705888235112	14.7909612641951	18.8698568216317	17.9720337602885	NA
512	95.75916	330.7646	4	10	511	25.55	-6.4482000000001	-9.34400000000096	11.3529564096767	23.9547413624395	19.1636084474609	17.5229727299198	NA
513	95.67883	329.8616	4	10	512	25.6	-1.60659999999979	-18.0599999999993	18.1313199618774	24.3964589929484	18.4558151001035	NA	NA
514	95.21392	332.176	4	10	513	25.65	-9.29820000000007	46.2879999999996	47.2126621494696	22.9476559581881	20.617128239335	NA	NA
515	96.32741	331.9523	4	10	514	25.7	22.2698	-4.47400000000016	22.7147676202069	24.7474615481069	21.8250693010263	NA	NA
516	96.14377	331.2083	4	10	515	25.75	-3.67279999999994	-14.8799999999994	15.3265736497099	22.120668936012	20.3417156452311	NA	NA
517	96.73349	332.0376	4	10	516	25.8	11.7944	16.5859999999998	20.3519843592705	17.2795151162304	20.8212081688225	NA	NA
518	96.53479	332.1891	4	10	517	25.85	-3.97400000000005	3.02999999999997	4.997356901403	19.2536796091042	NA	NA	NA
519	96.46793	331.0407	4	10	518	25.9	-1.33720000000011	-22.9679999999996	23.0068930505617	17.735775332274	NA	NA	NA
520	97.99466	331.6096	4	10	519	25.95	30.5346	11.3779999999997	32.5855900845756	16.894954789538	NA	NA	NA
521	97.62904	331.4832	4	10	520	26	-7.31239999999985	-2.52799999999979	7.73705226555933	NA	NA	NA	NA
522	98.41283	331.2894	4	10	521	26.05	15.6757999999999	-3.8760000000002	16.1478816455905	NA	NA	NA	NA
523	NA	NA	4	10	522	26.1	NA	NA	NA	NA	NA	NA	NA
524	NA	NA	4	10	523	26.15	NA	NA	NA	NA	NA	NA	NA
525	NA	NA	4	10	524	26.2	NA	NA	NA	NA	NA	NA	NA
526	NA	NA	4	10	525	26.25	NA	NA	NA	NA	NA	NA	NA
527	NA	NA	4	10	526	26.3	NA	NA	NA	NA	NA	NA	NA
528	NA	NA	4	10	527	26.35	NA	NA	NA	NA	NA	NA	NA
529	NA	NA	4	10	528	26.4	NA	NA	NA	NA	NA	NA	NA
530	NA	NA	4	10	529	26.45	NA	NA	NA	NA	NA	NA	NA
531	NA	NA	4	10	530	26.5	NA	NA	NA	NA	NA	NA	NA
532	NA	NA	4	10	531	26.55	NA	NA	NA	NA	NA	NA	NA
533	NA	NA	4	10	532	26.6	NA	NA	NA	NA	NA	NA	NA
534	NA	NA	4	10	533	26.65	NA	NA	NA	NA	NA	NA	NA
535	NA	NA	4	10	534	26.7	NA	NA	NA	NA	NA	NA	NA
536	NA	NA	4	10	535	26.75	NA	NA	NA	NA	NA	NA	NA
537	NA	NA	4	10	536	26.8	NA	NA	NA	NA	NA	NA	NA
538	NA	NA	4	10	537	26.85	NA	NA	NA	NA	NA	NA	NA
539	NA	NA	4	10	538	26.9	NA	NA	NA	NA	NA	NA	NA
540	NA	NA	4	10	539	26.95	NA	NA	NA	NA	NA	NA	NA
541	NA	NA	4	10	540	27	NA	NA	NA	NA	NA	NA	NA
542	NA	NA	4	10	541	27.05	NA	NA	NA	NA	NA	NA	NA
543	NA	NA	4	10	542	27.1	NA	NA	NA	NA	NA	NA	NA
544	NA	NA	4	10	543	27.15	NA	NA	NA	NA	NA	NA	NA
545	NA	NA	4	10	544	27.2	NA	NA	NA	NA	NA	NA	NA
546	NA	NA	4	10	545	27.25	NA	NA	NA	NA	NA	NA	NA
547	NA	NA	4	10	546	27.3	NA	NA	NA	NA	NA	NA	NA
548	NA	NA	4	10	547	27.35	NA	NA	NA	NA	NA	NA	NA
549	NA	NA	4	10	548	27.4	NA	NA	NA	NA	NA	NA	NA
550	NA	NA	4	10	549	27.45	NA	NA	NA	NA	NA	NA	NA
551	NA	NA	4	10	550	27.5	NA	NA	NA	NA	NA	NA	NA
552	NA	NA	4	10	551	27.55	NA	NA	NA	NA	NA	NA	NA
553	NA	NA	4	10	552	27.6	NA	NA	NA	NA	NA	NA	NA
554	NA	NA	4	10	553	27.65	NA	NA	NA	NA	NA	NA	NA
555	NA	NA	4	10	554	27.7	NA	NA	NA	NA	NA	NA	NA
556	NA	NA	4	10	555	27.75	NA	NA	NA	NA	NA	NA	NA
557	NA	NA	4	10	556	27.8	NA	NA	NA	NA	NA	NA	NA
558	NA	NA	4	10	557	27.85	NA	NA	NA	NA	NA	NA	NA
559	NA	NA	4	10	558	27.9	NA	NA	NA	NA	NA	NA	NA
560	NA	NA	4	10	559	27.95	NA	NA	NA	NA	NA	NA	NA
561	NA	NA	4	10	560	28	NA	NA	NA	NA	NA	NA	NA
562	NA	NA	4	10	561	28.05	NA	NA	NA	NA	NA	NA	NA
563	NA	NA	4	10	562	28.1	NA	NA	NA	NA	NA	NA	NA
564	NA	NA	4	10	563	28.15	NA	NA	NA	NA	NA	NA	NA
565	NA	NA	4	10	564	28.2	NA	NA	NA	NA	NA	NA	NA
566	NA	NA	4	10	565	28.25	NA	NA	NA	NA	NA	NA	NA
567	NA	NA	4	10	566	28.3	NA	NA	NA	NA	NA	NA	NA
568	NA	NA	4	10	567	28.35	NA	NA	NA	NA	NA	NA	NA
569	NA	NA	4	10	568	28.4	NA	NA	NA	NA	NA	NA	NA
570	NA	NA	4	10	569	28.45	NA	NA	NA	NA	NA	NA	NA
571	NA	NA	4	10	570	28.5	NA	NA	NA	NA	NA	NA	NA
572	NA	NA	4	10	571	28.55	NA	NA	NA	NA	NA	NA	NA
573	NA	NA	4	10	572	28.6	NA	NA	NA	NA	NA	NA	NA
574	NA	NA	4	10	573	28.65	NA	NA	NA	NA	NA	NA	NA
575	NA	NA	4	10	574	28.7	NA	NA	NA	NA	NA	NA	NA
576	NA	NA	4	10	575	28.75	NA	NA	NA	NA	NA	NA	NA
577	NA	NA	4	10	576	28.8	NA	NA	NA	NA	NA	NA	NA
578	NA	NA	4	10	577	28.85	NA	NA	NA	NA	NA	NA	NA
579	NA	NA	4	10	578	28.9	NA	NA	NA	NA	NA	NA	NA
580	NA	NA	4	10	579	28.95	NA	NA	NA	NA	NA	NA	NA
581	NA	NA	4	10	580	29	NA	NA	NA	NA	NA	NA	NA
582	NA	NA	4	10	581	29.05	NA	NA	NA	NA	NA	NA	NA
583	NA	NA	4	10	582	29.1	NA	NA	NA	NA	NA	NA	NA
584	NA	NA	4	10	583	29.15	NA	NA	NA	NA	NA	NA	NA
585	NA	NA	4	10	584	29.2	NA	NA	NA	NA	NA	NA	NA
586	NA	NA	4	10	585	29.25	NA	NA	NA	NA	NA	NA	NA
587	NA	NA	4	10	586	29.3	NA	NA	NA	NA	NA	NA	NA
588	NA	NA	4	10	587	29.35	NA	NA	NA	NA	NA	NA	NA
589	NA	NA	4	10	588	29.4	NA	NA	NA	NA	NA	NA	NA
590	NA	NA	4	10	589	29.45	NA	NA	NA	NA	NA	NA	NA
591	NA	NA	4	10	590	29.5	NA	NA	NA	NA	NA	NA	NA
592	NA	NA	4	10	591	29.55	NA	NA	NA	NA	NA	NA	NA
593	NA	NA	4	10	592	29.6	NA	NA	NA	NA	NA	NA	NA
594	NA	NA	4	10	593	29.65	NA	NA	NA	NA	NA	NA	NA
595	NA	NA	4	10	594	29.7	NA	NA	NA	NA	NA	NA	NA
596	NA	NA	4	10	595	29.75	NA	NA	NA	NA	NA	NA	NA
597	NA	NA	4	10	596	29.8	NA	NA	NA	NA	NA	NA	NA
598	NA	NA	4	10	597	29.85	NA	NA	NA	NA	NA	NA	NA
599	NA	NA	4	10	598	29.9	NA	NA	NA	NA	NA	NA	NA
600	NA	NA	4	10	599	29.95	NA	NA	NA	NA	NA	NA	NA
601	NA	NA	4	10	600	30	NA	NA	NA	NA	NA	NA	NA
