# Supplementary material for: An automated feeding system for the African killifish reveals the impact of diet on lifespan and allows scalable assessment of associative learning
Source: eLife. 2022 Nov 10;11:e69008. doi: 10.7554/eLife.69008 (PMC9788828; doi:10.7554/eLife.69008)
Supplement: Figure 6—source data 3. [file elife-69008-fig6-data3.zip › Filtered and Interpolated Trajectories with Kinematics/t9_REC004 DLC_likelihood-euclidean-filtered_splines-interpolated_kinematics_02_resnet50_TrainAllTheThingsJun28shuffle1_1030000.csv]

	x2	y2	fishnum	recording_num	bodyparts_coords	seconds	velocity_x	velocity_y	velocity_xy	velocity_xy_5frame	velocity_xy_10frame	velocity_xy_20frame	velocity_xy_40frame
1	312.467276433477	41.2185842822228	9	4	0	0	0	0	0	NA	NA	NA	NA
2	264.577650955651	68.7301895214819	9	4	1	0.05	-957.792509556521	550.232104785182	1104.59126399719	NA	NA	NA	NA
3	230.624250573391	88.5033337128891	9	4	2	0.1	-679.0680076452	395.462883828144	785.827112978989	545.743958323513	NA	NA	NA
4	208.180175286695	101.901716856445	9	4	3	0.15	-448.88150573392	267.967662871118	522.782243897553	578.592542958476	NA	NA	NA
5	194.818525095565	110.289038952148	9	4	4	0.2	-267.2330038226	167.74644191406	315.519170743834	371.629312733008	310.445726511752	NA	NA
6	188.1124	115.029	9	4	5	0.25	-134.1225019113	94.7992209570398	164.242923174815	222.832616166899	316.88555303426	NA	NA
7	185.6349	117.4853	9	4	6	0.3	-49.5500000000004	49.126	69.7751128698481	131.156220753738	208.36819054398	NA	NA
8	184.6838	119.3488	9	4	7	0.35	-19.0219999999999	37.27	41.8436301484467	75.1474946999898	132.893895080554	NA	NA
9	182.8322	121.9832	9	4	8	0.4	-37.0319999999998	52.688	64.4002668317452	55.1785631100431	81.0246685392033	NA	NA
10	181.4984	123.1525	9	4	9	0.45	-26.6759999999999	23.3860000000001	35.4755404750936	45.1070683549516	51.9541089158938	202.657060226507	NA
11	179.5813	125.7395	9	4	10	0.5	-38.3420000000001	51.7400000000001	64.3982652250821	42.9551739942075	47.3422559711541	222.371653010256	NA
12	179.1834	124.8539	9	4	11	0.55	-7.95799999999986	-17.7120000000002	19.4176390943906	30.8931163246687	55.0097390796945	178.202725961296	NA
13	177.9998	125.8612	9	4	12	0.6	-23.6720000000003	20.146	31.0841583447262	28.7607231317978	57.5785306358769	139.490748919604	NA
14	178.1689	125.7462	9	4	13	0.65	3.38200000000029	-2.2999999999999	4.08997848405117	39.5059488322651	63.060991857318	125.760591382992	NA
15	177.6962	126.8933	9	4	14	0.7	-9.45400000000006	22.9419999999999	24.813574510739	64.9124098044374	94.8683939412621	132.328312736434	NA
16	172.634608650524	129.93693663971	9	4	15	0.75	-101.23182698952	60.8727327942003	118.124393727419	72.2018872775463	127.857752986252	142.789463898118	NA
17	166.077609001898	133.196495017644	9	4	16	0.8	-131.13999297252	65.1911675586797	146.449943955252	95.2288673899673	148.037261378612	144.071119311337	NA
18	163.035354852323	134.661405886755	9	4	17	0.85	-60.8450829915	29.2982173822202	67.5315457102705	160.976064750726	146.087602758655	143.842539242358	NA
19	168.518	132.3211	9	4	18	0.9	109.65290295354	-46.8061177351001	119.224879046156	216.209557140239	170.49651422678	142.517916049258	NA
20	184.767810320641	125.361437988994	9	4	19	0.95	324.99620641282	-139.19324022012	353.549561314535	231.162112952787	212.702516556975	142.498427290799	151.992437760719
21	202.9555	117.754	9	4	20	1	363.75379358718	-152.14875977988	394.291855674982	219.973318239763	238.236671825081	140.714596287312	152.869630840314
22	213.287228344932	113.805194931487	9	4	21	1.05	206.63456689864	-78.9761013702602	221.21272301799	245.764161063593	233.13249954298	140.733677831075	126.475972667
23	213.18248683666	114.375027176093	9	4	22	1.1	-2.09483016544027	11.3966448921201	11.587572145153	264.428968363224	230.10654784884	139.794813447775	108.454376934318
24	201.8641	119.4619	9	4	23	1.15	-226.3677367332	101.73745647814	248.179093165304	260.263786509923	221.974840241198	139.950670333468	97.4709764473279
25	181.263756304671	128.114406613084	9	4	24	1.2	-412.00687390658	173.05013226168	446.87359781269	235.102886133173	190.128460640335	138.92247761955	92.1904021544289
26	164.1486	135.5819	9	4	25	1.25	-342.30312609342	149.34986773832	373.46594640848	240.239777457916	153.571439588371	133.159648428861	90.8793878767655
27	160.2104	138.274	9	4	26	1.3	-78.7639999999999	53.8420000000002	95.4082211342398	198.185519418803	133.430094283539	126.028602587099	90.9622056609959
28	159.231460189887	139.85977651942	9	4	27	1.35	-19.5787962022598	31.7155303883999	37.2720287688655	115.827952917447	133.502024136896	123.050182222314	91.7031514381089
29	158.119813542945	141.394946069445	9	4	28	1.4	-22.2329329388401	30.7033910005003	37.9078029697392	46.8790926668189	109.404826440156	117.820936614982	91.8076255640872
30	157.01098512453	142.754367584748	9	4	29	1.45	-22.1765683682997	27.1884303060597	35.0857653059091	31.7573024339042	65.1424386821245	101.32781529493	92.082118819761
31	156.0405	143.8129	9	4	30	1.5	-19.4097024906	21.1706483050403	28.7216451553408	26.7642708158764	28.0826250326414	83.3676086703714	90.8754447017724
32	155.312876058794	144.484160849829	9	4	31	1.55	-14.5524788241204	13.4252169965799	19.7992699696663	20.6241334615085	18.9247056312183	74.7492193727031	90.8272994710189
33	154.808602486688	144.83680206868	9	4	32	1.6	-10.08547144212	7.05282437701953	12.3068706787266	14.4569244468023	15.9938165957879	77.4180049490322	90.3818438577909
34	154.477161293541	144.978234190952	9	4	33	1.65	-6.62882386293973	2.82864244544044	7.20711619789957	9.28615739846389	13.6670329887662	69.1813615116641	91.0805154810657
35	154.268034489213	145.015867751045	9	4	34	1.7	-4.18253608656016	0.752671201859698	4.24972023237847	6.09210882853246	12.5271699495257	52.0524915724233	91.6670010703926
36	154.130704083562	145.057113283358	9	4	35	1.75	-2.74660811301999	0.824910646260264	2.86780991364852	5.22336237569939	13.1637777523717	38.9693118554134	90.5684335656292
37	154.014652086449	145.209381322291	9	4	36	1.8	-2.32103994226009	3.04536077865976	3.82902712000919	6.70993251602392	16.0683444618674	37.8532920106545	87.842856737456
38	153.869360507732	145.580082402243	9	4	37	1.85	-2.90583157433957	7.41402159903998	7.9631384145612	10.597415452249	21.3339857611683	39.5637636338595	87.0383468481211
39	153.644311357271	146.276627057613	9	4	38	1.9	-4.50098300922036	13.9308931074004	14.6399668995222	17.0413981062794	28.9578965831726	41.0973350789166	85.2264269233901
40	153.288986644925	147.406425822802	9	4	39	1.95	-7.10649424692008	22.5959753037796	23.6871349135037	26.0445800952024	38.9625444627221	41.6658103487232	77.7739859194512
41	152.752868380553	149.076889232208	9	4	40	2	-10.7223652874399	33.4092681881202	35.0877231838009	37.4446091466372	49.8559986781854	41.0362931162331	70.1494834393608
42	151.985438574016	151.395427820232	9	4	41	2.05	-15.3485961307399	46.3707717604797	48.8449370646238	51.2058606503213	56.7818783900906	40.9209211109625	69.2794494244592
43	150.936179235172	154.469452121272	9	4	42	2.1	-20.9851867768799	61.4804860208005	64.9632836717356	67.3276734731952	63.1337106719311	40.9688742678063	70.9774856206165
44	149.55457237388	158.406372669728	9	4	43	2.15	-27.63213722584	78.7384109691197	83.4462244179426	82.6705992500913	68.5276371690669	42.2103606286635	65.8183435580871
45	147.7901	163.3136	9	4	44	2.2	-35.2894474776002	98.1445466054402	104.296199027873	87.5191766849789	70.8044507479208	44.4115245212354	55.4158857196019
46	145.8372	168.5515	9	4	45	2.25	-39.058	104.758	111.802352068282	88.822812197225	68.9088084800946	47.9772187023971	46.6602625971922
47	144.346	171.8878	9	4	46	2.3	-29.8239999999998	66.7259999999999	73.0878242390617	85.8494136878126	65.7734977600575	49.6571108878128	44.7588806328171
48	142.2531	174.785	9	4	47	2.35	-41.8580000000003	57.944	71.481461232966	74.2812280226464	60.6037627744444	51.0265114739286	44.2929691286551
49	139.4426	176.7494	9	4	48	2.4	-56.2099999999998	39.2880000000002	68.5792318708805	55.1470177100978	55.4628246741545	52.6319172317982	43.8485630735009
50	138.6714	178.9404	9	4	49	2.45	-15.4239999999999	43.8200000000001	46.455270702042	44.0278188351361	49.8605045797486	54.220156543972	43.55521636774
51	139.2779	178.4087	9	4	50	2.5	12.1299999999997	-10.634	16.1313005055387	32.3847133516638	46.0984387266088	56.9313582083501	43.5504710317743
52	138.8591	179.1765	9	4	51	2.55	-8.37599999999952	15.3559999999999	17.4918298642534	25.0762356604963	42.5323433855349	63.8096794762154	43.9596905264227
53	139.0134	179.8216	9	4	52	2.6	3.08599999999956	12.9019999999997	13.2659338156041	25.4397811368509	38.919312275926	64.5369662922009	44.8176681487393
54	138.7031	181.3931	9	4	53	2.65	-6.20599999999968	31.4300000000003	32.0368434150435	37.0498597431198	36.7361972945294	62.45532560451	46.1391576968798
55	139.6562	183.6106	9	4	54	2.7	19.0620000000001	44.35	48.272998083815	41.0368679359337	37.6358623400233	58.7792798667805	47.9461069448981
56	142.3195	186.1921	9	4	55	2.75	53.2659999999998	51.6300000000001	74.1816935368828	45.4539112001883	44.9539079366057	54.3512133389711	50.2743592031972
57	143.5742	187.5805	9	4	56	2.8	25.0939999999997	27.7679999999998	37.426870828323	48.3961589285625	61.8458611923733	51.6644692549797	53.1399901319679
58	145.2717	188.0732	9	4	57	2.85	33.9500000000004	9.85400000000027	35.3511501368772	49.8319435431956	68.4701698099574	49.0221746234507	56.5377774241084
59	146.888	186.3847	9	4	58	2.9	32.3259999999999	-33.7700000000001	46.7480820569144	52.8579561300916	69.4478265348656	46.5997910680853	60.4778030012511
60	148.9743	184.5586	9	4	59	2.95	41.7259999999999	-36.5219999999999	55.4519211569805	82.6548544488129	67.6980551538124	45.4446223867567	64.9741123478073
61	152.0013	181.2755	9	4	60	3	60.5399999999997	-65.6620000000004	89.3117564713628	91.4864284197266	62.6039879513334	46.0646489473155	69.8778495509347
62	159.1324	175.2738	9	4	61	3.05	142.622	-120.034	186.41136242193	90.4994941411687	60.7965951244245	46.9984599418829	74.3916058873745
63	162.9233	174.0766	9	4	62	3.1	75.8180000000004	-23.9439999999996	79.5090199914453	85.5641667644292	59.1250369709755	48.6664620296723	77.7313195007346
64	165.012682273553	174.149982514126	9	4	63	3.15	41.7876454710597	1.46765028251991	41.8134106641249	72.3500197725752	56.4633848416411	50.067954765096	79.802562089569
65	166.545444897393	174.014210483823	9	4	64	3.2	30.6552524768	-2.71544060606004	30.7752842732832	38.9383358000361	53.2533824334901	51.4806893685608	80.8496956458118
66	167.66320033286	173.696428343359	9	4	65	3.25	22.3551087093398	-6.35564280928008	23.2410215120927	26.7636455222244	47.1753899580253	52.5714997039973	81.5610000470362
67	168.507561041293	173.223780527002	9	4	66	3.3	16.8872141686603	-9.45295632714021	19.3529425592343	22.4272755421136	32.1510586913925	56.622869376123	83.2748904596214
68	169.22013948403	172.62341146902	9	4	67	3.35	14.25156885474	-12.0073811596399	18.6355686023869	20.942598102551	28.8627542493872	62.0490433742883	84.402247926408
69	169.942548122411	171.922465603681	9	4	68	3.4	14.4481727676202	-14.0189173067802	20.1315607635708	22.0007601434755	30.6880829953264	68.323688770704	84.7411914428261
70	170.816399417774	171.148087365253	9	4	69	3.45	17.4770259072596	-15.48756476856	23.3518970754705	25.3637815827489	35.2633235833092	75.7280681516426	86.2306386041197
71	171.983305831458	170.327421188004	9	4	70	3.5	23.3381282736804	-16.4133235449799	28.5318317167151	30.96186297655	42.5390114566612	82.8243408935192	88.6632084558508
72	173.584879824803	169.487611506201	9	4	71	3.55	32.0314798669	-16.7961936360598	36.1680497556011	38.9488904485393	52.4491436278214	84.9735322985336	90.9605881950197
73	175.762733859147	168.655802754112	9	4	72	3.6	43.5570806868799	-16.6361750417803	46.6259755713928	49.5840490640675	64.9730497776011	90.9256727092683	94.6340597694946
74	178.658480395829	167.859139366006	9	4	73	3.65	57.9149307336399	-15.93326776212	60.066698123517	63.077262769847	80.1839926997669	97.1497985746281	98.1384675580259
75	182.413731896188	167.12476577615	9	4	74	3.7	75.1050300071802	-14.6874717971195	76.5276901531114	79.534505672894	98.2027538697951	102.920111424843	100.642057840443
76	187.170100821563	166.479826418812	9	4	75	3.75	95.1273785075	-12.8987871467604	95.9979002456127	98.9842365786522	118.473291829013	108.770786755101	102.511896656656
77	193.069199633292	165.95146572826	9	4	76	3.8	117.98197623458	-10.5672138110401	118.454264270836	121.419094950994	137.796005905675	114.885311664263	106.358871856245
78	200.252640792716	165.566828138762	9	4	77	3.85	143.66882318848	-7.69275178995997	143.874630100184	146.821458675523	152.988591169149	119.782321229365	110.156974750463
79	208.862036761172	165.353058084586	9	4	78	3.9	172.18791936912	-4.27540108351991	172.240989985228	173.869320888179	163.61151415393	122.882591817567	113.950868684258
80	219.039	165.3373	9	4	79	3.95	203.53926477656	-0.315161691719936	203.539508775752	196.057506138456	170.576899266377	127.016654821483	117.306706356945
81	230.598345703773	165.578436134688	9	4	80	4	231.18691407546	4.82272269375983	231.237211308896	206.992945759647	175.002562053541	131.261767964386	119.497597450052
82	242.0477	166.2623	9	4	81	4.05	228.98708592454	13.6772773062404	229.395190522217	205.803933356865	177.321479700705	134.922716448156	118.71549170477
83	251.8988	167.4923	9	4	82	4.1	197.022	24.5999999999998	198.551828206139	194.332339857231	174.59159268113	140.601657509317	120.165677493106
84	260.087304396605	168.935987949796	9	4	83	4.15	163.770087932101	28.8737589959197	166.29592797132	176.135803218904	165.581190935367	146.208980350956	121.185326486128
85	267.280934450103	170.229933149229	9	4	84	4.2	143.87260106996	25.8789039886602	146.181541277584	158.585453262954	155.83055577317	149.803426312324	121.838718434619
86	274.2477	171.0315	9	4	85	4.25	139.33531099794	16.0313370154199	140.254528117258	142.190239602612	144.050244099759	152.452293609314	123.699234551182
87	281.327438767425	171.217133371015	9	4	86	4.3	141.5947753485	3.71266742030002	141.643440742471	125.358448513869	132.049426990638	156.094874336368	124.224476794024
88	287.1473	171.5396	9	4	87	4.35	116.397224651499	6.44933257970024	116.575759904429	117.32877168911	128.214723849484	158.264906126637	125.030802476299
89	291.1581	172.4226	9	4	88	4.4	80.2160000000003	17.6599999999996	82.136972527602	111.964684980614	128.806446547982	159.578048597811	125.559735992567
90	296.4333	172.9516	9	4	89	4.45	105.504	10.5800000000005	106.033157153788	105.513400718322	129.029953358272	158.885344562247	125.161099063628
91	301.9736	174.1654	9	4	90	4.5	110.806	24.2759999999998	113.434094574779	114.239208096356	129.902025165086	156.170854006585	139.933979103944
92	307.3834	174.9703	9	4	91	4.55	108.196	16.0980000000001	109.38701943101	132.254444582095	134.868268972031	152.457451111006	161.416854986331
93	315.3907	175.1873	9	4	92	4.6	160.146	4.33999999999969	160.204796794603	140.731135027434	141.938219572144	149.405682276944	173.290491651643
94	323.8686	173.6811	9	4	93	4.65	169.558000000001	-30.1240000000001	172.213154956293	147.839365349558	153.574906260255	145.220854397628	176.135521014529
95	331.288	173.5354	9	4	94	4.7	148.388	-2.91399999999953	148.416609380487	164.22313722574	161.940133351323	140.757325444395	177.802215639152
96	338.5017	171.6789	9	4	95	4.75	144.274	-37.1300000000002	148.975246185399	169.637231047932	168.29146391341	138.627682347262	176.891140805992
97	347.8913	169.854	9	4	96	4.8	187.791999999999	-36.4979999999997	191.305878811917	174.895367938416	172.865475231374	133.563641923785	174.748017465227
98	357.1922	170.9372	9	4	97	4.85	186.018	21.6639999999995	187.275265905565	183.149131675212	170.596640704403	130.279283723233	172.077719196056
99	366.5813	167.7194	9	4	98	4.9	187.782	-64.3559999999997	198.503839408712	188.743562477262	161.635262247275	128.236880167568	169.19431121045
100	376.0142	166.7336	9	4	99	4.95	188.658	-19.7160000000002	189.685428064467	181.507813237008	152.484697530518	123.305543305773	165.763002252345
101	384.8322	167.4539	9	4	100	5	176.36	14.4060000000002	176.947400195651	171.556050360875	147.353339529439	148.606190243501	161.444754423022
102	391.8559	164.1632	9	4	101	5.05	140.474	-65.8140000000003	155.127132610643	148.375156556134	132.25901487554	187.910993524505	156.587264251417
103	398.7256	163.8731	9	4	102	5.1	137.393999999999	-5.80199999999991	137.516451524899	121.820263385824	118.620347874322	205.97932579397	151.950732067757
104	402.645	162.5712	9	4	103	5.15	78.3879999999999	-26.0379999999998	82.5993703850095	105.963116581615	102.898854074881	206.062061678103	148.687009873802
105	405.2563	161.4406	9	4	104	5.2	52.2260000000006	-22.6120000000003	56.9109622129171	83.0102165140726	84.6709532602224	205.801004965979	145.798315492131
106	410.0897	160.7458	9	4	105	5.25	96.6679999999997	-13.8959999999997	97.6616661746047	65.6846453877694	128.920916573592	201.32998800267	144.119364805573
107	411.9533	161.5203	9	4	106	5.3	37.2720000000004	15.4899999999998	40.3626322729331	57.422551593628	202.956511817637	193.401160594086	141.058155148692
108	414.4746	161.8626	9	4	107	5.35	50.4259999999999	6.84599999999989	50.8885958933826	47.521643134621	241.362010883536	185.890532265475	139.263615575045
109	416.0937	160.5818	9	4	108	5.4	32.3820000000001	-25.616	41.2889014143027	151.878716565569	250.488861108932	178.810573823088	138.621493321276
110	416.2897	160.896	9	4	109	5.45	3.91999999999939	6.28399999999999	7.40641991788172	322.902807121201	259.117312401441	172.640659942443	137.581031800593
111	447.235120510717	159.604676196217	9	4	110	5.5	618.908410214341	-25.8264760756595	619.447033329347	417.039376379302	255.306636475901	166.718654839459	136.469129885988
112	491.954733711895	157.395358616379	9	4	111	5.55	894.39226402356	-44.18635159676	895.483085051092	443.555170624235	254.543306312632	160.717077391829	135.556867173407
113	518.0191	156.5347	9	4	112	5.6	521.287325762099	-17.2131723275805	521.571442183887	470.71298166826	253.160716656629	154.49578185857	133.580029372974
114	509.3719	157.4297	9	4	113	5.65	-172.944	17.9000000000002	173.867872638967	358.734556386232	254.722293571296	152.153165349976	131.570456239023
115	502.4195	155.719	9	4	114	5.7	-139.047999999999	-34.2140000000001	143.195475138008	186.183805504062	260.610366624664	150.839305539867	129.706246522977
116	499.675828693567	154.561746740059	9	4	115	5.75	-54.8734261286609	-23.14506519882	59.5549069192055	89.2820569339554	204.516393105325	149.611047263885	126.783369884861
117	498.039512245235	154.583909576394	9	4	116	5.8	-32.7263289666394	0.44325672670027	32.7293306402447	65.8894165183564	118.47764296602	148.552668373599	122.623491319327
118	496.2628	155.1106	9	4	117	5.85	-35.5342449046998	10.53380847212	37.0626993333525	50.5077515810686	67.6295528336037	148.247947426857	118.135096153097
119	493.453924428641	155.564000323946	9	4	118	5.9	-56.1775114271802	9.06800647891998	56.9046705609715	50.2982298244181	53.8174695910213	149.006106474985	114.217162693531
120	490.145050505062	155.754576149619	9	4	119	5.95	-66.1774784715806	3.81151651345988	66.2871504515686	50.7714804279786	42.5612986782933	151.856520295414	110.292019947825
121	487.224326328953	155.589863900482	9	4	120	6	-58.4144835221798	-3.29424498274022	58.5072981359533	45.977048733252	43.9154580518683	124.332069528476	106.655812988489
122	485.5799	154.9774	9	4	121	6.05	-32.8885265790598	-12.24927800964	35.0955836580469	41.7455226636862	42.562030434567	83.202740822308	103.060005417487
123	485.2816	154.3948	9	4	122	6.1	-5.96599999999967	-11.6519999999997	13.0905408597196	34.614845775518	43.3351781970861	61.1807329519775	99.7844180724532
124	483.7577	155.3288	9	4	123	6.15	-30.4780000000005	18.6799999999999	35.7470402131425	37.5326862793185	43.2899193786737	57.0788507999421	98.321768016157
125	482.2441	155.5635	9	4	124	6.2	-30.2719999999999	4.69400000000007	30.6337660107274	34.3525804411555	43.1026739661639	53.6114880799749	97.1897787094025
126	485.8442	154.9334	9	4	125	6.25	72.002	-12.602	73.0965006549561	40.6933076609201	44.1477459516266	52.2367517670522	95.3142430466135
127	485.6777	153.9882	9	4	126	6.3	-3.3299999999997	-18.904	19.1950544672319	44.8343160936612	47.9278386785954	51.845822044567	95.714969569355
128	484.507943143709	152.078235439951	9	4	127	6.35	-23.3951371258206	-38.1992912009804	44.7941769585428	51.5905021568099	54.7319130703513	50.3796600407196	95.0127850245889
129	483.93009769824	149.315412851934	9	4	128	6.4	-11.5569089093799	-55.2564517603395	56.452082376848	50.7628056239347	60.3402320088629	49.6237515639734	94.5570336763716
130	484.107547162365	146.09957012494	9	4	129	6.45	3.54898928250009	-64.3168545398805	64.4146963264708	61.5030969160354	64.6616774816566	47.943379953207	95.2050480681304
131	485.203675034854	142.830545147959	9	4	130	6.5	21.9225574497796	-65.38049953962	68.9580179905799	68.7705184797824	60.5580454822361	46.5929711375186	79.9835361891425
132	487.381864814475	139.908175809982	9	4	131	6.55	43.563795592421	-58.4473867595398	72.8965109277355	75.8461479240646	61.1296136545669	45.4029334431445	58.1086176930765
133	490.8055	137.7323	9	4	132	6.6	68.4727037104994	-43.5175161996398	81.1312847772778	77.7328528065032	57.4241418843531	45.0730542863367	45.333304728964
134	495.246984017218	136.568170542006	9	4	133	6.65	88.8296803443598	-23.2825891598804	91.8302295982587	70.3532853405375	55.9575837492732	44.4903706823376	41.6120590241887
135	498.9148	136.1427	9	4	134	6.7	73.3563196556406	-8.50941084011993	73.8482207386642	60.7561303930985	52.78408594025	43.5402518789381	38.4366995718762
136	500.4938	135.8663	9	4	135	6.75	31.5800000000002	-5.52799999999991	32.0601806607513	46.0777652889238	49.0381963234107	41.0174388293424	37.4118630201071
137	501.408232894272	135.020620139911	9	4	136	6.8	18.2886578854391	-16.9135972017801	24.9107361905404	36.0690195744818	42.8780282076935	42.8772707651106	37.4224309263186
138	501.0297	135.101	9	4	137	6.85	-7.57065788543969	1.60759720178021	7.73945925640427	27.8353190739967	35.4141955023222	41.7776226223203	37.1965915500277
139	499.5436	136.5696	9	4	138	6.9	-29.7219999999993	29.3720000000002	41.7865010260487	27.7231073062838	28.6405093558124	40.1079608777584	36.660490293482
140	500.76	135.4786	9	4	139	6.95	24.3279999999993	-21.8200000000002	32.679718236239	24.9999260222886	22.4188262762197	38.5535758408467	39.4892666646033
141	501.288573822773	133.994990751309	9	4	140	7	10.5714764554602	-29.6721849738202	31.4991218221866	24.7506257157207	21.4768321764488	35.6350028498092	43.4770900503445
142	501.02	133.4982	9	4	141	7.05	-5.37147645546042	-9.93581502617985	11.2948297705644	21.211999137143	24.6249278756543	33.0144945638451	45.6175716456739
143	500.842	133.7697	9	4	142	7.1	-3.55999999999995	5.43000000000006	6.49295772356484	17.0023334784426	26.1311033602875	29.4858765059505	47.479174755568
144	500.4019	132.6483	9	4	143	7.15	-8.80199999999945	-22.4279999999999	24.0933681331603	15.2305570466138	24.2583380062437	26.1452672484354	48.7135443383319
145	500.1321	132.1331	9	4	144	7.2	-5.39600000000064	-10.3039999999999	11.631389942737	24.24992972902	24.3230657414434	23.2619110637775	49.6379759052176
146	499.0598	131.7703	9	4	145	7.25	-21.4459999999997	-7.25600000000043	22.6402396630423	27.5115810048543	22.2318093762077	22.586974273162	48.59145626562
147	501.8764	131.9	9	4	146	7.3	56.3319999999999	2.59400000000028	56.3916931825955	27.3046768753444	23.1509609199967	22.9990398080702	50.4515737607688
148	502.979918471372	132.186330918236	9	4	147	7.35	22.0703694274403	5.7266183647198	22.8012141027366	31.6437980044441	23.5575575095787	24.0135230593359	50.6196386394015
149	501.85025641656	132.416851547095	9	4	148	7.4	-22.59324109624	4.61041257718023	23.0588474856106	29.2330617058016	23.6500251410584	23.6972290229906	50.486701660855
150	500.185741153468	132.495021402406	9	4	149	7.45	-33.2903052618406	1.56339710621978	33.3269955882355	22.0519921109734	24.1049958513353	31.0351533759996	50.5070568570929
151	499.6847	132.3243	9	4	150	7.5	-10.020823069359	-3.41442804812004	10.5865581698297	19.603534014303	23.6971163698752	40.3612089631704	50.6081053367802
152	500.6348	131.9415	9	4	151	7.55	19.0019999999993	-7.65600000000006	20.4863452084547	19.9953734067724	21.3731517404861	45.8322098482032	49.8852905355747
153	500.1162	131.8426	9	4	152	7.6	-10.3719999999998	-1.97799999999972	10.5589236193845	16.5661936982266	21.8959427583842	49.8852952247992	49.9919697184853
154	501.3028	132.2385	9	4	153	7.65	23.732	7.91799999999967	25.0180444479578	18.1611710339489	23.1361200397374	52.9367179943262	49.0296727536696
155	501.849919574766	132.834511681847	9	4	154	7.7	10.9423914953197	11.9202336369403	16.1810970455062	20.6943113699987	37.7472410105558	55.7356999314971	47.9153896098439
156	501.139977525016	133.432257759334	9	4	155	7.75	-14.198840995	11.9549215497398	18.5614448484412	24.1883515024654	58.4906085501331	56.1654737018976	47.7947419652153
157	499.5462	133.8878	9	4	156	7.8	-31.8755505003196	9.11084481332011	33.152046888704	26.2768666727024	68.5134587764097	58.0258767564269	47.8467056276459
158	498.1458	133.9422	9	4	157	7.85	-28.0079999999998	1.08800000000031	28.0291242817179	58.9282883228851	76.2130329400197	59.4616546564826	49.0250032992642
159	499.4835	135.1059	9	4	158	7.9	26.7539999999997	23.2739999999995	35.4606202991426	98.8200460663174	82.223410847594	60.8654424439516	49.0594491659907
160	500.8293	143.9763	9	4	159	7.95	26.9159999999999	177.408	179.43820529642	116.332606182821	87.3664040116589	62.4605378733392	49.2032750926011
161	498.2313	154.5632	9	4	160	8	-51.9600000000003	211.738	218.020233565603	128.237714377574	88.63383103392	65.5812078237512	49.0965961987792
162	496.1507	160.229	9	4	161	8.05	-41.6120000000001	113.316	120.714847471221	138.169955022486	94.6786017723678	66.7560865073043	50.7108717077737
163	496.3163	164.6036	9	4	162	8.1	3.31200000000081	87.4919999999997	87.5546652554846	115.804519700433	97.027366554581	70.4980629310201	51.4691985467404
164	495.5272	168.7859	9	4	163	8.15	-15.7820000000004	83.646	85.1218235237005	78.4476160015226	98.5947648481659	71.9140782589039	51.0026448003999
165	497.1616	171.7451	9	4	164	8.2	32.6880000000006	59.1840000000002	67.6110286861549	73.0245973619149	87.1738347361226	72.5688681559104	51.4097183630236
166	497.6559	173.2266	9	4	165	8.25	9.88599999999906	29.6299999999997	31.2357150710523	65.8170187315879	72.6718070973693	73.0025096572686	51.6782906616637
167	498.5489	177.8206	9	4	166	8.3	17.8600000000006	91.8800000000005	93.5997542731823	59.0195746738461	64.998714238199	72.6943714472216	51.3057061957886
168	497.4973	180.172	9	4	167	8.35	-21.0320000000002	47.0279999999997	51.5167721038496	58.5431497718125	64.7830929220205	74.0364835391925	50.7742298637628
169	497.7269	182.7184	9	4	168	8.4	4.5920000000001	50.9280000000001	51.1346032349916	66.8959981932159	61.6047456702137	74.4216693089909	51.222610678133
170	495.6398	185.2246	9	4	169	8.45	-41.7420000000004	50.1240000000001	65.2289041759866	56.972831114483	57.7713323001619	67.3713968092026	50.6310105025427
171	496.7024	188.7165	9	4	170	8.5	21.2520000000006	69.8379999999997	72.9999571780696	63.7491671124532	57.3711882806172	57.8319834343879	50.5556653402854
172	496.8726	190.9091	9	4	171	8.55	3.40399999999931	43.852	43.9839188795177	64.1899166665813	50.7101411220753	55.5895335673441	50.727524759909
173	496.1765	195.1219	9	4	172	8.6	-13.922	84.2560000000003	85.3984520937005	56.9995148285114	51.0456005238041	53.0531018686816	51.0223902082708
174	497.1874	197.5898	9	4	173	8.65	20.218000000001	49.3579999999997	53.3383510056321	47.8463783680185	50.2485737698159	49.0685716064735	50.6925384543107
175	496.7025	198.971	9	4	174	8.7	-9.69800000000077	27.6240000000001	29.2768949856371	44.4474511296676	47.5689588822826	47.0837367945502	51.157702755166
176	496.6849	200.3326	9	4	175	8.75	-0.35199999999918	27.2320000000002	27.234274875605	38.3420339351551	42.9921597714065	47.1911076214297	52.5108009341651
177	496.797	201.6774	9	4	176	8.8	2.24199999999996	26.8959999999998	26.9892826877631	36.3072308730504	46.1803528964893	44.5855356351503	52.8980389574507
178	498.2386	204.0117	9	4	177	8.85	28.8319999999999	46.6859999999997	54.8713661211379	38.1384029360539	41.3231108153426	42.086805071043	52.3904429425105
179	496.7974	205.6182	9	4	178	8.9	-28.8240000000008	32.1300000000002	43.164335695109	38.1379411747946	36.5323975427334	41.5797789123144	52.0566099501344
180	497.0651	207.5211	9	4	179	8.95	5.35399999999981	38.0579999999998	38.4327553006544	47.9132546633111	36.3961412889384	38.8014831317461	47.8904196727346
181	496.2538	208.6146	9	4	180	9	-16.2259999999992	21.8700000000001	27.2319660693087	44.3041876955302	37.0110269622422	35.5301228568197	43.1423634047383
182	497.9236	212.0206	9	4	181	9.05	33.3960000000002	68.1200000000001	75.8658501303454	36.7575642124163	38.4609301482252	34.6989630125137	40.7712138060465
183	496.8732	213.5329	9	4	182	9.1	-21.0080000000005	30.2460000000002	36.8260312822334	34.6538796418229	33.1280096182819	31.5467174855215	38.9862031669388
184	496.9739	213.2807	9	4	183	9.15	2.01400000000035	-5.04400000000032	5.43121827953956	35.8841127496899	32.9109840548129	29.4709986497175	37.2659482727077
185	496.4447	214.5722	9	4	184	9.2	-10.5840000000001	25.8300000000003	27.9143324476874	29.0086056331394	30.0340073812096	29.7465373544216	36.090623031328
186	495.1647	215.6435	9	4	185	9.25	-25.6000000000006	21.4259999999996	33.3831316086435	21.9518315410336	28.0680859422328	32.0190922110615	35.8027616773775
187	496.2932	217.3841	9	4	186	9.3	22.5700000000006	34.812	41.4883145475931	29.0644038972096	23.2175731285381	33.1017064676798	34.1086249758076
188	496.2766	217.3088	9	4	187	9.35	-0.332000000000789	-1.50599999999997	1.54216082170455	25.4141351205962	21.7703241557004	30.7444023458285	34.6648845148642
189	497.0953	219.1879	9	4	188	9.4	16.3740000000007	37.5820000000004	40.9940800604192	20.2520591347757	22.4095997567017	29.691550591278	37.1155503784842
190	497.5777	219.2148	9	4	189	9.45	9.64799999999968	0.53799999999967	9.66298856462086	17.4265406239367	23.0969334199048	28.4094425362666	37.9894532710401
191	497.2166	219.3287	9	4	190	9.5	-7.2219999999993	2.27800000000002	7.57275167954093	21.5888167703671	27.0271574598808	28.4527433750887	37.3072426706328
192	495.9352	219.8078	9	4	191	9.55	-25.6280000000004	9.58199999999977	27.360721993398	15.7547956161938	27.7424827871343	25.9528940447488	37.1343988839604
193	496.887	220.3937	9	4	192	9.6	19.0359999999998	11.7180000000002	22.3535415538567	20.7797317192134	28.360795073375	24.919304465196	35.7352131401274
194	496.6844	220.9491	9	4	193	9.65	-4.05200000000036	11.1079999999998	11.8239742895525	33.8022557849859	26.4721171277431	25.4633249389419	35.1504839056086
195	496.7366	222.6877	9	4	194	9.7	1.04400000000055	34.7720000000004	34.7876690797189	38.0584249503318	26.7848776913237	25.0975092681058	35.2781005295012
196	499.4965	225.0522	9	4	195	9.75	55.1980000000003	47.2899999999998	72.6853720084036	35.1327733763829	28.8374008079445	24.4144157333254	35.3883028605156
197	497.5254	226.4769	9	4	196	9.8	-39.4220000000007	28.494	48.6415678201274	37.1894386392923	28.6882149609596	23.6317143164649	35.4888713302103
198	497.9073	226.5348	9	4	197	9.85	7.6380000000006	1.15799999999979	7.7252836841121	32.790023663434	28.0682847746916	27.2429639586853	35.0686445795492
199	496.8021	226.5539	9	4	198	9.9	-22.1040000000005	0.382000000000176	22.1073006040996	23.8725458309031	28.5170501211822	32.651321844654	34.1693251259302
200	496.5318	227.1335	9	4	199	9.95	-5.4060000000004	11.592	12.7905942004273	19.3180049715873	27.0980851163068	37.1774234103341	33.5376107404965
201	497.467	228.1819	9	4	200	10	18.7040000000002	20.9680000000003	28.0979828457493	21.0037961730003	21.8016740067699	39.0843624844458	33.4420094185615
202	496.4623	227.3673	9	4	201	10.05	-20.0939999999991	-16.2920000000003	25.8688635235484	19.844661603072	19.5209458457955	39.5698347554071	33.1515075182488
203	497.2479	227.555	9	4	202	10.1	15.7119999999998	3.75400000000013	16.1542396911768	21.4061465691795	26.1251328439956	39.9237087947334	33.4088210321289
204	496.4409	227.673	9	4	203	10.15	-16.1400000000003	2.3599999999999	16.3116277544582	19.7308021826366	38.830526561565	40.8299691614997	33.4339838337753
205	497.13	228.4384	9	4	204	10.2	13.7819999999999	15.308	20.598019030965	19.7238867200036	47.5699691293446	40.8096637045808	33.5683724150375
206	496.2773	227.9432	9	4	205	10.25	-17.0539999999994	-9.90400000000022	19.7212609130345	31.2464695149909	49.3313241609471	38.7575135099697	33.436099916482
207	497.5504	228.1617	9	4	206	10.3	25.462	4.37000000000012	25.8342862103833	57.8163915200579	50.4514545498547	37.8760361927408	33.0087030993467
208	498.958	231.5709	9	4	207	10.35	28.152	68.184	73.7671536661135	73.7337916895096	51.7791328147751	39.3928868132699	33.3785056937867
209	500.0713	238.9454	9	4	208	10.4	22.2659999999996	147.49	149.161237779793	78.9318461392577	53.1428882018172	38.6470996605824	34.8448387215343
210	499.8509	243.9498	9	4	209	10.45	-4.40799999999967	100.088	100.185019878223	81.1790223797058	54.5212422928548	38.6657789447263	35.1496315325335
211	498.7188	245.9353	9	4	210	10.5	-22.6420000000007	39.71	45.7115331617748	72.3117961145593	55.7133530131696	38.4312754620343	35.4712877770091
212	499.018	247.7645	9	4	211	10.55	5.9839999999997	36.5839999999997	37.0701674126241	48.4693848835765	56.2311265396863	40.3501209917487	35.3524163717036
213	499.1567	249.2295	9	4	212	10.6	2.77400000000057	29.3000000000001	29.431022340381	35.3086928962	52.6606407825441	41.8983375990619	34.9688082183701
214	499.7948	250.5842	9	4	213	10.65	12.7620000000002	27.0940000000002	29.9491816248794	32.4948598870815	38.4636727595999	41.4046427286086	35.2370004612542
215	499.6708	252.2988	9	4	214	10.7	-2.48000000000047	34.2919999999998	34.3815599413405	31.2832306996667	29.761588760108	42.0392355619691	35.0608833208652
216	500.52	253.6337	9	4	215	10.75	16.9839999999999	26.6980000000001	31.6423681161825	33.009485450529	27.5312267631215	42.4577840996386	33.8332283799293
217	500.888	255.14	9	4	216	10.8	7.3599999999999	30.1259999999996	31.01202147555	28.4579606356232	30.2487874336428	42.3856918822286	32.9699428873094
218	501.51	256.9386	9	4	217	10.85	12.4400000000003	35.9720000000004	38.0622960946924	24.2144846240161	32.0175423833487	39.514047428888	34.019504728309
219	501.7665	256.6866	9	4	218	10.9	5.13000000000034	-5.04000000000019	7.19155755035065	22.5675936391615	29.6663972554001	37.0383555984146	36.94254851721
220	501.5833	257.3188	9	4	219	10.95	-3.66399999999999	12.6440000000002	13.1641798833048	29.2143441676189	29.5572288310835	33.1218396547329	41.7446452878682
221	502.1151	258.3614	9	4	220	11	10.6359999999995	20.8519999999999	23.4079131919098	31.0255993161683	29.2022151861076	31.8582130695723	43.8298610705645
222	504.5414	260.4666	9	4	221	11.05	48.5260000000005	42.1040000000005	64.2457741178367	30.8748338751769	28.540257224771	31.1349979880001	47.9807487800844
223	502.1917	260.2954	9	4	222	11.1	-46.9939999999997	-3.42400000000112	47.1185718374398	34.8999730381509	26.3674540752319	30.0139076420069	51.5637765395589
224	502.2875	259.9881	9	4	223	11.15	1.91599999999994	-6.14599999999996	6.43773034539342	35.8368367330537	35.6130384372294	29.6440317610087	52.6613130476705
225	503.7435	259.1815	9	4	224	11.2	29.1199999999992	-16.1319999999989	33.2898756981746	27.8661702819231	36.4820905493579	29.3121029371495	52.5169597420151
226	505.0994	258.8148	9	4	225	11.25	27.1180000000004	-7.33400000000074	28.0922316664239	21.7093088342954	36.185199376023	28.9089432498889	53.1617002053534
227	504.7437	257.6482	9	4	226	11.3	-7.11400000000026	-23.3320000000003	24.3924418621839	40.351242999282	32.0212085423575	28.0638495818779	52.6800481809516
228	504.1682	257.0687	9	4	227	11.35	-11.5099999999995	-11.5899999999999	16.3342645993013	38.0642080605649	28.0102729006652	28.6461226433482	51.3464397678392
229	508.5564	254.7091	9	4	228	11.4	87.7639999999997	-47.1919999999994	99.647401170326	36.5335620189924	29.6216662666173	35.2379973738375	49.0041497814905
230	509.3359	253.9433	9	4	229	11.45	15.5899999999997	-15.3160000000003	21.8547010045893	36.1762468027918	29.0669770432156	44.8235116310102	46.8822356705688
231	508.429372914589	254.41509507731	9	4	230	11.5	-18.1305417082194	9.4359015462004	20.4390014585613	34.311236967035	28.6156713136702	49.2284466790947	46.9517180311808
232	507.591661149279	255.173911206259	9	4	231	11.55	-16.7542353062004	15.1763225789796	22.6058657811811	18.8920895339527	27.5874419389849	55.61137656842	48.9978269544695
233	507.5001	255.5122	9	4	232	11.6	-1.83122298558033	6.76577587482029	7.00921542051734	20.0697460258663	30.9247912114645	61.229215480056	51.4198043129881
234	508.538128421026	255.071812817377	9	4	233	11.65	20.7605684205203	-8.80774365245998	22.5516640049144	20.697780608348	34.8629563104456	63.9179833667324	52.5319953109382
235	509.9136	254.8922	9	4	234	11.7	27.5094315794797	-3.59225634754011	27.7429834641575	18.998637075178	53.1649327126625	62.9946839220611	52.4768111742604
236	510.660652251422	255.804261726906	9	4	235	11.75	14.9410450284404	18.2412345381198	23.5791743709693	27.5383454558939	62.2716939821664	63.8656163110683	52.9445310688787
237	510.294143763849	256.40709854407	9	4	236	11.8	-7.33016975146029	12.0567363432798	14.1101481153313	50.8338230869386	79.2015445944825	62.9744044796745	54.2999781136795
238	508.449113394351	254.741861089198	9	4	237	11.85	-36.9006073899595	-33.3047490974394	49.7077573240971	86.2601193994586	94.4481580594467	63.1788321067905	56.196605289296
239	504.7606	248.8497	9	4	238	11.9	-73.7702678870198	-117.84322178396	139.029052160138	103.845607355985	98.2143004668475	60.9699439645664	59.3684225443035
240	500.3692	239.595	9	4	239	11.95	-87.8280000000007	-185.094	204.874465026758	139.404452113787	96.9223908009066	60.6426316864047	62.6683649907802
241	500.8507	234.0405	9	4	240	12	9.63000000000079	-111.09	111.506614153601	161.357970663	99.1155613084664	62.0452229927894	65.7605195028849
242	505.9402	225.9063	9	4	241	12.05	101.79	-162.684	191.904371904342	145.594777846756	98.3613670203642	66.8606559209388	67.6510497320788
243	510.327	219.2477	9	4	242	12.1	87.7359999999999	-133.172	159.475350070159	107.584662202355	95.4328730021164	72.8257009839693	69.5634115333905
244	510.8965	216.2914	9	4	243	12.15	11.3900000000001	-59.126	60.2130880789218	94.385515260948	87.0769316186871	75.4199588608677	71.8714363897944
245	510.1581	216.3557	9	4	244	12.2	-14.7680000000003	1.28600000000006	14.8238868047489	57.3182819269413	68.1203306601469	75.6415194113713	72.3641106657497
246	512.0167	217.6686	9	4	245	12.25	37.1720000000005	26.2579999999997	45.5108794465677	29.5077753412334	61.8187520034124	76.9801188878685	73.1169721871342
247	511.6888	217.6869	9	4	246	12.3	-6.55799999999999	0.366000000000213	6.56820523430869	28.5590853906178	54.5197672473952	80.5361066454811	76.3080221847556
248	510.6756	217.5598	9	4	247	12.35	-20.2640000000008	-2.54200000000026	20.4228171416197	28.6559991179393	51.2032439084919	83.7470879352438	81.2300101367243
249	508.8061	215.5111	9	4	248	12.4	-37.3899999999992	-40.9739999999999	55.4696383258439	29.2519887458769	52.6256172548878	83.4988477147694	84.7615743065259
250	508.977	214.765	9	4	249	12.45	3.41799999999921	-14.9220000000003	15.3084554413567	51.721252567849	54.3606480218361	80.5132183505501	90.0910894115593
251	507.9647	212.5619	9	4	250	12.5	-20.2459999999996	-44.0619999999996	48.4908275862554	72.8987124757505	54.8446764672706	82.2925923266751	94.4694317933258
252	511.1003	207.5102	9	4	251	12.55	62.7120000000002	-101.034	118.914524344169	76.6921491191579	62.7108462705981	79.6907228957377	96.9679292307719
253	513.429	201.6397	9	4	252	12.6	46.5739999999994	-117.41	126.310116681127	80.0652969257329	72.0613028683712	77.897607586725	97.1631630979204
254	513.841986084371	197.940842947121	9	4	253	12.65	8.25972168742055	-73.9771410575798	74.436821542881	80.4373641886642	79.9207638108517	79.8248894128564	99.2270935720822
255	512.744878380371	196.764279450752	9	4	254	12.7	-21.9421540799999	-23.53126992738	32.1741944742316	73.7004399733472	92.9061060409533	81.7335374094383	101.343813553661
256	510.420998775469	197.732619704672	9	4	255	12.75	-46.4775920980401	19.3668050783998	50.3511639009123	71.223893260992	102.766432649938	82.3683280632001	100.880909646193
257	507.153669157133	200.46847390266	9	4	256	12.8	-65.3465923667204	54.7170839597601	85.2299032675842	83.1493785025455	104.86167854408	89.6416398898367	102.219522410105
258	503.226211412833	204.594452238497	9	4	257	12.85	-78.549154886	82.5195667167401	113.927383119351	105.746915156174	104.591971264958	99.2811881666581	101.843866574493
259	498.921947430036	209.733164905962	9	4	258	12.9	-86.0852796559391	102.7742533493	134.064247750649	125.095501111211	107.024161570825	108.553204648485	99.0678775497594
260	494.524199096211	215.507222098835	9	4	259	12.95	-87.9549666765001	115.48114385746	145.161877742373	136.022917114813	109.10642679704	119.539547136714	94.861531796427
261	490.316288298826	221.539234010895	9	4	260	13	-84.1582159477002	120.6402382412	147.0940936761	137.960049268924	109.89197965913	126.893640593862	92.625665515068
262	486.581536925351	227.451810835923	9	4	261	13.05	-74.6950274695007	118.25153650056	139.866983285594	130.898944639104	116.572433509075	127.075202540605	87.9053971225091
263	483.603266863252	232.867562767698	9	4	262	13.1	-59.56540124198	108.3150386355	123.613043889906	112.465938437907	126.501073464945	121.500625211871	86.5111033364073
264	481.6648	237.4091	9	4	263	13.15	-38.7693372650392	90.8307446460401	98.7587246015485	94.6884582070478	137.185645486119	123.034228283297	86.931227030318
265	480.7573	239.8987	9	4	264	13.2	-18.1500000000005	49.7919999999999	52.9968467363862	97.1219499033371	146.172988232475	127.04610769595	87.3414679307625
266	479.956962660073	237.100574238327	9	4	265	13.25	-16.0067467985402	-55.9625152334598	58.2066925218037	115.042097660965	151.020848537787	124.781700404517	86.9837896083584
267	479.062485652625	229.551661098564	9	4	266	13.3	-17.8895401489592	-150.97826279526	152.034441767041	143.472346333134	149.28872653713	123.902938174729	87.946644729883
268	478.126231674726	218.932163874186	9	4	267	13.35	-18.7250795579803	-212.38994448756	213.213782678048	179.880038027042	138.409279158785	119.940645213742	87.7698847939877
269	477.200563423445	206.922285858666	9	4	268	13.4	-18.5133650256205	-240.1975603104	240.909967962391	207.353238868526	139.044294995768	114.636907384749	89.0782633675136
270	476.337843595851	195.202230345479	9	4	269	13.45	-17.2543965518798	-234.40111026374	235.035305205927	201.455503170922	144.985788594859	109.209845242304	89.708274485778
271	475.590434889013	185.452200628099	9	4	270	13.5	-14.9481741367595	-195.0005943476	195.572696729221	161.776460656604	139.671421149904	102.958738703461	89.1421875067875
272	475.0107	179.3524	9	4	271	13.55	-11.5946977802605	-121.99601256198	122.545763279023	134.616243658403	131.233442840382	96.1200713492806	86.8907829988666
273	474.7428	178.6616	9	4	272	13.6	-5.35799999999995	-13.8159999999999	14.8185701064575	110.091539162676	113.380216962539	95.1245990860895	84.2809102626262
274	475.028886792699	183.90925162199	9	4	273	13.65	5.72173585397991	104.9530324398	105.108882971386	71.9896034312832	92.0881692833799	94.0375646477796	83.9826301465443
275	475.1261	189.529	9	4	274	13.7	1.94426414602049	112.3949675602	112.411782727292	61.0113825098419	72.246702252133	92.9493984520867	84.2787505729162
276	474.9484	189.7093	9	4	275	13.75	-3.55400000000031	3.60600000000034	5.06301807225736	64.9839732684748	54.8966288691352	91.5992511535168	83.7254091019771
277	475.9537	186.4794	9	4	276	13.8	20.1060000000007	-64.5980000000003	67.654658671817	49.5600949083567	42.9514161614316	86.2516495699293	82.0241550272233
278	474.8905	187.8493	9	4	277	13.85	-21.264000000001	27.398	34.6815238996219	34.40186534159	51.8399190133942	76.2585814213172	79.8900455328267
279	475.1403	186.4723	9	4	278	13.9	4.996000000001	-27.5400000000002	27.9894911707952	37.8036543069872	49.0308342997908	69.6033220865417	77.8851224653006
280	473.5128	187.3113	9	4	279	13.95	-32.55	16.78	36.6206348934586	24.8914498130212	40.9130083093143	59.8770018348422	75.6929068001105
281	474.27287612623	186.511166793653	9	4	280	14	15.2015225245998	-16.00266412694	22.0719628992432	38.6958647583136	43.5270811571292	51.3907344197128	73.6676978070128
282	474.4275	186.5154	9	4	281	14.05	3.09247747539985	0.0846641269401971	3.09363620198723	48.5015736912249	41.2698562994767	46.7063634571284	70.6557034725621
283	470.7089	190.129	9	4	282	14.1	-74.3719999999996	72.2719999999998	103.703598626084	47.4241512770386	39.1369458800951	47.0611953133809	70.2156281865585
284	467.844377702558	192.702704842692	9	4	283	14.15	-57.2904459488404	51.4740968538399	77.0180358353516	49.2505080072713	47.1184748897036	44.9310320097918	71.2239884051691
285	466.948515705686	193.981870059669	9	4	284	14.2	-17.9172399374397	25.5833043395404	31.2335228225273	57.6482627859321	47.5073014175513	41.5113934498828	72.2855050072659
286	467.6395	195.3807	9	4	285	14.25	13.8196858862796	27.9765988066197	31.2037465504062	39.5780270018765	47.8848399702904	42.6691177994372	72.2814397478339
287	468.809	197.3077	9	4	286	14.3	23.3900000000006	38.5400000000004	45.0824100952917	45.7353760881822	50.4613107528252	40.145371879718	70.5785730339648
288	469.4633	197.4404	9	4	287	14.35	13.0859999999996	2.654	13.3524197058057	47.590451558064	42.2824716133676	39.8394458519112	66.1580378234175
289	474.8529	197.3574	9	4	288	14.4	107.791999999999	-1.65999999999997	107.80478126688	46.5191719333095	40.8312297197929	41.1333375458518	61.244629656232
290	476.592104738403	198.395472425588	9	4	289	14.45	34.7840947680606	20.7614485117597	40.5089001719359	43.2743587197182	42.1097785904512	42.1759683579172	56.4065226473045
291	476.3476	199.6645	9	4	290	14.5	-4.89009476806018	25.3805514882401	25.847348426634	44.9869162248587	41.8111544417453	44.3766569105647	52.0721300257807
292	477.6967	200.1763	9	4	291	14.55	26.9820000000004	10.2359999999999	28.858344027335	35.9270833514035	39.0208874599593	45.1913355958436	49.9837584762288
293	478.5773	200.8284	9	4	292	14.6	17.6119999999992	13.0419999999998	21.9152072315086	36.6291056228384	40.5419458237273	45.3066572870276	50.4798175325441
294	480.9193	202.8978	9	4	293	14.65	46.8400000000008	41.388	62.5056168996041	37.103136950181	35.148200202	48.4104121625586	48.6860962286428
295	482.8531	203.9488	9	4	294	14.7	38.6759999999992	21.0200000000003	44.0190115291104	34.7674162002003	36.8446352982831	51.6216115624452	46.6718340797123
296	484.2088	204.3395	9	4	295	14.75	27.1140000000003	7.81399999999962	28.2175050633469	36.0969754225959	40.868473850839	52.963628342151	47.086482952932
297	484.6826	205.056	9	4	296	14.8	9.47599999999966	14.3300000000005	17.1797402774317	34.3693170525965	39.9213604388621	54.9054964980002	45.9574889361197
298	485.8875	205.8227	9	4	297	14.85	24.0980000000002	15.3339999999997	28.5630033434861	37.0601649737278	48.3308429606876	56.0574942255177	45.625200604875
299	488.4859	206.5316	9	4	298	14.9	51.9680000000005	14.178	53.8673250496073	44.633810751497	55.9895946053243	52.8859372259223	45.9462783186377
300	491.1299	207.6573	9	4	299	14.95	52.8800000000001	22.5139999999999	57.4732511347671	45.0753046775238	61.1334445344392	52.9360434597669	45.0459637620337
301	494.3792	208.2576	9	4	300	15	64.9860000000001	12.0060000000001	66.0857339521929	60.5647104987794	64.1161022425567	52.7535256318486	45.119676809739
302	495.1541	207.6752	9	4	301	15.05	15.498	-11.6480000000001	19.3872099075655	77.6098721580521	70.7901055360412	53.2611534953291	46.0288600820413
303	490.5777	205.0009	9	4	302	15.1	-91.5280000000007	-53.4859999999998	106.010032449764	85.2067240951506	71.573042627308	53.8984397517072	44.2428870716412
304	494.9487	199.5915	9	4	303	15.15	87.4199999999996	-108.188	139.093133345971	83.5983937336163	70.6236742498446	52.4411604474937	43.5298526326731
305	493.925	194.9297	9	4	304	15.2	-20.4739999999993	-93.236	95.4575108202596	96.5049063945586	69.0274516212507	51.8322747095419	43.5608255160887
306	495.4212	192.4429	9	4	305	15.25	29.9239999999998	-49.7359999999998	58.0440821445215	82.5813747558367	64.6385774128582	51.5038481064268	43.9559034589461
307	495.7984	188.2639	9	4	306	15.3	7.54400000000032	-83.58	83.9197732122771	63.6374763416371	66.6009465517962	51.7696059925215	43.8717050862008
308	495.3233	186.5074	9	4	307	15.35	-9.50199999999995	-35.1300000000003	36.3923742561546	52.8481791473507	59.4660365427267	51.4109553578389	44.7108222522371
309	496.904	184.9505	9	4	308	15.4	31.6139999999996	-31.1379999999997	44.3736412749726	45.6787610921002	48.8927262896631	50.7592190914236	42.6291842871179
310	497.812	183.0841	9	4	309	15.45	18.1600000000003	-37.328	41.5110248488279	36.6969867090338	42.5311048846446	47.9159591661503	41.8600409947814
311	496.8416	182.5455	9	4	310	15.5	-19.4079999999997	-10.772	22.1969918682687	36.3506983296168	38.891593970297	45.8626967089133	42.37211189451
312	496.5197	180.6217	9	4	311	15.55	-6.43800000000056	-38.476	39.0109012969453	34.1479762376891	32.7491064490017	46.866384568239	42.2156532628532
313	496.896	178.93	9	4	312	15.6	7.52600000000029	-33.8339999999999	34.6609323590696	32.2140306219384	31.2488680883697	43.1791168562547	41.770989420404
314	496.4855	177.3133	9	4	313	15.65	-8.21000000000026	-32.3340000000002	33.3600308153337	32.1044268484938	30.8947639330026	38.6492931027876	40.3014500854478
315	498.0533	177.0364	9	4	314	15.7	31.3559999999995	-5.53800000000024	31.8412967700748	28.8012261889696	26.8044667110499	35.5000394697323	39.4047203493187
316	498.0301	175.9542	9	4	315	15.75	-0.463999999999487	-21.644	21.6489730010456	26.1470378471226	27.0868160049683	34.9481785757412	38.9991431444315
317	498.9279	175.2767	9	4	316	15.8	17.9560000000004	-13.5499999999996	22.4948979993243	27.6415516283161	27.1318225846817	32.8379136744013	39.0251519014857
318	497.8693	175.1244	9	4	317	15.85	-21.1720000000003	-3.04599999999994	21.3899906498346	21.3949028001613	26.8921971697827	33.3641502789566	38.8911665781944
319	499.0323	173.4464	9	4	318	15.9	23.2600000000002	-33.5599999999999	40.8325997213012	22.0692051614428	28.4058599159121	32.3724313483135	37.6251578592963
320	499.0627	173.446	9	4	319	15.95	0.60799999999972	-0.00800000000026557	0.608052629300839	25.4624189803938	28.4689740548199	30.7840385297959	36.5020339684716
321	498.7461	172.2357	9	4	320	16	-6.33199999999988	-24.2059999999998	25.020484807453	27.6373564924429	31.0047631811855	31.9906981571714	35.3903380292267
322	500.4952	171.3227	9	4	321	16.05	34.982	-18.2600000000002	39.4609670940793	29.1701682035082	32.926720899801	31.1701530303773	34.9595177852509
323	499.7498	169.892	9	4	322	16.1	-14.9080000000004	-28.614	32.26467821008	35.5430453094786	35.4794324695435	29.6435390891007	32.4171788130236
324	499.9433	167.4749	9	4	323	16.15	3.87000000000057	-48.3420000000001	48.4966582766278	39.9403212009281	33.8500987636244	28.1617397234019	29.9548393032044
325	499.223	166.0198	9	4	324	16.2	-14.4060000000002	-29.1019999999997	32.4724381591526	40.3910228192082	34.763610348542	26.9771659890956	27.6193259865487
326	499.7779	163.7359	9	4	325	16.25	11.0979999999995	-45.6780000000003	47.006864264701	43.321508446644	36.8945803093745	26.4944381824363	26.5097376405669
327	498.1117	162.4813	9	4	326	16.3	-33.3240000000001	-25.0919999999996	41.7144751854795	38.5300293237405	35.2084834760728	26.28069781045	25.4971578531881
328	499.4551	160.5582	9	4	327	16.35	26.8680000000006	-38.4620000000001	46.9171063472593	33.9841753876055	32.3948810084187	26.3713777985498	25.3767969830707
329	498.2433	160.7505	9	4	328	16.4	-24.2360000000008	3.84599999999978	24.5392626621102	33.8488394178209	27.9176195308917	24.491096627169	25.0121474712233
330	498.3566	160.2767	9	4	329	16.45	2.26600000000076	-9.47599999999966	9.74316847847747	30.0259441329375	25.4853579233712	25.088108770793	25.0012131875519
331	500.499	159.3956	9	4	330	16.5	42.8480000000002	-17.6220000000001	46.3301844157782	21.4682535701934	21.9841131836871	24.9179793495401	24.9597576620777
332	499.3865	159.5937	9	4	331	16.55	-22.2500000000002	3.96200000000022	22.5999987610622	17.3052097380428	19.6346747210991	23.0526510022628	24.9721613164683
333	499.2568	159.4331	9	4	332	16.6	-2.59400000000028	-3.21200000000033	4.12865353353894	16.9865404591369	17.2633231275562	21.6552407697925	25.3816005539639
334	499.0822	159.4978	9	4	333	16.65	-3.49199999999996	1.29400000000032	3.72404350135717	10.1193869495532	15.1320944907136	21.2603855036213	24.9520662531426
335	499.112	159.0914	9	4	334	16.7	0.596000000000458	-8.12800000000038	8.14982208394802	9.24340530926068	15.4126071930439	19.7386125033652	25.8754927785881
336	499.7117	159.0964	9	4	335	16.75	11.9939999999997	0.0999999999999091	11.9944168678595	13.0583926849191	12.9413783897057	18.0712967053925	26.4009338298633
337	500.6147	159.2169	9	4	336	16.8	18.0600000000004	2.41000000000042	18.2200905595998	12.9589792433845	10.8968185284528	18.1564020319749	26.4323817778121
338	499.4621	159.0845	9	4	337	16.85	-23.0520000000001	-2.64800000000037	23.2035904118308	13.8386739269509	10.9156005311663	17.3894436871849	26.9952529627602
339	499.3061	159.1257	9	4	338	16.9	-3.12000000000012	0.824000000000069	3.22697629368436	15.7633698298583	14.6031514763509	17.6518635941332	27.0278291624951
340	498.689	159.0124	9	4	339	16.95	-12.3419999999999	-2.26599999999962	12.5482955017801	12.5502317476449	13.9918670833592	19.2183878453079	27.8224291680755
341	499.1659	158.0424	9	4	340	17	9.53800000000001	-19.4000000000005	21.6178963823963	8.77280837741354	14.158480227098	17.9288171669839	28.2178606432949
342	499.1961	157.939	9	4	341	17.05	0.603999999999587	-2.06799999999987	2.15440014853299	16.2473237093174	16.6781293428508	18.7741696025594	27.9627652885224
343	499.0656	158.1109	9	4	342	17.1	-2.60999999999967	3.43799999999987	4.31647356067397	14.1450602397676	17.5155642468136	21.119662018827	28.0236170142612
344	501.0294	157.5968	9	4	343	17.15	39.2759999999998	-10.2819999999997	40.5995529532036	12.5535906243377	20.1716326975528	21.7423927828833	27.9074293667188
345	501.0956	157.6742	9	4	344	17.2	1.32399999999961	1.54800000000023	2.03697815403104	20.8060269380566	23.024168497572	24.7738195680807	28.1155514117649
346	500.9659	158.3448	9	4	345	17.25	-2.59400000000028	13.4119999999996	13.6605483052471	26.2583201162136	22.9162559442621	26.3074294772904	27.9375917610524
347	502.1755	156.5422	9	4	346	17.3	24.1920000000005	-36.0519999999997	43.4165817171274	24.0959416857882	26.651520676666	26.5840657451742	27.4945368712047
348	501.6793	155.0433	9	4	347	17.35	-9.92399999999975	-29.9780000000004	31.5779394514591	31.9032767553763	31.3237235064877	27.6191281269706	26.8155560214004
349	500.1983	154.8855	9	4	348	17.4	-29.6199999999999	-3.15599999999961	29.7876608010765	33.2789212641865	28.8816340894156	29.5645616978213	27.270416913987
350	499.7121	152.8902	9	4	349	17.45	-9.72399999999993	-39.9060000000003	41.0736535019716	32.4970144152754	35.5557720528022	30.5567495653579	27.9866036383346
351	500.1067	151.9421	9	4	350	17.5	7.89199999999937	-18.9619999999996	20.5387708492981	36.3891268967618	38.4563787274828	31.5177419370496	28.7846971999177
352	500.9845	150.1725	9	4	351	17.55	17.5560000000007	-35.3919999999999	39.5070474725715	33.6673264930431	36.4900021474976	32.8728795747819	30.5058940487526
353	502.2567	147.9603	9	4	352	17.6	25.444	-44.2440000000005	51.0385018588912	39.2082673502281	37.7226920071276	34.3919932587299	31.6320869882789
354	501.9088	147.23	9	4	353	17.65	-6.95800000000077	-14.606	16.1786587824829	43.633836190779	38.9574906980897	34.5544732298163	32.2474985417755
355	502.1563	143.8	9	4	354	17.7	4.95000000000005	-68.5999999999996	68.7783577878968	40.4829898797199	38.0893306331439	36.4924903201646	33.7739776643939
356	502.007	141.6719	9	4	355	17.75	-2.98599999999965	-42.5620000000004	42.6666150520524	39.0562571174935	40.119227929837	37.8038868167124	34.6829932257908
357	502.1985	140.4998	9	4	356	17.8	3.83000000000038	-23.442	23.7528159172761	44.2476549031364	39.0942384728978	36.8326717104344	34.5766934424621
358	503.087	138.4924	9	4	357	17.85	17.7699999999993	-40.1479999999998	43.9048380477591	36.9703939160598	37.4602630109721	36.2416683556159	35.1032130543027
359	504.1061	136.6485	9	4	358	17.9	20.3820000000007	-36.8779999999998	42.1356477106976	36.6046196688951	40.2273123702169	36.8889702338409	39.0952607590743
360	503.9895	135.0331	9	4	359	17.95	-2.33200000000011	-32.3080000000004	32.3920528525135	37.7054870660757	37.429208587527	36.7548194313612	39.86994305588
361	504.6194	133.0908	9	4	360	18	12.5979999999993	-38.8459999999998	40.8377438162292	35.8642689044507	37.151394905942	39.6405772328515	39.5101573813389
362	504.8626	131.6483	9	4	361	18.05	4.86400000000003	-28.8499999999999	29.257152903179	36.2069698372975	37.1753412733712	42.2376184949459	41.1175671705851
363	503.9389	130.1797	9	4	362	18.1	-18.4739999999999	-29.3720000000002	34.698747239634	37.8880232589942	34.7606447041042	42.1445119577309	41.4895116355802
364	504.291	128.0157	9	4	363	18.15	7.04200000000014	-43.2799999999997	43.8491523749317	37.6981701429888	34.820449769592	42.7526043006677	42.8234718959152
365	506.215	127.338	9	4	364	18.2	38.4799999999996	-13.5540000000003	40.7973199609971	36.6451954806667	35.4203082295785	42.7741357607071	45.3959011296178
366	504.3515	126.6273	9	4	365	18.25	-37.2699999999998	-14.2139999999998	39.8884782362022	33.6570205037578	39.1619265358659	43.0585569742912	48.4315552280068
367	503.3804	125.923	9	4	366	18.3	-19.4219999999996	-14.0860000000001	23.9922795915683	33.4339297018865	45.380998516994	42.56932113975	50.0618457879644
368	502.582	125.3412	9	4	367	18.35	-15.9680000000003	-11.636	19.7578723550895	32.9525932001629	46.8287609044897	42.5872979816347	51.3978527973858
369	503.941	123.6924	9	4	368	18.4	27.1799999999996	-32.9759999999999	42.7336983655753	40.625682928743	45.2778962311185	48.6259598203273	52.259461589866
370	503.77	121.7805	9	4	369	18.45	-3.41999999999985	-38.2380000000001	38.390637452379	54.1168015533213	48.1190629338872	49.183136546402	52.3906926472944
371	503.8782	117.8693	9	4	370	18.5	2.16400000000021	-78.2240000000002	78.2539268791032	60.0005013052217	48.9657190426405	47.5025728256282	52.6577702507503
372	505.1148	113.4673	9	4	371	18.55	24.7320000000002	-88.04	91.4478727144596	57.1218627603505	47.9633010061288	49.3622547663884	52.1435982583448
373	504.5011	111.0863	9	4	372	18.6	-12.2739999999999	-47.62	49.1763711145912	63.2855326676116	50.4139512591652	48.5870300124306	51.1050618883501
374	504.4292	109.6711	9	4	373	18.65	-1.43800000000056	-28.304	28.3405056412196	57.305755156538	62.4314698710625	51.0924705620141	50.7834826610251
375	501.1265	110.704	9	4	374	18.7	-66.0539999999992	20.658	69.2089869886844	41.8098004589364	62.9459648632255	54.2993119390711	49.1510085263405
376	503.2694	109.5844	9	4	375	18.75	42.8579999999999	-22.3919999999998	48.3550393237353	40.8274012131088	55.8432191153904	59.0592236393012	48.2294742712529
377	503.8424	109.9837	9	4	376	18.8	11.4599999999996	7.98599999999993	13.9680992264513	67.7410769817746	53.3435110157828	63.2910198654945	47.8374083404108
378	501.6299	109.9273	9	4	377	18.85	-44.2499999999995	-1.12799999999993	44.2643748854534	62.6063970588394	50.3452991203714	66.5540372391556	47.0407478316082
379	509.2579	107.0704	9	4	378	18.9	152.56	-57.1379999999999	162.908884484548	54.3806830742428	56.9070448929098	67.6299529458911	46.462231592931
380	507.5008	108.3553	9	4	379	18.95	-35.1419999999996	25.6979999999999	43.5355873740089	64.8772215726292	60.4795609442549	68.0265658632276	46.3811682400438
381	507.1596	108.2364	9	4	380	19	-6.8240000000003	-2.37799999999993	7.22646940075191	59.863197027634	69.1527282359618	65.6749632686492	46.5465301670479
382	503.8967	108.8631	9	4	381	19.05	-65.258	12.534	66.4507917183836	46.073012804045	78.6187387248601	62.0495780217437	47.8705530615085
383	504.8562	108.8833	9	4	382	19.1	19.1899999999998	0.404000000000053	19.1942521604775	58.3527248296704	82.694123219146	60.0656118189693	49.2361809387545
384	509.5286	109.3721	9	4	383	19.15	93.4479999999996	9.77599999999995	93.9579633666031	83.9247733976808	72.8284360207197	58.8143610213825	49.6850971816913
385	504.8028	111.6513	9	4	384	19.2	-94.5159999999998	45.5840000000001	104.934147502136	92.360255877091	73.1071668632297	55.5278812919739	49.7173574467581
386	498.419903444887	113.860300028701	9	4	385	19.25	-127.65793110226	44.18000057402	135.086712240804	105.525049410658	75.5067074219079	53.4003915682146	49.7145738718841
387	493.242230598512	115.501007412506	9	4	386	19.3	-103.5534569275	32.8141476760999	108.628204115435	99.5838592373944	70.7556450277045	53.1054955410717	50.1235575454636
388	489.150102249686	116.651976497092	9	4	387	19.35	-81.8425669765202	23.0193816917199	85.0182198283126	87.861608896789	69.7859245175671	51.4941976815817	50.5465495527023
389	486.023839187222	117.391761628137	9	4	388	19.4	-62.5252612492795	14.7957026209002	64.2520125002849	67.0886414461351	60.7216771498553	44.2985033655347	50.8732433090426
390	483.74376219993	117.798917151321	9	4	389	19.45	-45.6015397458395	8.14311046368005	46.3228957991087	49.151034178318	50.576201639693	43.5791999336856	50.6867755849385
391	482.190192076622	117.951997412321	9	4	390	19.5	-31.0714024661604	3.06160521999999	31.2218749875348	34.0467996244762	37.6480549004675	45.5904875084676	49.190370955692
392	481.24344960611	117.929556756816	9	4	391	19.55	-18.9348494102398	-0.448813110100161	18.9401677763492	21.8594950623162	27.5922523572833	46.3788513566285	47.6052806935694
393	480.783855577203	117.810149530485	9	4	392	19.6	-9.1918805781404	-2.38814452661984	9.49704705910311	13.290794382597	20.2942721440173	49.8853318650784	49.4128688362665
394	480.691730778715	117.672330079005	9	4	393	19.65	-1.84249596975974	-2.75638902960026	3.31548968948503	8.20746835479989	15.7685707103498	48.2777238013684	50.1838632525021
395	480.847395999456	117.594652748055	9	4	394	19.7	3.11330441482028	-1.55354661899992	3.4793924005127	6.03347053624848	14.0512330041415	45.1354029544451	48.9502338506179
396	481.131172028238	117.655671883314	9	4	395	19.75	5.67552057563944	1.22038270518004	5.80524484854939	6.54174466355852	15.6742675950273	40.369924104467	49.1151102078319
397	481.423379653872	117.933941830459	9	4	396	19.8	5.84415251268069	5.56539894290012	8.07017868359219	9.67764635838348	22.0020576855525	36.9560952254328	49.7492788740424
398	481.604339665169	118.50801693517	9	4	397	19.85	3.61920022593949	11.48150209422	12.0384176956533	14.8116716256861	29.9847392125897	34.5390618662489	49.0559659391034
399	481.554372850942	119.456451543124	9	4	398	19.9	-0.999336284539822	18.96869215908	18.9949981636098	23.1410668352546	35.8337704528816	34.1165336721942	45.1621503179284
400	481.1538	120.8578	9	4	399	19.95	-8.01145701884025	28.0269691375199	29.1495187370258	37.9706448348565	39.6946042691972	33.3469853066495	44.4714488688832
401	480.3677	123.0964	9	4	400	20	-15.7219999999995	44.7720000000001	47.4522208963921	53.427733761621	43.0917933084664	32.7057786427348	44.8198491434625
402	479.55167738096	127.125498426391	9	4	401	20.05	-16.3204523808008	80.58196852782	82.2180686816017	61.9898945473797	46.3199380935823	33.1609833653951	43.4899673406293
403	479.352067759694	131.587228690844	9	4	402	20.1	-3.99219242531899	89.2346052890599	89.3238623294755	64.5775369127084	48.7838515884805	38.7601258535638	43.1722825276385
404	480.4667	134.4695	9	4	403	20.15	22.2926448061196	57.6454261831202	61.8058020924037	63.0425197816782	52.4644966340385	41.5533654836217	41.2476046126565
405	482.4572	135.1524	9	4	404	20.2	39.8099999999999	13.6579999999998	42.0877305636689	54.669231352308	52.6427376091574	42.3725864092619	38.9303983569068
406	482.2323	137.1285	9	4	405	20.25	-4.49799999999982	39.522	39.7771352412413	44.13996941534	49.7372896904424	44.8298288474491	36.9598371145711
407	482.4127	139.138	9	4	406	20.3	3.60799999999927	40.1900000000001	40.3516265347507	42.9390987206972	44.3199090452377	46.3930622070132	35.4213968799285
408	484.2458	139.1914	9	4	407	20.35	36.662	1.06799999999964	36.6775526446354	40.7079383056064	47.5355124945379	46.6177341966252	35.0656935737942
409	486.6574	140.5945	9	4	408	20.4	48.2320000000004	28.0620000000005	55.8014486191897	36.4320595992066	47.2729605143617	46.0257972703221	33.9910265865216
410	488.2019	140.514	9	4	409	20.45	30.8900000000006	-1.61000000000001	30.9319284882148	33.9705867381674	45.0505685493265	45.3636978040809	33.9029259785552
411	488.5079	139.6465	9	4	410	20.5	6.11999999999966	-17.3500000000001	18.3977417092425	50.9310555737359	46.5678643864319	44.0492107784575	34.8555966212315
412	489.5323	138.689	9	4	411	20.55	20.4880000000003	-19.1500000000002	28.0442622295545	51.6068223080262	46.4661863204441	40.6010833246301	34.8820784516275
413	494.0021	134.5763	9	4	412	20.6	89.3959999999993	-82.2539999999998	121.479896822478	49.3931987930466	44.4516168047699	36.4592331901985	35.4134925511501
414	493.4868	131.6625	9	4	413	20.65	-10.3059999999994	-58.2760000000002	59.1802822906414	56.7036691736571	39.5870979066058	34.2174854239445	37.72540338443
415	494.0907	130.874	9	4	414	20.7	12.0780000000002	-15.77	19.8638109133168	58.9617859027208	38.0846579990043	32.7253937593684	38.8272202567848
416	496.0228	128.9206	9	4	415	20.75	38.6419999999998	-39.0679999999998	54.9500936122949	37.972178035804	38.3611318664725	33.5497501246751	40.625565841117
417	495.3203	127.0836	9	4	416	20.8	-14.0500000000009	-36.7400000000001	39.3348458748732	27.5673735051853	36.8822576040226	33.8866985344243	42.3432660791453
418	496.0516	127.4689	9	4	417	20.85	14.6260000000007	7.70600000000002	16.5318574878935	26.776117204962	25.3829538858591	35.5923252813394	44.8780658108519
419	495.9763	127.8187	9	4	418	20.9	-1.50600000000054	6.99600000000004	7.15625963754825	20.018594559288	21.1620103335273	33.8655195008492	45.8000218367022
420	496.6836	127.4549	9	4	419	20.95	14.1460000000006	-7.27600000000024	15.9075294122004	14.8027293053244	20.4002189694104	34.4588666504609	45.7995430896679
421	497.7416	127.4711	9	4	420	21	21.1599999999999	0.32400000000024	21.1624803839246	12.7937297359142	20.5316358629184	37.0054145997283	45.5935491563034
422	497.6204	126.8195	9	4	421	21.05	-2.42399999999975	-13.032	13.2555196050551	14.7566471618692	21.3072107484044	36.6031735378599	44.4482261666069
423	497.7938	127.0936	9	4	422	21.1	3.46799999999917	5.4819999999998	6.48685964084256	14.0243207338587	26.7330337579089	32.0668592487363	42.745314069406
424	496.9465	127.1395	9	4	423	21.15	-16.9459999999992	0.918000000000063	16.9708467673235	21.0446771665489	28.1439410950925	33.8974412852383	41.5517864832434
425	497.4135	127.5355	9	4	424	21.2	9.33999999999969	7.92000000000002	12.2458972721477	27.8116921914845	30.8330753019174	35.2818541043076	40.9473435569517
426	498.4414	124.9168	9	4	425	21.25	20.5579999999998	-52.3740000000001	56.2642625473755	40.6723377799036	35.649697332984	36.4213028347849	41.1291733416734
427	497.6776	122.6896	9	4	426	21.3	-15.2760000000001	-44.5439999999999	47.0905947297334	41.5312350283159	36.3240894716972	38.2934699512775	40.5101977145718
428	501.0686	121.6751	9	4	427	21.35	67.8200000000004	-20.29	70.7900875829381	47.6418298699761	38.7507646116136	43.1383974250787	40.5904578317185
429	500.1987	122.2865	9	4	428	21.4	-17.3980000000006	12.2280000000001	21.2653330093846	50.2547174994191	46.6328722369494	45.5742464030823	39.6463919395417
430	498.4328	121.0778	9	4	429	21.45	-35.3179999999998	-24.1740000000001	42.798871480449	44.83648675191	50.1634892392049	46.235388375255	39.1341443067266
431	501.0076	123.3987	9	4	430	21.5	51.4960000000008	46.4180000000002	69.3287006945904	36.8291914433236	52.3109698066514	47.1378875341493	38.7994118857061
432	500.0359	123.1626	9	4	431	21.55	-19.434	-4.72200000000015	19.9994409921878	51.7345094455829	55.2797291541505	48.2953690085836	38.8422915025537
433	501.5561	122.9314	9	4	432	21.6	30.4039999999998	-4.62400000000002	30.7536110400061	52.6851486084338	59.5437610922485	49.0313949486135	36.2239975002964
434	498.4038	126.5374	9	4	433	21.65	-63.0460000000005	72.1200000000002	95.7919230206811	54.3672221138838	63.004551711072	48.8860875425423	35.1151379069365
435	500.4998	127.6598	9	4	434	21.7	41.9200000000001	22.448	47.5520672947034	65.7229715563911	61.6377014485925	49.1692933545349	36.1261451820253
436	499.0947	131.2839	9	4	435	21.75	-28.1020000000001	72.4819999999997	77.7390682218404	82.2583307411733	58.6260777353147	48.7085965586716	36.1352289310647
437	499.0862	135.1228	9	4	436	21.8	-0.169999999999391	76.7780000000005	76.7781882047243	74.2745939765612	60.26664854547	47.1336968947193	36.1475224880465
438	500.4403	140.6303	9	4	437	21.85	27.0819999999992	110.15	113.430406963917	70.5902542887513	59.3120252856133	45.5885903820975	36.4107543447882
439	500.362671350649	143.422883201784	9	4	438	21.9	-1.5525729870194	55.85166403568	55.8732391976203	62.8849333567457	51.1393028481353	45.4272643782343	37.0377485254586
440	498.9453	143.7583	9	4	439	21.95	-28.3474270129807	6.70833596431976	29.1303688556539	54.810325534549	48.1750974698648	43.8094219629924	36.9894365629599
441	497.022865895507	143.373215125786	9	4	440	22	-38.4486820898599	-7.70169748427975	39.2124635618125	36.3657198300533	45.1062233106917	40.5934091716839	37.9036097317024
442	495.310959757611	142.754575831546	9	4	441	22.05	-34.2381227579199	-12.3727858848002	36.4051490937409	28.0040117197094	38.9876646352881	41.0814094672476	39.8198013751831
443	494.4954	142.0769	9	4	442	22.1	-16.3111951522194	-13.5535166309199	21.2073784414389	25.7599406509784	31.6334196719466	40.3811357518566	42.9154019457424
444	495.1123	141.7393	9	4	443	22.15	12.3379999999997	-6.75200000000018	14.0646986459005	27.3275132646377	27.8499770453965	36.3328345286346	45.9801831186929
445	495.8658	142.2232	9	4	444	22.2	15.0699999999995	9.67800000000011	17.910013511999	23.1650037360272	25.9811424773923	36.9704362597429	49.0109684994297
446	493.558	141.7667	9	4	445	22.25	-46.1559999999997	-9.13000000000011	47.0503266301093	26.9011195138398	22.560740608053	35.8491550273445	50.1872883197425
447	493.0189	141.2035	9	4	446	22.3	-10.7820000000004	-11.2639999999999	15.5926014506883	27.6959423710837	21.8961703890251	34.0015750248156	50.9890864678026
448	491.1152	141.7981	9	4	447	22.35	-38.0739999999992	11.8920000000003	39.8879573305019	26.2023443038062	21.4502462180998	29.6831112644977	51.9498136692886
449	490.2894	141.4354	9	4	448	22.4	-16.5160000000003	-7.25400000000036	18.0388129321199	17.7939679514683	21.526366209134	28.5012506478349	53.6966807417937
450	489.7813	141.5555	9	4	449	22.45	-10.1620000000003	2.40200000000016	10.4420231756114	20.627337042023	25.7657750496209	27.7434847506648	53.7130829051329
451	490.022	141.4864	9	4	450	22.5	4.81400000000008	-1.38199999999983	5.00844486841977	15.9993729223598	26.5920867439972	28.6693319292554	53.4943389415154
452	488.5629	141.7781	9	4	451	22.55	-29.1819999999996	5.83399999999983	29.759446903462	15.3567900471843	29.015485414343	31.3442337417825	54.598631587173
453	487.7259	141.8042	9	4	452	22.6	-16.7399999999998	0.522000000000276	16.7481367321859	25.3292057954356	27.7328028570489	36.7994089428714	54.2907332516599
454	487.776	142.5438	9	4	453	22.65	1.00199999999973	14.7919999999999	14.8258985562426	35.3902055365262	29.1525242502733	43.0742786948434	53.5719199888724
455	490.3111	144.1762	9	4	454	22.7	50.702	32.6479999999998	60.3041019168679	37.4036337866631	29.5058270239372	48.8526436443245	53.1483382046386
456	488.8737	146.539	9	4	455	22.75	-28.7480000000005	47.2559999999999	55.3134435738728	39.466232791738	34.7779232504579	51.6659800808135	51.7365779319777
457	487.8946	148.273	9	4	456	22.8	-19.5819999999992	34.6800000000002	39.8265881541462	42.9482584533623	40.7922970945399	54.8444760408859	50.5495422479807
458	486.6744	148.8577	9	4	457	22.85	-24.4040000000007	11.694	27.0611317575602	33.6824482524389	52.148571667643	58.3110369564796	48.0528504777484
459	485.0705	148.6983	9	4	458	22.9	-32.0780000000002	-3.1880000000001	32.2360268643642	34.1656409643895	64.6221911805528	61.966097105353	47.1019170757336
460	485.7319	148.4729	9	4	459	22.95	13.2280000000003	-4.50799999999958	13.9750509122509	44.1809604024167	71.9395122390281	63.6167438472733	46.5852222476129
461	487.8973	146.5643	9	4	460	23	43.3079999999995	-38.1720000000001	57.7294071336262	64.830910543548	76.7398734176298	66.395268711347	46.9491915044105
462	487.124883734091	142.136001235262	9	4	461	23.05	-15.4483253181797	-88.5659752947601	89.9031853442822	86.2961239077434	80.6734666674288	68.1158537070983	47.3978080190089
463	485.2139	135.907	9	4	462	23.1	-38.2196746818192	-124.58002470524	130.310882463217	110.196576225617	88.8892710559104	68.2003307514632	48.0151566446419
464	485.006611678719	128.9319748003	9	4	463	23.15	-4.14576642561997	-139.500503994	139.562093685341	119.31410587087	94.7796699604328	70.8110054491101	48.5322298215048
465	486.075264522168	122.344223781794	9	4	464	23.2	21.37305686898	-131.75502037012	133.477312501621	117.165972932441	97.7276606706094	69.3262401495344	51.3336064895924
466	487.1746	117.2967	9	4	465	23.25	21.9867095566394	-100.95047563588	103.317055359889	112.947631568273	98.0126141722361	67.6240008366109	54.6663004402183
467	488.6534	113.6252	9	4	466	23.3	29.5759999999996	-73.4299999999999	79.1625206521366	103.263216013122	95.4394103196568	67.0975094711458	58.8481857016884
468	491.8385	109.1893	9	4	467	23.35	63.7020000000007	-88.7180000000001	109.219175642376	85.2587451156015	84.2520898352834	66.4225896909991	61.5057030775292
469	487.2885	109.4418	9	4	468	23.4	-91.0000000000002	5.04999999999995	91.1400159095885	76.7111224736021	76.9998197176674	65.7025835036322	63.698979301868
470	489.3673	108.8098	9	4	469	23.45	41.576	-12.6400000000001	43.4549580140173	73.7128477068727	66.7129680600407	65.4269597445611	65.2019307902546
471	492.011	107.3315	9	4	470	23.5	52.8740000000005	-29.5659999999998	60.5789421498926	55.5565481022942	58.508128255592	65.2290510795655	66.1001913243006
472	489.4949	105.3405	9	4	471	23.55	-50.322000000001	-39.82	64.1711468184893	50.7364234222126	53.5215522748629	63.4513822962354	65.8370470035826
473	488.8379	105.9872	9	4	472	23.6	-13.1399999999996	12.9339999999999	18.4376776194831	48.16719100448	43.9559083260878	59.2309043464124	65.8598040691421
474	492.1153	105.2841	9	4	473	23.65	65.548	-14.0620000000001	67.0393925091808	40.3051340375819	36.6254970468317	53.9901809481663	66.2446786495652
475	491.9912	103.7587	9	4	474	23.7	-2.48199999999997	-30.5079999999998	30.6087959253543	33.3302568428531	33.1262588185128	53.8145693348602	65.7818321586823
476	491.3051	104.5712	9	4	475	23.75	-13.7220000000002	16.25	21.2686573154021	32.3552685498815	32.445487986895	57.666620799623	65.659854461327
477	492.4691	103.6819	9	4	476	23.8	23.2800000000009	-17.7860000000001	29.296760844845	22.5145706714508	31.463354272814	62.8518953624909	66.0778993893282
478	493.1038	103.9207	9	4	477	23.85	12.6939999999991	4.77599999999995	13.5627361546251	18.0853266325456	34.2097188575415	64.7003691985788	66.9347358654654
479	492.262	104.2151	9	4	478	23.9	-16.8359999999996	5.8880000000002	17.8359031170274	24.5858419362081	30.9805421786651	65.431861498383	67.7965176189549
480	492.4549	103.8385	9	4	479	23.95	3.85800000000017	-7.53200000000021	8.46257573082832	29.5964517027749	40.9161706096797	66.7871177332359	69.323892049159
481	489.9735	104.8734	9	4	480	24	-49.6280000000002	20.6980000000001	53.7712338337147	36.0641691652015	56.825113343654	65.8051139372542	70.0832598580166
482	492.3237	103.5091	9	4	481	24.05	47.0039999999995	-27.286	54.3498096776792	39.4465136858794	72.1822384501188	63.5582403000668	71.0021899317228
483	490.033	103.6506	9	4	482	24.1	-45.8139999999992	2.82999999999987	45.9013234667577	63.7470145868139	85.4448300710697	63.519277386821	69.6525778699852
484	491.490700604754	104.595905601335	9	4	483	24.15	29.1540120950799	18.9061120267002	34.7476257204172	89.0643847511	94.2382259499343	61.6783518500204	79.1379245633648
485	497.895384678617	105.694689982165	9	4	484	24.2	128.09368147726	21.9756876165999	129.965080235501	114.768025197463	100.447976647959	62.2374241678302	90.5585737564632
486	506.842401413172	106.823179371913	9	4	485	24.25	178.9403346911	22.56978779496	180.358084655145	134.825490976938	99.1647398876134	63.6957080860432	89.0701580416693
487	515.9271	107.8576	9	4	486	24.3	181.69397173656	20.6884125617401	182.868011909493	149.029938213989	95.6531263273196	65.0582893075106	103.075369272942
488	523.187068769347	108.706516172664	9	4	487	24.35	145.19937538694	16.9783234532798	146.188652364134	137.148938709104	92.8288359161006	67.4468820399318	114.716097908507
489	528.428852606113	109.407844503392	9	4	488	24.4	104.83567673532	14.0265666145601	105.769861905673	109.265095024127	92.3761615213756	69.8904517342776	113.797034122934
490	531.901235533866	110.031839682487	9	4	489	24.45	69.4476585550615	12.4799035819001	70.5600827110763	76.5382274571764	83.5586777259807	73.2208243537569	113.84667207393
491	533.85300157617	110.648756400251	9	4	490	24.5	39.0353208460783	12.33833435528	40.938866230258	50.8321808552631	70.5663028284324	74.9374686364676	113.457625409746
492	534.53293475659	111.328849346985	9	4	491	24.55	13.5986636083999	13.6018589346799	19.2336740747406	35.7223848287621	57.9343401649024	78.5529975672103	113.639708043232
493	534.189819098692	112.14237321299	9	4	492	24.6	-6.86231315795794	16.2704773201	17.6584193545677	29.968416742857	49.4489340087938	80.074251393558	115.426766384018
494	533.072438626042	113.15958268857	9	4	493	24.65	-22.347609453002	20.3441895116001	30.220881773168	31.8675106327378	45.5426775186209	104.285668178563	116.245604201333
495	531.429577362204	114.450732464025	9	4	494	24.7	-32.8572252767594	25.8229955090999	41.7902422815508	39.3304528726283	45.9936720595548	127.302578178066	118.005677303239
496	529.510019330745	116.086077229658	9	4	495	24.75	-38.3911606291804	32.7068953126602	50.4343356796621	48.0656871623245	50.7101973853218	120.473695283716	119.81710596082
497	527.56254855523	118.13587167577	9	4	496	24.8	-38.9494155102989	40.9958889222401	56.5483852741929	55.3629702084797	61.452868807101	143.298843183394	121.045696157786
498	525.835949059223	120.670370492663	9	4	497	24.85	-34.5319899201399	50.6899763378598	61.3345908030488	62.0189273762525	67.3196668710154	164.731826618435	122.130829096979
499	524.579004866292	123.759828370639	9	4	498	24.9	-25.1388838586195	61.78915755952	66.7072970039437	69.5528841379058	116.195174835751	162.162206747486	122.657669132088
500	524.0405	127.4745	9	4	499	24.95	-10.770097325842	74.2934325872201	75.0700281204152	83.5752847415736	171.046478630152	160.906226414624	123.45870250436
501	524.854537941214	131.803839661787	9	4	500	25	16.2807588242799	86.5867932357401	88.1041194879284	86.5736465797062	170.381087738999	161.110136882237	123.412401487268
502	529.1965	136.4141	9	4	501	25.05	86.8392411757213	92.2052067642596	126.660388292532	177.027379463022	228.663346201885	163.721175786398	123.604043847036
503	531.1262	139.7066	9	4	502	25.1	38.5940000000005	65.8500000000004	76.3263999937118	280.074029884051	280.014719228077	167.334255381214	124.14673319186
504	505.260505105595	137.631521938711	9	4	503	25.15	-517.313897888101	-41.5015612257804	518.975961420525	271.209291340092	278.78173597635	170.812856552645	124.985147066034
505	475.9578	134.0965	9	4	504	25.2	-586.054102111899	-70.7004387742199	590.303280225556	373.751407662196	275.818780769693	173.773930438648	123.361173497419
506	476.1187	131.9134	9	4	505	25.25	3.21799999999939	-43.6619999999999	43.7804267681345	473.455791876448	271.510076379152	175.938503835596	120.368243110709
507	507.147028695504	124.217237888227	9	4	506	25.3	620.56657391008	-153.92324223546	639.370969903053	380.536092489678	265.989482765694	177.033103008061	117.326977884784
508	534.735	116.1531	9	4	507	25.35	551.75942608992	-161.28275776454	574.848321064969	271.563531655336	267.348843891413	176.814776154026	115.381470104533
509	533.4169	113.7751	9	4	508	25.4	-26.3619999999992	-47.56	54.3774644866783	271.810861418212	225.43053826954	175.424886529898	114.642176475593
510	531.4073	112.7151	9	4	509	25.45	-40.1920000000018	-21.1999999999998	45.4404760538458	158.227557869192	176.501382247144	173.696580654964	114.909566269025
511	529.797223562971	111.142205660914	9	4	510	25.5	-32.2015287405793	-31.4578867817201	45.0170755825151	61.241895906378	181.495919932193	171.887334338069	115.939450703911
512	526.840615426222	109.136509981432	9	4	511	25.55	-59.1321627349794	-40.11391358964	71.454452157953	70.3249840494011	125.402859814238	168.655090126862	117.418084801201
513	522.92746128776	106.922634251622	9	4	512	25.6	-78.2630827692401	-44.2775145962	89.920011250898	81.439232838951	73.6148330799759	168.219214990162	118.730965289724
514	518.447746845591	104.72519976155	9	4	513	25.65	-89.5942888433797	-43.94868980144	99.7929052017935	91.1809784461737	72.0680370834452	145.684625953505	119.442377049997
515	513.791457797724	102.768827801284	9	4	514	25.7	-93.1257809573412	-39.1274392053199	101.011720001595	92.5781617592835	71.5743805402343	119.419768816773	119.590520038813
516	509.348579842165	101.278139660893	9	4	515	25.75	-88.8575591111794	-29.81376280782	93.7258036186284	85.9877702535737	72.2645922969862	120.262790937702	119.503574128739
517	505.509098676921	100.477756630442	9	4	516	25.8	-76.7896233048805	-16.00766060902	78.4403687235024	73.8110901174894	71.3206974880301	91.3551125861746	119.521397749975
518	502.663	100.5923	9	4	517	25.85	-56.9219735384195	2.29086739115985	56.9680537223487	61.7095282415177	69.0895860889106	66.0311135906297	119.699082075351
519	501.104769970492	101.757114590562	9	4	518	25.9	-31.1646005901605	23.2962918112401	38.9095045213722	53.3482061477988	65.9387136374707	67.1221462037007	119.956329817416
520	500.746896591824	103.750439346836	9	4	519	25.95	-7.15746757335978	39.8664951254801	40.5039106217366	50.0632332167767	62.3381553864014	68.912906123425	120.163909027695
521	501.406368328505	106.261236744456	9	4	520	26	13.1894347336197	50.2159479523999	51.9191931500341	52.1914019242474	59.0296619432105	70.7687645255857	120.214552091137
522	502.900173645046	108.978469259059	9	4	521	26.05	29.87610633082	54.34465029206	62.0155040683921	58.066337157452	57.3073653581114	71.114993816004	119.226311460981
523	505.045301005956	111.59109936628	9	4	522	26.1	42.9025472182002	52.2526021444202	67.6088972597021	62.9667825312852	58.4473941012835	70.1276751982346	118.463871306912
524	507.658738875745	113.788089541753	9	4	523	26.15	52.2687573957796	43.9398035094598	68.284180687395	64.7111177386223	62.1762553239562	68.0718975473496	106.313220937559
525	510.557475718923	115.258402261115	9	4	524	26.2	57.9747368635606	29.40625438724	65.0061374909028	64.551497499446	66.2514317066157	65.4071096389781	92.2570676970127
526	513.5585	115.691	9	4	525	26.25	60.0204856215396	8.65195477770015	60.6408691867194	64.7033862783195	69.2729367541852	63.0686444218819	91.3372040575579
527	516.509304641813	114.877564076283	9	4	526	26.3	59.0160928362593	-16.2687184743402	61.217402872511	66.2861734904604	70.9092901439778	62.0096924918884	75.6475591533946
528	519.37940040051	113.020651176789	9	4	527	26.35	57.4019151739412	-37.1382579898798	68.3683411540694	69.5360808819461	71.1657643075587	62.583387996675	NA
529	522.168802490565	110.425536830582	9	4	528	26.4	55.7880418010996	-51.90228692414	76.1981167480994	73.8347557697482	70.2050814572285	64.4877731049347	NA
530	524.877526126453	107.397496566729	9	4	529	26.45	54.1744727177593	-60.56080527706	81.2556744483314	77.2670827885095	68.4760638915547	66.6312374004271	NA
531	527.505586522648	104.241805914292	9	4	530	26.5	52.5612079238999	-63.11381304874	82.1342436257299	77.6281423367978	67.1076269005532	68.5417698442045	NA
532	530.052998893626	101.263740402336	9	4	531	26.55	50.9482474195602	-59.5613102391201	78.3790379663174	74.1239894239966	66.7120196256654	69.7975327950996	NA
533	532.519778453861	98.7685755599257	9	4	532	26.6	49.3355912047014	-49.9032968482061	70.173638895511	67.4160469011634	66.7193818920666	68.7085276236621	NA
534	534.905940417827	97.0615869161256	9	4	533	26.65	47.7232392793189	-34.1397728760018	58.6773521840933	60.3804980313583	66.7992908859133	66.9418159216119	NA
535	537.2115	96.44805	9	4	534	26.7	46.1111916434606	-12.2707383225122	47.7159618341653	56.1569564628212	67.0110430942385	65.0943665772529	NA
536	539.462164269086	97.1164753201873	9	4	535	26.75	45.0132853817195	13.3685064037462	46.9564992767042	55.8106214473354	67.8106029342237	62.4116171774141	NA
537	541.786407710717	98.7883133036218	9	4	536	26.8	46.4848688326197	33.43675966869	57.2613301236322	59.47459234783	68.6857754462214	59.9400057206146	NA
538	544.338396664759	101.068249356812	9	4	537	26.85	51.0397790808406	45.598721063804	68.4419638180818	66.6060392873135	66.2512909397656	NA	NA
539	547.272297471077	103.560968886266	9	4	538	26.9	58.6780161263596	49.8543905890799	76.9972066865665	75.2407078370891	63.6785503859954	NA	NA
540	550.742276469536	105.871157298493	9	4	539	26.95	69.3995799691811	46.2037682445401	83.3731965315829	81.2145944296217	61.7126692629511	NA	NA
541	554.9025	107.6035	9	4	540	27	83.2044706092802	34.6468540301399	90.1298420255821	76.6919604321959	57.715607454275	NA	NA
542	559.1035	108.7572	9	4	541	27.05	84.0200000000004	23.074	87.130763086295	67.8825084241607	53.1679918155639	NA	NA
543	560.585	110.5053	9	4	542	27.1	29.6299999999997	34.9620000000002	45.8287938309529	56.8192992385886	NA	NA	NA
544	560.6661	112.1508	9	4	543	27.15	1.62199999999984	32.91	32.9499466463908	40.1905070714608	NA	NA	NA
545	561.9915	111.6911	9	4	544	27.2	26.5079999999989	-9.19399999999996	28.0571506037221	25.1213892015061	NA	NA	NA
546	562.245	111.9314	9	4	545	27.25	5.07000000000062	4.80599999999981	6.98588118994336	NA	NA	NA	NA
547	561.9174	112.4212	9	4	546	27.3	-6.55199999999923	9.79600000000005	11.7851737365213	NA	NA	NA	NA
548	NA	NA	9	4	547	27.35	NA	NA	NA	NA	NA	NA	NA
549	NA	NA	9	4	548	27.4	NA	NA	NA	NA	NA	NA	NA
550	NA	NA	9	4	549	27.45	NA	NA	NA	NA	NA	NA	NA
551	NA	NA	9	4	550	27.5	NA	NA	NA	NA	NA	NA	NA
552	NA	NA	9	4	551	27.55	NA	NA	NA	NA	NA	NA	NA
553	NA	NA	9	4	552	27.6	NA	NA	NA	NA	NA	NA	NA
554	NA	NA	9	4	553	27.65	NA	NA	NA	NA	NA	NA	NA
555	NA	NA	9	4	554	27.7	NA	NA	NA	NA	NA	NA	NA
556	NA	NA	9	4	555	27.75	NA	NA	NA	NA	NA	NA	NA
557	NA	NA	9	4	556	27.8	NA	NA	NA	NA	NA	NA	NA
558	NA	NA	9	4	557	27.85	NA	NA	NA	NA	NA	NA	NA
559	NA	NA	9	4	558	27.9	NA	NA	NA	NA	NA	NA	NA
560	NA	NA	9	4	559	27.95	NA	NA	NA	NA	NA	NA	NA
561	NA	NA	9	4	560	28	NA	NA	NA	NA	NA	NA	NA
562	NA	NA	9	4	561	28.05	NA	NA	NA	NA	NA	NA	NA
563	NA	NA	9	4	562	28.1	NA	NA	NA	NA	NA	NA	NA
564	NA	NA	9	4	563	28.15	NA	NA	NA	NA	NA	NA	NA
565	NA	NA	9	4	564	28.2	NA	NA	NA	NA	NA	NA	NA
566	NA	NA	9	4	565	28.25	NA	NA	NA	NA	NA	NA	NA
567	NA	NA	9	4	566	28.3	NA	NA	NA	NA	NA	NA	NA
568	NA	NA	9	4	567	28.35	NA	NA	NA	NA	NA	NA	NA
569	NA	NA	9	4	568	28.4	NA	NA	NA	NA	NA	NA	NA
570	NA	NA	9	4	569	28.45	NA	NA	NA	NA	NA	NA	NA
571	NA	NA	9	4	570	28.5	NA	NA	NA	NA	NA	NA	NA
572	NA	NA	9	4	571	28.55	NA	NA	NA	NA	NA	NA	NA
573	NA	NA	9	4	572	28.6	NA	NA	NA	NA	NA	NA	NA
574	NA	NA	9	4	573	28.65	NA	NA	NA	NA	NA	NA	NA
575	NA	NA	9	4	574	28.7	NA	NA	NA	NA	NA	NA	NA
576	NA	NA	9	4	575	28.75	NA	NA	NA	NA	NA	NA	NA
577	NA	NA	9	4	576	28.8	NA	NA	NA	NA	NA	NA	NA
578	NA	NA	9	4	577	28.85	NA	NA	NA	NA	NA	NA	NA
579	NA	NA	9	4	578	28.9	NA	NA	NA	NA	NA	NA	NA
580	NA	NA	9	4	579	28.95	NA	NA	NA	NA	NA	NA	NA
581	NA	NA	9	4	580	29	NA	NA	NA	NA	NA	NA	NA
582	NA	NA	9	4	581	29.05	NA	NA	NA	NA	NA	NA	NA
583	NA	NA	9	4	582	29.1	NA	NA	NA	NA	NA	NA	NA
584	NA	NA	9	4	583	29.15	NA	NA	NA	NA	NA	NA	NA
585	NA	NA	9	4	584	29.2	NA	NA	NA	NA	NA	NA	NA
586	NA	NA	9	4	585	29.25	NA	NA	NA	NA	NA	NA	NA
587	NA	NA	9	4	586	29.3	NA	NA	NA	NA	NA	NA	NA
588	NA	NA	9	4	587	29.35	NA	NA	NA	NA	NA	NA	NA
589	NA	NA	9	4	588	29.4	NA	NA	NA	NA	NA	NA	NA
590	NA	NA	9	4	589	29.45	NA	NA	NA	NA	NA	NA	NA
591	NA	NA	9	4	590	29.5	NA	NA	NA	NA	NA	NA	NA
592	NA	NA	9	4	591	29.55	NA	NA	NA	NA	NA	NA	NA
593	NA	NA	9	4	592	29.6	NA	NA	NA	NA	NA	NA	NA
594	NA	NA	9	4	593	29.65	NA	NA	NA	NA	NA	NA	NA
595	NA	NA	9	4	594	29.7	NA	NA	NA	NA	NA	NA	NA
596	NA	NA	9	4	595	29.75	NA	NA	NA	NA	NA	NA	NA
597	NA	NA	9	4	596	29.8	NA	NA	NA	NA	NA	NA	NA
598	NA	NA	9	4	597	29.85	NA	NA	NA	NA	NA	NA	NA
599	NA	NA	9	4	598	29.9	NA	NA	NA	NA	NA	NA	NA
600	NA	NA	9	4	599	29.95	NA	NA	NA	NA	NA	NA	NA
601	NA	NA	9	4	600	30	NA	NA	NA	NA	NA	NA	NA
