# Supplementary material for: An automated feeding system for the African killifish reveals the impact of diet on lifespan and allows scalable assessment of associative learning
Source: eLife. 2022 Nov 10;11:e69008. doi: 10.7554/eLife.69008 (PMC9788828; doi:10.7554/eLife.69008)
Supplement: Figure 6—source data 3. [file elife-69008-fig6-data3.zip › Filtered and Interpolated Trajectories with Kinematics/t3_REC0010 DLC_likelihood-euclidean-filtered_splines-interpolated_kinematics_02_resnet50_TrainAllTheThingsJun28shuffle1_1030000.csv]

	x2	y2	fishnum	recording_num	bodyparts_coords	seconds	velocity_x	velocity_y	velocity_xy	velocity_xy_5frame	velocity_xy_10frame	velocity_xy_20frame	velocity_xy_40frame
1	92.85003	177.644	3	10	0	0	0	0	0	NA	NA	NA	NA
2	93.20848	178.8806	3	10	1	0.05	7.16899999999981	24.7319999999996	25.7500754367823	NA	NA	NA	NA
3	99.691449359299	183.378173760348	3	10	2	0.1	129.65938718598	89.9514752069604	157.806288142622	129.11860172927	NA	NA	NA
4	109.45117570747	189.357504480547	3	10	3	0.15	195.19452696342	119.58661440398	228.914529248537	163.922510312071	NA	NA	NA
5	119.646	195.0082	3	10	4	0.2	203.8964858506	113.01391038906	233.122115818406	176.717995678383	106.593481255942	NA	NA
6	127.3183	199.1122	3	10	5	0.25	153.446	82.0800000000003	174.019542914007	155.630493050225	110.637486419143	NA	NA
7	130.357342713017	202.412469844535	3	10	6	0.3	60.7808542603402	66.0053968906999	89.7275022683432	121.324663016247	114.238843582961	NA	NA
8	131.7794	204.6111	3	10	7	0.35	28.4411457396601	43.9726031092999	52.3687750018329	84.0683607826138	104.852812416714	NA	NA
9	134.6022	205.1254	3	10	8	0.4	56.456	10.2860000000004	57.3853790786469	57.3524625262153	87.8424092518942	NA	NA
10	136.9397	204.9798	3	10	9	0.45	46.7499999999995	-2.91200000000003	46.8406046502386	51.7596914875383	75.6037559148095	86.0031829505734	NA
11	138.1277	206.616	3	10	10	0.5	23.7600000000003	32.724	40.4400516320148	54.0751317832019	66.1749345584601	88.2055662142222	NA
12	140.9732	205.416	3	10	11	0.55	56.9099999999997	-24.0000000000003	61.7636470749582	54.3601554875412	64.7854523237252	88.6110800382751	NA
13	143.8848	206.7371	3	10	12	0.6	58.2320000000004	26.422	63.9459764801512	67.1391510470051	66.3675289075639	82.4056194437936	NA
14	146.8252	206.7642	3	10	13	0.65	58.8079999999997	0.541999999999803	58.8104976003431	74.9974065907048	62.5366775567625	72.2124512474766	NA
15	148.6925	211.9766	3	10	14	0.7	37.346	104.248	110.735582447558	77.8112131599121	65.4128846452052	61.3683235966561	NA
16	150.9831	215.2394	3	10	15	0.75	45.8120000000002	65.256	79.7313293505133	78.6599260319258	65.7736460093012	54.7995893311174	NA
17	151.6031	218.98	3	10	16	0.8	12.4000000000001	74.812	75.8326799209945	70.7131996259838	62.9833164935894	54.1409973933777	NA
18	153.8718	221.5251	3	10	17	0.85	45.3739999999999	50.9020000000004	68.18954084022	63.6866182434053	59.9584264708735	53.5380153012175	NA
19	154.518	222.2267	3	10	18	0.9	12.9239999999999	14.0319999999997	19.0768655706326	56.5498854278975	56.5824932430589	53.7527728128006	NA
20	156.0531	218.7723	3	10	19	0.95	30.702	-69.0879999999999	75.602675534666	48.1554198272667	47.1328912785027	58.346598662994	68.7479542470819
21	154.9479	216.8673	3	10	20	1	-22.1039999999999	-38.1	44.0476652729744	41.2569269098212	43.4242441037746	62.2364718175704	69.4378421945052
22	153.3786	217.5026	3	10	21	1.05	-31.386	12.706	33.8603519178404	42.451786860134	43.4965424630303	63.1062974185896	69.4752361226373
23	152.082	216.4267	3	10	22	1.1	-25.9320000000002	-21.5179999999998	33.6970762529927	30.5791643136001	40.7085016948711	62.9733547373958	65.7818328664092
24	152.1815	215.1781	3	10	23	1.15	1.99000000000012	-24.9720000000002	25.0511653221963	30.2986027796518	44.9688680688388	62.4262043809332	60.6592366591109
25	151.43	215.4856	3	10	24	1.2	-15.0299999999999	6.15000000000009	16.2395628019968	38.8376650987939	51.2803126807828	59.4036589549327	55.7504426744045
26	149.9307	217.0017	3	10	25	1.25	-29.9860000000001	30.3219999999999	42.6448576032328	40.1600764799209	58.6992976258396	57.193560809669	53.1225000443378
27	147.0717	219.5469	3	10	26	1.3	-57.1800000000002	50.9039999999999	76.5556635135508	47.4859492775436	63.2292783435899	55.357828183832	55.6170765703866
28	146.1944	221.3614	3	10	27	1.35	-17.5459999999998	36.2900000000002	40.3091331586281	71.9814610479654	65.988283003918	53.63278019049	60.5904033305213
29	145.9834	224.4382	3	10	28	1.4	-4.22000000000025	61.5359999999998	61.6805293103098	87.0999924720274	68.2699155188075	54.1917308866951	64.6545919650427
30	143.056	230.726	3	10	29	1.45	-58.5479999999995	125.756	138.717121654106	87.6208915883859	71.6744266313628	51.4927255435903	67.0479576365254
31	142.1344	236.5656	3	10	30	1.5	-18.4320000000002	116.792	118.237514723543	91.816489527915	70.9628775155633	50.6701181747883	69.0866489572844
32	143.2333	240.368	3	10	31	1.55	21.9780000000003	76.0480000000001	79.1601590953431	89.0538817600713	67.2191139046336	50.3393922069995	70.2741654617951
33	143.8229	243.3751	3	10	32	1.6	11.7919999999998	60.1420000000002	61.2871228562739	71.3673922147601	66.5570586861088	49.1580462890248	69.8996801697116
34	146.2148	243.2911	3	10	33	1.65	47.8379999999999	-1.68000000000006	47.867490471091	54.8257625590991	63.4145937045515	49.1060220707453	70.5830123631008
35	148.5446	244.2363	3	10	34	1.7	46.5960000000001	18.904	50.2846739275498	46.8173362208814	51.7051384063979	50.1325617521528	69.125519560814
36	150.0189	245.2274	3	10	35	1.75	29.486	19.8219999999998	35.5293664452378	41.2976278443027	42.640938723737	51.4454107575582	68.9406611036178
37	151.4925	246.5135	3	10	36	1.8	29.4720000000001	25.7220000000001	39.1180274042546	37.7753056490317	37.4495060704091	57.0931557473954	67.3822950835141
38	153.0204	247.2226	3	10	37	1.85	30.5579999999998	14.1820000000001	33.6885809733801	32.0428845980357	32.3278095741316	67.6427913598252	66.9865572080394
39	154.5304	247.1307	3	10	38	1.9	30.1999999999998	-1.83800000000019	30.2558794947361	30.4561148883749	29.9421286226832	75.5564111172848	67.9461493078308
40	155.5619	246.8069	3	10	39	1.95	20.6300000000005	-6.47599999999954	21.6225686725702	28.0816759199367	28.5906968729429	75.7493166100567	67.3901801154744
41	156.9365	246.6875	3	10	40	2	27.4919999999997	-2.38800000000026	27.5955178969337	23.3579913039605	31.9279439995532	75.9368260969984	69.4104430696564
42	158.0683	247.4457	3	10	41	2.05	22.636	15.1639999999998	27.2458325620633	22.1089515963348	46.9671975901572	77.4420335050007	73.099107307834
43	158.5309	247.6445	3	10	42	2.1	9.25200000000018	3.97600000000011	10.0701578934992	25.1385091478501	68.7285240335415	76.8260056020274	75.8167685805695
44	159.7219	247.7955	3	10	43	2.15	23.8200000000001	3.02000000000021	24.0106809566077	33.3997731107315	87.6982285300182	78.7398203452685	76.7392496129372
45	161.5602	247.7672	3	10	44	2.2	36.7660000000001	-0.566000000000031	36.7703564301464	65.8527192603777	99.7934948137155	78.8473801666952	77.5634998828112
46	163.5373	250.5885	3	10	45	2.25	39.5419999999996	56.4260000000002	68.9018377113411	114.099056763123	109.23271347026	80.6877613975666	77.6417595852427
47	169.637350683303	257.839363098735	3	10	46	2.3	122.00101366606	145.0172619747	189.510563310294	153.287505463702	117.434560939592	79.4067619831963	77.2871775000364
48	178.664021025399	266.58011628698	3	10	47	2.35	180.53340684192	174.8150637649	251.301845407224	174.448480479581	121.324201629923	80.3403342255888	78.0625159344029
49	187.712	272.8317	3	10	48	2.4	180.95957949202	125.0316742604	219.952924459502	185.065653829788	127.537512067854	81.7005677289664	78.7281814356325
50	194.5376	274.8885	3	10	49	2.45	136.512	41.1360000000002	142.575231509544	169.016402618807	129.104063460447	83.2876346873585	76.4840228170062
51	199.7643	278.0324	3	10	50	2.5	104.534	62.8779999999995	121.987704462376	128.549346496724	129.44757879558	88.1507679645245	74.6798682238874
52	204.3716	280.9683	3	10	51	2.55	92.1460000000002	58.7180000000001	109.264307255389	101.787518672006	111.846326376235	95.8588224086686	73.0834188243094
53	206.7662	281.4784	3	10	52	2.6	47.8919999999999	10.2020000000005	48.9665647968081	83.7596464413139	91.9521444176361	102.475490872114	72.3415995068871
54	209.9665	284.3611	3	10	53	2.65	64.006	57.654	86.1437853359138	73.8295037613718	75.7029069279146	104.372477155129	71.6268419599023
55	212.5468	284.8257	3	10	54	2.7	51.6059999999999	9.29199999999923	52.4358703560833	54.6762501336639	66.7817745610015	104.99443801347	70.9747739713109
56	215.6406	286.6992	3	10	55	2.75	61.8760000000003	37.4700000000007	72.3369910626651	55.3549423385485	67.0688224587893	103.838108412927	70.6180758790407
57	216.0062	287.2665	3	10	56	2.8	7.31200000000001	11.3459999999998	13.4980391168493	49.6182951838232	74.2830838777449	97.4811992526774	70.3146959556043
58	218.6232	287.1941	3	10	57	2.85	52.3399999999998	-1.44800000000032	52.360025821231	49.803902680689	83.6267801143051	88.4822405089806	70.1923057466413
59	220.5015	289.3681	3	10	58	2.9	37.5659999999999	43.4800000000007	57.4605495622871	60.3081411562067	81.2074422424044	81.8999517539802	69.6674791211503
60	223.1551	289.6468	3	10	59	2.95	53.0720000000002	5.57399999999916	53.3639078404123	93.8899176218258	80.8848125664916	77.2187290239557	69.5000891598789
61	227.6448	293.9846	3	10	60	3	89.794	86.7560000000003	124.858183440254	111.898617890062	78.2286380302744	73.4229103507764	69.2841621443898
62	232.096921645614	301.887117998903	3	10	61	3.05	89.04243291228	158.05035997806	181.406921444945	112.796589300986	83.1160721291194	68.7248041436181	68.8922226926472
63	235.8904	307.9126	3	10	62	3.1	75.8695670877199	120.50964002194	142.403527162411	111.965722452294	85.0123366003251	67.8571934117468	69.2726321933198
64	238.862	308.7868	3	10	63	3.15	59.4319999999999	17.4840000000006	61.9504066169062	96.149134904342	88.0969965800458	64.5138635745361	69.054327589022
65	240.94632869621	310.094289663493	3	10	64	3.2	41.6865739242002	26.1497932698592	49.2095735969555	72.3422266364129	87.65568348691	63.1021677759266	69.1205130513814
66	243.0988	310.8723	3	10	65	3.25	43.0494260758002	15.5602067301402	45.7752457004928	58.1260553105884	79.7769982427635	60.5483903605149	69.7603192970955
67	246.0521	309.8704	3	10	66	3.3	59.0659999999997	-20.0379999999996	62.3723801052994	63.397403859106	63.1665244094914	61.2226299280124	67.6828902176789
68	249.4048	311.0856	3	10	67	3.35	67.054	24.3039999999996	71.3226705332882	63.3456445215257	52.0876067091884	60.0442772676938	66.0853652524078
69	253.8162	311.2725	3	10	68	3.4	88.2280000000003	3.7379999999996	88.3071493594944	63.4048615811851	47.8202849066679	57.6343905133341	62.3140683035297
70	256.0886	312.1817	3	10	69	3.45	45.4479999999995	18.184	48.9507769090538	53.9908221825698	45.3195229853616	55.7125436323993	60.7259255258749
71	258.3419	311.7031	3	10	70	3.5	45.0660000000005	-9.57199999999943	46.0713309987896	46.0491581077884	42.8681426907555	50.4175563242551	60.8899623428767
72	259.1048	311.7612	3	10	71	3.55	15.258	1.16199999999935	15.3021831122229	32.2431659542297	39.3291877269054	41.9256229766258	60.3751997756125
73	260.6348	311.364	3	10	72	3.6	30.5999999999995	-7.94399999999996	31.6143501593812	27.2934014491974	35.0762179350625	36.0697735145254	60.4849001437494
74	261.4508	310.851	3	10	73	3.65	16.3200000000006	-10.2599999999995	19.2771885917011	22.3314238003259	27.1717844466224	33.736178022915	60.7512568590361
75	262.0403	309.7942	3	10	74	3.7	11.7899999999997	-21.1360000000002	24.2019543838923	24.6675532712411	23.7694037778886	33.2465880892932	61.4848339474845
76	262.5897	310.7043	3	10	75	3.75	10.9879999999998	18.202	21.2614427544322	24.1032777623367	21.0581144057467	35.682530181264	62.5115159700526
77	263.7643	310.0406	3	10	76	3.8	23.492	-13.2740000000001	26.9828304667987	22.1004029390151	20.6847215437603	37.8845811826805	63.7985355251051
78	265.2026	310.1029	3	10	77	3.85	28.7660000000005	1.24599999999987	28.7929726148592	20.2454061065799	20.0519403198625	43.6884899958351	65.8018275364813
79	265.2228	309.6402	3	10	78	3.9	0.403999999999769	-9.25399999999968	9.26281447509308	19.7848050111674	19.6520711391621	42.7281848530792	66.4517065756421
80	265.5051	308.9493	3	10	79	3.95	5.64600000000041	-13.818	14.9269702217163	16.7018898162795	21.1736531932248	44.2331220277941	67.5836708263395
81	266.4516	309.0012	3	10	80	4	18.9299999999992	1.03799999999978	18.9584372773699	16.0006028773883	28.4969176717725	48.3570143349769	66.3376942127445
82	265.9268	309.2444	3	10	81	4.05	-10.4959999999994	4.86400000000003	11.5682544923592	17.2037393393091	36.4399746384556	52.0255954076068	64.4475698113344
83	266.9833	308.5499	3	10	82	4.1	21.1299999999994	-13.8900000000001	25.286537920403	22.1019002798697	52.3007620566076	53.1126068757521	63.766114688518
84	266.6563	309.2403	3	10	83	4.15	-6.53999999999996	13.8080000000002	15.2784967846973	37.2090303323775	58.284585259536	56.988650143536	64.592473663265
85	268.6265	309.1882	3	10	84	4.2	39.4040000000007	-1.04199999999992	39.4177749245192	56.1780594606316	64.6968402776995	59.8675001190424	64.5449583507456
86	272.6173	311.7173	3	10	85	4.25	79.8159999999996	50.5820000000006	94.494087539909	88.6009212358269	75.6559142642072	64.4746415795902	65.405006304011
87	277.8567	312.6437	3	10	86	4.3	104.788	18.528	106.41340013363	99.3654311797629	83.3664692714534	66.3744411221978	65.5642473650804
88	287.0279	310.7236	3	10	87	4.35	183.424	-38.402000000001	187.400846796379	107.291780275529	86.1732734316417	71.5593778052688	68.065670898738
89	289.9395	312.5837	3	10	88	4.4	58.2320000000004	37.2020000000009	69.1010465043773	114.102798196037	94.32522914791	75.2690226379501	68.1123931106784
90	293.751	313.6299	3	10	89	4.45	76.2299999999993	20.924	79.0495204033516	110.554879082275	98.56134704486	79.4547980202798	68.5972908388331
91	299.9154	315.4499	3	10	90	4.5	123.288	36.3999999999999	128.549177142446	83.7456256274565	100.452365487408	82.2578321012339	70.2087555010742
92	304.0156	317.1369	3	10	91	4.55	82.0040000000006	33.7400000000002	88.6738045648212	89.2850271160571	96.3089076059401	86.969516646043	71.1595238998951
93	306.5073	318.0899	3	10	92	4.6	49.8339999999996	19.0599999999995	53.354579522286	89.8309138141905	90.8179935539301	91.4624558625106	71.4872157708824
94	309.7877	321.6485	3	10	93	4.65	65.6079999999997	71.1720000000003	96.7980539473806	86.8019327787792	92.2534600163641	95.448769303615	72.7687100869174
95	313.4946	319.9227	3	10	94	4.7	74.1380000000004	-34.5159999999998	81.7789538940188	82.062936129605	94.21275576286	95.8433286121981	72.8411157128762
96	319.159	319.666	3	10	95	4.75	113.288	-5.13400000000047	113.404271965389	97.8903614804036	88.8597499382606	95.1274824267579	73.6046393038381
97	322.1161	321.0118	3	10	96	4.8	59.1420000000005	26.9159999999999	64.9788213189502	95.2218929166712	90.5725640206327	93.2439135474802	73.8421686422119
98	328.6984	321.7591	3	10	97	4.85	131.646	14.9459999999999	132.491706276279	98.5945977115294	96.7516382933796	92.4428518016409	74.5955342806482
99	332.3827	323.7182	3	10	98	4.9	73.6860000000001	39.1820000000007	83.4557111287183	90.917567097742	96.57230945932	93.4966013682776	93.9967884974142
100	336.5958	326.2825	3	10	99	4.95	84.2619999999999	51.2860000000001	98.6424778683099	99.0821919116604	93.1253101795362	92.9614596498721	122.859112533236
101	339.8981	324.5036	3	10	100	5	66.046	-35.5780000000004	75.0191188964522	95.6129151063556	89.8025993661079	92.0604966671715	144.511235218441
102	344.9057	326.2092	3	10	101	5.05	100.152	34.1120000000001	105.801945388542	97.9227260019688	90.1789194890204	90.2934523921833	145.930856649223
103	350.651	325.8382	3	10	102	5.1	114.906	-7.42000000000075	115.145322249755	87.656022647543	94.0677100493518	89.8618246660128	177.38838075579
104	352.7616	330.0938	3	10	103	5.15	42.2119999999995	85.1120000000003	95.0047656067842	88.6876316344738	94.739742720191	88.5487700302988	205.412720800196
105	355.1131	329.8373	3	10	104	5.2	47.0299999999997	-5.1299999999992	47.308961096181	81.2756470663804	91.7101635368842	85.81473130671	206.802815764265
106	359.1219	329.8157	3	10	105	5.25	80.1760000000002	-0.432000000000698	80.1771638311061	92.522504992348	95.2612433960824	82.7346370280859	205.669364321353
107	362.3079	331.1053	3	10	106	5.3	63.7200000000007	25.7920000000001	68.7420225480753	91.5567594384133	90.0143407637339	81.3098961622261	204.993706690408
108	368.6148	336.9062	3	10	107	5.35	126.138	116.018	171.379611879593	95.7643044262255	82.972011038646	77.6316907560276	226.913316683141
109	370.8147	332.9705	3	10	108	5.4	43.9980000000003	-78.7139999999999	90.1760378371107	101.834855157691	80.5252306012777	112.724554356878	245.579295456749
110	373.7369	331.1988	3	10	109	5.45	58.4439999999995	-35.4340000000002	68.3466860352421	98.7530344610875	78.5041524338838	166.263427046193	260.447952622288
111	379.157	332.278	3	10	110	5.5	108.402	21.5840000000003	110.529917488434	73.421517084944	75.6666746900639	206.764638335649	280.383907636973
112	381.7462	331.64	3	10	111	5.55	51.7840000000001	-12.7600000000007	53.332919065058	69.4937017641421	72.4408728354317	204.892196652403	279.144751068607
113	383.8034	332.5164	3	10	112	5.6	41.1440000000005	17.5279999999998	44.7220249988753	61.2440004415422	61.1956714627033	263.314305649069	278.911387631208
114	385.292	335.7137	3	10	113	5.65	29.7719999999993	63.9460000000008	70.5369612331015	49.4984942224367	130.709365993566	315.376672296777	276.710494003228
115	386.6034	335.3731	3	10	114	5.7	26.228000000001	-6.8119999999999	27.0981794222426	46.1287112097759	240.816690555501	317.762302916332	274.880750882603
116	389.1019	336.0559	3	10	115	5.75	49.9699999999996	13.6559999999997	51.8023863929062	48.9698258404627	318.268033275216	316.211246215947	272.715863840339
117	390.1758	337.5305	3	10	116	5.8	21.4779999999996	29.4920000000002	36.4840040017539	191.925030222989	319.770052541073	316.743499833335	271.704165200079
118	392.8478	336.2889	3	10	117	5.85	53.4400000000005	-24.8320000000001	58.9275981523094	420.38938066946	443.656600259491	361.383781564642	268.706128541523
119	432.034522248247	333.800526398252	3	10	118	5.9	783.73444496494	-49.7674720349607	785.312983145735	587.037572327995	550.228113992276	397.66198954522	285.85005593235
120	490.455592501458	331.384746638631	3	10	119	5.95	1168.42140506422	-48.3155951924198	1169.4199316546	593.41139387237	557.02045339878	427.934445594705	298.97244052786
121	534.68421650394	329.941443559695	3	10	120	6	884.57248004964	-28.8660615787194	885.043344685579	838.34337467852	556.75581774183	468.707318606775	309.625234527392
122	531.2936	330.3705	3	10	121	6.05	-67.8123300788002	8.58112880609951	68.3531117236298	908.531197761562	561.046126831238	467.996049745031	324.285441919288
123	467.171740177686	333.086983449033	3	10	122	6.1	-1282.43719644628	54.3296689806607	1283.58750218306	693.6515261281	661.57189166658	467.960950596404	322.02756739299
124	410.4658	336.5667	3	10	123	6.15	-1134.11880355372	69.59433101934	1136.25209856094	526.474063155666	664.614613096874	464.872217976157	321.103654703502
125	414.8602	338.3728	3	10	124	6.2	87.8880000000004	36.1219999999992	95.0215734872876	528.680859790107	615.052200633908	463.946770458495	332.659555618863
126	417.0563	337.2692	3	10	125	6.25	43.922	-22.0719999999994	49.15602982341	484.80040865464	619.146603938334	462.697090652592	343.173074181452
127	420.7366	338.7562	3	10	126	6.3	73.6059999999998	29.7399999999993	79.3870948958326	420.698028432186	616.222046948989	462.098434237932	342.115913996044
128	473.90415285835	336.649800167185	3	10	127	6.35	1063.351057167	-42.1279966562997	1064.18524650572	536.452875139717	492.265300933317	459.780566327019	338.263425423588
129	514.5803	333.6446	3	10	128	6.4	813.522942832999	-60.1040033436993	815.740197448674	711.819144721001	379.516321960038	458.975557507822	336.359680127836
130	480.894641702178	334.172235246514	3	10	129	6.45	-673.71316595644	10.5527049302793	673.795807024944	703.763234107872	370.873087518211	431.681454009526	335.567261661811
131	434.6419	336.2496	3	10	130	6.5	-925.054834043559	41.5472950697199	925.98737772983	499.730193211994	368.638363563353	412.485830719134	333.422424269869
132	436.4228	337.057	3	10	131	6.55	35.6179999999995	16.1480000000006	39.107541830189	338.33461548789	363.150741644625	443.678687186173	332.702057443795
133	438.6237	337.0358	3	10	132	6.6	44.0179999999998	-0.424000000000433	44.0200420263314	205.293299896704	257.989240987459	380.74082913691	339.124373154674
134	438.792	337.4403	3	10	133	6.65	3.36599999999976	8.08999999999969	8.76230882815673	25.4575824057051	253.336501918771	326.830637110226	344.162498084147
135	439.1755	337.6336	3	10	134	6.7	7.67000000000053	3.86600000000044	8.58922906901496	22.5382491813773	248.310707385144	347.556808321394	344.98234603965
136	438.022	338.3164	3	10	135	6.75	-23.0700000000002	13.6559999999997	26.8087902748334	16.2482887629242	205.825057499935	370.134902146957	345.079298651684
137	439.1414	337.8175	3	10	136	6.8	22.3879999999997	-9.97799999999984	24.5108757085499	168.338388349651	271.135327423356	367.488328158754	344.875718426097
138	438.6601	338.2217	3	10	137	6.85	-9.62599999999952	8.08400000000006	12.5702399340662	291.328114873584	269.216357340504	315.143069282535	344.450121934707
139	477.120402136201	338.060408933856	3	10	138	6.9	769.20604272402	-3.22582132287948	769.212806761792	386.192532594164	274.144952260415	275.057370710452	325.376991998257
140	508.2928	337.531	3	10	139	6.95	623.44795727598	-10.5881786771204	623.53786168868	519.732405665334	324.240529124578	243.200077728917	296.674827832933
141	483.236415437459	337.441629613499	3	10	140	7	-501.12769125082	-1.78740773002005	501.130878877734	522.184425918084	371.631440730562	198.137529932963	275.191361341304
142	448.6288	337.8894	3	10	141	7.05	-692.15230874918	8.9554077300204	692.210241064397	379.951516171179	371.825914672883	197.408065142559	274.065979443306
143	449.3998	338.8625	3	10	142	7.1	15.4200000000003	19.4619999999998	24.8303411978168	357.152943375571	372.296897577611	210.287795712943	242.252157222724
144	452.1101	339.9009	3	10	143	7.15	54.2059999999992	20.7679999999993	58.0482580272646	357.070348866959	296.778239502134	223.452778192138	214.581577328695
145	477.569527658025	338.948111956603	3	10	144	7.2	509.1885531605	-19.0557608679399	509.544997710643	223.919423680432	238.089448072689	226.017921620804	212.751125858283
146	502.5924	338.1407	3	10	145	7.25	500.4574468395	-16.1482391320601	500.717906334672	222.409369237138	190.450002365992	227.461506650776	212.052311466512
147	502.1591	339.3905	3	10	146	7.3	-8.66599999999949	24.9959999999999	26.4556151317633	213.604962833089	123.680802861762	227.653002614262	210.791097937373
148	501.4981	339.9469	3	10	147	7.35	-13.22	11.1280000000011	17.2800689813445	119.025952769807	151.359234085383	229.119677542394	184.354872787093
149	500.8266	339.7446	3	10	148	7.4	-13.4300000000007	-4.04600000000073	14.0262260070208	23.8296558650249	172.760604123861	191.778426488691	164.35925921796
150	499.146	339.0141	3	10	149	7.45	-33.6119999999994	-14.6100000000001	36.6499473942319	23.4421820430913	127.795314117031	161.668201656339	147.972302346041
151	498.2664	339.8836	3	10	150	7.5	-17.5920000000008	17.3900000000003	24.736421810764	80.3090989336276	83.2915725709909	137.896891963474	125.461462347868
152	497.0705	340.1532	3	10	151	7.55	-23.9179999999999	5.39200000000051	24.5182460220955	131.916245414633	83.480090555641	104.453271700439	125.219188151307
153	482.067556882736	341.682969830877	3	10	152	7.6	-300.058862345279	30.59539661754	301.614653434026	136.564675464255	85.9424575071768	103.763485308538	125.218466319401
154	468.6217	343.7453	3	10	153	7.65	-268.917137654721	41.2466033824592	272.061958412046	142.753489276957	86.7786134752483	102.332517547164	125.297622557123
155	471.3533	344.9725	3	10	154	7.7	54.6320000000003	24.5440000000008	59.892097642344	143.517999068191	85.2469552399893	77.9454433951723	125.913910993835
156	474.0454	345.682	3	10	155	7.75	53.8419999999996	14.1899999999998	55.6804908742726	91.5758160807259	85.3437815609569	53.969720786067	125.860799545935
157	475.462	345.6467	3	10	156	7.8	28.3320000000003	-0.706000000000131	28.3407949782644	41.6409815358638	85.2257405391163	54.0938677159926	125.415256971823
158	476.4228	343.7848	3	10	157	7.85	19.2160000000001	-37.2379999999998	41.9037384967021	33.9292350157235	56.1677365316925	53.5666762916514	126.010380851465
159	477.5354	343.9079	3	10	158	7.9	22.2519999999997	2.46199999999931	22.3877856877357	27.9340738449569	31.9044309704677	53.6611477254684	107.425889423264
160	476.5074	343.6233	3	10	159	7.95	-20.5599999999993	-5.69200000000023	21.3333650416425	26.9334820100419	28.0955726733138	52.7445269631663	92.1976628832677
161	477.5912	344.3141	3	10	160	8	21.6759999999999	13.8160000000005	25.7046850204396	20.7596569826591	24.6478690011432	52.7853947627732	81.6437198099631
162	477.271	345.4362	3	10	161	8.05	-6.404	22.4419999999998	23.3378358036899	22.1678804050717	24.7076448763442	53.0303111600558	67.2624842774674
163	477.6157	345.867	3	10	162	8.1	6.89399999999978	8.61600000000067	11.0346133597878	22.2619103309041	21.1908950761259	40.1491369258596	70.6846726668495
164	478.9855	346.4044	3	10	163	8.15	27.396	10.7479999999998	29.4289027997986	21.3616641573295	20.5436819756885	27.142466922109	71.7279221578514
165	478.7467	345.3407	3	10	164	8.2	-4.77600000000052	-21.2739999999997	21.8035146708046	22.4818077426464	20.2420986863434	25.8099003668663	61.8587469815911
166	477.7966	344.8703	3	10	165	8.25	-19.0019999999993	-9.40800000000081	21.2034541525665	21.6221331695928	20.2270079645894	24.260092441093	50.9087067957812
167	478.6223	346.0585	3	10	166	8.3	16.5139999999997	23.7639999999999	28.9385537302745	18.9194835463053	20.8348817809952	23.1775113293833	50.7620819660624
168	478.9578	346.0882	3	10	167	8.35	6.71000000000049	0.593999999999824	6.73624049451965	18.2222870417826	24.1305373200267	22.9010841605358	51.8887988697749
169	478.7124	346.8452	3	10	168	8.4	-4.90800000000036	15.1400000000001	15.9156546833615	19.0923517718494	22.3805028737502	23.0733523578368	52.864845271559
170	479.281	347.5632	3	10	169	8.45	11.3720000000001	14.3600000000004	18.317532148191	19.1879558193441	23.5242280604189	22.7271241101964	53.2185281763961
171	480.3401	346.8485	3	10	170	8.5	21.182	-14.2939999999999	25.5537778029002	26.6389414704605	23.8723158810429	25.3905476564518	53.9105697646539
172	480.9692	345.519	3	10	171	8.55	12.5819999999999	-26.5899999999999	29.4165739677481	25.841522201195	21.6473777824223	30.0716968544958	57.0680705966805
173	480.9956	347.7184	3	10	172	8.6	0.528000000000475	43.9879999999994	43.9911687501019	28.8261690790551	24.6112732449456	37.6058600251614	54.7609333105015
174	480.5531	348.1183	3	10	173	8.65	-8.85000000000105	7.99800000000005	11.9285583370338	28.6522799902364	25.603022739985	41.1233267685384	53.554800952362
175	482.1613	348.5379	3	10	174	8.7	32.1640000000002	8.39200000000005	33.2407665374915	24.1067997455006	25.2121495340494	45.7720505680098	56.9057272308372
176	482.8584	349.5564	3	10	175	8.75	13.9420000000007	20.3700000000003	24.6843323588067	22.5836050194306	30.5540873483142	47.8476928054954	58.5040589922354
177	482.8687	349.2221	3	10	176	8.8	0.205999999999449	-6.68599999999969	6.68917274406901	25.364523278775	39.3085119279963	47.4302962161322	58.528317941845
178	484.4286	350.1573	3	10	177	8.85	31.1980000000005	18.7040000000002	36.3751951197521	21.5981299890436	51.0811827302962	50.2109214478985	57.8188133409498
179	484.0125	348.9345	3	10	178	8.9	-8.32200000000057	-24.4560000000001	25.8331496337558	32.455894706392	59.8661506633267	52.0685428176496	57.6770623739841
180	483.8651	349.6397	3	10	179	8.95	-2.94800000000009	14.1039999999998	14.4088000888344	54.510224110492	68.0198730756007	53.6925293896259	57.6223925782326
181	483.1779	345.7513	3	10	180	9	-13.7439999999992	-77.7679999999998	78.9731559455487	79.5787604411618	71.8230697299479	55.0357447665346	57.4946180114525
182	486.8433	341.1945	3	10	181	9.05	73.3079999999995	-91.1360000000002	116.960819764569	94.3677780478784	73.213214649842	61.1058300333052	57.4368928728154
183	484.1422	333.5731	3	10	182	9.1	-54.0219999999999	-152.428	161.717876773101	114.441616162158	75.8105696508514	69.3727296951434	57.6742505672609
184	483.7659	328.5984	3	10	183	9.15	-7.52600000000029	-99.4939999999997	99.7782376673388	111.190244753504	78.5340628953141	79.9671349826151	57.4210982615151
185	489.2855	327.0271	3	10	184	9.2	110.392000000001	-31.4260000000002	114.777990660231	91.9162051891921	82.1729092452024	88.0015540948081	57.3210046731822
186	491.8374	325.2047	3	10	185	9.25	51.0379999999998	-36.4480000000003	62.716298902279	72.0423788605409	79.517402184755	92.7480255433777	57.2133979052512
187	491.2696	326.0635	3	10	186	9.3	-11.3559999999995	17.1759999999995	20.5906219430102	62.7003477427499	82.903148138614	93.8791245543068	56.9375716973223
188	494.359855371133	325.652724161677	3	10	187	9.35	61.8051074226594	-8.21551676645981	62.3487451298456	49.904202328247	87.6642766599906	92.7365425213639	57.2932981286934
189	496.6394	324.2947	3	10	188	9.4	45.5908925773406	-27.1604832335402	53.0680820783833	47.8445596160062	100.068119301903	92.2807723901315	57.4403388190758
190	494.2873	323.3363	3	10	189	9.45	-47.0420000000001	-19.1679999999997	50.797263587717	73.890091088036	107.983235114015	92.5176610462688	57.435683407692
191	496.242874518174	321.591345134988	3	10	190	9.5	39.1114903634798	-34.8990973002401	52.4180853410748	103.28617445944	113.672981356807	89.5986883664532	57.0373844709651
192	503.339009701978	319.039826198532	3	10	191	9.55	141.92270367608	-51.0303787291195	150.818279303159	137.435890861057	114.545034458772	84.8020888911351	56.4451571020418
193	513.396192696738	316.14158270372	3	10	192	9.6	201.1436598952	-57.9648698962399	209.329161986867	166.062267899784	109.662515391876	77.7426411093604	55.9524240328997
194	524.234910647778	313.356454163636	3	10	193	9.65	216.774359020799	-55.7025708016806	223.816664086467	179.501403097609	106.027481884949	73.7188697544918	56.5064245876273
195	533.675650700424	311.144280091368	3	10	194	9.7	188.81480105292	-44.24348144536	193.929148781352	155.199977829507	102.862412847335	68.8699587783545	56.4815597378824
196	539.5389	309.9649	3	10	195	9.75	117.264985991521	-23.5876018273598	119.613761330199	116.038856324312	99.6799745481513	66.5791030050071	58.5230910255857
197	541.0038	309.921	3	10	196	9.8	29.2979999999989	-0.878000000000156	29.3111529626512	74.6190729088406	86.7010296436561	66.4448471785124	58.7113651906955
198	541.678190926261	309.970124247767	3	10	197	9.85	13.4878185252205	0.982484955339942	13.5235544608935	39.6625577948866	67.8210055587302	64.3756748094883	59.8728379336808
199	542.504893471479	309.846550122719	3	10	198	9.9	16.5340509043608	-2.47148250095961	16.7177470091081	19.8585459986939	47.3696202070802	62.812134820502	61.267096399919
200	543.420809868024	309.56802666068	3	10	199	9.95	18.3183279308992	-5.57046924078008	19.1465732115812	18.2020814578051	29.7566824426936	61.1788374257581	62.028285026388
201	544.362842348265	309.152302897475	3	10	200	10	18.8406496048196	-8.31447526409988	20.5937023492358	19.6031547931479	19.4852246532067	59.0390241753956	61.9354403749594
202	545.267893144571	308.617127868931	3	10	201	10.05	18.10101592612	-10.7035005708804	21.0288302582071	20.1201675053198	18.3446598982533	51.7844841707784	59.6187376498097
203	546.072864489311	307.980250610872	3	10	202	10.1	16.0994268948002	-12.7375451611795	20.5289211376074	19.8508070905006	19.0888342271003	42.5321183706559	71.2672571606754
204	546.714658614855	307.259420159124	3	10	203	10.15	12.8358825108808	-14.4166090349609	19.3028105699675	19.1119033077195	19.5967877560551	33.0457141926395	85.6259956337519
205	547.130177753572	306.472385549512	3	10	204	10.2	8.3103827743389	-15.7406921922393	17.7997711374852	18.4872383387014	19.495262004181	24.9615653809568	85.9618023877917
206	547.25632413783	305.636895817863	3	10	205	10.25	2.52292768516099	-16.7097946329807	16.8991834353303	18.5745136610527	18.3980738026399	24.2981565077937	87.2734838694086
207	547.03	304.7707	3	10	206	10.3	-4.52648275660067	-17.32391635726	17.9055054131165	19.0734080067904	16.8679386979006	23.5436058270842	88.8619566626529
208	546.440910816794	303.903616838747	3	10	207	10.35	-11.7817836641188	-17.3416632250598	20.9652977493641	19.1397169178614	17.2432311825816	27.0091333459978	88.4649831398408
209	545.689975042297	303.113743904916	3	10	208	10.4	-15.0187154899413	-15.7974586766193	21.7972822986559	17.6842442975603	18.7218081781989	30.2534204097066	88.0691162196312
210	545.03091437494	302.491248476317	3	10	209	10.45	-13.1812133471385	-12.4499085719799	18.1313156928404	15.2486390570998	20.16644831922	31.5389090065072	87.4173461885134
211	544.717450513152	302.126297830758	3	10	210	10.5	-6.26927723576046	-7.2990129111804	9.6218203338247	15.9119487041106	29.1110883623807	34.2721923834657	86.7009519519966
212	545.003305155362	302.109059246049	3	10	211	10.55	5.71709284419967	-0.344771694179826	5.72747921081401	18.3702083496073	28.7425517559151	34.4353864084843	83.4115823263498
213	546.1422	302.5297	3	10	212	10.6	22.7778968927601	8.41281507901954	24.2818459844178	21.1931797205785	34.9294324648953	64.7918732119905	78.9950726164761
214	547.652032109211	303.32057629103	3	10	213	10.65	30.1966421842189	15.8175258206006	34.0885805261398	40.537932427201	40.910053063358	97.533121513012	73.7288756408557
215	546.1074	303.7828	3	10	214	10.7	-30.8926421842193	9.24447417939973	32.2461725476962	42.2364644547304	43.5825560088333	103.053645997229	70.7047923897537
216	540.7915	303.6617	3	10	215	10.75	-106.317999999999	-2.42200000000025	106.345583866937	53.94691622568	50.1463109642914	107.96786473381	73.0225182894488
217	541.104047820029	304.300327252722	3	10	216	10.8	6.25095640057907	12.7725450544403	14.220139348461	63.4498977771087	52.0028341190679	111.279066146793	79.6589641302797
218	545.2445	304.4022	3	10	217	10.85	82.8090435994204	2.0374549455596	82.8341048391657	65.9719322970881	112.340515241399	112.554291470193	86.756437956302
219	548.7427	302.3021	3	10	218	10.9	69.9639999999999	-42.002	81.6034882832835	59.7546895013819	176.344434847825	113.326097618761	91.8111932993832
220	549.5222	300.1991	3	10	219	10.95	15.5899999999997	-42.0600000000002	44.8563451475932	61.7692037834054	185.940843675238	113.655854951269	93.3912994674738
221	546.6892	302.6758	3	10	220	11	-56.6599999999994	49.5339999999999	75.2593698884061	170.734114257119	186.82464110524	114.362879728598	96.4448574163233
222	547.8487	302.314	3	10	221	11.05	23.1899999999996	-7.23599999999919	24.2927107585788	289.238971918542	193.815580537672	115.038680481921	100.843539754207
223	521.994553915386	320.103086686926	3	10	222	11.1	-517.082921692281	355.78173373852	627.658657207732	305.909755053388	190.179150475491	115.458026862296	106.148505426719
224	495.5519	341.0054	3	10	223	11.15	-528.853078307719	418.04626626148	674.127776590399	313.894592709097	185.742142174163	114.412037089072	112.070399181867
225	496.9966	347.251	3	10	224	11.2	28.8940000000002	124.911999999999	128.210260821823	325.861957291938	183.729153893704	116.448019398551	118.293636377848
226	500.3693	351.9193	3	10	225	11.25	67.4540000000002	93.3660000000009	115.183558166954	209.624186693864	178.579448492904	121.746880071104	124.586750683728
227	502.9446	355.2453	3	10	226	11.3	51.5059999999994	66.5199999999993	84.1295336727825	82.2453124297843	178.074526844775	135.774322433475	130.188537910525
228	502.1972	357.4453	3	10	227	11.35	-14.9479999999994	43.9999999999998	46.4698042173621	61.5485527340205	118.575538483193	146.503742566606	133.595958008091
229	500.3653	357.7769	3	10	228	11.4	-36.6380000000004	6.63200000000074	37.2334052699996	43.26430427671	52.4796393303186	153.36896618906	136.550884359903
230	500.9927	358.8422	3	10	229	11.45	12.5480000000005	21.3059999999996	24.726462343004	30.2870963976111	46.9551951218633	155.24368992844	137.984943017223
231	501.2572	360.0005	3	10	230	11.5	5.28999999999996	23.1659999999999	23.7623158804018	27.5268902725224	56.6691190369681	158.617522449181	138.456899910628
232	500.8069	360.8508	3	10	231	11.55	-9.00600000000054	17.0060000000001	19.2434942772879	22.713966230853	77.7330643292785	167.251693099929	139.193844886373
233	502.4313	361.0224	3	10	232	11.6	32.4880000000007	3.43200000000024	32.6687735919188	32.361837509706	102.828334657721	147.505137641447	139.77670406598
234	502.2737	361.6617	3	10	233	11.65	-3.15200000000004	12.7859999999998	13.1687850616523	70.0739337972263	120.995790203957	126.607676850722	140.173062229926
235	502.5963	358.0277	3	10	234	11.7	6.45199999999932	-72.6800000000003	72.9658187372692	125.179032260946	126.758225963177	133.533626758466	141.006309030208
236	502.317170059958	347.415230347326	3	10	235	11.75	-5.58259880083938	-212.24939305348	212.322797318003	178.129779042919	138.655596405458	141.205636633646	138.895205208622
237	502.161481486513	332.677603343123	3	10	236	11.8	-3.11377146889981	-294.75254008406	294.768986595886	219.277614177061	156.428859355084	149.098009674257	140.291508119036
238	503.7335	317.8898	3	10	237	11.85	31.4403702697393	-295.75606686246	297.422507501787	221.154614416647	176.434736799701	154.637624545989	138.911736131919
239	507.0328	307.4535	3	10	238	11.9	65.9860000000003	-208.725999999999	218.907960732358	207.23725901369	200.735714371125	159.775671101046	137.918129222072
240	507.3959	303.352	3	10	239	11.95	7.26199999999949	-82.0300000000009	82.3508199352025	187.678686449221	220.112058395069	162.314031083177	138.277968615322
241	505.9067	296.3723	3	10	240	12	-29.7839999999997	-139.594	142.736020303215	174.739694556482	225.742154230323	162.550920092658	138.007938646861
242	505.797017763135	286.524104573982	3	10	241	12.05	-2.19364473730025	-196.96390852036	196.976123773543	182.19381456519	220.462955019236	163.349009290825	137.961988789787
243	506.928976223177	274.942915123658	3	10	242	12.1	22.6391692008406	-231.62378900648	232.727548038093	219.069502373491	206.446914434256	164.095381269664	122.923845275539
244	508.239965801651	262.201253386343	3	10	243	12.15	26.2197915694799	-254.8332347463	256.178560775896	244.247049446957	198.555551998136	165.934087370781	106.488770236676
245	508.667376920083	248.871641099352	3	10	244	12.2	8.54822236863924	-266.59224573982	266.729258976709	253.247223589251	197.869836203178	165.564598661866	103.714606884714
246	507.1486	235.5266	3	10	245	12.25	-30.3755384016597	-266.90082198704	268.623755670544	238.15413431203	186.446243779858	156.043530346139	103.546025946482
247	504.7093	223.6762	3	10	246	12.3	-48.7860000000001	-237.008	241.976994485013	214.917289431082	170.269159226567	144.808693804597	102.909181355502
248	506.982	216.1487	3	10	247	12.35	45.4540000000009	-150.55	157.262101651988	176.670170032865	151.756025739627	131.319729697233	102.481271824294
249	509.0965	209.476	3	10	248	12.4	42.2899999999993	-133.454	139.994336371154	128.645438112759	131.132460370436	122.467292255084	101.65246546413
250	510.835	206.1255	3	10	249	12.45	34.7699999999998	-67.0100000000002	75.4936619856264	87.2910948638818	111.017138928662	121.312247302203	101.978256414562
251	510.8387	204.7005	3	10	250	12.5	0.0740000000007512	-28.4999999999997	28.5000960700132	65.3579171672236	86.3449064619554	117.398354844541	102.629081704217
252	510.8537	202.9403	3	10	251	12.55	0.299999999999727	-35.204	35.2052782406275	47.3476313097906	69.1544325899572	108.672284479644	103.781801182823
253	511.4343	200.6324	3	10	252	12.6	11.6120000000001	-46.1580000000004	47.5962131686969	45.3641078244593	56.192544960209	98.3425529096314	104.909865748815
254	511.2139	198.145	3	10	253	12.65	-4.40799999999967	-49.7479999999996	49.942907083989	44.0443748111518	46.3790325120316	86.3698636226294	106.66890810788
255	511.6666	194.8976	3	10	254	12.7	9.05399999999986	-64.948	65.5760445589698	51.0177703160325	44.7546584012273	73.8955870109625	106.890790254032
256	511.1659	193.9237	3	10	255	12.75	-10.0139999999999	-19.4780000000003	21.9014310034758	47.0271727531944	48.3504659092239	65.8864152593186	103.412397468648
257	513.2418	191.1013	3	10	256	12.8	41.5179999999998	-56.4479999999998	70.0722557650312	45.4104337142726	47.0754097327221	56.7203530367462	97.5408663990081
258	511.9067	191.4589	3	10	257	12.85	-26.7020000000002	7.15199999999982	27.6432253545061	44.1452089779953	44.9290800796359	50.3249191025993	91.3616992371891
259	512.8409	189.586	3	10	258	12.9	18.6840000000007	-37.4579999999997	41.8592118893799	52.656557007296	41.6072668748227	43.529259827214	86.9760870415396
260	515.2374	187.8444	3	10	259	12.95	47.9299999999989	-34.8320000000001	59.2499208775835	43.1330491494116	36.7740350932627	41.642481745946	85.4811943069524
261	514.9288	184.6363	3	10	260	13	-6.17199999999912	-64.162	64.4581711499791	42.8309874060775	45.4279240566819	42.7072433157767	82.2038152848331
262	514.3001	183.7061	3	10	261	13.05	-12.5739999999996	-18.6040000000003	22.4547164756093	37.8041000353729	44.2862734835352	44.2145930748201	78.1219736927008
263	513.0843	183.2274	3	10	262	13.1	-24.3160000000012	-9.57400000000007	26.1329166378355	29.4028612085302	44.4572932449896	45.7243502279659	74.5132893779174
264	513.9193	183.2729	3	10	263	13.15	16.7000000000007	0.910000000000082	16.724775035857	38.1992911060679	40.6794871423964	47.4037288449791	69.1793488776451
265	514.7145	182.9397	3	10	264	13.2	15.9040000000005	-6.6640000000001	17.2437267433701	45.4394978176588	38.5303050906646	48.2169818461977	64.5509394788016
266	511.6214	187.3929	3	10	265	13.25	-61.862000000001	89.0640000000002	108.440320637668	46.0835990839018	37.0640207223296	50.781264591157	59.809870798694
267	514.5536	187.3342	3	10	266	13.3	58.6439999999993	-1.17399999999975	58.6557500335638	43.5548742494199	41.3537764169182	50.2730389934195	55.0200411827382
268	513.2592	186.6424	3	10	267	13.35	-25.8879999999999	-13.836	29.3534229690508	47.6577489727991	46.519620376296	51.4036687771455	51.8164606589793
269	513.190229738079	186.834448389465	3	10	268	13.4	-1.37940523841962	3.84096778929973	4.08115086344741	35.9287503385913	53.2001908151356	51.4848818279956	48.8349417390588
270	514.6533	188.0276	3	10	269	13.45	29.2614052384192	23.8630322107002	37.7581003602658	37.2680550161777	59.6599285991326	49.650141311702	47.60666128562
271	515.484737895625	190.374437791474	3	10	270	13.5	16.6287579125014	46.93675582948	49.7953274666289	46.9556416686901	56.1346051256322	47.0092757251253	47.7603752853419
272	515.501160594641	193.642010192868	3	10	271	13.55	0.328453980318955	65.3514480278801	65.3522734214955	62.8455073808512	56.2598045033039	47.5716629057573	47.8959505413061
273	515.014257781693	197.500982000439	3	10	272	13.6	-9.7380562589592	77.1794361514196	77.791356231613	71.6621082254661	58.3500443093014	50.6840258462034	47.7947033645861
274	514.335719141423	201.622018010446	3	10	273	13.65	-13.570772805399	82.4207202001401	83.5304794242529	76.340459912673	62.2902765135947	51.9888341326608	47.6458798342003
275	513.777234358475	205.675783019147	3	10	274	13.7	-11.1696956589617	81.0753001740198	81.8411045833403	75.2515539904302	60.7699775327394	55.2062919466408	47.1029484674013
276	513.650493117493	209.332941822801	3	10	275	13.75	-2.53482481963829	73.14317607308	73.1870859026634	69.7444469499126	56.954530727921	53.7333263380693	47.6319844209219
277	514.26718510312	212.264159217666	3	10	276	13.8	12.3338397125394	58.6243478973	59.9077438102812	61.7350456463383	53.7895493945963	53.3197293287302	46.9177329724039
278	515.939	214.1401	3	10	277	13.85	33.4362979375987	37.51881564668	50.2558210290254	49.8778468400127	54.8484313161109	53.3080022153593	47.4304741944026
279	517.8838	215.1121	3	10	278	13.9	38.8959999999997	19.4400000000002	43.4834729063812	37.5686015431689	50.7774774501861	54.1406236509037	48.2061031363021
280	517.2671	216.0563	3	10	279	13.95	-12.3339999999985	18.8839999999999	22.5551105517122	32.3275447987624	50.752655294149	53.5708408252941	49.3986587767506
281	517.2542	215.4744	3	10	280	14	-0.258000000001175	-11.6379999999998	11.6408594184448	39.9524156823091	51.3320475505065	52.8135072549071	50.9493940248433
282	517.1567	217.1567	3	10	281	14.05	-1.94999999999936	33.646	33.7024600882487	39.8199092540338	50.3796541541566	51.5773080077921	54.697766853738
283	520.598	219.9289	3	10	282	14.1	68.8259999999991	55.444	88.3801754467588	51.6274637482853	48.2659601214172	49.8650565012062	58.9644699654163
284	522.1441	218.4478	3	10	283	14.15	30.9220000000005	-29.622	42.8209407650045	65.095493557844	45.9909707882126	47.8880308234214	60.3012164625997
285	525.9983	219.7852	3	10	284	14.2	77.0839999999998	26.748	81.5928830229694	68.4317635095507	46.3717041178488	45.9889150886049	61.2836719392696
286	529.658002970697	221.268969999741	3	10	285	14.25	73.1940594139405	29.6753999948197	78.9810084662383	56.5795045605252	48.6724837818932	44.4827042506867	59.9930112620096
287	532.131170453124	221.748306354045	3	10	286	14.3	49.4633496485403	9.58672708608049	50.3838098467826	52.1620323223915	49.365066620988	43.5624269513883	59.8417955837143
288	533.552092338251	221.430888601459	3	10	287	14.35	28.4184377025394	-6.3483550517202	29.118880701631	41.1159444874124	44.8816816863015	43.4572796116597	60.0202088146393
289	534.055058517048	220.524396280532	3	10	288	14.4	10.0593235759402	-18.1298464185403	20.733579574336	32.2494740059425	44.9985841966567	44.9273244446086	61.7498595455863
290	533.774358880483	219.236508929814	3	10	289	14.45	-5.61399273130064	-25.7577470143599	26.3624438480741	30.2983697324253	41.2251748830608	49.1471762417992	60.9993403131894
291	532.844283319526	217.774906087853	3	10	290	14.5	-18.6015112191399	-29.2320568392199	34.6486560588888	33.1838588120778	37.6333609508669	54.8895123245613	60.9085594876685
292	531.399121725147	216.347267293198	3	10	291	14.55	-28.9032318875798	-28.5527758930999	40.6282884791963	37.8351360709219	36.74519974862	61.8238708017187	59.9440390556984
293	529.573163988315	215.161272084397	3	10	292	14.6	-36.5191547366408	-23.7199041760198	43.5463260998936	41.3344052787092	38.6485991019023	67.2449140846292	58.9045915652808
294	527.5007	214.4246	3	10	293	14.65	-41.4492797662979	-14.7334416879403	43.9899658685565	43.0172478957913	43.8636781010045	68.6135987925385	57.2822491918395
295	525.31804019141	214.212515616209	3	10	294	14.7	-43.6531961718015	-4.24168767581989	43.8587898870111	43.1920297648148	51.9226483657495	67.3610519318985	55.7500667119999
296	523.16957715471	214.070623659842	3	10	295	14.75	-42.9692607339985	-2.83783912734009	43.0628691442988	44.1133393917269	61.1065408672293	66.2526961859498	54.1617460901375
297	521.201724022305	213.41211389537	3	10	296	14.8	-39.3570626481005	-13.17019528944	41.502197824314	49.8922201310872	74.2826749824494	66.3638618386983	52.9086822201798
298	519.560893926601	211.650176087265	3	10	297	14.85	-32.8166019140804	-35.2387561620998	48.152874234454	62.5108914527897	89.608146482957	66.7324154139194	52.0567151862793
299	518.3935	208.198	3	10	298	14.9	-23.3478785320199	-69.0435217453	72.8843695653579	79.1958338386674	92.2286133884204	69.3590954402688	51.4688557116287
300	517.7958	202.8839	3	10	299	14.95	-11.9540000000006	-106.282	106.952146495524	105.373320200084	93.4969289807361	68.4278398010847	51.3297279949223
301	517.69334625492	196.56035086642	3	10	300	15	-2.0490749015994	-126.4709826716	126.487581073687	135.102953574187	94.8720314210328	69.0036117204298	51.2444082656521
302	518.0812	187.9496	3	10	301	15.05	7.75707490159903	-172.2150173284	172.389629631397	134.565006645754	95.9825239287766	68.3107701036046	50.8740820649641
303	519.311	178.1867	3	10	302	15.1	24.5960000000014	-195.258	196.80104110497	124.482966508682	94.8162317259365	67.9441266293555	52.1313686560534
304	521.3057	175.2989	3	10	303	15.15	39.8939999999993	-57.756	70.1946349231901	110.548229003398	94.8545127795331	66.6764675602577	53.2766488765452
305	520.7235	172.5324	3	10	304	15.2	-11.6440000000011	-55.3300000000002	56.5419458101686	86.5917276574693	84.9330312364199	65.511218335395	54.6656296773405
306	522.1788	170.0928	3	10	305	15.25	29.1060000000016	-48.7919999999997	56.8138935472659	54.5295098776859	76.9006825736304	63.8407879295884	54.7631655199249
307	521.7412	167.4991	3	10	306	15.3	-8.7519999999995	-51.8740000000003	52.6071229017518	55.1440189133126	62.3388652247599	62.2549374889712	55.2499060161027
308	521.1029	165.7899	3	10	307	15.35	-12.7660000000014	-34.1840000000002	36.4899522060532	45.3830959641573	46.2801067757539	60.6561507608989	56.4549277517852
309	518.3345	163.3907	3	10	308	15.4	-55.3679999999986	-47.9839999999996	73.2671801013237	43.2531361438624	41.124321732095	58.0103869786488	58.2104109913351
310	518.3572	163.0045	3	10	309	15.45	0.453999999999724	-7.72400000000005	7.73733106439168	38.0860027920505	37.5255076900539	53.5122797480455	58.7762859638732
311	517.9962	160.7247	3	10	310	15.5	-7.2199999999998	-45.5959999999999	46.1640944457918	38.0307036738219	32.809544438144	47.5993042067428	61.0092010036277
312	517.1166	159.7157	3	10	311	15.55	-17.5920000000019	-20.1800000000003	26.771456142692	27.1046245508774	28.5273510491658	39.9242933282094	64.6215942024535
313	516.4607	158.028	3	10	312	15.6	-13.1179999999995	-33.7540000000001	36.2134566149104	29.6679194159505	26.4960697958612	37.0178232274776	65.0176381901176
314	517.1232	158.6833	3	10	313	15.65	13.2500000000005	13.1060000000002	18.6367844866012	22.3659527324256	21.1662611777644	37.9396989605518	67.6257061296419
315	517.3784	157.6878	3	10	314	15.7	5.10400000000118	-19.9099999999999	20.5538053897571	18.9686993062811	22.0915282596712	41.9702074227825	67.6452068166628
316	517.8599	157.722	3	10	315	15.75	9.62999999999965	0.683999999999969	9.65426102816748	14.9614359179005	18.2979258398553	43.2736348539	66.7286337521123
317	518.2715	157.9865	3	10	316	15.8	8.23199999999815	5.28999999999996	9.78518901196953	15.2278978046515	17.509721431659	44.1359501935072	66.6417592575499
318	518.3406	158.7924	3	10	317	15.85	1.38200000000097	16.1179999999996	16.1771396730074	14.5151371033919	27.7555396792014	46.177440089651	66.0274075557252
319	518.1673	157.8091	3	10	318	15.9	-3.4660000000008	-19.6659999999997	19.9690939203559	14.229898947285	34.7550761890086	47.0617265424014	66.0132689911424
320	517.3178	157.8087	3	10	319	15.95	-16.9899999999984	-0.00800000000026557	16.9900018834592	16.0507435570369	46.4149071555111	49.1247321266617	67.2430697003524
321	517.7292	157.807	3	10	320	16	8.22799999999916	-0.0339999999999918	8.22807024763317	40.5496434405022	53.7377252696561	53.0147902868256	68.3397948765273
322	517.2986	156.9664	3	10	321	16.05	-8.61200000000053	-16.8119999999999	18.8894120607288	54.2822545733657	59.7445493378485	60.9324183013025	66.8955372413964
323	514.365	150.684	3	10	322	16.1	-58.6719999999991	-125.648	138.671639090334	78.3146772076303	65.8588103834408	62.0911497508798	62.5495478872522
324	512.0153	146.9266	3	10	323	16.15	-46.9939999999997	-75.1479999999998	88.6321495846735	93.2455515920271	72.9571919070384	68.5749446990262	61.2490182002725
325	514.9382	140.7231	3	10	324	16.2	58.4580000000005	-124.07	137.152115054782	103.43835511866	76.1579359936522	69.7791952979307	60.6783009883429
326	514.2448	136.6374	3	10	325	16.25	-13.8679999999999	-81.7139999999995	82.882442169617	91.1679773263794	87.7316547337959	69.6164795746361	60.5258557850803
327	516.8475	134.3083	3	10	326	16.3	52.0539999999983	-46.5820000000002	69.8534296938943	91.632129240711	104.355115170946	71.0285810261286	59.2655774848493
328	520.3287	132.6269	3	10	327	16.35	69.6240000000012	-33.6279999999999	77.3197501289299	74.0011947796741	96.4267598225582	71.3986643505515	58.5939500523979
329	520.6323	128.0894	3	10	328	16.4	6.07199999999921	-90.7499999999999	90.9529091563319	82.2177578755647	102.394813209044	74.016151003636	57.5513127857432
330	519.4033	125.9701	3	10	329	16.45	-24.5800000000008	-42.3860000000002	48.9974427495972	105.271875223232	93.1434834403502	80.9738596526593	58.2878313358427
331	523.5823	121.3925	3	10	330	16.5	83.5800000000017	-91.5520000000001	123.96525764907	101.685542318737	85.4952338796162	89.0802855463117	58.0845966968339
332	519.223	113.2271	3	10	331	16.55	-87.1860000000015	-163.308	185.124016432229	113.157497177376	82.3126127144086	93.8667811545834	57.6146498841661
333	516.2767	113.5968	3	10	332	16.6	-58.925999999999	7.39400000000018	59.3880856064572	112.285772101026	76.9385183176623	88.0812725470267	58.1536695684101
334	509.4024	116.3781	3	10	333	16.65	-137.486	55.626	148.312683449528	88.7727098836677	75.0751101002337	84.5583374399933	58.1818209885876
335	507.1714	116.3133	3	10	334	16.7	-44.6199999999999	-1.29600000000011	44.6388173678469	59.3533502055856	85.7897833116664	79.3863945539034	58.0222585093604
336	507.3304	116.0356	3	10	335	16.75	3.17999999999984	-5.55399999999992	6.39994656227675	52.1914943165875	90.4289163588275	77.7780767162605	59.0093786521363
337	507.6892	117.9028	3	10	336	16.8	7.17600000000061	37.3439999999999	38.0272180418185	36.992723023091	83.3784471382209	74.3952047761914	59.411725991732
338	506.8028	117.1255	3	10	337	16.85	-17.7280000000007	-15.5459999999999	23.5788061614668	59.2937945223065	79.7357852714952	71.0104600151448	59.7062907920778
339	507.438463601976	120.685129703392	3	10	338	16.9	12.7132720395207	71.1925940678398	72.3188269820458	92.0851228339873	66.7218616709428	68.040899029085	59.741178412966
340	509.579256203646	128.193093168705	3	10	339	16.95	42.8158520334	150.15926930626	156.144174863925	107.403544070856	65.6293056674565	67.4509305450237	60.5030240141523
341	512.151395703493	136.313285049666	3	10	340	17	51.4427899969394	162.40383761922	170.356588120681	107.280076226403	70.0609195529048	63.1544031068421	60.4377818695942
342	514.0811	141.7096	3	10	341	17.05	38.59408593014	107.92629900668	114.619324226163	96.4510003187947	66.4777968379742	54.2968814670298	60.3377784883891
343	514.9907	142.4101	3	10	342	17.1	18.1919999999991	14.0100000000001	22.9614669391999	71.9648168126065	65.0824017126272	54.2161893859403	56.9572139136998
344	515.7275	141.8783	3	10	343	17.15	14.7360000000003	-10.6360000000001	18.173447444005	48.0367162718222	61.0066879579362	47.788697278149	55.3574414577853
345	514.7582	143.2574	3	10	344	17.2	-19.3859999999995	27.5819999999999	33.7132573329836	25.5520496050922	49.112077778381	46.2653217207901	52.0447432432516
346	517.1313	144.1511	3	10	345	17.25	47.4620000000004	17.8740000000005	50.7160854167596	22.8847271988516	35.8798898548568	48.4022777296365	50.3082852953734
347	517.0226	144.1666	3	10	346	17.3	-2.17399999999998	0.309999999999491	2.1959908925129	25.5623755970778	25.2153157958387	47.7948709573354	49.4146841248595
348	517.4783	144.3213	3	10	347	17.35	9.11399999999958	3.09400000000039	9.62485490799704	26.2593387441556	28.6965935003855	48.0139172336039	47.8128306478033
349	516.8635	145.7747	3	10	348	17.4	-12.2959999999989	29.0679999999998	31.5616894351357	23.7230634378913	28.8555328853551	45.4662058222959	46.5555845576685
350	516.2259	147.5219	3	10	349	17.45	-12.7520000000004	34.9439999999998	37.1980730683728	24.8785819865851	26.9013377741237	40.0321883756453	45.8514711962868
351	515.5696	149.3068	3	10	350	17.5	-13.1259999999997	35.6980000000004	38.0347088854381	34.5084598019194	26.7436359063682	31.7952781928767	43.6569142848806
352	515.6621	149.6946	3	10	351	17.55	1.84999999999945	7.75599999999997	7.97358363598185	32.1486901736324	29.1119450766965	26.8087758221948	39.4306624151945
353	513.4705	151.5765	3	10	352	17.6	-43.8319999999999	37.638	57.7742439846684	27.5433368040917	30.9454327545807	25.8331552803729	38.0566392364485
354	514.2598	152.171	3	10	353	17.65	15.7860000000005	11.8899999999996	19.7628412937009	29.7642083748451	29.9257236866557	26.1565454755774	34.4705292165622
355	514.8682	152.5342	3	10	354	17.7	12.1679999999992	7.26400000000012	14.1713062206694	33.3453081668079	30.9522989729096	24.7030919325998	34.1840797299617
356	516.2123	150.4775	3	10	355	17.75	26.8820000000005	-41.1340000000001	49.1390667392049	27.3824057072419	27.7106665308966	22.8384938744863	35.0826472246781
357	517.3875	151.019	3	10	356	17.8	23.5040000000004	10.8300000000003	25.8790825957958	27.7027571996789	28.402235848551	24.4341634735276	35.9463675872623
358	518.6968	150.529	3	10	357	17.85	26.1860000000001	-9.80000000000018	27.9597316868387	34.3612611417275	22.9697170603602	24.6152012804619	37.3600030844582
359	519.5972	151.1038	3	10	358	17.9	18.0079999999998	11.4960000000002	21.3645987558858	25.6571246869481	23.4575580657997	25.0702700862521	37.2557899579461
360	520.7329	149.02	3	10	359	17.95	22.7139999999986	-41.6759999999999	47.4638259309122	23.4591635302941	22.5048460910759	24.2520118475499	34.9522772977821
361	520.9985	148.9285	3	10	360	18	5.31200000000126	-1.82999999999993	5.6183844653079	18.5570284134786	18.9333518426044	24.159425462919	32.1258968962741
362	520.6065	148.2956	3	10	361	18.05	-7.84000000000106	-12.6580000000001	14.8892768125258	19.2123589319204	19.7563818703586	24.5644433633592	31.1144782406864
363	520.4799	148.4127	3	10	362	18.1	-2.53199999999879	2.34199999999987	3.44905610276105	10.6484310404242	18.2849698063431	21.8970890869567	31.7675966918748
364	521.09	147.3423	3	10	363	18.15	12.2019999999998	-21.4080000000001	24.6412513480951	12.2095789982607	20.2148164858485	21.1523611549755	33.9737928218724
365	520.9886	147.5512	3	10	364	18.2	-2.02800000000025	4.178	4.64418647343116	16.0536002104232	17.5517247221903	22.1028377391334	35.5958079659233
366	521.2799	146.9465	3	10	365	18.25	5.82599999999957	-12.0940000000002	13.4241242544905	18.0129111992076	20.6081843949415	21.7630167197197	38.6841078637893
367	522.2709	145.5585	3	10	366	18.3	19.8199999999997	-27.7599999999995	34.109382873338	21.2172740397765	20.7266508781674	24.0978642171892	43.8743684564096
368	522.7462	146.0197	3	10	367	18.35	9.50600000000122	9.22399999999982	13.2456110466833	24.4550184039563	20.8244611135531	26.7060889353125	45.4378421394094
369	522.8353	143.9885	3	10	368	18.4	1.78199999999833	-40.6240000000003	40.6630655509396	29.0067897916223	18.8471642441513	29.0453740935963	45.1940014923951
370	522.3107	143.0886	3	10	369	18.45	-10.4919999999993	-17.9979999999995	20.8329082943301	25.3997015459117	21.7008293871909	29.8723662199188	44.4151497980485
371	522.0963	141.2922	3	10	370	18.5	-4.2879999999991	-35.9280000000001	36.1829811928205	23.6360110278985	24.5926815968349	32.4565155996715	43.7562044842679
372	522.8693	141.0722	3	10	371	18.55	15.4599999999982	-4.39999999999998	16.0739416447847	16.4770544485262	28.4393465640198	35.420180659178	43.8705863024242
373	523.088	141.1064	3	10	372	18.6	4.37400000000025	0.683999999999969	4.42715845661776	18.9466403704254	35.1272080642819	37.7020381033768	45.3572154198463
374	522.8868	141.2434	3	10	373	18.65	-4.02399999999943	2.74000000000001	4.86828265407787	20.1785734020475	37.8759317013441	41.7910401681673	50.851428670604
375	523.4648	139.6883	3	10	374	18.7	11.5599999999995	-31.1020000000002	33.1808379038264	31.478991582128	42.1930077176473	46.4885239992469	58.1551354760208
376	524.1107	137.6721	3	10	375	18.75	12.9179999999997	-40.324	42.3426463509307	46.6184051006652	44.3048468044014	54.5297218530923	65.2057470685513
377	524.644	134.0827	3	10	376	18.8	10.6660000000011	-71.7880000000002	72.5760325451871	59.2748089541619	50.1137104401885	63.3145734392917	72.5371241270698
378	524.421	130.0827	3	10	377	18.85	-4.45999999999913	-80	80.1242260493042	65.4393750648692	54.5796150932005	66.2604829983569	78.592448135285
379	524.2598	126.679	3	10	378	18.9	-3.22400000000016	-68.0739999999997	68.1503019215613	68.4311202067553	64.7349160921833	65.3177328985382	83.1344519284047
380	525.6561	123.7995	3	10	379	18.95	27.9259999999999	-57.5900000000001	64.0036684573628	68.7484292982491	71.2762186113029	64.578287748547	86.432958068889
381	526.957	121.2468	3	10	380	19	26.0179999999991	-51.054	57.3013720603613	62.5408250857357	84.4667621093498	63.3529835056167	90.5009257986681
382	527.7885	117.6331	3	10	381	19.05	16.6300000000001	-72.2739999999999	74.1625780026557	70.1950232302047	98.1898003145637	63.1767292414892	94.0673467399277
383	526.8999	115.3453	3	10	382	19.1	-17.7719999999999	-45.7560000000001	49.0862049867374	77.1130621577366	97.393757932432	68.8173417527359	97.6568620200367
384	527.6488	110.0772	3	10	383	19.15	14.978000000001	-105.362	106.421292643906	100.502404011944	92.7595340957324	80.5504961862325	100.460488155091
385	528.1376	105.1718	3	10	384	19.2	9.77599999999939	-98.108	98.5938630950222	127.631171330878	86.9635677794466	94.2074332129083	103.514748359648
386	519.45062391582	104.506645031539	3	10	385	19.25	-173.739521683601	-13.3030993692202	174.248081331399	132.246690779128	82.401120206832	108.648477417383	106.106976593985
387	509.0878	106.1372	3	10	386	19.3	-207.256478316399	32.6110993692203	209.806414597326	115.32404496126	76.2397480427899	120.97638403695	107.946270686362
388	505.631	107.1714	3	10	387	19.35	-69.1360000000009	20.684	72.1638022279877	96.8140734011566	83.0550684122714	130.478807335257	110.078066568319
389	504.5488	107.0379	3	10	388	19.4	-21.6439999999989	-2.67000000000024	21.8080635545651	64.2998364017198	96.3660762802816	137.223529763213	111.302035138364
390	504.2468	107.0269	3	10	389	19.45	-6.04000000000042	-0.219999999999914	6.04400529450504	24.8483247547015	117.138647814514	142.993549917859	112.806078809655
391	504.6682	107.431	3	10	390	19.5	8.42800000000011	8.08199999999999	11.6768963342149	33.8634460454144	132.830192725416	148.545335997665	113.717445037169
392	505.2225	107.725	3	10	391	19.55	11.0860000000002	5.87999999999994	12.548856362235	77.4081075993031	143.762967759337	152.714512820677	114.929455138704
393	505.2884	101.8634	3	10	392	19.6	1.31799999999998	-117.232	117.239408681552	137.463222227871	163.563856738083	157.611685936697	116.237567606612
394	506.93	89.99987	3	10	393	19.65	32.8319999999997	-237.2706	239.531371324008	201.360549049113	181.687525430694	159.129936142014	117.346909008922
395	508.846628737812	74.8042869372652	3	10	394	19.7	38.3325747562401	-303.911661254696	306.319578437343	262.677610763973	199.023532056272	160.54097272005	117.568571835526
396	510.579880856284	58.3370756728092	3	10	395	19.75	34.6650423694393	-329.34422528912	331.163530440424	293.264267430751	214.689551788498	157.684231334877	117.390214035457
397	512.189742546614	42.4617840719485	3	10	396	19.8	32.1972338065996	-317.505832017214	319.134164936536	285.966943262085	229.189277598565	152.577967933432	116.295853458967
398	513.7362	29.04196	3	10	397	19.85	30.9291490677219	-268.39648143897	270.172692015445	260.583841884673	232.168303461122	153.89565013828	114.867258815892
399	515.2324	19.00058	3	10	398	19.9	29.9239999999986	-200.8276	203.044750480676	228.018554527883	221.893796003747	157.28633737819	113.615105414557
400	516.542939765605	10.1266272310917	3	10	399	19.95	26.2107953120994	-177.479055378166	179.404071550283	195.700944433157	203.943297625585	161.033869870764	112.382213275719
401	517.640809372149	1.78168115105036	3	10	400	20	21.9573921308802	-166.898921600827	168.337093656473	171.072339491492	182.538269944338	164.081906568722	111.292929031102
402	518.537806960965	-6.0443868771205	3	10	401	20.05	17.9399517763204	-156.521360563417	157.546114462909	157.820648745408	161.392968107527	166.682181035919	109.824032402203
403	519.245730673384	-13.3617054904174	3	10	402	20.1	14.1584742483792	-146.346372265938	147.02966730712	147.302753366498	144.227443538477	163.657793460488	109.068313243273
404	519.776378650736	-20.180403325837	3	10	403	20.15	10.6129595470406	-136.373956708392	136.786296750257	137.057985360793	132.885149325686	154.143321831611	106.987169859274
405	520.141549034354	-26.5106090203758	3	10	404	20.2	7.30340767236157	-126.604113890776	126.814594655731	127.084991781898	123.044207685256	140.929710458143	105.218896320596
406	520.353039965568	-32.3624512110303	3	10	405	20.25	4.22981862427832	-117.03684381309	117.113253627947	117.382547585463	113.474261348946	126.131950653532	101.679837293138
407	520.42264958571	-37.746058534797	3	10	406	20.3	1.39219240284092	-107.672146475334	107.681146568433	107.949649905964	104.175084473274	111.615322880983	97.3730178712261
408	520.362176036111	-42.6715596286726	3	10	407	20.35	-1.2094709919802	-98.5100218775119	98.5174463249445	98.7856620040141	95.1472834598536	99.2557102965265	96.6277551374851
409	520.183417458102	-47.1490831296535	3	10	408	20.4	-3.57517156018048	-89.550470019618	89.6218083527622	89.8905373370988	86.3928476594762	90.0066810659008	97.2605351443146
410	519.898171993016	-51.1887576747363	3	10	409	20.45	-5.704909301719	-80.7934909016561	80.9946551459837	81.2651771646502	77.9161232907001	81.7708766335778	98.4049588946292
411	519.518237782182	-54.8007119009176	3	10	410	20.5	-7.59868421667989	-72.2390845236259	72.6376302933706	72.9120193342446	69.7256313627259	74.0405220645385	99.5244425867564
412	519.055412966933	-57.9950744451939	3	10	411	20.55	-9.25649630498128	-63.887250885526	64.5543457061899	64.836045412989	61.8376776544388	66.9335519837282	100.736426027821
413	518.521495688599	-60.7819739445618	3	10	412	20.6	-10.67834556668	-55.737989987358	56.7516571729166	57.046584577386	54.2839770545756	60.5249405498485	99.444022098527
414	517.928284088513	-63.1715390360177	3	10	413	20.65	-11.8642320017193	-47.791301829118	49.241938746484	49.560725388353	47.1282128061155	54.8444035765336	95.2059926761723
415	517.287576308005	-65.1738983565582	3	10	414	20.7	-12.8141556101605	-40.04718641081	42.0473509679691	42.4101781442275	40.4975455818996	49.8968199211427	89.4089903584941
416	516.611170488406	-66.79918054318	3	10	415	20.75	-13.5281163919808	-32.5056437324361	35.2083343482057	35.6559347749066	34.6067827801313	45.6754432514	83.1009733947007
417	515.910864771048	-68.0575142328795	3	10	416	20.8	-14.0061143471598	-25.16667379399	28.801609485562	29.4203801992421	29.6920194941824	42.1680678090198	77.2034440362606
418	515.198457297263	-68.9590280626532	3	10	417	20.85	-14.2481494756998	-18.0302765954741	22.980440326312	23.9485065864131	25.9025976398434	39.3598601366901	72.63971059591
419	514.485746208381	-69.5138506694978	3	10	418	20.9	-14.2542217776395	-11.0964521368919	18.0641658681619	19.6528401719095	23.2959594935909	37.2347329104392	69.864291323585
420	513.784529645735	-69.7321106904098	3	10	419	20.95	-14.0243312529196	-4.36520041823997	14.6879829038238	16.9738608441373	21.8775165515854	35.7760479184944	67.7907230946012
421	513.106605750654	-69.6239367623856	3	10	420	21	-13.5584779016199	2.16347856048401	13.7300022756877	16.1492605047802	21.625255140074	34.9669786047911	66.1057515494039
422	512.463772664471	-69.1994575224219	3	10	421	21.05	-12.8566617236606	8.48958479927404	15.4067128467011	17.1715387879396	22.4984579636008	34.7906710197231	64.8039395173247
423	511.867828528517	-68.4688016075153	3	10	422	21.1	-11.9188827190794	14.6131182981318	18.8574386295267	19.8065265167578	24.4357432188045	35.2302507365663	63.8802632923639
424	511.330571484123	-67.4420976546622	3	10	423	21.15	-10.7451408878796	20.5340790570619	23.1755572839587	23.5976701082386	27.3412530147629	36.268663520733	63.3301119223495
425	510.86379967262	-66.1294743008591	3	10	424	21.2	-9.33543623006017	26.2524670760621	27.8629215479146	28.0230550830643	31.0545502550893	37.8882702588454	63.1492831264404
426	510.47931123534	-64.5410601831027	3	10	425	21.25	-7.68976874560053	31.768282355128	32.6857202330919	32.7222259328288	35.327174429451	40.0699961358695	63.305245496217
427	510.188904313614	-62.6869839383895	3	10	426	21.3	-5.80813843452006	37.081524894264	37.5336377208294	37.5109672415862	39.8893225452638	42.7915651915381	63.6493946262801
428	510.004377048774	-60.5773742037161	3	10	427	21.35	-3.69054529679943	42.1921946934681	42.3532928783495	42.3025739934208	44.5579038332893	46.0237108952936	64.0021350634566
429	509.937527582151	-58.2223596160789	3	10	428	21.4	-1.33698933246023	47.100291752744	47.1192638277458	47.0566787506633	49.2413675478752	49.7219015812692	64.1828798467793
430	510.000154055075	-55.6320688124746	3	10	429	21.45	1.25252945847933	51.8058160720859	51.8209553070875	51.7555900074634	53.8990239661054	53.8105695556246	64.0506947274819
431	510.204054608879	-52.8166304298996	3	10	430	21.5	4.07801107608066	56.3087676515001	56.4562440193045	56.3935817337497	58.514737131665	58.1709810342693	63.6229008845539
432	510.561027384893	-49.7861731053506	3	10	431	21.55	7.13945552028008	60.60914649098	61.0281940048297	60.9717678541642	63.0846724194754	62.6743270509212	62.9584701659952
433	511.08287052445	-46.550825475824	3	10	432	21.6	10.4368627911401	64.706952590532	65.5432515097813	65.49547393879	67.6116785717827	67.2355860348793	62.1239735509405
434	511.78138216888	-43.1207161783164	3	10	433	21.65	13.9702328885994	68.602185950152	70.0101944298181	69.9727955126667	72.1025501477754	71.8158202681654	61.2174273797633
435	512.668360459514	-39.5059738498244	3	10	434	21.7	17.7395658126807	72.29484656984	74.4394857302167	74.4137548314874	76.5665888561599	76.401746331738	60.438495888785
436	513.755603537684	-35.7167271273444	3	10	435	21.75	21.7448615633998	75.7849344496	78.842851888688	78.8297754098156	81.0147876390875	80.935047741034	59.9474897376541
437	515.054909544722	-31.7631046478732	3	10	436	21.8	25.9861201407602	79.072449589424	83.2329905989327	83.2333324413866	85.4593315565787	85.1307214435405	59.7408765923133
438	516.578076621958	-27.6552350484071	3	10	437	21.85	30.4633415447188	82.157391989322	87.6233544014225	87.6377037735298	89.9132682364693	88.6444099902231	59.7658304212922
439	518.336902910724	-23.4032469659428	3	10	438	21.9	35.1765257753209	85.039761649286	92.0279795876732	92.0567797655084	94.3902729884555	91.1310267831195	59.9546913128013
440	520.343186552351	-19.0172690374767	3	10	439	21.95	40.1256728325393	87.7195585693219	96.4613423909324	96.50490828167	98.9044686973705	92.3253415364695	60.2279600969387
441	522.60872568817	-14.5074299000055	3	10	440	22	45.3107827163808	90.196782749424	100.938231848581	100.996761063123	103.355358350403	92.2788231643166	60.4979524906319
442	525.145318459514	-9.88385819052571	3	10	441	22.05	50.7318554268795	92.4714341895958	105.473633179741	105.547213535524	107.176770467606	91.1262693122672	60.7019416364468
443	527.964763007712	-5.15668254603385	3	10	442	22.1	56.3888909639604	94.5435128898372	110.082618308688	110.171233621211	109.677141408664	89.0176963653146	60.851186387005
444	531.078857474097	-0.33603160352644	3	10	443	22.15	62.2818893277008	96.4130188501482	114.78024194968	114.653936935298	110.159503418463	86.1661912387936	61.0301004008055
445	534.4994	4.56796599999998	3	10	444	22.2	68.4108505180598	98.0799520705284	119.581442819367	117.848632653541	108.084094216779	82.9887215187246	61.3452579539139
446	538.190521327917	9.50909521685565	3	10	445	22.25	73.8224265583403	98.8225843371134	123.351748419013	118.357521754204	103.542858689546	79.8249833394386	61.8922053170449
447	541.925682605007	14.296795356578	3	10	446	22.3	74.703225541798	95.754002794447	121.447111770959	114.771793301403	96.7932070679558	76.6901879930885	62.7535425455007
448	545.430677579594	18.7044193180114	3	10	447	22.35	70.0998994917404	88.152479228668	112.627063812002	105.996954812347	88.1221244941599	73.5079499472908	64.0040170295658
449	548.4313	22.50532	3	10	448	22.4	60.0124484081198	76.018013639772	96.8515996856727	92.4317804437937	77.9421094891317	70.1874810443333	65.1120954925813
450	550.711847867945	25.5265897363895	3	10	449	22.45	45.6109573589015	60.42539472779	75.7072503740874	75.7377814823704	67.0729743400788	66.6453506382529	64.4762470858201
451	552.290636198728	27.8102786010305	3	10	450	22.5	31.5757666156583	45.67377729282	55.5258765762472	57.8867272341158	56.2946083284742	62.8249239469946	64.2501982949281
452	553.244484261041	29.4521761027751	3	10	451	22.55	19.07696124626	32.837950034892	37.9771169638424	41.1124256768608	46.2036055185715	58.7295562219724	64.3138983226233
453	553.650211323578	30.5480717504752	3	10	452	22.6	8.11454125074079	21.917912954002	23.371792570729	28.1489938678108	37.3387584859182	54.4667867391306	67.2383856684739
454	553.584636655032	31.1937550529828	3	10	453	22.65	-1.31149337091983	12.9136660501521	12.980091899398	20.1574362131548	30.2154586702032	50.2443805334457	69.0617704756441
455	553.124579524097	31.48501551915	3	10	454	22.7	-9.20114261869912	5.82520932334397	10.8900913288372	16.6694295547727	25.2066070597267	46.2887695760899	72.3948577977795
456	552.346859199466	31.5176426578287	3	10	455	22.75	-15.5544064926198	0.65254277357397	15.5680883029676	16.7907897377206	22.1069892044436	42.8493628930558	71.807390242869
457	551.328294949833	31.387425977871	3	10	456	22.8	-20.3712849926615	-2.60433359915396	20.5370836719315	19.3184916635456	20.665905375989	40.3763636474608	72.9243279496288
458	550.14570604389	31.1901549881288	3	10	457	22.85	-23.6517781188604	-3.94541979484401	23.9785934854685	22.2642202516427	20.8114489841014	39.3636240689086	72.9652134852438
459	548.875911750331	31.0216191974541	3	10	458	22.9	-25.3958858711781	-3.37071581349399	25.618601528523	24.0565421957323	22.5466515777598	39.0931642020431	72.0738865146984
460	547.59573133785	30.9776081146989	3	10	459	22.95	-25.6036082496212	-0.880221655104023	25.618734269323	24.6623811972053	25.5045648121011	36.6271526351707	70.4606671239713
461	546.38198407514	31.1539112487153	3	10	460	23	-24.2749452541989	3.52606268032801	24.5296980234155	24.8321082304822	29.4041174576374	36.2215734255397	68.3912601297594
462	545.311489230895	31.6463181083551	3	10	461	23.05	-21.4098968849021	9.848137192796	23.5662786792966	25.7748114919739	34.5491217763501	37.5015273329794	66.3704010248324
463	544.461066073807	32.5506182024705	3	10	462	23.1	-17.0084631417581	18.0860018823081	24.827228651853	28.7449093725595	41.388489651899	45.4590749716332	64.4418989014891
464	543.90753387257	33.9626010399134	3	10	463	23.15	-11.0706440247418	28.239656748858	30.3321178359816	34.7516927195425	47.970869733883	51.9573497124946	61.7794472439104
465	543.727711895877	35.9780561295358	3	10	464	23.2	-3.59643953386012	40.309101792448	40.4692236722506	44.4358623554949	48.0476982106147	61.8009940768344	60.5527306953924
466	543.998419412423	38.6927729801897	3	10	465	23.25	5.41415033092107	54.294337013078	54.5636147583305	57.9448710733157	50.3361576466358	63.7897971462994	61.409585359452
467	544.796475690899	42.2025411007271	3	10	466	23.3	15.9611255695199	70.195362410748	71.9871268590589	70.1669279757921	54.3371492899698	69.1584679061692	60.9623476633843
468	546.1987	46.60315	3	10	467	23.35	28.0444861820206	88.0121779854579	92.372272240957	67.35048704867	70.1067009591651	72.4224770231968	61.1850706653229
469	547.7467	50.90524	3	10	468	23.4	30.96	86.0418	91.4424023483635	65.9206225737291	81.3680478472294	73.9602919850634	60.5160156153335
470	547.4338	52.18695	3	10	469	23.45	-6.25800000000027	25.6342000000001	26.3870190366401	64.2384362244446	98.0974233415676	74.2759836096897	59.8889012773648
471	546.0031	54.07729	3	10	470	23.5	-28.614	37.8067999999999	47.4142923836262	82.2685308450145	98.1754768349614	73.9575963125242	58.6980417992033
472	545.7797	57.24824	3	10	471	23.55	-4.46799999999939	63.4190000000001	63.5761951126364	92.5691677186667	103.767814035988	74.0112458276925	58.9407928297948
473	542.8939	65.9061	3	10	472	23.6	-57.7160000000003	173.1572	182.522745343806	128.844359634465	103.456464394495	74.4170110638476	59.1999670961691
474	543.4871	73.02872	3	10	473	23.65	11.8640000000005	142.4524	142.945586716625	130.430331096194	99.9497142362438	73.314513954375	60.802931313309
475	547.5981	82.56881	3	10	474	23.7	82.2199999999998	190.8018	207.762978615633	143.297191847532	100.504269008765	74.8166918146948	62.7348106459405
476	544.8358	82.40408	3	10	475	23.75	-55.2460000000019	-3.29460000000012	55.3441496922684	124.644397943975	97.5790349784125	79.9698078258482	64.6692675640773
477	538.6188	83.90463	3	10	476	23.8	-124.34	30.0110000000001	127.910498869326	107.330260753821	93.6853423654152	81.5483316793077	68.7661106576911
478	534.1605	84.10806	3	10	477	23.85	-89.1660000000002	4.06859999999995	89.2587758260219	72.1641783830641	78.72732116853	83.0065172617372	69.118350304625
479	531.353	84.35959	3	10	478	23.9	-56.1500000000001	5.03060000000005	56.3749007658551	64.7277388606313	65.2609800615207	81.9388670286239	72.9421923461836
480	529.8188	84.80169	3	10	479	23.95	-30.6839999999988	8.84199999999993	31.9325667618487	44.0734928832986	51.535960287822	83.1506499195588	73.609086343582
481	529.6423	85.69247	3	10	480	24	-3.53000000000065	17.8156000000001	18.1619520801044	32.8102443930851	61.764138816735	81.1745101728669	74.9850738570781
482	530.3238	86.71877	3	10	481	24.05	13.6300000000006	20.5260000000001	24.639268982663	23.1916993692204	59.3288493226272	80.3800583266103	76.1305923301997
483	530.6091	88.341	3	10	482	24.1	5.70600000000013	32.4445999999998	32.9425333749544	30.9077421925799	62.5565701289796	72.940859220705	76.3101303652458
484	531.0131	88.25006	3	10	483	24.15	8.07999999999993	-1.81879999999978	8.28217564653141	58.8005387728387	63.9280198210041	69.6485129141235	76.6574217210682
485	530.9271	91.77465	3	10	484	24.2	-1.72000000000025	70.4917999999998	70.5127808786462	74.5842057619558	65.797030830353	63.6686272150466	76.4535826891262
486	530.603	99.64928	3	10	485	24.25	-6.48200000000088	157.4926	157.625934981399	92.3028958648741	64.7699853673213	65.5487379818551	75.3664183120864
487	532.4825	104.474	3	10	486	24.3	37.5900000000001	96.4944	103.557603928249	104.664340272788	67.0747742878053	68.3737534092131	73.9765256729314
488	533.5164	110.4622	3	10	487	24.35	20.6780000000003	119.764	121.535983889546	100.686319468126	67.1543972728801	65.8142235860531	72.2683768328365
489	536.1565	112.7668	3	10	488	24.4	52.8020000000015	46.0920000000002	70.0893976860992	70.7394319618039	74.0360457667263	71.9240927073039	70.6111184360209
490	537.8043	114.6881	3	10	489	24.45	32.9559999999992	38.426	50.6226768553378	59.5653428136549	75.8012941422712	72.9421890774742	70.3703930346962
491	538.1276	114.4619	3	10	490	24.5	6.46600000000035	-4.52400000000011	7.89149744978769	42.005898680886	69.3333371469753	76.0125514016321	69.6902388971066
492	538.7346	116.7677	3	10	491	24.55	12.1399999999994	46.1160000000001	47.6871581875036	43.4077512606648	77.4186574957989	78.249938832707	68.3787043352657
493	537.7802	118.1587	3	10	492	24.6	-19.0879999999993	27.8199999999998	33.7387632257017	50.9162688164163	69.0718770431266	78.2032496666441	65.5261259771471
494	539.2897	121.7058	3	10	493	24.65	30.1900000000001	70.942	77.0986605849933	67.9272423321466	79.9201655936037	80.0003294877613	62.6177229682484
495	538.5203	126.0464	3	10	494	24.7	-15.3880000000004	86.8120000000002	88.1652646340952	95.271972177943	80.0873473245954	78.0904735635577	57.5168886497901
496	540.15	130.3986	3	10	495	24.75	32.5939999999991	87.0439999999996	92.9463650284393	96.1378554053671	87.2551174359429	70.7630287983246	56.6575616902995
497	541.3263	139.5438	3	10	496	24.8	23.5259999999994	182.904	184.410807416485	116.432579926543	89.4251033776086	66.4047196665551	53.7521367289888
498	541.0062	137.6675	3	10	497	24.85	-6.40199999999822	-37.5260000000003	38.0681793628222	109.258425832775	89.2521020604082	61.5302364039359	52.8254986346949
499	532.7003	140.9435	3	10	498	24.9	-166.118000000001	65.5200000000002	178.572283190871	106.582992539739	85.9646132087964	59.2833698434179	52.3108271843419
500	530.1662	140.2992	3	10	499	24.95	-50.6819999999993	-12.8859999999997	52.2944941652553	83.5782345772741	80.3796529848441	57.5901361498335	52.1873791816576
501	526.2014	140.6286	3	10	500	25	-79.2959999999994	6.58799999999985	79.5691985632625	82.3663487154492	72.1927204496739	58.2059676213464	53.1263049415189
502	522.7327	140.6958	3	10	501	25.05	-69.3740000000003	1.34399999999971	69.3870176041602	55.4966464910502	55.3907818373113	56.3773503439211	54.2067600069625
503	521.4051	141.5896	3	10	502	25.1	-26.5520000000015	17.876	32.0087500536975	51.5008801369137	53.9885957647453	58.1113927335892	54.9783979020578
504	519.2811	140.9748	3	10	503	25.15	-42.4799999999982	-12.296	44.2237720688754	37.8024483596085	38.6465740932322	55.5869330223734	57.5682235248565
505	519.3314	142.5898	3	10	504	25.2	1.00599999999986	32.3000000000002	32.3156623945729	27.2033290973485	35.0929249750715	51.3651500845337	58.1465548571712
506	519.4705	143.1259	3	10	505	25.25	2.7819999999997	10.7220000000001	11.0770396767368	25.6108428140414	29.1568178067498	47.7663853987439	54.9706663158519
507	518.7877	143.5792	3	10	506	25.3	-13.6560000000009	9.06599999999969	16.3914212928598	21.7965016954141	23.3295973102336	39.1305200487646	52.757303539911
508	517.5895	143.4798	3	10	507	25.35	-23.9639999999986	-1.98799999999949	24.0463186371621	18.6849698132294	26.9706834067702	39.8367736833367	50.7339680835029
509	516.5519	142.7692	3	10	508	25.4	-20.752	-14.212	25.1520664757391	20.5111872538911	25.2092528359504	32.6975616613799	49.1809236845496
510	517.1294	142.1621	3	10	509	25.45	11.5499999999997	-12.1420000000001	16.7580029836492	19.4558655231187	22.3506471842232	31.4325692858409	49.1888500935374
511	517.2761	141.1624	3	10	510	25.5	2.9340000000002	-19.9940000000004	20.2081268800455	28.330523999499	23.340050347814	30.2400584814056	50.0097556547151
512	516.7903	141.4323	3	10	511	25.55	-9.7160000000008	5.39800000000014	11.1148126389974	28.6220039764866	22.8702582602179	30.163581181218	49.631048778528
513	516.2975	138.047	3	10	512	25.6	-9.85599999999977	-67.706	68.4196110190638	26.0163245552171	25.6849516019281	31.7535461374715	49.9858736486755
514	516.5606	136.7428	3	10	513	25.65	5.26200000000017	-26.0840000000002	26.6094663606772	26.1689134417368	26.7485492295277	35.1361175619517	48.453748951343
515	516.7005	136.8661	3	10	514	25.7	2.79800000000023	2.46600000000001	3.72960587730142	26.2846509973171	27.7722135966103	38.2026361507848	47.0490972867715
516	516.7428	137.9138	3	10	515	25.75	0.845999999999094	20.9540000000004	20.9710713126444	23.0393792043573	31.3232991560615	39.1783038333792	45.8412775088163
517	517.0326	137.406	3	10	516	25.8	5.79600000000028	-10.1560000000001	11.6935004168985	24.8750944825687	36.9975650522024	39.1098874132669	42.8089681610044
518	518.7313	139.3871	3	10	517	25.85	33.9740000000006	39.622	52.193252054265	29.5281026380036	36.5364088681728	39.9376997630698	42.9042568311617
519	519.3408	141.0695	3	10	518	25.9	12.1899999999982	33.648	35.7880427517343	36.4776848703861	45.062982287953	39.0784775256813	39.0846116782942
520	520.6904	141.0884	3	10	519	25.95	26.9920000000002	0.378000000000043	26.994646654476	47.7104791070878	54.0546251173463	40.7875640372413	39.6474788782551
521	520.418	143.861	3	10	520	26	-5.44799999999896	55.4519999999997	55.7189824745566	50.0334385319883	55.0165573189445	41.8135436880838	38.4612834619982
522	522.2847	146.6942	3	10	521	26.05	37.3340000000007	56.6640000000001	67.8574716004072	65.2508700933373	55.349516566316	42.884747213135	37.7909998259306
523	522.7291	149.8535	3	10	522	26.1	8.88799999999947	63.186	63.8080491787674	78.5811475966891	54.1904479242115	41.8603545637619	38.1026082835105
524	526.1901	154.248	3	10	523	26.15	69.2200000000003	87.8899999999999	111.875200558479	73.5554297675029	51.408405821835	41.3205648803127	37.2378774130106
525	524.7796	158.7128	3	10	524	26.2	-28.2100000000014	89.2959999999999	93.6460341712348	62.9885540255442	53.8029144778723	42.7330444890093	36.7810121092867
526	524.8656	160.2399	3	10	525	26.25	1.72000000000025	30.5420000000004	30.5903933286256	58.3474573164348	52.3037882201062	43.9161696188886	37.5967627255191
527	525.0293	160.973	3	10	526	26.3	3.27400000000125	14.6620000000001	15.0230928906139	37.5659415503327	48.7719293740676	46.4874162732442	38.5969110435963
528	526.9533	161.6208	3	10	527	26.35	38.4799999999996	12.9559999999998	40.6025656332203	29.0246813590554	47.184300259351	45.9717399789866	38.6043561030459
529	526.7576	161.9678	3	10	528	26.4	-3.91399999999976	6.94000000000017	7.9676217279688	31.0521466727094	37.5781474726723	45.4716616952086	39.2441270691481
530	524.4332	160.9265	3	10	529	26.45	-46.4879999999994	-20.8260000000001	50.9397332148486	34.555304722591	31.4114638606722	47.8623884706692	40.2201053233609
531	525.0286	158.9791	3	10	530	26.5	11.9079999999985	-38.9480000000003	40.7277198968956	36.0211432022672	32.8157819188328	46.6825084425907	NA
532	524.7534	157.3756	3	10	531	26.55	-5.50399999999854	-32.0699999999999	32.5388831400216	37.590353395012	37.6253159801724	45.4184184706433	NA
533	524.1625	155.053	3	10	532	26.6	-11.8180000000007	-46.4519999999999	47.9317580316016	33.7982463622889	37.7530320337617	44.4516704295496	NA
534	523.4595	154.6911	3	10	533	26.65	-14.0599999999995	-7.23799999999983	15.8136726916926	34.5794171649562	39.5349175685822	39.3396372640694	NA
535	522.8209	153.2252	3	10	534	26.7	-12.7719999999999	-29.3180000000001	31.9791980512333	40.6953272377538	41.9218624634661	35.3593880677886	NA
536	520.8335	152.21	3	10	535	26.75	-39.7480000000019	-20.3039999999999	44.633573910232	39.4849208652562	41.0612286650753	36.015221617659	NA
537	520.4214	149.0811	3	10	536	26.8	-8.24200000000019	-62.5780000000003	63.1184335040093	41.4794817421523	42.0649075672189	38.0839346739257	NA
538	519.1609	147.409	3	10	537	26.85	-25.2099999999996	-33.442	41.8797261691141	50.0454785646432	41.7190405997481	37.2710124430219	NA
539	520.1637	148.2194	3	10	538	26.9	20.0559999999996	16.2080000000003	25.786477076173	47.5430401651943	41.1011270554665	39.4097766126149	NA
540	517.3862	150.7247	3	10	539	26.95	-55.5499999999984	50.1060000000001	74.8091821636878	43.4344878966841	39.307312274905	39.6526466094805	NA
541	517.8699	152.2562	3	10	540	27	9.67399999999998	30.6299999999999	32.1213819129874	43.9531603342399	39.2146613164852	NA	NA
542	518.8192	154.1616	3	10	541	27.05	18.9859999999999	38.1079999999997	42.5756721614583	40.7227723687807	38.5425533676789	NA	NA
543	518.0131	156.234	3	10	542	27.1	-16.1220000000003	41.4480000000003	44.4730883568933	28.5691459851669	36.788992852282	NA	NA
544	517.5352	156.1734	3	10	543	27.15	-9.55799999999954	-1.21200000000044	9.63453724887668	30.886282467776	39.2846356566477	NA	NA
545	517.085	155.6347	3	10	544	27.2	-9.00399999999991	-10.7739999999995	14.0410502456187	33.6506188386738	37.383430755495	NA	NA
546	515.7308	153.9195	3	10	545	27.25	-27.0839999999998	-34.3040000000002	43.7070643260332	29.6248253703241	NA	NA	NA
547	514.6304	156.5158	3	10	546	27.3	-22.0080000000007	51.9260000000003	56.3973540159471	37.8464989445147	NA	NA	NA
548	514.24	155.3629	3	10	547	27.35	-7.80799999999999	-23.0580000000003	24.3441210151448	46.1977155258231	NA	NA	NA
549	513.8294	157.8666	3	10	548	27.4	-8.2120000000009	50.0740000000002	50.7429051198296	NA	NA	NA	NA
550	511.3415	156.6042	3	10	549	27.45	-49.7579999999994	-25.2480000000003	55.7971331521607	NA	NA	NA	NA
551	NA	NA	3	10	550	27.5	NA	NA	NA	NA	NA	NA	NA
552	NA	NA	3	10	551	27.55	NA	NA	NA	NA	NA	NA	NA
553	NA	NA	3	10	552	27.6	NA	NA	NA	NA	NA	NA	NA
554	NA	NA	3	10	553	27.65	NA	NA	NA	NA	NA	NA	NA
555	NA	NA	3	10	554	27.7	NA	NA	NA	NA	NA	NA	NA
556	NA	NA	3	10	555	27.75	NA	NA	NA	NA	NA	NA	NA
557	NA	NA	3	10	556	27.8	NA	NA	NA	NA	NA	NA	NA
558	NA	NA	3	10	557	27.85	NA	NA	NA	NA	NA	NA	NA
559	NA	NA	3	10	558	27.9	NA	NA	NA	NA	NA	NA	NA
560	NA	NA	3	10	559	27.95	NA	NA	NA	NA	NA	NA	NA
561	NA	NA	3	10	560	28	NA	NA	NA	NA	NA	NA	NA
562	NA	NA	3	10	561	28.05	NA	NA	NA	NA	NA	NA	NA
563	NA	NA	3	10	562	28.1	NA	NA	NA	NA	NA	NA	NA
564	NA	NA	3	10	563	28.15	NA	NA	NA	NA	NA	NA	NA
565	NA	NA	3	10	564	28.2	NA	NA	NA	NA	NA	NA	NA
566	NA	NA	3	10	565	28.25	NA	NA	NA	NA	NA	NA	NA
567	NA	NA	3	10	566	28.3	NA	NA	NA	NA	NA	NA	NA
568	NA	NA	3	10	567	28.35	NA	NA	NA	NA	NA	NA	NA
569	NA	NA	3	10	568	28.4	NA	NA	NA	NA	NA	NA	NA
570	NA	NA	3	10	569	28.45	NA	NA	NA	NA	NA	NA	NA
571	NA	NA	3	10	570	28.5	NA	NA	NA	NA	NA	NA	NA
572	NA	NA	3	10	571	28.55	NA	NA	NA	NA	NA	NA	NA
573	NA	NA	3	10	572	28.6	NA	NA	NA	NA	NA	NA	NA
574	NA	NA	3	10	573	28.65	NA	NA	NA	NA	NA	NA	NA
575	NA	NA	3	10	574	28.7	NA	NA	NA	NA	NA	NA	NA
576	NA	NA	3	10	575	28.75	NA	NA	NA	NA	NA	NA	NA
577	NA	NA	3	10	576	28.8	NA	NA	NA	NA	NA	NA	NA
578	NA	NA	3	10	577	28.85	NA	NA	NA	NA	NA	NA	NA
579	NA	NA	3	10	578	28.9	NA	NA	NA	NA	NA	NA	NA
580	NA	NA	3	10	579	28.95	NA	NA	NA	NA	NA	NA	NA
581	NA	NA	3	10	580	29	NA	NA	NA	NA	NA	NA	NA
582	NA	NA	3	10	581	29.05	NA	NA	NA	NA	NA	NA	NA
583	NA	NA	3	10	582	29.1	NA	NA	NA	NA	NA	NA	NA
584	NA	NA	3	10	583	29.15	NA	NA	NA	NA	NA	NA	NA
585	NA	NA	3	10	584	29.2	NA	NA	NA	NA	NA	NA	NA
586	NA	NA	3	10	585	29.25	NA	NA	NA	NA	NA	NA	NA
587	NA	NA	3	10	586	29.3	NA	NA	NA	NA	NA	NA	NA
588	NA	NA	3	10	587	29.35	NA	NA	NA	NA	NA	NA	NA
589	NA	NA	3	10	588	29.4	NA	NA	NA	NA	NA	NA	NA
590	NA	NA	3	10	589	29.45	NA	NA	NA	NA	NA	NA	NA
591	NA	NA	3	10	590	29.5	NA	NA	NA	NA	NA	NA	NA
592	NA	NA	3	10	591	29.55	NA	NA	NA	NA	NA	NA	NA
593	NA	NA	3	10	592	29.6	NA	NA	NA	NA	NA	NA	NA
594	NA	NA	3	10	593	29.65	NA	NA	NA	NA	NA	NA	NA
595	NA	NA	3	10	594	29.7	NA	NA	NA	NA	NA	NA	NA
596	NA	NA	3	10	595	29.75	NA	NA	NA	NA	NA	NA	NA
597	NA	NA	3	10	596	29.8	NA	NA	NA	NA	NA	NA	NA
598	NA	NA	3	10	597	29.85	NA	NA	NA	NA	NA	NA	NA
599	NA	NA	3	10	598	29.9	NA	NA	NA	NA	NA	NA	NA
600	NA	NA	3	10	599	29.95	NA	NA	NA	NA	NA	NA	NA
601	NA	NA	3	10	600	30	NA	NA	NA	NA	NA	NA	NA
