# Supplementary material for: An automated feeding system for the African killifish reveals the impact of diet on lifespan and allows scalable assessment of associative learning
Source: eLife. 2022 Nov 10;11:e69008. doi: 10.7554/eLife.69008 (PMC9788828; doi:10.7554/eLife.69008)
Supplement: Figure 6—source data 3. [file elife-69008-fig6-data3.zip › Filtered and Interpolated Trajectories with Kinematics/t3_REC002 DLC_likelihood-euclidean-filtered_splines-interpolated_kinematics_02_resnet50_TrainAllTheThingsJun28shuffle1_1030000.csv]

	x2	y2	fishnum	recording_num	bodyparts_coords	seconds	velocity_x	velocity_y	velocity_xy	velocity_xy_5frame	velocity_xy_10frame	velocity_xy_20frame	velocity_xy_40frame
1	72.9069331459692	274.830863875161	3	2	0	0	0	0	0	NA	NA	NA	NA
2	66.56754	271.7146	3	2	1	0.05	-126.787862919384	-62.3252775032199	141.27845695476	NA	NA	NA	NA
3	61.3535	270.1714	3	2	2	0.1	-104.2808	-30.8640000000003	108.752341329463	80.3512176416868	NA	NA	NA
4	57.1507017748189	269.938238757539	3	2	3	0.15	-84.055964503622	-4.66322484921989	84.1852174352988	91.8190265857199	NA	NA	NA
5	53.8636098020381	270.712305836027	3	2	4	0.2	-65.741839455616	15.4813415697595	67.5400724889125	73.6910364436232	61.1417821946564	NA	NA
6	51.4013325214223	272.18084446913	3	2	5	0.25	-49.245545612316	29.3707726620607	57.3390447201656	60.7599084345529	61.9198022878008	NA	NA
7	49.6729783727357	274.031097890515	3	2	6	0.3	-34.567082973732	37.0050684276998	50.6385062442764	50.9556923845792	49.9860905188231	NA	NA
8	48.587655795743	275.950309333848	3	2	7	0.35	-21.706451539854	38.3842288666597	44.0967012841113	41.9323467476259	41.8472238413915	NA	NA
9	48.0544732302086	277.625722032797	3	2	8	0.4	-10.6636513106879	33.5082539789801	35.1641371854304	32.0205779898818	37.2536960450987	NA	NA
10	47.982539115897	278.744579221027	3	2	9	0.45	-1.43868228623205	22.3771437645996	22.423344304146	26.2811445940229	38.7131855022152	50.608072279028	NA
11	48.2809618925726	278.994124132206	3	2	10	0.5	5.96845553351201	4.99089822358087	7.78020093144469	22.9345392482302	39.5851929039371	52.654504530924	NA
12	48.85885	278.0616	3	2	11	0.55	11.557762148548	-18.6504826441205	21.9413392649822	23.5516997056182	40.4026086550107	47.1903485631094	NA
13	49.11912	276.7184	3	2	12	0.6	5.20540000000011	-26.8640000000005	27.3636745551475	35.4940242568044	39.0163506308949	48.8382648394694	NA
14	47.25041	277.1253	3	2	13	0.65	-37.3742	8.13800000000015	38.2499394723704	47.1498078179925	38.6462053134264	46.9837765767052	NA
15	44.30684	274.2616	3	2	14	0.7	-58.8714	-57.2739999999999	82.1349670600773	54.5240727159984	40.0743623633996	45.4456510041162	NA
16	41.96537	271.932	3	2	15	0.75	-46.8294	-46.5919999999994	66.0591187373851	55.0981620135597	43.3892067740471	42.8640822513371	NA
17	39.7978	269.9448	3	2	16	0.8	-43.3514	-39.7440000000006	58.8126637550115	53.7407109212345	44.3946066073958	40.9413480093139	NA
18	38.34689	270.3692	3	2	17	0.85	-29.0182	8.48799999999983	30.2341210429541	44.6547004699948	55.8293058375473	39.1791138205029	NA
19	37.18816	269.3052	3	2	18	0.9	-23.1746	-21.2799999999993	31.4626840107447	39.6286057301018	56.7138571083117	37.9857483722486	NA
20	38.38103	267.9105	3	2	19	0.95	23.8574	-27.894	36.7049148038788	34.2651404987932	52.1781165060172	38.4809503230736	43.6900943521454
21	39.75699	266.3957	3	2	20	1	27.5192	-30.2960000000007	40.9286450379199	56.5604496615349	46.142971598737	38.8531115815307	45.9910615728159
22	39.68398	264.7976	3	2	21	1.05	-1.46020000000007	-31.9619999999998	31.9953375984687	59.6870032953889	41.4800873636171	39.4613432174718	45.0259258776875
23	36.07966	258.6973	3	2	22	1.1	-72.0864	-122.006	141.710666856663	59.7015325420396	39.3418770101108	40.7445781466036	44.5801345328154
24	38.37765	259.2113	3	2	23	1.15	45.9598000000001	10.2800000000002	47.0954521800143	52.6573374673723	37.3252914310709	39.0599889440241	43.6637455673525
25	36.55129	259.4255	3	2	24	1.2	-36.5272	4.28400000000011	36.7775610371324	48.695034228441	36.8875382827476	38.8316322284906	43.0184733134725
26	36.74764	259.2184	3	2	25	1.25	3.92699999999991	-4.14200000000051	5.70766966458322	22.1233043586866	34.3170163890142	37.9494169073008	42.5205635662967
27	37.35524	259.1744	3	2	26	1.3	12.1520000000001	-0.879999999999654	12.1838214038126	14.9635795667529	34.5280798275477	36.732354095282	43.3182865732936
28	36.93467	259.3123	3	2	27	1.35	-8.4114000000001	2.75800000000004	8.85201750789061	14.0735440234557	25.6598504556599	36.6446345916662	44.7869544789242
29	36.55031	259.7262	3	2	28	1.4	-7.68719999999988	8.27800000000025	11.2968282203458	15.9766953106561	21.4061207797366	36.4355525620154	44.7633529478252
30	37.04378	258.187	3	2	29	1.45	9.8693999999999	-30.7839999999999	32.3273833206461	20.3611254266545	25.4851479509641	36.7721164252628	44.6294339662746
31	37.36494	258.8771	3	2	30	1.5	6.42319999999998	13.8019999999995	15.2234261005854	29.1963965526331	29.7558622158646	39.3276186147078	45.9878323964025
32	38.20062	260.3636	3	2	31	1.55	16.7136000000001	29.7300000000007	34.1059719838043	27.8486619927203	31.9846208269468	42.8615031922656	45.4775467660248
33	38.27041	257.7131	3	2	32	1.6	1.39579999999995	-53.0100000000004	53.028373137784	36.8967518784724	33.9473921732217	40.3220042261613	46.3720451945351
34	38.0788	257.8365	3	2	33	1.65	-3.83219999999994	2.46800000000007	4.55815542078152	43.5350291210731	35.5458136929599	40.3437145579998	47.2698932815321
35	40.64286	254.9266	3	2	34	1.7	51.2812	-58.1979999999999	77.567832749407	43.6081162272391	36.656694567778	40.5912956228287	46.5184720746973
36	40.74464	252.508	3	2	35	1.75	2.03559999999996	-48.372	48.4148123135884	38.6983877938102	44.3382208404013	42.1770448812563	46.0532157321509
37	41.36463	250.8998	3	2	36	1.8	12.3998	-32.1640000000002	34.4714075146347	43.2429653931996	51.1949265569835	45.6952251372732	48.7817305608294
38	40.33465	249.9165	3	2	37	1.85	-20.5995999999999	-19.6659999999997	28.4797309706392	36.4166372570835	54.9841579966627	50.3947951373456	52.2529208436921
39	40.34658	248.5525	3	2	38	1.9	0.238599999999991	-27.2800000000001	27.2810434177288	45.1414125597296	59.2813083362631	51.5409575234018	55.3354279177706
40	41.94602	250.0217	3	2	39	1.95	31.9887999999999	29.384	43.4361920688266	58.781736886728	55.6974432946934	50.7779176094756	56.3475179382936
41	45.3372	253.1326	3	2	40	2	67.8236000000001	62.2179999999997	92.0386888268188	71.2699281995153	54.5982275466481	53.1225532112743	56.7204730913172
42	49.38857	256.2855	3	2	41	2.05	81.0274	63.0580000000003	102.673029149626	75.3196512793265	59.4058294475997	51.4937503145777	56.4832551082657
43	53.56595	258.0788	3	2	42	2.1	83.5476	35.8659999999998	90.9206875345759	74.9782493323032	66.8421981014695	51.9995122424667	53.910047592097
44	53.77804	255.7118	3	2	43	2.15	4.24179999999993	-47.3399999999998	47.5296588167849	64.0550425335665	67.5361013538437	55.4797976190401	53.731383828696
45	52.84238	253.8469	3	2	44	2.2	-18.7132	-37.2980000000001	41.7291823337099	60.0299220084714	64.8991406511733	54.2053119209039	53.9853073166141
46	51.24425	252.8737	3	2	45	2.25	-31.9626	-19.4639999999998	37.4226548331354	62.4144680034237	61.9068855821472	54.157014557001	54.2057107460291
47	48.93663	249.4517	3	2	46	2.3	-46.1524	-68.4400000000005	82.5474265241508	59.7525514283609	51.7925740721719	60.8311070263769	54.6858943311963
48	48.32528	244.346	3	2	47	2.35	-12.227	-102.114	102.843417509338	54.8200319700434	49.0148664882706	67.8612070957179	55.267701223328
49	48.37772	242.6358	3	2	48	2.4	1.04879999999994	-34.2040000000003	34.2200759414707	59.758728630728	51.678286901817	74.2353032735258	55.933892646471
50	49.00887	242.0615	3	2	49	2.45	12.6230000000001	-11.4859999999999	17.0665850421225	43.5552261358725	52.7131805471145	75.9229194513244	56.3525922674448
51	51.25192	244.2097	3	2	50	2.5	44.8609999999999	42.9640000000001	62.1161381365583	35.6152649731175	53.715801567354	74.1133275679266	57.0319496915267
52	51.20897	244.1464	3	2	51	2.55	-0.858999999999952	-1.26599999999996	1.52991404987333	43.6040223752732	62.256384605154	70.1050070242657	58.4142344974703
53	50.4069	241.0928	3	2	52	2.6	-16.0414	-61.0719999999998	63.1436116955625	50.6063291241856	68.8802160899664	67.4980909580327	59.9741908132965
54	50.752	237.4007	3	2	53	2.65	6.90200000000004	-73.8420000000002	74.1638629522494	47.6728745039801	80.9345051932079	67.1190530993922	61.9159467544306
55	51.02647	234.8113	3	2	54	2.7	5.48940000000002	-51.7880000000002	52.0781187866845	80.9575430744356	86.9466982514756	67.3793190103996	61.9495759837926
56	49.7212	232.8302	3	2	55	2.75	-26.1054	-39.622	47.4488650355306	102.145167206815	86.3197695537059	66.2343766108019	62.0693538628197
57	47.37069	224.7682	3	2	56	2.8	-47.0102	-161.24	167.953256902151	118.264988011142	88.4174399763595	63.6765635251194	61.4793707796183
58	44.72124	216.74	3	2	57	2.85	-52.989	-160.564	169.081732357461	123.287067378766	85.9813154277948	60.1406073093105	62.498137344332
59	44.60666	209.0027	3	2	58	2.9	-2.29160000000007	-154.746	154.762966973886	124.966664603432	82.5598192969674	60.3268277695402	63.592417219478
60	41.86269	206.2887	3	2	59	2.95	-54.8793999999999	-54.28	77.1885156248	95.8773368782834	82.0454574736846	61.927266925414	64.7717804323916
61	39.22066	205.3849	3	2	60	3	-52.8406	-18.0760000000004	55.8468511588613	69.8174636487743	78.7529516542499	60.9413461717792	63.6949355358885
62	38.2205	204.8691	3	2	61	3.05	-20.0032	-10.3159999999997	22.5066182764091	46.8546505827922	65.0967424450848	65.3347186803629	62.274997593736
63	40.02239	205.5856	3	2	62	3.1	36.0378	14.3299999999999	38.7823662099155	40.8038475686036	51.4009985286546	67.9488693841264	60.3583914032378
64	42.01597	205.7098	3	2	63	3.15	39.8716	2.48400000000004	39.9489016439752	32.539238705068	39.7191503458726	68.3520958898211	59.6039857368962
65	44.27813	206.3341	3	2	64	3.2	45.2431999999999	12.4860000000001	46.9345005538569	34.3161480118862	36.9078355993523	69.6938400466814	59.0478898837361
66	44.8994	205.9581	3	2	65	3.25	12.4254000000001	-7.5200000000001	14.5238068411833	32.9845334085349	35.5629227898525	69.9816931686384	59.1881797265348
67	45.34492	204.4531	3	2	66	3.3	8.91040000000004	-30.0999999999999	31.3911648105003	32.5836501089529	42.2519973843663	62.1276345328597	58.5144972569975
68	44.87915	202.9159	3	2	67	3.35	-9.31539999999998	-30.7440000000003	32.1242931931586	33.011823630101	49.9164233404581	57.135067592946	56.1303793364964
69	45.3848	201.0873	3	2	68	3.4	10.1129999999999	-36.5719999999999	37.9444851460656	38.5866068746369	54.1443724826748	52.9495311654303	55.5029942764985
70	44.457	198.8157	3	2	69	3.45	-18.556	-45.4320000000001	49.0753681595972	50.1878467568463	57.3422226196781	53.6206414134588	55.3164952018886
71	43.04725	197.2325	3	2	70	3.5	-28.1950000000001	-31.6640000000001	42.3977230638629	66.8483132723813	61.210434683027	53.2765435038505	54.0263627954433
72	41.46037	193.0538	3	2	71	3.55	-31.7376	-83.5739999999998	89.3973642215472	75.7050948563966	59.1585266206345	54.4449881632063	55.0300438295937
73	39.72326	187.5501	3	2	72	3.6	-34.7421999999999	-110.074	115.426625770833	81.6726216092552	62.8691366572374	53.218691848443	54.2420868106791
74	43.4056	185.7214	3	2	73	3.65	73.6467999999999	-36.574	82.2283930661422	83.834262491417	66.179911984988	52.0889183744002	53.1448086527429
75	45.53456	182.3994	3	2	74	3.7	42.5792	-66.4399999999995	78.9130019238904	68.1292064844228	70.3334472275653	50.7164607570727	52.9766100986019
76	45.03725	179.786	3	2	75	3.75	-9.94619999999998	-52.2680000000003	53.2059274746717	58.8899600420936	70.9901642178486	52.1419828422677	52.9304055120709
77	45.21067	179.2708	3	2	76	3.8	3.4684	-10.3039999999999	10.8720841865761	56.6547291135794	66.6379789420464	53.3524309888757	51.4185006005331
78	48.18864	177.5062	3	2	77	3.85	59.5594	-35.292	69.2303935591876	58.9942728458753	56.5209603564279	52.1201513636823	49.6798555801348
79	51.19729	175.617	3	2	78	3.9	60.1730000000001	-37.7840000000003	71.0522384235714	58.1460659442802	50.0334642661257	50.6791607834569	51.7590200560437
80	51.04874	171.0889	3	2	79	3.95	-2.971	-90.5619999999999	90.6107205853699	65.14675139967	44.0906988944674	48.7057234783633	50.5076421819163
81	49.37665	169.3006	3	2	80	4	-33.4418000000001	-35.7659999999998	48.964892966696	54.1519606707623	43.0735310015085	47.1113794191075	49.775804080349
82	48.35764	167.2456	3	2	81	4.05	-20.3801999999999	-41.1000000000001	45.8755114635249	43.412199418672	47.5463353571168	44.7253689788245	49.3504725250254
83	47.7739	166.8365	3	2	82	4.1	-11.6748000000001	-8.1819999999999	14.2564399146491	29.1871249430594	41.3711660701271	40.5353042372318	48.9212663313915
84	48.01604	166.0033	3	2	83	4.15	4.84279999999998	-16.6640000000001	17.3534321631199	28.0009960587368	35.1784095819257	37.9375214156647	48.4183628361395
85	47.04391	166.0678	3	2	84	4.2	-19.4426	1.29000000000019	19.485348207307	29.9459193145636	27.0779997291614	36.2593801505225	47.4431883151811
86	48.97827	165.1254	3	2	85	4.25	38.6872000000001	-18.8479999999998	43.0342485450833	28.590371469492	23.2325946203664	35.8791178555035	47.6719663185732
87	47.18572	167.2503	3	2	86	4.3	-35.851	42.4979999999999	55.6001277426589	26.9446197451795	22.8127590156026	40.7093666682065	47.3567422015052
88	47.55782	167.2873	3	2	87	4.35	7.44199999999992	0.739999999999554	7.47870068929077	24.9688745152634	24.5496481180357	42.2246435673236	46.8790865363286
89	47.32541	166.8947	3	2	88	4.4	-4.64820000000003	-7.85199999999975	9.12467354155733	18.4641931819959	25.8415785652037	50.5685089466571	46.2610394799774
90	47.24469	166.4212	3	2	89	4.45	-1.61439999999999	-9.47000000000003	9.60662205772666	15.6795987166415	28.4280614065776	47.3946429503738	49.2524368026995
91	47.58474	166.8219	3	2	90	4.5	6.80099999999996	8.01400000000001	10.5108418787459	20.5089247665794	28.6847047094985	46.2750646568475	50.0685463045839
92	48.62541	165.0165	3	2	91	4.55	20.8134000000001	-36.1079999999998	41.6771554158869	24.738537385228	33.8723979792961	44.2559568868444	50.00719666801
93	47.14336	165.5678	3	2	92	4.6	-29.641	11.026	31.6253309389799	31.8872482978917	43.07812106452	44.6238408143399	49.3317267614285
94	46.50858	166.9419	3	2	93	4.65	-12.6956	27.482	30.2727366348006	38.905216237001	65.9586083113885	44.7478072978787	48.0666131295071
95	44.32525	167.554	3	2	94	4.7	-43.6666000000001	12.242	45.3501766210453	52.0651972419507	67.7112861715862	44.1699158732895	47.198725366327
96	42.05476	167.3456	3	2	95	4.75	-45.4097999999999	-4.16800000000023	45.6006815742922	65.6473173624606	69.3175346933285	43.2019497948787	46.5547024679644
97	37.99944	170.8716	3	2	96	4.8	-81.1064	70.5200000000002	107.477060440636	107.178679237549	65.6991547580863	41.3610534141347	47.4517227828852
98	39.81708	175.5046	3	2	97	4.85	36.3527999999999	92.6600000000002	99.5359315415294	103.535324045281	64.6980335106442	41.6380217089749	46.7118814382959
99	51.71112	175.2638	3	2	98	4.9	237.8808	-4.81600000000014	237.929546010242	99.7298531496561	63.6540360305536	41.842918176498	45.4877976143736
100	50.4679	174.7207	3	2	99	4.95	-24.8644	-10.8620000000002	27.1334006597036	79.3331122742218	59.9117703400014	49.7991501270357	43.9411047816271
101	50.26772	173.4072	3	2	100	5	-4.00360000000006	-26.2700000000001	26.5733270961693	63.7487496588278	57.7191948802589	53.0257131900603	47.5666714811601
102	50.54011	173.3719	3	2	101	5.05	5.44780000000003	-0.705999999999563	5.49335606346427	20.1293928235583	48.8497088489734	55.2890243571956	51.7448030381988
103	49.80406	172.5806	3	2	102	5.1	-14.721	-15.8260000000001	21.6141184645593	16.2882166347221	40.1979223534299	58.1281492856252	55.2041643996623
104	49.44513	173.505	3	2	103	5.15	-7.17860000000002	18.4879999999998	19.8327618338948	15.7085366108617	17.7272280416074	58.1957048433495	57.404174902039
105	49.83274	173.4221	3	2	104	5.2	7.75220000000004	-1.6579999999999	7.92751971552265	18.3663054237249	31.8870140824852	58.1380705821315	59.4276397087903
106	48.65496	173.5408	3	2	105	5.25	-23.5556	2.3739999999998	23.6749269768673	16.647095048032	36.733891686792	57.2302870804253	59.3569236436624
107	49.03675	174.3988	3	2	106	5.3	7.6357999999999	17.1600000000001	18.7822001277806	15.3250632596566	44.8788939563048	54.1940788975639	59.3863979204085
108	48.43396	174.1532	3	2	107	5.35	-12.0558	-4.91199999999992	13.0180665860948	47.4858115302483	51.5582650606062	51.1991193092683	59.4440846658103
109	48.04887	173.6158	3	2	108	5.4	-7.70179999999996	-10.7479999999998	13.2226028920177	57.7592467627224	52.7373736561454	40.40708628209	59.5949780944146
110	39.66349	172.6879	3	2	109	5.45	-167.7076	-18.5579999999999	168.731261068481	71.3914824888847	56.3643708242615	40.4875666128803	59.8642178201329
111	42.30532	170.0235	3	2	110	5.5	52.8366	-53.288	75.0421031392378	86.4694350731803	56.7413792805917	48.8582783054727	59.7432562792808
112	46.52125	168.9634	3	2	111	5.55	84.3186	-21.2020000000001	86.9433787585921	90.1496840526342	59.5384489461544	59.2336491895531	58.9765640413345
113	50.32041	166.7037	3	2	112	5.6	75.9832	-45.1940000000002	88.4078295075726	65.2429301182748	62.2003162651067	65.7844879849847	58.5747275785465
114	50.94756	165.2522	3	2	113	5.65	12.543	-29.0300000000002	31.6238477892873	55.723511798461	63.0869445225727	70.0605425061993	58.0637506209377
115	52.01168	163.3154	3	2	114	5.7	21.2823999999999	-38.7359999999995	44.197491396684	47.6854154034241	49.0881191432755	74.6853635442911	56.9841046151091
116	52.68749	162.1211	3	2	115	5.75	13.5162	-23.886	27.4450115401688	37.9311974570331	60.9826649241533	75.5118974924461	55.9205071617557
117	50.3522	162.226	3	2	116	5.8	-46.7057999999999	2.09799999999973	46.7528967834078	36.0242049925111	73.5884044228014	77.4117424266823	53.6073313940501
118	48.41971	161.7865	3	2	117	5.85	-38.6498	-8.79000000000019	39.6367397756173	32.9333081682762	80.0107109093632	77.2501476226456	51.9339959731638
119	47.31848	161.8707	3	2	118	5.9	-22.0246	1.6840000000002	22.0888854666776	66.2418180498456	87.3837113562532	77.3470380123312	46.1730451495276
120	46.47089	160.7101	3	2	119	5.95	-16.9518000000001	-23.2119999999998	28.7430072755095	99.4913934421787	93.0063562643206	69.9292855132302	46.0638370142311
121	48.20831	151.1676	3	2	120	6	34.7484	-190.85	193.987560948016	122.090224361693	94.2824157043006	66.4607993685012	45.473947124805
122	48.52931	140.5224	3	2	121	6.05	6.4200000000001	-212.904	213.000773745073	138.743217719995	95.2850359072101	62.6641037254734	45.5584546025867
123	46.08704	133.2922	3	2	122	6.1	-48.8454	-144.604	152.63089437319	153.079404360365	92.2999789801845	59.0213058714678	45.3198478233843
124	44.16775	128.3866	3	2	123	6.15	-38.3858000000001	-98.1120000000004	105.353852258188	122.323013358756	91.6071315020897	57.9317963985258	45.2146690778453
125	41.4772	124.1471	3	2	124	6.2	-53.8109999999999	-84.7899999999998	100.423940477358	91.0786783722415	90.7704518831849	55.8301386480868	46.2467036186884
126	39.64895	123.3112	3	2	125	6.25	-36.5650000000001	-16.7179999999999	40.2056059399682	62.5097335986757	71.9389338128492	54.610727243086	47.8833638190505
127	42.04538	121.7891	3	2	126	6.3	47.9286	-30.4419999999999	56.7790988125032	44.4710452841841	51.7398030281454	53.0205838905362	48.0015383128187
128	41.92711	121.3143	3	2	127	6.35	-2.36540000000005	-9.49600000000004	9.78617050536117	28.4614994060046	38.0319008335724	52.6688726370592	49.4158772511125
129	41.19109	121.133	3	2	128	6.4	-14.7203999999999	-3.62600000000015	15.1604106857301	21.5548542669428	28.4798814407984	51.9390040169651	50.0737198019742
130	40.98525	120.1352	3	2	129	6.45	-4.11680000000004	-19.956	20.3762110864606	12.4009276840492	18.6539210318529	51.6401074155819	47.688407183625
131	40.78596	119.9334	3	2	130	6.5	-3.98579999999995	-4.03599999999983	5.67238024465905	13.554068068469	14.9390387818715	42.0896159441374	50.2660580330903
132	41.32924	119.8447	3	2	131	6.55	10.8655999999999	-1.77400000000006	11.0094658980351	12.4887175974127	10.7561318738623	31.8832600156202	51.1743724987314
133	41.55924	120.5875	3	2	132	6.6	4.60000000000008	14.8560000000001	15.5518724274604	8.84634265770115	13.037766293934	24.855207661784	51.636663950988
134	41.07626	120.6796	3	2	133	6.65	-9.6596000000001	1.84199999999976	9.83365833044859	8.32322329680014	12.2708765318405	20.3687956494913	52.1509262491393
135	41.09106	120.5724	3	2	134	6.7	0.296000000000021	-2.14399999999983	2.16433638790261	9.11133606367548	12.5097629479788	17.8080436930858	53.1294341745709
136	41.14421	120.7157	3	2	135	6.75	1.06300000000005	2.86599999999993	3.05678344015399	12.5214645193989	12.2402980754256	20.2548301456548	52.69064454969
137	41.57836	120.1072	3	2	136	6.8	8.68300000000005	-12.1699999999998	14.9500297324118	12.0530354662683	12.026717003095	18.591334198955	52.820263168745
138	39.96959	120.3702	3	2	137	6.85	-32.1754000000001	5.25999999999982	32.6025147060776	16.1731832382565	11.6785144899956	21.5816068795794	52.961055954187
139	39.75299	120.0646	3	2	138	6.9	-4.33199999999999	-6.11199999999997	7.49151306479536	16.1573728540511	12.2577098581841	22.8004015916172	52.6096052378592
140	40.70325	119.438	3	2	139	6.95	19.0052	-12.5319999999999	22.765075247844	14.9420979425146	16.9621663543187	25.4475288540199	52.4583402885603
141	40.8521	119.4413	3	2	140	7	2.97700000000006	0.0659999999999172	2.97773151912666	10.8355644605922	25.5706215094382	34.0713166976794	48.2505947461143
142	41.21462	119.6971	3	2	141	7.05	7.25039999999993	5.11600000000016	8.87365517472933	12.4623842501	26.4265365240477	39.6846412719895	43.7081682003396
143	41.479	119.1546	3	2	142	7.1	5.28760000000005	-10.8500000000001	12.0698472964658	17.7511494703807	30.1254474652249	44.2520220305083	42.502385898103
144	42.05687	119.6804	3	2	143	7.15	11.5574000000001	10.5160000000001	15.6256120123342	34.9838701648253	33.3299266513938	46.3700560997527	41.6978219144801
145	39.66367	120.2517	3	2	144	7.2	-47.864	11.4259999999999	49.2089013492478	37.9109751055809	38.385294760061	50.428729701055	39.5678349410601
146	37.91968	124.3534	3	2	145	7.25	-34.8798000000001	82.0339999999999	89.1413349913495	49.4153304698575	55.9023353199332	50.770561856294	39.3408566631412
147	36.98776	125.0698	3	2	146	7.3	-18.6384	14.3280000000001	23.5091798785071	54.1974690526877	67.3425655408839	52.6199424469537	38.2864470679217
148	39.82204	123.0513	3	2	147	7.35	56.6856	-40.3700000000001	69.5916241178492	59.0194400497412	76.825529571021	53.2532392713148	39.4088455155462
149	41.27713	121.7132	3	2	148	7.4	29.1018	-26.7619999999999	39.5363049264849	76.8208004750411	80.4824023413212	53.2802064587533	40.8952913170494
150	41.63732	118.065	3	2	149	7.45	7.20380000000006	-72.9640000000001	73.3187563345152	96.7741559761869	83.8952930477913	53.2765731615388	44.3702040386456
151	45.2749	109.9342	3	2	150	7.5	72.7516	-162.616	178.148137117849	104.235728672184	75.9705022031497	54.4115735480912	46.7942486293251
152	45.36765	103.7711	3	2	151	7.55	1.8549999999999	-123.262	123.275957384236	106.767335629955	78.8133483698598	55.533076385059	47.2135887090679
153	44.61481	98.47941	3	2	152	7.6	-15.0568	-105.8338	106.899487597837	108.771146045841	76.3810310774047	60.1495641344219	47.775668530929
154	43.11178	96.34598	3	2	153	7.65	-30.0605999999999	-42.6686000000001	52.194339715337	75.1202039312584	73.2304862661127	63.0268481794689	48.9428515935095
155	40.57843	93.03764	3	2	154	7.7	-50.6670000000001	-66.1668	83.3378084139487	60.8525407635326	68.1678515630166	61.3276261890345	49.2492339630529
156	40.32217	93.46076	3	2	155	7.75	-5.12519999999995	8.46239999999995	9.89342654493369	48.5263334826249	52.9208117762492	58.4268831806276	50.9291252250484
157	39.47245	91.00683	3	2	156	7.8	-16.9944	-49.0786	51.9376415456073	39.6936369022707	43.723587229234	57.9815599368885	52.3090057591237
158	38.90101	93.19693	3	2	157	7.85	-11.4288000000001	43.802	45.268451193298	27.5645570801917	43.4735986978229	57.2360841515129	54.3296516464922
159	38.84078	92.79993	3	2	158	7.9	-1.20459999999994	-7.93999999999983	8.03085681356585	30.72141962124	45.5712940176165	58.9901810424816	55.196427356667
160	37.75202	92.48061	3	2	159	7.95	-21.7752	-6.38640000000009	22.6924093035535	26.5946336949354	38.7599593302777	63.2928792232714	56.8276880435744
161	37.04431	93.55183	3	2	160	8	-14.1542	21.4243999999999	25.6777392501754	38.4208639130209	40.8832641581054	59.5171805609707	58.8164283553603
162	38.2465	92.54956	3	2	161	8.05	24.0437999999999	-20.0453999999999	31.3037119140844	51.4489511329623	37.1497715039171	54.7425361461463	60.567770578618
163	34.22113	95.8729	3	2	162	8.1	-80.5073999999999	66.4668	104.399602283725	49.9553615803637	38.0911372256212	51.2993150313497	62.1814321370247
164	37.56497	94.38837	3	2	163	8.15	66.8768	-29.6906000000001	73.1712929132731	51.0451086949708	44.7498758188505	51.5156470872663	63.6652470157358
165	37.40624	93.64388	3	2	164	8.2	-3.17460000000011	-14.8898	15.2244615405603	47.7049093128988	58.4179068835262	48.0697382250508	64.27150232554
166	37.31712	95.19765	3	2	165	8.25	-1.78239999999988	31.0754	31.1264748232112	37.7614105382215	66.1135493456922	51.0876885938027	63.833153081315
167	38.03923	95.30561	3	2	166	8.3	14.4422	2.15920000000011	14.6027150037245	38.0508005047388	65.7614850630586	51.9980690712935	64.9724525510511
168	39.0904	92.78165	3	2	167	8.35	21.0234	-50.4792	54.6821084103384	66.8804521866887	59.1250313648764	55.4060640216697	64.8736791530215
169	39.83079	89.12494	3	2	168	8.4	14.8078	-73.1342000000001	74.6182427458595	81.1819899964135	57.460000156916	57.1126482545806	65.4137730503716
170	40.80614	81.21622	3	2	169	8.45	19.507	-158.1744	159.37271995031	83.8180608132184	57.3795171198239	60.3788029256101	64.9690962957553
171	40.6996776284408	76.0856162589556	3	2	170	8.5	-2.12924743118393	-102.612074820888	102.634163871835	80.4886521915314	61.2921130295001	63.2212831626295	61.7379292350563
172	39.8567638576211	74.981422573591	3	2	171	8.55	-16.8582754163941	-22.0838737072918	27.7830690877486	76.8691998090933	66.84636663867	65.602464772177	59.6955183977348
173	39.22704	76.77589	3	2	172	8.6	-12.5944771524219	35.88934852818	38.0350653019034	47.8785820529592	72.7209908177182	64.2133001396276	57.8842105427125
174	39.51772	79.58695	3	2	173	8.65	5.81359999999989	56.2212	56.5209808336691	41.4022360625866	69.4754206903107	64.3036458520026	57.3198162693514
175	40.2367630681552	79.5341156001355	3	2	174	8.7	14.380861363104	-1.05668799729017	14.4196311696394	49.8746724641216	62.339698967694	67.2153784620455	55.7771731758855
176	39.73152	76.05802	3	2	175	8.75	-10.1048613631039	-69.5219120027099	70.2524339199724	64.953329443905	60.3290169795668	69.2394229820024	55.8738715030611
177	38.17947	72.91286	3	2	176	8.8	-31.041	-62.9032000000001	70.1452510954235	62.0816415715282	65.4434444812954	71.9633451652137	54.77794713035
178	40.22481	78.20262	3	2	177	8.85	40.9067999999999	105.7952	113.428350200821	76.8008158824289	69.3015689143787	72.5112741545302	53.831370562197
179	40.42709	76.10422	3	2	178	8.9	4.04560000000004	-41.968	42.1625414717851	79.255797896547	71.1472915470892	71.8373650582615	54.2694557529087
180	40.4148263350346	71.7034619514383	3	2	179	8.95	-0.245273299308053	-88.015160971234	88.0155027241427	81.0122164984693	77.0512398042672	66.6453133682393	55.0576214304445
181	41.0265002207404	67.6226824520182	3	2	180	9	12.2334777141161	-81.6155899884021	82.5273439905631	73.6498083848524	77.1867329345047	63.9586779091419	56.686660247408
182	42.1671872882251	63.8447667392528	3	2	181	9.05	22.813741349694	-75.558314255308	78.9273441050351	80.2129415226503	77.0803236917575	64.6485006493232	58.8639532378136
183	43.7419631685965	60.3526000506555	3	2	182	9.1	31.495517607428	-69.843333771946	76.6163096327359	77.3016637261055	72.3015574913422	64.4691060540754	59.5592968701644
184	45.6559034929622	57.1290676237398	3	2	183	9.15	38.2788064873141	-64.4706485383139	74.9782071607746	75.1176679724624	74.1993094262122	63.1239854514365	61.0345557586294
185	47.8140838924299	54.1570546960189	3	2	184	9.2	43.1636079893539	-59.4402585544179	73.4591137414186	73.1484308850456	70.9509277687846	63.4846081267203	63.6107365299383
186	50.1215799981073	51.4194465050061	3	2	185	9.25	46.149922113548	-54.7521638202561	71.6073652223478	70.9533065978319	67.588338838717	60.6600544123194	65.0949245068515
187	52.4834674411022	48.8991282882149	3	2	186	9.3	47.237748859898	-50.4063643358241	69.081158667951	68.1856773297741	63.8535568173509	57.5578251894065	65.9544474149339
188	54.8048218525221	46.5789852831586	3	2	187	9.35	46.4270882283981	-46.4028601011259	65.6406881966675	64.6001918114636	59.6366431937721	52.2566771027244	64.8468555952095
189	56.9907188634749	44.4419027273505	3	2	188	9.4	43.717940219056	-42.741651116162	61.1400608204855	60.0590097049716	55.1006793557837	51.4262632512367	64.9125989027938
190	58.9462341050681	42.4707658583039	3	2	189	9.45	39.1103048318639	-39.4227373809321	55.5316861498664	54.5586827496562	49.9179764491734	49.7364399352789	64.9435228743472
191	60.5764432084096	40.6484599135322	3	2	190	9.5	32.60418206683	-36.446118895434	48.9014546898874	48.3199797897123	44.1333758901341	50.1520373321866	68.2854349803131
192	61.7864218046069	38.9578701305488	3	2	191	9.55	24.1995719239461	-33.811795659668	41.5795238913745	42.0156813817934	38.0353266870556	52.1254417034501	73.0468809374443
193	62.4812455247678	37.3818817468669	3	2	192	9.6	13.896474403218	-31.5197676736379	34.447173396948	35.2357610868831	32.2117967141066	54.9052936007013	75.114324920413
194	62.56599	35.90338	3	2	193	9.65	1.69488950464398	-29.5700349373381	29.6185687808906	28.2077420752966	28.6532170762612	57.7654656652561	76.0117689871776
195	62.11768	34.91906	3	2	194	9.7	-8.96619999999999	-19.6863999999999	21.632084675315	21.511970624455	28.5219521017733	60.0060945978311	76.1746969089399
196	61.7696	35.51259	3	2	195	9.75	-6.96160000000006	11.8706	13.761359631955	16.1036136385009	32.7157358256561	60.9504260317006	77.0289630256842
197	61.6735431578758	35.9060681861773	3	2	196	9.8	-1.92113684248397	7.86956372354595	8.10066663716633	15.290752770729	40.3973265895493	59.9455496646541	75.9700297841387
198	61.3405935400182	35.7440681928347	3	2	197	9.85	-6.65899235715202	-3.23999986685195	7.40538846717777	21.8081431166636	50.1739440076304	57.1824370358889	73.5704029120828
199	60.1545421521514	35.2688491030747	3	2	198	9.9	-23.7210277573359	-9.50438179520006	25.5542644420307	37.2237295760157	60.4302519747284	57.9878327473262	73.1283804298752
200	57.49918	34.72267	3	2	199	9.95	-53.1072430430279	-10.923582061494	54.2190364049882	59.2826825546436	70.0942127464889	63.2417323804551	72.5274542520684
201	52.976878881586	34.3004911401936	3	2	200	10	-90.44602236828	-8.44357719612802	90.8392919287154	84.2442743767599	77.7674761732671	72.6121920514842	75.56859231154
202	47.064333764123	34.0080774741605	3	2	201	10.05	-118.25090234926	-5.84827332066197	118.395431530306	105.569751178728	81.8557726422526	81.4452612255655	80.8959913442563
203	40.456820407122	33.8038951258863	3	2	202	10.1	-132.15026714002	-4.08364696548404	132.213347577759	118.380282376314	82.1530773576711	85.7595437867505	86.3001930327599
204	33.8496145700945	33.6464102193565	3	2	203	10.15	-132.14411674055	-3.14969813059605	132.181648451871	118.311222770519	87.3224484183912	88.8995525229187	89.5831599703461
205	27.9379920125516	33.4940888785567	3	2	204	10.2	-118.232451150858	-3.04642681599589	118.271692392919	104.428862729862	97.9615126591368	88.8647856911595	90.6138305345539
206	23.4172284940046	33.3053972274723	3	2	205	10.25	-90.41527037094	-3.77383302168809	90.4939938997377	80.0618803385823	112.508648277312	93.397871639049	94.8512621349476
207	20.9825997739646	33.0388013900889	3	2	206	10.3	-48.6925744008	-5.33191674766798	48.9836313270209	69.0751456580546	122.493195861582	94.3822343788708	100.38118217664
208	21.3293816119431	32.652767490392	3	2	207	10.35	6.93563675956995	-7.72067799393795	10.378435621363	77.5427429419596	121.345143565871	94.8841287214412	106.105158949678
209	25.1528497674511	32.1057616523672	3	2	208	10.4	76.4693631101601	-10.940116760496	77.2479750492322	106.706073784106	117.368853071109	94.8304976085137	111.760682371255
210	33.14828	31.35625	3	2	209	10.45	159.908604650978	-14.990233047344	160.609678812444	140.557528993302	107.63535863583	95.3184685688578	117.090390785037
211	44.9144868523178	30.2777406887533	3	2	210	10.5	235.324137046356	-21.570186224934	236.31064811047	162.628406793159	109.028267104831	100.985147290894	121.842741706846
212	55.66444	28.40391	3	2	211	10.55	214.999062953644	-37.476613775066	218.240907373	165.662560484163	106.908696115489	109.666540985062	126.220033639997
213	60.70383	25.08042	3	2	212	10.6	100.7878	-66.4698	120.732824620647	137.727974329701	107.615180085211	117.695092464818	130.903047874947
214	60.76216099519	20.4598510012442	3	2	213	10.65	1.16661990379995	-92.411379975116	92.4187435042546	111.350460425556	102.338546798636	121.400854275436	133.834164410389
215	60.42646	19.4683	3	2	214	10.7	-6.71401990380005	-19.831020024884	20.9367480401321	73.259863237676	92.6754244785788	121.221566471277	138.257033254891
216	62.71221	24.16253	3	2	215	10.75	45.715	93.8846	104.423078589745	52.6019533772638	89.4616463044747	128.752098238195	142.785317330732
217	63.77327	25.05951	3	2	216	10.8	21.2212	17.9396	27.7879214336013	39.0145331131091	96.8398861085433	140.816814688626	147.527889899865
218	64.63066	25.21936	3	2	217	10.85	17.1478000000002	3.19700000000005	17.4432753185864	47.6228746274567	114.045041363766	155.027880863466	153.074088829252
219	64.732	23.99948	3	2	218	10.9	2.02679999999987	-24.3976000000001	24.4816421834811	67.5728321833936	125.432855479763	165.533531995183	159.591401467136
220	67.92731	24.15147	3	2	219	10.95	63.9062000000001	3.03980000000003	63.97845561187	120.41990897941	134.807774306723	170.939049189618	166.599873453865
221	78.1255327928057	23.6903298129954	3	2	220	11	203.964455856114	-9.22280374009198	204.172866369429	175.488129350269	148.475929371558	171.073291362208	173.51169183441
222	92.6712152213559	22.4186577052559	3	2	221	11.05	290.913648571004	-25.43344215479	292.023305413685	211.851177846417	174.724933261764	170.994806054429	180.159927032678
223	107.247592539228	21.0636842448884	3	2	222	11.1	291.527546357442	-27.09946920735	292.784377172879	221.99267398599	202.440581641721	176.046551963143	186.492813046344
224	117.5379	20.35264	3	2	223	11.15	205.80614921544	-14.220884897768	206.296884664222	229.379026559723	228.72851719173	178.768776297859	192.461212338568
225	123.2293	21.05273	3	2	224	11.2	113.828	14.0018	114.685936309732	229.029957544117	249.202673900657	187.649280818623	198.017980345311
226	135.0293	23.52024	3	2	225	11.25	236	49.3502	241.104629238097	229.393033933173	252.68493641994	192.172763022415	203.198465958048
227	149.284227376691	26.2497603107571	3	2	226	11.3	285.09854753382	54.590406215142	290.277960335655	245.605856537043	245.149726000314	200.673545420858	208.354782590135
228	163.810433197848	28.6914584130166	3	2	227	11.35	290.52411642314	48.83396204519	294.599759118159	276.412673815325	238.048062562519	211.264048937063	213.502530541603
229	178.040615330661	30.6771003598975	3	2	228	11.4	284.60364265626	39.712838937618	287.360997683571	275.990846280158	232.104697115955	224.352305325757	216.092945537831
230	191.407471642315	32.0384522045189	3	2	229	11.45	267.33712623308	27.2270368924279	268.720022701144	261.269494456511	240.490787330523	237.881278338873	215.801605455432
231	203.3437	32.60728	3	2	230	11.5	238.7245671537	11.3765559096221	238.99549156226	246.703091191866	235.869596673271	246.038236377927	212.907514435791
232	214.17	32.21073	3	2	231	11.55	216.525999999999	-7.9310000000001	216.67120121742	218.603537694867	226.622157579953	250.653313080293	209.841710425154
233	225.2078	31.15276	3	2	232	11.6	220.756	-21.1593999999999	221.767742794934	204.568900845721	220.087516232404	255.29053362787	208.675610895139
234	232.5262	30.55023	3	2	233	11.65	146.368	-12.0506	146.863230198576	195.748347066383	219.976093459785	263.521570401699	207.762394231912
235	242.3142	28.89277	3	2	234	11.7	195.76	-33.1492	198.546838455414	191.974820703394	226.559882777089	274.814394219345	208.259780610078
236	252.0578	28.75067	3	2	235	11.75	194.872	-2.84199999999998	194.892722665573	193.471941272943	239.391536335914	277.644833677902	206.363925067533
237	261.8997	29.7267	3	2	236	11.8	196.838	19.5206	197.803569402476	221.348649224703	256.156900160272	275.892750491643	206.134375848885
238	273.2879	28.42223	3	2	237	11.85	227.764	-26.0894	229.253345642675	248.550864708457	272.53300469322	271.97718021974	205.949567407514
239	287.49566813482	26.6952795360975	3	2	238	11.9	284.1553626964	-34.5390092780499	286.246769957378	283.034725605445	294.938443687443	266.652359080479	205.386745213858
240	304.157051894894	25.2050483846532	3	2	239	11.95	333.22767520148	-29.804623028886	334.557915874183	320.33897961715	309.138001108167	260.664161721247	203.966929951057
241	322.474525420963	23.8763359081157	3	2	240	12	366.34947052138	-26.57424953075	367.312027150512	351.594068113497	319.420070682534	254.741737509375	199.307053696884
242	341.650562853767	22.6339414689333	3	2	241	12.05	383.52074865608	-24.847888783648	384.324839461001	368.528238150183	325.163343403334	248.68861479588	192.774473634297
243	360.887638334047	21.4026644295542	3	2	242	12.1	384.7415096056	-24.625540787582	385.528788124411	369.725137507876	323.866844207077	241.304669827135	186.615715509116
244	379.388226002544	20.107304152427	3	2	243	12.15	370.01175336994	-25.907205542544	370.917620140809	355.805415759623	313.328624701173	236.756012165964	183.088009703862
245	396.3548	18.67266	3	2	244	12.2	339.33147994912	-28.69288304854	340.542412662648	329.987707189519	294.768440665404	228.870280401533	182.399625265093
246	411.151104274631	17.043986133066	3	2	245	12.25	295.92608549262	-32.57347733868	297.713418409246	296.139620300656	270.091938682836	220.555087112652	179.182607169907
247	423.785962004558	15.2483559057958	3	2	246	12.3	252.69715459854	-35.912604545404	255.23629661048	258.129011252162	241.220329431488	211.595206276913	175.452536778773
248	434.42946617538	13.3332974707047	3	2	247	12.35	212.870083416441	-38.301168701822	216.2883536801	219.811743822933	210.07633496105	200.635085877965	172.416237407795
249	443.251709772693	11.3463389803079	3	2	248	12.4	176.44487194626	-39.739169807936	180.864574898337	184.378461606049	178.573580644485	186.421185101958	169.797065512697
250	450.422785782096	9.33500858712077	3	2	249	12.45	143.42152018806	-40.2266078637426	148.956075516501	152.452951673457	148.6025596949	170.052581563242	165.966674851427
251	456.112787189187	7.3468344436585	3	2	250	12.5	113.800028141819	-39.7634828692454	120.547007324826	124.013049621445	121.690103542769	152.575871015841	162.051049333619
252	460.491806979562	5.42934470243637	3	2	251	12.55	87.5803958075005	-38.3497948244426	95.608746947522	99.0181500368082	98.0270691504908	134.895634188302	159.715585078096
253	463.72993813882	3.63006751596966	3	2	252	12.6	64.7626231851598	-35.9855437293342	74.0888434200374	77.3933755668681	77.4033275488525	117.940897390362	161.014553923152
254	465.997273652558	1.99653103677363	3	2	253	12.65	45.3467102747607	-32.6707295839206	55.890076975155	59.0017454794903	59.5137455027427	102.654449006024	163.696447446856
255	467.463906506374	0.576263417363545	3	2	254	12.7	29.332657076319	-28.4053523882017	40.8322031668002	43.6011866275247	45.3367224610791	89.9848563108412	160.912756121522
256	468.299929685866	-0.583207189745323	3	2	255	12.75	16.7204635898406	-23.1894121421774	28.5888568879371	30.7936054762605	35.0598033488462	80.7203806619123	158.688276692338
257	468.675436176631	-1.43435263203771	3	2	256	12.8	7.51012981530039	-17.0229088458477	18.6059526876939	20.0093409686772	28.570938945116	75.0123230659024	156.834572803383
258	468.760518964266	-1.92964475699836	3	2	257	12.85	1.70165575269948	-9.905842499213	10.0509376637162	13.2800693552901	25.8054598196727	72.8552945958491	151.525638825432
259	468.72527103437	-2.02155541211198	3	2	258	12.9	-0.70495859792004	-1.8382131022724	1.96875443723876	11.1178612182021	26.735317367563	72.9417719449147	146.960020859665
260	468.73978537254	-1.66255644486333	3	2	259	12.95	0.290286763399763	7.179979344973	7.18584509986431	13.5406912627073	31.367152926782	71.2691879816076	139.365896947174
261	468.974154964374	-0.80511970273713	3	2	260	13	4.68739183668049	17.148734842524	17.7778162024973	20.8173141630849	39.7506577810552	69.3603611578631	131.214909526709
262	469.598472795469	0.598282966781888	3	2	261	13.05	12.4863566218994	28.0680533903804	30.7201029102198	33.4612937664488	51.997576981314	70.7425553603121	122.181724135897
263	470.782831851424	2.59517971620898	3	2	262	13.1	23.6871811191008	39.9379349885418	46.4340521656045	49.454236498274	68.3072616428456	80.7244380191682	112.797363129522
264	472.697325117835	5.23309869805942	3	2	263	13.15	38.28986532822	52.7583796370088	65.188652454058	68.3834543439082	86.3697983870867	90.6368827277477	104.156538347724
265	475.512045580301	8.55956806484847	3	2	264	13.2	56.2944092493194	66.529387335781	87.1505587589904	90.4544626999206	97.2016535021362	92.9552318415111	96.9403926653053
266	479.397086224418	12.6221159690914	3	2	265	13.25	77.70081288234	81.2509580848586	112.423905430668	115.797209122606	103.66091896688	96.8214662720244	90.7908284678125
267	484.522540035785	17.4682705633035	3	2	266	13.3	102.509076227341	96.923091884242	141.075144690282	139.278303007725	112.914171775508	102.073939329854	85.3805232161583
268	491.0585	23.14556	3	2	267	13.35	130.719199284299	113.54578873393	173.147784279033	144.949070505998	135.643416218664	102.416191772899	80.963175764705
269	497.8227	29.27721	3	2	268	13.4	135.284	122.633	182.594121879649	138.938383589852	154.538448087932	107.498856617373	76.7135775912127
270	500.9538	34.12998	3	2	269	13.45	62.6220000000001	97.0554000000001	115.504396250359	135.373880851096	154.54331075624	108.679212331105	74.3816926751795
271	503.2055	37.57847	3	2	270	13.5	45.0339999999994	68.9698	82.3704708499347	155.489623314721	153.892274762994	109.853948037577	72.8442895689471
272	501.7772	43.5733	3	2	271	13.55	-28.5659999999996	119.8966	123.252630996502	169.79859316814	152.150301678393	109.467814083492	71.3845874641604
273	502.363663632158	57.2470539745508	3	2	272	13.6	11.7292726431606	273.475079491016	273.72649659716	164.137551006482	136.525121902952	107.653828868682	72.3186914014269
274	503.4842	69.9045	3	2	273	13.65	22.4107273568393	253.148920508984	254.138971146746	168.846165936136	128.62791484766	105.658627689424	74.1202879612686
275	502.468	74.14438	3	2	274	13.7	-20.3239999999994	84.7976	87.1991854420669	168.926722505691	120.156771160075	103.895929019769	75.5542675371142
276	502.2552	79.43578	3	2	275	13.75	-4.25600000000031	105.828	105.913545498203	117.560620491182	116.046977108274	100.861276273713	77.260330440811
277	504.0163	85.36243	3	2	276	13.8	35.222	118.533	123.65541384428	87.4572365271797	106.021456391476	95.7487233664141	78.8043609610597
278	503.6978	86.14489	3	2	277	13.85	-6.37000000000057	15.6492	16.8959865246161	76.1759913136677	79.6642415186993	89.0710569335609	80.4108032142113
279	503.9741	91.31862	3	2	278	13.9	5.52600000000098	103.4746	103.622051326732	63.2477882804128	56.7788072909154	80.4853832375107	82.0122161603469
280	502.4704	91.64938	3	2	279	13.95	-30.0740000000008	6.61519999999996	30.7929593745071	43.116190277261	53.2485472832985	77.4941973687513	84.4101370664112
281	501.186	93.26458	3	2	280	14	-25.6880000000001	32.304	41.2725303319291	41.7678625462163	47.8302777844318	76.3282179800312	84.8719463896123
282	500.82263204387	94.3555279755375	3	2	281	14.05	-7.26735912259983	21.8189595107501	22.9974238285201	26.1003780546511	39.3471450544348	72.0266195680088	84.7464380678039
283	500.958076266043	94.8448456783764	3	2	282	14.1	2.70888444346042	9.78635405677807	10.1543478693926	30.3211032529294	41.61699196417	63.9129447836857	83.7082168680427
284	501.0832	96.10287	3	2	283	14.15	2.50247467913937	25.1604864324719	25.2846288689064	32.4127672884507	32.3428516273614	57.6036931947895	83.0915583894432
285	500.5136	98.63441	3	2	284	14.2	-11.3919999999996	50.6308000000001	51.8965853658986	35.5780998316086	34.8316235774279	58.1533032327173	81.7117149922401
286	498.5488	100.3166	3	2	285	14.25	-39.2959999999994	33.6437999999998	51.7308505095358	41.4661213821237	36.609458851788	57.6991946095976	80.6524271527402
287	497.202	101.7146	3	2	286	14.3	-26.9360000000006	27.9600000000002	38.8240865443096	38.5853252000718	38.0317827445416	55.5347825922657	79.8861870214135
288	497.8525	103.5844	3	2	287	14.35	13.0100000000004	37.396	39.5944556219682	39.3421439019263	48.161648048672	58.4054146555239	78.9107173496604
289	497.7155	103.0579	3	2	288	14.4	-2.74000000000001	-10.53	10.8806479586466	40.8061504151254	58.4285790986636	56.5255757033205	76.6514270475493
290	500.4497	103.5823	3	2	289	14.45	54.6839999999997	10.488	55.6806788751715	40.4854656574745	63.058059182136	60.1410618017169	75.4310870532169
291	498.3954	105.703	3	2	290	14.5	-41.0860000000002	42.414	59.0508830755309	54.8571747152203	67.5681114347634	59.8899447416475	77.6504504653656
292	496.6649	106.3877	3	2	291	14.55	-34.6100000000001	13.6939999999998	37.2206627560553	78.2718329972554	71.7224201300965	60.0250620521156	75.2573320985418
293	492.7327	110.3364	3	2	292	14.6	-78.6439999999993	78.974	111.453000910697	86.7739744623457	75.1938373468777	59.7626048674039	70.428848953993
294	489.5372	115.8789	3	2	293	14.65	-63.9100000000008	110.85	127.953939368822	94.3300724544014	80.7082997792795	60.5244890894624	64.7517207701605
295	488.3712	120.648	3	2	294	14.7	-23.3199999999999	95.3819999999999	98.1913862006234	102.959374602719	85.450500026006	59.5275009647108	65.0190034948908
296	488.9811	125.451	3	2	295	14.75	12.1980000000008	96.0599999999999	96.8313730358091	95.5304999785351	83.170430631507	60.4435780317676	63.2538359683258
297	490.8661	128.9998	3	2	296	14.8	37.6999999999998	70.976	80.3671734976413	83.1447665613037	82.0183413596897	64.0236506764129	60.5197472251973
298	489.1841	132.3127	3	2	297	14.85	-33.6400000000003	66.2580000000003	74.3086277897799	84.1270255896662	71.3635616861359	68.7503777657599	60.8638105324856
299	492.3818	133.1331	3	2	298	14.9	63.954	16.4080000000001	66.0252722826646	72.0107888086127	62.6203990802612	72.8174708575878	58.9984932546562
300	497.5121	132.6277	3	2	299	14.95	102.606	-10.1080000000002	103.102681342436	61.0773081166608	55.9969427472857	73.3679767376824	60.1066405866347
301	497.9399	130.8664	3	2	300	15	8.55600000000095	-35.2260000000001	36.2501891305414	47.1966233937366	53.3190446287719	78.9726829507	59.3148104787867
302	497.3123	131.9877	3	2	301	15.05	-12.5520000000006	22.4259999999998	25.6997700378818	42.0960315992188	56.3248812227293	78.4880446290747	59.6002953645826
303	497.5087	132.1346	3	2	302	15.1	3.92799999999966	2.93800000000033	4.9052041751592	27.8668599049051	62.3069181846422	76.9447531243004	61.04132514943
304	495.8432	133.2884	3	2	303	15.15	-33.309999999999	23.0759999999998	40.5223133100756	34.6273004489311	64.926641935896	71.8997483455315	63.2647167245812
305	494.2608	133.0668	3	2	304	15.2	-31.6480000000001	-4.4319999999999	31.9568228708676	51.5724543287978	61.2854534493588	71.8847037570642	66.2189276078094
306	494.3988	136.5667	3	2	305	15.25	2.75999999999954	69.9979999999999	70.0523918506712	77.4172129755477	74.7749352698931	68.808477327054	68.2687079218493
307	495.7974	141.9079	3	2	306	15.3	27.9719999999998	106.824	110.425539437216	87.7572522725733	74.9577478984597	65.504711858129	68.5415011197417
308	497.280263886772	148.44835751902	3	2	307	15.35	29.6572777354402	130.8091503804	134.128997408909	94.7040469938125	82.525944562465	63.3222064094473	68.2106007769791
309	497.311077871199	153.059380049943	3	2	308	15.4	0.616279688540544	92.2204506184602	92.2225097952033	114.922570090855	81.1790976108017	61.471410805992	68.5109570638121
310	494.2774	151.6752	3	2	309	15.45	-60.6735574239804	-27.6836009988602	66.6907964770637	98.3430414681216	87.7724647668428	60.0722193715525	67.7931528643571
311	489.1324	144.8374	3	2	310	15.5	-102.9	-136.756	171.145007335884	87.6346761493822	84.2979100253361	58.7396762159258	68.594648371091
312	487.8961	144.2324	3	2	311	15.55	-24.7260000000006	-12.0999999999998	27.5278963235483	74.6009429490302	74.6845424935287	59.1755286770495	73.7243850165776
313	484.4514	142.142	3	2	312	15.6	-68.8940000000002	-41.8080000000003	80.5871708152114	80.840882539873	64.3374946342524	62.320045431456	74.7842870990394
314	485.5774	142.8916	3	2	313	15.65	22.5200000000007	14.9920000000003	27.0538437934435	53.6732499598171	58.016179676088	66.0049443597	74.0212662036478
315	483.8798	147.4823	3	2	314	15.7	-33.9520000000005	91.814	97.8904944312778	51.0260435189358	58.8589852937461	72.9103542509079	73.9134956879164
316	482.5538	146.3169	3	2	315	15.75	-26.5199999999993	-23.3080000000001	35.3068444356044	41.0403131191227	42.7044171619586	76.093837811931	73.9536042716172
317	482.0607	145.7997	3	2	316	15.8	-9.86200000000053	-10.3440000000001	14.2918641191418	41.4314164031458	43.3933094556393	73.0593515630705	74.0523418976735
318	481.1052	146.9984	3	2	317	15.85	-19.1099999999994	23.974	30.658518816146	36.8770880476193	42.114146300447	67.6708237881982	75.6679792489783
319	479.7475	146.488	3	2	318	15.9	-27.1540000000005	-10.2080000000001	29.0093602135591	31.7355843641001	50.8307911085982	64.2044432700365	76.9113878187033
320	476.0116	146.8755	3	2	319	15.95	-74.7180000000003	7.74999999999977	75.1188526536451	35.7605753923429	58.0482437349731	62.2183289910318	76.5981345713699
321	476.4698	147.0184	3	2	320	16	9.16400000000067	2.85800000000052	9.59932601800852	43.1879794817713	67.889765598526	58.216613791482	77.1674601780933
322	476.4129	148.7383	3	2	321	16.05	-1.13800000000083	34.3979999999999	34.4168192603558	60.2301658140505	71.4341606326122	68.9607254040805	77.9640669746756
323	478.9698	150.9638	3	2	322	16.1	51.1380000000008	44.5099999999996	67.7955392632882	79.219399422327	71.004152942144	72.6238210737784	80.300090734711
324	482.4586	155.4853	3	2	323	16.15	69.7759999999994	90.4300000000001	114.220291874955	104.043946832952	70.392706863985	76.142784061764	81.2811486069773
325	486.8436	162.7707	3	2	324	16.2	87.6999999999998	145.708	170.065020695027	107.107745872882	65.5776726883175	75.9422876187686	82.3235979668054
326	493.1519	164.9864	3	2	325	16.25	126.166000000001	44.314	133.722063071133	98.8203264025166	73.7288104210054	79.0987312161804	82.1656212742958
327	494.116	167.2787	3	2	326	16.3	19.2819999999995	45.8459999999997	49.7358144600041	80.5552479139195	94.5281413525218	82.5999719372181	81.0529346707788
328	493.8976	168.5784	3	2	327	16.35	-4.36799999999948	25.994	26.3584419114635	51.935945954308	103.13349584711	88.0137520885094	79.4885626552432
329	494.7104	169.3845	3	2	328	16.4	16.2559999999996	16.1220000000003	22.8948994319695	43.4136740090588	101.45477701493	92.3513648314146	79.02638733024
330	493.908	170.4682	3	2	329	16.45	-16.0479999999995	21.6739999999999	26.9685108969698	81.948536832162	93.836331502564	93.1240497711874	79.1464649534003
331	491.0505	174.0161	3	2	330	16.5	-57.1500000000003	70.958	91.1107033448872	107.446665291703	90.3076968338348	95.5952441402607	76.5044817971429
332	495.3177	185.3606	3	2	331	16.55	85.3440000000001	226.89	242.41012857552	122.35430611594	93.7657832418239	96.7526052723016	77.5250157664216
333	495.0774	193.0493	3	2	332	16.6	-4.80599999999981	153.774	153.849084209169	135.73671705082	105.023351234875	98.280136037966	78.0247857006386
334	490.2893	193.9477	3	2	333	16.65	-95.7619999999997	17.9680000000002	97.4331035531556	137.201719658611	114.310022798844	96.5573528542546	77.721834584344
335	485.6125	193.5459	3	2	334	16.7	-93.5360000000003	-8.03600000000017	93.8805655713687	105.583029651486	120.670426854057	91.7368416827029	75.6642492597087
336	481.1752	191.4165	3	2	335	16.75	-88.7459999999999	-42.5879999999995	98.4357163838408	102.600037178046	117.461677859516	88.2374047366605	74.8775887992694
337	477.4971	189.3562	3	2	336	16.8	-73.5620000000006	-41.2060000000002	84.3166785398957	106.265739481748	98.9770691920814	89.0465177784872	76.132642362973
338	470.5504	189.347	3	2	337	16.85	-138.933999999999	-0.183999999999855	138.934121841972	105.604136657295	93.4267762288223	91.3063015222881	78.9385864224623
339	465.2288	191.6235	3	2	338	16.9	-106.432000000001	45.53	115.761615071664	97.7216360604214	91.6599286935793	93.8483313904435	80.5311232687452
340	461.9008	194.6948	3	2	339	16.95	-66.5599999999995	61.4259999999996	90.5725514491001	92.371108732677	89.6373518628418	96.0746009157687	80.6816244922725
341	459.2337	193.4315	3	2	340	17	-53.3420000000001	-25.2659999999997	59.0232133994753	84.2535152795981	86.1671126394862	94.7923498028038	83.2722068418593
342	456.3606	193.6028	3	2	341	17.05	-57.4620000000004	3.42600000000004	57.5640419011734	77.0541179054104	84.3272523151504	86.0893061287627	83.7200621435857
343	451.6903	192.0639	3	2	342	17.1	-93.4059999999999	-30.7780000000002	98.3461545765771	73.670567068389	77.5892518097015	83.4257503274988	83.3597190752435
344	450.1346	195.7362	3	2	343	17.15	-31.114	73.4460000000001	79.7646282007258	74.6125892185509	73.3866399820427	79.300885106924	82.1709245730647
345	451.9097	198.9629	3	2	344	17.2	35.5020000000002	64.5339999999999	73.6547972639936	76.2833958976238	71.4787749774802	75.3862109006488	80.0949995727639
346	454.766139153685	200.375555966401	3	2	345	17.25	57.1287830737003	28.2531193280204	63.7333241502847	70.9249883398049	72.1230217460916	70.6564463823585	77.397221988178
347	458.054554038969	200.597612646649	3	2	346	17.3	65.76829770568	4.44113360495976	65.918075296538	69.7191620586751	73.2015430654439	69.665312788728	76.4521571857898
348	461.606349347411	200.167811343695	3	2	347	17.35	71.0359061688405	-8.5960260590798	71.5541167874825	69.2869828865713	73.4247244261754	69.8634207564152	79.3133360904767
349	465.252929770569	199.624893360494	3	2	348	17.4	72.9316084631591	-10.8583596640199	73.7354967950766	69.6334542736322	66.9418415202688	68.7108817060758	81.2367702648577
350	468.8257	199.5076	3	2	349	17.45	71.45540458862	-2.34586720988034	71.4939014034748	70.119690233264	61.1350699384558	68.2391992133576	82.2377484203578
351	472.0854	199.8055	3	2	350	17.5	65.1940000000002	5.95799999999997	65.4656810855888	75.9244605125458	55.1457801252307	70.9491695434579	81.5841681365874
352	475.2586	198.5367	3	2	351	17.55	63.4640000000002	-25.376	68.3492550946974	64.1645209818625	55.0033732623056	70.6875190148699	76.0842472900848
353	479.3121	195.5603	3	2	352	17.6	81.0699999999997	-59.5279999999997	100.577968183892	52.9831569903402	62.1375897031288	68.439302112521	72.6284262362943
354	479.6581	194.8985	3	2	353	17.65	6.92000000000007	-13.236	14.9357991416596	40.6581059768293	64.0351234301089	67.7844962918748	71.187207209916
355	478.8792	194.9251	3	2	354	17.7	-15.5779999999993	0.531999999999471	15.5870814458633	39.8870562913471	64.9996234492349	68.4531574628249	69.218839544932
356	479.0525	194.8424	3	2	355	17.75	3.46599999999967	-1.65399999999977	3.84042601803458	48.3507188937118	69.7753173408243	66.5570392396956	67.2686878246873
357	478.4515	191.6742	3	2	356	17.8	-12.02	-63.3639999999997	64.4940066672862	63.9057258783554	68.1734949642958	63.8577965930924	66.6020247952696
358	481.288886850515	185.116944186061	3	2	357	17.85	56.7477370102995	-131.14511627878	142.896281195715	77.0160899081297	63.4538797988667	67.3203706586652	64.4584051144104
359	484.151	181.4705	3	2	358	17.9	57.2422629897005	-72.9288837212204	92.7108340648779	98.8925287048192	68.6271510634808	68.6252091392719	65.5749336928919
360	482.6873	185.2542	3	2	359	17.95	-29.2740000000003	75.6740000000002	81.1389015947348	96.4599336372445	75.771244987194	68.4008959249468	64.71393780365
361	479.1161	189.6468	3	2	360	18	-71.4239999999995	87.8520000000003	113.222620001482	78.5570407040216	77.9682983541604	68.375986470371	64.4646027550965
362	477.781	191.8971	3	2	361	18.05	-26.7020000000002	45.0059999999996	52.3310313294128	73.3485762486061	72.7122199238792	66.0791884514069	64.202557621702
363	480.426	192.2549	3	2	362	18.1	52.8999999999996	7.15599999999995	53.3818165296008	74.5264000662583	72.5031516142016	61.8311021450898	62.7223474117716
364	481.9914	195.1979	3	2	363	18.15	31.3080000000002	58.8600000000002	66.6685117878001	57.0440680035017	73.2152948484348	63.073529312908	61.4957241776613
365	479.69	198.8909	3	2	364	18.2	-46.028	73.8599999999997	87.0280206829958	48.964506210514	71.8021684006587	63.0514681892153	60.8775934871427
366	480.1369	200.1016	3	2	365	18.25	8.93800000000056	24.2140000000001	25.8109596876988	66.4492625243816	66.9766555999178	63.8809292670162	60.9569422362743
367	480.4989	200.5759	3	2	366	18.3	7.23999999999933	9.48599999999999	11.9332223644743	73.0820134482635	63.9848819385179	63.5387368018112	61.1537894171331
368	473.8922	203.0084	3	2	367	18.35	-132.134	48.6500000000001	140.805598098939	69.077936735059	60.2083244913129	59.0533894724057	61.2920579765262
369	469.7045	205.7249	3	2	368	18.4	-83.7540000000001	54.3299999999999	99.8322664072093	76.909243196334	57.5199075623352	62.438985679708	61.8198030783103
370	466.5032	206.7132	3	2	369	18.45	-64.0260000000001	19.7660000000002	67.0076371169736	79.0052576665219	50.3316913912366	61.1886763939424	63.5698560576691
371	463.4405	207.7957	3	2	370	18.5	-61.2540000000001	21.6500000000002	64.9674919940737	53.9673864582442	49.793560179872	57.980035966735	66.7169591125754
372	463.3813	208.9148	3	2	371	18.55	-1.18399999999951	22.3820000000001	22.4132947154139	41.9578016764069	54.3652536797431	57.7175962285342	67.8257843473278
373	462.9928	208.2375	3	2	372	18.6	-7.77000000000044	-13.546	15.6162420575505	31.5854460474141	45.6036273306098	57.0053927110222	66.925888620476
374	463.4299	210.1781	3	2	373	18.65	8.74199999999973	38.8119999999998	39.7843424980227	22.67787716341	51.6626765109812	55.2069520634479	70.6562604557898
375	463.8168	210.8291	3	2	374	18.7	7.73800000000051	13.0200000000002	15.1458589720099	29.7252496929643	50.5751843872261	53.3020295114604	78.8111944682116
376	464.718	211.31	3	2	375	18.75	18.0240000000003	9.61799999999982	20.429647574053	37.2398682029755	48.9834163335522	55.356845232853	95.750153208504
377	465.6736	214.0295	3	2	376	18.8	19.1120000000001	54.3900000000002	57.6501573631853	61.3675513455555	51.4503105185505	58.4497822411737	108.1828303132
378	468.3291	214.1747	3	2	377	18.85	53.1099999999992	2.90399999999977	53.1893346076064	69.5649227270381	53.8024609307314	55.2637452943871	108.347998244763
379	476.3484	214.003	3	2	378	18.9	160.386000000001	-3.43400000000031	160.422758210923	75.2889555036944	52.8939965645607	55.0143970173487	120.131752879499
380	478.0972	216.1982	3	2	379	18.95	34.9759999999992	43.9040000000006	56.1327158794227	73.1753713441367	56.2723676316843	58.7388161903913	136.11454562943
381	476.5223	214.3182	3	2	380	19	-31.4980000000003	-37.6000000000005	49.0498114573344	70.3650536584874	60.9201302858341	65.0579317547798	142.925392121428
382	478.8488	213.9587	3	2	381	19.05	46.5300000000002	-7.18999999999994	47.0822365653971	44.4204417835658	62.5343108026044	69.5723802432487	144.362886085916
383	479.0953	212.0174	3	2	382	19.1	4.93000000000052	-38.8259999999997	39.1377461793596	42.9798125363306	64.9238632581645	72.0206750958622	144.034498549408
384	480.141792384989	210.89444298401	3	2	383	19.15	20.9298476997799	-22.4591403198002	30.6996988363153	46.5513050679738	58.3661175237162	78.2389915986717	142.535421110471
385	482.536944190378	211.39294553448	3	2	384	19.2	47.9030361077798	9.97005100939987	48.9295696432463	51.893250261072	66.9024479935565	94.570920747208	141.06087130651
386	485.318341286929	213.251786171875	3	2	385	19.25	55.6279419310204	37.1768127479004	66.9072741155506	59.4826728578415	81.1324471760074	127.619377149992	141.775967562632
387	487.523569545405	216.209843416659	3	2	386	19.3	44.1045651695197	59.1611448956797	73.7919625308883	72.3117932638666	87.694449967947	152.826923824589	141.86640288744
388	488.190214836567	220.005995789299	3	2	387	19.35	13.3329058232403	75.9230474527999	77.0848591632073	90.8250834507825	90.238889260993	157.64260701712	139.004640839365
389	486.355863031178	224.379121810257	3	2	388	19.4	-36.6870361077804	87.4625204191602	94.8453008664404	115.713589284041	103.583986632783	177.82452007929	137.936169111848
390	481.0581	229.0681	3	2	389	19.45	-105.955260623559	93.7795637948597	141.496020577826	123.495649674822	132.869473862732	211.040414864917	137.317875276832
391	472.3729	233.0811	3	2	390	19.5	-173.704	80.2600000000001	191.349803281843	120.995105664144	194.31862401415	227.870748276121	136.645917665659
392	466.7621	233.604	3	2	391	19.55	-112.216000000001	10.4580000000004	112.702264484793	134.856180001699	243.119536846575	231.008175943297	139.281424555699
393	469.2259	231.5167	3	2	392	19.6	49.276000000001	-41.7460000000005	64.58213910982	174.913864274681	250.361350776076	231.063604387794	139.000484537805
394	461.4399	228.9202	3	2	393	19.65	-155.72	-51.9299999999998	164.150672554212	272.923658744258	297.282922634864	229.863890157493	139.16298097059
395	478.500060623946	227.92399150253	3	2	394	19.7	341.20321247892	-19.9241699494002	341.784441942736	362.743424018327	355.178381736277	228.819713101559	140.068308586761
396	512.498749199772	230.126241192788	3	2	395	19.75	679.973771516519	44.0449938051603	681.398775629731	379.727595888008	374.609049376234	228.195089892411	140.625228421565
397	539.7374	236.9897	3	2	396	19.8	544.77301600456	137.26917614424	561.801090855138	459.709665268029	374.321901918648	225.283023533706	140.457852606655
398	540.2913	244.4443	3	2	397	19.85	11.078	149.092	149.502998458225	535.442899197873	371.888319514595	222.745536384342	140.014904431068
399	513.782323055379	234.816931433296	3	2	398	19.9	-530.179538892419	-192.54737133408	564.061019454316	476.29444000821	356.143793682204	220.857941206346	136.500653730547
400	481.4109	219.0146	3	2	399	19.95	-647.42846110758	-316.04662866592	720.450611591956	385.900379818968	324.769952340386	215.896934363273	136.249054059735
401	463.354436877447	212.247662708689	3	2	400	20	-361.129262451061	-135.33874582622	385.656479681415	364.049043141181	262.071555770672	208.233903576538	135.75803233794
402	457.893536294798	212.826947488804	3	2	401	20.05	-109.218011652979	11.5856956022998	109.830789908929	252.577922096379	207.446510220838	208.99046886815	134.838436444974
403	457.8346	214.8384	3	2	402	20.1	-1.17872589596004	40.2290502239202	40.2463150692893	114.097005482898	195.129721992609	205.980293979748	133.975823755693
404	457.7948	214.5055	3	2	403	20.15	-0.796000000000276	-6.6579999999999	6.70541423030667	47.8486715331337	144.432959777829	200.086970342509	133.535848498074
405	459.1771	214.7415	3	2	404	20.2	27.6459999999997	4.7199999999998	28.046028524552	28.9926406227068	76.6154869902701	185.565696426314	133.383858072628
406	461.8444	214.2049	3	2	405	20.25	53.3460000000002	-10.7319999999999	54.4148099325912	26.210400844036	41.858757776841	153.631079693138	133.643908050594
407	461.4538	213.5326	3	2	406	20.3	-7.81200000000013	-13.4460000000001	15.5506353567951	36.2879974592783	43.6590358176515	128.088781388721	134.740852263425
408	460.1773	213.8557	3	2	407	20.35	-25.53	6.46200000000022	26.3351161759352	39.1339684976417	40.0722684449012	122.387201845016	133.675009643078
409	458.8921	216.4047	3	2	408	20.4	-25.7039999999995	50.9799999999996	57.0933973065181	35.8688440205484	44.0301470028143	95.1767873818043	132.809816051951
410	460.6026	215.1628	3	2	409	20.45	34.2099999999994	-24.8379999999997	42.2758837163689	58.3254310125961	46.3614405122419	61.4576932545533	130.699627539978
411	461.314	213.3962	3	2	410	20.5	14.2280000000005	-35.3320000000002	38.0891875471246	53.9341360457664	45.1906036156033	43.6453163997599	127.051895056893
412	464.4936	207.8515	3	2	411	20.55	63.5919999999999	-110.894	127.833570317034	51.7722965463504	48.7310525566037	38.6686969466501	125.358259527412
413	464.3431	207.6925	3	2	412	20.6	-3.01000000000045	-3.17999999999984	4.37864134178647	53.588912526842	49.6446816974239	36.8880431235929	124.10757539435
414	464.3499	210.0067	3	2	413	20.65	0.135999999999967	46.284	46.2841998094382	54.5123632106582	45.9206149857798	37.2078068386538	120.673793029941
415	463.2964	212.3486	3	2	414	20.7	-21.0699999999997	46.8380000000002	51.3589636188271	39.1366741006113	46.2998995188365	37.9480030436967	112.282418334762
416	464.3584	214.2011	3	2	415	20.75	21.2400000000002	37.0499999999998	42.7064409662055	45.3552273490815	45.4318750226787	39.0927262087771	95.8308124777605
417	461.8755	214.7723	3	2	416	20.8	-49.6580000000006	11.4240000000001	50.9551247667991	40.0689334252092	33.6783580756487	44.1986809931443	82.5843292627747
418	461.8597	216.5458	3	2	417	20.85	-0.316000000000258	35.4700000000003	35.4714075841377	39.010886510831	33.7038178022846	44.604482901813	81.4094329155819
419	462.0847	217.5126	3	2	418	20.9	4.50000000000045	19.3359999999996	19.8527301900768	36.3513868346992	30.3854666744932	44.7616908975565	70.5916835612099
420	460.7477	219.3883	3	2	419	20.95	-26.7399999999998	37.5139999999999	46.0687290469357	28.2200420506862	29.5345655751516	45.502320716682	55.1117168758826
421	461.6101	220.5793	3	2	420	21	17.2479999999996	23.8200000000001	29.4089425855468	22.0524082554876	32.9948488019509	45.8698865372494	47.592752155866
422	461.5329	221.0884	3	2	421	21.05	-1.5440000000001	10.1820000000004	10.2984008467338	20.7019999237772	39.6663094296849	41.7260501866754	46.3348000616205
423	461.6575	221.2837	3	2	422	21.1	2.49200000000087	3.90600000000006	4.63323860814494	20.0582446394723	39.5642841062022	42.2348568089519	46.0638052705366
424	461.0132	221.4018	3	2	423	21.15	-12.8860000000009	2.36199999999997	13.1006885315247	29.6383107692026	43.6027668093333	41.2606157173728	48.4856388646797
425	459.7511	223.1331	3	2	424	21.2	-25.2419999999995	34.6260000000001	42.8499526254112	51.1125768086836	44.7047419145275	38.9991402432097	47.9440610894344
426	457.2015	226.0385	3	2	425	21.25	-50.992	58.1079999999997	77.3092732341985	57.0761599569167	46.3078980518201	38.0305452623835	47.5698722751559
427	454.4266	231.2265	3	2	426	21.3	-55.498	103.76	117.669731044139	66.5035336948894	49.773742297702	37.0798771368288	49.5380837930885
428	452.8111	231.8243	3	2	427	21.35	-32.3099999999999	11.9560000000001	34.4511543493103	69.3512391895828	50.7658958156193	40.4316639861476	51.4740360292945
429	453.2746	228.8483	3	2	428	21.4	9.27000000000021	-59.52	60.2375572213881	62.9774853344376	52.1357647602524	46.0065797406155	52.4227459336006
430	452.7924	226.0349	3	2	429	21.45	-9.64400000000069	-56.268	57.0884800988782	48.4349077867204	48.4637149112678	48.7657404972119	55.1565880104845
431	453.0489	223.7774	3	2	430	21.5	5.13000000000034	-45.1499999999999	45.4405039584729	44.4556316743219	43.0662417228161	51.5401879119722	58.9526936327338
432	454.8453	222.4262	3	2	431	21.55	35.9280000000001	-27.0240000000001	44.9568433055526	37.7679958256155	34.4934448439728	54.0009031765909	56.7568864555434
433	454.8231	221.6988	3	2	432	21.6	-0.44399999999996	-14.5479999999998	14.5547737873178	27.5761906329529	41.2990438660931	55.2395674174804	58.1543413787844
434	455.5515	220.5741	3	2	433	21.65	14.5679999999993	-22.4940000000004	26.7993779778561	23.1549981111945	48.4103926718977	59.7634708907056	57.6172610786212
435	455.3809	220.3195	3	2	434	21.7	-3.41199999999958	-5.09199999999964	6.12945413556489	20.5519819012251	52.8267390798963	57.9401191351722	56.5185829203778
436	455.753	221.4253	3	2	435	21.75	7.44199999999978	22.1159999999998	23.3345413496813	38.1424560578642	56.7724777721242	56.0470183415347	56.0779380084559
437	457.3318	221.6663	3	2	436	21.8	31.576	4.82000000000028	31.9417622557054	59.0527895181798	58.2280640554798	54.8774865930327	54.9798466493106
438	460.6802	217.7859	3	2	437	21.85	66.9680000000005	-77.6080000000002	102.507144570513	78.0772875268398	59.7132390193415	58.3435891567759	54.6150926489095
439	466.3287	214.4352	3	2	438	21.9	112.97	-67.0139999999998	131.351045279434	90.3899574330538	67.3911770211588	60.0838009696447	54.826462547584
440	471.3292	213.6447	3	2	439	21.95	100.01	-15.8100000000002	101.251944178865	95.9041462097345	67.4165233590765	64.810855304287	54.5122665614138
441	475.5727	213.5359	3	2	440	22	84.8699999999997	-2.17600000000004	84.8978908807512	81.2840219808188	69.0277949602533	72.0355007282182	58.5584985526179
442	478.0309	211.8591	3	2	441	22.05	49.1639999999995	-33.5359999999997	59.5127061391089	75.7295645241378	75.2615283420927	71.7877227244113	61.9725409749323
443	478.9165	210.6854	3	2	442	22.1	17.7120000000002	-23.4740000000005	29.4065234259344	56.7557591913132	75.3881344474587	74.0738259486169	64.5906687461584
444	483.3909	213.2933	3	2	443	22.15	89.4880000000001	52.158	103.578757996029	47.6656324874528	71.7572092673918	73.9739064398695	65.6232574570541
445	483.5889	213.043	3	2	444	22.2	3.96000000000072	-5.00599999999963	6.38291751474214	54.6189104744509	76.7949715286778	74.0380255975459	65.2020570896132
446	484.831566383445	214.574664304868	3	2	445	22.25	24.8533276689	30.63328609736	39.4472573614494	69.4922469140986	87.2985236843122	74.1253307545282	64.9851401300367
447	487.405274027473	218.524018537454	3	2	446	22.3	51.4741528805598	78.9870846517198	94.279096074099	67.7848540106458	85.3473813933429	72.8798161617925	63.0872539155082
448	489.026938479779	223.452750617606	3	2	447	22.35	32.4332890461199	98.57464160304	103.773205624173	96.8341838660423	88.4344128778923	68.7985213116715	64.0908189537277
449	487.413475288056	227.922548465172	3	2	448	22.4	-32.2692638344597	89.3959569513203	95.0417934787653	126.931414881171	80.5566358585802	63.6463453545524	64.7075542445468
450	480.2818	230.4951	3	2	449	22.45	-142.633505761121	51.4510306965599	151.629566791725	116.075852312235	80.6595278360154	60.2587926256156	64.4580758388615
451	470.7855	230.4112	3	2	450	22.5	-189.925999999999	-1.678	189.933412437095	107.376578841686	79.2228665488032	65.5768091932637	63.7072678381329
452	472.7403	229.9881	3	2	451	22.55	39.0959999999995	-8.4620000000001	40.0012832294161	93.3284177065145	70.4981039814922	69.9441787732738	63.7061997044593
453	470.3481	231.8213	3	2	452	22.6	-47.8440000000001	36.6640000000001	60.276838271429	64.4848718059884	62.2089081758842	73.9417700748363	64.0552086418133
454	469.4141	232.637	3	2	453	22.65	-18.6799999999994	16.3139999999999	24.8009878029076	31.5143182164348	55.5354814417131	71.4830440234026	64.3687110974653
455	469.1273	232.4023	3	2	454	22.7	-5.73600000000056	-4.69400000000007	7.41183728909419	24.9203556507496	43.7226137225535	72.4639950440543	65.002230999215
456	470.2022	233.0482	3	2	455	22.75	21.4980000000003	12.9180000000002	25.0806444893272	17.0412375100824	43.8550947022151	73.9232619185386	64.7268898185579
457	469.8659	233.1507	3	2	456	22.8	-6.72599999999989	2.04999999999984	7.03147040098995	17.7425451769117	54.5409761532046	71.2970212379837	64.5335265719238
458	469.4235	234.0964	3	2	457	22.85	-8.84800000000041	18.9139999999998	20.8812475680932	22.9603556391185	59.4491272717803	69.8380487506795	66.1658558125404
459	468.065	233.6992	3	2	458	22.9	-27.1699999999998	-7.94399999999996	28.3075261370539	56.1958711879955	62.409452188225	69.3313075194488	63.3899265570833
460	467.4005	232.1616	3	2	459	22.95	-13.2899999999995	-30.752	33.5008896001283	84.1615966556597	64.2684622520933	64.1052963734359	61.9570181439827
461	467.1527	222.6019	3	2	460	23	-4.95600000000081	-191.194	191.258222233712	101.857017033478	68.623657288274	55.3790349480475	60.9801393989408
462	464.6793	215.688	3	2	461	23.05	-49.4679999999994	-138.278	146.860097739311	107.076359199538	72.0959384944751	55.6246766845073	60.3908686001123
463	463.1911	210.4265	3	2	462	23.1	-29.7640000000001	-105.23	109.358349457186	105.576568865068	77.4671893254747	54.0365913350098	59.9440647912352
464	461.1382	208.6418	3	2	463	23.15	-41.0580000000004	-35.6940000000003	54.4042369673545	81.0514433885526	83.1271335971845	54.7635157550612	58.2784116075996
465	460.8319	207.3783	3	2	464	23.2	-6.12599999999929	-25.2699999999999	26.0019379277773	60.0302803332904	84.4879790243183	55.966436400884	58.5863374451304
466	462.5106	204.3853	3	2	465	23.25	33.5739999999998	-59.8599999999999	68.6325948511345	53.0773616174712	66.9029751938799	55.3284488825876	59.2881568775039
467	462.4807	202.2978	3	2	466	23.3	-0.597999999999956	-41.7500000000001	41.7542824630002	59.1779079948308	56.7083772158099	56.1872369820552	59.6957856107998
468	464.7859	199.3658	3	2	467	23.35	46.1040000000003	-58.6399999999998	74.5937558780894	63.3993891835685	48.6240553982392	63.5331903134094	57.6163936024017
469	467.8235	196.4	3	2	468	23.4	60.752	-59.316	84.9069688541524	52.7545069992072	47.1175793218974	63.1335077596142	56.258320622853
470	470.0556	195.6477	3	2	469	23.45	44.6420000000001	-15.0460000000004	47.1093438714658	53.3864740983294	47.6644105496748	63.6552436623498	52.9681942775061
471	469.2948	195.769	3	2	470	23.5	-15.2160000000003	2.42600000000039	15.4081839293284	44.1707491790073	42.0332404769012	56.383469604618	49.1194348472024
472	467.2181	196.6237	3	2	471	23.55	-41.5340000000003	17.0940000000002	44.9141179586111	35.057250648964	40.2785354696354	50.8375584269509	50.02914998796
473	467.2054	198.0494	3	2	472	23.6	-0.253999999999905	28.5139999999996	28.5151312814789	31.9294319157811	49.5991913013441	45.946359507634	50.4325930678175
474	465.676	199.2863	3	2	473	23.65	-30.5880000000002	24.7380000000004	39.3394762039358	31.3119739545952	43.1398819220439	45.0737791917965	50.2953268475539
475	465.2879	200.8112	3	2	474	23.7	-7.76200000000017	30.498	31.4702502055514	27.1705968409413	42.8225083003812	44.7086798462066	51.5955953072329
476	465.3821	200.2024	3	2	475	23.75	1.88400000000001	-12.176	12.3208941233987	55.0276334236809	45.863964015356	44.6530518364693	52.8125520425493
477	466.3492	199.4746	3	2	476	23.8	19.3420000000003	-14.556	24.2072323903418	51.2225131951238	44.9667396380919	48.094549983616	55.9203702503914
478	470.0848	191.9621	3	2	477	23.85	74.7119999999995	-150.25	167.800314195177	53.7155846849814	43.2686636170288	45.3947384541239	58.590117631203
479	470.7332	192.7439	3	2	478	23.9	12.9680000000008	15.6360000000001	20.3138750611502	60.4159540761168	43.0299790616957	43.1853337262572	58.2816207884285
480	472.9133	193.0141	3	2	479	23.95	43.6019999999996	5.40400000000034	43.9356076548393	62.7628824352424	41.7529491427383	41.8310921815763	58.2560600823049
481	471.1353	191.5691	3	2	480	24	-35.5600000000004	-28.9000000000004	45.8227410790762	31.5096938103767	47.2728631960374	42.8598347463573	56.7232201596973
482	472.8869	191.1673	3	2	481	24.05	35.0320000000011	-8.0359999999996	35.9418741859696	34.8374449282676	55.9105644975967	44.4336232914127	55.8076037552226
483	472.3624	191.4071	3	2	482	24.1	-10.4900000000009	4.79600000000005	11.5343710708482	29.7903136004953	41.1902856069038	46.8285948006253	54.2806700827415
484	471.2252	192.8633	3	2	483	24.15	-22.7440000000001	29.1239999999999	36.9526306506046	34.1297723159579	43.2307855304704	45.8271379400467	55.5082097220961
485	470.6421	193.5942	3	2	484	24.2	-11.6619999999989	14.6179999999998	18.6999510159778	49.0582465599509	40.8396760627713	47.2247542135818	56.4218845006908
486	470.5288	196.9683	3	2	485	24.25	-2.26600000000076	67.482	67.5200346563892	50.8708774034308	39.8557054773587	50.296655202511	56.612067943289
487	472.5585	202.1115	3	2	486	24.3	40.5939999999998	102.864	110.584245405935	51.6241261326733	43.9005069447335	55.6535035187276	60.3681818529803
488	473.2681	202.8579	3	2	487	24.35	14.1920000000005	14.9279999999999	20.5975252882478	51.8890385250474	50.3885259842218	53.6470449489966	63.3044178406438
489	474.4446	204.5195	3	2	488	24.4	23.5299999999995	33.2319999999999	40.7188742968168	45.5816386387595	48.6242968183977	53.4297338172429	64.8630052178455
490	475.257	203.9343	3	2	489	24.45	16.2480000000005	-11.7039999999997	20.0245129778482	38.7427673295161	52.6965592844253	52.85687650226	66.1179043150996
491	473.8029	204.9938	3	2	490	24.5	-29.0819999999997	21.1899999999997	35.9830352249497	49.9061745650128	53.3204472089846	57.0629707147765	67.4914865977875
492	471.1243	207.7166	3	2	491	24.55	-53.5720000000003	54.4560000000001	76.3898888597179	45.6244675041222	55.3964425398586	60.7776490834944	69.2548320381399
493	467.8153	209.6267	3	2	492	24.6	-66.1800000000005	38.202	76.4145614657316	53.5040800438032	66.1038042910894	62.6149806578491	70.2197020626138
494	468.6756	209.1884	3	2	493	24.65	17.2059999999999	-8.76599999999996	19.3103389923635	61.0592557792097	63.6286821040154	65.9426402523956	70.692911396441
495	471.4216	208.0539	3	2	494	24.7	54.9200000000008	-22.6900000000001	59.4225756762536	72.0501177502012	64.8740769417487	68.1350891551751	71.1931814395961
496	473.0099	204.7255	3	2	495	24.75	31.7660000000001	-66.5679999999998	73.7589139019819	82.301434017166	74.2702359521944	68.5710840501086	72.4739501143055
497	477.7746	200.206	3	2	496	24.8	95.2940000000001	-90.3900000000004	131.344198714675	81.6328967039086	77.6547912222553	72.6418137223447	109.293470405894
498	479.9606	194.2084	3	2	497	24.85	43.7199999999996	-119.952	127.671142800556	76.2440738396941	74.8414353314763	81.2140972271636	133.223457734968
499	479.2266	194.5225	3	2	498	24.9	-14.6799999999996	6.28199999999993	15.9676524260765	87.4812161251792	83.2609836863935	86.5406767094338	163.88321955746
500	477.7864	195.2728	3	2	499	24.95	-28.8040000000001	15.0059999999996	32.4784613551811	83.2594646943094	83.573619025925	90.404716448623	202.404168040216
501	476.9897	201.721	3	2	500	25	-15.9339999999997	128.964	129.944625329407	67.3814366457866	83.8217208912327	92.1231384492176	202.257338564493
502	473.6635	206.116	3	2	501	25.05	-66.5240000000006	87.9000000000002	110.235441560326	84.8890706688785	89.8871849048307	94.0760407848671	202.356756174392
503	472.8614	208.3929	3	2	502	25.1	-16.0419999999999	45.5379999999997	48.2810025579416	90.9031642121559	96.3243901632379	93.6108093246022	203.165307616412
504	469.1202	211.9688	3	2	503	25.15	-74.8239999999998	71.5179999999998	103.505822541536	80.1622256572862	109.452671314852	95.5586848528352	205.463527007078
505	467.1706	214.4142	3	2	504	25.2	-38.9920000000006	48.9080000000001	62.5489290715681	96.5149051153521	115.935355955497	95.1616086656103	208.724812816835
506	464.7776	217.3815	3	2	505	25.25	-47.8599999999994	59.3459999999999	76.2399325550589	125.267343680689	109.976040946241	94.6512450261	210.415844685174
507	455.5043	219.8644	3	2	506	25.3	-185.466	49.658	191.998838850656	134.016271960826	110.497290347479	162.93343729306	209.184928495875
508	445.963167094292	220.945258505754	3	2	507	25.35	-190.822658114161	21.6171701150802	192.043195384627	140.967547698839	112.380183317728	212.799870520939	209.884193167981
509	438.600840651528	220.891433064031	3	2	508	25.4	-147.246528855279	-1.07650883446013	147.250463942221	139.789856235196	107.856386019277	274.336705297678	209.235795136068
510	433.7848	220.2011	3	2	509	25.45	-96.32081303056	-13.8066612806199	97.3053077616317	124.479675579606	106.749598305296	351.951459578172	209.067175628572
511	430.3954	219.2602	3	2	510	25.5	-67.7880000000005	-18.818	70.3514752368425	99.4930229547671	105.480769160967	347.45170641421	208.408225686908
512	424.7093	218.2658	3	2	511	25.55	-113.722	-19.8879999999997	115.447935572708	81.6965000777278	235.979689681289	343.93586326529	206.652419265725
513	421.3559	218.1472	3	2	512	25.6	-67.0679999999993	-2.3720000000003	67.109932260433	72.5316489117524	329.275350878641	343.715634574976	205.372861056971
514	418.4456	218.2814	3	2	513	25.65	-58.2060000000001	2.68399999999986	58.2678495570243	71.1716820867391	439.220739280503	344.984413761761	205.773264443035
515	416.695	216.3943	3	2	514	25.7	-35.0120000000004	-37.7420000000001	51.4810519317548	347.479703782973	587.967563200848	349.314536478495	204.782277570331
516	413.5226	216.2129	3	2	515	25.75	-63.4479999999996	-3.62799999999993	63.5516411117758	559.057678802514	584.92737188218	352.260605320239	203.96247455733
517	488.27738465932	212.450562875377	3	2	516	25.8	1495.0956931864	-75.24674249246	1496.98804405388	796.744978483278	577.3744361831	345.728043269405	200.78801169866
518	544.2951	207.344	3	2	517	25.85	1120.3543068136	-102.13125750754	1124.99980735814	1103.40347748994	575.051085832223	338.554289108799	198.302917789581
519	482.007793039512	204.900494388973	3	2	518	25.9	-1245.74613920976	-48.8701122205401	1246.70434796084	1098.68306167762	582.112441504245	331.930913562702	199.418232016225
520	402.7693	205.0714	3	2	519	25.95	-1584.76986079024	3.41811222054048	1584.77354696508	807.269168583227	591.879474651695	327.729634808522	202.471650039711
521	404.5004	206.068	3	2	520	26	34.6220000000005	19.932	39.9495620501657	591.044492861932	599.040441479511	324.693312924598	202.15257641889
522	406.2431	205.095	3	2	521	26.05	34.8540000000003	-19.4600000000003	39.9185785819088	367.479904525212	455.476396857521	319.228797746582	202.169394533772
523	408.3976	204.6815	3	2	522	26.1	43.0899999999997	-8.26999999999998	43.8764287516654	80.355471813448	347.833227338957	317.134912789341	203.988856676553
524	414.8386	204.4826	3	2	523	26.15	128.819999999999	-3.97800000000018	128.881406277243	99.3978212814006	224.641087844901	315.987844033235	204.768262822226
525	422.2194	205.5499	3	2	524	26.2	147.616	21.3460000000003	149.151383406257	103.683625131815	67.4917064161963	314.402946475051	206.31121483474
526	428.8349	204.1691	3	2	525	26.25	132.31	-27.6160000000004	135.161309389929	104.621961815981	64.4592539670166	313.27370408856	208.490724872648
527	430.9025	206.4349	3	2	526	26.3	41.3519999999994	45.3160000000003	61.3475978339819	81.8022711645896	61.0831593100646	238.642586104261	NA
528	433.3307	206.4033	3	2	527	26.35	48.5640000000001	-0.631999999999948	48.5681121724945	54.6279410189446	59.2187397464581	183.805965058222	NA
529	433.9498	205.9995	3	2	528	26.4	12.3820000000001	-8.07599999999979	14.7829530202865	29.5206866526326	49.8632465622242	124.499758734772	NA
530	433.5251	206.5099	3	2	529	26.45	-8.49399999999946	10.2079999999995	13.2797326780316	18.4826934883141	36.9264182984066	52.9918405012493	NA
531	433.0442	206.4915	3	2	530	26.5	-9.61800000000039	-0.367999999999711	9.62503755836866	13.8155176769352	27.5069666976095	56.8534464235695	NA
532	432.9034	206.7653	3	2	531	26.55	-2.81600000000026	5.47599999999989	6.15763201238919	17.9242219598589	21.8087753509998	60.4029258022545	NA
533	431.784	207.3472	3	2	532	26.6	-22.3879999999997	11.6379999999998	25.2322331156	19.2248955778686	19.7787027774881	64.2620787781311	NA
534	432.3035	205.659	3	2	533	26.65	10.3899999999999	-33.7639999999999	35.3264744349049	25.4932467425864	24.3584296246431	64.5521118826907	NA
535	432.07	206.6202	3	2	534	26.7	-4.66999999999985	19.2240000000004	19.7831007680801	25.1348572136856	38.4919745863024	63.3078931909844	NA
536	433.9228	205.7468	3	2	535	26.75	37.056	-17.4680000000001	40.9667933819576	25.7418878780409	49.2476388801224	64.7208444250568	NA
537	434.1348	205.7988	3	2	536	26.8	4.23999999999978	1.03999999999985	4.36568436788527	30.7926372894274	59.7226922944443	NA	NA
538	435.5026	205.4428	3	2	537	26.85	27.3559999999998	-7.11999999999989	28.2673864373767	57.7590535947362	69.3054178098042	NA	NA
539	436.3079	202.5228	3	2	538	26.9	16.1060000000009	-58.4000000000003	60.5802214918373	73.0020310176585	79.2409772031572	NA	NA
540	439.1736	195.3428	3	2	539	26.95	57.3140000000001	-143.6	154.615182294624	94.3105273752031	89.6893680835622	NA	NA
541	442.258	190.3613	3	2	540	27	61.6879999999992	-99.6300000000002	117.181680496569	112.868947741567	101.934722152504	NA	NA
542	445.8879	186.169	3	2	541	27.05	72.5980000000004	-83.8459999999998	110.908166155608	127.689317116887	NA	NA	NA
543	450.2816	182.0056	3	2	542	27.1	87.8740000000005	-83.2680000000005	121.059488269198	121.619682572388	NA	NA	NA
544	454.111	176.4663	3	2	543	27.15	76.5879999999993	-110.786	134.682068368435	130.86741328735	NA	NA	NA
545	458.1434	171.7392	3	2	544	27.2	80.6479999999999	-94.5419999999996	124.26700957213	NA	NA	NA	NA
546	463.1835	165.3078	3	2	545	27.25	100.802	-128.628	163.420334071376	NA	NA	NA	NA
547	NA	NA	3	2	546	27.3	NA	NA	NA	NA	NA	NA	NA
548	NA	NA	3	2	547	27.35	NA	NA	NA	NA	NA	NA	NA
549	NA	NA	3	2	548	27.4	NA	NA	NA	NA	NA	NA	NA
550	NA	NA	3	2	549	27.45	NA	NA	NA	NA	NA	NA	NA
551	NA	NA	3	2	550	27.5	NA	NA	NA	NA	NA	NA	NA
552	NA	NA	3	2	551	27.55	NA	NA	NA	NA	NA	NA	NA
553	NA	NA	3	2	552	27.6	NA	NA	NA	NA	NA	NA	NA
554	NA	NA	3	2	553	27.65	NA	NA	NA	NA	NA	NA	NA
555	NA	NA	3	2	554	27.7	NA	NA	NA	NA	NA	NA	NA
556	NA	NA	3	2	555	27.75	NA	NA	NA	NA	NA	NA	NA
557	NA	NA	3	2	556	27.8	NA	NA	NA	NA	NA	NA	NA
558	NA	NA	3	2	557	27.85	NA	NA	NA	NA	NA	NA	NA
559	NA	NA	3	2	558	27.9	NA	NA	NA	NA	NA	NA	NA
560	NA	NA	3	2	559	27.95	NA	NA	NA	NA	NA	NA	NA
561	NA	NA	3	2	560	28	NA	NA	NA	NA	NA	NA	NA
562	NA	NA	3	2	561	28.05	NA	NA	NA	NA	NA	NA	NA
563	NA	NA	3	2	562	28.1	NA	NA	NA	NA	NA	NA	NA
564	NA	NA	3	2	563	28.15	NA	NA	NA	NA	NA	NA	NA
565	NA	NA	3	2	564	28.2	NA	NA	NA	NA	NA	NA	NA
566	NA	NA	3	2	565	28.25	NA	NA	NA	NA	NA	NA	NA
567	NA	NA	3	2	566	28.3	NA	NA	NA	NA	NA	NA	NA
568	NA	NA	3	2	567	28.35	NA	NA	NA	NA	NA	NA	NA
569	NA	NA	3	2	568	28.4	NA	NA	NA	NA	NA	NA	NA
570	NA	NA	3	2	569	28.45	NA	NA	NA	NA	NA	NA	NA
571	NA	NA	3	2	570	28.5	NA	NA	NA	NA	NA	NA	NA
572	NA	NA	3	2	571	28.55	NA	NA	NA	NA	NA	NA	NA
573	NA	NA	3	2	572	28.6	NA	NA	NA	NA	NA	NA	NA
574	NA	NA	3	2	573	28.65	NA	NA	NA	NA	NA	NA	NA
575	NA	NA	3	2	574	28.7	NA	NA	NA	NA	NA	NA	NA
576	NA	NA	3	2	575	28.75	NA	NA	NA	NA	NA	NA	NA
577	NA	NA	3	2	576	28.8	NA	NA	NA	NA	NA	NA	NA
578	NA	NA	3	2	577	28.85	NA	NA	NA	NA	NA	NA	NA
579	NA	NA	3	2	578	28.9	NA	NA	NA	NA	NA	NA	NA
580	NA	NA	3	2	579	28.95	NA	NA	NA	NA	NA	NA	NA
581	NA	NA	3	2	580	29	NA	NA	NA	NA	NA	NA	NA
582	NA	NA	3	2	581	29.05	NA	NA	NA	NA	NA	NA	NA
583	NA	NA	3	2	582	29.1	NA	NA	NA	NA	NA	NA	NA
584	NA	NA	3	2	583	29.15	NA	NA	NA	NA	NA	NA	NA
585	NA	NA	3	2	584	29.2	NA	NA	NA	NA	NA	NA	NA
586	NA	NA	3	2	585	29.25	NA	NA	NA	NA	NA	NA	NA
587	NA	NA	3	2	586	29.3	NA	NA	NA	NA	NA	NA	NA
588	NA	NA	3	2	587	29.35	NA	NA	NA	NA	NA	NA	NA
589	NA	NA	3	2	588	29.4	NA	NA	NA	NA	NA	NA	NA
590	NA	NA	3	2	589	29.45	NA	NA	NA	NA	NA	NA	NA
591	NA	NA	3	2	590	29.5	NA	NA	NA	NA	NA	NA	NA
592	NA	NA	3	2	591	29.55	NA	NA	NA	NA	NA	NA	NA
593	NA	NA	3	2	592	29.6	NA	NA	NA	NA	NA	NA	NA
594	NA	NA	3	2	593	29.65	NA	NA	NA	NA	NA	NA	NA
595	NA	NA	3	2	594	29.7	NA	NA	NA	NA	NA	NA	NA
596	NA	NA	3	2	595	29.75	NA	NA	NA	NA	NA	NA	NA
597	NA	NA	3	2	596	29.8	NA	NA	NA	NA	NA	NA	NA
598	NA	NA	3	2	597	29.85	NA	NA	NA	NA	NA	NA	NA
599	NA	NA	3	2	598	29.9	NA	NA	NA	NA	NA	NA	NA
600	NA	NA	3	2	599	29.95	NA	NA	NA	NA	NA	NA	NA
601	NA	NA	3	2	600	30	NA	NA	NA	NA	NA	NA	NA
