# Supplementary material for: An automated feeding system for the African killifish reveals the impact of diet on lifespan and allows scalable assessment of associative learning
Source: eLife. 2022 Nov 10;11:e69008. doi: 10.7554/eLife.69008 (PMC9788828; doi:10.7554/eLife.69008)
Supplement: Figure 6—source data 3. [file elife-69008-fig6-data3.zip › Filtered and Interpolated Trajectories with Kinematics/t16_REC004 DLC_likelihood-euclidean-filtered_splines-interpolated_kinematics_02_resnet50_TrainAllTheThingsJun28shuffle1_1030000.csv]

	x2	y2	fishnum	recording_num	bodyparts_coords	seconds	velocity_x	velocity_y	velocity_xy	velocity_xy_5frame	velocity_xy_10frame	velocity_xy_20frame	velocity_xy_40frame
1	363.4062	338.0967	16	4	0	0	0	0	0	NA	NA	NA	NA
2	362.7166	338.7998	16	4	1	0.05	-13.7919999999997	14.0620000000001	19.6966775878572	NA	NA	NA	NA
3	362.9952	338.985	16	4	2	0.1	5.57199999999966	3.70400000000018	6.69079965325502	8.97072595142205	NA	NA	NA
4	362.8712	339.5884	16	4	3	0.15	-2.48000000000047	12.0679999999993	12.3201876609078	12.1859246824494	NA	NA	NA
5	362.7098	339.8499	16	4	4	0.2	-3.22800000000029	5.23000000000025	6.14596485509025	13.542520901598	13.9731828224377	NA	NA
6	362.3795	339.1171	16	4	5	0.25	-6.60599999999931	-14.6559999999999	16.0759936551365	16.3801691083021	14.8702678128372	NA	NA
7	361.7486	340.2811	16	4	6	0.3	-12.6179999999999	23.2799999999997	26.4796586836006	17.2574411397499	14.6142449647609	NA	NA
8	360.799	339.8474	16	4	7	0.35	-18.9920000000006	-8.67399999999975	20.8790406867753	18.9756396934534	14.8972492183992	NA	NA
9	361.1178	340.6195	16	4	8	0.4	6.3760000000002	15.4420000000005	16.7065478181465	17.5546109432251	15.1330599383183	NA	NA
10	361.6086	341.1691	16	4	9	0.45	9.81600000000071	10.992	14.7369576236078	15.6859690279237	16.3012915881045	13.3745977549007	NA
11	361.5185	340.7297	16	4	10	0.5	-1.80200000000013	-8.78800000000069	8.97084990399531	13.4143293284962	15.1939665873149	13.7018423270481	NA
12	361.6999	341.5671	16	4	11	0.55	3.62799999999993	16.748	17.1364491070934	13.0086787368867	14.3458794037556	13.3547538043613	NA
13	361.4796	341.1451	16	4	12	0.6	-4.40600000000018	-8.43999999999937	9.520842189638	13.6269434827556	13.6117092675774	14.3617922353591	NA
14	360.7625	341.3013	16	4	13	0.65	-14.3420000000003	3.12400000000025	14.6782948600991	12.8333222314046	13.1709283979993	14.9351964767522	NA
15	361.4377	340.7193	16	4	14	0.7	13.5040000000004	-11.640000000001	17.8282813529525	13.0057897795875	12.7760126873636	16.6408730599705	NA
16	361.2446	340.5603	16	4	15	0.75	-3.86200000000031	-3.17999999999984	5.00274364724012	13.8090892066585	12.533416841259	17.4725816437779	NA
17	361.1707	341.4572	16	4	16	0.8	-1.47799999999961	17.9380000000003	17.9987868480076	13.3331780591119	12.0952626439617	16.8294113490223	NA
18	360.6507	341.8905	16	4	17	0.85	-10.4000000000008	8.66599999999949	13.5373393249932	11.9250818919715	13.826335252319	16.1812439151924	NA
19	361.1718	342.217	16	4	18	0.9	10.4220000000009	6.5300000000002	12.2987391223662	12.2335114511135	14.7373330151862	16.1459403739296	NA
20	360.7882	341.8378	16	4	19	0.95	-7.67200000000003	-7.58399999999938	10.7878005172505	11.1847355083358	16.9804545318364	16.405929655981	16.1174222216666
21	360.6272	342.1227	16	4	20	1	-3.22000000000003	5.69799999999987	6.54489144294989	13.8435812979794	19.7511967002409	16.8165013615717	16.3117176475005
22	360.5907	342.7594	16	4	21	1.05	-0.729999999999791	12.7340000000004	12.7549071341194	16.1414879712605	19.312943294289	16.9223555601357	15.8880779751241
23	359.3199	343.1894	16	4	22	1.1	-25.4160000000002	8.599999999999	26.8315682732112	22.0358271717012	18.7507785628075	17.2000837604963	16.7602601243456
24	358.2965	343.7955	16	4	23	1.15	-20.4680000000008	12.1220000000005	23.7882724887715	27.2688819493684	19.1209523498598	16.6993115704498	17.0483207669097
25	357.5179	345.6518	16	4	24	1.2	-15.5719999999997	37.1259999999995	40.2594965194543	27.4411510802421	20.0358466245983	17.0797801585531	17.5163057219793
26	356.9264	347.1766	16	4	25	1.25	-11.8299999999999	30.4960000000005	32.7101653312855	23.6579758276356	21.0995858818844	16.9443007277825	17.3622066069921
27	356.4992	347.7067	16	4	26	1.3	-8.54400000000055	10.6020000000001	13.6162527884882	22.1004167284592	21.7494484763098	16.3768707687084	17.8113783288622
28	356.8535	347.5303	16	4	27	1.35	7.08600000000047	-3.52800000000002	7.91569201017869	18.0358660774954	20.5738322686736	17.4285618402463	18.0525984496547
29	356.5385	348.2657	16	4	28	1.4	-6.29999999999995	14.7079999999994	16.0004769928894	14.9302898144005	18.6612901257133	18.6947937175929	18.0276969723433
30	356.2913	347.3	16	4	29	1.45	-4.94400000000041	-19.3139999999994	19.9367432646353	16.0577458723774	17.1791057852697	18.8602466884325	18.4684649820962
31	355.5453	346.8739	16	4	30	1.5	-14.9199999999996	-8.52200000000039	17.182284015811	17.4896887097115	14.1374047553241	18.9215929679529	18.4134851179155
32	354.6956	347.3264	16	4	31	1.55	-16.9939999999997	9.04999999999973	19.2535330783725	15.2221635229675	13.4407982431278	18.4214021458869	18.3768397514359
33	354.5338	348.0626	16	4	32	1.6	-3.23600000000056	14.7239999999999	15.0754061968493	16.3223454930441	16.106345117685	19.1587280133321	18.4716413521738
34	354.5974	347.8383	16	4	33	1.65	1.27200000000016	-4.48599999999942	4.66285105916919	13.3445196962476	18.268635085326	19.1614450570671	18.6478217624542
35	353.6631	348.7013	16	4	34	1.7	-18.6860000000001	17.26	25.4376531150184	10.8238506138781	17.6846467522667	18.3917383839882	18.9192612914054
36	353.7199	348.6017	16	4	35	1.75	1.13600000000019	-1.99200000000019	2.29315503182868	14.7230015256585	16.7436000540214	17.2518315702063	19.2360612581689
37	353.4167	348.4652	16	4	36	1.8	-6.06400000000008	-2.73000000000025	6.65018766652508	21.3151066476846	15.093355815464	18.7933453087021	19.4363201333276
38	354.1802	346.9144	16	4	37	1.85	15.2700000000004	-31.0159999999996	34.5711607557512	19.0469480114894	17.7436237579906	19.923952984117	19.1950559097451
39	352.8865	348.2801	16	4	38	1.9	-25.874	27.3140000000001	37.6233766692997	20.1426804117952	19.6615999884209	19.909453570757	19.328447908481
40	352.1823	348.25	16	4	39	1.95	-14.0840000000003	-0.602000000000089	14.0968599340423	19.3628610170498	19.6043709827066	20.5310003082113	19.2909717201527
41	352.354	348.5986	16	4	40	2	3.43399999999974	6.97199999999953	7.77181703335788	20.7642459903227	20.3662583850885	20.0104688742593	19.5854141811399
42	352.4223	348.4792	16	4	41	2.05	1.36600000000044	-2.38799999999969	2.75109069279799	18.0080933291572	24.1458923742764	19.8313239427361	19.475825669651
43	350.4853	347.7243	16	4	42	2.1	-38.7400000000002	-15.0979999999993	41.5780856221158	20.1617939539239	23.741560850549	19.7431989438513	18.953365059187
44	349.3341	348.034	16	4	43	2.15	-23.0240000000003	6.19399999999928	23.8426133634719	20.5898363583817	21.5502720561879	20.5963319544586	18.7156788381106
45	349.664	346.8353	16	4	44	2.2	6.59800000000018	-23.9739999999995	24.8653630578759	28.9289237315029	23.3773538641559	20.7587424242577	17.7353998207256
46	349.6628	347.3309	16	4	45	2.25	-0.0239999999996598	9.91199999999935	9.91202905564684	26.7188757107752	23.2773376944971	21.5278217885553	17.2262069455431
47	347.4406	347.3072	16	4	46	2.3	-44.4439999999997	-0.473999999999251	44.4465275584041	25.0924507832186	24.5692920700082	22.4957694979468	16.996067619986
48	345.9859	346.8449	16	4	47	2.35	-29.0940000000001	-9.24600000000055	30.5278455184773	26.592913774388	21.7427741297121	20.9615499792439	16.9793809004954
49	346.6159	347.3141	16	4	48	2.4	12.5999999999999	9.38400000000001	15.7104887256889	25.9648390306125	21.5310639204962	19.9621020993691	16.9675679098552
50	345.4942	346.1475	16	4	49	2.45	-22.4340000000007	-23.3320000000003	32.367678013723	20.2096604085135	21.9131138658087	19.721696751873	16.7849687267885
51	345.5269	345.8105	16	4	50	2.5	0.654000000000678	-6.73999999999978	6.77165533676943	16.7666725486489	22.6893851920221	20.2492353943269	16.6208257980194
52	346.2333	345.4715	16	4	51	2.55	14.1279999999995	-6.77999999999997	15.6706344479088	17.9696770577739	20.8456466216173	20.5302491934152	16.536322411558
53	345.5721	345.3947	16	4	52	2.6	-13.2240000000002	-1.53599999999983	13.3129062191545	17.2333139572293	18.1815391079388	18.748002105042	16.3706118585661
54	344.4873	345.3381	16	4	53	2.65	-21.6959999999995	-1.13200000000006	21.7255112713137	19.4139313534317	18.3739321425502	18.2699126191541	16.5601119503982
55	343.0564	345.2395	16	4	54	2.7	-28.6180000000002	-1.97199999999953	28.6858625110002	21.4816328347212	16.06603963959	17.0790612574631	16.3437392372927
56	342.3964	345.8272	16	4	55	2.75	-13.1999999999994	11.7539999999997	17.6747423177815	19.5964056672287	17.2211330941567	17.20058232088	16.3263936705146
57	343.1653	344.7784	16	4	56	2.8	15.3779999999995	-20.9760000000006	26.0091418543559	18.7781872273266	16.4912063168222	15.1987899312699	16.4398252673964
58	342.9778	344.7273	16	4	57	2.85	-3.75	-1.02199999999925	3.88677038169204	14.8987653219506	15.753230080372	14.0348088168739	16.0102011834798
59	343.6106	345.3413	16	4	58	2.9	12.6559999999995	12.2799999999995	17.6344190718032	15.0283348348816	15.008761317812	14.0256822489534	15.6827270749301
60	343.4514	344.905	16	4	59	2.95	-3.18399999999997	-8.72600000000034	9.28875298412041	11.5007797989233	12.2450086491175	13.0389371453657	15.5153195828056
61	342.7477	344.3184	16	4	60	3	-14.0739999999994	-11.7319999999995	18.3225898824367	11.9100544935153	11.7117794497378	13.2311827217795	15.6401612748379
62	342.4481	344.6107	16	4	61	3.05	-5.99199999999996	5.84600000000023	8.37136667456409	11.2393354082974	9.55193324092251	13.2413208803799	15.9932236601112
63	342.7186	344.4889	16	4	62	3.1	5.4099999999994	-2.43600000000015	5.93314385465195	9.59125197628448	9.88807852580903	12.9980247732808	15.4535379299943
64	342.0181	344.6273	16	4	63	3.15	-14.0099999999995	2.7679999999998	14.2808236457141	8.39522406459393	9.67743235535649	12.5238919463379	15.1345497918295
65	342.0685	344.6129	16	4	64	3.2	1.00799999999936	-0.287999999999329	1.04833582405559	7.60308668292175	10.0118346511414	11.9287360503278	14.9361334400823
66	342.4969	344.1687	16	4	65	3.25	8.56800000000021	-8.88400000000047	12.342450323984	7.86610255810281	9.24123234940234	11.124965552474	15.2698427845411
67	342.2787	344.1367	16	4	66	3.3	-4.36399999999935	-0.639999999999645	4.41067976620315	8.11552930241555	9.99143544393764	10.3838810368459	14.4037517533223
68	342.2479	344.4978	16	4	67	3.35	-0.615999999999985	7.2219999999993	7.24822323055725	10.4324173259984	10.2428194661896	11.0588523877156	13.6821699458248
69	341.8512	343.8304	16	4	68	3.4	-7.9340000000002	-13.3479999999997	15.5279573672778	10.0872406342107	10.0390225748637	11.4033520504911	13.7883709978739
70	341.2998	344.1385	16	4	69	3.45	-11.028	6.16200000000049	12.6327759419696	12.3797842049535	11.6124634515381	11.3089424137382	13.6448668290771
71	341.403	344.6592	16	4	70	3.5	2.06400000000031	10.4139999999995	10.6165668650459	12.6195363742763	10.5381516552102	11.031087155349	13.9486217118941
72	341.0042	343.973	16	4	71	3.55	-7.97599999999989	-13.7239999999997	15.8733976199171	11.9625158473119	11.2158288327693	11.4561981268073	13.9383954980464
73	341.4256	343.9447	16	4	72	3.6	8.42799999999897	-0.566000000000031	8.44698407717114	12.7925095770778	12.2296262496222	12.1590737549465	13.790358082779
74	341.6144	343.3624	16	4	73	3.65	3.77600000000029	-11.6460000000006	12.2428547324559	10.9890626762097	13.1292717456257	11.9991869645048	13.7351904563335
75	340.8589	343.7276	16	4	74	3.7	-15.1099999999997	7.30400000000031	16.782744590799	10.0518734605851	12.606050176335	12.7932056227015	13.3165567115413
76	340.8154	343.7947	16	4	75	3.75	-0.869999999999891	1.34199999999964	1.5993323607052	11.8397161249682	12.8209419612956	13.3391032482023	13.2508201417339
77	340.7792	343.2365	16	4	76	3.8	-0.72400000000016	-11.164	11.1874515417945	14.2960276439394	12.920960809677	13.6087135753748	12.9400669111197
78	340.8626	342.3712	16	4	77	3.85	1.66799999999967	-17.3059999999998	17.3861973990862	12.4195907755922	14.0753280437035	13.3295310747757	13.2494896614596
79	340.4962	343.5414	16	4	78	3.9	-7.32799999999997	23.4040000000005	24.5244123273122	14.6528212463816	13.9593513541459	13.5510597467944	13.0926890375124
80	340.7719	343.2946	16	4	79	3.95	5.51400000000058	-4.93600000000015	7.40056024906276	15.7900481587688	13.9739477938648	14.2507965127885	12.9984243447794
81	340.1353	343.2484	16	4	80	4	-12.7320000000009	-0.923999999999978	12.7654847146523	16.3109399624388	16.1400548411943	14.6660607020086	12.7893881954739
82	340.7154	342.6358	16	4	81	4.05	11.6020000000003	-12.2519999999997	16.8735861037303	13.6226750643525	16.0015983179802	14.6354701157129	12.9326781342953
83	339.7185	342.7083	16	4	82	4.1	-19.9379999999996	1.44999999999982	19.9906564174363	15.5283048121375	14.4294358999292	14.5826913922772	12.9921680224293
84	339.765	342.1561	16	4	83	4.15	0.929999999999609	-11.0440000000006	11.0830878368806	17.6272884360071	13.9728477479631	14.9464889663292	12.8903724398574
85	340.6054	342.0552	16	4	84	4.2	16.8079999999998	-2.01799999999935	16.9287089879881	16.2131484771916	15.8955428492419	14.7043773727547	13.3305925087605
86	339.5047	342.4308	16	4	85	4.25	-22.0139999999992	7.51199999999926	23.260402834	12.5479318374196	16.5111794427216	15.3766747309937	13.4478514738772
87	339.8051	342.0435	16	4	86	4.3	6.00799999999936	-7.74599999999964	9.80288630965323	14.3230204315737	16.3499794217488	15.4962527853935	13.7004399950447
88	339.7625	342.115	16	4	87	4.35	-0.851999999999862	1.43000000000029	1.66457321857604	16.2627808863463	15.0900547408509	15.4401269352035	13.9743181483342
89	338.7902	341.8903	16	4	88	4.4	-19.4459999999992	-4.49399999999969	19.9585308076513	15.3950704494361	15.9336265785125	14.7820260245338	13.8903736019595
90	340.0769	341.5483	16	4	89	4.45	25.7339999999999	-6.84000000000083	26.6275112618511	16.486810366306	15.4348069516446	14.6879062758206	14.1841841751964
91	339.2261	341.9621	16	4	90	4.5	-17.016000000001	8.27600000000075	18.9218506494488	17.6321776442823	14.6132946207932	14.5476892355987	14.1480045668456
92	338.6921	341.417	16	4	91	4.55	-10.6799999999998	-10.902000000001	15.2615858940025	17.5442327254512	14.9909072528068	14.4091581417834	14.0329334680662
93	338.5156	341.7417	16	4	92	4.6	-3.52999999999952	6.49400000000014	7.39140960845754	14.6068330169429	16.4508179704778	13.8252622899122	13.8995908165172
94	339.4886	341.666	16	4	93	4.65	19.4600000000003	-1.51399999999967	19.518806213496	13.8315187921502	15.5912043011045	13.7815579152099	14.3323337685868
95	339.6217	341.084	16	4	94	4.7	2.66199999999913	-11.6399999999999	11.9405127193095	13.4950041393077	13.4802697023993	13.8679793948194	14.2545611456014
96	339.0267	341.5443	16	4	95	4.75	-11.8999999999994	9.20600000000036	15.0452795254855	15.2694582966733	12.5841990284759	13.5565996995521	15.3369136330369
97	339.6977	341.6479	16	4	96	4.8	13.4199999999998	2.07199999999943	13.5790126297899	13.6381758767578	12.4683368618179	13.7921664147146	15.1290063978433
98	338.9438	341.3431	16	4	97	4.85	-15.0779999999997	-6.096	16.2636803952855	12.3537063878557	12.5604698389734	14.6191052218926	15.2713437505095
99	338.4418	341.0771	16	4	98	4.9	-10.0400000000002	-5.32000000000039	11.3623941139184	11.3368792648015	11.6294892519073	14.2296874571247	15.0780097756282
100	338.6967	340.9715	16	4	99	4.95	5.09800000000041	-2.11199999999963	5.51816527479946	11.4416695843282	12.3011518379943	14.1175718376044	15.8471443754898
101	338.5728	341.4539	16	4	100	5	-2.47800000000097	9.64799999999968	9.96114391021426	9.85148138127355	12.4999047783111	13.6299484316825	15.6914241554645
102	338.4022	340.7697	16	4	101	5.05	-3.41199999999958	-13.6839999999995	14.1029642274234	9.62080262705678	12.5934255766223	13.4303968204195	15.4492912779244
103	338.5047	341.1725	16	4	102	5.1	2.05000000000041	8.05600000000027	8.31273938001222	12.2485972881328	12.7873924733075	13.2164902407573	15.0686376396836
104	337.9956	341.1354	16	4	103	5.15	-10.1819999999998	-0.742000000000189	10.2090003428346	13.6629302918206	12.8681706131449	13.7181785708444	15.111674521084
105	337.4314	340.3925	16	4	104	5.2	-11.2840000000006	-14.8580000000004	18.6571385801796	13.7451815689165	14.7548739728096	13.8047449184481	15.0552369928235
106	338.283	340.3842	16	4	105	5.25	17.0320000000004	-0.165999999999258	17.0328089286533	15.7233035653415	14.6756978348892	15.29715253508	14.8951647495353
107	337.5575	340.3667	16	4	106	5.3	-14.5100000000002	-0.350000000000819	14.5142206129026	16.115538599233	14.3924567790211	14.761760010293	14.8481721338977
108	337.2686	341.2298	16	4	107	5.35	-5.77800000000025	17.2620000000006	18.2033493621373	17.2611506574863	13.8725106425411	15.1025605658156	15.0136411803615
109	336.7308	340.9451	16	4	108	5.4	-10.7560000000001	-5.69399999999973	12.1701755122923	15.6884653779578	15.8068678897816	15.3739935267225	15.0259923437627
110	335.5249	341.1251	16	4	109	5.45	-24.1179999999997	3.599999999999	24.3851988714462	15.0397319891258	15.3083379989019	17.0063824751589	14.9028465813265
111	335.9594	340.9788	16	4	110	5.5	8.69000000000028	-2.92599999999993	9.16938253101072	12.0217177197408	18.0944002918489	16.8351590753303	15.1994150125201
112	336.2487	341.4624	16	4	111	5.55	5.78599999999938	9.67200000000048	11.2705536687424	15.4981971803301	16.9300944439637	16.4894244140654	15.2849637936287
113	336.3609	341.3545	16	4	112	5.6	2.2440000000006	-2.15800000000058	3.11327801521245	13.3555253403175	17.4177286583236	16.312012989455	15.5496779889008
114	334.8917	341.5121	16	4	113	5.65	-29.384	3.15200000000004	29.552572815239	20.50033520574	17.8798164403002	16.4417911269582	15.3378164399124
115	334.2083	341.4959	16	4	114	5.7	-13.6680000000001	-0.323999999999387	13.671839671383	18.8204568988016	19.2578909775082	16.2424945908276	15.2195919812322
116	332.1967	342.4919	16	4	115	5.75	-40.2319999999997	19.9199999999996	44.8934318581233	22.8137395969064	18.9946203157714	16.2337297995185	14.948815415357
117	332.0805	342.4076	16	4	116	5.8	-2.32400000000098	-1.68599999999969	2.87116213405017	20.2614357002702	18.5863920491098	15.9041778530808	14.6722632471814
118	331.9651	343.5558	16	4	117	5.85	-2.30799999999931	22.9639999999995	23.0796915057367	25.160256614699	18.7515153363689	15.4081771388304	14.3372305308955
119	331.1989	343.2126	16	4	118	5.9	-15.3240000000005	-6.86399999999935	16.7910533320577	17.4889054258029	17.0767143641348	15.8222972304007	14.3178409823886
120	329.3633	342.6909	16	4	119	5.95	-36.712	-10.4340000000002	38.1659442435269	18.3523271994179	17.1766511827534	15.6881213250485	14.6031257487782
121	329.368	343.0177	16	4	120	6	0.0940000000002783	6.53599999999983	6.53667591364279	14.6892910758314	14.3730593071882	16.7688815933577	14.794062709334
122	329.0631	343.208	16	4	121	6.05	-6.0979999999995	3.80600000000072	7.18827100212557	13.8919930279995	14.8782612621979	17.1395307668379	14.8769346106343
123	329.2321	343.0401	16	4	122	6.1	3.37999999999965	-3.35800000000063	4.7645108878039	9.19304575080778	13.3986256193371	17.8828657370443	14.8164116878458
124	328.6049	343.1686	16	4	123	6.15	-12.5440000000003	2.57000000000062	12.8045630928982	11.2572131885735	13.7647780205013	16.9574543089803	15.0575159651326
125	327.9198	343.4308	16	4	124	6.2	-13.7019999999995	5.24399999999901	14.6712078575684	11.4041953249778	12.1183516725888	16.6344390440163	15.2619907816605
126	327.0887	343.5712	16	4	125	6.25	-16.6219999999998	2.80799999999999	16.8575131024714	12.1079601628428	14.5431428709439	14.6004782956341	15.4221909036541
127	326.9448	343.2021	16	4	126	6.3	-2.87800000000061	-7.38200000000006	7.92318168414712	13.6375630130031	15.692669484566	14.5827664840697	15.3910673659882
128	326.5641	343.039	16	4	127	6.35	-7.61399999999981	-3.26199999999972	8.28333507712897	15.0436575943698	17.0142161377196	13.5719004959755	15.1790256241913
129	327.5835	343.1202	16	4	128	6.4	20.3880000000004	1.62400000000048	20.4525773436997	17.8290725533143	16.8381942538258	13.2616884380547	15.1975595300069
130	326.8724	342.3006	16	4	129	6.45	-14.2219999999998	-16.3920000000007	21.701680764402	19.9811436441543	16.0922269052791	12.1998690223976	14.9649470147131
131	325.6087	343.1794	16	4	130	6.5	-25.2740000000006	17.5760000000002	30.7845878971936	21.9204721125964	14.8278972840799	12.7529663433376	14.8757854770352
132	326.5331	343.0446	16	4	131	6.55	18.4879999999998	-2.69599999999969	18.683537138347	20.0388254946485	14.2872717059416	13.2644448072032	15.0205815021583
133	325.8432	343.621	16	4	132	6.6	-13.7979999999993	11.5279999999996	17.9799774193399	17.1407962161885	13.7451753726138	13.3208103862366	15.2610575786954
134	326.0793	343.1218	16	4	133	6.65	4.7219999999993	-9.98399999999947	11.0443442539602	11.8267220148456	12.7585988556081	13.6732408033071	14.670948890353
135	326.1119	342.7627	16	4	134	6.7	0.652000000000044	-7.18200000000024	7.21153437210165	8.59339976772887	12.2813863722063	14.2814869724934	14.5607546472665
136	325.9278	342.8652	16	4	135	6.75	-3.68200000000002	2.05000000000041	4.21421689047939	5.56987863263124	10.9627898157313	14.6106520077897	13.626069123928
137	325.8151	342.9212	16	4	136	6.8	-2.25400000000036	1.11999999999966	2.5169259027633	5.47837221656769	10.8362201298403	14.8779568788956	13.6748880079555
138	325.6953	342.9995	16	4	137	6.85	-2.39599999999996	1.56600000000026	2.8623717438517	7.42197652822416	9.62740463475359	14.9498741095522	14.1060165476438
139	325.4355	343.4607	16	4	138	6.9	-5.19599999999969	9.22399999999925	10.5868121736424	10.098857616617	10.5082873527883	14.572821829613	14.1588940252865
140	324.6434	343.1622	16	4	139	6.95	-15.8420000000001	-5.9699999999998	16.929555930384	13.0790404919517	12.4707470397076	14.2417727043777	13.3303169127786
141	324.636	342.2823	16	4	140	7	-0.147999999999229	-17.5979999999993	17.5986223324434	13.6849306368759	14.3934067314994	12.9826893607127	13.864581441163
142	325.2559	342.894	16	4	141	7.05	12.3979999999995	12.2339999999997	17.417840279437	15.538202489009	15.4686420518497	12.9016322374788	14.084466338946
143	325.4931	343.0687	16	4	142	7.1	4.7440000000006	3.49399999999946	5.89182246847288	17.519517551191	16.1545728464905	12.6392494203464	14.4737818630721
144	325.0431	342.1839	16	4	143	7.15	-9.00000000000091	-17.6959999999997	19.8531714343075	18.6879558463818	16.387044803618	12.3844434717256	14.5129947990676
145	324.3885	341.0126	16	4	144	7.2	-13.0919999999992	-23.4259999999995	26.836131241294	17.8582436117477	16.2021590365491	12.4870702505167	14.66744965757
146	324.2032	342.1699	16	4	145	7.25	-3.70600000000081	23.1459999999993	23.4408138083978	18.624215056105	15.0025889056942	12.651659952222	14.3260876066201
147	324.4753	341.5648	16	4	146	7.3	5.44200000000046	-12.1019999999999	13.2692791062665	17.2358871182269	14.9670443451173	12.7670095318412	14.6788923944806
148	324.0061	341.4378	16	4	147	7.35	-9.38400000000001	-2.54000000000019	9.72167969025936	14.8848005219073	15.6510942059393	14.6401325993121	14.8541399246211
149	323.5873	341.9291	16	4	148	7.4	-8.37599999999952	9.82600000000048	12.9115317449171	11.3172219650066	14.2605995906629	15.0560996125182	15.6162250051246
150	323.489	341.1815	16	4	149	7.45	-1.96600000000103	-14.9519999999995	15.0806982596958	12.0758450784868	12.5033934613258	14.4607648031597	15.6214013465796
151	323.632	341.4224	16	4	150	7.5	2.86000000000058	4.81799999999907	5.60292102389409	12.6779733557736	10.9099131729446	14.9761965389885	15.2673534458263
152	324.4832	341.4796	16	4	151	7.55	17.0240000000001	1.14400000000046	17.0623946736677	11.2853120630989	10.0653770118328	14.9044878706889	15.3134688413985
153	323.8664	341.322	16	4	152	7.6	-12.3360000000002	-3.15200000000004	12.7323210766932	10.1219864007444	13.1256923521337	15.6267533399076	15.3587501704967
154	323.6569	341.5331	16	4	153	7.65	-4.18999999999983	4.22199999999975	5.94822528154377	10.5026043808827	13.7251544214184	15.3527487948281	15.3202276958979
155	323.6587	341.9963	16	4	154	7.7	0.0360000000000582	9.26400000000058	9.26406994792304	8.05490894517875	12.7193705697703	15.0534123426466	15.2992266320711
156	323.4144	341.7114	16	4	155	7.75	-4.88600000000019	-5.69799999999987	7.50601092458573	13.5734113484938	14.9498041722827	14.0415232054506	15.78644360623
157	323.5645	341.9002	16	4	156	7.8	3.00200000000018	3.77599999999916	4.82391749514798	16.164996779738	14.8419313962606	14.4798279100655	16.6569668283041
158	323.2166	339.9142	16	4	157	7.85	-6.95799999999963	-39.7199999999998	40.3248330932687	15.3167547387962	15.6024124738758	14.75840573969	16.946146404945
159	323.5421	340.8017	16	4	158	7.9	6.50999999999954	17.7499999999998	18.9061524377644	19.3970039636827	16.4448979989933	16.6596281806362	17.0457665410495
160	323.7577	340.9305	16	4	159	7.95	4.3119999999999	2.57600000000025	5.02285974321406	21.6289538473424	17.6034312239675	17.0010299887814	17.7782377794591
161	322.4984	340.3295	16	4	160	8	-25.1859999999999	-12.02	27.9072570490186	17.6314135992578	17.1731332379566	17.5520175309398	17.5598736933904
162	323.0605	339.7614	16	4	161	8.05	11.2419999999997	-11.3620000000003	15.9836669134464	16.7247992182486	18.8942788082982	17.7253054453183	17.326723472322
163	322.7958	340.7432	16	4	162	8.1	-5.2940000000001	19.6360000000004	20.3371318528454	19.8901077091387	16.3911191272463	18.078250920647	17.6379443279826
164	323.0338	340.0651	16	4	163	8.15	4.75999999999999	-13.5620000000006	14.3730805327186	14.9492625122304	19.594101939854	18.2560119200701	17.4117528773128
165	322.071	340.4648	16	4	164	8.2	-19.2559999999992	7.99400000000105	20.8494021976647	16.1596037692539	21.2826894077926	18.1113830136256	17.0557676213282
166	322.1546	340.3282	16	4	165	8.25	1.6719999999998	-2.73200000000088	3.20303106447692	15.1508246552347	20.1542308895969	18.9212272602381	16.6885104414364
167	322.1669	339.2265	16	4	166	8.3	0.24599999999964	-22.0339999999999	22.035373198564	22.4634046614594	20.608679494376	20.546924124767	16.4948460197079
168	322.0724	338.4677	16	4	167	8.35	-1.88999999999965	-15.1760000000002	15.2932362827494	22.6752711064465	20.5540893674181	19.2521602105779	16.7717628839968
169	321.6872	340.9852	16	4	168	8.4	-7.70399999999995	50.3500000000008	50.9359805638419	25.3591992669633	20.0671258411469	19.0354334695807	16.7991246474923
170	321.0512	340.0933	16	4	169	8.45	-12.7200000000005	-17.8380000000004	21.9087344226002	25.0577552194981	18.6193348032837	21.0957107557585	17.3630071909999
171	320.3385	340.5209	16	4	170	8.5	-14.2539999999997	8.55199999999968	16.6226718670611	25.9573540796015	20.6693212825196	20.1435508477923	17.3752746147258
172	319.55	339.8638	16	4	171	8.55	-15.77	-13.1419999999991	20.5281529612378	17.6708470208343	22.1995694412358	19.7489590739551	17.4342287873309
173	320.4091	339.3727	16	4	172	8.6	17.1820000000002	-9.82200000000034	19.7912305832663	14.5633985001209	22.1132012939096	19.6491353160576	17.1578221327062
174	319.9873	339.1539	16	4	173	8.65	-8.43600000000038	-4.37599999999975	9.50344527000625	15.9794432980758	18.4767649993075	19.4707569597974	17.4919732599658
175	319.9624	338.8363	16	4	174	8.7	-0.498000000000047	-6.35200000000054	6.3714918190332	19.3413836629735	20.9087321037244	19.0581229000098	17.3247178009821
176	319.2307	337.904	16	4	175	8.75	-14.6339999999998	-18.646	23.7028958568356	18.2690485082177	20.1328708059877	19.3354976774221	17.6539524787995
177	319.3078	339.7693	16	4	176	8.8	1.54199999999946	37.3059999999998	37.3378547857263	19.2826829777806	18.8892386535342	18.5098641293504	18.3039946909069
178	318.6895	340.1411	16	4	177	8.85	-12.3659999999995	7.43600000000015	14.429554809487	27.2540657073278	18.7441812646971	18.7851200283037	17.6100116120232
179	317.9648	340.066	16	4	178	8.9	-14.4939999999997	-1.50200000000041	14.571617617821	24.2862983138997	18.874388078448	16.9386211143483	17.4287159483824
180	318.2576	337.7732	16	4	179	8.95	5.85599999999999	-45.856	46.228405466769	18.4370936440949	19.4969109967358	17.7249843932183	17.742144081795
181	318.5918	337.4821	16	4	180	9	6.68399999999906	-5.82199999999943	8.86405888969499	19.2193140211765	18.0016740723247	17.1985316985117	17.1639388665908
182	318.5621	337.0786	16	4	181	9.05	-0.593999999999824	-8.07000000000016	8.09183143670223	18.4660931791154	14.820158817465	17.1431521293436	17.7451055355495
183	317.935	337.7477	16	4	182	9.1	-12.5419999999997	13.3820000000003	18.3406566948951	11.7397562861438	15.4570387626979	16.2373933447654	17.5865583976236
184	317.4548	337.9953	16	4	183	9.15	-9.6040000000005	4.95199999999954	10.8055134075159	11.7170498307497	15.4004772293892	16.7279345998616	17.8117059603138
185	317.0264	338.457	16	4	184	9.2	-8.56799999999907	9.23400000000015	12.596721001911	11.2032239908351	14.5412366827123	16.5380525883386	17.870176444849
186	317.4284	338.2843	16	4	185	9.25	8.03999999999974	-3.45400000000041	8.75052661272443	11.6947635042192	14.2641925910357	16.3866776973608	17.9054783090519
187	317.4148	338.0085	16	4	186	9.3	-0.271999999999935	-5.51599999999894	5.52270223712887	12.3348612796629	15.397065605153	16.0610652570468	17.7438338087558
188	317.5237	336.9743	16	4	187	9.35	2.17800000000011	-20.684	20.798354261816	17.3427170792807	13.7306054248337	15.9678630134685	17.4817965839817
189	318.224	336.9747	16	4	188	9.4	14.0059999999994	0.0079999999991287	14.0060022847343	16.8113353513217	14.5814811212751	15.821998427184	16.5223166017724
190	316.3422	336.9747	16	4	189	9.45	-37.636	0	37.636	19.5909072194708	13.5791941799413	14.3885774078316	16.3784525620955
191	316.1588	337.218	16	4	190	9.5	-3.66800000000012	4.86600000000067	6.09361797292933	15.7664473454481	14.771681322397	14.1843268853894	16.4442255622362
192	316.91	337.8333	16	4	191	9.55	15.0240000000008	12.3059999999998	19.4205615778746	16.8281009628873	17.3019716966286	15.7412519971438	16.4135441521924
193	316.9359	337.913	16	4	192	9.6	0.517999999999574	1.59400000000005	1.67605489170245	9.81567128060197	16.4786872642391	15.5239814791895	16.1406306057841
194	317.0933	336.9602	16	4	193	9.65	3.14799999999991	-19.0560000000005	19.3142703719301	12.7320272934722	16.2435196249788	16.1526549608302	16.0298893596227
195	317.2196	336.9355	16	4	194	9.7	2.52600000000029	-0.493999999999915	2.57385158857332	15.0130361737863	14.2359181329509	16.6822299896881	16.2252891727369
196	318.0141	336.2741	16	4	195	9.75	15.8899999999994	-13.2280000000003	20.6753980372807	17.1909271830302	14.104461179743	16.4754589406816	16.2150586432636
197	316.6341	335.5877	16	4	196	9.8	-27.5999999999999	-13.7279999999998	30.8256059794449	15.6589382870704	16.0854383891347	16.9778034881612	15.7367196895126
198	316.5042	336.2024	16	4	197	9.85	-2.59799999999927	12.2940000000006	12.5655099379217	18.6561649852997	17.3173575335454	16.1784731396597	16.0371684817435
199	315.9494	336.3806	16	4	198	9.9	-11.096	3.56400000000008	11.6543258921312	15.4768950660138	17.7238288003853	16.1060120891965	16.1001482192884
200	315.8832	337.2561	16	4	199	9.95	-1.32400000000075	17.5099999999998	17.5599850797201	17.157840604483	19.7852657994349	15.0319207309727	15.1110809942596
201	316.1031	337.1626	16	4	200	10	4.39799999999991	-1.87000000000012	4.77904844085093	17.4437878840607	18.1792365589663	15.6899194259606	15.0828122985969
202	317.4732	335.7589	16	4	201	10.05	27.4020000000007	-28.0740000000003	39.230333671791	19.7887193137003	16.6536352796939	15.6839361750413	17.9321959756964
203	317.1631	335.1316	16	4	202	10.1	-6.20200000000068	-12.5459999999998	13.99524633581	20.9143666135701	15.8782590150802	16.0438678668029	23.1050763688297
204	316.3257	335.9472	16	4	203	10.15	-16.748	16.3120000000004	23.3789830403295	20.8815780519188	15.9685045534141	15.3318441193837	29.3964625940935
205	315.2503	335.5139	16	4	204	10.2	-21.508	-8.66600000000062	23.1882215790692	16.1494299549048	15.8279233289946	15.9125257571353	34.6904115867686
206	315.4679	335.5907	16	4	205	10.25	4.35200000000009	1.53600000000097	4.61510563259431	14.3127301460997	17.2753776721783	16.0434395891664	37.1117070368036
207	314.9406	336.1634	16	4	206	10.3	-10.5459999999994	11.454	15.5695931867209	12.1482897931279	15.2824339609479	15.4123741219784	39.5065524526334
208	314.9664	336.4026	16	4	207	10.35	0.516000000000076	4.78399999999965	4.81174729178463	10.7414800444191	14.7703782000604	16.1064739500185	44.9908142339056
209	314.4474	336.0493	16	4	208	10.4	-10.3800000000001	-7.0659999999998	12.5567812754702	13.6691772924377	12.9398594383821	16.3782980113928	53.3657200954157
210	314.5381	335.2467	16	4	209	10.45	1.8139999999994	-16.0520000000008	16.1541728355253	14.4154379669909	12.0397857148356	15.8335845806877	62.0503105763731
211	314.7853	336.1771	16	4	210	10.5	4.94400000000041	18.6080000000004	19.2535918726875	15.2280262540211	13.9076426193665	15.9812977118045	70.608613684006
212	313.8669	335.8807	16	4	211	10.55	-18.3680000000004	-5.92800000000011	19.300896559487	13.7314290836364	14.171112964263	20.123139954249	76.1386900964332
213	314.2049	335.5932	16	4	212	10.6	6.76000000000045	-5.74999999999932	8.87468872693562	13.3380913852521	16.3346888849568	30.6861712584698	79.5187070881581
214	314.33	335.3725	16	4	213	10.65	2.5019999999995	-4.41400000000044	5.0737954235465	14.1461079462953	16.7880914693716	42.6402702273568	83.3893222749047
215	314.4113	334.6678	16	4	214	10.7	1.62599999999998	-14.0940000000001	14.1874843436037	13.926787961535	15.8392458323808	52.6985931838491	85.0802163113281
216	313.7949	335.656	16	4	215	10.75	-12.328	19.7640000000001	23.2936746779035	17.4413515158925	14.6872177514307	57.7479551329256	87.4714714640534
217	314.4897	336.244	16	4	216	10.8	13.8960000000009	11.7600000000004	18.2042966356856	19.8447538551068	24.9638459475501	62.0353014171056	88.918394966411
218	314.6008	334.9263	16	4	217	10.85	2.2219999999993	-26.354	26.4475064987231	18.3404002795096	46.6019643168791	73.8031553281515	89.6788208317656
219	313.9167	335.4384	16	4	218	10.9	-13.682	10.2419999999995	17.0908071196181	15.228327556566	72.3406810163314	90.6254281016349	93.7146504793818
220	313.9305	335.7714	16	4	219	10.95	0.276000000000067	6.66000000000054	6.66571646561772	36.0009039335652	93.3574006528627	109.068700421774	98.7776736717707
221	313.6752	336.0618	16	4	220	11	-5.10599999999954	5.80799999999954	7.73331106318567	75.7625771178657	101.588267646485	125.527307942051	103.05506793445
222	316.3445	330.5731	16	4	221	11.05	53.3859999999993	-109.774	122.067178520681	124.836608177556	109.899489869948	136.593444017825	104.175255994208
223	320.764268574861	320.213748384471	16	4	222	11.1	88.3953714972199	-207.18703231058	225.255872420226	168.374401026216	131.271621771346	142.993546309513	104.616903664597
224	326.2138	308.2757	16	4	223	11.15	108.99062850278	-238.76096768942	262.46096241807	187.948207736403	164.462764733898	151.446800430426	105.732914570003
225	331.473	298.3672	16	4	224	11.2	105.184	-198.169999999999	224.354680708916	183.798075806331	202.298155011166	154.247906865521	106.004631889628
226	333.4324	293.4641	16	4	225	11.25	39.1879999999992	-98.062000000001	105.602344614124	186.780666424827	236.367398132672	158.89950333894	107.95207850696
227	336.7131	289.6041	16	4	226	11.3	65.6140000000005	-77.1999999999991	101.31651887032	204.08892129024	248.2230420881	162.424415810844	113.341575211561
228	346.096542475741	282.110524806887	16	4	227	11.35	187.66884951482	-149.871503862261	240.168825512704	236.221908996117	239.385128302147	163.251167713513	114.981440688263
229	360.191476437843	271.822704836808	16	4	228	11.4	281.89867924204	-205.75639940158	349.002236745138	284.786588528941	230.55291984452	171.051002947371	116.41452710442
230	376.098209162074	260.979452463286	16	4	229	11.45	318.13465448462	-216.86504747044	385.019619238299	312.648008369869	215.138413078179	181.721762762854	116.590997403896
231	390.917047924204	251.819580059843	16	4	230	11.5	296.3767752426	-183.19744806886	348.425742278244	291.989590179468	216.210739031396	190.128838157096	116.565928058675
232	401.7483	246.5819	16	4	231	11.55	216.62504151592	-104.75360119686	240.623618074961	257.0169183988	214.949341751739	188.227372034167	116.993580316111
233	408.5773	246.1315	16	4	232	11.6	136.58	-9.00800000000004	136.876734560699	194.054917160242	195.230713655679	178.547636070725	117.653666794284
234	417.2408	247.0002	16	4	233	11.65	173.27	17.3740000000004	174.138877841796	147.634889533851	177.639241160843	168.82555891265	118.33463147165
235	420.2663	248.7806	16	4	234	11.7	60.5100000000004	35.6079999999997	70.2096130455085	117.250675133609	161.145370514541	159.310670595406	119.303090013583
236	425.3682	251.5734	16	4	235	11.75	102.038	55.856	116.325604146293	98.4718371318902	143.890278181519	158.156201880994	119.52497218414
237	428.185818170535	254.998510515733	16	4	236	11.8	56.3523634107003	68.5022103146599	88.7025460737488	98.2615639228868	128.231701980233	164.647849006017	119.908337036722
238	430.3116	254.6826	16	4	237	11.85	42.5156365892997	-6.31821031465961	42.9825445521047	128.235823868841	117.710143839303	156.159726048375	119.55902504259
239	435.0867	247.4648	16	4	238	11.9	95.5020000000002	-144.356	173.087511796779	140.145666829187	107.098197980779	142.203626107206	119.973141274045
240	441.6278	238.6159	16	4	239	11.95	130.821999999999	-176.978	220.080912775279	139.212728826858	103.482928112633	124.113294386018	121.169764565316
241	447.7695	232.3223	16	4	240	12	122.834	-125.872	175.874818948024	136.948450546715	100.101664730592	107.604548175298	122.400070024033
242	450.055211494425	228.796477245941	16	4	241	12.05	45.7142298885003	-70.5164550811804	84.0378560621033	115.934832038672	114.346356260295	97.3937166143962	120.559368914456
243	448.4874	228.5773	16	4	242	12.1	-31.3562298885006	-4.38354491881967	31.6611531513906	78.7300323564249	117.088738441071	92.313787279055	116.210301330398
244	445.7884	230.6466	16	4	243	12.15	-53.9799999999991	41.386	68.0194192565616	60.0576626319967	106.768011053568	85.2224625128733	110.314630904388
245	447.3511	229.9701	16	4	244	12.2	31.253999999999	-13.5300000000001	34.0569143640457	89.4799836937314	87.0812182574938	84.3582731616454	105.155760864433
246	446.1979	233.9313	16	4	245	12.25	-23.0639999999994	79.2239999999998	82.5129703258823	97.229026335427	71.3188181690772	80.1504410293398	102.979034235888
247	442.9722	245.0295	16	4	246	12.3	-64.5140000000004	221.964	231.149461370777	97.601190068464	66.5557312485589	77.3922582626004	100.662893177671
248	443.0481	241.51	16	4	247	12.35	1.5179999999998	-70.3900000000004	70.4063663598688	95.4324041585626	66.9174307188075	75.8668823716671	94.9690078786402
249	440.0393	243.2863	16	4	248	12.4	-60.175999999999	35.5260000000004	69.8802379217466	82.5799737061576	63.3467270449675	68.8952796007196	87.265976470481
250	439.2208	244.1092	16	4	249	12.45	-16.3700000000006	16.4579999999995	23.2129848145387	43.6314788033864	65.233618210658	60.6177663677781	77.8634919143327
251	438.6305	244.8051	16	4	250	12.5	-11.8060000000003	13.9180000000005	18.2508180638573	36.605835102188	60.1992173280877	54.6713018909712	69.1998049596813
252	436.8112	244.7433	16	4	251	12.55	-36.386	-1.2360000000001	36.4069868569207	29.0922640214709	40.4381602649062	52.8913657947459	63.7376649143479
253	435.6039	246.0293	16	4	252	12.6	-24.1459999999995	25.72	35.2781478538766	35.0348322627534	34.6450263022631	53.8729665900702	61.6371168438137
254	434.9793	247.5193	16	4	253	12.65	-12.4919999999997	29.7999999999996	32.3123825181612	37.8184609500179	31.0225481478714	51.8037028961267	57.6028321194742
255	434.584	250.1359	16	4	254	12.7	-7.9060000000004	52.3320000000001	52.9258260209514	37.2448417264259	34.1543144780624	51.0008511334597	56.8124352275267
256	433.0501	250.6199	16	4	255	12.75	-30.6780000000003	9.68000000000018	32.1689615001794	32.6842175023383	38.0237856128653	47.8018665907828	54.2200881098586
257	432.0778	251.9862	16	4	256	12.8	-19.4459999999992	27.3259999999999	33.538890738961	32.9528322742719	39.2270003409328	36.6779373493248	53.6190481394065
258	431.456	252.0355	16	4	257	12.85	-12.4360000000001	0.986000000000331	12.4750267334385	33.2737966933715	40.828502461333	33.7782897089053	53.5751335492778
259	432.2804	253.5025	16	4	258	12.9	16.4879999999994	29.3399999999997	33.6554563778292	38.2291102757128	40.2606787472859	32.3283268337566	51.4749166168754
260	430.9174	255.8639	16	4	259	12.95	-27.26	47.2280000000001	54.5306481164492	41.2091589554397	36.7680840562613	31.613689442648	48.1223231636276
261	429.6413	258.4092	16	4	260	13	-25.5219999999997	50.9059999999999	56.9455294118861	48.9727874203277	35.4045158534778	30.7950617440645	46.5560948970949
262	428.7836	260.6742	16	4	261	13.05	-17.1540000000005	45.2999999999997	48.4391341375957	47.5685252203	32.9177144337435	30.0816132142997	48.4710529148481
263	428.1103	263.1489	16	4	262	13.1	-13.4659999999997	49.4940000000008	51.2931690578782	40.2623714191512	32.9115531155474	30.9604464085723	50.9347218020247
264	427.6298	264.3909	16	4	263	13.15	-9.61000000000013	24.8399999999992	26.6341453776907	32.5799214312428	33.6341055196417	29.983201726075	51.947227223682
265	426.7322	264.3253	16	4	264	13.2	-17.9520000000002	-1.31199999999922	17.9998791107053	24.6262699120473	29.0730644072335	29.2665972934079	53.6491488821139
266	427.6006	264.6487	16	4	265	13.25	17.3680000000002	6.46799999999985	18.5332794723439	16.8503188107671	23.5663378752636	28.2897351903774	54.0740554699572
267	427.2377	264.8859	16	4	266	13.3	-7.25799999999936	4.74399999999946	8.67087654161824	19.6996858189835	20.9362260876666	29.8458380162127	50.6470579050135
268	427.7902	265.1687	16	4	267	13.35	11.0500000000002	5.65600000000018	12.4134135514775	17.8837573953158	21.0923903558117	31.2833847268886	51.1439281425535
269	426.2444	266.5061	16	4	268	13.4	-30.9160000000008	26.748	40.8809804187724	14.5527543192844	19.7057247048641	34.0545536330313	51.2426741748551
270	425.9035	266.2185	16	4	269	13.45	-6.81799999999953	-5.75199999999995	8.92023699236702	17.2461822632859	21.7651105305545	35.6268799594772	51.5657586285994
271	425.8122	266.2405	16	4	270	13.5	-1.82599999999979	0.439999999999827	1.87826409218701	25.3344619008562	21.1749545272771	38.4408879032185	52.2278295303026
272	426.4351	267.1555	16	4	271	13.55	12.4579999999992	18.3000000000004	22.1380162616255	19.7117635907448	26.7739615986819	44.0507400349504	51.5566830214463
273	426.531	269.7965	16	4	272	13.6	1.91800000000057	52.8199999999993	52.8548117393291	25.6464636657932	29.6552163382297	47.9964770139792	52.1913755214814
274	425.9642	269.5028	16	4	273	13.65	-11.336	-5.87400000000002	12.7674888682153	27.7971547352697	34.4750017464208	52.0907515512373	53.7186193508505
275	425.6963	271.4138	16	4	274	13.7	-5.35799999999995	38.22	38.5937373676093	36.3017409340778	42.1806955117208	56.2974466307682	52.9373238018308
276	426.1213	271.881	16	4	275	13.75	8.50000000000023	9.34399999999982	12.6317194395696	33.9759707756032	53.3154379311735	60.3462443491316	53.6961433601675
277	426.1388	275.114	16	4	276	13.8	0.349999999999682	64.6600000000001	64.6609472556659	49.2382399020968	67.1652539822342	64.6161784607021	53.5025863748897
278	427.9446	274.12	16	4	277	13.85	36.1159999999995	-19.8799999999994	41.225960946956	58.7149273576485	74.9005636721468	68.5095665762018	53.5105524877518
279	430.6201	270.5592	16	4	278	13.9	53.51	-71.2160000000006	89.078834500683	78.8337211270772	84.4757783976106	70.1570215159536	53.6030973137298
280	434.9185	270.622	16	4	279	13.95	85.9680000000003	1.25600000000077	85.9771746453677	98.0287670303906	90.8297827309818	71.5178278145509	52.9347946512291
281	440.2686	272.4731	16	4	280	14	107.002	37.0219999999995	113.225688286713	115.82515656869	99.5175341709862	73.6605973165408	51.6743895249514
282	442.7775	280.103	16	4	281	14.05	50.1779999999997	152.598	160.636176772233	119.713316893124	102.458395322722	73.0317528285928	51.2401038429535
283	447.3607	284.7268	16	4	282	14.1	91.6640000000007	92.4760000000003	130.207908638455	122.944638104315	107.363916814174	73.4223046343904	50.7583948952651
284	450.390994796017	289.227754566514	16	4	283	14.15	60.6058959203403	90.0190913302799	108.519636122853	120.201347214895	105.839041285486	77.454036975626	50.5451968227482
285	450.830519865195	294.315493810464	16	4	284	14.2	8.79050138355979	101.754784878999	102.133780701322	106.888023615054	100.854960117381	76.6080503102537	51.9096434707926
286	449.132285001775	298.992161149182	16	4	285	14.25	-33.9646972684	93.5333467743601	99.5092338396129	98.9026770596575	94.0057567019081	79.1025515299575	55.0171295714317
287	445.7493	302.2599	16	4	286	14.3	-67.6597000355002	65.3547770163607	94.0695587730276	91.9647656778485	78.8982516749514	77.1593347335666	57.7649593886929
288	441.383406427929	303.406939713643	16	4	287	14.35	-87.31787144142	22.9407942728596	90.281175861472	78.7652821304468	71.944045596634	75.7377202486151	58.8740052848108
289	437.731772948883	302.865853374411	16	4	288	14.4	-73.0326695809197	-10.8217267846396	73.8300792138081	67.810166188921	70.4322955536414	73.1516409944283	60.4357895912821
290	436.7404	301.3553	16	4	289	14.45	-19.8274589776599	-30.2110674882204	36.1363629643133	50.9084797348488	62.3863178895256	70.242709342981	61.0491807708462
291	438.6116	300.13	16	4	290	14.5	37.4239999999998	-24.5060000000001	44.7336541319842	44.9854141336105	58.6875688889289	64.9078911466842	61.6643321633685
292	438.2207	300.4052	16	4	291	14.55	-7.81799999999976	5.50399999999968	9.56112650266655	48.8998254294343	51.8602741444109	58.4294676509566	61.5805815013456
293	435.4162	299.2495	16	4	292	14.6	-56.0900000000004	-23.1139999999994	60.6658478552803	46.0073536486044	44.1115236830562	53.5203127765509	64.2632978843093
294	432.4265	302.8372	16	4	293	14.65	-59.7940000000006	71.7539999999997	93.4021356929274	49.5649715889368	40.4642407033701	48.9996420942591	65.2479182557709
295	431.8463	303.7525	16	4	294	14.7	-11.6039999999998	18.306	21.6740040601638	52.812068553973	39.6304585685811	47.5218403108169	65.2106187747172
296	432.9446	300.8257	16	4	295	14.75	21.9659999999999	-58.5360000000003	62.5217438336458	43.237633232502	35.8100255914603	49.6880147937318	65.4132537707081
297	432.5454	302.0522	16	4	296	14.8	-7.98400000000015	24.5300000000009	25.7966113278478	32.0286559773059	37.9606836269618	50.9137403166837	64.2964581403602
298	432.0045	302.3937	16	4	297	14.85	-10.8179999999993	6.82999999999993	12.793671247925	33.2535634885577	35.0965799564678	49.2384439934198	63.7870742723413
299	430.9275	303.9198	16	4	298	14.9	-21.54	30.5219999999997	37.3572494169469	22.0550795939839	27.5669886348768	50.7145576666106	62.6400127416665
300	431.5748	302.6898	16	4	299	14.95	12.9459999999995	-24.6000000000004	27.798541616423	23.1092986999506	32.6573627321082	50.5805337271415	61.4246941425187
301	431.899498522809	302.723727287045	16	4	300	15	6.49397045618002	0.678545740900063	6.52932436077674	26.9555266804337	40.6884606985346	49.6680670101963	60.0165438685442
302	431.46413070933	304.214854676128	16	4	301	15.05	-8.7073562695798	29.8225477816607	31.0677068576814	23.1053212924478	49.9672064889565	50.1294101740983	57.7945566212393
303	430.638653634447	305.586918421688	16	4	302	15.1	-16.5095414976599	27.4412749111991	32.0248111503403	32.0611619756588	54.3653643037834	55.1042911342282	56.507076835394
304	429.793024373042	305.263654778165	16	4	303	15.15	-16.9125852281002	-6.46527287045956	18.1062224770175	59.3218418030853	60.9648746298512	53.0417995359159	54.6703516297569
305	429.2972	301.6688	16	4	304	15.2	-9.91648746084024	-71.8970955633006	72.5777450324779	76.8251142779623	61.5306088857018	53.8131872391806	54.293044853165
306	429.552613312886	294.531732584445	16	4	305	15.25	5.10826625772097	-142.741348311099	142.83272349791	81.7752019271331	63.5261084289322	51.7239560114586	55.3772007778464
307	431.0866	288.8044	16	4	306	15.3	30.679733742279	-114.546651688901	118.584069232066	98.8244279672545	62.2981367212348	51.4335815471538	56.2141763275136
308	433.271	286.9914	16	4	307	15.35	43.6880000000008	-36.2599999999998	56.7752493961942	91.0000557957449	75.1120023119886	51.8364282960675	56.9794401059386
309	432.7934	281.8459	16	4	308	15.4	-9.55199999999991	-102.910000000001	103.352352677625	67.7303750547791	78.516610436955	52.1283844889047	58.0484201882908
310	432.368018803183	280.228095530291	16	4	309	15.45	-8.50762393634	-32.3560893941794	33.4558841749298	47.7711591645074	74.969011746253	52.6066789420564	59.432885466102
311	432.609	281.5302	16	4	310	15.5	4.81962393633921	26.0420893941796	26.4843197930809	68.4488026968441	62.7594513243827	55.1251965904042	59.7272950505126
312	432.3072	280.6406	16	4	311	15.55	-6.03599999999915	-17.7919999999995	18.7879897807075	58.2087929066554	52.8999566053512	57.1596455915221	61.792607059738
313	429.3238	273.2089	16	4	312	15.6	-59.6680000000003	-148.634	160.163467057878	58.9379676967611	49.3074922883516	59.4938408942371	63.4441001755714
314	427.7302	271.1449	16	4	313	15.65	-31.8719999999996	-41.2800000000004	52.1523037266812	57.7885275939862	43.2918943479582	60.3410611652547	63.9028155018953
315	426.8987	269.4866	16	4	314	15.7	-16.6300000000001	-33.1659999999999	37.1017581254581	58.0287540461949	43.682748998411	61.064249395513	64.5104012379635
316	425.9985	268.9721	16	4	315	15.75	-18.0040000000008	-10.29	20.7371192792063	30.1661818798591	46.7242847518761	61.0663867619611	64.5382852741635
317	425.6592	268.032	16	4	316	15.8	-6.7859999999996	-18.8020000000006	19.989122041751	28.3749957892609	52.0211544618093	61.5146123383436	66.591196883856
318	426.5441	267.4808	16	4	317	15.85	17.6980000000003	-11.0239999999999	20.850606226199	28.4275303000609	43.8756794764855	64.7204362184575	68.1774957959384
319	428.467	266.4973	16	4	318	15.9	38.4579999999994	-19.6699999999998	43.1963732736899	35.660041909766	42.1655118935545	65.3822827099711	68.0713537479402
320	430.0359	265.483	16	4	319	15.95	31.3780000000008	-20.2859999999998	37.3644306794583	46.0135548774236	47.1594870447731	68.2852372050625	72.853263148647
321	432.4633	263.9992	16	4	320	16	48.5479999999995	-29.6760000000006	56.8996773277318	57.5851770731119	59.3733221995395	69.7865230908288	82.5211715676615
322	435.8935	262.9474	16	4	321	16.05	68.6040000000003	-21.0359999999991	71.7566868800393	55.9560279978481	70.129268071336	73.4558039453776	87.4615936572538
323	439.3865	261.1345	16	4	322	16.1	69.8599999999999	-36.2580000000003	78.7087172046401	65.8914437894852	80.1333801485633	71.7839092169145	96.4201241384127
324	440.573	262.4243	16	4	323	16.15	23.7299999999993	25.7960000000003	35.0506278973713	83.086602489313	87.472671071984	74.7638314678746	106.183792412545
325	442.2728	266.4307	16	4	324	16.2	33.9960000000008	80.1279999999997	87.0415096376436	94.2449812652483	92.887725411714	75.2076152367463	105.242970089129
326	440.2048	273.2686	16	4	325	16.25	-41.3600000000008	136.758	142.875470826871	102.681583224015	92.8487614297816	77.3526145368684	103.314207070794
327	440.50278666413	279.639063490402	16	4	326	16.3	5.95973328260015	127.40926980804	127.548580759716	118.98931414612	94.890453428946	81.7488122205583	100.970506276133
328	443.660275664923	284.79340994282	16	4	327	16.35	63.1497800158604	103.08692904836	120.891726998472	119.884007033943	99.6921389573435	84.5185632958093	100.281682864059
329	447.74661133365	288.950874650037	16	4	328	16.4	81.7267133745395	83.14929414434	116.589282507897	102.61092037025	107.362151042195	84.0143230069758	99.6131285993909
330	450.831138001585	292.330692904836	16	4	329	16.45	61.6905333586999	67.5963650959795	91.5149740767587	95.5359255926436	103.25574342872	93.0998473552376	101.062802951687
331	450.9832	295.1521	16	4	330	16.5	3.04123996830072	56.4281419032807	56.510037508407	96.7026946906722	95.3319068741974	109.917146544919	102.272042226209
332	447.045859036358	297.547362124563	16	4	331	16.55	-78.7468192728397	47.9052424912595	92.1736068716835	95.7349879382696	93.3683563697806	117.763541722986	104.325691158549
333	440.957046322874	299.30086905256	16	4	332	16.6	-121.77625426968	35.0701385599405	126.725572488615	86.6274798234964	88.9037464430553	133.346407382588	103.279897632299
334	435.428410447953	300.110041454277	16	4	333	16.65	-110.57271749842	16.1834480343396	111.750748745884	88.0528933781446	80.5559749419676	152.026523659835	106.247790619697
335	433.1716	299.6723	16	4	334	16.7	-45.13620895906	-8.75482908553977	45.9774335028929	91.2007871469175	93.3119692987612	149.421690782744	109.138840555994
336	435.828724929348	297.921902893225	16	4	335	16.75	53.1424985869603	-35.0079421354997	63.6371052816481	81.1047981954383	126.985531660056	145.562027379627	110.585509447595
337	440.763740634046	295.740458470289	16	4	336	16.8	98.7003140939589	-43.6288884587202	107.913075715548	65.3769619456657	140.636630017025	140.426400213922	113.606641128208
338	444.271063874069	294.246412600741	16	4	337	16.85	70.1464648004605	-29.8809173909603	76.2456277312191	99.9964587740261	167.000675807833	135.842929509661	115.459749684714
339	442.645111409395	294.558211154129	16	4	338	16.9	-32.5190492934803	6.2359710677606	33.1115674970206	165.918169941968	196.690896277474	133.843974488811	116.198868074623
340	432.1803	297.7943	16	4	339	16.95	-209.2962281879	64.7217769174199	219.074917644695	190.072472887133	195.587638136769	133.840368698312	115.649341124899
341	413.193675482491	302.90443350198	16	4	340	17	-379.732490350179	102.2026700396	393.245661121356	252.896553420228	195.792147885056	134.75756136159	115.228663326163
342	402.0928	300.1636	16	4	341	17.05	-222.01750964982	-54.8166700396007	228.684590441373	328.004830609283	187.484444058063	135.195578371721	113.837012639219
343	411.871607144898	283.271618913044	16	4	342	17.1	195.57614289796	-337.83962173912	390.366030396697	291.178817499512	182.782112576266	134.775886047684	112.836292560704
344	425.779	268.3024	16	4	343	17.15	278.14785710204	-299.38437826088	408.652953442295	225.666125828145	187.131974035654	137.73174977152	112.181384949862
345	427.2996	267.4418	16	4	344	17.2	30.412	-17.2119999999995	34.9448520958379	184.896415228994	174.368768097863	143.070065875242	110.448860596543
346	426.9808	264.1732	16	4	345	17.25	-6.3760000000002	-65.3719999999998	65.6822027645235	112.667671732305	142.529591063124	143.818404358322	107.012926777292
347	428.0825	264.7462	16	4	346	17.3	22.0339999999999	11.4599999999996	24.8360374456149	46.2591174620247	129.754526726418	145.464470035858	105.097272587781
348	428.9272	265.9384	16	4	347	17.35	16.8940000000009	23.8440000000003	29.2223129132525	57.5587186962147	102.551096287534	146.400936073618	103.059854260198
349	429.5472	262.1584	16	4	348	17.4	12.399999999999	-75.6000000000006	76.6101820908948	59.3930562981022	78.7726032655651	148.38341314227	100.859234181016
350	430.9423	257.8043	16	4	349	17.45	27.9020000000003	-87.0819999999992	91.442858266788	74.6126382238417	90.5524936137151	138.19883489456	99.3646976590914
351	433.6023	255.1714	16	4	350	17.5	53.2000000000005	-52.6580000000001	74.8538907739609	92.4345208427638	91.8446608315883	120.540180107408	98.3339604940387
352	434.9286	250.3021	16	4	351	17.55	26.5260000000001	-97.3860000000002	100.933947074312	111.286089069105	103.444496013653	109.910483555453	97.678421652001
353	436.2458	244.534	16	4	352	17.6	26.3439999999991	-115.362	118.331726007863	123.546268531215	110.01975957097	92.3261777388194	94.7453861094279
354	438.6634	236.3398	16	4	353	17.65	48.352000000001	-163.884	170.868023222603	124.296265365074	109.634852248886	72.3362462398901	92.9390760240916
355	443.67010675925	230.572692874538	16	4	354	17.7	100.134135185	-115.34214250924	152.743755577338	132.276353803464	102.028901691256	71.4760304103424	92.5416813057408
356	444.8427	226.8215	16	4	355	17.75	23.4518648149992	-75.0238574907604	78.6038749432553	127.604998299177	98.5507691516926	68.4638261749576	92.1782756908138
357	438.2263	224.4113	16	4	356	17.8	-132.328	-48.2039999999995	140.834389266258	107.983615428667	90.0664403844888	69.7681449616402	90.2209144791015
358	433.697	225.8382	16	4	357	17.85	-90.5859999999996	28.5379999999998	94.9749484864293	80.5115348512973	82.1012591901045	70.2767790107358	89.8828136585602
359	430.1849	224.8892	16	4	358	17.9	-70.2419999999995	-18.9800000000002	72.7611088700546	72.8052729383108	65.8998892142152	67.8744938732214	92.947648277772
360	430.8468	225.281	16	4	359	17.95	13.2379999999989	7.83600000000035	15.3833526904891	47.8565269655139	52.3995672069696	64.8890266198705	89.809053192257
361	428.8668	225.5878	16	4	360	18	-39.5999999999992	6.13599999999963	40.0725653783225	36.5975200810322	45.0829915183269	61.9103596264874	81.502196877856
362	429.3635	226.2207	16	4	361	18.05	9.93399999999951	12.6580000000001	16.0906594022742	23.8161629997632	36.0917939096278	60.1612649322807	76.8256827522722
363	429.9692	228.0574	16	4	362	18.1	12.1140000000003	36.7340000000002	38.6799140640206	24.2875995626419	30.5337984505013	54.7148861711721	67.6008193424764
364	429.7323	227.6834	16	4	363	18.15	-4.73799999999983	-7.4799999999999	8.85432346370952	17.3607100983431	26.1141354975566	48.1464022766634	57.5789375093402
365	429.2744	226.9237	16	4	364	18.2	-9.1579999999999	-15.1940000000002	17.7405355048827	24.3270608537417	27.7491515484847	42.0132967362396	57.6618113350029
366	429.1605	226.6768	16	4	365	18.25	-2.27800000000002	-4.93800000000022	5.43811805682832	24.4700768199703	25.2699501012823	40.5381470233052	58.3585871602685
367	429.443	229.2072	16	4	366	18.3	5.64999999999941	50.6080000000003	50.9224131792674	28.4121079953499	30.2560894800726	34.977358922345	60.6031460650611
368	428.2661	227.6277	16	4	367	18.35	-23.5379999999998	-31.5899999999999	39.3949938951637	31.2107035343275	27.3285131522396	33.364691243502	62.1166807046743
369	428.0804	226.2116	16	4	368	18.4	-3.71399999999994	-28.322	28.5644793406076	33.1791901042216	30.3929153391117	37.511883413274	61.7006266860197
370	427.5815	227.7178	16	4	369	18.45	-9.97799999999984	30.1240000000001	31.7335131997704	36.1851181064035	31.6270262655097	41.4192714899541	61.7876075933951
371	427.451	228.4706	16	4	370	18.5	-2.60999999999967	15.0559999999996	15.2805509062987	30.1869494845089	35.9933025282834	42.4642136483038	61.6860667633213
372	428.2107	225.2617	16	4	371	18.55	15.1939999999991	-64.178	65.9520531901773	32.3737226828735	33.8629239350622	43.7408819490911	59.9201362074509
373	428.1815	225.731	16	4	372	18.6	-0.583999999998923	9.38600000000008	9.40415078569034	32.0433489966918	36.1955840365027	42.8754609461334	57.7880214187477
374	428.5004	223.782	16	4	373	18.65	6.3779999999997	-38.9799999999997	39.498345332431	38.8074149523452	48.9096313289914	42.8216287787902	54.3774966985619
375	428.0751	225.2247	16	4	374	18.7	-8.50599999999986	28.854	30.081644768862	31.5407297637209	55.0893914314235	43.8475922596635	52.9819109317934
376	427.4771	227.6058	16	4	375	18.75	-11.9600000000003	47.6219999999995	49.1008806845657	42.2042185884965	59.6584771953253	48.2533481455794	53.2714108747182
377	428.4424	228.7289	16	4	376	18.8	19.3060000000003	22.4620000000004	29.6186272470557	65.4455399751093	57.2256744181096	51.4381471684821	52.3193805612988
378	429.0513	231.8053	16	4	377	18.85	12.1780000000001	61.5279999999996	62.721594909568	78.1354338661551	58.4224087400271	53.9565823986128	50.6336600510474
379	428.1967	239.5435	16	4	378	18.9	-17.0920000000001	154.764	155.704952265495	80.5095394383054	55.2503422184687	55.5267594988181	51.6602635105983
380	427.3683	244.1461	16	4	379	18.95	-16.5680000000009	92.0519999999999	93.5311142240913	82.9106190724983	56.0681582538173	58.6861885669197	54.8439089579714
381	424.8476	245.8607	16	4	380	19	-50.4139999999995	34.2920000000004	60.9714085453172	74.6405988915578	60.5133937628753	61.4617739001552	57.4593879786226
382	424.8453	247.9419	16	4	381	19.05	-0.0459999999998217	41.6239999999999	41.6240254180202	45.0551444618282	69.0133704019019	59.679007482621	62.1808865567297
383	424.0183	248.6186	16	4	382	19.1	-16.54	13.5339999999997	21.3714940048652	34.0008826414794	71.7175807607229	60.8611566663234	63.075570150087
384	424.2294	248.9452	16	4	383	19.15	4.22199999999975	6.53200000000027	7.77768011684727	40.5172480874453	62.1438876686448	60.6085911204604	65.3847975831912
385	424.876	247.1448	16	4	384	19.2	12.9319999999996	-36.0079999999999	38.2598051223472	55.1161217313055	62.282985702416	63.9505251273471	66.6703809778517
386	428.5894	244.3003	16	4	385	19.25	74.2680000000007	-56.8900000000002	93.5532357751464	68.794562629888	63.2650706049851	66.0046747261312	67.8772952350559
387	431.2752	239.2377	16	4	386	19.3	53.7159999999994	-101.252	114.618393637321	79.2326308754613	62.1323405471324	69.6614022002525	67.0644493012639
388	434.7086	236.3471	16	4	387	19.35	68.6680000000001	-57.8119999999996	89.7636984977778	90.5650887633526	63.2999045926196	67.9026288585928	66.5948397375009
389	435.2646	233.4007	16	4	388	19.4	11.1199999999997	-58.9280000000002	59.9680213447135	86.012893122525	65.9668400224521	65.8086436079227	66.8002038357845
390	436.1774	228.7432	16	4	389	19.45	18.2560000000001	-93.15	94.9220945618037	69.1485593629593	71.8328920008769	68.2685464259888	67.4379175361343
391	433.1921	226.8414	16	4	390	19.5	-59.7059999999999	-38.0360000000002	70.7922575710084	57.8052465553512	71.4959556893871	72.4545623089414	67.8690192165337
392	432.0221	225.8792	16	4	391	19.55	-23.3999999999992	-19.2439999999999	30.2967248394931	52.7010491694429	70.3094339986032	80.6208911643683	67.031756802975
393	432.8628	224.4567	16	4	392	19.6	16.8139999999994	-28.4499999999997	33.0471344597374	53.1006952384012	64.0876769564627	83.2756793540406	67.5538476582476
394	434.3369	223.5659	16	4	393	19.65	29.4820000000004	-17.8160000000003	34.4470344151719	56.9790182562492	69.4733995472006	87.9479663875922	67.110325935341
395	438.1261	220.545	16	4	394	19.7	75.7839999999999	-60.4180000000002	96.9203249065954	71.470308634247	74.2541071495616	89.49316969604	66.8348319622655
396	441.0392	217.1031	16	4	395	19.75	58.2619999999997	-68.8379999999995	90.1838726602484	70.3701073575743	81.6440540128977	87.5012423245325	66.1550265963498
397	445.5726	214.6857	16	4	396	19.8	90.6680000000006	-48.3480000000003	102.753176729482	86.2457499249584	99.1094417816043	82.6907514340457	66.1162780412292
398	446.9499	214.6815	16	4	397	19.85	27.5459999999998	-0.0839999999999463	27.5461280763738	95.407519060722	103.251454115462	79.2330970763891	64.6554333759389
399	450.3281	210.1013	16	4	398	19.9	67.5639999999999	-91.6039999999998	113.825247252092	106.309089769546	109.929092752732	78.0736481727509	61.84010445117
400	443.2034	210.5108	16	4	399	19.95	-142.494	8.1899999999996	142.729170585414	126.748574928962	107.153447391203	76.1896465053488	62.6462400770456
401	436.4242	213.037	16	4	400	20	-135.584	50.5240000000003	144.691726204369	136.132800873349	103.506528959678	74.2762645329123	64.1346788467872
402	426.4662	215.4557	16	4	401	20.05	-199.159999999999	48.374	204.950602526559	133.612435580506	95.0720688694883	74.3845061233289	65.1112093052421
403	422.8151	214.7257	16	4	402	20.1	-73.0220000000008	-14.6000000000004	74.4672577983112	118.899375721684	94.3785171963154	74.2465386501718	66.1424795714348
404	420.1501	210.423	16	4	403	20.15	-53.2999999999993	-86.0539999999997	101.223420787878	100.70396814981	86.6738967983012	73.6120607502215	67.3402337337505
405	417.0629	211.9813	16	4	404	20.2	-61.7439999999999	31.1660000000001	69.1638712913035	63.3955628100149	78.125185861136	69.719138797184	69.445674665908
406	415.4335	209.8463	16	4	405	20.25	-32.5880000000006	-42.6999999999998	53.7146883449958	52.6242335192817	66.9084750529269	66.3053784665684	71.1089830369022
407	414.6831	209.3133	16	4	406	20.3	-15.0079999999991	-10.6600000000003	18.4085758275859	39.7353580160961	49.6595704650535	62.5711538822059	74.9204506678414
408	414.7092	210.3435	16	4	407	20.35	0.521999999999707	20.6040000000002	20.6106113446449	37.3509960005876	45.241623184882	61.4082378932849	79.3350767556026
409	413.7283	211.899	16	4	408	20.4	-19.6180000000004	31.1099999999999	36.7790432719505	33.1129819560441	37.2950287477107	57.8715652944172	79.9291574674222
410	410.8956	212.3082	16	4	409	20.45	-56.6539999999998	8.18399999999997	57.2420612137611	35.9235781200922	32.2848302031648	57.0239337281024	79.9039293534392
411	409.467	213.0852	16	4	410	20.5	-28.5720000000003	15.5399999999997	32.5246181222779	37.8590128504823	29.1042279734589	55.814795384633	81.3555723768074
412	409.9696	214.6285	16	4	411	20.55	10.0520000000006	30.8660000000003	32.4615566478262	34.8546994793252	30.0702388949235	49.6015274461158	83.3528283667169
413	409.2554	213.2931	16	4	412	20.6	-14.2840000000001	-26.7079999999999	30.2877849965955	27.2186644057419	28.4379585902544	49.009279788829	85.6643559347204
414	408.6825	214.2179	16	4	413	20.65	-11.4580000000001	18.4959999999995	21.7574764161652	25.0954739908737	29.0692337905333	46.7325010799087	88.1703150949266
415	409.1637	215.0406	16	4	414	20.7	9.62400000000002	16.4540000000005	19.0618858458448	24.2168996697549	35.9226815950688	49.398179635776	86.5830197738541
416	409.8661	214.2	16	4	415	20.75	14.0480000000002	-16.8120000000005	21.9086660479369	19.0169043300266	44.721115716339	54.7167237492719	88.0299343314355
417	409.1978	215.4341	16	4	416	20.8	-13.3660000000009	24.6820000000002	28.0686850422323	23.2837681017413	49.5434844271781	67.1501499016372	87.2681416823318
418	409.3388	215.2726	16	4	417	20.85	2.82000000000039	-3.22999999999979	4.28780829795373	44.6266987843956	52.7769363927761	79.4370564348162	87.5610535215686
419	409.4041	213.119	16	4	418	20.9	1.30600000000072	-43.0720000000002	43.091795274739	64.3467574418044	56.1699734121067	81.7846667620935	85.4831358187203
420	407.9445	219.2361	16	4	419	20.95	-29.1920000000005	122.342	125.776539259116	74.8700691846013	66.5115290683872	83.6182122015296	83.7405766023138
421	410.0241	224.8913	16	4	420	21	41.5919999999994	113.104	120.508959334981	86.5369684555257	80.3292195250849	88.4348802207025	81.2734506198365
422	413.8475	223.6041	16	4	421	21.05	76.468000000001	-25.7440000000003	80.6852437562171	89.0561787224721	104.230060908351	92.321150610105	76.654322666386
423	415.7713	226.0745	16	4	422	21.1	38.4759999999994	49.4080000000002	62.6223046525755	88.3963593523788	130.436154279378	97.082173219269	75.3213821031463
424	418.4681	225.3816	16	4	423	21.15	53.9359999999999	-13.8580000000002	55.6878466094712	96.3116816083654	134.500099733654	102.728569439632	73.316983266101
425	414.178832596447	229.752411696725	16	4	424	21.2	-85.7853480710594	87.4162339345003	122.47744240865	133.5900526321	131.313742807991	103.446900750524	72.1867291029597
426	412.8061	237.6381	16	4	425	21.25	-27.4546519289402	157.7137660655	160.085570614914	174.33534010323	132.148644725066	109.754490196303	71.3936787956756
427	424.340168808517	244.367936445187	16	4	426	21.3	230.681376170339	134.59672890374	267.077098874891	179.944020744835	135.098816793032	111.965129482458	71.199833054298
428	436.7196	249.2775	16	4	427	21.35	247.588623829661	98.1912710962598	266.348742008226	174.231126263602	141.387410045762	113.713869149852	71.6180548420975
429	439.0978	252.723	16	4	428	21.4	47.5639999999999	68.9100000000002	83.7312498174965	167.985607841767	149.287165467157	113.094706343023	71.9593029371114
430	443.04175751014	255.271394395483	16	4	429	21.45	78.8791502027993	50.9678879096595	93.9129700024836	136.607580953963	140.382272432661	110.457219476525	71.3568526754726
431	448.856212548701	258.0468329493	16	4	430	21.5	116.289100771221	55.5087710763399	128.857978505736	108.439479988293	139.17976086752	106.73210585504	72.0249293141107
432	452.3484	262.308	16	4	431	21.55	69.8437490259801	85.2233410140002	110.186964435874	118.630310189478	119.700198056565	103.707117886656	72.8603849979366
433	452.3606	268.5834	16	4	432	21.6	0.243999999999005	125.508	125.508237179876	106.53341860172	96.9915840203264	101.633484417463	74.7941159842195
434	455.843357757755	274.347148033026	16	4	433	21.65	69.6551551550999	115.27496066052	134.68540082342	110.373913893274	91.6893129523928	99.9014654522934	75.2851994914883
435	456.6546	275.8085	16	4	434	21.7	16.2248448449009	29.2270393394801	33.4285120636954	102.792815159166	89.60069614506	94.9752785701435	97.2428939553166
436	449.868	272.851	16	4	435	21.75	-135.732	-59.1499999999996	148.060454963505	85.5436880523595	81.3155669850139	88.0706338420794	114.366746281098
437	446.6385	274.4733	16	4	436	21.8	-64.5899999999995	32.4459999999999	72.2814707653346	64.7483157153075	72.3154189802805	75.2495162069589	129.891589349046
438	445.1251	273.2229	16	4	437	21.85	-30.2680000000009	-25.0080000000003	39.2626016458419	72.6679736883996	61.8795587891651	63.7990532493787	151.560058148145
439	443.8088	272.4324	16	4	438	21.9	-26.3259999999991	-15.8100000000002	30.7085391381609	52.2572200767537	50.51576543743	62.1339391121293	150.850687365106
440	441.8245	275.4975	16	4	439	21.95	-39.6860000000004	61.3020000000006	73.0268019291555	41.8380228013948	49.5682847076257	59.0954931494156	148.25488104955
441	440.4088	273.6844	16	4	440	22	-28.3140000000003	-36.2620000000004	46.0066869052755	38.2154295259708	36.9615068166384	55.6149784075189	145.489972481353
442	440.2305	272.691	16	4	441	22.05	-3.56599999999958	-19.8680000000002	20.1854843885403	36.2832151595524	30.798834357353	53.3996193857682	146.273546338438
443	439.6453	271.8102	16	4	442	22.1	-11.7039999999997	-17.6159999999993	21.149635268722	26.4685957268518	30.6065224784311	52.5060587491699	146.017726204408
444	439.1974	270.8579	16	4	443	22.15	-8.95800000000008	-19.0460000000007	21.0474673060687	21.665793556523	32.5785652718657	47.8418295433449	145.15782301536
445	438.0071	270.9907	16	4	444	22.2	-23.8060000000007	2.65600000000063	23.9537047656524	19.7596459133112	28.5902901537713	91.0388871601089	142.406459012
446	437.8736	269.8992	16	4	445	22.25	-2.66999999999939	-21.8299999999999	21.9926760536319	22.9976154308913	29.9143898300239	118.979002365894	139.971880052485
447	437.3546	269.779	16	4	446	22.3	-10.3800000000001	-2.40400000000022	10.6547461724812	28.8739153841791	34.483819791256	147.818049215635	133.6444834555
448	435.6092	269.1163	16	4	447	22.35	-34.9080000000004	-13.2539999999995	37.3394828566226	30.7119845806908	43.1325587091748	189.406247146437	127.814907356867
449	437.945	268.1667	16	4	448	22.4	46.7160000000001	-18.9920000000006	50.4289670725074	38.1629861035248	45.1678936492598	188.60666838719	126.214853949249
450	437.9421	266.5095	16	4	449	22.45	-0.0580000000002201	-33.1439999999998	33.144050748211	49.2079936692007	132.509489612592	186.052542622574	126.0424593194
451	436.3315	268.9958	16	4	450	22.5	-32.2119999999995	49.7259999999994	59.2476836678018	63.2675019874582	200.996497915149	184.247839107667	124.529597470109
452	433.6594	270.922	16	4	451	22.55	-53.442	38.524000000001	65.8797840008608	61.4618719143406	264.837264073917	188.83997479022	123.675825340509
453	431.9757	276.0337	16	4	452	22.6	-33.6739999999998	102.234	107.63702444791	234.306994644493	348.205971814443	190.401967991352	121.346633083099
454	433.8966	276.8052	16	4	453	22.65	38.4179999999992	15.4300000000001	41.4008167069195	363.830009726773	344.634771502513	190.414180578426	118.490442041672
455	400.016760171692	247.388584972655	16	4	454	22.7	-677.59679656616	-588.3323005469	897.369664398975	480.466534478633	343.514795091377	189.837639453856	119.19337452001
456	372.5607	225.1332	16	4	455	22.75	-549.12120343384	-445.1076994531	706.862759079201	633.144441641429	338.58128838531	191.87312626289	117.801616078597
457	396.656473339361	246.872536008643	16	4	456	22.8	481.91546678722	434.78672017286	649.062407760161	627.807671090686	343.196129789184	192.039450704042	117.705074305072
458	429.4919	275.4829	16	4	457	22.85	656.708533212779	572.207279827139	871.026560261887	452.72259553826	337.671377273529	191.830761464356	117.397974617002
459	429.09	274.8665	16	4	458	22.9	-8.03800000000024	-12.328	14.7169639532073	313.332567043846	335.660467507593	190.29576878637	116.963663601796
460	429.3752	273.807	16	4	459	22.95	5.70400000000063	-21.1899999999991	21.944286636844	205.925725099734	247.165789295121	192.989425489385	115.907957305961
461	429.8328	273.6166	16	4	460	23	9.15200000000027	-3.80800000000022	9.91261660713288	42.1983129056301	182.749754610631	193.444216532699	115.349316721911
462	430.6653	279.1558	16	4	461	23.05	16.6499999999996	110.784	112.028198039601	43.5132639244995	119.241637334167	193.952031295251	115.169929535334
463	432.2043	281.2755	16	4	462	23.1	30.7799999999997	42.3940000000005	52.3894992913659	41.6089830519817	35.455551114269	190.187207417028	115.207052192819
464	432.7753	282.174	16	4	463	23.15	11.4200000000005	17.9699999999991	21.2917190475542	52.1669421774149	35.9567660702259	189.13905454	115.43125509565
465	432.3829	281.6925	16	4	464	23.2	-7.84800000000018	-9.62999999999965	12.4228822742549	32.5575495685993	42.4640558873935	147.347861879911	115.578349680635
466	432.3554	284.8275	16	4	465	23.25	-0.550000000000637	62.6999999999998	62.7024122342991	28.7127893229078	48.3071446800883	116.6242297913	115.514765830412
467	432.8727	285.2977	16	4	466	23.3	10.3460000000007	9.40400000000068	13.9812349955226	28.4002682159523	44.7079328013174	87.5920993945082	115.887326775117
468	434.5158	285.5216	16	4	467	23.35	32.8620000000001	4.47799999999916	33.1656980629083	43.3191287228053	42.703037560526	45.3897020875659	115.554545923496
469	433.6484	285.9914	16	4	468	23.4	-17.3480000000006	9.39600000000041	19.7291135127767	44.4473471827617	42.6176415724064	45.3206588164021	115.270835775498
470	437.7377	287.4772	16	4	469	23.45	81.7860000000007	29.7159999999997	87.0171848085199	56.8583160340355	47.5299344647004	45.763371989347	115.178997922008
471	441.0195	288.4295	16	4	470	23.5	65.6359999999995	19.0460000000007	68.3435045340811	56.6932857981441	50.4987049719699	46.4507943361553	114.237482912002
472	443.9144	290.8939	16	4	471	23.55	57.8980000000001	49.2879999999991	76.0360792518915	56.8350149288604	55.9425614548496	41.4998842804473	112.843246477031
473	445.097608722712	291.996077186436	16	4	472	23.6	23.6641744542396	22.043543728721	32.3405468834515	51.7407402065955	55.3238530608629	40.0121363942862	110.905733425458
474	444.11539463976	291.714101133187	16	4	473	23.65	-19.64428165904	-5.6395210649805	20.4377591663581	56.550062761178	54.6845515625783	40.4483296128727	110.213560874922
475	441.0769	291.227	16	4	474	23.7	-60.7698927951992	-9.7420226637405	61.5458111971955	55.0268068756637	49.0626880913005	41.3190599074129	88.8739065947206
476	436.4669	291.5232	16	4	475	23.75	-92.2000000000003	5.92399999999998	92.3901173069937	53.9544203235817	44.5944439922222	39.1564053979349	72.3155211987369
477	433.1163	292.2136	16	4	476	23.8	-67.0119999999997	13.8080000000002	68.4197998243196	52.5340881962961	38.2918357595772	39.7352028461927	57.9078572476506
478	434.3297	291.6243	16	4	477	23.85	24.2679999999996	-11.7859999999996	26.9786141230414	46.3846359760055	37.3212352280464	39.2783303826366	37.7793167011088
479	433.6656	291.6843	16	4	478	23.9	-13.2820000000004	1.20000000000005	13.3360985299303	32.6388252232664	38.279017653339	40.2459027646264	39.5536993736118
480	432.1462	291.4337	16	4	479	23.95	-30.3879999999992	-5.0120000000004	30.7985500957425	21.5568646434907	35.1081853501253	37.3685703546314	40.4055278988239
481	433.2973	291.1606	16	4	480	24	23.0219999999997	-5.46199999999999	23.661063543298	20.6880501325111	27.8141058238999	35.0307492913047	41.9018517556076
482	432.7112	290.8784	16	4	481	24.05	-11.7219999999998	-5.64399999999978	13.0099969254413	24.0239471103819	23.5278442375359	31.7344616588124	44.3265043962088
483	431.7695	291.5061	16	4	482	24.1	-18.8340000000005	12.5540000000001	22.6345415681436	23.8317347242452	23.2328077044103	31.6242594338889	50.043851328648
484	431.5291	290.0247	16	4	483	24.15	-4.80799999999931	-29.6280000000002	30.0155834192841	22.9893864245334	25.8072539666746	31.2880672098439	56.5720323876106
485	431.4086	288.5377	16	4	484	24.2	-2.41000000000099	-29.7400000000005	29.8374881650589	25.498823831581	25.6744526179623	30.3999513095305	61.6161623483138
486	430.692	287.8803	16	4	485	24.25	-14.3319999999994	-13.1479999999999	19.4493220447393	25.7775652763095	25.4670545903872	28.0068126061736	63.994390592771
487	430.7818	286.6056	16	4	486	24.3	1.79599999999937	-25.4939999999999	25.5571839606791	27.5905608229673	25.1770875580475	28.2236151007929	69.493016638016
488	430.2302	285.5383	16	4	487	24.35	-11.031999999999	-21.3459999999998	24.0282487917861	27.5171705116794	25.9272836397313	30.1689313146516	71.1991833520087
489	429.6029	283.6877	16	4	488	24.4	-12.546000000001	-37.0119999999997	39.0805611525731	27.944722756241	24.2971167663487	33.7867399308214	74.4707397344336
490	428.1653	283.3643	16	4	489	24.45	-28.7519999999995	-6.46799999999985	29.4705366086193	24.855351284514	25.6917172689356	35.0476838083009	74.7961403028779
491	428.9907	282.6688	16	4	490	24.5	16.508	-13.9100000000008	21.5870832675473	26.0770020031532	28.1995193884473	37.3529091750599	74.9060273009791
492	429.4877	282.7612	16	4	491	24.55	9.94000000000028	1.84799999999996	10.1103266020443	21.0036727097301	32.91938596405	47.1531245119703	73.947690517692
493	428.089	282.2007	16	4	492	24.6	-27.9740000000004	-11.2099999999998	30.1365023849819	23.8662640261918	37.1050549248929	60.0755662630099	73.9812235337413
494	428.61	282.6465	16	4	493	24.65	10.4200000000003	8.91600000000039	13.7139146854577	28.4543160206536	41.7662258949683	72.6957351623486	74.0437187601656
495	428.5695	280.4577	16	4	494	24.7	-0.810000000000173	-43.7760000000003	43.7834931909279	40.983420643586	44.4209149986395	81.9132647892147	72.7782813223633
496	429.0738	278.2892	16	4	495	24.75	10.086	-43.3699999999999	44.5273432398565	48.1331078466325	49.2387637597326	88.8323757876072	70.9862665788343
497	430.2287	274.8396	16	4	496	24.8	23.098	-68.9919999999995	72.7558497167061	62.5287790802064	69.1291614658931	99.2508304298393	70.440803579568
498	433.3561	273.8045	16	4	497	24.85	62.5480000000005	-20.702	65.8849384002145	64.9755659710871	94.2238488862884	103.120036321381	71.0748434519305
499	437.6086	274.3281	16	4	498	24.9	85.05	10.4719999999998	85.6922708533272	70.0232114988116	121.094353558349	108.695576704241	71.3158365514263
500	440.3345	274.9718	16	4	499	24.95	54.5179999999993	12.8739999999993	56.0174276453312	97.2749022882002	138.134812309494	112.223710251124	71.7132495173632
501	441.0193	278.3922	16	4	500	25	13.6959999999999	68.4080000000006	69.765570878479	140.314589925944	149.465232186767	114.781305310654	71.7168192508161
502	442.7453	288.6994	16	4	501	25.05	34.52	206.144	209.014303663649	179.659928036491	165.582274895629	116.160919376572	72.9148171776703
503	448.220175264767	301.643333031418	16	4	502	25.1	109.497505295341	258.87866062836	281.083376588934	211.294058647901	169.135017717869	116.338187633594	73.8523425743379
504	454.525459484597	314.278386070933	16	4	503	25.15	126.105684396599	252.701060790299	282.418961406059	228.907252874722	175.624927513513	116.799370310487	76.3288505081458
505	457.318738962129	324.617096074982	16	4	504	25.2	55.8655895506399	206.77420008098	214.188080702381	233.889647503057	180.026505503609	115.156611335196	78.4994764063712
506	452.2576	330.672	16	4	505	25.25	-101.222779242579	121.098078500361	157.831542012588	197.955445509793	180.323846861574	113.965720551495	80.2151256148206
507	440.5668	331.0311	16	4	506	25.3	-233.816	7.18199999999911	233.926276805322	171.589926990536	163.19267728725	112.657992058343	81.6377062176945
508	436.3003	328.291	16	4	507	25.35	-85.3300000000002	-54.8019999999997	101.412366622617	148.758952359318	138.452526380899	111.980755589209	83.3450522963758
509	428.791	328.8431	16	4	508	25.4	-150.186	11.0419999999999	150.591368809769	131.740440848426	112.504387062626	108.844933172031	83.8009364443346
510	423.7972	328.5628	16	4	509	25.45	-99.8760000000004	-5.60600000000022	100.033207546295	92.4957070714435	92.1784103608983	108.378815226425	84.6869266464314
511	420.1791	328.193	16	4	510	25.5	-72.3619999999994	-7.39599999999996	72.7389844581289	78.9496072520043	78.4662089162228	106.080729326572	86.770230323822
512	418.4361	328.9111	16	4	511	25.55	-34.8599999999999	14.3619999999999	37.7026079204077	53.4188471347169	59.7337092210576	98.6765098433703	89.0273147723624
513	416.9888	329.7722	16	4	512	25.6	-28.9459999999997	17.2220000000004	33.6818675254208	35.5978683624784	54.8264934605501	87.629118885666	89.6841458415127
514	415.9916	329.2057	16	4	513	25.65	-19.9440000000004	-11.3300000000004	22.9375682233323	25.1919769840192	42.0649388305492	79.9619658539431	90.0441140402854
515	416.4069	328.8506	16	4	514	25.7	8.30600000000004	-7.10199999999986	10.9283136851025	26.9717113706717	36.7311249492415	75.0856880235276	89.7965194407053
516	415.5586	328.2568	16	4	515	25.75	-16.9659999999999	-11.8759999999997	20.7095275658328	30.7033796690959	31.8376117915701	71.5978754420341	88.749636180221
517	413.4036	329.1429	16	4	516	25.8	-43.1000000000006	17.722	46.6012798536698	30.7110305263815	34.1603423994904	64.0245820055496	87.377694935038
518	413.8123	326.558	16	4	517	25.85	8.17400000000021	-51.6980000000001	52.3402090175423	37.8643815360046	36.8057113904332	63.5700682713707	86.3784196439735
519	414.0395	325.4319	16	4	518	25.9	4.54399999999964	-22.5220000000002	22.9758225097602	38.4832465991209	47.4195446452599	58.9062961844286	85.7720723195333
520	412.4239	323.7464	16	4	519	25.95	-32.3119999999994	-33.7099999999998	46.695068733218	41.3489734283092	57.9929656861569	57.1501430417384	87.3432456088179
521	411.2786	323.4226	16	4	520	26	-22.9060000000004	-6.47600000000011	23.8038528814144	42.9080431117704	64.7295419678454	58.7591553369905	90.0936405930387
522	408.8913	321.53	16	4	521	26.05	-47.7459999999996	-37.8520000000003	60.929913999611	64.1280587641383	68.3154547900417	61.8937101681532	87.5116591959964
523	409.2679	318.5469	16	4	522	26.1	7.53199999999993	-59.6619999999996	60.1355574348484	78.1215498363092	72.3136430821912	63.0301040494318	81.2533419996939
524	408.4091	312.1505	16	4	523	26.15	-17.1759999999995	-127.927999999999	129.0759007716	90.9758373365698	75.747653538308	63.2888577700834	76.5315802908023
525	406.2747	306.7219	16	4	524	26.2	-42.6880000000006	-108.572	116.662524094073	95.2819361517743	77.5691611342353	64.4364275462145	NA
526	407.4512	302.4782	16	4	525	26.25	23.5299999999995	-84.8739999999998	88.0752903827171	101.719243052612	85.6806988824108	63.533551808947	NA
527	407.3998	298.3555	16	4	526	26.3	-1.02799999999888	-82.4540000000002	82.4604080756336	87.3672483124778	89.6270779368159	62.0973978117328	NA
528	407.7255	293.7509	16	4	527	26.35	6.51399999999967	-92.0920000000001	92.3220919390371	77.0167724321614	89.2544967084304	60.7760836987374	NA
529	410.243	292.3816	16	4	528	26.4	50.3499999999997	-27.3860000000002	57.3159270709284	80.3855604282519	79.1581708949069	62.6992114670355	NA
530	413.2755	291.2252	16	4	529	26.45	60.6500000000005	-23.1280000000004	64.9101446924907	83.9722197218575	70.8798894062722	66.3076759912104	NA
531	418.5123	291.5351	16	4	530	26.5	104.735999999999	6.19800000000055	104.91923036317	76.7897503642487	62.3375616500487	74.1065518595051	NA
532	422.477	294.6138	16	4	531	26.55	79.2939999999999	61.5740000000005	100.393704543662	70.9490934773361	55.8793408334239	76.3468085486225	NA
533	424.5211	296.5572	16	4	532	26.6	40.8820000000003	38.8679999999999	56.4097451509934	64.7430063803829	49.2385243152837	74.8775651137217	NA
534	425.7999	297.1407	16	4	533	26.65	25.5759999999998	11.6699999999992	28.112642636365	44.2895628718454	49.650769395763	73.1011947276615	NA
535	426.3606	298.7392	16	4	534	26.7	11.2139999999999	31.97	33.8797092077249	27.7864619449904	55.0461908481854	NA	NA
536	426.4724	298.8105	16	4	535	26.75	2.23600000000033	1.42600000000016	2.6520128204822	21.6872982663186	62.5324048365993	NA	NA
537	427.1312	299.4147	16	4	536	26.8	13.1759999999997	12.0839999999998	17.8781999093865	28.35244531419	63.0665391604292	NA	NA
538	427.1154	300.7103	16	4	537	26.85	-0.315999999999121	25.9120000000007	25.9139267576343	45.3493753159879	60.500633519013	NA	NA
539	428.4466	297.9418	16	4	538	26.9	26.6239999999993	-55.3700000000003	61.438377875722	80.7752468013532	67.0442185604161	NA	NA
540	434.3489	297.2456	16	4	539	26.95	118.046000000001	-13.9239999999995	118.864359216714	98.3466163758679	NA	NA	NA
541	443.3335	296.9622	16	4	540	27	179.692	-5.66800000000057	179.781370247309	99.3139687717074	NA	NA	NA
542	448.560449672593	296.169263720206	16	4	541	27.05	104.53899345186	-15.8587255958798	105.73504778196	105.735991806642	NA	NA	NA
543	448.9126	294.6726	16	4	542	27.1	7.04300654814006	-29.9332744041203	30.7506887368317	NA	NA	NA	NA
544	444.9329	292.2149	16	4	543	27.15	-79.5939999999996	-49.1539999999998	93.5484930503956	NA	NA	NA	NA
545	NA	NA	16	4	544	27.2	NA	NA	NA	NA	NA	NA	NA
546	NA	NA	16	4	545	27.25	NA	NA	NA	NA	NA	NA	NA
547	NA	NA	16	4	546	27.3	NA	NA	NA	NA	NA	NA	NA
548	NA	NA	16	4	547	27.35	NA	NA	NA	NA	NA	NA	NA
549	NA	NA	16	4	548	27.4	NA	NA	NA	NA	NA	NA	NA
550	NA	NA	16	4	549	27.45	NA	NA	NA	NA	NA	NA	NA
551	NA	NA	16	4	550	27.5	NA	NA	NA	NA	NA	NA	NA
552	NA	NA	16	4	551	27.55	NA	NA	NA	NA	NA	NA	NA
553	NA	NA	16	4	552	27.6	NA	NA	NA	NA	NA	NA	NA
554	NA	NA	16	4	553	27.65	NA	NA	NA	NA	NA	NA	NA
555	NA	NA	16	4	554	27.7	NA	NA	NA	NA	NA	NA	NA
556	NA	NA	16	4	555	27.75	NA	NA	NA	NA	NA	NA	NA
557	NA	NA	16	4	556	27.8	NA	NA	NA	NA	NA	NA	NA
558	NA	NA	16	4	557	27.85	NA	NA	NA	NA	NA	NA	NA
559	NA	NA	16	4	558	27.9	NA	NA	NA	NA	NA	NA	NA
560	NA	NA	16	4	559	27.95	NA	NA	NA	NA	NA	NA	NA
561	NA	NA	16	4	560	28	NA	NA	NA	NA	NA	NA	NA
562	NA	NA	16	4	561	28.05	NA	NA	NA	NA	NA	NA	NA
563	NA	NA	16	4	562	28.1	NA	NA	NA	NA	NA	NA	NA
564	NA	NA	16	4	563	28.15	NA	NA	NA	NA	NA	NA	NA
565	NA	NA	16	4	564	28.2	NA	NA	NA	NA	NA	NA	NA
566	NA	NA	16	4	565	28.25	NA	NA	NA	NA	NA	NA	NA
567	NA	NA	16	4	566	28.3	NA	NA	NA	NA	NA	NA	NA
568	NA	NA	16	4	567	28.35	NA	NA	NA	NA	NA	NA	NA
569	NA	NA	16	4	568	28.4	NA	NA	NA	NA	NA	NA	NA
570	NA	NA	16	4	569	28.45	NA	NA	NA	NA	NA	NA	NA
571	NA	NA	16	4	570	28.5	NA	NA	NA	NA	NA	NA	NA
572	NA	NA	16	4	571	28.55	NA	NA	NA	NA	NA	NA	NA
573	NA	NA	16	4	572	28.6	NA	NA	NA	NA	NA	NA	NA
574	NA	NA	16	4	573	28.65	NA	NA	NA	NA	NA	NA	NA
575	NA	NA	16	4	574	28.7	NA	NA	NA	NA	NA	NA	NA
576	NA	NA	16	4	575	28.75	NA	NA	NA	NA	NA	NA	NA
577	NA	NA	16	4	576	28.8	NA	NA	NA	NA	NA	NA	NA
578	NA	NA	16	4	577	28.85	NA	NA	NA	NA	NA	NA	NA
579	NA	NA	16	4	578	28.9	NA	NA	NA	NA	NA	NA	NA
580	NA	NA	16	4	579	28.95	NA	NA	NA	NA	NA	NA	NA
581	NA	NA	16	4	580	29	NA	NA	NA	NA	NA	NA	NA
582	NA	NA	16	4	581	29.05	NA	NA	NA	NA	NA	NA	NA
583	NA	NA	16	4	582	29.1	NA	NA	NA	NA	NA	NA	NA
584	NA	NA	16	4	583	29.15	NA	NA	NA	NA	NA	NA	NA
585	NA	NA	16	4	584	29.2	NA	NA	NA	NA	NA	NA	NA
586	NA	NA	16	4	585	29.25	NA	NA	NA	NA	NA	NA	NA
587	NA	NA	16	4	586	29.3	NA	NA	NA	NA	NA	NA	NA
588	NA	NA	16	4	587	29.35	NA	NA	NA	NA	NA	NA	NA
589	NA	NA	16	4	588	29.4	NA	NA	NA	NA	NA	NA	NA
590	NA	NA	16	4	589	29.45	NA	NA	NA	NA	NA	NA	NA
591	NA	NA	16	4	590	29.5	NA	NA	NA	NA	NA	NA	NA
592	NA	NA	16	4	591	29.55	NA	NA	NA	NA	NA	NA	NA
593	NA	NA	16	4	592	29.6	NA	NA	NA	NA	NA	NA	NA
594	NA	NA	16	4	593	29.65	NA	NA	NA	NA	NA	NA	NA
595	NA	NA	16	4	594	29.7	NA	NA	NA	NA	NA	NA	NA
596	NA	NA	16	4	595	29.75	NA	NA	NA	NA	NA	NA	NA
597	NA	NA	16	4	596	29.8	NA	NA	NA	NA	NA	NA	NA
598	NA	NA	16	4	597	29.85	NA	NA	NA	NA	NA	NA	NA
599	NA	NA	16	4	598	29.9	NA	NA	NA	NA	NA	NA	NA
600	NA	NA	16	4	599	29.95	NA	NA	NA	NA	NA	NA	NA
601	NA	NA	16	4	600	30	NA	NA	NA	NA	NA	NA	NA
