# Supplementary material for: An automated feeding system for the African killifish reveals the impact of diet on lifespan and allows scalable assessment of associative learning
Source: eLife. 2022 Nov 10;11:e69008. doi: 10.7554/eLife.69008 (PMC9788828; doi:10.7554/eLife.69008)
Supplement: Figure 6—source data 3. [file elife-69008-fig6-data3.zip › Filtered and Interpolated Trajectories with Kinematics/t2_REC006 DLC_likelihood-euclidean-filtered_splines-interpolated_kinematics_02_resnet50_TrainAllTheThingsJun28shuffle1_1030000.csv]

	x2	y2	fishnum	recording_num	bodyparts_coords	seconds	velocity_x	velocity_y	velocity_xy	velocity_xy_5frame	velocity_xy_10frame	velocity_xy_20frame	velocity_xy_40frame
1	-815.220235020591	-1175.62082672203	2	6	0	0	0	0	0	NA	NA	NA	NA
2	-440.125467871851	-726.110019087167	2	6	1	0.05	7501.8953429748	8990.21615269726	11709.0742678132	NA	NA	NA	NA
3	-165.2363452479	-394.011179391444	2	6	2	0.1	5497.78245247902	6641.97679391446	8622.14982621413	6031.755523018	NA	NA	NA
4	24.4082328512597	-161.803307634867	2	6	3	0.15	3792.89156198319	4644.15743513154	5996.18417689541	6457.41427318598	NA	NA	NA
5	143.76936642563	-11.9654038174333	2	6	4	0.2	2387.22267148741	2996.75807634867	3831.36934416724	4293.54208997923	3368.85864163841	NA	NA
6	207.80815547521	73.0235320608556	2	6	5	0.25	1280.7757809916	1699.77871756578	2128.29375083991	2601.27487754396	3387.05266601236	NA	NA
7	231.4857	110.6845	2	6	6	0.3	473.5508904958	753.219358782888	889.713351779477	1448.49626641506	2233.21091285736	NA	NA
8	229.7631	118.5385	2	6	7	0.35	-34.452	157.08	160.813764037784	705.961760258821	1393.98826789445	NA	NA
9	218.7213	114.9362	2	6	8	0.4	-220.836	-72.046	232.291121250899	316.691058838746	821.73385212729	NA	NA
10	213.3214	117.3986	2	6	9	0.45	-107.998	49.248	118.696813386038	172.879735735486	467.310362336272	1783.17371042023	NA
11	208.6966	125.2323	2	6	10	0.5	-92.4960000000004	156.674	181.940243739531	186.701658244935	281.50254544553	1795.8584668413	NA
12	200.8128	128.4965	2	6	11	0.55	-157.676	65.284	170.656736263178	194.971437839519	214.850326308041	1221.59694041254	NA
13	189.752704708311	131.632770060025	2	6	12	0.6	-221.20190583378	62.7254012005	229.923376585027	228.658964413724	213.547049914859	795.599344603705	NA
14	176.739572683871	135.858352294052	2	6	13	0.65	-260.2626404888	84.51164468054	273.64001922382	246.314032052315	196.535409389474	498.273500752245	NA
15	163.122966263296	140.408462749363	2	6	14	0.7	-272.3321284115	91.00220910622	287.134446257062	256.820916880595	197.488779202056	311.180946314035	NA
16	150.252447783203	144.518317473239	2	6	15	0.75	-257.41036960186	82.19709447752	270.215581932487	240.392441584784	204.664267670243	211.144701319333	NA
17	139.47757958021	147.42313251296	2	6	16	0.8	-215.49736405986	58.09630079442	223.191160404581	198.09938093943	209.98296796773	173.512706443302	NA
18	132.147923990934	148.358123915806	2	6	17	0.85	-146.59311178552	18.6998280569202	147.781000105969	166.318593990387	197.210421312962	171.532191941233	NA
19	129.613043351992	146.558507729059	2	6	18	0.9	-50.6976127788403	-35.9923237349403	62.1747159970512	163.014503288171	174.813149377201	165.039648111875	NA
20	133.2225	141.2595	2	6	19	0.95	72.1891329601601	-105.98015458118	128.230511511849	163.145019054865	155.051530291797	163.365627015274	941.008185189606
21	142.907171958659	133.0674200129	2	6	20	1	193.69343917318	-163.841599742	253.695128421403	154.028401041139	140.786857193136	157.691772835076	943.363252719954
22	152.9232	128.073	2	6	21	1.05	200.32056082682	-99.8884002579996	223.843739238054	151.526917814971	132.175086578563	151.679196891351	655.937862162636
23	157.8362	129.4778	2	6	22	1.1	98.2599999999996	28.0959999999999	102.197910037338	143.784466593207	129.517333967606	142.47614861061	444.816948098941
24	159.8199	127.9838	2	6	23	1.15	39.674	-29.88	49.6672998662097	118.559211098101	133.543886834275	131.924259227302	299.511513951787
25	164.055498320581	126.536906087961	2	6	24	1.2	84.7119664116201	-28.93787824078	89.5182554030275	101.20515410226	129.242474828493	118.950936610849	208.964922635271
26	170.409319263188	125.977005419613	2	6	25	1.25	127.07641885214	-11.1980133669601	127.568850945876	105.006266894074	110.719277999909	106.844432903883	161.360097295631
27	177.2451	125.4821	2	6	26	1.3	136.71561473624	-9.89810839225981	137.07345425885	115.56085585358	93.3754258149712	97.0197691116737	144.787883697829
28	183.209322010498	124.4079672887	2	6	27	1.35	119.28444020996	-21.4826542260002	121.203473996406	114.700483063779	87.7418759082579	93.9778534233707	146.205531647201
29	188.079444003351	122.821486563432	2	6	28	1.4	97.40243985706	-31.7296145053598	102.44024466374	102.879344901716	89.0353690774038	97.7808921026227	145.314498609386
30	191.915668994529	120.967312556448	2	6	29	1.45	76.72449982356	-37.0834801396802	85.2163914540243	85.5456975276822	82.8503429299013	98.8426599589784	146.492065102357
31	194.7782	119.0901	2	6	30	1.5	57.25062010942	-37.5442511289597	68.4631601355614	70.477484922442	72.9020086146304	90.8680385986045	145.189487495487
32	196.8539	117.6607	2	6	31	1.55	41.5140000000002	-28.588	50.4052173886793	62.5098823012278	61.8644516447845	90.2787839127281	143.815976415889
33	199.1307	117.3876	2	6	32	1.6	45.5359999999996	-5.46199999999999	45.8624109702048	51.0002027960234	58.438372879135	94.0345515941768	142.733447318361
34	202.2	116.7736	2	6	33	1.65	61.386	-12.2800000000001	62.6022315576689	42.9246723275445	62.0178973709699	100.749527151329	137.989355389807
35	202.7764	115.516	2	6	34	1.7	11.5280000000001	-25.1519999999999	27.6679939280028	38.1832057618869	68.4428450894639	106.748898956508	133.500723508623
36	204.1588	115.7629	2	6	35	1.75	27.6480000000004	4.93799999999993	28.0855077931666	46.399260835828	71.0167991973002	111.575493271929	130.664211361124
37	205.3224	116.4171	2	6	36	1.8	23.2719999999995	13.0840000000001	26.6978845603912	61.5259124407121	87.1821420104849	116.063060952357	126.833819570867
38	209.333	118.0942	2	6	37	1.85	80.2120000000002	33.5419999999999	86.9426863399103	85.8854873829043	100.327227280096	120.878871353169	125.153659353634
39	215.3556	114.7029	2	6	38	1.9	120.452	-67.826	138.23548958209	99.108926067056	112.463685225254	125.589349106896	125.944125183612
40	222.7012	113.3273	2	6	39	1.95	146.912	-27.5120000000001	149.465868638964	136.181078259083	130.647454983115	129.618503189439	126.727902726656
41	227.3847	112.8271	2	6	40	2	93.6700000000002	-10.0039999999998	94.202701213925	154.255193724364	150.248977929228	132.687202155898	124.879150067413
42	237.8488	111.1169	2	6	41	2.05	209.282	-34.204	212.058645520526	163.401458009796	170.26167025993	135.952755940426	124.195104835268
43	246.67	110.2301	2	6	42	2.1	176.424	-17.7360000000002	177.313263666314	175.409422583325	183.319369827203	142.990746026112	124.073912045418
44	255.698017818267	108.468179696655	2	6	43	2.15	180.56035636534	-35.2384060668999	183.966811009254	201.389029791399	189.160800842822	144.054451552311	126.308029091329
45	265.771993560277	105.596490353507	2	6	44	2.2	201.4795148402	-57.4337868629601	209.505691506609	204.342262260777	190.794161289414	148.050510406398	124.897138674239
46	276.420054647265	102.107701712364	2	6	45	2.25	212.96122173976	-69.7757728228598	224.100737254295	212.383545930043	194.357605114497	154.483989818365	121.790564410368
47	287.170328500461	98.4944835150348	2	6	46	2.3	215.00547706392	-72.2643639465841	226.824807867412	214.920143675848	184.723369870368	156.647870030059	119.021037398517
48	297.550942541101	95.2495055033259	2	6	47	2.35	207.6122808128	-64.8995602341779	217.519682012646	206.178899995502	185.654264772128	156.329465283896	117.052573476734
49	307.090024190415	92.8654374190453	2	6	48	2.4	190.781632986281	-47.681361685612	196.649799738281	187.326180437594	175.645217879369	154.107358264602	115.203427906596
50	315.315700869637	91.8349490040008	2	6	49	2.45	164.51353358444	-20.60976830089	165.799473104877	165.104477479959	165.45356582968	154.613145494334	113.351990816087
51	321.7561	92.65071	2	6	50	2.5	128.80798260726	16.315219919984	129.837139464753	158.924983614212	158.719001707501	158.890261536222	111.890784747737
52	327.4721	93.54681	2	6	51	2.55	114.32	17.9219999999998	115.716293079238	136.370292082889	143.034069800189	158.111425757808	111.088290695014
53	335.6901	89.12707	2	6	52	2.6	164.359999999999	-88.3947999999998	186.622212683913	124.728231663858	129.33956074059	154.11327249666	110.834861161035
54	339.8791	88.92612	2	6	53	2.65	83.7800000000004	-4.01900000000012	83.8763420816625	130.111822977409	119.053915686381	151.866531031329	109.888203028131
55	345.2536	89.15704	2	6	54	2.7	107.49	4.61839999999995	107.589171009726	120.96366212042	118.432129699254	143.045378391969	109.77350978608
56	351.0065	83.83402	2	6	55	2.75	115.058	-106.4604	156.755096032506	99.7541378669668	123.422917957947	132.005635548808	109.840421590134
57	354.4348	84.53272	2	6	56	2.8	68.5659999999996	13.974	69.975488794291	101.737539289874	131.499481645248	121.979013844677	110.252543583928
58	358.3855	85.32179	2	6	57	2.85	79.0139999999997	15.7813999999999	80.5745914166491	112.13602773465	122.572280221192	113.226275600299	108.981737490511
59	362.8692	83.94723	2	6	58	2.9	89.674	-27.4911999999998	93.7933491961982	116.734012938485	128.087844183289	104.817506706296	105.92562369383
60	370.2293	80.86589	2	6	59	2.95	147.202000000001	-61.6268000000002	159.581613233606	142.035301170077	120.637190954259	97.0854784427352	103.083817782469
61	379.1971	80.27492	2	6	60	3	179.355999999999	-11.8194	179.745022051682	145.390422575417	105.292269390114	91.0943673395754	101.36295254124
62	388.8122	78.2593	2	6	61	3.05	192.302000000001	-40.3124	196.481929952249	154.438149076703	100.923957889166	86.2238254496025	96.5877196809663
63	393.6781	78.38448	2	6	62	3.1	97.3179999999991	2.50360000000001	97.350198443351	129.138354173867	97.1129904600089	78.6789762959577	92.6669644614445
64	400.6278	78.222	2	6	63	3.15	138.994	-3.24960000000004	139.031981702629	93.8505258417428	90.5810977262113	75.7219545039507	88.5923927184499
65	401.8055	77.06046	2	6	64	3.2	23.5540000000003	-23.2307999999998	33.0826387194251	59.8126146082545	75.7388271862161	71.4965091657623	83.8749392297077
66	401.8101	76.89523	2	6	65	3.25	0.0919999999996435	-3.30460000000016	3.30588039106091	48.8355583446005	58.7658167212036	65.1968533619037	78.8639288672936
67	402.919	77.60132	2	6	66	3.3	22.1780000000001	14.1218000000001	26.292373784807	26.7240463757193	40.9481692539567	63.8572171377974	73.9092077149749
68	403.4561	75.54713	2	6	67	3.35	10.7420000000002	-41.0838000000001	42.4649171250812	22.3393001985652	34.7856723707234	61.6340096971256	71.8495844870493
69	403.4823	76.97061	2	6	68	3.4	0.524000000000342	28.4696	28.4744218582221	23.6811076006645	23.3560648246129	57.7438891230579	68.9164959923399
70	403.2297	76.47312	2	6	69	3.45	-5.05200000000059	-9.94979999999998	11.1589078336549	22.0837238996589	22.3558273772661	51.5544900706031	66.609839810195
71	403.704	76.31254	2	6	70	3.5	9.48600000000056	-3.21159999999992	10.014917401557	20.7357863968463	25.1014373336933	43.8356435462588	65.4414028055623
72	402.8521	76.64719	2	6	71	3.55	-17.038	6.69299999999993	18.3054552797793	19.9880832735065	26.7904763864291	35.0640136041245	63.6059042086971
73	403.8853	75.19006	2	6	72	3.6	20.6639999999993	-29.1425999999998	35.7252296110181	22.372354555967	26.1550289342423	31.2206564262291	61.1091747598746
74	403.661082713423	73.9737585355704	2	6	73	3.65	-4.48434573153918	-24.3260292885921	24.735906241523	26.5217670667221	24.9066805199044	25.3182544055712	59.3113111357285
75	402.507218919313	73.9551886998107	2	6	74	3.7	-23.0772758822002	-0.371396715193839	23.0802642459577	31.4972288731992	27.37015295499	24.704500067446	56.8361538819606
76	402.2558	75.4726	2	6	75	3.75	-5.02837838625965	30.3482260037859	30.7619799553324	31.5742714716384	28.905470371314	25.7222221857796	54.1927025268774
77	403.5159	77.22589	2	6	76	3.8	25.2019999999993	35.0658000000001	43.1827643121648	29.8252777663024	29.1798579542924	25.8394015852724	52.883009959279
78	403.5981	75.42224	2	6	77	3.85	1.64400000000001	-36.0730000000001	36.1104426032139	32.3679513540129	27.6556404817347	30.4728933737993	51.3096202746621
79	403.5301	76.21889	2	6	78	3.9	-1.35999999999967	15.933	15.9909377148433	31.289173675906	27.2804439865296	33.0154852783835	52.0611861399523
80	402.2941	74.92457	2	6	79	3.95	-24.7199999999998	-25.8864	35.79363218451	26.8624870353856	27.053172757626	36.1342011776548	48.5350099498266
81	403.5596	74.83878	2	6	80	4	25.3099999999995	-1.71580000000006	25.368091564798	23.737009491831	26.3430070378659	39.7884382715492	45.3469333589818
82	404.5553	75.17976	2	6	81	4.05	19.914	6.81960000000004	21.0493311095626	24.7356102067567	24.8883267841157	40.9879829677918	41.5118638813336
83	403.6443	75.6477	2	6	82	4.1	-18.22	9.35879999999997	20.4830548854413	21.7383941612391	34.7907578133563	43.5393732237914	39.588940240844
84	403.5399	74.60371	2	6	83	4.15	-2.08799999999997	-20.8797999999999	20.9839412894717	21.3968403998257	41.1242900368626	42.9006677675062	36.6120009818247
85	404.0632	75.5029	2	6	84	4.2	10.4660000000001	17.9837999999998	20.8075519569217	22.9141665328459	44.8982494003196	42.1757985981589	37.4969843167579
86	404.9716	74.74505	2	6	85	4.25	18.1680000000006	-15.1569999999998	23.6603227577313	45.8445061348815	50.6714061717844	43.1885516918511	37.4721332240085
87	404.7381	76.15768	2	6	86	4.3	-4.67000000000098	28.2525999999999	28.6359617746637	57.5129698669684	52.7961079812912	41.9088027807606	39.1306028369349
88	410.8241	73.2227	2	6	87	4.35	121.72	-58.6995999999999	135.134752895619	68.0581046394002	59.4231059658481	40.9852308521985	40.3667048859303
89	414.7676	72.79791	2	6	88	4.4	78.8700000000006	-8.49580000000003	79.3262599499062	79.9459719437432	58.5208915484828	46.3784831568468	40.0593775224153
90	418.3241	71.86563	2	6	89	4.45	71.1299999999994	-18.6456000000001	73.5332258190807	82.6780494297364	57.2984244386919	45.51552982905	40.7522153551236
91	422.3114	70.69716	2	6	90	4.5	79.7460000000001	-23.3694	83.099659279446	73.0017057968147	60.0340963458364	46.8582231717047	41.1078156324464
92	423.3679	72.52917	2	6	91	4.55	21.1300000000006	36.6401999999999	42.2963492046302	59.5288132299971	58.9292787774054	47.9597141585426	41.1331508846086
93	426.0241	69.09991	2	6	92	4.6	53.1239999999991	-68.5852	86.7530347310104	46.5387442379835	47.1797038910408	47.9572240554589	40.8262505190366
94	425.7254	68.58175	2	6	93	4.65	-5.97399999999993	-10.3631999999999	11.9617971158182	40.1222207479297	51.6326762768309	47.9057475580781	41.0870988254573
95	426.0686	68.32411	2	6	94	4.7	6.86400000000049	-5.1527999999999	8.58288085901265	35.1805081250743	46.1328102577805	50.2894685660698	41.1853448670077
96	424.0079	69.82756	2	6	95	4.75	-41.2139999999999	30.069	51.017041829177	21.3577019852669	43.045040171625	49.2220442622374	41.0213569304674
97	423.2673	70.30173	2	6	96	4.8	-14.8120000000006	9.48340000000002	17.5877860903531	43.7365393236648	43.123320335794	52.4218040885973	40.8495831490448
98	422.401	70.13632	2	6	97	4.85	-17.3259999999993	-3.30820000000017	17.6390040319735	45.7268762775774	36.4913421450698	50.2605163980613	42.2522056008711
99	428.0143	67.52067	2	6	98	4.9	112.266	-52.313	123.855983807808	45.9678595953204	37.2906035676735	47.1032697664471	42.9620482709531
100	427.0876	67.51343	2	6	99	4.95	-18.5339999999997	-0.144799999999918	18.5345656285759	51.0661325465138	43.2805126934478	45.3702295325924	42.8340602818569
101	428.8691	65.60448	2	6	100	5	35.6299999999999	-38.1790000000001	52.2219584178916	51.6249823048726	38.4099921786383	42.4271929933435	43.9417146215194
102	427.4824	67.25269	2	6	101	5.05	-27.7340000000004	32.9642000000001	43.0791508463204	30.8446678116823	45.9143293997893	41.2783188014254	44.9395791350415
103	427.5138	66.23151	2	6	102	5.1	0.628000000000384	-20.4236	20.4332528237675	40.8341491093181	53.3413289050818	38.1131278142819	45.0738847307487
104	428.457	66.55681	2	6	103	5.15	18.8639999999998	6.50599999999997	19.954411341856	30.8521247619563	42.5738632560632	39.2735298834084	44.6666716296402
105	429.9948	63.49746	2	6	104	5.2	30.7560000000001	-61.187	68.481972116755	40.7625262530647	44.6076488074043	40.1948911358565	44.6745804368469
106	430.1094	63.48235	2	6	105	5.25	2.29199999999992	-0.302199999999999	2.31183668108273	55.057675505291	41.8093458150621	38.8541621690837	44.9513039545354
107	425.655295030586	64.7521049536439	2	6	106	5.3	-89.0820993882801	25.3950990728779	92.6311583018624	54.3030587004441	39.4333172670568	39.790363517329	44.8733244941486
108	421.1316	65.56102	2	6	107	5.35	-90.47390061172	16.1783009271221	91.9089990848987	48.3811485054904	39.734913483494	43.5191803495437	42.1615032136484
109	420.366	65.82264	2	6	108	5.4	-15.3120000000001	5.23240000000015	16.1813273176216	52.7665668681678	41.2564561991434	39.5456133850594	40.245845233403
110	418.7527	66.90658	2	6	109	5.45	-32.2659999999996	21.6788	38.8724211419867	38.1041082810488	37.1092695782652	40.1525907346637	40.0578278183987
111	417.8094	66.14566	2	6	110	5.5	-18.8660000000004	-15.2184	24.2389284944697	24.412151461697	39.2983321595291	41.0252060713341	40.8267327669202
112	416.8439	66.17492	2	6	111	5.55	-19.3099999999993	0.585199999999872	19.3188653662675	28.2098536978426	33.6663976348687	41.9194441115404	42.8911510700582
113	417.2515	67.27425	2	6	112	5.6	8.15200000000004	21.9865999999999	23.4492149881397	25.8373906510401	33.6970317940055	42.1905454060385	43.19985580954
114	418.9286	66.74545	2	6	113	5.65	33.5419999999999	-10.5759999999998	35.1698384983495	25.8300974508905	36.5173635140555	41.4275957012023	44.112778066648
115	420.1672	66.20718	2	6	114	5.7	24.7719999999993	-10.7654000000002	27.0101059079739	29.2286869886885	35.6975326619232	39.0596923076241	44.181586770567
116	421.3128	65.81731	2	6	115	5.75	22.912	-7.79739999999975	24.2024624937215	42.981912126314	40.2410663276061	40.6805636468334	43.5794268660477
117	422.5707	67.12653	2	6	116	5.8	25.1580000000001	26.1843999999999	36.311813055258	44.8248733302685	44.405570956024	37.3248448996999	45.198871162482
118	425.5623	63.61804	2	6	117	5.85	59.8320000000001	-70.1698	92.2153406762672	45.5576746728063	44.6461773285831	34.0624900292356	48.9366883139249
119	427.7742	63.43779	2	6	118	5.9	44.2380000000003	-3.60500000000002	44.3846445181216	54.6520352043217	41.5987352032612	33.388420700359	48.0598932302576
120	426.412194501082	64.1429098363257	2	6	119	5.95	-27.2401099783599	14.102396726514	30.6741126206633	59.5824549233595	41.0101150369829	34.745426104205	48.6410991965962
121	422.970598644879	64.6829802238676	2	6	120	6	-68.8319171240607	10.8014077508381	69.6742651512984	46.3104425308521	42.0627951341376	39.2262725404969	49.4720568778307
122	420.0251	65.46754	2	6	121	6.05	-58.9099728975793	15.6911955226479	60.9639116504469	38.3725970762539	40.9832921645311	44.5039833386909	50.9715914735432
123	419.351593057722	66.5710013686555	2	6	122	6.1	-13.4701388455596	22.06922737311	25.8552787137305	36.4625554011595	34.4279482644656	48.2865838047982	52.5544277638594
124	419.5268	66.72727	2	6	123	6.15	3.50413884555905	3.12537262689006	4.69541724513057	29.4735550639535	30.2594778866625	48.9520262498875	52.862181373472
125	419.5112	65.67119	2	6	124	6.2	-0.312000000000126	-21.1216000000002	21.1239042451912	22.3841294057027	33.7933195464868	48.1682824052774	52.337618937849
126	420.9344	66.66608	2	6	125	6.25	28.4640000000002	19.8978	34.7292634652681	22.545453998079	38.2114787533877	48.3046915630116	52.6862622927052
127	420.7658	67.93073	2	6	126	6.3	-3.37199999999939	25.2930000000001	25.5167833591932	22.146358697071	44.6023957213578	50.607378807635	50.6115295144493
128	421.7074	68.87441	2	6	127	6.35	18.8319999999999	18.8736	26.6619016756119	31.1240836918141	51.9269902810133	54.3541962783061	49.6839001497026
129	421.674	68.74361	2	6	128	6.4	-0.668000000000575	-2.61599999999987	2.69994074009044	46.9494024428219	56.3053172965138	56.5741730754558	51.2592318007209
130	418.502908292616	69.6592040246927	2	6	129	6.45	-63.4218341476799	18.3118804938539	66.0125292189066	66.8206620370128	55.3264497735719	57.1296076585286	52.0300532569073
131	413.143727649479	71.5793793793552	2	6	130	6.5	-107.18361286274	38.4035070932501	113.855857220307	81.3085265639476	54.5465879918857	57.9189076843274	52.7949454044642
132	407.256608181602	73.6590525443401	2	6	131	6.55	-117.742389357539	41.5934632996979	124.873081330148	90.4642758959565	60.2314654507389	60.023738835546	52.9494872377927
133	402.5017	75.05314	2	6	132	6.6	-95.0981636320398	27.881749113198	99.1012243102856	79.5288158553297	74.2804442921467	62.9183101216802	55.0502601207352
134	400.1048	75.41415	2	6	133	6.65	-47.9380000000003	7.22020000000015	48.4786874001353	62.1437735409494	82.8888682642491	64.2967670457418	57.8833949940879
135	399.5637	75.58276	2	6	134	6.7	-10.8220000000006	3.37219999999974	11.3352290157725	53.6422688644649	80.4658957705704	65.6155455680738	60.1895918325278
136	400.3689	74.5035	2	6	135	6.75	16.1040000000003	-21.5851999999998	26.9306456484058	67.2523620203458	77.6263366152671	64.6919609385771	63.0590852121917
137	404.1541	72.88101	2	6	136	6.8	75.7040000000006	-32.4498	82.3655579477253	75.3134606325416	75.4450819497343	63.8982141291987	62.7535417364508
138	412.0714	70.20415	2	6	137	6.85	158.345999999999	-53.5372000000001	167.15169008969	81.4029756858112	73.9096299623472	65.3053102701697	62.1022805593791
139	415.831565226592	67.8445453256726	2	6	138	6.9	75.2033045318399	-47.192093486548	88.7841804611144	93.1088996895847	72.2882167949698	69.1300429010828	62.7500452557871
140	414.705462708411	66.084886281215	2	6	139	6.95	-22.5220503636194	-35.1931808891518	41.7828042821203	97.2478950350037	75.9046413625758	69.3146804096095	63.8889254521036
141	410.64781368606	64.7454360465231	2	6	140	7	-81.1529804470206	-26.7890046938382	85.4602656672736	80.5668979043486	74.8373338852686	66.3636182684315	64.1029354971802
142	405.613339400139	63.6464578014927	2	6	141	7.05	-100.689485718419	-21.9795649006079	103.06053467482	69.2629729573981	67.5649628076585	61.3949911368946	64.4269757561593
143	401.556761091252	62.6082147260197	2	6	142	7.1	-81.1315661777405	-20.76486150946	83.7467044364143	70.4063070393404	56.3301762481927	61.8139364366722	65.3414570424504
144	400.4328	61.45097	2	6	143	7.15	-22.47922182504	-23.1448945203941	32.2645557263621	56.5657680809525	55.3712175379166	66.8147637382883	66.3235115457237
145	402.5438	60.36277	2	6	144	7.2	42.2199999999998	-21.764	47.4994746918319	37.8820305803134	58.1634650486487	72.2109012597782	66.3800407231068
146	403.356415055741	60.3420746358027	2	6	145	7.25	16.252301114821	-0.413907283945889	16.2575708753342	32.0934545920368	55.100899921596	77.8134788613718	66.3671130881148
147	403.7802	60.11225	2	6	146	7.3	8.4756988851791	-4.596492716054	9.64184717162452	41.479462118435	47.3449003240548	74.8997046652666	66.8467506082241
148	405.845082084315	58.3108866479579	2	6	147	7.35	41.2976416863	-36.027267040842	54.8038244950311	45.9206230579569	49.7182429109971	69.850364840452	66.9716760358817
149	408.9672	55.87535	2	6	148	7.4	62.4423583137002	-48.7107329591581	79.1945933583533	53.6360317622394	61.3413106816067	68.9259174361184	67.4749382503892
150	412.1616	54.48148	2	6	149	7.45	63.8880000000006	-27.8774	69.7052793894413	56.8077700677962	68.5171611569805	70.6482432456787	65.9525607676769
151	414.789	55.26497	2	6	150	7.5	52.5479999999993	15.6698	54.834614396747	67.3430312299575	80.7896238374749	70.286963310033	63.5848174892794
152	416.0554	55.41304	2	6	151	7.55	25.3280000000007	2.96140000000008	25.5005386994086	81.2031592447783	82.2344465228747	68.8302126767726	60.872609025551
153	421.2039	53.87262	2	6	152	7.6	102.969999999999	-30.8084000000001	107.480130305838	91.1136992560042	83.3705534327114	67.7646039632207	59.1594361717449
154	428.1901	51.35864	2	6	153	7.65	139.724	-50.2795999999999	148.495233432457	107.94321591271	82.4806173343203	68.3502560457056	58.5677534850969
155	433.8813	49.5792	2	6	154	7.7	113.824000000001	-35.5888	119.257979445571	107.661122977953	83.1330214427087	67.1445358781398	58.7386981271707
156	440.6387	51.20021	2	6	155	7.75	135.147999999999	32.4202	138.982197680278	99.3980756354652	85.4730266984701	68.0422652376524	58.4787973547627
157	439.4399	51.08313	2	6	156	7.8	-23.975999999999	-2.34160000000003	24.0900740256221	83.7580754238623	90.3155250294903	69.7952870872494	57.000398856357
158	436.165163736908	51.5527950591162	2	6	157	7.85	-65.4947252618399	9.39330118232405	66.1648935933985	75.1523436294132	85.8109650154441	68.6380418015937	53.1914729260474
159	433.115449235625	53.3000187703525	2	6	158	7.9	-60.9942900256601	34.944474224726	70.2952323744426	63.0028374842299	75.3592014098046	65.8198335996957	51.328497091332
160	430.31716176928	55.8878480740854	2	6	159	7.95	-55.9657493269003	51.7565860746579	76.2293204733252	72.9699270810276	65.7719105992992	62.5904411257442	51.3516745108624
161	427.796706610999	58.8793299106915	2	6	160	8	-50.4091031656196	59.8296367321221	78.234666954361	72.223854395423	55.29490663783	60.8060167101272	51.1031289777842
162	425.580489033909	61.8375112205474	2	6	161	8.05	-44.324351541801	59.1636261971179	73.9255220096108	66.9603273957469	57.3561276516241	60.3502269142075	50.2505451811471
163	423.694914311137	64.3254389440296	2	6	162	8.1	-37.7114944554398	49.758554469644	62.4345301653756	56.3914775691851	53.905530170476	56.5049359068176	49.9754919830522
164	422.16638771581	65.9061600215147	2	6	163	8.15	-30.5705319065396	31.6144215497019	43.977597376062	47.5869757914301	49.159049865071	50.3207432319056	50.2729262252681
165	421.021314521056	66.1427213933793	2	6	164	8.2	-22.9014638950798	4.7312274372922	23.3850713405162	41.7423282222207	42.0478608087798	45.2664949945632	49.4726745703756
166	420.2861	64.59817	2	6	165	8.25	-14.7042904211207	-30.8910278675862	34.2121580655861	35.5872059455289	36.1390067217844	39.1441158481537	49.1363690457185
167	419.9141	62.39423	2	6	166	8.3	-7.43999999999915	-44.0787999999999	44.7022841635635	31.3577723343951	30.3849287989247	39.1010930474474	49.1628181000303
168	419.6586	63.95642	2	6	167	8.35	-5.11000000000081	31.2438	31.6589187819169	27.7042440483745	27.1989067981911	36.5325810116428	48.9223105489118
169	419.556606779093	65.0933758655782	2	6	168	8.4	-2.03986441813981	22.7391173115639	22.8304293203929	24.6910376521386	25.2822850540065	33.7310767465455	47.6614143112645
170	419.6903	64.87521	2	6	169	8.45	2.67386441813983	-4.363317311564	5.11742991041288	19.0275293756288	24.7610793898271	32.0551057760461	46.7141445447819
171	419.8911	63.9392	2	6	170	8.5	4.0160000000003	-18.7201999999999	19.1461260844067	18.8106076508532	22.9933250584774	31.9192946455354	47.080866676646
172	419.3246	63.3474	2	6	171	8.55	-11.3300000000004	-11.836	16.3847427810145	19.2067977736179	20.8460584432706	31.6708776855216	48.4168076615611
173	418.1642	64.34261	2	6	172	8.6	-23.2079999999996	19.9041999999999	30.5743101580392	21.8179147312798	19.1596318528095	32.1863800028837	47.1129899078721
174	416.9523	64.60777	2	6	173	8.65	-24.2380000000003	5.30320000000017	24.811379934216	21.2956124648163	18.30310362802	32.1955964048306	44.2642391543003
175	416.0648	64.41286	2	6	174	8.7	-17.7499999999998	-3.89820000000014	18.1730146987227	22.6645875109124	22.0623507433124	31.8008132626113	41.7009680523405
176	416.8891	64.34951	2	6	175	8.75	16.4859999999999	-1.267	16.5346147520889	19.5086560547658	27.6995825692865	30.2304728537845	38.3754708321943
177	416.249	65.31869	2	6	176	8.8	-12.8019999999992	19.3836000000002	23.2296180114953	17.3994094824222	32.9568265721185	28.5303491128112	38.1597941821151
178	416.8402	65.76331	2	6	177	8.85	11.8239999999992	8.89240000000001	14.7946528773061	22.306786755345	37.1738532075763	29.20657929623	37.1821842498093
179	416.9667	66.46526	2	6	178	8.9	2.53000000000043	14.0389999999999	14.2651470724981	34.1035526737568	39.1089077556547	29.5029950228333	36.3669363871472
180	416.7492	68.58965	2	6	179	8.95	-4.35000000000059	42.4878000000001	42.7099010633368	43.2490656333246	38.8405471353954	30.8378479638195	35.351892362012
181	419.7248	66.26513	2	6	180	9	59.5120000000009	-46.4904000000001	75.5184443441476	54.8390503603868	37.4676206490917	33.3557166431647	35.4681888219339
182	422.7253	64.56668	2	6	181	9.05	60.0099999999998	-33.9689999999999	68.9571828093344	60.8184060288871	36.2146397823517	36.4833884089147	35.5269416147979
183	426.2921	65.27898	2	6	182	9.1	71.336	14.246	72.7445765126171	55.3743075154458	39.2535267396504	37.7210439089265	34.2427834141048
184	427.0999	63.22395	2	6	183	9.15	16.1559999999997	-41.1006	44.1619254149997	40.8316886244266	40.7028864176466	38.2077350766951	33.4732600803769
185	427.4054	63.93562	2	6	184	9.2	6.1099999999999	14.2334	15.4894084961304	29.1802139313788	39.6133451843265	38.1354411101179	33.0688907503341
186	427.5363	63.98602	2	6	185	9.25	2.61799999999994	1.00800000000007	2.80534988905124	23.6680031189141	39.0118507170429	37.6068258162348	32.4002442891791
187	427.4465	63.45862	2	6	186	9.3	-1.79599999999937	-10.548	10.6998093440957	20.587366806406	40.0099502457108	37.2184953167828	31.7725947105732
188	425.7736917854	64.9770367509966	2	6	187	9.35	-33.4561642920005	30.368335019932	45.1835224502933	23.8523828532072	38.2682346102768	37.8317874879759	31.3913228771768
189	425.1684	66.28137	2	6	188	9.4	-12.1058357079994	26.0866649800678	28.7587438524594	37.1920128096593	37.3065623977355	39.0027960277489	31.4938779420832
190	426.6954	65.83564	2	6	189	9.45	30.5399999999997	-8.91459999999995	31.8144887301365	50.8396865600428	37.4303350848403	38.648678947978	32.0602949743094
191	423.993	68.02056	2	6	190	9.5	-54.0480000000002	43.6984000000001	69.5034996713118	52.8684661016395	37.746030983378	39.0170829983324	32.2871864199385
192	420.969542545182	70.5576439406098	2	6	191	9.55	-60.4691490963603	50.7416788121958	78.9381780960132	54.0257579890649	38.222350851214	39.3830055440741	32.5841965220593
193	419.005805524588	72.506116539179	2	6	192	9.6	-39.2747404118791	38.9694519713842	55.3274201582769	51.0082873164735	36.4100482363014	36.299186825326	32.5174037301966
194	417.939351214651	73.8648302252122	2	6	193	9.65	-21.32908619874	27.174273720664	34.5452032895864	38.3000491570966	37.3027056378513	34.7509237559232	32.5756475128168
195	417.607741891805	74.632637428214	2	6	194	9.7	-6.63218645692041	15.3561440600359	16.7271353671791	25.6050151423851	37.6840127116294	34.336968238057	32.7712721888804
196	417.848539832483	74.8083905776891	2	6	195	9.75	4.81595881356043	3.51506298950198	5.96230887442751	19.9516303709632	39.0223152796219	34.5700157245737	32.9705327739594
197	418.49930731312	74.390942103142	2	6	196	9.8	13.01534961274	-8.34896949094201	15.4630080224558	20.5796532866377	38.7560608424374	35.0148403083352	32.9577255809639
198	419.397606610147	73.3791444340774	2	6	197	9.85	17.9659859405399	-20.2359533812918	27.0604963011674	24.3597381067854	34.3301390403752	33.5760664581236	33.1061059732394
199	420.381	71.77185	2	6	198	9.9	19.667867797059	-32.1458886815481	37.6853178679585	39.7445814021471	32.1952851141108	33.4847608613331	33.2171816505754
200	420.3058	69.99206	2	6	199	9.95	-1.50399999999991	-35.5958000000001	35.6275594679176	51.9071065424896	31.2436013912737	33.2827419847992	32.5728775749982
201	416.186154591669	69.5404385638167	2	6	200	10	-82.3929081666199	-9.03242872366576	82.8865253512365	48.7086477097872	31.3940004657695	31.2186561967122	31.0816712466537
202	412.3863	69.86607	2	6	201	10.05	-75.9970918333795	6.51262872366573	76.275633724168	43.810916941584	31.8073297654564	28.6850046352039	29.7591787773299
203	412.8374	70.18665	2	6	202	10.1	9.02199999999993	6.41160000000013	11.0682021376554	38.127464675762	30.7420846799458	27.3137635514667	28.3872203593105
204	413.2195	70.72459	2	6	203	10.15	7.6419999999996	10.7588000000001	13.1966640269424	23.0434195293918	29.6668160848148	26.9435599489385	27.8145473899412
205	413.526611921052	70.535769275306	2	6	204	10.2	6.14223842104025	-3.77641449388022	7.21029813880755	11.7075529884233	28.881471257969	27.4071032676429	28.0757966385204
206	413.8846	70.64164	2	6	205	10.25	7.15976157895966	2.11741449388001	7.46629961938577	12.7755216501044	23.4149971138026	28.3342397316839	28.7985128758214
207	414.1253	71.59143	2	6	206	10.3	4.81400000000008	18.9958000000001	19.5963010193252	15.5227152280456	18.6139484279705	28.6969558451449	29.496170278719
208	414.4892	70.85615	2	6	207	10.35	7.27800000000002	-14.7056000000001	16.408045446061	19.6354778401761	20.2973880625582	28.3804244585029	29.5278278118598
209	414.976088112592	69.6006195859077	2	6	208	10.4	9.73776225183997	-25.1106082818461	26.9326319166486	23.7865746982133	21.6918347837661	27.4315672734019	30.1867361502348
210	415.556773002378	68.3391489397672	2	6	209	10.45	11.6136977957206	-25.2294129228099	27.77411119946	25.5203438675177	23.5706051440122	26.4970762020183	31.0048458352652
211	416.218791199339	67.0929930006934	2	6	210	10.5	13.2403639392203	-24.923118781476	28.2217839095718	27.819254475012	25.2744789975983	23.1462594949749	31.1345922146375
212	416.949679233457	65.8834067078011	2	6	211	10.55	14.6177606823596	-24.1917258578459	28.2651468658472	27.8609543394866	25.5865819248334	20.1353520105857	31.3003606434633
213	417.736973634713	64.7316450002053	2	6	212	10.6	15.7458880251204	-23.0352341519159	27.9025984835324	27.5057324478483	26.0187642370601	20.475253893295	32.3463103222086
214	418.56821093309	63.6589628170208	2	6	213	10.65	16.624745967539	-21.4536436636901	27.1411312390216	26.7623832969833	25.1963184619891	20.8781710239593	34.2198664084519
215	419.43092765857	62.6866150973626	2	6	214	10.7	17.2543345096005	-19.446954393164	25.9980017412684	25.6528199821492	24.1126811460676	21.8146250389837	36.8652351926284
216	420.312660341134	61.8358567803455	2	6	215	10.75	17.6346536512801	-17.0151663403419	24.505038155247	24.2182739991081	22.8775218761473	23.0270100270691	40.124588467308
217	421.200945510763	61.1279428050844	2	6	216	10.8	17.76570339258	-14.158279505222	22.7173302916764	22.5316825844915	21.656755593201	23.9775002491029	43.5099865096209
218	422.083319697441	60.5841281106943	2	6	217	10.85	17.6474837335604	-10.876293887802	20.7298685683272	20.719629844287	20.6531197240317	25.4795891655961	46.9878964650725
219	422.947319431149	60.2256676362899	2	6	218	10.9	17.27999467416	-7.16920948808806	18.7081741659385	18.9926604553113	20.0645072641525	26.8887114391366	50.6016982711031
220	423.780481241868	60.0738163209863	2	6	219	10.95	16.6632362143798	-3.03702630607191	16.9377380402459	17.6606912042528	20.0586449339552	28.7269496857311	54.6876819430215
221	424.57034165958	60.1498291038983	2	6	220	11	15.7972083542393	1.5202556582399	15.8701912103685	17.0879654489554	20.77954105654	31.0505282325627	57.6435406607582
222	425.304437214268	60.4749609241407	2	6	221	11.05	14.6819110937599	6.50263640484809	16.057484036384	17.5973319438135	22.3684185733723	33.9157166517228	58.9014369190711
223	425.970304435912	61.0704667208286	2	6	222	11.1	13.3173444328804	11.9101159337579	17.8662397918399	19.3976600236234	24.9404140941321	37.3788570929506	59.7307247736087
224	426.555479854496	61.9576014330767	2	6	223	11.15	11.7035083716803	17.742694244962	21.2550066402294	22.5664216577686	28.5811044162841	41.4961728679654	62.6695365143548
225	427.0475	63.15762	2	6	224	11.2	9.84040291008	24.0003713384661	25.9393784392953	27.0761459424918	33.3412182253945	46.3233671176139	64.6528545073389
226	427.439771858762	64.6940337400725	2	6	225	11.25	7.84543717524002	30.7282748014499	31.7139993810945	32.7928627393087	39.2235345889782	51.9149372029321	65.766070223171
227	427.749184242541	66.5993794892046	2	6	226	11.3	6.18824767557953	38.1069149826419	38.6061054599996	39.5648768887547	46.1746777102445	58.3230171740969	66.4852682038369
228	427.99849641945	68.9084504626658	2	6	227	11.35	4.98624353818059	46.1814194692241	46.4498237759249	47.2847764271656	54.1045944618694	65.5953684716421	67.2418796115415
229	428.210467657603	71.6560398757259	2	6	228	11.4	4.23942476305911	54.951788261202	55.1150773874592	55.8806475201878	62.9278384717782	73.7718292688043	69.9964697553046
230	428.407857225115	74.8769409436542	2	6	229	11.45	3.9477913502401	64.4180213585662	64.5388761313499	65.2732094779973	72.5880893012726	82.8782876840248	69.7927541248492
231	428.613424390098	78.6059468817205	2	6	230	11.5	4.11134329965989	74.5801187613259	74.6933548462052	75.41632618443	83.0503333493243	92.1408218265414	71.0563507828353
232	428.849928420668	82.8778509051942	2	6	231	11.55	4.73008061140035	85.4380804694739	85.5689152490473	86.2908000548018	94.2776157748214	97.6675218275564	72.8484763933265
233	429.140128584938	87.7274462293449	2	6	232	11.6	5.80400328540009	96.9919064830142	97.1654073080884	97.8914021753796	106.250322849152	98.9861956539225	73.3659948615014
234	429.506784151022	93.1895260694422	2	6	233	11.65	7.33311132167955	109.241596801946	109.487446739318	110.220019178461	118.962554121324	104.46090200475	73.5945370973546
235	429.972654387034	99.2988836407557	2	6	234	11.7	9.31740472024103	122.18715142627	122.541886734239	123.282022071646	132.415357142655	107.491083975694	74.0903084084724
236	430.560498561088	106.090312158555	2	6	235	11.75	11.75688348108	135.828570355986	136.336439861611	137.084319513874	145.058109064105	108.505130419273	74.1026093243128
237	431.293075941297	113.598604838109	2	6	236	11.8	14.6515476041793	150.16585359108	150.878929714971	151.634308187847	149.160365944868	108.993036158571	73.9027649964931
238	432.193145795777	121.858554894689	2	6	237	11.85	18.0013970896005	165.1990011316	166.176894519232	166.93931210993	143.867796845976	109.004170057487	74.0149792743376
239	433.28346739264	130.904955543562	2	6	238	11.9	21.8064319372593	180.92801297746	182.237390109183	179.896198949748	145.993965537722	113.104228071473	74.6531776566447
240	434.5868	140.7726	2	6	239	11.95	26.0666521472001	197.35288912876	199.066906344655	175.038709818091	142.394078650116	110.858558563967	74.7550843222275
241	436.070360971138	150.718607329691	2	6	240	12	29.6712194227598	198.92014659382	201.120874060701	150.651274178077	133.959927489221	111.062173333108	74.9948580173722
242	437.4792	156.8894	2	6	241	12.05	28.1767805772404	123.41585340618	126.591484056684	140.353622887598	123.708456542321	111.78123613493	75.3773970018759
243	438.9194	158.5683	2	6	242	12.1	28.8040000000001	33.578	44.2397163191628	117.848845190301	111.758017265822	109.353132630052	75.5702839727984
244	440.5602	164.8965	2	6	243	12.15	32.8160000000003	126.564	130.749133656786	88.0236560286944	107.245902021621	105.692901326744	75.4253731162703
245	439.5101	169.0943	2	6	244	12.2	-21.0019999999997	83.956	86.5430178581727	72.3782032665502	89.3017599852795	101.857249699331	75.7237301467742
246	439.8855	171.6668	2	6	245	12.25	7.50799999999913	51.4499999999998	51.9949282526668	72.8647603535666	77.0662376021112	96.2902814456935	75.457358625719
247	439.159	173.9733	2	6	246	12.3	-14.5299999999997	46.13	48.3642202459627	74.1381811556436	74.4021063249924	89.4825128188894	76.5804387408538
248	440.1697	176.0767	2	6	247	12.35	20.2139999999997	42.0679999999999	46.6725017542447	60.7546747802578	74.8384684141287	82.4345900770331	76.8318961203677
249	438.9404	182.8214	2	6	248	12.4	-24.5859999999993	134.894	137.116237667171	66.108819175528	65.3918371157652	75.5345260444852	75.5946440856812
250	438.4395	183.6652	2	6	249	12.45	-10.018	16.8759999999997	19.6254859812437	76.4260093834347	61.320420748546	66.6318809604303	74.9790934142589
251	434.9062	185.4047	2	6	250	12.5	-70.6659999999999	34.7899999999998	78.7656502290179	76.8121764746908	58.6206354021656	57.848894208203	73.6257913247088
252	430.1669	183.8191	2	6	251	12.55	-94.7860000000003	-31.712	99.9501712854963	56.6454930758867	55.2565690954582	53.0872721761955	73.0535832080908
253	427.8993	182.9452	2	6	252	12.6	-45.3520000000003	-17.4779999999998	48.6033372105252	61.8861667168343	53.1111628882444	52.1543722916743	70.9928376153609
254	427.0105	181.3637	2	6	253	12.65	-17.7760000000001	-31.6300000000001	36.2828206731507	51.1324516288032	43.8231500673497	46.3898442277902	68.7250730510889
255	424.7205	181.2824	2	6	254	12.7	-45.7999999999993	-1.62599999999998	45.8288541859813	34.0871288074818	43.962001935581	43.9563763178542	65.7419760691839
256	423.4714	181.239	2	6	255	12.75	-24.982	-0.867999999999824	24.9970747888628	29.410149301798	38.6315508142948	42.4095868321652	62.8536241317898
257	422.8984	181.7012	2	6	256	12.8	-11.4600000000007	9.24399999999991	14.723557178889	31.0008070588127	31.7724380273986	44.1678413231365	59.6403985690002
258	423.6229	182.7332	2	6	257	12.85	14.4900000000007	20.6400000000002	25.2184396821062	26.0378371543278	29.47027616922	44.6596221832484	55.5359636044315
259	421.6793	183.7889	2	6	258	12.9	-38.8720000000001	21.114	44.2361094582244	26.1306499997864	27.3878513398153	38.0850600998898	51.2134899887247
260	421.6786	184.8396	2	6	259	12.95	-0.0139999999998963	21.0139999999996	21.0140046635567	29.4577472473153	26.5923318871624	39.0996282645506	46.3678428333511
261	422.2044	185.999	2	6	260	13	10.5160000000001	23.1880000000001	25.4611390161557	29.530403036642	26.1985382621647	36.1894093163097	41.5437206446582
262	420.7168	185.5035	2	6	261	13.05	-29.7520000000009	-9.90999999999985	31.3590434165337	23.7748956208178	33.0791135508148	34.3259302812512	38.6093879042326
263	419.9019	184.5176	2	6	262	13.1	-16.2979999999993	-19.7180000000003	25.5817186287393	27.1468266199969	36.2080814782524	32.6325426006697	38.3517426151575
264	419.6646	183.782	2	6	263	13.15	-4.74600000000009	-14.7119999999995	15.4585723791037	26.2664265245431	32.3469701324298	31.7572447754341	36.3389489475963
265	419.8086	181.8938	2	6	264	13.2	2.88000000000011	-37.7640000000002	37.8736596594522	36.7004798543143	34.2372545935202	29.626702439037	35.590776720193
266	419.6996	180.8465	2	6	265	13.25	-2.18000000000075	-20.9460000000001	21.0591385388864	42.8857599198629	33.7472678183246	29.4169668178862	35.3049317777822
267	420.8625	176.8352	2	6	266	13.3	23.2580000000007	-80.2260000000001	83.5293100653899	40.9190446440418	36.8794225351039	29.7982843191111	35.4558707718243
268	423.3186	175.4386	2	6	267	13.35	49.1219999999998	-27.9319999999996	56.5081189564823	41.3276825670434	35.7948090321194	28.6373371318298	35.6179048077131
269	423.4998	175.6537	2	6	268	13.4	3.6239999999998	4.30199999999957	5.62499599999811	41.2281091121061	36.1266382110529	26.8924539329643	32.2509613545001
270	425.2043	174.6154	2	6	269	13.45	34.0899999999999	-20.7659999999998	39.9168492744604	37.0583652158934	32.6610729909116	26.1038047062719	31.9506528943461
271	425.3881	175.6269	2	6	270	13.5	3.67600000000039	20.2300000000002	20.5612712641999	28.7038581443758	32.6353953736076	25.2385470811134	30.5321758965856
272	428.3959	174.7464	2	6	271	13.55	60.1559999999995	-17.6100000000002	62.6805905843264	31.3342317780639	26.5174550874074	24.1315036322697	28.3741400649319
273	429.1239	174.633	2	6	272	13.6	14.5600000000002	-2.26799999999969	14.7355835988943	23.9944634147798	21.0665927854072	24.5491129386407	28.4942197951102
274	429.9808	174.2494	2	6	273	13.65	17.1379999999999	-7.67200000000003	18.7768641684387	24.0426816351091	21.4379377334988	26.2880536674024	27.8692664525193
275	429.8245	174.2112	2	6	274	13.7	-3.12599999999975	-0.764000000000351	3.21800745803967	15.9765449589213	17.9703548190235	27.2251771225319	29.1736118260427
276	430.3708	173.3261	2	6	275	13.75	10.9259999999995	-17.7019999999999	20.8023623658464	13.4293274264385	16.7298263439021	28.2002767233993	29.6225775917834
277	431.2946	173.9549	2	6	276	13.8	18.4760000000006	12.5760000000002	22.3499072033874	11.5416436889336	11.3835847294356	26.743900220512	30.3675007163789
278	431.3532	173.8739	2	6	277	13.85	1.17200000000025	-1.62000000000035	1.99949593648042	11.9462462232672	13.3034168451619	26.5761874321779	30.4378678665979
279	431.8052	173.991	2	6	278	13.9	9.03999999999996	2.34200000000044	9.33844548091391	9.41697105269517	16.449469123752	26.4168626091105	29.6186453396092
280	432.0445	173.8842	2	6	279	13.95	4.78600000000029	-2.13600000000042	5.24102012970801	6.7906244999498	21.7892812541521	24.8016775241417	29.637751672151
281	431.6647	173.7357	2	6	280	14	-7.59600000000091	-2.96999999999969	8.15598651298615	13.1775062638853	23.765158073191	24.8749424768615	29.1819597453475
282	431.7513	173.283	2	6	281	14.05	1.73200000000065	-9.05400000000043	9.21817443966049	21.3572945585704	26.9703453536166	22.4223498486125	28.9909635120371
283	431.0605	174.8327	2	6	282	14.1	-13.8160000000005	30.994	33.9339047561582	31.6323162850371	32.0857820789485	24.3558969895507	28.884150987067
284	432.9394	176.4998	2	6	283	14.15	37.5779999999997	33.3420000000001	50.237386954339	38.1133450936868	31.3957874847222	23.9812881296046	29.118390908685
285	434.0869	179.0876	2	6	284	14.2	22.9500000000007	51.7560000000003	56.6161287620415	47.1500662072834	31.6330002292599	28.7205212130485	29.2983717301656
286	435.8957	180.0048	2	6	285	14.25	36.1759999999992	18.3439999999996	40.5611305562349	50.9940578940117	33.0200586098208	29.8281883656806	29.841009373578
287	436.1476	182.7132	2	6	286	14.3	5.03800000000069	54.1680000000002	54.4017800076434	41.4342804108741	33.4611149677895	30.9367171136466	29.9000240238511
288	436.6993	185.313	2	6	287	14.35	11.0339999999997	51.9959999999998	53.1538631897999	31.6336841734826	35.4083771339394	32.238398601366	31.4706024551202
289	436.669	185.4311	2	6	288	14.4	-0.606000000000222	2.36199999999997	2.43849953865079	27.9267721259547	31.5131071354573	32.3448367462541	35.4569008840059
290	437.04	185.3459	2	6	289	14.45	7.42000000000075	-1.70399999999972	7.61314757508419	19.7721637282955	35.6517611719448	33.1716986380301	35.1981437831058
291	436.3669	186.2176	2	6	290	14.5	-13.4620000000007	17.4340000000001	22.0265703185952	19.822696373867	35.8912186581702	33.1253724095817	35.6676540659291
292	436.2569	185.5451	2	6	291	14.55	-2.20000000000027	-13.4500000000003	13.6287380193475	21.5919338600404	34.9030888736766	33.8504233918045	34.8397724168692
293	434.3734	183.6522	2	6	292	14.6	-37.6699999999994	-37.8579999999999	53.4065264176575	39.669838170407	32.3910151237834	33.2191890354934	35.7237418349293
294	434.3028	183.0924	2	6	293	14.65	-1.41200000000026	-11.1959999999999	11.2846869695175	43.8556651903857	33.293886007786	31.9487281499676	36.8117945515339
295	436.6963	187.3682	2	6	294	14.7	47.8700000000003	85.5160000000001	98.0026691269174	50.0340140190577	34.7103970468004	31.3715663377993	38.0873687315675
296	437.6957	189.2693	2	6	295	14.75	19.9879999999996	38.0219999999997	42.9557054184885	44.9593338736998	33.2306862093426	31.4817420237567	38.7748318885731
297	436.629	191.2231	2	6	296	14.8	-21.3339999999994	39.076	44.5204821627077	44.9958381555317	34.2397318158195	33.0561478271902	38.9256852971291
298	437.1543	192.5226	2	6	297	14.85	10.5059999999992	25.9900000000005	28.0331256908681	29.7509559231937	31.0300009370474	36.3650174780626	39.5013236194959
299	436.6287	192.7517	2	6	298	14.9	-10.5119999999999	4.58199999999977	11.4672083786769	22.6057072282995	32.384349164478	44.4969391589013	42.3427061016674
300	436.205	193.7548	2	6	299	14.95	-8.47399999999993	20.0619999999998	21.7782579652274	18.4454496125813	27.0913715036538	45.5946100420699	43.1541006812434
301	436.5628	193.8062	2	6	300	15	7.15599999999995	1.02800000000002	7.22946194401764	17.1006680003949	27.0722653893432	46.4603656549968	45.5575478811318
302	435.7237	192.9681	2	6	301	15.05	-16.7819999999995	-16.7619999999999	23.7191940841164	19.7728601734244	31.2092067807038	47.2571949851258	46.7952955643086
303	435.8829	191.9146	2	6	302	15.1	3.18399999999997	-21.0699999999997	21.3092176299363	24.4317870841138	40.3390198323418	47.0915866803079	47.0689501735665
304	437.1013	191.6767	2	6	303	15.15	24.3679999999995	-4.75799999999992	24.8281692438241	31.5388235503868	55.6999923100165	49.6423009734632	46.5226647828049
305	435.0866	192.6866	2	6	304	15.2	-40.2940000000001	20.1979999999998	45.0728925186747	43.9729639488263	56.4788230373395	47.4542162500866	45.8588120028463
306	436.9704	193.6982	2	6	305	15.25	37.6760000000002	20.2320000000003	42.7646442753827	63.5773716642887	59.6900451006511	47.7214754114656	45.9292421406323
307	437.6133	197.9443	2	6	306	15.3	12.8579999999999	84.9219999999997	85.8898960763136	91.6271244466086	60.2746581544322	46.9146534806115	45.1627215995195
308	438.6802	203.8147	2	6	307	15.35	21.3380000000006	117.408	119.331256207248	88.5258589905652	63.1531724235684	46.7642486376258	44.1723058989803
309	430.4305	204.0763	2	6	308	15.4	-164.994	5.23200000000031	165.076933155423	87.8412666509153	66.9002527824484	52.3405754570806	44.7663499085734
310	429.0674	204.6485	2	6	309	15.45	-27.2619999999995	11.4440000000002	29.5665652384577	76.5763523600381	67.8170609965194	53.1365027244566	45.8751466249982
311	431.0223	204.8671	2	6	310	15.5	39.097999999999	4.37199999999962	39.3416825771334	62.7289731828481	68.3706854335881	57.989723352682	45.7623775856645
312	429.7859	205.6774	2	6	311	15.55	-24.7279999999989	16.2060000000002	29.5653246219275	42.1733811182882	62.6201001805193	59.7401677368128	46.36055658432
313	427.5714	204.5071	2	6	312	15.6	-44.2900000000009	-23.4059999999999	50.0943603212984	47.1082630024736	53.1894774429097	60.9187113116396	47.3944241312565
314	428.3724	201.4969	2	6	313	15.65	16.0200000000009	-60.204	62.298972832624	48.9001042162609	48.9811586041447	61.0966014156422	49.8860991811226
315	428.0211	198.8077	2	6	314	15.7	-7.02600000000075	-53.784	54.2409746593847	48.6638480010005	49.7941824115737	60.3460576678933	48.3128809290275
316	429.863	197.2457	2	6	315	15.75	36.8380000000002	-31.2400000000002	48.3008886460697	43.6499817029714	56.2894016047129	60.3767422575079	50.5899513957943
317	429.2939	195.9456	2	6	316	15.8	-11.3819999999998	-26.0019999999997	28.3840435456258	55.7889360900011	59.2056773191934	57.2692953718488	51.301158743279
318	430.523	195.7112	2	6	317	15.85	24.5820000000003	-4.68800000000044	25.0250288311526	52.4801018206738	58.6842501997107	51.979594319898	52.6244639495048
319	427.1063	190.598	2	6	318	15.9	-68.334000000001	-102.264	122.993744767773	63.6786989931649	55.2929500488361	45.0357606582456	53.2510193791257
320	427.8952	188.8862	2	6	319	15.95	15.7780000000002	-34.2360000000002	37.6968033127482	69.7475066373863	52.8750543392673	46.1556832079265	53.9948686875696
321	425.7451	184.1354	2	6	320	16	-43.0020000000002	-95.016	104.293874508525	73.7185186964501	52.3827990814277	45.0643895163321	55.1559752864719
322	425.913	181.2038	2	6	321	16.05	3.35800000000063	-58.6320000000001	58.7280817667325	54.796964007671	51.9184905631784	45.4639181835141	56.0781226650001
323	424.4618	179.4922	2	6	322	16.1	-29.0240000000006	-34.2320000000001	44.8800891264716	53.2700068578608	50.7697111968862	47.6972615822052	55.8906534478202
324	423.0879	179.1361	2	6	323	16.15	-27.4779999999998	-7.12199999999996	28.3859713238774	41.0868991696904	41.0903627123465	50.1298973887821	55.8159805551109
325	424.23	180.1133	2	6	324	16.2	22.8420000000006	19.5440000000002	30.0620175636971	34.0894744889705	42.5171840042794	49.1715456079685	55.5948404560028
326	422.5983	178.6844	2	6	325	16.25	-32.6340000000005	-28.578	43.3783360676736	27.8209036973224	33.8393774279514	53.458427380123	55.5391145713426
327	422.1259	179.7734	2	6	326	16.3	-9.44799999999987	21.78	23.7409583631326	27.3837614170219	31.7221590478348	55.6876640059464	53.5254651203921
328	422.3181	179.1244	2	6	327	16.35	3.84400000000028	-12.98	13.5372351682315	31.764361150698	36.7102729646997	58.4846792613839	51.3408325319633
329	421.3218	179.975	2	6	328	16.4	-19.9260000000004	17.0119999999997	26.2002599223749	26.5918556862124	44.9668447287281	54.1614633011707	47.4984767521763
330	423.838	180.6228	2	6	329	16.45	50.3240000000005	12.9560000000004	51.9650162320773	29.3548436066991	45.4680368766697	54.8532346506826	47.1869113349641
331	422.9647	180.6888	2	6	330	16.5	-17.4660000000006	1.31999999999948	17.5158087452455	45.599642232077	54.5340556788183	52.3222272202618	46.3990715955092
332	424.2905	182.0186	2	6	331	16.55	26.5160000000003	26.5960000000001	37.5558979655662	62.5499280404343	59.4568374487144	52.4160775931875	46.2030141008463
333	426.0879	186.4025	2	6	332	16.6	35.9479999999996	87.6780000000002	94.7612282951209	59.1717126026414	66.1996473258815	50.8625955840008	45.0186623350753
334	429.894	190.4385	2	6	333	16.65	76.1220000000003	80.72	110.951688964162	82.4762556714242	67.232563889995	50.5353596945797	44.332515794145
335	430.2528	192.1551	2	6	334	16.7	7.17599999999948	34.332	35.0739390431128	89.5588312907296	67.1892852970859	50.8436232441122	43.5819035063308
336	435.055	196.83	2	6	335	16.75	96.0440000000006	93.4980000000002	134.038524089159	86.799652419686	70.8050770125722	50.7014868851773	42.639895663613
337	432.1743	199.0689	2	6	336	16.8	-57.6139999999998	44.778	72.9687760620937	71.9151997395557	73.1099961385401	49.7816348689353	42.0538480047102
338	428.3645	200.4378	2	6	337	16.85	-76.1959999999999	27.3779999999999	80.9653339399028	75.2068579915304	65.0149182033019	50.7020707440286	41.8891317788434
339	426.6143	200.9601	2	6	338	16.9	-35.0040000000001	10.446	36.5294255635099	59.1338983537203	56.1038746604312	49.961192846107	39.8813892092221
340	424.2376	201.9552	2	6	339	16.95	-47.5340000000006	19.9019999999996	51.5322303029865	56.6611609863506	56.2192096115547	48.2181394620016	39.4693459028558
341	421.6798	202.7675	2	6	340	17	-51.1559999999997	16.2460000000004	53.6737259001086	43.2301839869178	46.8689180915364	47.7337536746862	37.5921298109638
342	419.0701	204.3076	2	6	341	17.05	-52.1939999999995	30.8019999999999	60.6050892252453	40.2925495813067	40.1064322891563	46.9421100181785	37.5888019363064
343	419.7386	204.1346	2	6	342	17.1	13.3699999999999	-3.46000000000004	13.8104489427389	37.231561231579	35.2044941621756	42.3400630879453	39.3039565706568
344	418.6478	204.1871	2	6	343	17.15	-21.816	1.04999999999961	21.8412535354544	34.6039378293524	32.6898218022191	38.535134199508	41.5691432767364
345	418.0475	202.4781	2	6	344	17.2	-12.0060000000001	-34.1799999999995	36.2272885543476	23.551703591962	29.2469936269174	37.9922614046931	43.2454209061035
346	416.1846	203.2765	2	6	345	17.25	-37.2580000000005	15.9679999999997	40.535608888976	27.1788043374334	24.6624303368001	31.821363947103	43.5373261418636
347	415.934	203.3692	2	6	346	17.3	-5.01199999999926	1.85400000000016	5.34391803829299	25.0870940231314	20.774223897817	28.4200320034741	43.7951005749487
348	415.6062	204.9325	2	6	347	17.35	-6.55600000000049	31.266	31.9459526700959	21.2624260222557	19.6652079725887	25.2935842963029	44.4144264837638
349	416.1362	205.1399	2	6	348	17.4	10.5999999999995	4.14800000000014	11.3827019639447	14.7209228442478	20.9663937385847	25.6013151172735	44.2848913193659
350	415.842	204.3369	2	6	349	17.45	-5.88399999999979	-16.0599999999999	17.1039485499693	17.996744203672	19.7653131978316	24.0854571550289	43.1450186686422
351	415.7704	204.7217	2	6	350	17.5	-1.43199999999979	7.69599999999969	7.82809299893624	12.151611607744	16.7738098026696	22.8620324016659	43.0150372122887
352	414.755	204.3361	2	6	351	17.55	-20.308	-7.71200000000022	21.7230248354138	16.8456934540381	16.7336317177919	22.7615262794253	43.2735126541071
353	414.8863	204.3006	2	6	352	17.6	2.6260000000002	-0.709999999999695	2.7202896904559	18.2682003734074	15.3826744304301	27.7453175573127	43.108296990012
354	414.8317	206.0424	2	6	353	17.65	-1.09199999999987	34.8359999999997	34.8531111954152	18.8266967610915	18.512808432328	32.6029268588931	45.172155203793
355	413.7652	205.4691	2	6	354	17.7	-21.3300000000004	-11.4659999999998	24.2164831468157	15.4705192319118	18.9239206831404	35.6472185680948	50.5877690648767
356	414.1349	205.8503	2	6	355	17.75	7.39400000000046	7.62400000000014	10.6205749373567	18.6137372531163	21.0616344665317	36.3731653985499	53.0326375917153
357	414.3597	205.7477	2	6	356	17.8	4.49599999999919	-2.05199999999991	4.94213718951551	20.1799234106179	24.7488286610336	37.8085662809621	55.1289123337627
358	413.491	205.4393	2	6	357	17.85	-17.3739999999998	-6.16800000000012	18.4363797964783	19.5796409928735	35.8254271420367	38.1267822234989	55.4018756990541
359	411.4118	204.9579	2	6	358	17.9	-41.5839999999992	-9.62800000000016	42.684041982923	23.2965721719718	44.2394599792014	38.6085897926248	56.3438273955204
360	412.4595	205.1238	2	6	359	17.95	20.9539999999993	3.31799999999987	21.2150710580938	34.0271380901553	51.529123938358	38.0718978752827	55.6066142730807
361	411.7679	203.8377	2	6	360	18	-13.8319999999999	-25.7219999999995	29.2052308328486	53.0371170309571	55.9725209944302	38.2963207498913	54.6731004197757
362	410.6637	201.124	2	6	361	18.05	-22.0839999999998	-54.2740000000003	58.5949667804329	68.298996547785	58.8835008441323	39.6049152900357	53.6305700178474
363	408.9549	195.7131	2	6	362	18.1	-34.1759999999999	-108.218	113.486274500487	83.4786068838425	60.8708900165678	43.8765308920787	55.5016382017678
364	407.0465	190.0778	2	6	363	18.15	-38.1680000000006	-112.706	118.993439567062	88.6484698168886	58.7043711529215	51.8091762080781	55.9112972551925
365	405.3601	185.5244	2	6	364	18.2	-33.7279999999998	-91.0679999999996	97.1131227383814	83.7398635981092	57.219875067425	63.1832767250603	55.3377075924397
366	404.8382	182.8216	2	6	365	18.25	-10.4380000000003	-54.0560000000005	55.0545454980791	68.7046630021784	55.5310070332509	74.2439112363275	55.2734173715323
367	404.5112	181.1507	2	6	366	18.3	-6.53999999999996	-33.4179999999998	34.051935686536	49.1097457580581	54.4610019190378	81.8377926640513	56.5324126795706
368	405.4213	179.4652	2	6	367	18.35	18.202	-33.7099999999998	38.3102715208335	30.9611432510076	51.9276346421206	85.5101671018053	57.2283407469229
369	406.1845	178.7427	2	6	368	18.4	15.2640000000008	-14.4499999999999	21.0188533464607	22.4135442496132	59.3788924369548	87.0863396737672	58.2545580411429
370	406.0845	178.4403	2	6	369	18.45	-2.00000000000045	-6.04800000000012	6.37011020312861	25.1821402399664	74.8374295117625	87.1277713911324	59.3087952303414
371	406.3418	178.9998	2	6	370	18.5	5.14599999999973	11.1899999999997	12.3165504911071	35.1506062820628	92.5153014782249	86.4841684378854	60.1768709583828
372	407.9918	180.7354	2	6	371	18.55	33.0000000000007	34.7120000000001	47.8949156383019	69.6480391158514	104.79208448397	84.4996137562695	60.3794778788648
373	409.5561	184.8561	2	6	372	18.6	31.2860000000001	82.414	88.1526017313159	118.713715772518	110.149444187043	83.2579588462229	61.9502554279961
374	413.306552170508	193.774931512783	2	6	373	18.65	75.0090434101594	178.37663025566	193.506017515404	162.617058706837	115.468308194613	79.2196676514919	63.433873011065
375	418.6169	205.1846	2	6	374	18.7	106.20695658984	228.19336974434	251.698493486459	184.402028727974	117.03566771484	75.0281966167846	64.1469374168266
376	423.7659	215.5699	2	6	375	18.75	102.98	207.706	231.833265162703	185.148282092023	117.43732984252	74.1736693445147	65.953408384195
377	427.3603	222.5385	2	6	376	18.8	71.8880000000001	139.372	156.819765743991	161.288577273374	114.538225593501	75.2562590781791	67.8684057264518
378	430.0438	226.2675	2	6	377	18.85	53.6699999999996	74.5800000000003	91.8838685515581	115.357619657162	114.588283050325	76.3298992703468	68.0248373730492
379	433.5402	227.5093	2	6	378	18.9	69.928000000001	24.8359999999997	74.2074934221614	72.2576009782033	99.0604428660291	77.900526289661	67.3272200342131
380	434.6248	227.7054	2	6	379	18.95	21.6919999999993	3.92200000000003	22.043705405398	44.6744224590281	75.2189637218066	80.5456925854001	67.6168513065018
381	435.4361	227.612	2	6	380	19	16.2260000000003	-1.86800000000005	16.3331717679087	44.0282840086275	55.8320372108045	82.0574211668744	68.0407161855857
382	436.1025	228.2823	2	6	381	19.05	13.3280000000002	13.4059999999999	18.9038731481145	36.8323084586839	45.7204336723879	81.1540404676939	67.7808908221404
383	436.9489	232.6334	2	6	382	19.1	16.9279999999992	87.022	88.653176299555	35.0803077864511	42.5103543536507	80.0239799639135	67.2199190224032
384	438.1268	234.1387	2	6	383	19.15	23.5580000000004	30.1060000000001	38.2276156724432	39.4064734434057	40.3327443847091	75.058569814052	67.4183766081264
385	438.7487	234.3719	2	6	384	19.2	12.4379999999996	4.66400000000021	13.2837020442343	46.7664448857476	44.0557174559604	65.1105981085929	66.9450881176063
386	437.0521	233.5206	2	6	385	19.25	-33.9319999999998	-17.0260000000002	37.9640000526814	40.9924246986739	46.6775124912289	57.6629055320625	66.4325275530668
387	439.6866	232.6169	2	6	386	19.3	52.6900000000001	-18.0740000000003	55.7037303598243	43.8331803107343	47.7698553418867	53.8990187888523	66.2478354872123
388	441.1263	229.9973	2	6	387	19.35	28.7940000000003	-52.3919999999998	59.7830753641865	53.0311271254697	45.459676877502	50.539507644293	66.742844505469
389	439.687365419831	227.805931729743	2	6	388	19.4	-28.7786916033804	-43.8273654051397	52.4313937327448	53.9485515390521	51.0566967620749	47.568100394659	68.67123493238
390	436.95682082962	226.653769929504	2	6	389	19.45	-54.6108918042194	-23.0432360047803	59.2734361179117	48.7732657980257	55.0022324953792	48.1059312218711	70.090137750273
391	434.8438	226.4055	2	6	390	19.5	-42.2604165924008	-4.9653985900801	42.5511221205932	49.92692905633	59.4937738533205	49.597263933286	70.6323499977727
392	433.8863	227.5489	2	6	391	19.55	-19.1499999999996	22.8680000000003	29.8273016546921	58.2802132134155	62.0776039053168	51.0621678880113	71.3490630929976
393	431.3594	229.6363	2	6	392	19.6	-50.5380000000002	41.748	65.551391655708	56.9733378652886	58.5686609349353	51.1818791985836	69.8920518961161
394	430.6562	224.9792	2	6	393	19.65	-14.0639999999996	-93.1420000000003	94.1978145181726	65.038996167589	54.803456404609	55.6170855647609	65.5360857583696
395	430.6022	222.3428	2	6	394	19.7	-1.08000000000061	-52.7279999999996	52.7390593772771	75.3819420126079	52.1561449877818	58.861979618428	60.3066550152824
396	426.4671	222.0718	2	6	395	19.75	-82.7019999999993	-5.4200000000003	82.879413632095	67.2103928135407	52.5170153753431	58.691385761619	55.391987452947
397	422.5155	221.068	2	6	396	19.8	-79.0320000000008	-20.0759999999997	81.5420308797869	51.3266995958024	54.354480434136	57.2394118962454	52.6553187493932
398	422.3652	219.8425	2	6	397	19.85	-3.00599999999918	-24.5100000000002	24.6936456603719	47.3389521102749	56.9040815196652	57.1557897405913	50.4593426072007
399	422.5579	219.1291	2	6	398	19.9	3.85400000000004	-14.2680000000001	14.7793484294811	39.9950345830972	60.1774743674469	59.441943575099	51.5029382240252
400	420.9511	218.8007	2	6	399	19.95	-32.1360000000004	-6.56799999999976	32.8003219496398	33.3270188556641	62.7217267414769	59.6345829151458	55.4993747336567
401	419.0771	217.4535	2	6	400	20	-37.4800000000005	-26.9440000000003	46.1598259962064	46.5977702257898	57.8889976699174	59.2072788286709	58.2159914333923
402	416.7076	217.013	2	6	401	20.05	-47.3899999999992	-8.80999999999972	48.201952242621	69.0282491390914	52.4012198871741	61.5440857183012	60.6408732038338
403	412.2476	216.1006	2	6	402	20.1	-89.2000000000007	-18.2480000000004	91.0474025110005	78.1045013726789	55.7429185462472	59.7601238283187	59.6999856854563
404	406.469	213.4763	2	6	403	20.15	-115.572	-52.4859999999995	126.931742995989	75.7829607567376	64.0804307455891	56.0136017026872	62.2681543334623
405	403.08557175788	211.518415126635	2	6	404	20.2	-67.6685648423995	-39.1576974673001	78.1815831175772	71.4754209186841	67.1130208425099	55.5027119219718	67.4474026829449
406	401.621739871767	210.600908067103	2	6	405	20.25	-29.2766377222608	-18.35014119064	34.5521229165001	64.8880668667046	65.8975422819987	53.1210693738315	71.6029274102441
407	400.317263049771	210.325596974019	2	6	406	20.3	-26.0895364399198	-5.50622186168027	26.6642530523536	59.1326123520867	68.7336910024664	51.4116187099341	74.7765088330801
408	397.4119	210.2943	2	6	407	20.35	-58.1072609954197	-0.625939480379998	58.1106322511029	56.1215403123409	62.6161661369721	50.3791775701085	76.7652103221463
409	392.5065	210.4453	2	6	408	20.4	-98.1079999999997	3.02000000000021	98.1544704229	56.0121238072598	51.8497290379276	55.4377760533914	78.7995761708743
410	389.4946	211.3891	2	6	409	20.45	-60.2380000000005	18.8760000000002	63.1262229188478	65.9919610862487	48.2836971024668	62.8928182454422	78.6220569175558
411	387.7944	211.4024	2	6	410	20.5	-34.0039999999999	0.265999999999735	34.0050403910949	60.3442654072397	48.3531410777455	66.8347189334986	78.0308223149241
412	384.2041	210.074	2	6	411	20.55	-71.8060000000003	-26.5679999999998	76.5634394472977	44.5668457237684	50.4220175326941	70.2195785196564	77.5966791972257
413	384.3004	211.5645	2	6	412	20.6	1.92600000000084	29.8099999999999	29.872153856058	40.4458538925926	45.0154365939697	68.2180921723291	76.3941715110082
414	384.0963	212.506	2	6	413	20.65	-4.08200000000079	18.8299999999998	19.2673720055435	40.6941583482312	46.7951213611936	68.9192231021636	75.7184874060182
415	383.3301	214.4892	2	6	414	20.7	-15.3239999999994	39.6640000000002	42.5212637629692	34.8520739791395	58.6726156483745	76.0328257474618	78.0321692338023
416	381.7394	213.7306	2	6	415	20.75	-31.8140000000005	-15.172	35.2465626692878	29.6866077806998	67.7718955849984	84.5144690588693	79.6889170994656
417	383.4032	212.0461	2	6	416	20.8	33.2760000000007	-33.6900000000003	47.3530176018389	49.0233969986189	71.7054660368463	92.3136057699148	82.1672536030182
418	383.2824	211.8839	2	6	417	20.85	-2.41600000000062	-3.24399999999969	4.04482286385955	76.8993774041564	73.8200182076861	96.3746309037014	83.9421940022143
419	385.9755	206.7498	2	6	418	20.9	53.8620000000003	-102.682	115.951318095139	94.8496328217655	85.9887171663997	98.1572087666496	85.554983786858
420	387.918	197.8646	2	6	419	20.95	38.8499999999999	-177.704	181.901165790657	108.558858094553	103.781954392457	97.6095309199657	86.9339203816546
421	390.6161	192.2271	2	6	420	21	53.9620000000002	-112.75	124.997839757333	117.953428634672	120.675797039993	96.8543658011772	86.8353852448095
422	393.9819	187.5098	2	6	421	21.05	67.3159999999996	-94.3459999999999	115.899143965777	122.95403733418	134.205194007135	93.6492726761503	85.7313772281643
423	396.2298	186.304	2	6	422	21.1	44.9580000000003	-24.1160000000002	51.0176755644555	130.664531380757	147.733825213433	93.0282191936977	84.1941413590069
424	401.3091	181.4182	2	6	423	21.15	101.586	-97.7159999999998	140.95436159268	146.50196125822	149.519296172106	95.4233731093492	82.9301749168951
425	406.4394	171.6622	2	6	424	21.2	102.606	-195.12	220.453636023541	159.851529919718	136.546446191557	100.561626545633	85.8573000964948
426	413.0896	163.916	2	6	425	21.25	133.004000000001	-154.924	204.184989144649	177.514221792194	125.936836017356	106.2567648251	86.8319989524635
427	419.3997	157.3143	2	6	426	21.3	126.202	-132.034	182.646987273264	176.084555010031	115.593079315454	112.922888496102	87.6459936873795
428	424.1036	152.1756	2	6	427	21.35	94.0779999999995	-102.774	139.331134926835	142.428361002356	112.236420179709	117.50521043432	87.5298103832319
429	426.3342	145.8681	2	6	428	21.4	44.6120000000008	-126.15	133.806027681865	105.371710776492	104.858029052299	115.672191520325	88.1418838225617
430	427.1055	143.3761	2	6	429	21.45	15.4259999999999	-49.8399999999998	52.1726659851687	71.3346287111907	97.3412986988087	110.975022517867	87.0662915615224
431	426.6156	142.5679	2	6	430	21.5	-9.79800000000068	-16.164	18.9017380153258	46.9586185672249	91.8377326102067	106.83605155612	89.6219736794092
432	426.6555	143.1897	2	6	431	21.55	0.798000000000911	12.4359999999996	12.4615769467588	33.6315030945665	91.640582985069	101.243175936672	91.8127247283364
433	426.2462	142.4191	2	6	432	21.6	-8.1860000000006	-15.412	17.4510842070059	52.2542363952611	87.2765956552072	100.170190545685	94.1160948283025
434	427.4405	139.2801	2	6	433	21.65	23.886	-62.7799999999996	67.1704503185735	78.3037544439216	81.8250868685436	96.9411267316265	95.3678205738919
435	426.8454	132.0402	2	6	434	21.7	-11.902	-144.798	145.286332488641	111.946537258947	85.4035988441774	95.6817744455278	100.068703061741
436	428.9241	124.8783	2	6	435	21.75	41.5740000000005	-143.238	149.149328258628	127.594572743189	87.7352670948847	89.1495288460578	109.9301339617
437	426.1183	116.2913	2	6	436	21.8	-56.1160000000007	-171.74	180.675491021887	130.018670642521	86.8932725578904	82.9783816048442	117.554945071943
438	421.3351	116.4055	2	6	437	21.85	-95.6639999999993	2.28399999999993	95.691261628217	118.552961293094	88.1039609116602	78.6849898627624	118.781006937881
439	417.929637323764	114.375609164827	2	6	438	21.9	-68.1092535247205	-40.5978167034601	79.2909398152299	97.1667797458478	89.0242244109543	78.1265588784738	117.081394737523
440	415.9826	110.4322	2	6	439	21.95	-38.9407464752799	-78.8681832965401	87.9577857415059	61.8400078568335	94.0222501922469	76.5230522030792	113.324808626419
441	415.028213201652	108.549347531628	2	6	440	22	-19.0877359669594	-37.6570493674399	42.2184205223994	48.6133490801309	86.461325081909	82.3895815576412	111.420099385129
442	414.946845190375	108.734323776718	2	6	441	22.05	-1.627360225541	3.69952490179998	4.04163157681535	48.0297781793879	74.3161802246195	89.9761767805226	109.699738906532
443	415.7054	110.0027	2	6	442	22.1	15.1710961925005	25.3675244656401	29.5579677447038	69.4915390914002	70.0933840703177	95.2039704629073	110.252535028753
444	416.5652	113.7233	2	6	443	22.15	17.1960000000001	74.4119999999998	76.3730853115152	75.7558704179701	74.4280308884039	95.3122680384346	107.805382726485
445	416.3141	123.4834	2	6	444	22.2	-5.02200000000016	195.202	195.266590301567	86.7923525924055	67.642505561981	99.5757795778493	104.939543480352
446	419.8037	124.6423	2	6	445	22.25	69.7919999999999	23.1780000000001	73.5400771552491	91.5734190605045	77.0438960203977	113.6035030983	102.441981041091
447	422.7513	124.9258	2	6	446	22.3	58.9520000000005	5.66999999999979	59.2240424489924	100.82628359742	93.0590810031549	122.187001647785	98.4257311654829
448	421.0888	127.0191	2	6	447	22.35	-33.2500000000005	41.866	53.4633000851989	65.7934720325619	102.303980014154	120.056803441443	96.6343442565383
449	426.931	128.8815	2	6	448	22.4	116.844	37.2479999999999	122.637407996092	78.3319216228253	101.600311665915	118.490597954721	96.27908067669
450	426.1517	128.2467	2	6	449	22.45	-15.5859999999996	-12.6959999999997	20.102532477277	99.3258094139043	105.129308963452	115.674594734972	98.6368452394383
451	419.729556748266	125.97641542223	2	6	450	22.5	-128.44286503468	-45.4056915554	136.232325106566	113.034540967804	140.745681114691	116.004147214137	101.86830219679
452	411.809416108722	123.815369242928	2	6	451	22.55	-158.40281279088	-43.2209235860401	164.193481404387	102.37433973441	170.05782307095	118.156301876392	104.778637708947
453	405.716067095046	123.523235352512	2	6	452	22.6	-121.86698027352	-5.84267780831993	122.006957854699	144.465145894342	170.020222812568	120.334879511821	106.985963536717
454	404.774298720913	126.859687641397	2	6	453	22.65	-18.8353674826601	66.7290457777	69.3364018291202	203.159440606557	162.553165021038	118.669638721343	107.382788257966
455	412.3089	135.5844	2	6	454	22.7	150.69202558174	174.49424717206	230.556563276936	240.789836727995	163.706683907963	114.197312515176	105.270023569612
456	428.601138999416	149.590696257734	2	6	455	22.75	325.84477998832	280.12592515468	429.703798667643	227.005904657331	154.964398407877	115.734433236124	102.515701232158
457	441.7582	161.3065	2	6	456	22.8	263.14122001168	234.31607484532	352.345462011579	222.731990307667	143.253522749629	113.873080726122	98.446517612515
458	442.4449	163.8705	2	6	457	22.85	13.7340000000006	51.2799999999999	53.0872975013798	182.948221921583	138.365779009488	114.583698650314	96.2302154598619
459	440.848	162.0811	2	6	458	22.9	-31.9380000000001	-35.788	47.9668300807965	106.769356209197	135.738965776771	114.431602474906	94.8902593147181
460	441.1368	163.6364	2	6	459	22.95	5.77599999999961	31.1060000000003	31.6377213465195	45.7172087712636	123.2653160669	120.750638275797	93.8396745246099
461	442.6975	161.7602	2	6	460	23	31.2139999999999	-37.5240000000002	48.8094701057081	49.725653361644	90.7231853575572	121.347022835938	94.4349432912886
462	440.706906735314	160.503232723785	2	6	461	23.05	-39.8118652937194	-25.1393455242999	47.0847248219143	48.7459412458743	57.6883383812935	119.58109863737	96.480654203348
463	437.086499261388	159.990917755179	2	6	462	23.1	-72.4081494785207	-10.2462993721201	73.1295204532814	63.5824102122168	59.1471744880604	118.767956610526	98.0117197007812
464	435.8311	158.2413	2	6	463	23.15	-25.1079852277599	-34.9923551035801	43.0682695019483	74.6770145059178	66.3100399287741	119.453308477497	96.6742602519506
465	439.289966897682	154.237432394917	2	6	464	23.2	69.1773379536403	-80.07735210166	105.820066178232	69.6594679913233	77.7945926436324	110.964267561375	93.3692534130799
466	443.2301	150.8224	2	6	465	23.25	78.8026620463597	-68.3006478983401	104.282491574213	68.5686956144769	87.7296472639999	91.4278993660163	92.0785279714633
467	443.6142	149.7918	2	6	466	23.3	7.68199999999979	-20.6119999999999	21.9969922489415	83.8741386116739	95.9086745251114	74.7060335772453	91.2873619923891
468	442.924996145942	146.478948516091	2	6	467	23.35	-13.7840770811601	-66.2570296781797	67.6756585690494	92.0067750750479	99.1701342115648	72.403627478281	91.1255894706389
469	442.106355066151	140.555476007736	2	6	468	23.4	-16.372821595819	-118.4694501671	119.595484487934	100.782280022082	103.167651178224	71.289920674715	90.5613692922296
470	441.257111453284	133.280715495513	2	6	469	23.45	-16.9848722573408	-145.49521024446	146.483248495102	122.1578810589	98.6632190558489	72.004754314248	93.6251222134474
471	440.4761	125.914	2	6	470	23.5	-15.6202290656802	-147.33430991026	148.160016309384	129.771572808653	92.1326133744754	72.86573936844	93.9030163880634
472	439.840482282019	119.501675731453	2	6	471	23.55	-12.712354359619	-128.24648537094	128.874997433029	122.461163744775	91.7237287731972	74.8050065303037	92.575856412439
473	439.340727407301	114.238141658845	2	6	472	23.6	-9.99509749436015	-105.27068145216	105.744117317816	105.31966303665	85.6600804685016	75.6885598897414	91.0568537987447
474	438.945631366866	110.104809940826	2	6	473	23.65	-7.90192080870042	-82.6666343603799	83.0434391685443	83.4829467268688	76.269801420656	74.6788817825584	90.5477085579098
475	438.623990151734	107.083092736047	2	6	474	23.7	-6.4328243026398	-60.4343440955799	60.7757449544766	61.2895764874948	66.2149159848637	72.5411943109837	85.3468750408259
476	438.344599752925	105.15440220316	2	6	475	23.75	-5.58780797618056	-38.5738106577401	38.9764347604787	41.5485881283505	58.0018314728802	68.4226227068024	74.8186188946971
477	438.076256161461	104.300150500815	2	6	476	23.8	-5.36687182927949	-17.0850340469002	17.9081462361589	30.078439096537	53.701338535496	68.7016432586565	66.306972192719
478	437.78775536836	104.501749787662	2	6	477	23.85	-5.77001586201959	4.03198573694027	7.03917552209401	27.1101689330775	52.2069855679179	67.6674802909636	65.20460484031
479	437.447893364643	105.740612222354	2	6	478	23.9	-6.79724007434061	24.7772486938399	25.692694009477	32.5207162188915	46.1901123868924	66.6911361095529	64.5854793990202
480	437.025466141331	107.99814996354	2	6	479	23.95	-8.44854446624026	45.15075482372	45.9343941371791	46.1131005834972	46.4191695661186	66.4996061510974	63.9672080914736
481	436.489269689443	111.255775169872	2	6	480	24	-10.7239290377595	65.1525041266399	66.0291711895487	62.8653830074854	44.7126320391293	66.4590099401885	62.8988884626188
482	435.8081	115.4949	2	6	481	24.05	-13.6233937888596	84.7824966025601	85.8700680591873	62.3017856772477	45.6795577441158	65.5706141875076	62.1525834831193
483	435.115487454956	119.981786966795	2	6	482	24.1	-13.8522509008806	89.7377393359	90.800587642035	65.7281701991597	49.6748801134256	63.3457509869631	60.8492094589306
484	435.2039	121.1221	2	6	483	24.15	1.76825090087959	22.8062606641001	22.8747073582885	56.9045478593671	57.1124707984499	61.6421086383221	60.0241414008412
485	436.0485	118.084	2	6	484	24.2	16.8920000000003	-60.762	63.066316746739	45.2460149047344	66.7842963173311	59.7294825202774	57.8437993130934
486	435.8061	119.1524	2	6	485	24.25	-4.8479999999995	21.3679999999999	21.9110594905859	36.4843772193658	74.9161884074968	58.2093384233779	55.8021411557534
487	437.0428	119.7622	2	6	486	24.3	24.7339999999997	12.1960000000001	27.5774032860237	51.9231559196521	77.4398898395193	57.9079108081926	55.6638016991234
488	435.4964	121.5312	2	6	487	24.35	-30.9280000000001	35.3799999999998	46.9923992151922	67.8404224355025	74.4845164060082	58.005582202339	54.2434080479638
489	435.229246733252	126.527492758348	2	6	488	24.4	-5.34306533495965	99.9258551669601	100.06860085972	92.9278289556264	77.0941048897519	57.8810381233253	54.6419716739348
490	436.990405718103	133.439277255089	2	6	489	24.45	35.2231796970193	138.23568993482	142.652649325991	109.633764774304	73.0397954744361	55.9296618686991	56.1095228421475
491	439.887236843902	140.213273124286	2	6	490	24.5	57.9366225159799	135.47991738394	147.348092091205	112.484655592651	71.7060448076264	52.9320375567975	54.6200532679079
492	443.0271	144.7962	2	6	491	24.55	62.7972631219609	91.6585375142802	111.107082379412	102.265053859852	70.1362638722694	49.500160435935	53.8367921253057
493	445.5793	146.4886	2	6	492	24.6	51.0439999999994	33.8479999999998	61.2468533069245	78.2391685133697	66.3362842912523	46.0098590281199	52.522509770701
494	447.1046	148.404	2	6	493	24.65	30.5060000000003	38.3080000000001	48.9705921957253	50.4842606596263	58.6496054482008	45.369401019124	51.8474467106432
495	447.8154	149.2775	2	6	494	24.7	14.2160000000001	17.4700000000001	22.5232225935812	30.6387629702347	45.0750274200671	43.1464043152031	53.030502480387
496	448.2108	149.1119	2	6	495	24.75	7.9079999999999	-3.31200000000024	8.57355282248847	20.187912989854	30.9478867060983	43.1816596047045	53.0174697497785
497	448.791	148.9847	2	6	496	24.8	11.6039999999998	-2.54399999999976	11.8795939324539	15.0341570365499	21.5604310323507	42.6259601395903	56.4309915761534
498	449.1937	148.7847	2	6	497	24.85	8.05399999999963	-4.00000000000034	8.99260340502108	11.9108863267645	17.5352016502316	40.819335804964	62.0264818676974
499	449.8781	147.848	2	6	498	24.9	13.6880000000008	-18.7339999999995	23.2018124292048	11.4115127525702	13.6446971484961	42.5928072383166	63.4449086326104
500	449.804	148.1853	2	6	499	24.95	-1.48200000000088	6.74599999999998	6.90686904465419	12.4820990944668	13.2530131559702	45.7194395331976	65.3124333792444
501	449.5481	148.3491	2	6	500	25	-5.11799999999994	3.27599999999961	6.0766849515173	14.8824903106092	14.6572744017826	42.7810965956273	64.5242634007859
502	450.4093	148.3762	2	6	501	25.05	17.2239999999999	0.542000000000371	17.2325256419365	12.2552372604424	15.1156564069112	42.1029700631037	64.8367398383775
503	449.4924	147.8651	2	6	502	25.1	-18.338	-10.222	20.9945594857334	14.5951399851758	15.3023873186758	41.6992685544389	63.2476333302155
504	449.4325	147.3654	2	6	503	25.15	-1.19799999999941	-9.99400000000037	10.0655471783707	17.9030360509949	26.5360090284325	42.0527847829643	62.8245569702661
505	449.1345	148.2467	2	6	504	25.2	-5.96000000000004	17.6260000000002	18.6063826683213	17.7492137193556	46.3638516463281	46.3315224404967	62.8464312145599
506	448.9302	147.1345	2	6	505	25.25	-4.08599999999979	-22.244	22.6161652806129	15.7222843267424	54.6143064851563	47.8256010761791	65.7686916075604
507	448.1172	147.0055	2	6	506	25.3	-16.2599999999998	-2.57999999999981	16.4634139837396	40.8167807964226	62.6455090938567	54.9540723441142	67.2262736467959
508	448.1692	147.546	2	6	507	25.35	1.03999999999928	10.8099999999996	10.8599125226675	78.1325633074803	65.8633354586461	66.0473815330559	67.8960801694391
509	445.9181	141.1539	2	6	508	25.4	-45.0220000000002	-127.842	135.538029526772	91.3255769193176	70.4608724174325	69.0087791418955	67.8315816900336
510	448.7869	131.3039	2	6	509	25.45	57.3760000000004	-197	205.18529522361	107.541804468358	79.4100317250233	74.6952048897897	65.1114234967285
511	449.9726	127.0365	2	6	510	25.5	23.7139999999999	-85.3479999999999	88.5812333397994	116.00438659055	80.9939277505756	76.1164892447742	63.2430538465923
512	451.6124	122.4432	2	6	511	25.55	32.7959999999996	-91.866	97.5445517289406	100.104964038442	94.7924882813173	80.17331924082	62.5587008185252
513	453.2056	120.3148	2	6	512	25.6	31.8640000000005	-42.568	53.1728231336275	80.6875001425663	116.792375747436	80.4854076323111	62.1651274121016
514	453.6398	117.5466	2	6	513	25.65	8.68399999999951	-55.3640000000001	56.0409167662344	70.6622785818336	111.481549255358	80.2797129214081	66.5630401210479
515	457.8089	114.1069	2	6	514	25.7	83.3820000000003	-68.794	108.09797574423	82.0431720942767	103.026558133251	82.5464581139167	77.8559183143993
516	456.156	113.1246	2	6	515	25.75	-33.0579999999998	-19.6459999999999	38.455125536136	117.580364904322	97.6186720043922	88.3557236104163	91.1425418851373
517	458.9541	105.9269	2	6	516	25.8	55.9619999999995	-143.954	154.449019291156	122.858134472275	97.7011293877833	91.8265871540015	100.099236171205
518	461.3648	94.6385	2	6	517	25.85	48.2140000000004	-225.768	230.858787183854	125.365616123936	95.107479805976	94.9728245339142	104.025338423548
519	457.3779	95.68315	2	6	518	25.9	-79.7379999999998	20.8930000000001	82.4297646059964	124.575065426951	90.0985534253838	93.0703561417507	108.379035226569
520	453.9631	90.71109	2	6	519	25.95	-68.2960000000003	-99.4412	120.635384002539	113.35908668129	85.6828845028101	84.5034074602595	112.472239036905
521	452.7477	89.48682	2	6	520	26	-24.3079999999998	-24.4854000000001	34.5023720512082	72.6345947076299	95.717519470257	83.7050110975574	114.358496646794
522	452.2157	84.59722	2	6	521	26.05	-10.6399999999996	-97.792	98.3691255628513	57.3389723784931	88.8606860266857	83.0144315739466	115.854955445561
523	450.8664	84.41301	2	6	522	26.1	-26.9860000000006	-3.68419999999986	27.2363273155547	46.0001528816839	73.1532733203925	82.6309862697644	117.636143669449
524	450.6523	84.20633	2	6	523	26.15	-4.28199999999947	-4.13360000000011	5.95165296031249	66.8599735135631	74.6591630281429	91.0732954591316	119.356101087698
525	451.3963	87.31562	2	6	524	26.2	14.8799999999994	62.1858	63.9412865184928	64.3622853720815	65.9802567872676	109.380314188302	120.465870837658
526	448.2483	81.13058	2	6	525	26.25	-62.9600000000005	-123.7008	138.801475210605	73.671951933155	69.7913501907225	134.459482694096	NA
527	444.7754	78.60517	2	6	526	26.3	-69.4579999999996	-50.5081999999999	85.8806848554431	91.9793536777926	68.3277337601099	145.244399998296	NA
528	443.7652	75.05694	2	6	527	26.35	-20.204	-70.9646000000001	73.7846601209222	85.9603606928513	70.1544927335527	142.003295314041	NA
529	442.9402	79.86105	2	6	528	26.4	-16.4999999999998	96.0822000000002	97.4886616835005	72.7227268678819	92.0480374928793	147.749291311243	NA
530	441.777560450643	81.0907666307105	2	6	529	26.45	-23.2527909871396	24.59433261421	33.8463215937862	72.2931821481384	133.077743873794	150.24927318402	NA
531	440.4714	77.70319	2	6	530	26.5	-26.1232090128601	-67.75153261421	72.6133060857577	66.6370335339504	173.201445917934	152.600504048814	NA
532	439.040361021702	73.7687078937194	2	6	531	26.55	-28.6207795659607	-78.6896421256122	83.7329612567252	92.116721307966	201.628113969906	151.536591650303	NA
533	436.8581407184	74.4124708276368	2	6	532	26.6	-43.6444060660392	12.875258678348	45.5039170499826	180.195127054736	210.85331730769	154.786879706587	NA
534	433.1372	85.02332	2	6	533	26.65	-74.4188143680003	212.216983447264	224.887100553578	273.680164967987	220.839419594344	158.432489253988	NA
535	427.812241833694	108.129593019048	2	6	534	26.7	-106.499163326121	462.12546038096	474.238350327636	330.963045791674	234.518289580773	158.385283561399	NA
536	423.70693741582	134.817613132983	2	6	535	26.75	-82.1060883574796	533.7604022787	540.03849565201	355.069601081429	235.409657906906	NA	NA
537	424.3672	153.3132	2	6	536	26.8	13.2052516836006	369.91173734034	370.147365375165	349.562117880721	234.745449540495	NA	NA
538	430.4348	158.9793	2	6	537	26.85	121.351999999999	113.322	166.036693498756	288.84145210681	239.41926667962	NA	NA
539	434.9491	167.7536	2	6	538	26.9	90.2859999999998	175.486	197.349684550039	197.139150845826	224.816941015097	NA	NA
540	440.4082	174.3102	2	6	539	26.95	109.182000000001	131.132	170.635021458082	138.527853289317	183.692823249005	NA	NA
541	442.5549	177.7755	2	6	540	27	42.9339999999991	69.3059999999997	81.526989347086	123.768932277812	NA	NA	NA
542	446.4075	177.6531	2	6	541	27.05	77.052000000001	-2.44799999999998	77.090877592619	100.071764149473	NA	NA	NA
543	449.9571	180.5979	2	6	542	27.1	70.992	58.8960000000003	92.2420884412318	78.5441943911996	NA	NA	NA
544	452.8156	183.3141	2	6	543	27.15	57.1699999999998	54.3239999999997	78.8638439083459	NA	NA	NA	NA
545	455.5977	184.7911	2	6	544	27.2	55.6419999999991	29.5400000000001	62.997172666715	NA	NA	NA	NA
546	NA	NA	2	6	545	27.25	NA	NA	NA	NA	NA	NA	NA
547	NA	NA	2	6	546	27.3	NA	NA	NA	NA	NA	NA	NA
548	NA	NA	2	6	547	27.35	NA	NA	NA	NA	NA	NA	NA
549	NA	NA	2	6	548	27.4	NA	NA	NA	NA	NA	NA	NA
550	NA	NA	2	6	549	27.45	NA	NA	NA	NA	NA	NA	NA
551	NA	NA	2	6	550	27.5	NA	NA	NA	NA	NA	NA	NA
552	NA	NA	2	6	551	27.55	NA	NA	NA	NA	NA	NA	NA
553	NA	NA	2	6	552	27.6	NA	NA	NA	NA	NA	NA	NA
554	NA	NA	2	6	553	27.65	NA	NA	NA	NA	NA	NA	NA
555	NA	NA	2	6	554	27.7	NA	NA	NA	NA	NA	NA	NA
556	NA	NA	2	6	555	27.75	NA	NA	NA	NA	NA	NA	NA
557	NA	NA	2	6	556	27.8	NA	NA	NA	NA	NA	NA	NA
558	NA	NA	2	6	557	27.85	NA	NA	NA	NA	NA	NA	NA
559	NA	NA	2	6	558	27.9	NA	NA	NA	NA	NA	NA	NA
560	NA	NA	2	6	559	27.95	NA	NA	NA	NA	NA	NA	NA
561	NA	NA	2	6	560	28	NA	NA	NA	NA	NA	NA	NA
562	NA	NA	2	6	561	28.05	NA	NA	NA	NA	NA	NA	NA
563	NA	NA	2	6	562	28.1	NA	NA	NA	NA	NA	NA	NA
564	NA	NA	2	6	563	28.15	NA	NA	NA	NA	NA	NA	NA
565	NA	NA	2	6	564	28.2	NA	NA	NA	NA	NA	NA	NA
566	NA	NA	2	6	565	28.25	NA	NA	NA	NA	NA	NA	NA
567	NA	NA	2	6	566	28.3	NA	NA	NA	NA	NA	NA	NA
568	NA	NA	2	6	567	28.35	NA	NA	NA	NA	NA	NA	NA
569	NA	NA	2	6	568	28.4	NA	NA	NA	NA	NA	NA	NA
570	NA	NA	2	6	569	28.45	NA	NA	NA	NA	NA	NA	NA
571	NA	NA	2	6	570	28.5	NA	NA	NA	NA	NA	NA	NA
572	NA	NA	2	6	571	28.55	NA	NA	NA	NA	NA	NA	NA
573	NA	NA	2	6	572	28.6	NA	NA	NA	NA	NA	NA	NA
574	NA	NA	2	6	573	28.65	NA	NA	NA	NA	NA	NA	NA
575	NA	NA	2	6	574	28.7	NA	NA	NA	NA	NA	NA	NA
576	NA	NA	2	6	575	28.75	NA	NA	NA	NA	NA	NA	NA
577	NA	NA	2	6	576	28.8	NA	NA	NA	NA	NA	NA	NA
578	NA	NA	2	6	577	28.85	NA	NA	NA	NA	NA	NA	NA
579	NA	NA	2	6	578	28.9	NA	NA	NA	NA	NA	NA	NA
580	NA	NA	2	6	579	28.95	NA	NA	NA	NA	NA	NA	NA
581	NA	NA	2	6	580	29	NA	NA	NA	NA	NA	NA	NA
582	NA	NA	2	6	581	29.05	NA	NA	NA	NA	NA	NA	NA
583	NA	NA	2	6	582	29.1	NA	NA	NA	NA	NA	NA	NA
584	NA	NA	2	6	583	29.15	NA	NA	NA	NA	NA	NA	NA
585	NA	NA	2	6	584	29.2	NA	NA	NA	NA	NA	NA	NA
586	NA	NA	2	6	585	29.25	NA	NA	NA	NA	NA	NA	NA
587	NA	NA	2	6	586	29.3	NA	NA	NA	NA	NA	NA	NA
588	NA	NA	2	6	587	29.35	NA	NA	NA	NA	NA	NA	NA
589	NA	NA	2	6	588	29.4	NA	NA	NA	NA	NA	NA	NA
590	NA	NA	2	6	589	29.45	NA	NA	NA	NA	NA	NA	NA
591	NA	NA	2	6	590	29.5	NA	NA	NA	NA	NA	NA	NA
592	NA	NA	2	6	591	29.55	NA	NA	NA	NA	NA	NA	NA
593	NA	NA	2	6	592	29.6	NA	NA	NA	NA	NA	NA	NA
594	NA	NA	2	6	593	29.65	NA	NA	NA	NA	NA	NA	NA
595	NA	NA	2	6	594	29.7	NA	NA	NA	NA	NA	NA	NA
596	NA	NA	2	6	595	29.75	NA	NA	NA	NA	NA	NA	NA
597	NA	NA	2	6	596	29.8	NA	NA	NA	NA	NA	NA	NA
598	NA	NA	2	6	597	29.85	NA	NA	NA	NA	NA	NA	NA
599	NA	NA	2	6	598	29.9	NA	NA	NA	NA	NA	NA	NA
600	NA	NA	2	6	599	29.95	NA	NA	NA	NA	NA	NA	NA
601	NA	NA	2	6	600	30	NA	NA	NA	NA	NA	NA	NA
