# Supplementary material for: An automated feeding system for the African killifish reveals the impact of diet on lifespan and allows scalable assessment of associative learning
Source: eLife. 2022 Nov 10;11:e69008. doi: 10.7554/eLife.69008 (PMC9788828; doi:10.7554/eLife.69008)
Supplement: Figure 6—source data 3. [file elife-69008-fig6-data3.zip › Filtered and Interpolated Trajectories with Kinematics/t17_REC000 DLC_likelihood-euclidean-filtered_splines-interpolated_kinematics_02_resnet50_TrainAllTheThingsJun28shuffle1_1030000.csv]

	x2	y2	fishnum	recording_num	bodyparts_coords	seconds	velocity_x	velocity_y	velocity_xy	velocity_xy_5frame	velocity_xy_10frame	velocity_xy_20frame	velocity_xy_40frame
1	NA	NA	17	0	0	0	0	0	0	NA	NA	NA	NA
2	NA	NA	17	0	1	0.05	NA	NA	NA	NA	NA	NA	NA
3	NA	NA	17	0	2	0.1	NA	NA	NA	NA	NA	NA	NA
4	NA	NA	17	0	3	0.15	NA	NA	NA	NA	NA	NA	NA
5	NA	NA	17	0	4	0.2	NA	NA	NA	NA	NA	NA	NA
6	NA	NA	17	0	5	0.25	NA	NA	NA	NA	NA	NA	NA
7	NA	NA	17	0	6	0.3	NA	NA	NA	NA	NA	NA	NA
8	NA	NA	17	0	7	0.35	NA	NA	NA	NA	NA	NA	NA
9	NA	NA	17	0	8	0.4	NA	NA	NA	NA	NA	NA	NA
10	NA	NA	17	0	9	0.45	NA	NA	NA	NA	NA	NA	NA
11	NA	NA	17	0	10	0.5	NA	NA	NA	NA	NA	NA	NA
12	NA	NA	17	0	11	0.55	NA	NA	NA	NA	NA	NA	NA
13	NA	NA	17	0	12	0.6	NA	NA	NA	NA	NA	NA	NA
14	NA	NA	17	0	13	0.65	NA	NA	NA	NA	NA	NA	NA
15	NA	NA	17	0	14	0.7	NA	NA	NA	NA	NA	NA	NA
16	NA	NA	17	0	15	0.75	NA	NA	NA	NA	NA	NA	NA
17	NA	NA	17	0	16	0.8	NA	NA	NA	NA	NA	NA	NA
18	NA	NA	17	0	17	0.85	NA	NA	NA	NA	NA	NA	NA
19	NA	NA	17	0	18	0.9	NA	NA	NA	NA	NA	NA	NA
20	NA	NA	17	0	19	0.95	NA	NA	NA	NA	NA	NA	NA
21	NA	NA	17	0	20	1	NA	NA	NA	NA	NA	NA	NA
22	NA	NA	17	0	21	1.05	NA	NA	NA	NA	NA	NA	NA
23	NA	NA	17	0	22	1.1	NA	NA	NA	NA	NA	NA	NA
24	NA	NA	17	0	23	1.15	NA	NA	NA	NA	NA	NA	NA
25	NA	NA	17	0	24	1.2	NA	NA	NA	NA	NA	NA	NA
26	NA	NA	17	0	25	1.25	NA	NA	NA	NA	NA	NA	NA
27	NA	NA	17	0	26	1.3	NA	NA	NA	NA	NA	NA	NA
28	NA	NA	17	0	27	1.35	NA	NA	NA	NA	NA	NA	NA
29	NA	NA	17	0	28	1.4	NA	NA	NA	NA	NA	NA	NA
30	NA	NA	17	0	29	1.45	NA	NA	NA	NA	NA	NA	NA
31	NA	NA	17	0	30	1.5	NA	NA	NA	NA	NA	NA	NA
32	NA	NA	17	0	31	1.55	NA	NA	NA	NA	NA	NA	NA
33	NA	NA	17	0	32	1.6	NA	NA	NA	NA	NA	NA	NA
34	NA	NA	17	0	33	1.65	NA	NA	NA	NA	NA	NA	NA
35	NA	NA	17	0	34	1.7	NA	NA	NA	NA	NA	NA	NA
36	NA	NA	17	0	35	1.75	NA	NA	NA	NA	NA	NA	NA
37	NA	NA	17	0	36	1.8	NA	NA	NA	NA	NA	NA	NA
38	NA	NA	17	0	37	1.85	NA	NA	NA	NA	NA	NA	NA
39	NA	NA	17	0	38	1.9	NA	NA	NA	NA	NA	NA	NA
40	NA	NA	17	0	39	1.95	NA	NA	NA	NA	NA	NA	NA
41	NA	NA	17	0	40	2	NA	NA	NA	NA	NA	NA	NA
42	NA	NA	17	0	41	2.05	NA	NA	NA	NA	NA	NA	NA
43	NA	NA	17	0	42	2.1	NA	NA	NA	NA	NA	NA	NA
44	NA	NA	17	0	43	2.15	NA	NA	NA	NA	NA	NA	NA
45	NA	NA	17	0	44	2.2	NA	NA	NA	NA	NA	NA	NA
46	NA	NA	17	0	45	2.25	NA	NA	NA	NA	NA	NA	NA
47	NA	NA	17	0	46	2.3	NA	NA	NA	NA	NA	NA	NA
48	NA	NA	17	0	47	2.35	NA	NA	NA	NA	NA	NA	NA
49	NA	NA	17	0	48	2.4	NA	NA	NA	NA	NA	NA	NA
50	NA	NA	17	0	49	2.45	NA	NA	NA	NA	NA	NA	NA
51	NA	NA	17	0	50	2.5	NA	NA	NA	NA	NA	NA	NA
52	NA	NA	17	0	51	2.55	NA	NA	NA	NA	NA	NA	NA
53	NA	NA	17	0	52	2.6	NA	NA	NA	NA	NA	NA	NA
54	NA	NA	17	0	53	2.65	NA	NA	NA	NA	NA	NA	NA
55	NA	NA	17	0	54	2.7	NA	NA	NA	NA	NA	NA	NA
56	NA	NA	17	0	55	2.75	NA	NA	NA	NA	NA	NA	NA
57	NA	NA	17	0	56	2.8	NA	NA	NA	NA	NA	NA	NA
58	NA	NA	17	0	57	2.85	NA	NA	NA	NA	NA	NA	NA
59	NA	NA	17	0	58	2.9	NA	NA	NA	NA	NA	NA	NA
60	NA	NA	17	0	59	2.95	NA	NA	NA	NA	NA	NA	NA
61	NA	NA	17	0	60	3	NA	NA	NA	NA	NA	NA	NA
62	NA	NA	17	0	61	3.05	NA	NA	NA	NA	NA	NA	NA
63	NA	NA	17	0	62	3.1	NA	NA	NA	NA	NA	NA	NA
64	NA	NA	17	0	63	3.15	NA	NA	NA	NA	NA	NA	NA
65	NA	NA	17	0	64	3.2	NA	NA	NA	NA	NA	NA	NA
66	NA	NA	17	0	65	3.25	NA	NA	NA	NA	NA	NA	NA
67	NA	NA	17	0	66	3.3	NA	NA	NA	NA	NA	NA	NA
68	NA	NA	17	0	67	3.35	NA	NA	NA	NA	NA	NA	NA
69	NA	NA	17	0	68	3.4	NA	NA	NA	NA	NA	NA	NA
70	NA	NA	17	0	69	3.45	NA	NA	NA	NA	NA	NA	NA
71	NA	NA	17	0	70	3.5	NA	NA	NA	NA	NA	NA	NA
72	NA	NA	17	0	71	3.55	NA	NA	NA	NA	NA	NA	NA
73	NA	NA	17	0	72	3.6	NA	NA	NA	NA	NA	NA	NA
74	NA	NA	17	0	73	3.65	NA	NA	NA	NA	NA	NA	NA
75	NA	NA	17	0	74	3.7	NA	NA	NA	NA	NA	NA	NA
76	NA	NA	17	0	75	3.75	NA	NA	NA	NA	NA	NA	NA
77	NA	NA	17	0	76	3.8	NA	NA	NA	NA	NA	NA	NA
78	NA	NA	17	0	77	3.85	NA	NA	NA	NA	NA	NA	NA
79	NA	NA	17	0	78	3.9	NA	NA	NA	NA	NA	NA	NA
80	NA	NA	17	0	79	3.95	NA	NA	NA	NA	NA	NA	NA
81	NA	NA	17	0	80	4	NA	NA	NA	NA	NA	NA	NA
82	NA	NA	17	0	81	4.05	NA	NA	NA	NA	NA	NA	NA
83	NA	NA	17	0	82	4.1	NA	NA	NA	NA	NA	NA	NA
84	NA	NA	17	0	83	4.15	NA	NA	NA	NA	NA	NA	NA
85	NA	NA	17	0	84	4.2	NA	NA	NA	NA	NA	NA	NA
86	NA	NA	17	0	85	4.25	NA	NA	NA	NA	NA	NA	NA
87	NA	NA	17	0	86	4.3	NA	NA	NA	NA	NA	NA	NA
88	NA	NA	17	0	87	4.35	NA	NA	NA	NA	NA	NA	NA
89	NA	NA	17	0	88	4.4	NA	NA	NA	NA	NA	NA	NA
90	NA	NA	17	0	89	4.45	NA	NA	NA	NA	NA	NA	NA
91	NA	NA	17	0	90	4.5	NA	NA	NA	NA	NA	NA	NA
92	NA	NA	17	0	91	4.55	NA	NA	NA	NA	NA	NA	NA
93	NA	NA	17	0	92	4.6	NA	NA	NA	NA	NA	NA	NA
94	NA	NA	17	0	93	4.65	NA	NA	NA	NA	NA	NA	NA
95	NA	NA	17	0	94	4.7	NA	NA	NA	NA	NA	NA	NA
96	NA	NA	17	0	95	4.75	NA	NA	NA	NA	NA	NA	NA
97	NA	NA	17	0	96	4.8	NA	NA	NA	NA	NA	NA	NA
98	NA	NA	17	0	97	4.85	NA	NA	NA	NA	NA	NA	NA
99	NA	NA	17	0	98	4.9	NA	NA	NA	NA	NA	NA	NA
100	NA	NA	17	0	99	4.95	NA	NA	NA	NA	NA	NA	NA
101	NA	NA	17	0	100	5	NA	NA	NA	NA	NA	NA	NA
102	NA	NA	17	0	101	5.05	NA	NA	NA	NA	NA	NA	NA
103	NA	NA	17	0	102	5.1	NA	NA	NA	NA	NA	NA	NA
104	NA	NA	17	0	103	5.15	NA	NA	NA	NA	NA	NA	NA
105	NA	NA	17	0	104	5.2	NA	NA	NA	NA	NA	NA	NA
106	NA	NA	17	0	105	5.25	NA	NA	NA	NA	NA	NA	NA
107	NA	NA	17	0	106	5.3	NA	NA	NA	NA	NA	NA	NA
108	NA	NA	17	0	107	5.35	NA	NA	NA	NA	NA	NA	NA
109	NA	NA	17	0	108	5.4	NA	NA	NA	NA	NA	NA	NA
110	NA	NA	17	0	109	5.45	NA	NA	NA	NA	NA	NA	NA
111	NA	NA	17	0	110	5.5	NA	NA	NA	NA	NA	NA	NA
112	NA	NA	17	0	111	5.55	NA	NA	NA	NA	NA	NA	NA
113	NA	NA	17	0	112	5.6	NA	NA	NA	NA	NA	NA	NA
114	NA	NA	17	0	113	5.65	NA	NA	NA	NA	NA	NA	NA
115	NA	NA	17	0	114	5.7	NA	NA	NA	NA	NA	NA	NA
116	NA	NA	17	0	115	5.75	NA	NA	NA	NA	NA	NA	NA
117	NA	NA	17	0	116	5.8	NA	NA	NA	NA	NA	NA	NA
118	NA	NA	17	0	117	5.85	NA	NA	NA	NA	NA	NA	NA
119	NA	NA	17	0	118	5.9	NA	NA	NA	NA	NA	NA	NA
120	NA	NA	17	0	119	5.95	NA	NA	NA	NA	NA	NA	NA
121	NA	NA	17	0	120	6	NA	NA	NA	NA	NA	NA	NA
122	NA	NA	17	0	121	6.05	NA	NA	NA	NA	NA	NA	NA
123	2.30531120300293	276.064117431641	17	0	122	6.1	NA	NA	NA	NA	NA	NA	NA
124	2.32574464760575	275.7651720234	17	0	123	6.15	0.408668892056401	-5.9789081648205	5.99285850881629	NA	NA	NA	NA
125	2.34617809220856	275.466226615158	17	0	124	6.2	0.408668892056196	-5.97890816483982	5.99285850883556	NA	NA	NA	NA
126	2.36661153681138	275.167281206917	17	0	125	6.25	0.408668892056401	-5.9789081648205	5.99285850881629	5.99285850882377	NA	NA	NA
127	2.3870449814142	274.868335798675	17	0	126	6.3	0.408668892056401	-5.97890816483982	5.99285850883557	5.99285850882785	NA	NA	NA
128	2.40747842601701	274.569390390434	17	0	127	6.35	0.408668892056196	-5.97890816481936	5.99285850881514	5.99285850882377	5.99285850882377	NA	NA
129	2.42791187061983	274.270444982192	17	0	128	6.4	0.408668892056401	-5.97890816484096	5.9928585088367	5.99285850882377	5.99285850882581	NA	NA
130	2.44834531522265	273.971499573951	17	0	129	6.45	0.408668892056401	-5.97890816481936	5.99285850881515	5.99285850882377	5.99285850882377	NA	NA
131	2.46877875982546	273.67255416571	17	0	130	6.5	0.408668892056196	-5.9789081648205	5.99285850881627	5.99285850882377	5.9928585088257	NA	NA
132	2.48921220442828	273.373608757468	17	0	131	6.55	0.408668892056401	-5.97890816483982	5.99285850883557	5.99285850882377	5.99285850882377	NA	NA
133	2.5096456490311	273.074663349227	17	0	132	6.6	0.408668892056401	-5.97890816481936	5.99285850881515	5.99285850882377	5.99285850882377	5.99285850882479	NA
134	2.53007909363391	272.775717940985	17	0	133	6.65	0.408668892056205	-5.97890816484096	5.99285850883669	5.99285850882763	5.99285850882377	5.99285850882479	NA
135	2.55051253823673	272.476772532744	17	0	134	6.7	0.408668892056401	-5.97890816481936	5.99285850881515	5.99285850882377	5.99285850882377	5.99285850882377	NA
136	2.57094598283955	272.177827124502	17	0	135	6.75	0.408668892056392	-5.97890816483982	5.99285850883557	5.99285850882377	5.9928585088257	5.99285850882473	NA
137	2.59137942744236	271.878881716261	17	0	136	6.8	0.408668892056205	-5.9789081648205	5.99285850881628	5.99285850882377	5.99285850882377	5.99285850882377	NA
138	2.61181287204518	271.57993630802	17	0	137	6.85	0.408668892056401	-5.97890816481936	5.99285850881515	5.99285850882377	5.99285850882581	5.99285850882479	NA
139	2.632246316648	271.280990899778	17	0	138	6.9	0.408668892056401	-5.97890816484096	5.9928585088367	5.99285850882377	5.99285850882377	5.99285850882377	NA
140	2.65267976125081	270.982045491537	17	0	139	6.95	0.408668892056196	-5.97890816481936	5.99285850881514	5.99285850882377	5.99285850882377	5.99285850882479	NA
141	2.67311320585363	270.683100083295	17	0	140	7	0.408668892056401	-5.97890816483982	5.99285850883557	5.99285850882785	5.99285850882377	5.99285850882473	NA
142	2.69354665045645	270.384154675054	17	0	141	7.05	0.408668892056401	-5.9789081648205	5.99285850881629	5.99285850882377	5.99285850882377	5.99285850882473	NA
143	2.71398009505926	270.085209266812	17	0	142	7.1	0.408668892056196	-5.97890816483982	5.99285850883556	5.99285850882377	5.99285850882581	5.99285850882479	5.99285850882428
144	2.73441353966208	269.786263858571	17	0	143	7.15	0.408668892056401	-5.9789081648205	5.99285850881629	5.99285850882377	5.99285850882377	5.99285850882377	5.99285850882476
145	2.7548469842649	269.48731845033	17	0	144	7.2	0.408668892056401	-5.97890816481936	5.99285850881515	5.99285850882377	5.99285850882581	5.99285850882479	5.99285850882428
146	2.77528042886771	269.188373042088	17	0	145	7.25	0.408668892056205	-5.97890816483982	5.99285850883556	5.99285850882377	5.99285850882377	5.99285850882377	5.99285850882476
147	2.79571387347053	268.889427633847	17	0	146	7.3	0.408668892056392	-5.9789081648205	5.99285850881629	5.99285850882377	5.9928585088257	5.99285850882473	5.99285850882425
148	2.81614731807335	268.590482225605	17	0	147	7.35	0.408668892056401	-5.97890816483982	5.99285850883557	5.99285850882785	5.99285850882377	5.99285850882479	5.99285850882428
149	2.83658076267616	268.291536817364	17	0	148	7.4	0.408668892056205	-5.9789081648205	5.99285850881628	5.99285850882377	5.99285850882377	5.99285850882473	5.99285850882425
150	2.85701420727898	267.992591409122	17	0	149	7.45	0.408668892056401	-5.97890816483982	5.99285850883557	5.99285850882763	5.99285850882581	5.99285850882479	5.99285850882428
151	2.8774476518818	267.693646000881	17	0	150	7.5	0.408668892056401	-5.97890816481936	5.99285850881515	5.99285850882377	5.99285850882377	5.99285850882377	5.99285850882476
152	2.89788109648461	267.394700592639	17	0	151	7.55	0.408668892056196	-5.97890816483982	5.99285850883556	5.99285850882377	5.9928585088257	5.99285850882473	5.99285850882425
153	2.91831454108743	267.095755184398	17	0	152	7.6	0.408668892056401	-5.9789081648205	5.99285850881629	5.99285850882377	5.99285850882377	5.99285850882377	5.99285850882479
154	2.93874798569025	266.796809776157	17	0	153	7.65	0.408668892056401	-5.9789081648205	5.99285850881629	5.99285850882377	5.9928585088257	5.99285850882473	5.99285850882425
155	2.95918143029306	266.497864367915	17	0	154	7.7	0.408668892056196	-5.97890816483982	5.99285850883556	5.99285850882377	5.99285850882377	5.99285850882479	6.28984788145182
156	2.97961487489588	266.198918959674	17	0	155	7.75	0.408668892056401	-5.97890816481936	5.99285850881515	5.99285850882377	5.99285850882377	5.99285850882479	6.58683725407888
157	3.0000483194987	265.899973551432	17	0	156	7.8	0.408668892056401	-5.97890816483982	5.99285850883557	5.99285850882763	5.99285850882377	5.99285850882473	6.88382662670642
158	3.02048176410151	265.601028143191	17	0	157	7.85	0.408668892056196	-5.9789081648205	5.99285850881627	5.99285850882377	5.99285850882377	5.99285850882377	7.18081599933403
159	3.04091520870433	265.302082734949	17	0	158	7.9	0.408668892056401	-5.97890816483982	5.99285850883557	5.99285850882377	5.9928585088257	5.99285850882473	7.47780537196106
160	3.06134865330715	265.003137326708	17	0	159	7.95	0.408668892056401	-5.9789081648205	5.99285850881629	5.99285850882377	5.99285850882377	5.99285850882377	7.77479474458863
161	3.08178209790996	264.704191918467	17	0	160	8	0.408668892056205	-5.97890816481936	5.99285850881514	5.99285850882377	5.99285850882581	5.99285850882479	8.07178411721569
162	3.10221554251278	264.405246510225	17	0	161	8.05	0.408668892056401	-5.97890816483982	5.99285850883557	5.99285850882377	5.99285850882377	5.99285850882377	8.36877348984321
163	3.1226489871156	264.106301101984	17	0	162	8.1	0.408668892056392	-5.9789081648205	5.99285850881629	5.99285850882377	5.99285850882377	5.99285850882479	8.66576286247031
164	3.14308243171841	263.807355693742	17	0	163	8.15	0.408668892056205	-5.97890816483982	5.99285850883556	5.99285850882785	5.99285850882377	5.99285850882473	8.96275223509787
165	3.16351587632123	263.508410285501	17	0	164	8.2	0.408668892056401	-5.9789081648205	5.99285850881629	5.99285850882377	5.99285850882377	6.58683725407885	9.25974160772543
166	3.18394932092405	263.209464877259	17	0	165	8.25	0.408668892056401	-5.97890816483982	5.99285850883557	5.99285850882377	5.99285850882581	7.18081599933399	9.55673098035248
167	3.20438276552686	262.910519469018	17	0	166	8.3	0.408668892056196	-5.97890816481936	5.99285850881514	5.99285850882377	5.99285850882377	7.77479474458811	9.85372035298001
168	3.22481621012968	262.611574060777	17	0	167	8.35	0.408668892056401	-5.9789081648205	5.99285850881629	5.99285850882377	5.99285850882581	8.36877348984327	10.1507097256071
169	3.2452496547325	262.312628652535	17	0	168	8.4	0.408668892056401	-5.97890816483982	5.99285850883557	5.99285850882377	5.99285850882377	8.96275223509738	10.4476990982346
170	3.26568309933531	262.013683244294	17	0	169	8.45	0.408668892056196	-5.9789081648205	5.99285850881627	5.99285850882377	7.18081599933393	9.55673098035246	10.7446884708617
171	3.28611654393813	261.714737836052	17	0	170	8.5	0.408668892056401	-5.97890816483982	5.99285850883557	5.99285850882785	8.36877348984217	10.1507097256076	11.0416778434893
172	3.30654998854095	261.415792427811	17	0	171	8.55	0.408668892056401	-5.97890816481936	5.99285850881515	5.99285850882377	9.55673098035245	10.7446884708617	11.3386672161163
173	3.32698343314376	261.116847019569	17	0	172	8.6	0.408668892056205	-5.97890816484096	5.99285850883669	8.3687734898441	10.7446884708628	11.3386672161168	11.6356565887439
174	3.34741687774658	260.817901611328	17	0	173	8.65	0.408668892056392	-5.97890816481936	5.99285850881515	10.7446884708606	11.932645961371	11.932645961371	11.9326459613715
175	4.2386479695638	260.883222598121	17	0	174	8.7	17.8246218363444	1.30641973585966	17.8724334139179	13.1206034518811	13.1206034518812	12.5266247066261	12.2296353339985
176	5.12987906138102	260.948543584914	17	0	175	8.75	17.8246218363444	1.30641973585966	17.8724334139179	15.4965184328977	14.3085609423894	13.1206034518802	12.5266247066261
177	6.02111015319824	261.013864571707	17	0	176	8.8	17.8246218363444	1.3064197358608	17.872433413918	17.8724334139182	15.4965184328996	13.7145821971353	12.8236140792531
178	6.91234124501546	261.079185558501	17	0	177	8.85	17.8246218363444	1.30641973588013	17.8724334139194	17.8724334139182	16.6844759234079	14.3085609423905	13.1206034518807
179	7.80357233683268	261.144506545294	17	0	178	8.9	17.8246218363444	1.30641973585966	17.8724334139179	17.8724334139182	17.8724334139183	14.9025396876446	13.4175928245078
180	8.6948034286499	261.209827532087	17	0	179	8.95	17.8246218363444	1.30641973585966	17.8724334139179	17.8724334139181	17.8724334139182	15.4965184328996	13.7145821971353
181	9.58603452046712	261.27514851888	17	0	180	9	17.8246218363444	1.30641973585966	17.8724334139179	17.8724334139181	17.8724334139182	16.0904971781538	14.0115715697629
182	10.4772656122843	261.340469505673	17	0	181	9.05	17.8246218363436	1.3064197358608	17.8724334139172	17.8724334139183	17.8724334139181	16.6844759234089	14.3085609423899
183	11.3684967041016	261.405790492466	17	0	182	9.1	17.824621836346	1.30641973585966	17.8724334139195	17.8724334139182	17.8724334139182	17.2784546686631	14.6055503150175
184	12.2597277959188	261.47111147926	17	0	183	9.15	17.824621836344	1.30641973588013	17.872433413919	17.8724334139182	17.8724334139181	17.8724334139182	14.9025396876446
185	13.150958887736	261.536432466053	17	0	184	9.2	17.824621836344	1.30641973585966	17.8724334139175	17.8724334139182	17.8724334139181	17.8724334139181	15.1995290602721
186	14.0421899795532	261.601753452846	17	0	185	9.25	17.824621836344	1.3064197358608	17.8724334139176	17.8724334139182	17.8724334139182	17.8724334139181	15.4965184328992
187	14.9334210713704	261.667074439639	17	0	186	9.3	17.824621836344	1.30641973585966	17.8724334139175	17.8724334139179	17.8724334139182	17.8724334139181	15.7935078055267
188	15.8246521631877	261.732395426432	17	0	187	9.35	17.824621836346	1.30641973585966	17.8724334139195	17.8724334139179	17.8724334139182	17.8724334139182	16.0904971781543
189	16.7158832550049	261.797716413225	17	0	188	9.4	17.824621836344	1.30641973585966	17.8724334139175	17.8724334139182	17.8724334139181	17.8724334139182	16.3874865507814
190	17.6071143468221	261.863037400018	17	0	189	9.45	17.824621836344	1.3064197358608	17.8724334139176	17.8724334139182	17.8724334139181	17.8724334139182	16.6844759234089
191	18.4983454386393	261.928358386812	17	0	190	9.5	17.824621836344	1.30641973588013	17.872433413919	17.8724334139182	17.8724334139181	17.8724334139181	16.981465296036
192	19.3895765304565	261.993679373605	17	0	191	9.55	17.824621836344	1.30641973585966	17.8724334139175	17.8724334139182	17.8724334139181	17.8724334139181	17.2784546686636
193	20.2808076222738	262.059000360398	17	0	192	9.6	17.824621836346	1.30641973585966	17.8724334139195	17.8724334139182	17.8724334139182	17.8724334139182	17.5754440412906
194	21.172038714091	262.124321347191	17	0	193	9.65	17.8246218363439	1.3064197358608	17.8724334139175	17.8724334139179	17.8724334139182	17.8724334139182	17.8724334139182
195	22.0632698059082	262.189642333984	17	0	194	9.7	17.824621836344	1.30641973585966	17.8724334139175	17.8724334139179	17.8724334139182	17.8724334139182	17.8724334139181
196	22.9545008977254	262.254963320777	17	0	195	9.75	17.824621836344	1.30641973585966	17.8724334139175	17.8724334139182	17.8724334139181	17.8724334139181	17.8724334139181
197	23.8457319895426	262.32028430757	17	0	196	9.8	17.824621836344	1.30641973585966	17.8724334139175	17.8724334139182	17.8724334139181	17.8724334139182	17.8724334139182
198	24.7369630813599	262.385605294364	17	0	197	9.85	17.824621836346	1.30641973588013	17.872433413921	17.8724334139182	17.8724334139181	17.8724334139181	17.8724334139182
199	25.6281941731771	262.450926281157	17	0	198	9.9	17.824621836344	1.3064197358608	17.8724334139176	17.8724334139182	17.8724334139182	17.8724334139182	17.8724334139182
200	26.5194252649943	262.51624726795	17	0	199	9.95	17.824621836344	1.30641973585966	17.8724334139175	17.8724334139182	17.8724334139182	17.8724334139181	17.8724334139182
201	27.4106563568115	262.581568254743	17	0	200	10	17.824621836344	1.30641973585966	17.8724334139175	17.8724334139179	17.8724334139182	17.8724334139181	17.8724334139181
202	28.3018874486287	262.646889241536	17	0	201	10.05	17.824621836344	1.30641973585966	17.8724334139175	17.8724334139182	17.8724334139182	17.8724334139182	17.8724334139182
203	29.193118540446	262.712210228329	17	0	202	10.1	17.824621836346	1.3064197358608	17.8724334139196	17.8724334139182	17.8724334139181	17.8724334139181	17.8724334139181
204	30.0843496322632	262.777531215123	17	0	203	10.15	17.824621836344	1.30641973588013	17.872433413919	17.8724334139182	17.8724334139181	17.8724334139181	17.8724334139181
205	30.9755807240804	262.842852201916	17	0	204	10.2	17.824621836344	1.30641973585966	17.8724334139175	17.8724334139182	17.8724334139181	17.8724334139181	17.8724334139182
206	31.8668118158976	262.908173188709	17	0	205	10.25	17.8246218363439	1.30641973585966	17.8724334139174	17.8724334139182	17.8724334139182	17.8724334139182	17.8724334139181
207	32.7580429077148	262.973494175502	17	0	206	10.3	17.8246218363441	1.3064197358608	17.8724334139177	17.8724334139179	17.8724334139184	17.8724334139182	17.8724334139182
208	33.6492739995321	263.038815162295	17	0	207	10.35	17.8246218363459	1.30641973585966	17.8724334139194	17.8724334139179	17.8724334139182	17.8724334139182	17.8724334139181
209	34.5405050913493	263.104136149088	17	0	208	10.4	17.8246218363441	1.30641973585966	17.8724334139176	17.8724334139182	17.8724334139181	17.8724334139181	17.8724334139182
210	35.4317361831665	263.169457135881	17	0	209	10.45	17.8246218363439	1.30641973585966	17.8724334139174	17.8724334139186	17.8724334139181	17.8724334139182	17.8724334139182
211	36.3229672749837	263.234778122675	17	0	210	10.5	17.8246218363439	1.30641973588013	17.8724334139189	17.8724334139182	17.8724334139181	17.8724334139181	17.8724334139181
212	37.214198366801	263.300099109468	17	0	211	10.55	17.8246218363461	1.3064197358608	17.8724334139197	17.8724334139182	17.8724334139182	17.8724334139183	17.8724334139182
213	38.1054294586182	263.365420096261	17	0	212	10.6	17.8246218363439	1.30641973585966	17.8724334139174	17.8724334139182	17.8724334139182	17.8724334139181	17.8724334139182
214	38.9966605504354	263.430741083054	17	0	213	10.65	17.8246218363441	1.30641973585966	17.8724334139176	17.872433413918	17.8724334139182	17.8724334139181	17.8724334139181
215	39.8878916422526	263.496062069847	17	0	214	10.7	17.8246218363439	1.3064197358608	17.8724334139175	17.8724334139178	17.8724334139182	17.8724334139181	17.8724334139182
216	40.7791227340698	263.56138305664	17	0	215	10.75	17.8246218363441	1.30641973585966	17.8724334139176	17.8724334139182	17.8724334139181	17.8724334139181	17.8724334139182
217	41.670353825887	263.626704043434	17	0	216	10.8	17.8246218363439	1.30641973588013	17.8724334139189	17.8724334139182	17.8724334139181	17.8724334139182	17.8724334139182
218	42.5615849177043	263.692025030227	17	0	217	10.85	17.8246218363461	1.30641973585966	17.8724334139196	17.8724334139182	17.8724334139181	17.8724334139181	17.8724334139182
219	43.4528160095215	263.75734601702	17	0	218	10.9	17.8246218363439	1.30641973585966	17.8724334139174	17.8724334139182	17.8724334139182	17.8724334139181	17.8724334139181
220	44.3440471013387	263.822667003813	17	0	219	10.95	17.8246218363441	1.3064197358608	17.8724334139177	17.8724334139183	17.8724334139182	17.8724334139182	17.8724334139181
221	45.2352781931559	263.887987990606	17	0	220	11	17.8246218363439	1.30641973585966	17.8724334139174	17.8724334139179	17.8724334139182	17.8724334139182	17.8724334139181
222	46.1265092849732	263.953308977399	17	0	221	11.05	17.8246218363461	1.30641973585966	17.8724334139196	17.8724334139182	17.8724334139183	17.8724334139181	17.8724334139182
223	47.0177403767904	264.018629964192	17	0	222	11.1	17.8246218363439	1.30641973585966	17.8724334139174	17.8724334139182	17.8724334139181	17.8724334139182	17.8724334139182
224	47.9089714686076	264.083950950986	17	0	223	11.15	17.8246218363439	1.30641973588013	17.8724334139189	17.8724334139182	17.8724334139181	17.8724334139181	17.8724334139181
225	48.8002025604248	264.149271937779	17	0	224	11.2	17.8246218363441	1.3064197358608	17.8724334139177	17.8724334139182	17.8724334139182	17.8724334139182	17.8724334139181
226	49.691433652242	264.214592924572	17	0	225	11.25	17.8246218363439	1.30641973585966	17.8724334139174	17.8724334139182	17.8724334139182	17.8724334139181	17.8724334139182
227	50.5826647440593	264.279913911365	17	0	226	11.3	17.8246218363461	1.30641973585966	17.8724334139196	17.872433413918	17.8724334139182	17.8724334139182	17.8724334139182
228	51.4738958358765	264.345234898158	17	0	227	11.35	17.8246218363439	1.3064197358608	17.8724334139175	17.8724334139182	17.8724334139182	17.8724334139181	17.8724334139181
229	52.3651269276937	264.410555884951	17	0	228	11.4	17.8246218363441	1.30641973585966	17.8724334139176	17.8724334139182	17.8724334139181	17.8724334139181	17.8724334139181
230	53.2563580195109	264.475876871745	17	0	229	11.45	17.8246218363439	1.30641973588013	17.8724334139189	17.8724334139182	17.8724334139181	17.8724334139181	17.8724334139182
231	54.1475891113281	264.541197858538	17	0	230	11.5	17.8246218363441	1.30641973585966	17.8724334139176	17.8724334139182	17.8724334139181	17.8724334139181	17.8724334139181
232	55.0388202031454	264.606518845331	17	0	231	11.55	17.8246218363459	1.30641973585966	17.8724334139194	17.8724334139182	17.8724334139182	17.8724334139181	17.8724334139181
233	55.9300512949626	264.671839832124	17	0	232	11.6	17.8246218363441	1.3064197358608	17.8724334139177	17.8724334139179	17.8724334139182	17.8724334139182	17.8724334139182
234	56.8212823867798	264.737160818917	17	0	233	11.65	17.8246218363439	1.30641973585966	17.8724334139174	17.8724334139179	17.8724334139182	17.8724334139181	17.8724334139182
235	57.712513478597	264.80248180571	17	0	234	11.7	17.8246218363441	1.30641973585966	17.8724334139176	17.8724334139182	17.8724334139181	17.8724334139181	17.8724334139181
236	58.6037445704142	264.867802792503	17	0	235	11.75	17.8246218363439	1.3064197358608	17.8724334139175	17.8724334139182	17.8724334139181	17.8724334139182	17.8724334139181
237	59.4949756622315	264.933123779297	17	0	236	11.8	17.8246218363459	1.30641973587899	17.8724334139208	17.8724334139182	17.8724334139181	17.8724334139181	17.8724334139182
238	60.3862067540487	264.99844476609	17	0	237	11.85	17.8246218363441	1.3064197358608	17.8724334139177	17.8724334139182	17.8724334139182	17.8724334139181	17.8724334139182
239	61.2774378458659	265.063765752883	17	0	238	11.9	17.8246218363439	1.30641973585966	17.8724334139174	17.8724334139182	17.8724334139182	17.8724334139181	17.8724334139181
240	62.1686689376831	265.129086739676	17	0	239	11.95	17.8246218363441	1.30641973585966	17.8724334139176	17.872433413918	17.8724334139182	17.8724334139182	17.8724334139181
241	63.0599000295003	265.194407726469	17	0	240	12	17.8246218363439	1.3064197358608	17.8724334139175	17.8724334139182	17.8724334139182	17.8724334139181	17.8724334139182
242	63.9511311213176	265.259728713262	17	0	241	12.05	17.8246218363461	1.30641973585966	17.8724334139196	17.8724334139182	17.8724334139179	17.8724334139181	17.8724334139181
243	64.8423622131348	265.325049700056	17	0	242	12.1	17.8246218363441	1.30641973588013	17.8724334139191	17.8724334139182	17.8724334139181	17.8724334139181	17.8724334139182
244	65.733593304952	265.390370686849	17	0	243	12.15	17.8246218363438	1.30641973585966	17.8724334139173	17.8724334139182	17.8724334139181	17.8724334139182	17.8724334139182
245	66.6248243967692	265.455691673642	17	0	244	12.2	17.8246218363441	1.30641973585966	17.8724334139176	17.8724334139178	17.8724334139182	17.8724334139181	17.8724334139182
246	67.5160554885864	265.521012660435	17	0	245	12.25	17.8246218363441	1.3064197358608	17.8724334139177	17.8724334139179	17.8724334139182	17.8724334139181	17.8724334139181
247	68.4072865804036	265.586333647228	17	0	246	12.3	17.8246218363441	1.30641973585966	17.8724334139176	17.872433413918	17.8724334139182	17.8724334139182	17.8724334139181
248	69.2985176722209	265.651654634021	17	0	247	12.35	17.8246218363458	1.30641973585966	17.8724334139193	17.8724334139182	17.8724334139181	17.8724334139182	17.8724334139182
249	70.1897487640381	265.716975620814	17	0	248	12.4	17.8246218363441	1.3064197358608	17.8724334139177	17.8724334139182	17.8724334139181	17.8724334139181	17.8724334139182
250	71.0809798558553	265.782296607608	17	0	249	12.45	17.8246218363441	1.30641973587899	17.872433413919	17.8724334139186	17.8724334139181	17.8724334139181	17.8724334139181
251	71.9722109476725	265.847617594401	17	0	250	12.5	17.8246218363438	1.3064197358608	17.8724334139174	17.8724334139182	17.8724334139181	17.8724334139182	17.8724334139181
252	72.8634420394898	265.912938581194	17	0	251	12.55	17.8246218363461	1.30641973585966	17.8724334139196	17.8724334139182	17.8724334139184	17.8724334139181	17.8724334139182
253	73.754673131307	265.978259567987	17	0	252	12.6	17.8246218363441	1.30641973585966	17.8724334139176	17.8724334139179	17.8724334139182	17.8724334139181	17.8724334139182
254	74.6459042231242	266.04358055478	17	0	253	12.65	17.8246218363441	1.3064197358608	17.8724334139177	17.8724334139179	17.8724334139182	17.8724334139182	17.8724334139181
255	75.5371353149414	266.108901541573	17	0	254	12.7	17.8246218363438	1.30641973585966	17.8724334139173	17.8724334139182	17.8724334139181	17.8724334139182	17.8724334139181
256	76.4283664067586	266.174222528366	17	0	255	12.75	17.8246218363441	1.30641973585966	17.8724334139176	17.8724334139182	17.8724334139181	17.8724334139181	17.8724334139182
257	77.3195974985759	266.23954351516	17	0	256	12.8	17.8246218363461	1.30641973588013	17.8724334139211	17.8724334139182	17.8724334139181	17.8724334139182	17.8724334139181
258	78.2108285903931	266.304864501953	17	0	257	12.85	17.8246218363441	1.30641973585966	17.8724334139176	17.8724334139182	17.8724334139182	17.8724334139182	17.8724334139181
259	79.1020596822103	266.370185488746	17	0	258	12.9	17.8246218363438	1.3064197358608	17.8724334139174	17.8724334139182	17.8724334139182	17.8724334139182	17.8724334139182
260	79.9932907740275	266.435506475539	17	0	259	12.95	17.8246218363441	1.30641973585966	17.8724334139176	17.8724334139179	17.8724334139182	17.8724334139181	25.1540865376631
261	80.8845218658447	266.500827462332	17	0	260	13	17.8246218363441	1.30641973585966	17.8724334139176	17.8724334139182	17.8724334139182	17.8724334139182	32.4357396614081
262	81.775752957662	266.566148449125	17	0	261	13.05	17.8246218363458	1.3064197358608	17.8724334139194	17.8724334139182	17.8724334139181	17.8724334139182	39.717392785153
263	82.6669840494792	266.631469435919	17	0	262	13.1	17.8246218363441	1.30641973587899	17.872433413919	17.8724334139182	17.8724334139181	17.8724334139182	46.999045908898
264	83.5582151412964	266.696790422712	17	0	263	13.15	17.8246218363441	1.3064197358608	17.8724334139177	17.8724334139182	17.8724334139181	17.8724334139181	54.2806990326429
265	84.4494462331136	266.762111409505	17	0	264	13.2	17.8246218363441	1.30641973585966	17.8724334139176	17.8724334139182	17.8724334139182	17.8724334139182	58.8144329508787
266	85.3406773249308	266.827432396298	17	0	265	13.25	17.8246218363438	1.30641973585966	17.8724334139173	17.872433413918	17.8724334139182	17.8724334139182	63.3481668691145
267	86.2319084167481	266.892753383091	17	0	266	13.3	17.8246218363461	1.3064197358608	17.8724334139197	17.8724334139179	17.8724334139182	17.8724334139181	67.8819007873502
268	87.1231395085653	266.958074369884	17	0	267	13.35	17.8246218363441	1.30641973585966	17.8724334139176	17.8724334139182	17.8724334139181	17.8724334139181	72.415634705586
269	88.0143706003825	267.023395356677	17	0	268	13.4	17.8246218363441	1.30641973585966	17.8724334139176	17.8724334139182	17.8724334139181	17.8724334139182	76.9493686238218
270	88.9056016921997	267.088716343471	17	0	269	13.45	17.8246218363438	1.30641973588013	17.8724334139188	17.8724334139182	17.8724334139181	32.4357396614081	81.4831025420575
271	89.7968327840169	267.154037330264	17	0	270	13.5	17.8246218363441	1.30641973585966	17.8724334139176	17.8724334139182	17.8724334139182	46.999045908898	86.0168364602933
272	90.6880638758342	267.219358317057	17	0	271	13.55	17.8246218363461	1.3064197358608	17.8724334139197	17.8724334139182	17.8724334139182	61.5623521563879	90.550570378529
273	91.5792949676514	267.28467930385	17	0	272	13.6	17.8246218363441	1.30641973585966	17.8724334139176	17.872433413918	17.8724334139182	76.1256584038778	95.0843042967648
274	92.4705260594686	267.350000290643	17	0	273	13.65	17.8246218363438	1.30641973585966	17.8724334139173	17.8724334139183	17.8724334139182	90.6889646513677	99.6180382150006
275	93.3617571512858	267.415321277436	17	0	274	13.7	17.8246218363441	1.3064197358608	17.8724334139177	17.8724334139182	46.999045908898	99.7564324878392	104.151772133236
276	94.252988243103	267.48064226423	17	0	275	13.75	17.8246218363441	1.30641973588013	17.8724334139191	17.8724334139182	76.1256584038779	108.823900324311	108.685506051472
277	95.1442193349203	267.545963251023	17	0	276	13.8	17.8246218363458	1.30641973585966	17.8724334139193	17.8724334139182	105.252270898858	117.891368160782	113.219239969708
278	96.0354504267375	267.611284237816	17	0	277	13.85	17.8246218363441	1.30641973585966	17.8724334139176	76.125658403878	134.378883393837	126.958835997254	117.752973887944
279	96.9266815185547	267.676605224609	17	0	278	13.9	17.8246218363441	1.30641973585966	17.8724334139176	134.378883393837	163.505495888817	136.026303833725	122.286707806179
280	87.4036605834961	279.851525878906	17	0	279	13.95	-190.460418701172	243.49841308594	309.138558363716	192.632108383797	181.64043156176	145.093771670197	126.820441724415
281	77.8806396484375	292.026446533203	17	0	280	14	-190.460418701172	243.49841308594	309.138558363717	250.885333373757	199.775367234703	154.161239506668	131.354175642651
282	68.3576187133789	304.2013671875	17	0	281	14.05	-190.460418701172	243.49841308594	309.138558363716	309.138558363716	217.910302907646	163.22870734314	135.887909560887
283	58.8345977783203	316.376287841797	17	0	282	14.1	-190.460418701172	243.49841308594	309.138558363716	287.155204719643	236.045238580589	172.296175179611	135.541601620324
284	49.3115768432617	328.551208496094	17	0	283	14.15	-190.460418701172	243.498413085939	309.138558363716	265.171851075569	254.180174253533	181.363643016083	135.195293679761
285	49.0064453548855	318.59479353163	17	0	284	14.2	-6.10262976752395	-199.12829928928	199.221790143349	243.188497431496	243.188497431496	190.431110852555	134.848985739198
286	48.7013138665093	308.638378567166	17	0	285	14.25	-6.10262976752395	-199.12829928928	199.221790143349	221.205143787422	232.196820609459	199.498578689026	135.087258037323
287	48.3961823781331	298.681963602702	17	0	286	14.3	-6.10262976752409	-199.12829928928	199.221790143349	199.221790143349	221.205143787422	208.566046525498	136.118067413877
288	48.0910508897569	288.725548638238	17	0	287	14.35	-6.10262976752395	-199.12829928928	199.221790143349	199.221790143349	210.213466965385	217.633514361969	135.941699502414
289	47.7859194013807	278.769133673774	17	0	288	14.4	-6.10262976752395	-199.128299289281	199.22179014335	199.221790143349	199.221790143349	226.700982198441	136.454275186721
290	47.4807879130045	268.81271870931	17	0	289	14.45	-6.10262976752409	-199.12829928928	199.221790143349	199.221790143349	199.221790143349	221.205143787422	136.88699527634
291	47.1756564246283	258.856303744846	17	0	290	14.5	-6.10262976752395	-199.12829928928	199.221790143349	199.221790143349	199.221790143349	215.709305376404	137.319715365959
292	46.8705249362521	248.899888780382	17	0	291	14.55	-6.10262976752395	-199.12829928928	199.221790143349	199.221790143349	199.221790143349	210.213466965386	137.752435455579
293	46.5653934478759	238.943473815918	17	0	292	14.6	-6.10262976752409	-199.12829928928	199.221790143349	199.221790143349	199.221790143349	194.95754483677	137.464498933206
294	46.2602619594998	228.987058851454	17	0	293	14.65	-6.10262976752196	-199.12829928928	199.221790143349	199.221790143349	199.221790143349	179.701622708153	137.176562410833
295	45.9551304711236	219.03064388699	17	0	294	14.7	-6.10262976752395	-199.12829928928	199.221790143349	199.221790143349	199.221790143349	169.941538990556	136.888625888461
296	45.6499989827474	209.074228922526	17	0	295	14.75	-6.10262976752409	-199.12829928928	199.221790143349	199.221790143349	199.221790143349	161.350615750335	136.600689366088
297	45.3448674943712	199.117813958062	17	0	296	14.8	-6.10262976752395	-199.12829928928	199.221790143349	199.221790143349	199.221790143349	154.344766666971	136.312752843715
298	45.039736005995	189.161398993598	17	0	297	14.85	-6.10262976752395	-199.12829928928	199.221790143349	199.221790143349	179.701622708154	144.924563007574	138.306862688838
299	44.7346045176188	179.204984029134	17	0	298	14.9	-6.10262976752409	-199.12829928928	199.221790143349	199.221790143349	160.181455272958	136.882246539716	140.123719031522
300	44.4294730292426	169.24856906467	17	0	299	14.95	-6.10262976752395	-199.12829928928	199.221790143349	199.221790143349	140.661287837763	128.680218882483	133.379281896194
301	44.1243415408664	159.292154100206	17	0	300	15	-6.10262976752395	-199.12829928928	199.221790143349	160.181455272959	123.479441357322	120.47819122525	125.760617632036
302	43.8192100524902	149.335739135742	17	0	301	15.05	-6.10262976752409	-199.12829928928	199.221790143349	121.141120402567	109.467743190594	112.276163568018	118.141953367879
303	43.6402257283528	149.244262695312	17	0	302	15.1	-3.57968648274792	-1.8295288086	4.02011579140023	82.1007855321775	90.6273358717984	102.632822686801	110.52328910372
304	43.4612414042155	149.152786254883	17	0	303	15.15	-3.57968648274607	-1.82952880857954	4.02011579138927	47.7370925712945	74.5427029360825	92.9894818055836	102.904624839563
305	43.2822570800781	149.061309814453	17	0	304	15.2	-3.57968648274806	-1.8295288086	4.02011579140036	19.7136962378392	58.1386476216179	83.3461409243673	97.9590724322896
306	42.3247528076172	150.041381835938	17	0	305	15.25	-19.1500854492179	19.6014404297	27.4033253389333	21.0732164706377	41.7345923071513	73.7028000431503	93.0135200250166
307	45.2671737670898	150.316345214844	17	0	306	15.3	58.848419189452	5.49926757811988	59.1048084760726	27.9442854695978	25.3305369926866	64.0594591619332	88.0679676177435
308	45.6332664489746	149.918182373047	17	0	307	15.35	7.32185363769602	-7.96325683594034	10.8177169553928	34.1765097110582	25.5640226654472	58.9802110157074	83.1224152104704
309	45.1879348754883	151.784561157227	17	0	308	15.4	-8.90663146972599	37.3275756836	38.3754607861899	35.7320920430082	25.7975083382091	53.5464558646039	NA
310	44.5916290283203	150.129653930664	17	0	309	15.45	-11.9261169433601	-33.0981445312597	35.1812369987022	30.9473777475341	26.0309940109715	45.5534200049661	NA
311	43.9953231811524	148.474746704102	17	0	310	15.5	-11.926116943358	-33.0981445312403	35.1812369986833	30.0548288602568	23.9261587289789	35.811929887669	NA
312	43.3990173339844	146.819839477539	17	0	311	15.55	-11.9261169433599	-33.0981445312597	35.1812369987022	23.6507312068204	18.6511751332723	26.0704397703718	NA
313	43.5455757141113	147.101770019531	17	0	312	15.6	2.93116760253795	5.63861083983966	6.35497251900631	17.8854783108848	27.3330861596163	26.0890333706712	NA
314	43.6921340942383	147.383700561523	17	0	313	15.65	2.93116760253994	5.63861083984023	6.35497251900773	12.1202254149496	32.5502087931253	26.1076269709721	NA
315	43.8386924743652	147.665631103516	17	0	314	15.7	2.9311676025381	5.63861083986012	6.35497251902453	6.35497251901052	32.9681923883143	25.9766058740231	NA
316	43.9852508544922	147.947561645508	17	0	315	15.75	2.93116760253994	5.63861083983966	6.35497251900723	24.6113434589759	29.8892674681866	24.6764242996979	NA
317	44.1318092346191	148.2294921875	17	0	316	15.8	2.93116760253795	5.63861083984023	6.35497251900681	41.4496863794303	26.8103425480569	21.7911685685156	NA
318	47.4208488464355	151.837066650391	17	0	317	15.85	65.780792236328	72.1514892578199	97.636827218833	48.0509064657438	26.6140440758952	21.320267413367	NA
319	46.234748840332	147.467864990234	17	0	318	15.9	-23.7220001220699	-87.3840332031398	90.5466871212797	47.6583095214236	26.4177456037351	NA	NA
320	44.4350662231445	148.264343261719	17	0	319	15.95	-35.99365234375	15.9295654297	39.3610729505921	47.2657125771033	25.9222177370748	NA	NA
321	44.3325223922729	148.070156097412	17	0	320	16	-2.05087661743207	-3.8837432861402	4.39198779740662	28.6167446928145	25.4266898704169	NA	NA
322	44.2299785614014	147.875968933105	17	0	321	16.05	-2.05087661742994	-3.88374328613963	4.39198779740513	11.3858048280399	24.9311620037589	NA	NA
323	44.1274347305298	147.681781768799	17	0	322	16.1	-2.05087661743207	-3.88374328612031	4.39198779738903	3.79352900840582	15.3074486671178	NA	NA
324	44.0248908996582	147.487594604492	17	0	323	16.15	-2.05087661743192	-3.8837432861402	4.39198779740656	3.19507021941017	NA	NA	NA
325	44.0909233093262	147.510780334472	17	0	324	16.2	1.32064819335994	0.46371459960028	1.39969385242178	2.59661143041444	NA	NA	NA
326	44.1569557189942	147.533966064453	17	0	325	16.25	1.32064819335994	0.463714599620175	1.39969385242837	1.99815264142099	NA	NA	NA
327	44.2229881286621	147.557151794434	17	0	326	16.3	1.3206481933581	0.463714599619607	1.39969385242644	NA	NA	NA	NA
328	44.2890205383301	147.580337524414	17	0	327	16.35	1.32064819335994	0.46371459960028	1.39969385242178	NA	NA	NA	NA
329	NA	NA	17	0	328	16.4	NA	NA	NA	NA	NA	NA	NA
330	NA	NA	17	0	329	16.45	NA	NA	NA	NA	NA	NA	NA
331	NA	NA	17	0	330	16.5	NA	NA	NA	NA	NA	NA	NA
332	NA	NA	17	0	331	16.55	NA	NA	NA	NA	NA	NA	NA
333	NA	NA	17	0	332	16.6	NA	NA	NA	NA	NA	NA	NA
334	NA	NA	17	0	333	16.65	NA	NA	NA	NA	NA	NA	NA
335	NA	NA	17	0	334	16.7	NA	NA	NA	NA	NA	NA	NA
336	NA	NA	17	0	335	16.75	NA	NA	NA	NA	NA	NA	NA
337	NA	NA	17	0	336	16.8	NA	NA	NA	NA	NA	NA	NA
338	NA	NA	17	0	337	16.85	NA	NA	NA	NA	NA	NA	NA
339	NA	NA	17	0	338	16.9	NA	NA	NA	NA	NA	NA	NA
340	NA	NA	17	0	339	16.95	NA	NA	NA	NA	NA	NA	NA
341	NA	NA	17	0	340	17	NA	NA	NA	NA	NA	NA	NA
342	NA	NA	17	0	341	17.05	NA	NA	NA	NA	NA	NA	NA
343	NA	NA	17	0	342	17.1	NA	NA	NA	NA	NA	NA	NA
344	NA	NA	17	0	343	17.15	NA	NA	NA	NA	NA	NA	NA
345	NA	NA	17	0	344	17.2	NA	NA	NA	NA	NA	NA	NA
346	NA	NA	17	0	345	17.25	NA	NA	NA	NA	NA	NA	NA
347	NA	NA	17	0	346	17.3	NA	NA	NA	NA	NA	NA	NA
348	NA	NA	17	0	347	17.35	NA	NA	NA	NA	NA	NA	NA
349	NA	NA	17	0	348	17.4	NA	NA	NA	NA	NA	NA	NA
350	NA	NA	17	0	349	17.45	NA	NA	NA	NA	NA	NA	NA
351	NA	NA	17	0	350	17.5	NA	NA	NA	NA	NA	NA	NA
352	NA	NA	17	0	351	17.55	NA	NA	NA	NA	NA	NA	NA
353	NA	NA	17	0	352	17.6	NA	NA	NA	NA	NA	NA	NA
354	NA	NA	17	0	353	17.65	NA	NA	NA	NA	NA	NA	NA
355	NA	NA	17	0	354	17.7	NA	NA	NA	NA	NA	NA	NA
356	NA	NA	17	0	355	17.75	NA	NA	NA	NA	NA	NA	NA
357	NA	NA	17	0	356	17.8	NA	NA	NA	NA	NA	NA	NA
358	NA	NA	17	0	357	17.85	NA	NA	NA	NA	NA	NA	NA
359	NA	NA	17	0	358	17.9	NA	NA	NA	NA	NA	NA	NA
360	NA	NA	17	0	359	17.95	NA	NA	NA	NA	NA	NA	NA
361	NA	NA	17	0	360	18	NA	NA	NA	NA	NA	NA	NA
362	NA	NA	17	0	361	18.05	NA	NA	NA	NA	NA	NA	NA
363	NA	NA	17	0	362	18.1	NA	NA	NA	NA	NA	NA	NA
364	NA	NA	17	0	363	18.15	NA	NA	NA	NA	NA	NA	NA
365	NA	NA	17	0	364	18.2	NA	NA	NA	NA	NA	NA	NA
366	NA	NA	17	0	365	18.25	NA	NA	NA	NA	NA	NA	NA
367	NA	NA	17	0	366	18.3	NA	NA	NA	NA	NA	NA	NA
368	NA	NA	17	0	367	18.35	NA	NA	NA	NA	NA	NA	NA
369	NA	NA	17	0	368	18.4	NA	NA	NA	NA	NA	NA	NA
370	NA	NA	17	0	369	18.45	NA	NA	NA	NA	NA	NA	NA
371	NA	NA	17	0	370	18.5	NA	NA	NA	NA	NA	NA	NA
372	NA	NA	17	0	371	18.55	NA	NA	NA	NA	NA	NA	NA
373	NA	NA	17	0	372	18.6	NA	NA	NA	NA	NA	NA	NA
374	NA	NA	17	0	373	18.65	NA	NA	NA	NA	NA	NA	NA
375	NA	NA	17	0	374	18.7	NA	NA	NA	NA	NA	NA	NA
376	NA	NA	17	0	375	18.75	NA	NA	NA	NA	NA	NA	NA
377	NA	NA	17	0	376	18.8	NA	NA	NA	NA	NA	NA	NA
378	NA	NA	17	0	377	18.85	NA	NA	NA	NA	NA	NA	NA
379	NA	NA	17	0	378	18.9	NA	NA	NA	NA	NA	NA	NA
380	NA	NA	17	0	379	18.95	NA	NA	NA	NA	NA	NA	NA
381	NA	NA	17	0	380	19	NA	NA	NA	NA	NA	NA	NA
382	NA	NA	17	0	381	19.05	NA	NA	NA	NA	NA	NA	NA
383	NA	NA	17	0	382	19.1	NA	NA	NA	NA	NA	NA	NA
384	NA	NA	17	0	383	19.15	NA	NA	NA	NA	NA	NA	NA
385	NA	NA	17	0	384	19.2	NA	NA	NA	NA	NA	NA	NA
386	NA	NA	17	0	385	19.25	NA	NA	NA	NA	NA	NA	NA
387	NA	NA	17	0	386	19.3	NA	NA	NA	NA	NA	NA	NA
388	NA	NA	17	0	387	19.35	NA	NA	NA	NA	NA	NA	NA
389	NA	NA	17	0	388	19.4	NA	NA	NA	NA	NA	NA	NA
390	NA	NA	17	0	389	19.45	NA	NA	NA	NA	NA	NA	NA
391	NA	NA	17	0	390	19.5	NA	NA	NA	NA	NA	NA	NA
392	NA	NA	17	0	391	19.55	NA	NA	NA	NA	NA	NA	NA
393	NA	NA	17	0	392	19.6	NA	NA	NA	NA	NA	NA	NA
394	NA	NA	17	0	393	19.65	NA	NA	NA	NA	NA	NA	NA
395	NA	NA	17	0	394	19.7	NA	NA	NA	NA	NA	NA	NA
396	NA	NA	17	0	395	19.75	NA	NA	NA	NA	NA	NA	NA
397	NA	NA	17	0	396	19.8	NA	NA	NA	NA	NA	NA	NA
398	NA	NA	17	0	397	19.85	NA	NA	NA	NA	NA	NA	NA
399	NA	NA	17	0	398	19.9	NA	NA	NA	NA	NA	NA	NA
400	NA	NA	17	0	399	19.95	NA	NA	NA	NA	NA	NA	NA
401	NA	NA	17	0	400	20	NA	NA	NA	NA	NA	NA	NA
402	NA	NA	17	0	401	20.05	NA	NA	NA	NA	NA	NA	NA
403	NA	NA	17	0	402	20.1	NA	NA	NA	NA	NA	NA	NA
404	NA	NA	17	0	403	20.15	NA	NA	NA	NA	NA	NA	NA
405	NA	NA	17	0	404	20.2	NA	NA	NA	NA	NA	NA	NA
406	NA	NA	17	0	405	20.25	NA	NA	NA	NA	NA	NA	NA
407	NA	NA	17	0	406	20.3	NA	NA	NA	NA	NA	NA	NA
408	NA	NA	17	0	407	20.35	NA	NA	NA	NA	NA	NA	NA
409	NA	NA	17	0	408	20.4	NA	NA	NA	NA	NA	NA	NA
410	NA	NA	17	0	409	20.45	NA	NA	NA	NA	NA	NA	NA
411	NA	NA	17	0	410	20.5	NA	NA	NA	NA	NA	NA	NA
412	NA	NA	17	0	411	20.55	NA	NA	NA	NA	NA	NA	NA
413	NA	NA	17	0	412	20.6	NA	NA	NA	NA	NA	NA	NA
414	NA	NA	17	0	413	20.65	NA	NA	NA	NA	NA	NA	NA
415	NA	NA	17	0	414	20.7	NA	NA	NA	NA	NA	NA	NA
416	NA	NA	17	0	415	20.75	NA	NA	NA	NA	NA	NA	NA
417	NA	NA	17	0	416	20.8	NA	NA	NA	NA	NA	NA	NA
418	NA	NA	17	0	417	20.85	NA	NA	NA	NA	NA	NA	NA
419	NA	NA	17	0	418	20.9	NA	NA	NA	NA	NA	NA	NA
420	NA	NA	17	0	419	20.95	NA	NA	NA	NA	NA	NA	NA
421	NA	NA	17	0	420	21	NA	NA	NA	NA	NA	NA	NA
422	NA	NA	17	0	421	21.05	NA	NA	NA	NA	NA	NA	NA
423	NA	NA	17	0	422	21.1	NA	NA	NA	NA	NA	NA	NA
424	NA	NA	17	0	423	21.15	NA	NA	NA	NA	NA	NA	NA
425	NA	NA	17	0	424	21.2	NA	NA	NA	NA	NA	NA	NA
426	NA	NA	17	0	425	21.25	NA	NA	NA	NA	NA	NA	NA
427	NA	NA	17	0	426	21.3	NA	NA	NA	NA	NA	NA	NA
428	NA	NA	17	0	427	21.35	NA	NA	NA	NA	NA	NA	NA
429	NA	NA	17	0	428	21.4	NA	NA	NA	NA	NA	NA	NA
430	NA	NA	17	0	429	21.45	NA	NA	NA	NA	NA	NA	NA
431	NA	NA	17	0	430	21.5	NA	NA	NA	NA	NA	NA	NA
432	NA	NA	17	0	431	21.55	NA	NA	NA	NA	NA	NA	NA
433	NA	NA	17	0	432	21.6	NA	NA	NA	NA	NA	NA	NA
434	NA	NA	17	0	433	21.65	NA	NA	NA	NA	NA	NA	NA
435	NA	NA	17	0	434	21.7	NA	NA	NA	NA	NA	NA	NA
436	NA	NA	17	0	435	21.75	NA	NA	NA	NA	NA	NA	NA
437	NA	NA	17	0	436	21.8	NA	NA	NA	NA	NA	NA	NA
438	NA	NA	17	0	437	21.85	NA	NA	NA	NA	NA	NA	NA
439	NA	NA	17	0	438	21.9	NA	NA	NA	NA	NA	NA	NA
440	NA	NA	17	0	439	21.95	NA	NA	NA	NA	NA	NA	NA
441	NA	NA	17	0	440	22	NA	NA	NA	NA	NA	NA	NA
442	NA	NA	17	0	441	22.05	NA	NA	NA	NA	NA	NA	NA
443	NA	NA	17	0	442	22.1	NA	NA	NA	NA	NA	NA	NA
444	NA	NA	17	0	443	22.15	NA	NA	NA	NA	NA	NA	NA
445	NA	NA	17	0	444	22.2	NA	NA	NA	NA	NA	NA	NA
446	NA	NA	17	0	445	22.25	NA	NA	NA	NA	NA	NA	NA
447	NA	NA	17	0	446	22.3	NA	NA	NA	NA	NA	NA	NA
448	NA	NA	17	0	447	22.35	NA	NA	NA	NA	NA	NA	NA
449	NA	NA	17	0	448	22.4	NA	NA	NA	NA	NA	NA	NA
450	NA	NA	17	0	449	22.45	NA	NA	NA	NA	NA	NA	NA
451	NA	NA	17	0	450	22.5	NA	NA	NA	NA	NA	NA	NA
452	NA	NA	17	0	451	22.55	NA	NA	NA	NA	NA	NA	NA
453	NA	NA	17	0	452	22.6	NA	NA	NA	NA	NA	NA	NA
454	NA	NA	17	0	453	22.65	NA	NA	NA	NA	NA	NA	NA
455	NA	NA	17	0	454	22.7	NA	NA	NA	NA	NA	NA	NA
456	NA	NA	17	0	455	22.75	NA	NA	NA	NA	NA	NA	NA
457	NA	NA	17	0	456	22.8	NA	NA	NA	NA	NA	NA	NA
458	NA	NA	17	0	457	22.85	NA	NA	NA	NA	NA	NA	NA
459	NA	NA	17	0	458	22.9	NA	NA	NA	NA	NA	NA	NA
460	NA	NA	17	0	459	22.95	NA	NA	NA	NA	NA	NA	NA
461	NA	NA	17	0	460	23	NA	NA	NA	NA	NA	NA	NA
462	NA	NA	17	0	461	23.05	NA	NA	NA	NA	NA	NA	NA
463	NA	NA	17	0	462	23.1	NA	NA	NA	NA	NA	NA	NA
464	NA	NA	17	0	463	23.15	NA	NA	NA	NA	NA	NA	NA
465	NA	NA	17	0	464	23.2	NA	NA	NA	NA	NA	NA	NA
466	NA	NA	17	0	465	23.25	NA	NA	NA	NA	NA	NA	NA
467	NA	NA	17	0	466	23.3	NA	NA	NA	NA	NA	NA	NA
468	NA	NA	17	0	467	23.35	NA	NA	NA	NA	NA	NA	NA
469	NA	NA	17	0	468	23.4	NA	NA	NA	NA	NA	NA	NA
470	NA	NA	17	0	469	23.45	NA	NA	NA	NA	NA	NA	NA
471	NA	NA	17	0	470	23.5	NA	NA	NA	NA	NA	NA	NA
472	NA	NA	17	0	471	23.55	NA	NA	NA	NA	NA	NA	NA
473	NA	NA	17	0	472	23.6	NA	NA	NA	NA	NA	NA	NA
474	NA	NA	17	0	473	23.65	NA	NA	NA	NA	NA	NA	NA
475	NA	NA	17	0	474	23.7	NA	NA	NA	NA	NA	NA	NA
476	NA	NA	17	0	475	23.75	NA	NA	NA	NA	NA	NA	NA
477	NA	NA	17	0	476	23.8	NA	NA	NA	NA	NA	NA	NA
478	NA	NA	17	0	477	23.85	NA	NA	NA	NA	NA	NA	NA
479	NA	NA	17	0	478	23.9	NA	NA	NA	NA	NA	NA	NA
480	NA	NA	17	0	479	23.95	NA	NA	NA	NA	NA	NA	NA
481	NA	NA	17	0	480	24	NA	NA	NA	NA	NA	NA	NA
482	NA	NA	17	0	481	24.05	NA	NA	NA	NA	NA	NA	NA
483	NA	NA	17	0	482	24.1	NA	NA	NA	NA	NA	NA	NA
484	NA	NA	17	0	483	24.15	NA	NA	NA	NA	NA	NA	NA
485	NA	NA	17	0	484	24.2	NA	NA	NA	NA	NA	NA	NA
486	NA	NA	17	0	485	24.25	NA	NA	NA	NA	NA	NA	NA
487	NA	NA	17	0	486	24.3	NA	NA	NA	NA	NA	NA	NA
488	NA	NA	17	0	487	24.35	NA	NA	NA	NA	NA	NA	NA
489	NA	NA	17	0	488	24.4	NA	NA	NA	NA	NA	NA	NA
490	NA	NA	17	0	489	24.45	NA	NA	NA	NA	NA	NA	NA
491	NA	NA	17	0	490	24.5	NA	NA	NA	NA	NA	NA	NA
492	NA	NA	17	0	491	24.55	NA	NA	NA	NA	NA	NA	NA
493	NA	NA	17	0	492	24.6	NA	NA	NA	NA	NA	NA	NA
494	NA	NA	17	0	493	24.65	NA	NA	NA	NA	NA	NA	NA
495	NA	NA	17	0	494	24.7	NA	NA	NA	NA	NA	NA	NA
496	NA	NA	17	0	495	24.75	NA	NA	NA	NA	NA	NA	NA
497	NA	NA	17	0	496	24.8	NA	NA	NA	NA	NA	NA	NA
498	NA	NA	17	0	497	24.85	NA	NA	NA	NA	NA	NA	NA
499	NA	NA	17	0	498	24.9	NA	NA	NA	NA	NA	NA	NA
500	NA	NA	17	0	499	24.95	NA	NA	NA	NA	NA	NA	NA
501	NA	NA	17	0	500	25	NA	NA	NA	NA	NA	NA	NA
502	NA	NA	17	0	501	25.05	NA	NA	NA	NA	NA	NA	NA
503	NA	NA	17	0	502	25.1	NA	NA	NA	NA	NA	NA	NA
504	NA	NA	17	0	503	25.15	NA	NA	NA	NA	NA	NA	NA
505	NA	NA	17	0	504	25.2	NA	NA	NA	NA	NA	NA	NA
506	NA	NA	17	0	505	25.25	NA	NA	NA	NA	NA	NA	NA
507	NA	NA	17	0	506	25.3	NA	NA	NA	NA	NA	NA	NA
508	NA	NA	17	0	507	25.35	NA	NA	NA	NA	NA	NA	NA
509	NA	NA	17	0	508	25.4	NA	NA	NA	NA	NA	NA	NA
510	NA	NA	17	0	509	25.45	NA	NA	NA	NA	NA	NA	NA
511	NA	NA	17	0	510	25.5	NA	NA	NA	NA	NA	NA	NA
512	NA	NA	17	0	511	25.55	NA	NA	NA	NA	NA	NA	NA
513	NA	NA	17	0	512	25.6	NA	NA	NA	NA	NA	NA	NA
514	NA	NA	17	0	513	25.65	NA	NA	NA	NA	NA	NA	NA
515	NA	NA	17	0	514	25.7	NA	NA	NA	NA	NA	NA	NA
516	NA	NA	17	0	515	25.75	NA	NA	NA	NA	NA	NA	NA
517	NA	NA	17	0	516	25.8	NA	NA	NA	NA	NA	NA	NA
518	NA	NA	17	0	517	25.85	NA	NA	NA	NA	NA	NA	NA
519	NA	NA	17	0	518	25.9	NA	NA	NA	NA	NA	NA	NA
520	NA	NA	17	0	519	25.95	NA	NA	NA	NA	NA	NA	NA
521	NA	NA	17	0	520	26	NA	NA	NA	NA	NA	NA	NA
522	NA	NA	17	0	521	26.05	NA	NA	NA	NA	NA	NA	NA
523	NA	NA	17	0	522	26.1	NA	NA	NA	NA	NA	NA	NA
524	NA	NA	17	0	523	26.15	NA	NA	NA	NA	NA	NA	NA
525	NA	NA	17	0	524	26.2	NA	NA	NA	NA	NA	NA	NA
526	NA	NA	17	0	525	26.25	NA	NA	NA	NA	NA	NA	NA
527	NA	NA	17	0	526	26.3	NA	NA	NA	NA	NA	NA	NA
528	NA	NA	17	0	527	26.35	NA	NA	NA	NA	NA	NA	NA
529	NA	NA	17	0	528	26.4	NA	NA	NA	NA	NA	NA	NA
530	NA	NA	17	0	529	26.45	NA	NA	NA	NA	NA	NA	NA
531	NA	NA	17	0	530	26.5	NA	NA	NA	NA	NA	NA	NA
532	NA	NA	17	0	531	26.55	NA	NA	NA	NA	NA	NA	NA
533	NA	NA	17	0	532	26.6	NA	NA	NA	NA	NA	NA	NA
534	NA	NA	17	0	533	26.65	NA	NA	NA	NA	NA	NA	NA
535	NA	NA	17	0	534	26.7	NA	NA	NA	NA	NA	NA	NA
536	NA	NA	17	0	535	26.75	NA	NA	NA	NA	NA	NA	NA
537	NA	NA	17	0	536	26.8	NA	NA	NA	NA	NA	NA	NA
538	NA	NA	17	0	537	26.85	NA	NA	NA	NA	NA	NA	NA
539	NA	NA	17	0	538	26.9	NA	NA	NA	NA	NA	NA	NA
540	NA	NA	17	0	539	26.95	NA	NA	NA	NA	NA	NA	NA
541	NA	NA	17	0	540	27	NA	NA	NA	NA	NA	NA	NA
542	NA	NA	17	0	541	27.05	NA	NA	NA	NA	NA	NA	NA
543	NA	NA	17	0	542	27.1	NA	NA	NA	NA	NA	NA	NA
544	NA	NA	17	0	543	27.15	NA	NA	NA	NA	NA	NA	NA
545	NA	NA	17	0	544	27.2	NA	NA	NA	NA	NA	NA	NA
546	NA	NA	17	0	545	27.25	NA	NA	NA	NA	NA	NA	NA
547	NA	NA	17	0	546	27.3	NA	NA	NA	NA	NA	NA	NA
548	NA	NA	17	0	547	27.35	NA	NA	NA	NA	NA	NA	NA
549	NA	NA	17	0	548	27.4	NA	NA	NA	NA	NA	NA	NA
550	NA	NA	17	0	549	27.45	NA	NA	NA	NA	NA	NA	NA
551	NA	NA	17	0	550	27.5	NA	NA	NA	NA	NA	NA	NA
552	NA	NA	17	0	551	27.55	NA	NA	NA	NA	NA	NA	NA
553	NA	NA	17	0	552	27.6	NA	NA	NA	NA	NA	NA	NA
554	NA	NA	17	0	553	27.65	NA	NA	NA	NA	NA	NA	NA
555	NA	NA	17	0	554	27.7	NA	NA	NA	NA	NA	NA	NA
556	NA	NA	17	0	555	27.75	NA	NA	NA	NA	NA	NA	NA
557	NA	NA	17	0	556	27.8	NA	NA	NA	NA	NA	NA	NA
558	NA	NA	17	0	557	27.85	NA	NA	NA	NA	NA	NA	NA
559	NA	NA	17	0	558	27.9	NA	NA	NA	NA	NA	NA	NA
560	NA	NA	17	0	559	27.95	NA	NA	NA	NA	NA	NA	NA
561	NA	NA	17	0	560	28	NA	NA	NA	NA	NA	NA	NA
562	NA	NA	17	0	561	28.05	NA	NA	NA	NA	NA	NA	NA
563	NA	NA	17	0	562	28.1	NA	NA	NA	NA	NA	NA	NA
564	NA	NA	17	0	563	28.15	NA	NA	NA	NA	NA	NA	NA
565	NA	NA	17	0	564	28.2	NA	NA	NA	NA	NA	NA	NA
566	NA	NA	17	0	565	28.25	NA	NA	NA	NA	NA	NA	NA
567	NA	NA	17	0	566	28.3	NA	NA	NA	NA	NA	NA	NA
568	NA	NA	17	0	567	28.35	NA	NA	NA	NA	NA	NA	NA
569	NA	NA	17	0	568	28.4	NA	NA	NA	NA	NA	NA	NA
570	NA	NA	17	0	569	28.45	NA	NA	NA	NA	NA	NA	NA
571	NA	NA	17	0	570	28.5	NA	NA	NA	NA	NA	NA	NA
572	NA	NA	17	0	571	28.55	NA	NA	NA	NA	NA	NA	NA
573	NA	NA	17	0	572	28.6	NA	NA	NA	NA	NA	NA	NA
574	NA	NA	17	0	573	28.65	NA	NA	NA	NA	NA	NA	NA
575	NA	NA	17	0	574	28.7	NA	NA	NA	NA	NA	NA	NA
576	NA	NA	17	0	575	28.75	NA	NA	NA	NA	NA	NA	NA
577	NA	NA	17	0	576	28.8	NA	NA	NA	NA	NA	NA	NA
578	NA	NA	17	0	577	28.85	NA	NA	NA	NA	NA	NA	NA
579	NA	NA	17	0	578	28.9	NA	NA	NA	NA	NA	NA	NA
580	NA	NA	17	0	579	28.95	NA	NA	NA	NA	NA	NA	NA
581	NA	NA	17	0	580	29	NA	NA	NA	NA	NA	NA	NA
582	NA	NA	17	0	581	29.05	NA	NA	NA	NA	NA	NA	NA
583	NA	NA	17	0	582	29.1	NA	NA	NA	NA	NA	NA	NA
584	NA	NA	17	0	583	29.15	NA	NA	NA	NA	NA	NA	NA
585	NA	NA	17	0	584	29.2	NA	NA	NA	NA	NA	NA	NA
586	NA	NA	17	0	585	29.25	NA	NA	NA	NA	NA	NA	NA
587	NA	NA	17	0	586	29.3	NA	NA	NA	NA	NA	NA	NA
588	NA	NA	17	0	587	29.35	NA	NA	NA	NA	NA	NA	NA
589	NA	NA	17	0	588	29.4	NA	NA	NA	NA	NA	NA	NA
590	NA	NA	17	0	589	29.45	NA	NA	NA	NA	NA	NA	NA
591	NA	NA	17	0	590	29.5	NA	NA	NA	NA	NA	NA	NA
592	NA	NA	17	0	591	29.55	NA	NA	NA	NA	NA	NA	NA
593	NA	NA	17	0	592	29.6	NA	NA	NA	NA	NA	NA	NA
594	NA	NA	17	0	593	29.65	NA	NA	NA	NA	NA	NA	NA
595	NA	NA	17	0	594	29.7	NA	NA	NA	NA	NA	NA	NA
596	NA	NA	17	0	595	29.75	NA	NA	NA	NA	NA	NA	NA
597	NA	NA	17	0	596	29.8	NA	NA	NA	NA	NA	NA	NA
598	NA	NA	17	0	597	29.85	NA	NA	NA	NA	NA	NA	NA
599	NA	NA	17	0	598	29.9	NA	NA	NA	NA	NA	NA	NA
600	NA	NA	17	0	599	29.95	NA	NA	NA	NA	NA	NA	NA
601	NA	NA	17	0	600	30	NA	NA	NA	NA	NA	NA	NA
