# Supplementary material for: An automated feeding system for the African killifish reveals the impact of diet on lifespan and allows scalable assessment of associative learning
Source: eLife. 2022 Nov 10;11:e69008. doi: 10.7554/eLife.69008 (PMC9788828; doi:10.7554/eLife.69008)
Supplement: Figure 6—source data 3. [file elife-69008-fig6-data3.zip › Filtered and Interpolated Trajectories with Kinematics/t15_REC008 DLC_likelihood-euclidean-filtered_splines-interpolated_kinematics_02_resnet50_TrainAllTheThingsJun28shuffle1_1030000.csv]

	x2	y2	fishnum	recording_num	bodyparts_coords	seconds	velocity_x	velocity_y	velocity_xy	velocity_xy_5frame	velocity_xy_10frame	velocity_xy_20frame	velocity_xy_40frame
1	396.4879	31.00647	15	8	0	0	0	0	0	NA	NA	NA	NA
2	397.8747	28.98502	15	8	1	0.05	27.7359999999999	-40.429	49.0284584399713	NA	NA	NA	NA
3	396.7356	31.91071	15	8	2	0.1	-22.7820000000008	58.5138000000001	62.7923905775218	37.0594663679911	NA	NA	NA
4	396.4858	31.50429	15	8	3	0.15	-4.99599999999987	-8.12840000000001	9.54101161093513	38.4125922595474	NA	NA	NA
5	398.0941	28.74155	15	8	4	0.2	32.1660000000008	-55.2548	63.9354712115275	35.7839495677911	28.5759445866932	NA	NA
6	398.1416	29.07648	15	8	5	0.25	0.949999999999136	6.6986	6.76562945778132	25.5535597200292	29.6927706386816	NA	NA
7	397.1357	30.56226	15	8	6	0.3	-20.1179999999999	29.7156	35.8852449811896	27.1245844432648	25.8449047643522	NA	NA
8	397.2975	31.12134	15	8	7	0.35	3.23600000000056	11.1816	11.6404413387124	20.0924228053953	20.2979473412188	NA	NA
9	397.279	30.25173	15	8	8	0.4	-0.370000000000346	-17.3922	17.396135227113	20.9729490178159	28.7471493546698	NA	NA
10	398.5556	29.58822	15	8	9	0.45	25.5320000000006	-13.2702	28.7746630221803	15.9058599609133	29.2521213958011	29.3061235798875	NA
11	398.5695	29.02998	15	8	10	0.5	0.277999999999565	-11.1648	11.168260519884	15.0423349624084	30.5200265139418	30.6684367193676	NA
12	398.6593	28.51019	15	8	11	0.55	1.79599999999937	-10.3957999999999	10.5497996966765	30.3697142660749	28.299128023765	30.3179990614773	NA
13	398.6038	28.14828	15	8	12	0.6	-1.1099999999999	-7.23820000000003	7.32281634618814	38.4118199862069	28.5806474317694	28.6135049480615	NA
14	395.978	32.04837	15	8	13	0.65	-52.5159999999994	78.0018	94.0330317454453	40.0671040100677	29.5525446935471	28.4865510318804	NA
15	397.0279	28.76278	15	8	14	0.7	20.9979999999996	-65.7118	68.9851916228402	40.6923960866168	30.0363025730819	26.6775099578086	NA
16	397.9911	28.63055	15	8	15	0.75	19.2640000000006	-2.6446	19.4446806391882	42.1189599011304	31.6441028000536	28.3072564953909	NA
17	398.4391	29.14717	15	8	16	0.8	8.95999999999958	10.3324	13.676260079422	28.7353751210192	34.7910933586024	26.9832763277464	NA
18	398.4375	28.42439	15	8	17	0.85	-0.0319999999999254	-14.4556	14.4556354187562	21.6607851599569	36.9290625549042	26.9480513818712	NA
19	399.76	28.72283	15	8	18	0.9	26.4499999999998	5.96879999999999	27.1151078448895	23.2211015900394	28.2259527090911	26.894477100205	NA
20	398.099	28.46683	15	8	19	0.95	-33.22	-5.11999999999993	33.6122418175283	28.889790630588	24.1028985198161	26.0392750899959	26.9997048524749
21	397.19	29.48153	15	8	20	1	-18.1799999999998	20.294	27.2462627896009	31.7391652086779	26.0944864768401	26.4229898315577	27.4909336765478
22	399.1642	28.76273	15	8	21	1.05	39.4839999999999	-14.376	42.0197052821648	27.7165302971629	25.6674246317278	26.7102413294041	27.4288301504755
23	400.5597	29.09764	15	8	22	1.1	27.9100000000005	6.69819999999994	28.7025083092058	26.5450118796752	25.315455331973	27.2877233435799	26.9149651713955
24	400.4866	28.75526	15	8	23	1.15	-1.46200000000022	-6.84759999999997	7.00193328731431	28.9678713636407	24.2364095068629	25.6183107934054	27.1014323376434
25	400.4787	27.36755	15	8	24	1.2	-0.158000000000129	-27.7542	27.7546497300902	22.4450586328676	22.04224760691	24.6061465703485	26.0310845129258
26	399.2895	28.93565	15	8	25	1.25	-23.7840000000006	31.362	39.3605602094282	18.8917454552681	21.2018768630618	25.0874951772852	26.3867110500416
27	398.8975	29.19546	15	8	26	1.3	-7.83999999999992	5.19620000000003	9.40564162829942	20.756288716563	18.6293893002059	25.9648151408732	25.7793470510196
28	398.4578	29.5205	15	8	27	1.35	-8.79399999999919	6.50079999999996	10.9359424212084	17.5394833341448	17.6463841322556	27.1120482662397	25.5331795424467
29	399.0654	28.97547	15	8	28	1.4	12.1519999999998	-10.9005999999999	16.324649593789	13.435882362483	23.0106688777198	26.1824718622149	25.3919705727218
30	399.2213	28.41315	15	8	29	1.45	3.11799999999948	-11.2464	11.6706228179989	14.8137199675441	25.109394620881	24.6932861250623	25.6270568226647
31	398.7556	29.23213	15	8	30	1.5	-9.3139999999994	16.3796	18.8425553511191	16.401022809243	24.0805038777303	24.3134306337279	25.7568666418904
32	398.0331	28.85557	15	8	31	1.55	-14.4500000000005	-7.53120000000003	16.2948296536053	25.2650490388766	26.2622056500186	24.5396612394736	26.5131211839832
33	398.9703	28.74566	15	8	32	1.6	18.7440000000004	-2.19819999999999	18.8724566297028	32.6793059076173	28.9086412005063	25.2164253947296	26.8832362827535
34	396.8438	30.90725	15	8	33	1.65	-42.5300000000004	43.2318	60.644780741957	34.7251253929776	28.1285342175668	25.7163136434065	24.7880482173579
35	397.5472	28.57387	15	8	34	1.7	14.0679999999998	-46.6676	48.7419071617022	37.710691332493	27.3443246432145	25.384659068043	23.2194059394281
36	396.4754	29.55578	15	8	35	1.75	-21.4359999999999	19.6382	29.0716527779209	41.4162595917696	27.424984404394	24.4661656046923	23.3926449744747
37	395.3296	30.6161	15	8	36	1.8	-22.915999999999	21.2064	31.2226593511821	30.992019396257	30.4499331787414	24.5754177742928	23.548865035749
38	396.802	29.46328	15	8	37	1.85	29.4479999999999	-23.0564	37.400297926086	22.0093433788118	32.7864666572036	24.1183077030222	23.4866794324861
39	397.1758	29.66798	15	8	38	1.9	7.4759999999992	4.09399999999998	8.52357976439406	20.1248434158105	28.4219584090931	23.8894640452386	23.2642421544209
40	396.9938	29.72731	15	8	39	1.95	-3.63999999999919	1.18659999999998	3.82852707447578	23.1891750249899	25.6599235152049	25.2148385553335	23.039202128055
41	396.1544	29.21679	15	8	40	2	-16.7880000000002	-10.2104	19.6491529629144	24.1566737226376	24.8518273316544	25.0907434522232	22.7970457343969
42	394.2102	30.49586	15	8	41	2.05	-38.8840000000005	25.5814	46.5443173970791	25.8518974219291	22.888629898567	26.3160010385623	21.9216942140927
43	396.2279	29.87219	15	8	42	2.1	40.3539999999998	-12.4734	42.2377914143245	29.3105036515981	19.327974205538	26.4787492219271	22.5836573160976
44	397.0571	30.05901	15	8	43	2.15	16.5840000000003	3.73640000000002	16.9996982608519	29.5788112474983	19.6503938729104	23.9577856413104	23.1407440115736
45	396.3318	30.82663	15	8	44	2.2	-14.5060000000001	15.3524	21.1215582228207	22.5880847721442	23.0853524674525	21.8326653085077	23.4088717391964
46	395.4369	30.27829	15	8	45	2.25	-17.8980000000001	-10.9668000000001	20.9906909424156	14.4992746884385	22.7565025000523	21.6977947716643	22.4792339652111
47	395.4489	29.69888	15	8	46	2.3	0.240000000000009	-11.5882	11.5906850203083	13.4488903238917	22.1820688983832	21.1329149306247	23.8011975899725
48	395.3692	29.65775	15	8	47	2.35	-1.59400000000005	-0.82259999999998	1.79374099579625	16.8602012833069	20.1710317866505	19.8613105987325	24.1978605941697
49	394.99	30.10634	15	8	48	2.4	-7.58399999999938	8.97179999999999	11.7477764381176	15.9341937526063	19.4936128735277	20.346012446627	24.1147181388446
50	393.5211	31.32546	15	8	49	2.45	-29.3780000000004	24.3824	38.1781130198969	21.7760530246222	18.0054071018106	21.3851181310477	25.2389030122309
51	394.1853	30.84795	15	8	50	2.5	13.2839999999999	-9.55019999999998	16.3606532889123	25.8427888848626	18.5437622116742	21.2806608350659	25.0093399949628
52	395.3159	29.14991	15	8	51	2.55	22.6120000000003	-33.9608	40.7999813803881	25.5383354231637	19.3771999626825	19.3037271887118	25.72851208491
53	394.2099	29.12126	15	8	52	2.6	-22.1199999999999	-0.572999999999979	22.1274202969979	19.1506129203142	20.394646991927	19.9508892374656	26.4568025811003
54	393.8855	29.51644	15	8	53	2.65	-6.48800000000051	7.9036	10.2255091296232	21.1533306707421	21.0416310203435	20.5651743797407	26.6971669983519
55	394.0279	29.23886	15	8	54	2.7	2.84800000000018	-5.55160000000001	6.23950050564956	16.9783469007427	19.6848837946428	21.4330844103498	26.4509403182598
56	392.7169	29.09645	15	8	55	2.75	-26.2199999999996	-2.84819999999996	26.3742420410517	14.9465050989915	19.8048191700795	20.4923023257298	26.6338617000119
57	392.4125	30.04506	15	8	56	2.8	-6.08799999999974	18.9722	19.9250625303911	16.5449266175234	16.4253854790403	23.0269774056522	26.3070473023158
58	392.6553	29.49812	15	8	57	2.85	4.85599999999977	-10.9388	11.9682112882418	20.2191546689715	19.7307466882806	24.2774134853173	26.3071171905374
59	392.1245	28.75788	15	8	58	2.9	-10.616	-14.8048	18.2176167222828	18.4563076694168	21.6367358859536	24.3399722324506	26.4842641923182
60	390.9013	28.89201	15	8	59	2.95	-24.4640000000004	2.68259999999998	24.6106407628899	15.8724240573379	24.860761718889	25.2629674691283	27.0741036162099
61	390.1886	29.40479	15	8	60	3	-14.2539999999997	10.2556	17.5600070432785	24.5149882775697	22.4408424397855	24.9279365377023	28.0197888483353
62	389.8398	29.43698	15	8	61	3.05	-6.97599999999966	0.643799999999999	7.00564446999669	26.7285451543839	26.6767548486219	25.1410231312577	28.4602131755916
63	387.5961	27.83131	15	8	62	3.1	-44.8740000000009	-32.1134	55.1810323894006	29.5023687688065	28.1601799787076	26.4348559402736	27.8661081608521
64	389.0562	27.72088	15	8	63	3.15	29.2020000000002	-2.20859999999995	29.2854011063535	26.4253772101541	27.6383134445577	29.4365483553933	28.3136734591671
65	387.9566	29.29968	15	8	64	3.2	-21.9920000000002	31.576	38.4797588350032	37.4810856399059	30.8410511436137	31.0692153280118	27.7907384236587
66	387.8487	29.31327	15	8	65	3.25	-2.15799999999945	0.271800000000013	2.17504925001656	31.8053716798455	30.0510539053252	31.5699286283596	28.4673300143537
67	384.7513	28.99014	15	8	66	3.3	-61.9479999999999	-6.46259999999998	62.2841866187557	28.5480817347316	33.8566607834751	31.4811796740068	28.9531973120925
68	383.5342	28.42925	15	8	67	3.35	-24.3420000000003	-11.2178	26.8024625890983	32.1797335184209	33.1389651922666	32.7529237823424	29.7025156964453
69	383.24	27.8497	15	8	68	3.4	-5.88399999999979	-11.591	12.9989513807845	33.6767306004963	37.2363608248331	32.6225159380095	29.7849584632946
70	380.6165	28.91596	15	8	69	3.45	-52.4700000000007	21.3252	56.6380177534496	30.2322359270443	37.2776689371345	32.7630891013722	29.297338651197
71	380.6308	29.39875	15	8	70	3.5	0.286000000000968	9.65580000000003	9.66003466039336	34.4725587046877	40.6990148169338	34.7589168616047	29.3295812742658
72	378.7119	28.21798	15	8	71	3.55	-38.3780000000002	-23.6154	45.0617132514956	45.9246399149345	36.2856044993916	37.6166991624715	28.8263927787249
73	376.5393	27.19779	15	8	72	3.6	-43.4519999999998	-20.4038	48.0040764773158	42.3756043558481	37.3456675859771	35.7813270842386	29.8447941936176
74	374.0218	29.64792	15	8	73	3.65	-50.3500000000008	49.0026	70.2593574320181	47.7212990333712	37.6067184314612	36.0621725385936	30.6849619782419
75	373.3721	27.81502	15	8	74	3.7	-12.9939999999999	-36.658	38.8928399580179	42.338973071739	34.6851270591306	34.1483924369675	31.3499840026951
76	371.6196	27.32609	15	8	75	3.75	-35.05	-9.7786	36.3885080480087	40.2187764672665	39.4667798178841	36.4423577029775	32.6699306395112
77	370.7122	27.31234	15	8	76	3.8	-18.1479999999999	-0.275000000000034	18.1500834433343	29.288796947988	41.3767375414679	34.8794172185328	33.4055418748638
78	369.5787	28.79984	15	8	77	3.85	-22.6699999999994	29.75	37.4030934549533	26.9946497624131	38.4236889762106	35.1276179075733	34.1764680328206
79	369.1284	28.16237	15	8	78	3.9	-9.00600000000054	-12.7494	15.6094598356256	31.2122606023971	34.887984252354	35.2299446941385	34.6806431626393
80	368.2426	29.20893	15	8	79	3.95	-17.7160000000003	20.9312	27.4221040301435	40.4145020111969	31.0191159368005	33.3317098332658	35.5149743366607
81	365.3701	29.12157	15	8	80	4	-57.45	-1.74720000000001	57.4765622479285	36.6286014851547	32.1857005890213	33.7312260108292	37.286596072649
82	363.8914	26.27462	15	8	81	4.05	-29.5740000000001	-56.939	64.1612904873336	40.4871715567201	33.473229937674	32.511762426192	38.3204349620674
83	363.7885	25.35669	15	8	82	4.1	-2.05799999999954	-18.3586	18.4735908247421	35.043582111188	32.9095682291696	33.2547324469616	37.4554921157358
84	362.5362	26.57208	15	8	83	4.15	-25.0459999999998	24.3078	34.9023101934527	33.1591405756455	32.8531709568158	31.9333756010905	38.1149715501407
85	362.5366	26.56188	15	8	84	4.2	0.00800000000026557	-0.204000000000022	0.20415680248283	26.5319578641512	31.9782926074009	31.6307526773784	37.6951621303181
86	360.1339	26.55265	15	8	85	4.25	-48.0540000000008	-0.184599999999975	48.0543545702164	29.1905349731845	27.9956722037744	33.7699326506627	38.3400222897111
87	358.782	27.31344	15	8	86	4.3	-27.038	15.2158	31.0253769298618	25.2191703569116	23.6467873109162	35.3299040757208	37.5758607851308
88	357.2298	26.97662	15	8	87	4.35	-31.0439999999994	-6.73639999999999	31.7664763699086	28.9130031036139	28.0857759177126	35.6000122832988	37.238237492869
89	356.5311	26.69781	15	8	88	4.4	-13.9740000000006	-5.5762	15.0454871120884	22.8322038319032	28.9787669498269	36.7387703872691	37.5950678155716
90	355.8519	26.05717	15	8	89	4.45	-13.5839999999996	-12.8128	18.6733205359944	20.7616167576812	32.2423894179563	38.2668595719493	36.8152540484016
91	355.2313	25.42972	15	8	90	4.5	-12.4120000000005	-12.549	17.6503582116628	26.9810168622408	35.3541647123041	39.8142752836933	37.2469182038032
92	355.8957	26.22152	15	8	91	4.55	13.288	15.836	20.6724415587516	32.7383635427421	37.1865782137675	39.0241707616633	36.6025436606684
93	352.9193	27.23176	15	8	92	4.6	-59.5279999999991	20.2048	62.8634768927069	35.5717757322986	38.290456337428	39.1296571472329	35.7175136508864
94	350.8853	26.41567	15	8	93	4.65	-40.680000000001	-16.3218000000001	43.832220514595	47.876125592705	40.6243698177225	40.1677705616878	34.64064971996
95	349.2603	26.65147	15	8	94	4.7	-32.5	4.71600000000002	32.840381483777	53.6115396698539	44.5554265364976	41.2419318236687	34.0928676469045
96	345.3085	26.41945	15	8	95	4.75	-79.0359999999998	-4.64039999999997	79.1721075136943	49.5998958126152	51.6328783636122	40.2376868764447	34.2698552726229
97	342.8608	26.73122	15	8	96	4.8	-48.954	6.23539999999998	49.3495119444964	48.5103760927028	54.4015542124104	40.2723043517287	34.2709685792933
98	341.096	27.94209	15	8	97	4.85	-35.2959999999996	24.2174	42.8052576065134	53.5390773406966	50.1735383767532	39.3488570781648	34.5985354567124
99	339.8291	29.38376	15	8	98	4.9	-25.3380000000004	28.8334	38.3846219150328	55.3896311345195	51.3567741735487	39.9601909370046	34.5980578293867
100	338.8967	32.12893	15	8	99	4.95	-18.6479999999995	54.9034	57.9838877237459	55.1915687549669	50.2414742293811	40.2987982635375	34.1422532081672
101	335.1834	29.72918	15	8	100	5	-74.2660000000001	-47.9949999999999	88.4248764828089	50.7471809408913	45.1212090405853	40.7626103967772	33.5358144845948
102	332.8548	30.38045	15	8	101	5.05	-46.5719999999999	13.0254	48.3592000467335	54.2031722543947	43.3580304896899	40.6933248951447	32.8035331125172
103	331.8304	30.28152	15	8	102	5.1	-20.4880000000003	-1.97859999999999	20.5833185361353	46.9438711180655	40.4072578189015	38.1802948548113	32.8336776283601
104	329.2694	31.37131	15	8	103	5.15	-51.2199999999996	21.7958	55.6645784825499	34.8527869466511	39.2960120562868	37.3479238388296	32.9969679995659
105	329.8115	30.43217	15	8	104	5.2	10.8420000000001	-18.7828	21.6873820421	31.524492224413	36.0421699905773	36.5549826164306	33.140439946067
106	328.5499	29.82877	15	8	105	5.25	-25.2320000000009	-12.068	27.9694556257365	30.0673346969117	29.8923424299421	34.7697778945831	32.8717761598114
107	327.0375	30.30593	15	8	106	5.3	-30.2479999999991	9.54320000000003	31.7177264355431	24.3888518581788	26.9850955778791	33.2120330828657	32.4120350577984
108	327.4124	29.75683	15	8	107	5.35	7.49799999999937	-10.982	13.2975308986289	25.1404688630891	26.1870513328693	33.5970586301261	32.3780666568761
109	326.0522	29.66048	15	8	108	5.4	-27.2039999999993	-1.92700000000002	27.2721642888855	24.9318979132331	23.3390735041105	32.4573452715042	33.2804933572688
110	324.8241	29.32814	15	8	109	5.45	-24.5620000000008	-6.64679999999997	25.4454670666514	22.4456989313452	22.8684910034801	30.0176468443851	33.2401571703812
111	324.4244	28.04251	15	8	110	5.5	-7.99399999999991	-25.7126	26.9266008764567	22.3067679688269	24.4183467485809	27.2573536854964	32.9872984306548
112	324.3679	29.00519	15	8	111	5.55	-1.12999999999943	19.2536	19.2867315261036	22.2892951500422	23.0660356760415	26.582895463371	33.6036555215767
113	323.7412	28.9394	15	8	112	5.6	-12.5340000000006	-1.3158	12.6028760860374	20.5965131438711	26.7868594413507	26.5376981094872	32.220384187103
114	322.895	30.00311	15	8	113	5.65	-16.9240000000002	21.2742	27.184800194962	23.9047955839288	25.6186784867217	25.826165437444	31.835168146525
115	322.4764	29.26439	15	8	114	5.7	-8.37199999999939	-14.7744	16.9815570357959	23.6863724207378	23.993123698193	25.0389480684653	32.4245389847638
116	320.3185	29.5235	15	8	115	5.75	-43.1580000000008	5.18219999999999	43.468013076745	31.2669509138744	24.6223649410507	25.505865443178	31.6901781851234
117	319.6552	28.90089	15	8	116	5.8	-13.2659999999998	-12.4522	18.1946157101488	28.9480618234012	26.180695348863	24.5517657638681	31.4824058564587
118	317.8604	30.67734	15	8	117	5.85	-35.895999999999	35.529	50.5057685517202	27.3897342525148	26.8883448861051	25.4072762355873	30.6518193283688
119	318.5614	31.01829	15	8	118	5.9	14.0199999999993	6.81899999999999	15.5903547425958	25.3399342981725	28.3132573707774	26.6007957775331	29.959557305624
120	319.0047	31.13921	15	8	119	5.95	8.86600000000044	2.41839999999996	9.18991918136431	28.6750182769881	27.2094051334506	26.1815160772249	28.8422852216103
121	317.6598	30.16453	15	8	120	6	-26.8979999999999	-19.4936	33.2190133050335	22.5097388583358	26.5933841377751	25.2119864645324	27.2244313417415
122	315.9962	30.68629	15	8	121	6.05	-33.2720000000006	10.4352	34.8700356042268	27.6784529181536	26.0374958516947	26.5139861480087	27.3240931023342
123	315.1107	30.25724	15	8	122	6.1	-17.7099999999996	-8.581	19.6793714584584	27.0290760143863	24.027693029824	26.2604735193946	26.9492994919768
124	313.0391	30.27721	15	8	123	6.15	-41.4319999999998	0.399400000000014	41.4339250416851	27.8468339773777	27.5829130683444	26.3224124542204	26.9110601490226
125	312.7736	30.41066	15	8	124	6.2	-5.31000000000063	2.669	5.94303466252778	23.3999734264013	28.3699084562569	28.294095353097	26.8527274515627
126	311.5287	31.79987	15	8	125	6.25	-24.8979999999995	27.7842	37.3078031199905	25.5456472013123	25.8016079880142	28.6105784756637	26.3779856062874
127	311.0159	32.16891	15	8	126	6.3	-10.2560000000005	7.38079999999997	12.6357328493448	27.4873732185352	26.8472769471543	29.7527786300517	25.8729596607577
128	309.7916	31.26743	15	8	127	6.35	-24.4859999999994	-18.0295999999999	30.4077403330134	29.7107408981274	25.6326021526842	27.7065800266114	25.765212711055
129	307.553	32.50338	15	8	128	6.4	-44.7720000000004	24.719	51.1425551277997	23.7563819986506	24.3315675376633	27.4617693397437	25.8625397128414
130	307.1018	31.77949	15	8	129	6.45	-9.02399999999943	-14.4778	17.0598730604888	30.2945804679074	29.3787855727434	27.6669235988354	25.7067398753047
131	306.725	31.78006	15	8	130	6.5	-7.53600000000006	0.0113999999999947	7.53600862260659	25.719557104056	30.6277728135523	27.1915089979867	25.433354949196
132	304.6281	32.63988	15	8	131	6.55	-41.9380000000001	17.1964	45.3267251956283	21.1757618567914	33.4680614084087	28.0652907412974	25.5669723437489
133	304.9793	32.50383	15	8	132	6.6	7.02400000000011	-2.72099999999995	7.53262351375677	29.0468302473593	31.3854670233988	27.3609008744663	25.6473621031089
134	304.5556	33.86038	15	8	133	6.65	-8.47399999999993	27.131	28.4235788914767	37.499163628454	27.3406256111431	27.9959548606013	25.4096658319265
135	301.9085	32.88593	15	8	134	6.7	-52.9420000000005	-19.4889999999999	56.4152150133282	36.6415423489101	26.963938741414	28.6665068346601	25.602281592091
136	299.4596	33.33583	15	8	135	6.75	-48.9779999999996	8.99799999999999	49.7976755280802	37.0513769427416	28.5814100079592	27.2501057693967	25.5887469304007
137	297.4111	33.21722	15	8	136	6.8	-40.9700000000009	-2.37220000000008	41.0386187979088	33.5054893654947	29.2833045354404	27.1941535576472	26.0256797112967
138	297.0407	33.52108	15	8	137	6.85	-7.40799999999922	6.0772	9.58179648291428	24.8810472354686	29.0891995962485	26.1231491865226	25.3839424958738
139	297.5618	33.64094	15	8	138	6.9	10.4219999999998	2.39720000000005	10.6941410052419	19.6636563874643	31.6603421835393	25.1242836481498	25.396750117345
140	297.6975	32.99029	15	8	139	6.95	2.71399999999971	-13.013	13.2930043631979	21.9250667219707	27.9542280965769	25.2319636733846	25.9629706123751
141	298.2025	31.91769	15	8	140	7	10.0999999999999	-21.452	23.7107212880587	21.1270222497553	23.872438725241	25.6547234338596	26.1817008099124
142	295.6907	32.65324	15	8	141	7.05	-50.2359999999999	14.7109999999999	52.3456704704409	29.8151950015839	20.9202457068856	24.619958539489	25.4906674524371
143	295.8091	32.39997	15	8	142	7.1	2.36800000000017	-5.06539999999987	5.5915741218372	31.0274089576851	20.8608313496463	25.0342506868231	26.1529313447158
144	293.2017	31.67336	15	8	143	7.15	-52.1479999999997	-14.5322000000001	54.1350047643848	28.0812210630177	22.9079416851566	24.4969192096326	25.8042131133988
145	293.9597	32.27493	15	8	144	7.2	15.1599999999996	12.0314	19.3540741437039	19.9154246918005	23.4999886053551	22.9104678310849	26.2364759561388
146	294.3765	32.10799	15	8	145	7.25	8.33600000000047	-3.33879999999994	8.97978181472175	20.5946404495373	22.72803685976	22.5669153851376	25.7876256736056
147	293.8055	32.03353	15	8	146	7.3	-11.4200000000005	-1.48920000000004	11.5166886143549	16.0006883687294	19.9566125435377	22.2985807925416	25.5239192559015
148	293.45	32.30842	15	8	147	7.35	-7.11000000000013	5.49779999999998	8.98765291052128	15.9725682530252	20.9793017773977	23.0613049651361	25.1491827718992
149	291.8932	32.37591	15	8	148	7.4	-31.1360000000002	1.34979999999999	31.1652443603449	17.3748526565023	17.333496235726	23.3317308949463	25.8787237734914
150	291.2054	31.70522	15	8	149	7.45	-13.7559999999996	-13.4137999999999	19.2134735651831	19.9978003952748	17.866707565593	24.2590176259147	25.5244305937015
151	291.0283	30.92552	15	8	150	7.5	-3.54199999999992	-15.594	15.9912038321072	21.3639631052581	21.2613920450342	25.1718926218382	25.9932837011404
152	291.4171	32.09411	15	8	151	7.55	7.77600000000007	23.3718	24.6314273082175	18.6663041027227	23.6769158781976	22.9160441635768	26.8188872945753
153	290.6526	32.29684	15	8	152	7.6	-15.29	4.05460000000005	15.8184664604379	19.7608468781608	25.261778580626	24.9449618149653	29.0387858700483
154	289.7688	32.306	15	8	153	7.65	-17.6760000000002	0.183199999999886	17.6769493476676	25.147931433566	23.755520104736	23.6124713661964	29.6345607660465
155	288.5345	32.31081	15	8	154	7.7	-24.6860000000004	0.0961999999999819	24.6861874423739	27.3560313611205	25.0180466464743	23.8064450776176	28.9378252334747
156	286.4275	31.9018	15	8	155	7.75	-42.1399999999994	-8.1801999999999	42.9266266091333	29.1595940559938	27.6157483839164	24.3251455778144	29.9037854039131
157	284.6452	31.83381	15	8	156	7.8	-35.6460000000004	-1.35980000000004	35.6719269459897	28.8447361067493	25.875475783616	23.8536849541557	29.9680482866053
158	283.6564	32.58506	15	8	157	7.85	-19.7759999999994	15.025	24.8362799348045	30.2752464147878	28.9106218525329	24.1752163572758	31.5926768999117
159	283.3507	33.3299	15	8	158	7.9	-6.11400000000003	14.8968000000001	16.1026596014448	30.0835653342667	29.8914464966667	26.6331638988329	33.037313142748
160	283.7597	31.7914	15	8	159	7.95	8.17999999999984	-30.7700000000001	31.8387389825665	24.3949202061115	29.7461825896421	25.8168975140184	33.8973153102159
161	281.9702	32.88731	15	8	160	8	-35.7900000000006	21.9182	41.9682212065278	28.6616496490719	27.3888991105947	26.3318439684213	35.4618259694971
162	281.9735	32.52589	15	8	161	8.05	0.0660000000004857	-7.22840000000005	7.22870130521388	30.9381568865842	24.0304540301139	29.0178160496617	35.4227501585732
163	280.0536	31.24404	15	8	162	8.1	-38.3979999999997	-25.637	46.1699271496065	29.2171187644965	23.0886541339257	33.0433210532735	37.3627998304821
164	278.8922	31.97871	15	8	163	8.15	-23.2280000000003	14.6934	27.4851957890064	24.6942328869228	29.5108076929298	34.7722023224604	37.0215195746264
165	277.7448	32.16028	15	8	164	8.2	-22.9480000000001	3.63140000000001	23.2335483721278	23.6659878541162	26.6157483815624	34.9651826358645	38.0169256052531
166	278.673	31.88666	15	8	165	8.25	18.5640000000001	-5.47240000000002	19.3537918186593	17.5156586187795	25.0479395529263	37.2406554226885	38.8811983843856
167	278.7654	31.83812	15	8	166	8.3	1.84799999999996	-0.970799999999983	2.08747614118097	28.0834584992754	32.1601563157073	37.6375157806689	39.4809737703252
168	278.7184	31.06864	15	8	167	8.35	-0.940000000000509	-15.3896	15.4182809729231	24.0143779986283	37.1760202540142	40.1240488346872	40.5554187012322
169	274.7464	30.47437	15	8	168	8.4	-79.4399999999996	-11.8854	80.324195191486	25.4016462189297	39.652958148254	42.7428953905498	40.0941180056912
170	274.7693	30.33179	15	8	169	8.45	0.457999999999856	-2.85159999999998	2.88814586889231	40.6543247772984	40.1841826820869	43.5356129945171	40.4420865952684
171	273.4548	30.32761	15	8	170	8.5	-26.2900000000002	-0.0836000000000325	26.2901329201663	56.8363818892489	47.0924117347823	45.751759317156	42.2200195464257
172	269.6169	31.11353	15	8	171	8.55	-76.7579999999998	15.7184	78.3508689330244	51.2224577972326	51.244577531224	47.9294561535696	44.7842110822904
173	264.9555	32.32569	15	8	172	8.6	-93.2280000000003	24.2432	96.3285665326753	56.3539873655456	57.1594435354488	49.7806378459989	46.425939657748
174	262.6472	31.10172	15	8	173	8.65	-46.1659999999995	-24.4794	52.2545747314047	68.783177250635	55.9749830881697	50.4305677830564	47.9957559566463
175	261.254	30.79164	15	8	174	8.7	-27.8639999999996	-6.20159999999998	28.5457937104572	61.8348302851496	60.4554776074719	52.2274061328887	49.1314329208318
176	256.8483	30.4146	15	8	175	8.75	-88.1140000000005	-7.54080000000002	88.4360823456132	57.4825051816487	66.4555790813858	53.4372511909567	50.52619002237
177	254.6686	30.35716	15	8	176	8.8	-43.5939999999999	-1.14879999999999	43.6091341055976	60.7275083791069	63.6987559914319	55.1082625864946	51.4005986398478
178	250.9411	30.43663	15	8	177	8.85	-74.5499999999998	1.58940000000001	74.5669410151709	64.5569678493982	62.3852554379836	56.9356210451886	52.2244799725923
179	247.5193	30.55878	15	8	178	8.9	-68.4360000000004	2.44299999999996	68.4795907186955	64.1279809121366	61.2081774178588	53.5550721125496	53.698303937319
180	245.1709	30.14454	15	8	179	8.95	-46.968	-8.28479999999999	47.6930910619137	65.5626816977142	64.2706295836904	55.0672756765184	54.2267207663958
181	240.8696	29.80657	15	8	180	9	-86.026	-6.75939999999997	86.2911476593051	67.2880056943184	59.7820906471311	58.1081951244301	54.9908321176684
182	238.4885	28.92478	15	8	181	9.05	-47.6220000000001	-17.6358	50.7826380334855	61.6888464566108	58.9719476417651	60.5506061149192	56.0092044340589
183	234.3418	28.59645	15	8	182	9.1	-82.9339999999996	-6.56659999999995	83.1935609981923	63.9842913179826	56.7117985549285	59.8085582622225	55.7539521931433
184	232.3582	28.99978	15	8	183	9.15	-39.6719999999999	8.06660000000001	40.4837945301573	55.4362003821256	51.1351611369294	61.2193095908322	55.4714554782551
185	229.4982	28.24267	15	8	184	9.2	-57.2000000000003	-15.1422	59.1703153687728	52.3812135858161	49.6790737455648	63.297683205799	55.1377995406008
186	227.8571	26.81143	15	8	185	9.25	-32.8219999999999	-28.6248	43.5506929800203	46.1355914155385	49.7608111674745	63.8117246220515	55.4042515494724
187	226.7337	25.43667	15	8	186	9.3	-22.4680000000001	-27.4952	35.5077040519379	40.581475817248	57.4024562384065	65.1636814990267	56.0567749928408
188	224.3443	24.41599	15	8	187	9.35	-47.7879999999999	-20.4136	51.9654501468042	35.3738561731471	57.2318610864614	64.3249111104974	55.9189262311525
189	224.2848	23.78312	15	8	188	9.4	-1.19000000000028	-12.6574	12.7132165387049	44.0854219528233	61.2304417638055	64.6537124840883	54.5522250191129
190	222.815	24.54735	15	8	189	9.45	-29.3959999999998	15.2846	33.1322171482681	62.4236988909968	62.3247368279076	64.9178285382744	54.6824060139151
191	219.3077	27.12971	15	8	190	9.5	-70.1459999999997	51.6472	87.1085218784015	68.3281307573844	67.841358596972	64.2299049181807	54.3706737815841
192	215.2249	32.00616	15	8	191	9.55	-81.6560000000004	97.529	127.199088742805	81.879407710363	71.3554153562883	64.0889527145483	57.6982242978487
193	211.4387	33.51124	15	8	192	9.6	-75.7239999999996	30.1016	81.4876094787419	89.275617482668	71.9380236660664	61.7272665402877	65.5207701517275
194	207.4346	33.90567	15	8	193	9.65	-80.0820000000004	7.8886	80.4696013035983	91.5972952411207	78.1722638312472	60.5123431734538	76.7504847686516
195	204.1367	35.09459	15	8	194	9.7	-65.958	23.7783999999999	70.113266009793	80.2871318215798	80.1565833309839	58.0481929483129	88.2603904523511
196	199.319	36.16806	15	8	195	9.75	-96.354	21.4694	98.7169106706648	75.5479165747484	78.6989986688869	57.3712519079881	95.4244494343903
197	195.7874	36.09225	15	8	196	9.8	-70.6319999999999	-1.51619999999994	70.6482716451011	74.4651199521313	70.7754491906901	57.0052873991871	100.259324115944
198	193.1867	37.35162	15	8	197	9.85	-52.0139999999998	25.1873999999999	57.791533244585	71.0375491792999	66.222671994114	54.9022314171163	103.698208004899
199	189.7222	35.90919	15	8	198	9.9	-69.2900000000003	-28.8485999999999	75.0556181905128	65.8007020966532	59.7942445831021	55.5493779256762	104.512612481455
200	188.044	33.85989	15	8	199	9.95	-33.5639999999995	-40.986	52.9754121456357	61.2637665598003	53.7716490687182	54.2975363513118	107.494952469604
201	185.2059	36.11769	15	8	200	10	-56.7619999999999	45.1560000000001	72.5326752574314	56.8974274134795	46.9011452190042	50.6331524387381	106.775609071123
202	182.9309	36.8764	15	8	201	10.05	-45.5000000000001	15.1741999999999	47.9635939608367	45.1233692140729	42.6551594420858	54.8458424807781	107.245935179984
203	183.3303	35.12333	15	8	202	10.1	7.98799999999972	-35.0613999999999	35.9598375129809	36.5057489581365	37.8664391681663	71.2329820412325	107.757365321932
204	183.2261	35.92586	15	8	203	10.15	-2.08399999999983	16.0505999999999	16.1853271934798	28.0015883413551	32.9264920201052	92.281659946471	108.312702246995
205	182.874	36.27288	15	8	204	10.2	-7.04200000000014	6.94040000000001	9.8873108659535	24.0465523243713	28.4384893716396	113.223097698903	107.405573314953
206	181.4051	35.9661	15	8	205	10.25	-29.3779999999998	-6.13560000000007	30.0118721735248	18.835450922853	22.5673062085893	127.037174246729	107.199221388437
207	180.8969	37.28071	15	8	206	10.3	-10.1640000000003	26.2922	28.1884138759173	20.7296148261374	38.9162357708662	135.35496673286	107.009815074381
208	180.4024	37.25408	15	8	207	10.35	-9.88999999999976	-0.532599999999945	9.90433050538981	20.3712297851427	76.243292088351	143.0715048993	107.010208794306
209	180.3445	35.97258	15	8	208	10.4	-1.15799999999979	-25.63	25.6561467099017	17.1330240758234	124.76907530984	144.371512478821	107.101422890739
210	180.0764	36.27583	15	8	209	10.45	-5.36200000000008	6.06499999999997	8.09538566097999	53.7859192173612	172.674546329088	150.072076400933	108.566409494043
211	179.7337	36.87591	15	8	210	10.5	-6.85400000000016	12.0016	13.8208436269282	133.651133253849	207.173203274454	149.321313224066	107.062759815028
212	189.597429511349	33.0696452417252	15	8	211	10.55	197.27459022698	-76.125295165496	211.452889583606	228.808535793543	228.054774023635	150.40291764542	105.156323904996
213	208.677621544339	25.6791057416598	15	8	212	10.6	381.6038406598	-147.810790001308	409.230400687829	324.977862873034	248.276570630433	153.787464103576	104.26478733196
214	232.259778821656	17.1647083207319	15	8	213	10.65	471.64314554634	-170.287948418558	501.44315940837	397.213382473084	255.816532937537	156.113061320535	102.622521563995
215	255.629404065981	9.9868697998693	15	8	214	10.7	467.3925048865	-143.556770417252	488.942021058436	402.323628829909	271.705663430227	156.762953681594	101.093008566417
216	274.072	6.606007	15	8	215	10.75	368.85191868038	-67.617255997386	374.99844162718	362.902008007017	276.075320239543	157.027190868886	104.097202617235
217	285.8656	7.762892	15	8	216	10.8	235.871999999999	23.1377	237.00412136773	282.824530081532	261.889599519974	157.014342749574	108.646801921219
218	296.4471	8.485062	15	8	217	10.85	211.63	14.4434	212.122296573368	218.433463987421	231.331636118802	159.118186171495	109.308182532641
219	301.4494	7.772555	15	8	218	10.9	100.046000000001	-14.25014	101.055769780947	154.937258006001	187.457047331231	158.653467855802	109.217496640594
220	309.7655	8.516778	15	8	219	10.95	166.321999999999	14.88446	166.986690587877	121.455570210039	140.851361034099	162.835282636774	109.733039985738
221	312.3548	9.76824	15	8	220	11	51.7860000000007	25.02924	57.5174117200842	99.7612642305862	106.881178463318	163.492367191318	108.853363328076
222	315.6569	10.86598	15	8	221	11.05	66.0419999999999	21.9548	69.5956823879182	92.0895645809286	85.9739114755135	155.466805329214	108.490327750425
223	320.666	9.536461	15	8	222	11.1	100.182	-26.59038	103.650766676105	63.2692580807771	69.9598017125574	137.296592622688	108.279869741549
224	323.7942	9.740751	15	8	223	11.15	62.5639999999999	4.08580000000001	62.6972715326591	58.8250989206354	61.4904027740672	112.963383181519	108.045968767886
225	324.8484	10.18571	15	8	224	11.2	21.0840000000007	8.89918000000002	22.8851580871191	50.4922527409881	53.9649018433199	88.9629194339315	108.747826302613
226	326.5601	10.61549	15	8	225	11.25	34.233999999999	8.59559999999998	35.2966159193758	40.1583391945285	50.9094141430941	81.1572309877418	109.803133194584
227	327.6666	9.763391	15	8	226	11.3	22.1300000000008	-17.04198	27.9314514896816	30.8912409672058	49.0440111384537	81.9386371095783	109.934975310715
228	330.2234	9.296608	15	8	227	11.35	51.1360000000002	-9.33565999999999	51.9811989438068	44.6605456058627	43.2615491265737	75.5448601659834	110.564595862073
229	329.4321	9.504247	15	8	228	11.4	-15.8260000000007	4.15277999999997	16.3617803960456	42.9937293655529	38.4697190318081	74.0634808023659	111.225458994218
230	333.2485	6.960265	15	8	229	11.45	76.3279999999997	-50.87964	91.7316812804037	47.5957695359193	37.0744778337641	69.3940035705423	112.797257458555
231	334.5956	6.90766	15	8	230	11.5	26.9420000000002	-1.0521	26.9625347178267	46.3647590586189	55.4332835121653	68.3854134320863	112.712796143412
232	337.1125	7.298613	15	8	231	11.55	50.3380000000004	7.81905999999999	50.9416523415136	46.0481970964104	77.9033627436431	66.5777378554304	107.790398208314
233	338.9078	8.722336	15	8	232	11.6	35.9059999999999	28.47446	45.826146557305	29.4884100616656	81.1299186194093	62.7722753795226	98.5418022804637
234	339.6244	8.902695	15	8	233	11.65	14.3319999999994	3.60717999999999	14.778970585003	67.8728376587778	86.6365588306646	59.9788762152374	86.9218656619339
235	339.6059	8.456441	15	8	234	11.7	-0.369999999999209	-8.92507999999999	8.93274610667959	108.210955951367	84.8231052977647	60.7326989236321	77.0256109599439
236	350.549732670632	8.36275888654895	15	8	235	11.75	218.87665341264	-1.87364226902101	218.884672703388	115.8950781802	85.8614127210785	62.5790755202815	71.9664434864546
237	363.1812	8.302264	15	8	236	11.8	252.62934658736	-1.209897730979	252.632243804459	127.224920564919	84.1114645724071	62.8556078718556	70.9530299887167
238	367.3525	7.715709	15	8	237	11.85	83.4260000000006	-11.7311	84.2467577014695	140.157800533864	82.2830016324715	62.0110055526517	69.1534926364058
239	370.9234	7.776011	15	8	238	11.9	71.4179999999999	1.20603999999998	71.428182508598	103.849987783379	81.4880333986667	63.7974501326327	70.3215206346861
240	372.3242	11.17882	15	8	239	11.95	28.0160000000001	68.05618	73.597145951405	60.0119731934474	84.3909200135001	62.7592322803359	70.1889618028526
241	373.3828	9.640606	15	8	240	12	21.1719999999991	-30.76428	37.3456089509645	48.6709250847433	69.7248675283977	61.9332250955055	72.5147576330878
242	375.0548	9.659658	15	8	241	12.05	33.4400000000005	0.381040000000006	33.4421708548	35.7511462324147	47.8078530000681	60.1139910874138	75.0918506855485
243	376.4126	9.88926	15	8	242	12.1	27.1559999999999	4.59204	27.541517157949	28.6240394931365	42.892092485894	59.7870119382397	75.7311848872134
244	376.3396	10.22283	15	8	243	12.15	-1.45999999999958	6.6714	6.82928824695508	35.5997472734163	40.9583414346008	60.8803481423484	78.933318251078
245	375.7423	12.02448	15	8	244	12.2	-11.9460000000004	36.033	37.9616122550137	35.6037328066887	40.6953592629071	65.0883024859564	79.9183803583481
246	379.3534	11.99663	15	8	245	12.25	72.2220000000004	-0.557000000000016	72.2241478523635	37.1132598870448	38.0050374699324	62.7756559851673	81.9036998035632
247	381.0265	12.00069	15	8	246	12.3	33.4619999999995	0.0812000000000168	33.4620985211623	46.1655366367869	36.1165176024205	59.9674228678551	81.9839154156284
248	382.7809	12.01491	15	8	247	12.35	35.0879999999995	0.284399999999998	35.0891525597294	52.7666790326777	37.2910222440079	62.7621251068283	82.2482500142069
249	383.8831	9.65509	15	8	248	12.4	22.0440000000008	-47.1964	52.0906719956658	40.4103276664486	40.2726628860301	66.5795604670064	84.8278698507363
250	385.9066	12.56994	15	8	249	12.45	40.4700000000003	58.297	70.9673242344674	36.6293023981523	45.7856849584126	70.9839200351629	83.2307685191812
251	385.5574	12.18178	15	8	250	12.5	-6.98400000000106	-7.76320000000002	10.442391021218	37.4687846009709	55.8264444419369	76.6441018340892	85.2082983617005
252	385.4337	12.89904	15	8	251	12.55	-2.47399999999971	14.3452	14.5569721796807	34.3797891352733	72.1269927356421	83.6059635156666	85.2368167676695
253	387.3979	12.92148	15	8	252	12.6	39.2840000000001	0.448800000000027	39.2865635738226	38.8046908841475	82.6321577277625	88.6900943949042	88.3637198328073
254	388.9651	13.87077	15	8	253	12.65	31.3440000000003	18.9858	36.6456946671777	71.2425612174253	92.200779499412	97.8877602869187	90.1033918958776
255	389.5046	18.49399	15	8	254	12.7	10.7899999999995	92.4644	93.0918329788386	107.624683073132	101.272480807419	99.1040617930641	90.4525689833523
256	390.5357	27.06377	15	8	255	12.75	20.6220000000008	171.3956	172.631742687607	127.795530854554	115.283166198246	101.228324086845	88.0137340184356
257	394.294	36.13978	15	8	256	12.8	75.1659999999993	181.5202	196.467581458214	150.021769863551	131.095409428913	101.112222959401	84.3112411968594
258	399.4889	40.84208	15	8	257	12.85	103.898	94.046	140.140802480934	163.74027073069	140.089166545801	102.485494475762	84.7079554916149
259	404.0358	46.66623	15	8	258	12.9	90.9379999999999	116.483	147.77688971216	159.323771179067	155.502857687807	105.85828956884	85.590045112165
260	410.5914	51.39684	15	8	259	12.95	131.112000000001	94.6122	161.684337314534	154.566135784694	152.422438627716	103.702304758026	86.1249770287605
261	411.4902	58.87045	15	8	260	13	17.9759999999999	149.4722	150.549244929491	152.382802237047	146.630203731753	108.483371627895	86.3064450157556
262	419.7323	61.44207	15	8	261	13.05	164.842	51.4324000000001	172.679404486349	160.983945512064	130.09745318316	110.359642447925	86.0418172678556
263	424.989	65.19897	15	8	262	13.1	105.133999999999	75.138	129.224134742701	141.104606524742	122.338831223762	116.940427727375	86.6189234379376
264	432.7502	70.74503	15	8	263	13.15	155.224000000001	110.9212	190.782606087243	133.936636284439	119.515799638268	119.326435649407	87.5103718932338
265	435.6068	71.98568	15	8	264	13.2	57.1320000000003	24.813	62.287642377923	105.628770581627	106.132128708634	115.816835480748	87.2511563943277
266	439.6843	76.01924	15	8	265	13.25	81.5499999999997	80.6711999999999	114.709393727977	92.2948602104761	101.683577057545	113.251812051704	86.1850457097503
267	441.0927	76.68307	15	8	266	13.3	28.1679999999994	13.2766000000001	31.1400759722896	78.0476537644717	89.6238754669377	108.655059525864	85.4360521481819
268	444.122	77.46155	15	8	267	13.35	60.5860000000007	15.5696	62.5545828869483	71.1596508925269	93.7916889089493	106.653785876402	85.2604378919054
269	449.672	79.681	15	8	268	13.4	111	44.3889999999999	119.546573857221	69.4305178306514	83.1500136110065	104.600529757324	84.8038323888105
270	450.9635	80.20134	15	8	269	13.45	25.8299999999997	10.4068000000001	27.8476280181991	73.6189803522486	79.2112323337807	101.266034022358	84.5299475574596
271	455.479447806182	82.9816280474828	15	8	270	13.5	90.31895612364	55.605760949656	106.063728418599	95.2885176074224	79.873420371655	95.9687881974221	86.6896484286113
272	456.2962	85.45435	15	8	271	13.55	16.3350438763598	49.4544390503441	52.0823885802754	88.2523734575413	87.2126658685672	88.4776710200446	87.4655674328245
273	447.7569	85.1392	15	8	272	13.6	-170.786000000001	-6.30300000000005	170.902269162818	87.2628137750345	90.9687405290415	84.547752480971	88.7844881275319
274	443.787083197246	86.5655756444555	15	8	273	13.65	-79.3963360550799	28.5275128891101	84.3658531078157	90.3163229126587	89.6852598763795	77.1329834995489	92.7057876121825
275	442.676	86.28899	15	8	274	13.7	-22.2216639449198	-5.53171288911017	22.8998296056651	100.806351384886	96.3999393360822	75.3982509955912	94.8553646913576
276	439.0835	81.40052	15	8	275	13.75	-71.8499999999995	-97.7694	121.33127410672	86.6489634506605	90.2539993372992	71.1417673326558	93.0301363096273
277	434.42410150864	79.0324763430429	15	8	276	13.8	-93.1879698272007	-47.360873139142	104.532530941412	91.1181462952177	87.3314665731516	69.7598813369627	91.4705747055046
278	429.444478060102	79.5434052117179	15	8	277	13.85	-99.592468970759	10.2185773734999	100.115329491691	105.53706489713	75.3038160529927	68.0353813080487	89.8156577754704
279	424.2629	80.8161	15	8	278	13.9	-103.631561202041	25.4538957656422	106.711767330602	90.1916757619397	71.1159533880913	63.7493752087812	87.3738505561374
280	419.537	81.2912	15	8	279	13.95	-94.5180000000005	9.50199999999995	94.9944226152256	73.8565817614173	71.5852696574017	65.3575903568927	85.5046690854899
281	417.3269	81.59007	15	8	280	14	-44.2019999999991	5.97739999999988	44.6043284307691	63.9586686553249	62.4101142936566	64.8959252293271	82.1664078991753
282	417.1602	82.7207	15	8	281	14.05	-3.33400000000097	22.6125999999999	22.8570609387997	51.1137604809648	52.3070968053581	64.5714924177237	81.8254695750493
283	417.6619747531	85.2017566375632	15	8	282	14.1	10.035495062001	49.621132751264	50.6257639612284	37.6334744176736	45.1020220870559	60.6285485276887	79.2649528833565
284	417.6477	87.32607	15	8	283	14.15	-0.285495062000791	42.4862672487362	42.4872264588012	34.6285528253734	37.8134905411828	66.0851395749582	76.2193699012471
285	416.3636	87.83057	15	8	284	14.2	-25.6819999999993	10.0899999999999	27.5929922987697	30.7576118492989	34.3152413777033	73.893893901967	76.2124401642943
286	414.9926	88.38533	15	8	285	14.25	-27.4200000000008	11.0952	29.5797204692682	26.2453755187869	39.5378511213551	72.8084605675508	74.2842737224899
287	415.1522	88.4574	15	8	286	14.3	3.19200000000023	1.44140000000021	3.50235605842726	24.5132206014009	41.8115182622958	74.2860898851456	77.2301040317806
288	413.9942	89.24992	15	8	287	14.35	-23.1600000000003	15.8503999999999	28.0645823086682	30.997008337733	45.9532810023848	72.9775296745393	76.9021423267045
289	413.5334	87.62258	15	8	288	14.4	-9.21600000000012	-32.5468000000001	33.826451871871	44.4471494173367	61.0543257618251	70.1471713549511	77.680531408157
290	411.5212	85.39668	15	8	289	14.45	-40.243999999999	-44.5179999999999	60.0119309804302	52.8654246752927	76.2025181465322	69.7433041486216	78.1119339901514
291	408.5001	81.61339	15	8	290	14.5	-60.4220000000009	-75.6658000000002	96.8304258672869	65.6611864859826	83.2068068414451	68.3640276009286	77.5465370089276
292	407.2923	79.67995	15	8	291	14.55	-24.1559999999993	-38.6687999999998	45.5937323482071	97.5954309222492	96.265082964933	75.1732681300539	77.0597338874637
293	407.5674	75.08601	15	8	292	14.6	5.50200000000018	-91.8788000000001	92.043391362118	121.408027955331	100.853037262023	73.982153285742	73.0436163726819
294	406.4309	65.47811	15	8	293	14.65	-22.7300000000002	-192.158	193.497674053204	121.966464265553	102.480852168719	75.3057563029453	72.6354224246918
295	400.0014	59.24665	15	8	294	14.7	-128.59	-124.6292	179.074916145841	139.664741254573	105.17136691954	77.0266293329974	74.299581263514
296	395.2222	60.65054	15	8	295	14.75	-95.5840000000001	28.0777999999999	99.6226074183968	136.044888038063	97.1902040805021	77.4267801123241	72.742703868549
297	388.5187	60.54987	15	8	296	14.8	-134.069999999999	-2.01340000000002	134.085117293307	107.366273415189	108.535017997812	84.7003267265985	74.2376469302002
298	384.8465	60.12059	15	8	297	14.85	-73.4440000000006	-8.58559999999997	73.9441252795656	88.9347058837486	102.011025569099	85.7689033453603	73.9648564664489
299	382.4077	60.69368	15	8	298	14.9	-48.7760000000003	11.4618	50.1046009388362	72.4139438954507	89.5571868440654	91.6116876075328	72.0627612374244
300	378.1588	61.60653	15	8	299	14.95	-84.9779999999998	18.257	86.9170784886375	77.4052947410508	77.8507405194626	90.8662776234101	71.7288216213274
301	378.4742	60.8162	15	8	300	15	6.30800000000022	-15.8065999999999	17.0187974769077	67.9771631001354	71.646753383203	90.1971487885281	71.6317820850714
302	370.699	62.48415	15	8	301	15.05	-155.504	33.359	159.041871521307	71.7481002729416	73.1355704882641	89.5479753572037	71.7831512253958
303	369.4977	61.89006	15	8	302	15.1	-24.0260000000001	-11.8818	26.8034670749887	66.7667751551767	70.6847694286979	85.4586842176751	71.0491446186707
304	366.763	63.99003	15	8	303	15.15	-54.6940000000006	41.9994	68.959286802867	70.8795628709553	80.7425230463463	79.1857052744254	70.87155990276
305	364.2722	65.83642	15	8	304	15.2	-49.8159999999996	36.9278000000001	62.0104528998133	68.8658462354773	76.5611883272802	74.7052686250611	72.0228948011555
306	366.0762	66.36248	15	8	305	15.25	36.0799999999995	10.5212	37.5827360558004	73.3923757572603	83.2040934965541	72.6769471695471	72.5489204639699
307	358.6674	67.13208	15	8	306	15.3	-148.176	15.3919999999999	148.973288343917	89.736945819751	70.5609327165952	74.1892039752548	74.0537874039615
308	360.7139	65.74584	15	8	307	15.35	40.9300000000007	-27.7248	49.4361146839035	86.3556014993836	68.9063428662511	74.9521832583586	74.0981106356247
309	353.2682	66.89663	15	8	308	15.4	-148.914000000001	23.0158	150.682137115321	95.5286241221529	68.8142237047855	73.9783511198978	74.885008253967
310	355.473	67.37068	15	8	309	15.45	44.0960000000007	9.48099999999982	45.1037312979764	72.2560191977131	71.5597967306596	73.7143390940332	75.4718438130244
311	351.5995	65.81992	15	8	310	15.5	-77.4700000000007	-31.0151999999999	83.4478491696467	64.4203099752418	73.7071409558912	74.8995365692142	74.3791775572742
312	352.0302	67.39252	15	8	311	15.55	8.61400000000003	31.4520000000002	32.6102637217182	47.8915015898199	75.2428374622455	68.3930343207376	74.7547142512417
313	351.6726	67.02487	15	8	312	15.6	-7.15199999999982	-7.35299999999995	10.2575685715474	56.7639919619355	79.2195970880193	68.1161359515994	74.49713195447
314	354.8476	68.24648	15	8	313	15.65	63.5000000000002	24.4322	68.0380951882107	51.8856577896294	67.2141791934493	66.4373635025747	74.7183843732456
315	350.4244	67.5788	15	8	314	15.7	-88.4640000000002	-13.3536000000001	89.4661831585546	78.2296557267778	70.8674898607863	67.0191602693136	79.3372093590428
316	353.2645	66.77077	15	8	315	15.75	56.8020000000001	-16.1606	59.0561783081162	94.0188842007967	66.5949796418743	67.6710608156158	88.7740819746205
317	361.4807	66.84245	15	8	316	15.8	164.324	1.43360000000001	164.33025340746	86.5368567970787	66.2251359248801	63.4072480813245	95.5434163462864
318	365.9388	66.70607	15	8	317	15.85	89.162	-2.72760000000005	89.2037109416419	84.970987759637	67.3259290369478	62.4273179258892	98.8920889124395
319	366.9845	67.82486	15	8	318	15.9	20.9140000000002	22.3758000000001	30.6279581696203	81.3043014941191	64.060503300364	58.1583289004012	101.828776269139
320	370.9557	68.76879	15	8	319	15.95	79.4239999999991	18.8785999999999	81.6368379713463	54.2206161229823	62.4785238079676	60.0774100026387	102.902486168739
321	371.9099	70.5675	15	8	320	16	19.0840000000003	35.9742	40.7227469805269	40.6329738730988	61.6349806753405	58.5612063260204	107.126240119735
322	370.8211	69.61658	15	8	321	16.05	-21.7759999999998	-19.0183999999999	28.9118265517762	41.5841498036494	51.5716587004036	59.9614531452797	106.196326101708
323	369.8177	69.96835	15	8	322	16.1	-20.068	7.03540000000004	21.2654996922245	39.9860598562982	45.635038763759	63.535579691265	108.654054024917
324	370.493	71.60359	15	8	323	16.15	13.5059999999999	32.7047999999999	35.383837822373	41.9656598565619	49.1024786073531	70.2510634720658	111.171765014717
325	374.1685	71.37959	15	8	324	16.2	73.51	-4.48000000000008	73.6463882345903	48.9227012778248	49.2873301444912	83.9691500930244	111.755858776316
326	374.7699	73.83814	15	8	325	16.25	12.0280000000002	49.171	50.6207469818454	50.6371036544192	50.5274330101665	104.871216779694	113.563009218378
327	375.1056	70.67103	15	8	326	16.3	6.71399999999949	-63.3421999999999	63.697033658091	56.6208074110569	53.6977703656793	116.897628717318	112.328082373516
328	374.8958	72.14808	15	8	327	16.35	-4.19599999999946	29.5409999999998	29.8375115751965	58.5886004326843	59.7452303455822	122.831994566521	114.344819466897
329	378.1319	72.58242	15	8	328	16.4	64.7219999999993	8.68680000000012	65.3023566055614	59.0892061637712	76.4416236437676	129.67920141838	112.744464694227
330	380.2775	76.16305	15	8	329	16.45	42.912	71.6126	83.4853533427271	58.4728394535338	105.459776378081	132.090633243444	113.142002102899
331	382.7391	77.16098	15	8	330	16.5	49.2320000000007	19.9585999999999	53.12377563728	68.8533570367452	148.107452884047	139.352943670256	114.492032446877
332	384.5577	79.58548	15	8	331	16.55	36.3720000000001	48.4900000000002	60.6152001069041	96.2624398764784	182.223598734233	143.999617882678	116.494206429731
333	385.4894	83.56487	15	8	332	16.6	18.6339999999996	79.5877999999999	81.7400994912532	152.330952323478	200.028950369282	149.191972098235	118.876709067776
334	393.7606	89.39143	15	8	333	16.65	165.424	116.5312	202.347770804227	237.125699604323	210.255924229407	155.906166526859	117.522230842951
335	398.789956532645	106.873776903423	15	8	334	16.7	100.5871306529	349.64693806846	363.827915577726	305.974358014931	214.893936342397	156.492557283319	116.012097063759
336	399.458962191427	130.719269589023	15	8	335	16.75	13.38011317564	476.909853712	477.097512041505	331.204543701819	228.178454330346	159.45495762114	115.740382402227
337	398.6878	150.9475	15	8	336	16.8	-15.4232438285408	404.56460821954	404.858492159945	324.249408582335	234.301465399677	161.248916665708	113.382229178289
338	399.8551	161.2763	15	8	337	16.85	23.3460000000002	206.576	207.89102792569	277.456920361315	238.638713850888	166.262321007905	112.137419593735
339	404.7028	168.1101	15	8	338	16.9	96.9540000000006	136.676	167.57209520681	219.231209056369	235.370709409951	167.330600488052	112.221034440453
340	406.4471	174.3647	15	8	339	16.95	34.8859999999991	125.092	129.865474472625	162.628572784422	207.525338188557	166.206594203158	110.591154015328
341	410.7071	182.6299	15	8	340	17	85.200000000001	165.304	185.968955516775	146.072883999958	170.802462358233	170.422858567733	110.169416526063
342	414.26	187.5789	15	8	341	17.05	71.0579999999993	98.9800000000002	121.845310800211	146.492010237567	140.274234597184	173.026959714182	109.54014005318
343	416.4055	193.4551	15	8	342	17.1	42.9100000000005	117.524	125.112584003369	137.593756015798	132.495691646528	174.217838444288	109.428001769381
344	421.0867	200.53	15	8	343	17.15	93.6239999999998	141.498	169.667726394857	122.373715660097	124.405276746698	164.793398213837	108.707116589648
345	423.9668	203.6807	15	8	344	17.2	57.6019999999994	63.014	85.3742033637792	117.919896409946	117.51925206392	148.055044034493	107.937987301479
346	428.2499	207.1206	15	8	345	17.25	85.6620000000009	68.7979999999999	109.868753738268	118.918499293099	112.667262805121	126.609548024761	108.693730032642
347	431.7204	210.6905	15	8	346	17.3	69.4099999999992	71.3979999999998	99.5762145494588	102.318543255828	111.752454028688	109.86682963926	107.866721227075
348	436.8335	214.7123	15	8	347	17.35	102.262000000001	80.4360000000003	130.105598419131	97.4447481120422	109.796963037687	101.442844620949	110.69211058632
349	440.4311	212.2966	15	8	348	17.4	71.952	-48.3139999999997	86.667946208503	102.960809950145	94.2160870177227	94.7628674625268	110.195475227147
350	443.451	211.8673	15	8	349	17.45	60.3980000000001	-8.58600000000024	61.0052276448504	105.58501164743	88.5847498804291	89.0916747872114	110.855685817746
351	447.0835	206.0333	15	8	350	17.5	72.6499999999999	-116.68	137.449062928781	100.675426782276	82.4166336912888	80.9858893818698	111.736575915782
352	446.2129	200.4661	15	8	351	17.55	-17.4120000000005	-111.344	112.697223035885	86.1136307796175	79.459424681335	75.0806622236819	110.588465939792
353	450.6927	197.6755	15	8	352	17.6	89.5960000000002	-55.8120000000002	105.55767409336	79.724751648816	70.389997595369	69.6640314405269	109.093091323085
354	451.0233	197.0665	15	8	353	17.65	6.61200000000008	-12.1800000000002	13.8589661952111	61.8724574324327	65.1204581783561	61.5080666524365	104.330635234178
355	451.7391	195.802	15	8	354	17.7	14.316	-25.29	29.0608319908429	53.33383771524	60.6640975105027	59.383417319639	95.6010333316022
356	452.066	198.1891	15	8	355	17.75	6.53799999999933	47.7420000000001	48.1875918468645	40.1045684084621	49.3045159586189	57.9325024441434	84.2587700005584
357	452.0594	194.6889	15	8	356	17.8	-0.131999999999834	-70.0040000000001	70.0041244499209	44.1272855770946	38.4088704186757	54.4845257884425	74.5815546805733
358	450.2282	193.961	15	8	357	17.85	-36.6239999999993	-14.5579999999995	39.4113275594713	41.6034433721893	29.5310998433664	55.1219001647342	69.7073342957362
359	450.5289	195.6328	15	8	358	17.9	6.01400000000012	33.4359999999998	33.9725520383734	36.7365744848051	28.8000462871502	53.0603499662424	66.5964066196925
360	449.7283	195.8195	15	8	359	17.95	-16.0120000000006	3.73400000000004	16.4416209663166	23.4839031221114	30.182084758849	55.5047774323334	64.1566358077885
361	448.605	196.2203	15	8	360	18	-22.4659999999994	8.01600000000008	23.8532474099435	18.9576312782706	33.4483711969981	53.0502932638298	61.2967326429369
362	448.706119780702	196.0629527845	15	8	361	18.05	2.02239561403985	-3.14694431000021	3.74076763645248	13.4728069972058	29.5096268955499	48.1499721654023	61.5036048544833
363	449.436217464486	195.649581624543	15	8	362	18.1	14.6019536756796	-8.2674231991399	16.7799683402672	18.7607261455086	39.8538027340995	43.9683442018823	58.8663814283923
364	449.693281416028	195.852369652314	15	8	363	18.15	5.14127903084045	4.05576055541985	6.54843063304936	30.1601679091911	41.0002417541289	43.8678722545195	54.9770535974055
365	448.3753	197.5435	15	8	364	18.2	-26.3596283205607	33.82260695372	42.8812167078306	35.5353506689884	50.3454573541641	43.1470226287116	54.2957056511118
366	445.454979765586	200.338803276803	15	8	365	18.25	-58.4064046882793	55.9060655360599	80.8504562283558	60.7499741899283	56.7960705690407	41.9079919763561	53.3839715603166
367	445.2039	198.8287	15	8	366	18.3	-5.02159531172083	-30.2020655360599	30.616681435439	68.5276765110519	57.891073912129	39.296279721887	51.6320779676726
368	448.816	192.6667	15	8	367	18.35	72.242	-123.24	142.853085944967	81.9301885628196	58.4055885603983	37.9718239705237	49.7982619462368
369	447.8643	194.7296	15	8	368	18.4	-19.0339999999992	41.2580000000003	45.4369422386673	83.4319732288903	58.9356982218887	38.4299457768581	53.3405832743489
370	449.9528	189.6473	15	8	369	18.45	41.7700000000002	-101.646	109.893776966669	80.2467971552695	56.1119604985741	39.2215968283656	56.4673612893395
371	446.5798	192.5006	15	8	370	18.5	-67.4600000000009	57.0659999999998	88.3593795587096	56.0612029308683	50.3676127557141	41.6075759040041	57.0750983178973
372	447.0203	191.9128	15	8	371	18.55	8.81000000000085	-11.7559999999997	14.6908010673349	49.3437199327256	49.082932548224	47.9265474852848	56.3405649508178
373	446.6196	192.9332	15	8	372	18.6	-8.01400000000058	20.4079999999999	21.9251148229606	30.2937324343287	36.0898452069479	48.0687314162577	55.3903641539745
374	447.1214	192.6182	15	8	373	18.65	10.0360000000001	-6.29999999999995	11.8495272479538	17.3032522825378	35.8596497995873	48.4460405423746	57.0114164995511
375	446.794846059342	191.962862216684	15	8	374	18.7	-6.53107881316032	-13.1067556663203	14.6438394746846	17.9190679411785	28.097736302567	49.2079939825846	57.166339756428
376	445.710781611744	191.521816964148	15	8	375	18.75	-21.6812889519599	-8.82090505071972	23.4069787997553	16.1184874830276	26.4190812389674	48.8354406764897	59.1471519301192
377	444.899501358274	191.159538229539	15	8	376	18.8	-16.2256050693998	-7.24557469217984	17.7698793605384	22.3755796664491	37.9620210584405	48.7796301469028	59.0039682583578
378	445.3913	190.7405	15	8	377	18.85	9.83597283452013	-8.38076459078025	12.9222125322057	25.9017401708053	37.7318742721171	44.4746237277394	61.3078151800538
379	447.1712	189.5225	15	8	378	18.9	35.598	-24.3599999999998	43.1349881650614	35.5349101953969	37.9563828628604	53.6208165824552	62.5568059476688
380	446.936	187.926	15	8	379	18.95	-4.70400000000041	-31.9300000000004	32.2746419964657	58.0049741757026	42.304027466595	57.4299451463457	64.2789131709724
381	445.3504	191.1342	15	8	380	19	-31.712	64.1640000000001	71.5728289227135	59.3452610612067	47.3032685972653	61.0999033719649	66.5356643298737
382	446.6396	184.7572	15	8	381	19.05	25.7839999999999	-127.54	130.120199262067	53.5371860592717	48.4763277455815	64.5311577362333	67.975439018165
383	446.6058	185.7378	15	8	382	19.1	-0.675999999999704	19.6119999999996	19.6236469597265	58.7063147623847	52.8594022485308	66.8123841060667	68.4943394317334
384	446.0217	185.3435	15	8	383	19.15	-11.6819999999996	-7.88599999999974	14.0946131553862	59.0716269991337	71.3819833653232	70.1549607445827	68.5242458084006
385	443.2341	184.5224	15	8	384	19.2	-55.752	-16.422	58.120285512031	38.9476813154604	86.7621539901243	71.1856568841444	68.9492531666144
386	444.2585	188.0465	15	8	385	19.25	20.4880000000003	70.4820000000001	73.3993901064581	46.3735434358548	95.7807255049624	76.3863118838823	67.0351248737764
387	445.5599	187.3522	15	8	386	19.3	26.028	-13.886	29.5004708437001	89.2267806713746	91.100294414026	78.7116567948286	67.3125294623202
388	444.6181	190.029	15	8	387	19.35	-18.836	53.5359999999997	56.7529575616987	114.817993217864	95.8928939400163	84.6438063895839	65.6664762708253
389	443.5313	201.3952	15	8	388	19.4	-21.7360000000008	227.324	228.360799332985	132.489824010791	102.353538626305	86.6836661184796	65.1728754141305
390	439.9363	209.9764	15	8	389	19.45	-71.8999999999994	171.624	186.076348244478	143.252907512592	100.067286301694	89.3362295135792	63.244306346823
391	439.5141	218.0533	15	8	390	19.5	-8.44400000000064	161.538	161.758544071094	145.412244444178	105.469355170499	91.4637527557434	62.0513602737136
392	438.1373	221.985	15	8	391	19.55	-27.5360000000001	78.6340000000001	83.3158883527027	115.480296581236	108.946985844076	88.0243305510452	61.7895914318577
393	438.2768	225.3596	15	8	392	19.6	2.78999999999996	67.4919999999997	67.5496422196296	85.3165793855236	116.428210530637	88.9199474472092	62.0640083017082
394	437.5774	229.232	15	8	393	19.65	-13.9879999999994	77.448	78.7010600182741	78.4488863302076	101.985348871636	88.6024510744267	62.4924931607116
395	438.9359	230.3555	15	8	394	19.7	27.1699999999998	22.4700000000001	35.2577622659181	74.6410641755601	91.9103050370341	88.6905123506441	62.7468558852025
396	439.0875	236.7247	15	8	395	19.75	3.03199999999947	127.384	127.420078794514	87.4441766170963	87.1467800065244	85.2348090710631	63.443482501571
397	440.5128	239.6052	15	8	396	19.8	28.506000000001	57.6099999999997	64.276777579465	88.4904011620364	84.9483666880643	85.8454287777377	64.8068906319254
398	437.2953	245.3429	15	8	397	19.85	-64.3500000000006	114.754	131.565204427311	98.5040306885445	81.947000954402	86.8583288139112	65.9280379056903
399	437.3668	249.5389	15	8	398	19.9	1.43000000000029	83.9200000000005	83.9321827429746	95.8446736828412	74.8513635225484	76.7249342458057	65.3233223881104
400	436.8711	253.7763	15	8	399	19.95	-9.91399999999999	84.7479999999996	85.3259098984589	95.2556692005686	77.3137383995945	69.0586675473004	65.1832529563666
401	435.7863	259.3784	15	8	400	20	-21.6960000000006	112.042	114.123293765997	76.4498252917078	65.0002629716269	63.0028171754624	64.3856620352105
402	437.0115	262.1896	15	8	401	20.05	24.5040000000006	56.2239999999997	61.3317551681019	61.2123258830604	62.7438717113995	59.0480251274822	62.2178621782782
403	438.886745719998	262.113252816211	15	8	402	20.1	37.5049143999593	-1.52694367577965	37.5359848830063	56.1234461106444	57.2884470971853	57.3156324973497	62.1436537909129
404	438.6961	261.7762	15	8	403	20.15	-3.81291439995948	-6.7410563242197	7.74468569973764	34.1558522604126	51.4645196199755	54.8300255768405	62.9550880205863
405	435.8886	262.8166	15	8	404	20.2	-56.1500000000001	20.8079999999995	59.8815110363791	30.2320742222303	46.2070300575666	54.3080548862605	63.4302420385244
406	435.974234464658	263.013009658511	15	8	405	20.25	1.71268929316057	3.92819317022031	4.28532451483809	38.1270689026628	38.8588543444004	50.5006531192598	63.5940597654741
407	437.1075	264.7639	15	8	406	20.3	22.6653107068398	35.0178068297794	41.7128649771906	41.7167133568907	33.1476835669	50.9021244690221	64.8532374056322
408	436.5725	268.5771	15	8	407	20.35	-10.7000000000005	76.2639999999999	77.0109582851687	36.2906140044889	32.6842640402974	47.2122694217968	64.042923388448
409	436.5833	267.2925	15	8	408	20.4	0.216000000000349	-25.6919999999991	25.692907970877	43.5618564283882	34.8086876311327	43.9629786577413	58.8280300943439
410	436.2858	268.9028	15	8	409	20.45	-5.95000000000027	32.2059999999999	32.7510142743701	36.0632929115697	31.3023713729266	41.030276399154	54.5650301435975
411	434.4214	269.7111	15	8	410	20.5	-37.2879999999998	16.1659999999995	40.6415366343347	27.2414591779319	36.0010432668926	37.3075713146777	52.8334875918238
412	434.57	269.5613	15	8	411	20.55	2.97199999999975	-2.99599999999941	4.22004739309821	27.9006619053746	39.0603772266447	36.4113938055112	51.4613154810575
413	433.1692	270.4239	15	8	412	20.6	-28.0160000000001	17.2519999999997	32.9017896169797	26.3141287413644	37.1360917464083	35.3673601346167	50.9308039505315
414	433.6387	269.0526	15	8	413	20.65	9.38999999999965	-27.4260000000004	28.9889216080905	28.440230105397	36.4614376955071	37.3077249667459	49.7177308846881
415	432.7146	269.8808	15	8	414	20.7	-18.4819999999991	16.5640000000008	24.8183484543188	42.0574615417196	35.8535227407413	38.1699717264046	49.9041507156681
416	434.9615	271.1151	15	8	415	20.75	44.9379999999996	24.6859999999992	51.272043454498	47.0307243148846	35.756288284955	41.9533104598851	47.8527893213073
417	434.9529	267.4998	15	8	416	20.8	-0.172000000000025	-72.3059999999998	72.3062045747111	45.0222134856396	39.6751040441224	43.8610460335267	46.6940503281813
418	434.6628	264.626	15	8	417	20.85	-5.80199999999991	-57.4760000000003	57.7681034828047	45.3929167401182	38.050456228936	41.2275179629849	44.2991693843978
419	434.6569	265.5733	15	8	418	20.9	-0.117999999999938	18.9460000000008	18.9463674618654	43.0723464645129	39.8067623023592	40.931125942882	42.9577294222755
420	434.5093	264.2479	15	8	419	20.95	-2.95200000000023	-26.508	26.6718647267116	37.2927465465252	45.0375720798825	40.0713927398946	44.0319160735009
421	432.8685	263.1335	15	8	420	21	-32.8160000000003	-22.2879999999998	39.6691920764717	29.0701881429873	47.9055776528777	42.6641580081852	44.0896735467405
422	431.9793	261.1536	15	8	421	21.05	-17.7839999999992	-39.5980000000009	43.4082049847726	34.5913111190788	48.6617148404087	43.8746058346328	44.9414327680999
423	432.749	260.8357	15	8	422	21.1	15.394	-6.35800000000017	16.6553114651153	44.6822274196469	45.3189441795614	44.5459754037133	44.4932751092429
424	433.3952	258.5996	15	8	423	21.15	12.9239999999993	-44.7219999999993	46.5519823423226	52.7388088412424	45.4008141902568	44.6054361925356	45.6664111064934
425	430.6176	261.2747	15	8	424	21.2	-55.5520000000001	53.5019999999997	77.1264462295521	60.0306831342921	44.2892627390479	45.5002465450757	45.3800052668057
426	431.3781	257.3501	15	8	425	21.25	15.2100000000007	-78.492	79.9520991844493	61.5677002161355	49.5720277314154	45.2049255233548	48.6968315655662
427	432.0972	253.422	15	8	426	21.3	14.3819999999994	-78.562	79.8675764500212	56.2103172614348	48.0741076251432	42.4859761873404	50.7948417533321
428	430.9813	252.9363	15	8	427	21.35	-22.3180000000002	-9.71400000000017	24.3403968743324	43.896298058449	51.0414945784906	41.3860693469987	51.7615307186417
429	430.0068	252.772	15	8	428	21.4	-19.4899999999996	-3.28599999999994	19.765067568819	46.4052466215884	49.404110082712	41.9524801868098	54.0103972419107
430	430.7466	253.0122	15	8	429	21.45	14.796	4.80400000000031	15.5563502146231	36.1175321159944	45.9629210102688	47.0335557478479	56.3281157636589
431	430.3852	248.4015	15	8	430	21.5	-7.22800000000007	-92.2140000000002	92.4968420001463	40.5152889408456	42.5042733938319	50.8717757788033	57.2466028071711
432	429.4581	247.324	15	8	431	21.55	-18.5419999999999	-21.5499999999997	28.4290039220509	42.5979029039892	36.3102375342722	53.4714717306885	59.6921471188019
433	430.0223	245.0773	15	8	432	21.6	11.2839999999994	-44.9340000000001	46.3291809985887	48.0295439620887	37.453194514436	53.6191900838691	59.1873535742839
434	428.8868	246.071	15	8	433	21.65	-22.7099999999996	19.8739999999998	30.1781373845367	38.6033001660754	38.5041461833628	54.0250972462409	60.0292132672943
435	430.8165	245.1558	15	8	434	21.7	38.5940000000005	-18.304	42.7145555051207	36.50294295255	49.7778487566479	52.5900388072068	61.1677633592116
436	430.1888	242.9761	15	8	435	21.75	-12.5540000000001	-43.5939999999999	45.3656230200798	34.3911000880264	52.1715238261912	55.4403526712473	60.8593010062817
437	431.051	242.731	15	8	436	21.8	17.2439999999995	-4.90200000000016	17.9272178544241	34.4103894627364	58.8688358362337	57.7286374731375	60.0631445276026
438	432.7495	243.2912	15	8	437	21.85	33.9700000000005	11.2040000000002	35.7699666759705	51.5261535512071	56.1968855892475	62.2955434742985	60.521345686455
439	433.3633	244.6749	15	8	438	21.9	12.2759999999994	27.6740000000001	30.2745842580867	65.739747486307	58.6460844097697	67.0896685409395	61.3416019608253
440	438.6246	248.3446	15	8	439	21.95	105.226	73.3940000000001	128.293375947475	81.2347287199174	59.2171566041447	72.5848387874232	61.5465591066299
441	442.1055	253.011	15	8	440	22	69.6180000000004	93.3279999999996	116.433592695579	78.0026710904687	68.3764319486627	71.829047606157	61.5414239035782
442	444.3206	257.2356	15	8	441	22.05	44.3020000000001	84.4919999999996	95.4021240224763	82.8817793568031	79.1470374120028	75.509688402971	61.8684569352201
443	444.0673	258.1828	15	8	442	22.1	-5.06600000000049	18.9440000000002	19.6096785287269	66.9081596570823	87.1378924341609	73.8287317448546	61.8966614009961
444	445.103	260.7125	15	8	443	22.15	20.7140000000004	50.5939999999998	54.6701255897588	71.0131164110184	95.6751908985163	75.452990342053	60.9765224927286
445	444.7195	263.1032	15	8	444	22.2	-7.67000000000053	47.8140000000008	48.4252774488704	77.0593461040883	95.3918288181984	76.8352801733476	60.4344248654761
446	442.8756	269.6982	15	8	445	22.25	-36.8779999999992	131.899999999999	136.95837646526	96.2731137778532	91.4865713861228	76.5136764892086	59.1994264134138
447	442.0639	275.9272	15	8	446	22.3	-16.2340000000006	124.580000000001	125.633272487826	108.46860244023	92.1505409697083	77.6403128678647	59.4616716149841
448	439.561592252105	281.141819268352	15	8	447	22.35	-50.0461549578995	104.292385367039	115.678516897551	123.875497979315	91.4605779004616	79.6566220259112	60.3102596050727
449	437.72	286.6231	15	8	448	22.4	-36.8318450420998	109.625614632961	115.64756890164	111.960026361227	92.2598962743364	80.7307237348409	61.4127741466865
450	438.841244294273	292.795067808951	15	8	449	22.45	22.4248858854594	123.439356179019	125.459755144296	107.241735835328	94.4534037425505	76.0595624654119	61.6384610795583
451	437.9993	296.5714	15	8	450	22.5	-16.8388858854598	75.5266438209799	77.381018374823	86.64804202307	84.6509210297545	72.2110720283532	60.2446950042323
452	432.9308	295.9869	15	8	451	22.55	-101.370000000001	-11.6899999999998	102.041819858331	76.0511901084432	76.1335883237266	70.2654421397518	59.874412970437
453	433.3281	296.4829	15	8	452	22.6	7.94600000000059	9.91999999999962	12.7100478362594	65.0313095057864	72.1753516176616	70.1741327181232	59.6279167192426
454	432.4171	299.4807	15	8	453	22.65	-18.22	59.9560000000008	62.6633093285066	57.3418156982818	65.7862565711654	67.9279477392163	59.9388101729712
455	429.5423	297.4529	15	8	454	22.7	-57.4959999999999	-40.5560000000003	70.360352131012	45.0254408121248	56.7272961126253	68.2788109237454	59.9029116432889
456	429.4227	299.3959	15	8	455	22.75	-2.39199999999983	38.8599999999997	38.9335493373	57.7026612122531	52.9355726705836	62.9585001555803	60.2601584964921
457	431.0337	300.6195	15	8	456	22.8	32.2199999999998	24.4720000000007	40.4599454275462	55.5213230338876	48.3803433097953	61.1947057568308	62.5094456106408
458	431.0051	296.8148	15	8	457	22.85	-0.571999999999662	-76.0940000000005	76.0961498369009	48.4232827194643	48.8876875357848	58.324975735847	62.2111228758622
459	433.0609	298.3866	15	8	458	22.9	41.1159999999995	31.4359999999999	51.7566184366788	48.5293296428854	43.5959992040962	55.7358797524335	63.2382916862775
460	431.9934	299.7651	15	8	459	22.95	-21.3499999999999	27.5700000000006	34.8701505588954	51.7352458074658	42.1042181049403	50.6920833716935	60.3101788483627
461	430.1034	299.1982	15	8	460	23	-37.7999999999997	-11.3380000000006	39.4637839544055	40.0727138593164	41.2660792814061	48.6603424023077	59.5497855224024
462	430.5172	301.9922	15	8	461	23.05	8.27599999999961	55.8800000000008	56.4895262504483	31.6706753743048	46.2558231899349	44.2391375379031	59.0988159838925
463	431.4053	302.0359	15	8	462	23.1	17.7620000000002	0.874000000000024	17.783490096154	35.7851534904164	44.4745998540324	45.4271016936307	59.9411811505142
464	430.9735	302.2618	15	8	463	23.15	-8.63600000000019	4.51799999999935	9.74642601162074	34.0028289199269	45.6855029337016	44.4246300038894	62.7054716972979
465	432.0104	304.8327	15	8	464	23.2	20.7380000000001	51.4179999999999	55.4425411394535	40.7764005724041	44.6568706307617	42.9705431132302	62.6910400003756
466	431.411	303.4276	15	8	465	23.25	-11.9880000000001	-28.1020000000001	30.5521611019582	48.8764858487484	44.3851121340318	44.0066405037757	60.0067837217644
467	433.8385	307.2379	15	8	466	23.3	48.5500000000002	76.2060000000008	90.357384512834	59.7003304930984	40.0979317660108	47.3785783534169	59.7038708323887
468	435.8324	309.3632	15	8	467	23.35	39.8779999999999	42.5059999999996	58.2839164778755	53.528587771107	41.9665158514767	44.7656237258131	58.7450201680716
469	432.7146	308.673	15	8	468	23.4	-62.3559999999998	-13.8040000000001	63.8656492333709	54.7673953481366	45.2532608036827	45.7458596377142	57.152162071438
470	431.5784	308.204	15	8	469	23.45	-22.7240000000006	-9.37999999999988	24.5838275294964	39.4194629596175	43.8368681215201	44.5607952313135	54.3368129732646
471	430.0415	307.1972	15	8	470	23.5	-30.7380000000001	-20.136	36.7461989871062	35.0565458542051	46.7472017261452	46.8884990164516	53.4687591274402
472	429.5139	307.6276	15	8	471	23.55	-10.5520000000001	8.60799999999927	13.6177225702388	30.8061911142669	48.501333516899	47.9321898280333	52.2379311301085
473	428.9663	305.8883	15	8	472	23.6	-10.9519999999998	-34.7859999999991	36.4693309508131	34.1451484719331	45.0566475975938	49.7082295829053	52.4502630526844
474	427.9082	304.0389	15	8	473	23.65	-21.1619999999994	-36.9880000000001	42.6138755336801	38.7270081041538	45.8062163417267	57.4829956553795	51.3660322086564
475	429.9588	303.8047	15	8	474	23.7	41.0119999999995	-4.68399999999974	41.2786143178275	57.5832040741804	44.4647198318654	57.1032690770057	50.3737879748547
476	429.6364	300.8394	15	8	475	23.75	-6.44800000000032	-59.3060000000003	59.6554971482095	55.0567493409825	49.3918858988714	57.0550672879484	50.0254126403505
477	425.1	297.9194	15	8	476	23.8	-90.7279999999992	-58.4000000000003	107.898702420372	60.8062415691866	55.7664478900558	58.2130359079467	49.4633762639228
478	426.2899	297.9876	15	8	477	23.85	23.7979999999993	1.36399999999981	23.8370572848237	54.7842911917976	57.4499433143338	59.1650646002962	47.9815014747748
479	423.2581	299.8689	15	8	478	23.9	-60.6359999999995	37.6260000000002	71.3613366747005	60.0567636935889	69.7127305070763	58.5684443904424	47.0704732643035
480	423.4865	299.3593	15	8	479	23.95	4.5679999999993	-10.1919999999996	11.1688624308828	53.9496917059311	70.3696700324913	57.9815425748356	47.0575263121345
481	423.7038	303.6547	15	8	480	24	4.34600000000046	85.9079999999994	86.017859657166	59.8431372876851	67.3629328497515	58.2771758525728	47.3313675287763
482	426.2319	306.5824	15	8	481	24.05	50.5619999999999	58.5540000000003	77.3633424820827	78.6192194449661	67.9247382989945	60.236724722314	47.9193500234684
483	424.4078	304.6392	15	8	482	24.1	-36.4819999999997	-38.8639999999998	53.3042851935936	85.955048873185	73.2734816029986	59.4734244117381	48.1863881588214
484	431.2104	309.3282	15	8	483	24.15	136.052	93.7799999999993	165.241747461106	74.6691020059141	71.3306724391581	58.3074344134234	48.8890641888408
485	432.7153	311.188	15	8	484	24.2	30.0980000000004	37.1960000000001	47.8480095719773	81.8997848920578	71.4983653178058	57.7770328364792	48.3793013678744
486	432.4334	312.6403	15	8	485	24.25	-5.63800000000015	29.0460000000007	29.5881253208115	86.703825918312	67.1624658062743	56.0441847769253	48.6512282863245
487	426.7687	312.9957	15	8	486	24.3	-113.294	7.10799999999949	113.516756912801	64.0421254333502	64.7070015545723	51.5481741744288	47.326955379684
488	423.3302	311.2281	15	8	487	24.35	-68.7700000000007	-35.3520000000003	77.3244903248648	57.0416817624266	61.4969055091424	51.1973792237366	46.1481790263703
489	420.9076	312.1628	15	8	488	24.4	-48.4519999999998	18.6940000000004	51.9332450362963	59.6558296066344	46.9021383197705	48.3950868908928	45.8923438758474
490	421.0054	311.528	15	8	489	24.45	1.95600000000013	-12.6959999999997	12.8457912173596	47.5142182170869	45.1843956404671	49.5542573929556	46.5137666360969
491	419.6734	313.1939	15	8	490	24.5	-26.6399999999999	33.3179999999993	42.6588645418505	36.2899850999729	44.7254367040991	47.7742360411011	45.8306886012326
492	417.0637	312.7922	15	8	491	24.55	-52.1940000000006	-8.03400000000011	52.8086999650632	29.7621512061908	35.171610049863	47.9065102189036	46.2697015125113
493	417.0119	313.8511	15	8	492	24.6	-1.03599999999915	21.1779999999999	21.2033247392949	33.3271095185076	29.1212768444746	46.6645467347375	46.0415710217955
494	417.0092	312.8864	15	8	493	24.65	-0.0540000000000873	-19.2939999999999	19.2940755673858	29.7950438015638	25.4595013426275	40.295132722302	45.6791540606156
495	415.8823	313.9265	15	8	494	24.7	-22.5380000000007	20.8019999999999	30.6705827789435	22.8290018826392	27.6101494681053	39.6553336587431	44.9880356807994
496	414.6565	314.1709	15	8	495	24.75	-24.5159999999998	4.88800000000083	24.9985359571316	21.9525685889763	28.386006275928	40.2473892847006	43.8845933416364
497	414.2417	313.3734	15	8	496	24.8	-8.29600000000028	-15.9500000000003	17.9784903704403	21.1568514790643	31.1060188832348	36.4408748514213	41.5016739968271
498	413.671155006367	313.991345648244	15	8	497	24.85	-11.4108998726601	12.3589129648803	16.8211582709801	21.893189417703	31.8321879603325	33.1312934524444	41.6017972199036
499	412.9329	313.7879	15	8	498	24.9	-14.7651001273391	-4.06891296488084	15.3154900178259	26.9769687502921	33.6881271248336	33.2162433612524	40.0549771774482
500	412.9919	312.0713	15	8	499	24.95	1.17999999999938	-34.3319999999994	34.3522724721373	39.3830358838305	34.1262716770191	35.0459906973582	40.3074999161284
501	413.9702	314.3946	15	8	500	25	19.5659999999998	46.4660000000003	50.4174326200772	41.7118073316888	35.7693418653021	33.3842013498924	38.4664964889292
502	410.0583	313.5576	15	8	501	25.05	-78.2380000000001	-16.7400000000009	80.0088260381318	46.2194027706029	37.7101396529795	32.3026783027085	36.9365960320411
503	410.7664	314.7922	15	8	502	25.1	14.162	24.692	28.4650155102716	46.3593539363352	37.1413100604142	32.609717631853	36.679430886922
504	409.361	313.5245	15	8	503	25.15	-28.1079999999997	-25.3539999999998	37.8534672123965	44.561714980312	40.9729853798772	33.0508737078077	32.7762382482304
505	409.5384	315.2681	15	8	504	25.2	3.54800000000068	34.8720000000003	35.0520283007992	36.0372434221286	42.4818319266111	32.1990385251195	33.0085136693816
506	409.401	313.2012	15	8	505	25.25	-2.74800000000027	-41.3380000000006	41.429237839961	32.5708127891397	38.3823964238568	31.7250019063476	32.7710181876372
507	411.2701	313.2301	15	8	506	25.3	37.3820000000001	0.578000000000429	37.3864682472149	35.7265679891515	33.4993377221823	31.4551738192254	31.31561465352
508	411.3301	313.7835	15	8	507	25.35	1.20000000000005	11.0680000000002	11.1328623453272	38.6043099168869	33.3872473033734	32.0062152160706	31.1886039318575
509	409.0758	312.3312	15	8	508	25.4	-45.086	-29.0459999999996	53.6322432124555	32.2030778674017	32.4136202907819	31.7148674640036	32.3628315474161
510	411.5297	312.0323	15	8	509	25.45	49.0779999999995	-5.97800000000007	49.4407379394761	30.9614320222359	30.2718053732199	31.0607424393013	34.7756938051954
511	411.093603376578	311.853958436344	15	8	510	25.5	-8.72193246843949	-3.56683127312067	9.42307759253475	34.2036818176071	27.6806619473931	29.1587569367572	35.489616284259
512	409.5448	312.0312	15	8	511	25.55	-30.9760675315601	3.54483127312051	31.1782390213859	29.1006725924122	25.2002079854713	25.9666818451786	37.8634155870027
513	410.6613	312.8203	15	8	512	25.6	22.3299999999995	15.7819999999992	27.3441113221833	21.9393008295528	26.8711203717269	26.6943150391065	40.6454805579143
514	412.0646	312.7355	15	8	513	25.65	28.066	-1.69599999999946	28.1171970864807	23.1582460273844	22.45674954813	25.2573437741588	42.4492035847429
515	412.501	313.2592	15	8	514	25.7	8.72799999999984	10.4740000000004	13.6338791251795	19.4389839487067	19.6396529519915	26.3616936800202	43.1581594015806
516	413.0671	313.7898	15	8	515	25.75	11.3220000000001	10.6119999999999	15.5178035816929	19.5385589258468	19.9351174496576	25.2946470905738	43.4340684536932
517	413.4697	313.3064	15	8	516	25.8	8.05200000000013	-9.66800000000035	12.5819286279969	15.8128265038479	18.434025968175	26.1903544556186	43.6073165994723
518	413.6329	311.9239	15	8	517	25.85	3.26400000000035	-27.6499999999999	27.8419862078839	17.3400050744303	20.0013827748395	29.2459144112705	43.8503149262389
519	414.0436	311.6864	15	8	518	25.9	8.2140000000004	-4.75000000000023	9.48853497648655	16.7119888719309	18.1010672575357	31.5094197335797	44.3487657231661
520	415.0964	311.8368	15	8	519	25.95	21.0559999999998	3.00799999999981	21.2697719780911	17.4290679876433	22.4515819868205	34.5053969130326	44.7059673354727
521	415.6366	311.5348	15	8	520	26	10.8039999999994	-6.03999999999928	12.3777225691958	20.4642066238322	22.9086322337545	37.5950312186255	45.1488310797732
522	415.7313	312.3376	15	8	521	26.05	1.89399999999978	16.0559999999998	16.1673242065591	20.3893080112235	27.180500925766	43.4241528712968	45.5264049873341
523	417.7337	311.5523	15	8	522	26.1	40.0480000000005	-15.7060000000001	43.0176793888285	27.5631588992107	31.620708450814	48.6812434839757	NA
524	417.8043	312.0025	15	8	523	26.15	1.41200000000026	9.00399999999991	9.11404191344318	29.1052755955782	40.5620899190294	51.847533461678	NA
525	420.6601	311.9214	15	8	524	26.2	57.1159999999998	-1.62199999999984	57.1390264180269	36.9319338638886	49.3711408740736	54.1172802780417	NA
526	420.9174	312.8923	15	8	525	26.25	5.14599999999973	19.4179999999994	20.0883060510332	42.7772102777959	55.2549449875933	55.1431350010388	NA
527	423.3262	314.2499	15	8	526	26.3	48.1759999999997	27.152000000001	55.3006155481114	60.7348718268353	68.4142797744186	55.7594593797193	NA
528	424.3462	317.7151	15	8	527	26.35	20.4000000000008	69.3039999999996	72.2440614583647	71.1791228489366	77.361104193112	55.6944146364073	NA
529	426.7048	322.0615	15	8	528	26.4	47.1719999999993	86.9280000000003	98.9023496586405	81.4046143796085	85.5939996658203	56.9826639823286	NA
530	431.2983	325.0278	15	8	529	26.45	91.8700000000001	59.3259999999998	109.360281528533	99.8966256849485	85.7829785692628	58.3511922316441	NA
531	432.0548	328.5073	15	8	530	26.5	15.1300000000003	69.5899999999995	71.215763704393	111.944998108428	87.3776377683231	61.1389052227891	NA
532	434.9531	335.3031	15	8	531	26.55	57.9660000000001	135.916	147.760672074811	110.453127504805	84.3384178336725	65.0861281294897	NA
533	437.873611228151	341.248847558596	15	8	532	26.6	58.4102245630197	118.914951171921	132.485923575762	100.386834289589	79.7681208220005	NA	NA
534	439.800176683905	345.395279715426	15	8	533	26.65	38.5313091150806	82.9286431365995	91.4429966405266	93.3506611570377	73.4032380456278	NA	NA
535	440.855458828608	348.151614642348	15	8	534	26.7	21.1056428940594	55.1266985384405	59.0288154524522	68.7802099823966	67.3312435892146	NA	NA
536	441.162120123603	349.927070511225	15	8	535	26.75	6.13322589990048	35.5091173775395	36.0348980416358	47.5912435355729	67.0228654579848	NA	NA
537	440.842823030234	351.130865493914	15	8	536	26.8	-6.38594186738032	24.0758996537795	24.9084162016059	36.3533485864502	61.7579764845607	NA	NA
538	440.020230009846	352.172217762276	15	8	537	26.85	-16.4518604077603	20.8270453672401	26.5410913416443	34.2756528888401	NA	NA	NA
539	438.817003523781	353.460345488171	15	8	538	26.9	-24.0645297212996	25.7625545179008	35.2535218949131	40.6950697589319	NA	NA	NA
540	437.355806033385	355.404466843459	15	8	539	26.95	-29.2239498079198	38.8824271057592	48.6403369644012	54.7357429867249	NA	NA	NA
541	435.7593	358.4138	15	8	540	27	-31.9301206677005	60.1866631308201	68.1319823920949	NA	NA	NA	NA
542	434.1397	362.8851	15	8	541	27.05	-32.3919999999998	89.4260000000008	95.1117823405709	NA	NA	NA	NA
543	NA	NA	15	8	542	27.1	NA	NA	NA	NA	NA	NA	NA
544	NA	NA	15	8	543	27.15	NA	NA	NA	NA	NA	NA	NA
545	NA	NA	15	8	544	27.2	NA	NA	NA	NA	NA	NA	NA
546	NA	NA	15	8	545	27.25	NA	NA	NA	NA	NA	NA	NA
547	NA	NA	15	8	546	27.3	NA	NA	NA	NA	NA	NA	NA
548	NA	NA	15	8	547	27.35	NA	NA	NA	NA	NA	NA	NA
549	NA	NA	15	8	548	27.4	NA	NA	NA	NA	NA	NA	NA
550	NA	NA	15	8	549	27.45	NA	NA	NA	NA	NA	NA	NA
551	NA	NA	15	8	550	27.5	NA	NA	NA	NA	NA	NA	NA
552	NA	NA	15	8	551	27.55	NA	NA	NA	NA	NA	NA	NA
553	NA	NA	15	8	552	27.6	NA	NA	NA	NA	NA	NA	NA
554	NA	NA	15	8	553	27.65	NA	NA	NA	NA	NA	NA	NA
555	NA	NA	15	8	554	27.7	NA	NA	NA	NA	NA	NA	NA
556	NA	NA	15	8	555	27.75	NA	NA	NA	NA	NA	NA	NA
557	NA	NA	15	8	556	27.8	NA	NA	NA	NA	NA	NA	NA
558	NA	NA	15	8	557	27.85	NA	NA	NA	NA	NA	NA	NA
559	NA	NA	15	8	558	27.9	NA	NA	NA	NA	NA	NA	NA
560	NA	NA	15	8	559	27.95	NA	NA	NA	NA	NA	NA	NA
561	NA	NA	15	8	560	28	NA	NA	NA	NA	NA	NA	NA
562	NA	NA	15	8	561	28.05	NA	NA	NA	NA	NA	NA	NA
563	NA	NA	15	8	562	28.1	NA	NA	NA	NA	NA	NA	NA
564	NA	NA	15	8	563	28.15	NA	NA	NA	NA	NA	NA	NA
565	NA	NA	15	8	564	28.2	NA	NA	NA	NA	NA	NA	NA
566	NA	NA	15	8	565	28.25	NA	NA	NA	NA	NA	NA	NA
567	NA	NA	15	8	566	28.3	NA	NA	NA	NA	NA	NA	NA
568	NA	NA	15	8	567	28.35	NA	NA	NA	NA	NA	NA	NA
569	NA	NA	15	8	568	28.4	NA	NA	NA	NA	NA	NA	NA
570	NA	NA	15	8	569	28.45	NA	NA	NA	NA	NA	NA	NA
571	NA	NA	15	8	570	28.5	NA	NA	NA	NA	NA	NA	NA
572	NA	NA	15	8	571	28.55	NA	NA	NA	NA	NA	NA	NA
573	NA	NA	15	8	572	28.6	NA	NA	NA	NA	NA	NA	NA
574	NA	NA	15	8	573	28.65	NA	NA	NA	NA	NA	NA	NA
575	NA	NA	15	8	574	28.7	NA	NA	NA	NA	NA	NA	NA
576	NA	NA	15	8	575	28.75	NA	NA	NA	NA	NA	NA	NA
577	NA	NA	15	8	576	28.8	NA	NA	NA	NA	NA	NA	NA
578	NA	NA	15	8	577	28.85	NA	NA	NA	NA	NA	NA	NA
579	NA	NA	15	8	578	28.9	NA	NA	NA	NA	NA	NA	NA
580	NA	NA	15	8	579	28.95	NA	NA	NA	NA	NA	NA	NA
581	NA	NA	15	8	580	29	NA	NA	NA	NA	NA	NA	NA
582	NA	NA	15	8	581	29.05	NA	NA	NA	NA	NA	NA	NA
583	NA	NA	15	8	582	29.1	NA	NA	NA	NA	NA	NA	NA
584	NA	NA	15	8	583	29.15	NA	NA	NA	NA	NA	NA	NA
585	NA	NA	15	8	584	29.2	NA	NA	NA	NA	NA	NA	NA
586	NA	NA	15	8	585	29.25	NA	NA	NA	NA	NA	NA	NA
587	NA	NA	15	8	586	29.3	NA	NA	NA	NA	NA	NA	NA
588	NA	NA	15	8	587	29.35	NA	NA	NA	NA	NA	NA	NA
589	NA	NA	15	8	588	29.4	NA	NA	NA	NA	NA	NA	NA
590	NA	NA	15	8	589	29.45	NA	NA	NA	NA	NA	NA	NA
591	NA	NA	15	8	590	29.5	NA	NA	NA	NA	NA	NA	NA
592	NA	NA	15	8	591	29.55	NA	NA	NA	NA	NA	NA	NA
593	NA	NA	15	8	592	29.6	NA	NA	NA	NA	NA	NA	NA
594	NA	NA	15	8	593	29.65	NA	NA	NA	NA	NA	NA	NA
595	NA	NA	15	8	594	29.7	NA	NA	NA	NA	NA	NA	NA
596	NA	NA	15	8	595	29.75	NA	NA	NA	NA	NA	NA	NA
597	NA	NA	15	8	596	29.8	NA	NA	NA	NA	NA	NA	NA
598	NA	NA	15	8	597	29.85	NA	NA	NA	NA	NA	NA	NA
599	NA	NA	15	8	598	29.9	NA	NA	NA	NA	NA	NA	NA
600	NA	NA	15	8	599	29.95	NA	NA	NA	NA	NA	NA	NA
601	NA	NA	15	8	600	30	NA	NA	NA	NA	NA	NA	NA
