# Supplementary material for: An automated feeding system for the African killifish reveals the impact of diet on lifespan and allows scalable assessment of associative learning
Source: eLife. 2022 Nov 10;11:e69008. doi: 10.7554/eLife.69008 (PMC9788828; doi:10.7554/eLife.69008)
Supplement: Figure 6—source data 3. [file elife-69008-fig6-data3.zip › Filtered and Interpolated Trajectories with Kinematics/t26_REC002 DLC_likelihood-euclidean-filtered_splines-interpolated_kinematics_02_resnet50_TrainAllTheThingsJun28shuffle1_1030000.csv]

	x2	y2	fishnum	recording_num	bodyparts_coords	seconds	velocity_x	velocity_y	velocity_xy	velocity_xy_5frame	velocity_xy_10frame	velocity_xy_20frame	velocity_xy_40frame
1	73.62108	219.6774	26	2	0	0	0	0	0	NA	NA	NA	NA
2	75.13609	216.8866	26	2	1	0.05	30.3001999999998	-55.8160000000004	63.5100620062682	NA	NA	NA	NA
3	74.76688	219.2277	26	2	2	0.1	-7.38419999999991	46.8220000000002	47.4006971851683	38.6421393873602	NA	NA	NA
4	75.68701	217.7048	26	2	3	0.15	18.4026	-30.4579999999999	35.5857478600632	44.0585974520368	NA	NA	NA
5	73.41805	218.2592	26	2	4	0.2	-45.3792000000001	11.0879999999997	46.7141898853015	36.2375799206842	75.7903929116752	NA	NA
6	73.41178	216.9051	26	2	5	0.25	-0.125400000000013	-27.0819999999998	27.0822903233827	62.4891314500965	98.2553701942009	NA	NA
7	74.52893	217.396	26	2	6	0.3	22.3430000000002	9.81799999999964	24.4049743495051	87.462385446986	102.527368174859	NA	NA
8	69.33367	210.1292	26	2	7	0.35	-103.9052	-145.336	178.65845483223	112.93864643599	109.826152486872	NA	NA
9	70.5256967861102	202.19565115871	26	2	8	0.4	23.8405357222041	-158.6709768258	160.452017844511	152.452142936365	115.603018762883	NA	NA
10	71.69005	193.5691	26	2	9	0.45	23.2870642777959	-172.5310231742	174.095494830322	168.817156429034	121.534592572691	95.2326962610915	NA
11	66.71736	183.4973	26	2	10	0.5	-99.4538	-201.436	224.649772825258	157.163173523648	128.006503460876	98.0468041623632	NA
12	67.65269	178.2688	26	2	11	0.55	18.7066000000002	-104.57	106.230041812851	143.74365207878	135.308838047982	96.8752145838616	NA
13	63.68558	173.7416	26	2	12	0.6	-79.3422000000001	-90.5439999999999	120.388540305296	130.130538709391	131.593826942434	94.9709916331027	NA
14	62.57224	169.2086	26	2	13	0.65	-22.2668	-90.6600000000003	93.354410620174	103.560863985388	125.531052055286	94.621807830788	NA
15	58.57072	165.731	26	2	14	0.7	-80.0304	-69.5519999999999	106.029927983376	101.80051966693	114.674999610508	93.2272314461307	NA
16	54.02473	165.0964	26	2	15	0.75	-90.9198000000001	-12.6920000000001	91.801399205241	106.024480361221	97.8382381305255	93.8561250136566	NA
17	49.33768	163.7689	26	2	16	0.8	-93.741	-26.5499999999997	97.42832022056	107.318452031792	91.2230609928639	93.7358309743841	NA
18	42.78099	161.1097	26	2	17	0.85	-131.1338	-53.184	141.508343776754	99.2194605116246	80.1158307793334	88.0130543916881	NA
19	37.93899	159.8984	26	2	18	0.9	-96.8400000000001	-24.2259999999999	99.8242689730309	92.1156122756633	73.6405968986929	145.925264883013	NA
20	35.07675	158.3032	26	2	19	0.95	-57.2448	-31.9040000000001	65.534970382537	80.6456023187983	64.9198703195708	210.345527918593	194.863272083817
21	32.95255	156.4574	26	2	20	1	-42.4839999999999	-36.9159999999999	56.2821580254345	54.2071811974458	59.7057465664369	213.180943712051	197.705029280078
22	34.32378	154.9961	26	2	21	1.05	27.4245999999999	-29.2259999999999	40.078270436235	39.9627417655934	52.1628239007863	237.726447238029	200.518792732523
23	34.40599	154.5376	26	2	22	1.1	1.64420000000007	-9.1700000000003	9.31623816999146	30.6202801275171	44.4322818409419	264.450923669133	201.614042000365
24	32.9795	154.436	26	2	23	1.15	-28.5298	-2.03199999999981	28.602071813769	27.2958808572105	166.31947771074	286.739068535221	201.864710989369
25	33.8892	154.6772	26	2	24	1.2	18.194	4.82399999999984	18.8226621921555	23.6800454827743	306.016056226677	300.612606205043	201.91970203092
26	33.4151	152.7517	26	2	25	1.25	-9.482	-38.51	39.6601616739014	34.657382484438	328.523649293576	305.48711973369	202.577075952224
27	33.16481	151.6806	26	2	26	1.3	-5.00579999999999	-21.422	21.999093564054	292.676213655887	384.229833483194	303.996756044588	202.965633151542
28	35.26385	149.2518	26	2	27	1.35	41.9807999999999	-48.5759999999999	64.2029231783101	581.411832325838	448.786016558933	299.211701800548	201.168635692934
29	67.118020638476	91.5221614672736	26	2	28	1.4	637.08341276952	-1154.59277065453	1318.69622767101	629.751417729942	499.837540171749	295.071764980294	197.89339853554
30	104.5038	28.67652	26	2	29	1.45	747.71558723048	-1256.91282934547	1462.50075554191	744.779621483614	536.305342090516	294.493847906543	194.020173968535
31	116.891580054997	22.009523637809	26	2	30	1.5	247.75560109994	-133.33992724382	281.358088694425	862.914650633427	551.268492900944	297.363254397793	189.726708166779
32	111.2388	51.32653	26	2	31	1.55	-113.05560109994	586.34012724382	597.140112332414	706.998866687612	555.83068818839	304.162370881184	188.46773006292
33	101.512942263986	82.5926603042755	26	2	32	1.6	-194.51715472028	625.32260608551	654.878068927375	491.198851855193	553.991121760154	308.257092367628	185.81790412801
34	92.2346149796033	107.90138058228	26	2	33	1.65	-185.566545687654	506.17440556009	539.117307941935	472.785568071945	423.824052249848	309.107614147951	183.909821186937
35	85.5627077054192	125.878243069145	26	2	34	1.7	-133.438145483682	359.5372497373	383.50068137982	366.881754893166	282.971639586408	310.612172615709	182.551272857729
36	83.65611	135.1488	26	2	35	1.75	-38.131954108384	185.4111386171	189.291669778185	245.06759288688	266.202859502009	311.298026890792	181.259747463999
37	86.75355	136.5043	26	2	36	1.8	61.9488000000001	27.1100000000001	67.6210464385166	140.649237812084	224.094908279173	312.1954353287	179.412532470338
38	88.95622	137.132	26	2	37	1.85	44.0534	12.5540000000001	45.8072588959435	74.7444273176222	167.728168176323	314.324216994179	176.59810392196
39	88.8636801467893	137.978231808445	26	2	38	1.9	-1.85079706421391	16.9246361689	17.0255325679563	59.6201509320716	118.377688124152	249.861532188067	175.536491372134
40	87.60296	140.3645	26	2	39	1.95	-25.2144029357862	47.7253638310998	53.9766289075099	81.3080616651793	84.9190031409027	177.694820018477	174.516833384379
41	87.45936	146.0462	26	2	40	2	-2.87199999999984	113.634	113.670287850432	90.3887434657669	71.3275608806395	166.272472621507	173.4837693066
42	91.59911	153.8151	26	2	41	2.05	82.7949999999998	155.378	176.060600104055	96.1061384362205	68.5601824690095	139.209012887811	172.910953504471
43	94.60903	157.2413	26	2	42	2.1	60.1984000000002	68.5239999999999	91.2106678988812	95.0935789641833	74.6573122282053	107.184884586887	173.904904026139
44	95.1718	159.4514	26	2	43	2.15	11.2554	44.2020000000002	45.6125074202243	83.0349708292073	75.8990121262862	81.0805738386527	173.959391588138
45	95.92784	161.7773	26	2	44	2.2	15.1208	46.5179999999998	48.9138315473239	55.8123032728396	72.4180004505453	64.4899395104139	174.133577117472
46	98.02985	163.4218	26	2	45	2.25	42.0401999999999	32.8899999999999	53.377247175552	58.9258809906438	66.3420857410065	57.0323751943079	174.289072941579
47	97.06561	161.6726	26	2	46	2.3	-19.2847999999998	-34.984	39.9472623222167	55.6918858163518	54.3231174964484	54.8283088960884	174.106489675647
48	101.1589	165.1003	26	2	47	2.35	81.8657999999999	68.5540000000003	106.778556487902	49.7424219369074	46.6416009974497	53.9845060433718	173.516914922135
49	102.1624	164.0232	26	2	48	2.4	20.0700000000001	-21.542	29.4425315487647	49.6492006528056	43.7834595531531	56.001217763974	142.060388131033
50	103.099	164.2261	26	2	49	2.45	18.732	4.05799999999999	19.1665121501018	52.8339317200571	44.060875879925	54.5398188622145	105.595731352109
51	103.786	161.6713	26	2	50	2.5	13.74	-51.096	52.9111407550433	34.3573210042557	42.7371895079764	49.604284215408	98.913769035172
52	106.3166	162.8545	26	2	51	2.55	50.6119999999999	23.664	55.870917658474	31.8750332899543	41.0964353231674	41.6595361277592	85.066041810644
53	105.7917	163.347	26	2	52	2.6	-10.4979999999998	9.85000000000014	14.3955029088948	38.3793298229427	33.3116998585382	39.5527156846495	69.1549089238802
54	106.4933	163.8296	26	2	53	2.65	14.032	9.65199999999982	17.0310929772577	35.8251783631472	36.1034234016619	38.8111690283245	56.4449706426292
55	108.9562	164.6127	26	2	54	2.7	49.2579999999998	15.6619999999998	51.6879948150436	29.3589389262776	36.6616372738837	37.6549816192338	47.2660758419879
56	109.3926	162.6537	26	2	55	2.75	8.72800000000012	-39.1800000000001	40.1403834560659	32.2660787128208	32.8664826898096	37.2801189923655	43.1407170633541
57	109.2833	161.4818	26	2	56	2.8	-2.18600000000009	-23.4379999999999	23.5397204741262	40.3318135133695	28.99595475907	36.0175440225935	42.1631882375895
58	109.826	160.1409	26	2	57	2.85	10.8539999999999	-26.8180000000001	28.9312018416104	34.9439447248248	32.4638303718493	32.7096128500913	41.8497174180024
59	111.8174	162.2048	26	2	58	2.9	39.8280000000003	41.2780000000004	57.3597669800013	29.9077870164719	33.8388785034959	34.2592440739998	42.4088489906298
60	112.5305	163.2161	26	2	59	2.95	14.2619999999999	20.2260000000001	24.7486508723204	28.6329705918623	31.2490873585426	33.4966426857421	41.6723494224853
61	113.2768	163.2662	26	2	60	3	14.9259999999998	1.00199999999973	14.9595949143015	32.6615820308779	31.8230484767547	31.5550654488365	39.520139811602
62	113.944	162.7263	26	2	61	3.05	13.3440000000002	-10.7979999999998	17.165638351078	27.3459434936223	30.9386527220196	30.9230707334774	36.9019018065532
63	114.6374	165.08	26	2	62	3.1	13.8679999999999	47.0740000000001	49.0742590366885	27.5542299922604	32.1075258416443	31.1249332608738	42.1825025201928
64	116.1547	164.822	26	2	63	3.15	30.3460000000001	-5.1600000000002	30.7815742937233	33.7383099370374	32.4150647463377	31.8093674466057	55.1218506852623
65	117.1265	165.6696	26	2	64	3.2	19.4359999999998	16.952	25.7900833655107	33.2443348521769	30.3316480976004	30.042212173562	68.8717450879352
66	119.1464	166.757	26	2	65	3.25	40.3980000000001	21.748	45.8799946381864	31.5534696524107	30.2436482078635	29.2490589324002	77.733704395103
67	119.3695	166.0569	26	2	66	3.3	4.46200000000005	-14.0019999999998	14.6957629267757	37.4841859990531	32.8501867078849	29.4980675790907	79.0454408365717
68	120.1409	164.1781	26	2	67	3.35	15.428	-37.5760000000002	40.6199330378574	33.1090662029405	29.7860361498983	29.714928792633	76.887115191052
69	120.1874	167.1995	26	2	68	3.4	0.929999999999893	60.428	60.4351560269352	26.7489864786896	29.7798563897156	28.8164802172856	77.1925604884589
70	120.0815	167.3641	26	2	69	3.45	-2.11799999999982	3.29200000000014	3.91448438494781	32.4560385635929	28.8353369885813	28.804879982756	77.9045306468191
71	120.5081	167.9241	26	2	70	3.5	8.53199999999987	11.2	14.0795960169317	28.0186026473858	26.6750693880457	29.435995407796	77.4158358294327
72	121.3229	169.9262	26	2	71	3.55	16.2960000000001	40.0419999999997	43.2310233512923	22.075526780378	28.0574824361617	32.1442674853472	76.2372435622108
73	122.1385	169.497	26	2	72	3.6	16.3119999999998	-8.58399999999961	18.4327534568221	24.5616077742221	27.3223317436216	44.8122893557361	77.3390275923459
74	121.0566	170.5873	26	2	73	3.65	-21.6379999999998	21.8059999999997	30.7197766918964	26.6011522974019	25.2178956882336	71.4325323422	89.6871128915514
75	121.5932	169.9709	26	2	74	3.7	10.7319999999999	-12.328	16.3448893541681	23.6589263087305	27.2781118679115	100.088508556637	106.916175648949
76	121.7437	171.1754	26	2	75	3.75	3.01000000000016	24.0899999999999	24.2773186328309	26.6260608398575	28.6283426077285	118.18728979784	120.035191742136
77	121.3265	172.539	26	2	76	3.8	-8.34400000000016	27.2719999999998	28.5198934079353	28.3602645960891	31.4383482628094	122.07333765055	119.876702365523
78	121.2053	170.88	26	2	77	3.85	-2.42400000000004	-33.1799999999998	33.2684261124567	29.9946159616009	59.838542561574	121.064617532013	139.287044700531
79	121.9897	172.6866	26	2	78	3.9	15.6880000000001	36.1320000000001	39.3907954730545	30.655532918055	113.085208294685	120.125876902918	162.941901328187
80	123.1778	172.9884	26	2	79	3.95	23.7620000000001	6.03600000000029	24.5166461817274	39.2177702168883	171.341680124692	122.312418607896	176.013606533278
81	124.1588	173.9577	26	2	80	4	19.6199999999999	19.3859999999995	27.5819034151013	93.0510242832906	209.699510207635	123.276606210029	176.483050915645
82	126.6006	176.5573	26	2	81	4.05	48.836	51.9920000000002	71.3310799021017	197.81015199328	216.089192864938	121.551416390944	190.458972014143
83	130.93546999499	162.070210362665	26	2	82	4.1	86.6973998998	-289.7417927467	302.434696444468	312.688744287783	214.806903320404	123.553121923818	213.797204664496
84	136.263375328389	134.419517361816	26	2	83	4.15	106.55810666798	-553.01386001698	563.186434023001	388.743487497215	215.033858117603	147.564858336497	231.514858026149
85	141.458967997594	104.928203180059	26	2	84	4.2	103.9118533841	-589.82628363514	598.909607654243	392.960615512988	217.346725347881	183.790139124337	233.751813962005
86	145.3969	84.91925	26	2	85	4.25	78.75864004812	-400.17906360118	407.855619462263	336.562782357517	217.924869812329	210.821324551872	233.753301433813
87	147.3192	80.71724	26	2	86	4.3	38.4460000000001	-84.0402	92.4167199809646	232.257564241925	211.664484519079	210.255337151955	234.52193894141
88	147.830327410471	81.6025637153239	26	2	87	4.35	10.2225482094201	17.7064743064778	20.4455306671135	122.004706407978	187.267701286062	248.859160608429	236.047537845501
89	147.473814633306	83.6548451725356	26	2	88	4.4	-7.13025554329988	41.0456291442341	41.6603434450409	47.1062521274433	182.044508378309	297.067322439088	236.541673331309
90	146.686118150907	85.9031167720854	26	2	89	4.45	-15.7539296479803	44.9654319909959	47.64531848451	30.3683535251694	196.238598123981	323.222333083801	238.800775464844
91	145.903694445671	87.3764109144235	26	2	90	4.5	-15.64847410472	29.4658828467621	33.3633480595878	37.9726202146066	211.943138896108	323.530106423494	240.685645991202
92	145.563	87.10376	26	2	91	4.55	-6.8138889134201	-5.45301828847016	8.7272269695946	131.831452514694	204.421481438972	348.773676542939	242.904965426964
93	144.6595	89.88398	26	2	92	4.6	-18.0699999999996	55.6044	58.4668641142997	270.472489839984	282.911417896454	382.782119973256	243.74309921825
94	138.582467391725	114.698410075828	26	2	93	4.65	-121.5406521655	496.28860151656	510.954504945477	376.780025664773	379.100786760574	391.597183710097	243.779674157876
95	129.911275605403	150.711728588744	26	2	94	4.7	-173.42383572644	720.26637025832	740.850505110961	378.474609352774	429.09794081972	367.415119367374	245.302029457429
96	123.383071016379	178.192002807288	26	2	95	4.75	-130.56409178048	549.60548437088	564.901027183533	527.850215578301	429.13534303466	349.319313069785	245.914854991312
97	123.735	177.4073	26	2	96	4.8	7.03857967241987	-15.69405614576	17.2001454095967	626.370121006454	485.8828685668	346.970540232271	245.671629208281
98	133.282840908291	138.288382137659	26	2	97	4.85	190.95681816582	-782.37835724682	805.344895241937	587.723391799457	578.29653866045	351.030458158989	246.325403996072
99	144.6569	89.41679	26	2	98	4.9	227.48118183418	-977.43184275318	1003.55403208624	481.490660404546	601.149859041885	352.957469759701	246.69206957768
100	149.913183335373	62.5452056336313	26	2	99	4.95	105.12566670746	-537.431687327374	547.616859075975	593.291127780827	538.591640610767	355.289132321791	246.842266861689
101	148.495968273928	63.460097343703	26	2	100	5	-28.3443012288996	18.297834201434	33.7373702089799	628.742861742599	486.695487243462	358.094685772374	246.874863000028
102	141.6966	91.45638	26	2	101	5.05	-135.98736547856	559.92565312594	576.202482291	575.929597077317	489.519599025571	364.258514462984	245.287491244435
103	131.362913128919	139.487508768506	26	2	102	5.1	-206.67373742162	960.62257537012	982.6035650508	489.459889422077	419.149498421523	363.933076512682	237.964341617061
104	121.5687	175.1411	26	2	103	5.15	-195.88426257838	713.07182462988	739.487708759829	491.900314082378	326.814152758828	339.994489979255	224.396839910245
105	115.9405	176.3822	26	2	104	5.2	-112.564	24.8220000000003	115.268320799776	385.748070270314	281.480323823862	306.813919790522	210.090713088442
106	113.8476	175.4357	26	2	105	5.25	-41.858	-18.9300000000003	45.9394935104863	209.556135100448	287.054028510089	281.008385430753	200.596812262014
107	112.0102	174.0992	26	2	106	5.3	-36.748	-26.73	45.4412632306806	77.6987084403382	242.634160359168	281.087921264606	198.751092154378
108	106.9655	173.483	26	2	107	5.35	-100.894	-12.3239999999998	101.643889201466	73.5007582256465	149.569614364913	243.791647383715	198.545780542686
109	102.9681	173.165	26	2	108	5.4	-79.948	-6.36000000000024	80.2005754592821	82.2077429377992	78.8391209166237	196.316816716271	198.233727974494
110	98.28439	173.6979	26	2	109	5.45	-93.6742000000001	10.6580000000002	94.278569726317	99.5202504480222	75.0361989702766	170.462200639578	197.688027872097
111	94.00223	174.993	26	2	110	5.5	-85.6432000000001	25.9019999999998	89.4744170712501	89.583093629379	75.3212836180437	170.219619576561	196.959293321129
112	87.86312	172.5694	26	2	111	5.55	-122.7822	-48.4719999999999	132.003800781796	79.9795333929092	72.656243503642	141.801305945931	197.105904171183
113	85.42381	173.4632	26	2	112	5.6	-48.7861999999998	17.876	51.9581051082503	76.5716397149068	68.4337963459063	93.1465632608659	196.654673248487
114	83.81483	173.4406	26	2	113	5.65	-32.1796000000001	-0.452000000000226	32.1827742769327	68.4348242982882	65.8194806737142	57.196496110393	184.845653407768
115	79.95324	173.3875	26	2	114	5.7	-77.2318000000001	-1.06200000000001	77.2391013363052	45.7922365592617	59.444077455294	52.7663068095095	167.834182628776
116	79.09776	171.1029	26	2	115	5.75	-17.1096	-45.6919999999997	48.7903399881572	47.2844990624336	53.3852106430325	51.8743114542437	153.968796833057
117	78.87519	170.1901	26	2	116	5.8	-4.45139999999981	-18.2560000000001	18.7908620866633	51.6594279545193	40.9684515326929	50.5316440764853	155.612587751889
118	80.1369480182998	172.87982762194	26	2	117	5.85	25.235160365996	53.7945524387999	59.4194176241094	42.3165151956813	36.7235121568185	46.0611029263842	136.795125567445
119	81.00916	175.4381	26	2	118	5.9	17.4442396340038	51.1654475611999	54.0574187373616	38.3355969877769	35.5538713041622	43.5099861892879	111.996028892265
120	79.71268	174.6328	26	2	119	5.95	-25.9295999999998	-16.1059999999998	30.5245375421149	36.144666506124	30.4964146487423	40.0869234224022	98.7966926499231
121	78.6692844120485	173.634154979058	26	2	120	6	-20.8679117590302	-19.9729004188401	28.8857489486351	26.1625252512034	28.4273392904436	35.8239008698839	98.2256867639996
122	78.4656871509912	173.299395945424	26	2	121	6.05	-4.07194522114594	-6.69518067267973	7.83620967839921	19.4483146538051	28.4070446493286	29.9532938793825	84.2588650922723
123	78.9191906480428	173.442131914901	26	2	122	6.1	9.07006994103199	2.85471938954004	9.50871134950619	18.6763141018034	23.6884095068621	29.3762699842928	60.8694701433455
124	79.8470973344183	173.875971903289	26	2	123	6.15	18.5581337275099	8.67679976776003	20.4863657503702	18.5190815931103	21.2004917048616	29.6968168362816	43.6160439990961
125	81.0667096413324	174.414524926388	26	2	124	6.2	24.392246138282	10.7710604619797	26.6645347821063	20.6694227925332	20.7297693895105	28.8544454670301	47.4117880316081
126	82.39533	174.8714	26	2	125	6.25	26.5724071733521	9.13750147223993	28.0995864051698	21.2142937625209	18.2625910967352	26.9292082353603	56.9042527271186
127	83.3241	174.9055	26	2	126	6.3	18.5754	0.681999999999903	18.5879156755135	22.9526687559181	18.9381362260722	30.1372542391718	67.6140478368292
128	83.38806	174.2972	26	2	127	6.35	1.27919999999989	-12.1659999999997	12.2330661994446	22.7832246772175	22.0290278117671	29.7986037511746	75.3597285786771
129	84.74628	174.8298	26	2	128	6.4	27.1644000000001	10.652	29.1782407173566	18.0061006003601	23.839762368401	27.6752410682598	79.9089731098184
130	83.88912	175.795	26	2	129	6.45	-17.1431999999999	19.3039999999996	25.8173143886033	17.2068496596112	27.2124762853178	27.1311846602683	80.5634625989659
131	84.051056162625	175.929797823785	26	2	130	6.5	3.23872325249994	2.69595647570043	4.2139660208828	22.8437618610134	25.4310771802771	26.2317539514385	78.594126647545
132	83.83904	175.2317	26	2	131	6.55	-4.2403232525001	-13.9619564757004	14.5916609717689	24.7268559808839	31.867463829015	26.7164242386139	77.0391156518244
133	82.13279	174.1488	26	2	132	6.6	-34.1249999999999	-21.6579999999999	40.4176272064553	31.641727893418	35.908797995487	28.592377025825	78.6938099616548
134	83.9349202298832	173.458863033651	26	2	133	6.65	36.0426045976641	-13.7987393269799	38.5937113167093	32.856053760194	34.149990431658	30.0355918877993	81.2799196156905
135	86.9499296140079	173.292718156413	26	2	134	6.7	60.3001876824939	-3.32289754475994	60.3916739512738	46.5280779984188	33.5325999310261	42.0572692537066	82.5441039875262
136	86.52796	173.5867	26	2	135	6.75	-8.43939228015813	5.8796368717401	10.2855953547628	48.9738341299607	34.2009168061418	61.9341939999935	84.2195704663279
137	82.38546	173.7921	26	2	136	6.8	-82.85	4.10799999999995	82.9517821628927	43.573124882432	34.4947122511557	84.6964515971731	86.3731150274465
138	84.82391	172.8006	26	2	137	6.85	48.7690000000001	-19.83	52.6464078641649	35.4234719686341	35.1557262398829	104.65835423097	87.2701530452178
139	85.26683	173.1743	26	2	138	6.9	8.85840000000002	7.47399999999971	11.5901650790658	35.5457798520895	36.2314214071975	116.307960030349	88.0951491460463
140	84.55035	173.8461	26	2	139	6.95	-14.3296000000001	13.4360000000004	19.6434093822842	22.4613465038926	56.9020622220955	121.04000177553	89.3408630030758
141	84.07551	174.1133	26	2	140	7	-9.49680000000001	5.34400000000005	10.8971347720399	21.3376183498051	98.4373108197099	121.364352425206	90.5017919233807
142	83.24162	174.3832	26	2	141	7.05	-16.6777999999999	5.39799999999957	17.529615421908	28.889717931963	137.525439365331	124.124937424266	92.1070482280482
143	83.2336368837078	176.734574803048	26	2	142	7.1	-0.159662325843897	47.0274960609601	47.0277670937278	78.3806524755569	173.407910466453	128.011349939017	93.6320856583774
144	84.52462	174.6317	26	2	143	7.15	25.8196623258439	-42.0574960609599	49.3506629898552	161.32884178733	198.46592962904	132.863022395099	94.8846489398157
145	87.1202475888041	161.531464083257	26	2	144	7.2	51.9125517760821	-262.00471833486	267.098082100254	252.58953222677	208.547403620033	136.233762508022	96.0195821567958
146	90.5144970182693	140.521977856597	26	2	145	7.25	67.8849885893038	-420.1897245332	425.638081330907	325.478202583101	208.527788044271	141.509932697296	97.1835076653534
147	94.0734204385998	117.099157701638	26	2	146	7.3	71.17846840661	-468.45640309918	473.833067619106	368.042141326116	213.755162597377	142.608975815721	98.6712268519711
148	97.16307	96.75892	26	2	147	7.35	61.7929912280042	-406.80475403276	411.471118875382	338.714154764509	220.866973638151	144.741702339261	100.418784528371
149	99.2766526362747	83.8219184820045	26	2	148	7.4	42.271652725494	-258.74003035991	262.170356704933	255.726734301211	229.494623383001	148.515057223833	101.853597929274
150	100.41599441563	77.9077562727747	26	2	149	7.45	22.7868355871058	-118.283244184596	120.458149292219	174.920792967984	215.565462793949	151.550541345883	103.489350099548
151	100.710076189874	77.4607738461349	26	2	150	7.5	5.88163548488012	-8.93964853279613	10.7009790144138	116.2557446932	184.582554574881	154.771829895323	105.785275609634
152	100.287878810812	80.9253116759096	26	2	151	7.55	-8.44394758123997	69.290756595494	69.8033609529707	90.9471054398863	147.692512266111	157.497672217482	107.943015775435
153	99.2783831302518	86.7457102359232	26	2	152	7.6	-20.1899136112041	116.407971200272	118.145877501465	92.4167708233886	116.075494212069	158.67179429093	109.382446912411
154	97.81057	93.36631	26	2	153	7.65	-29.356262605036	132.411995281536	135.627160438363	113.438374848551	98.5641848186261	159.733705991832	110.270707363645
155	95.9965590885956	99.4937566799946	26	2	154	7.7	-36.2802182280879	122.548933599892	127.806476209731	120.464231564239	94.5536790717334	149.981895059885	110.550373478696
156	93.8810253315064	104.883916939882	26	2	155	7.75	-42.3106751417842	107.803205197748	115.808999140228	115.895243730938	101.015871746375	132.432821330713	111.917403604713
157	91.4917824809321	109.554962681669	26	2	156	7.8	-47.7848570114858	93.4209148357399	104.932644531408	106.181264197366	101.240181837588	112.646002106769	111.144662335357
158	88.8566442890727	113.525065807359	26	2	157	7.85	-52.7027638371879	79.4020625138	95.3009383349598	96.6905873200781	96.4766149437091	96.1792148257723	110.855891994514
159	86.0034245081278	116.812398218959	26	2	158	7.9	-57.0643956188982	65.7466482320001	87.0572627705035	88.5933686441986	89.9727886006629	87.3992358281982	111.375046192643
160	82.9599368902975	119.435131818473	26	2	159	7.95	-60.8697523566059	52.4546719902798	80.3530918232919	82.0161321109372	84.3983273258208	85.9386984235664	111.537025163546
161	79.7539951877814	121.411438507908	26	2	160	8	-64.118834050322	39.5261337887001	75.3229057608305	77.0579861564805	80.2830880865453	90.2061987940627	111.829102443371
162	76.4134131527794	122.759490189269	26	2	161	8.05	-66.81164070004	26.96103362722	72.0464618651002	73.7643130039598	77.599491947427	91.7610941266045	111.926419179198
163	72.9660045374914	123.497458764561	26	2	162	8.1	-68.94817230576	14.75937150584	70.5102085626767	72.1060673315635	76.2829354394756	90.7535438858044	111.295000630977
164	69.4395830941172	123.64351613579	26	2	163	8.15	-70.5284288674841	2.92114742457983	70.5888970078998	71.972807528892	76.2342868377703	87.6783923321905	110.628243910497
165	65.8619625748567	123.215834204961	26	2	164	8.2	-71.5524103852098	-8.55363861657992	72.0618634613103	73.1828517839169	77.3237177753994	84.8669844493697	104.539447350742
166	62.2609567319096	122.23258487408	26	2	165	8.25	-72.0201168589421	-19.6649866176199	74.6566067474731	75.5078847224706	79.3965258417504	82.3248745121312	94.5022285189443
167	58.6643793174757	120.711940045152	26	2	166	8.3	-71.931548288678	-30.41289657856	78.0966831402244	78.7042606715808	82.282006415621	79.6803488549925	83.271185837424
168	55.100044083755	118.672071620183	26	2	167	8.35	-71.286704674414	-40.79736849938	82.1353732554453	82.5413682192352	85.0304728278996	76.9700816497671	73.6158721008459
169	51.5957647829472	116.131151501177	26	2	168	8.4	-70.085586016156	-50.8184023801201	86.5707767534507	86.8202441546088	85.3839960637181	74.2350351614529	67.7309435503712
170	48.1793551672523	113.107351590141	26	2	169	8.45	-68.3281923138981	-60.4759982207202	91.2474011995826	91.3811610473252	85.3356415729186	71.5235089812085	65.4652679823043
171	44.8786289888699	109.61884378908	26	2	170	8.5	-66.014523567648	-69.7701560212198	96.0509864243408	94.5530609333287	84.366660937717	68.8863749914184	66.071277503035
172	41.7214	105.6838	26	2	171	8.55	-63.1445797773979	-78.7008757816	100.901267603807	92.0637314558554	81.7612057625579	66.3551661409132	65.3834128927066
173	39.15036	101.5128	26	2	172	8.6	-51.4208000000001	-83.4200000000001	97.9948726854626	88.1299149266021	77.6572278600586	63.9182069710231	63.7253469442158
174	37.8822	98.03031	26	2	173	8.65	-25.3632	-69.6498	74.1241293660843	81.9130777208253	72.2357834851356	61.522781829161	61.9199804657068
175	35.11298	95.76314	26	2	174	8.7	-55.3843999999999	-45.3433999999999	71.578318553316	72.1412504777906	65.7233001870176	59.0969996415996	60.648040824605
176	32.4264648365013	93.9371199671555	26	2	175	8.75	-53.7303032699739	-36.5204006568902	64.9668003954571	60.7613947867886	58.3762241410865	56.5716357071754	60.032774717293
177	30.4011478622863	92.3033973001658	26	2	176	8.8	-40.5063394843	-32.674453339794	52.042131388633	52.4078355144157	50.4283258662054	53.8963695680789	59.9535529418703
178	28.9625688469217	90.8362197105613	26	2	177	8.85	-28.771580307292	-29.3435517920901	41.0955942304528	43.3166854474331	42.8059411141466	51.0525293759194	60.2556917606191
179	28.0362675599742	89.5098349098721	26	2	178	8.9	-18.5260257389501	-26.527696013784	32.3563330042199	34.8393705613477	37.6615675946039	48.0626512725442	60.7791625682503
180	27.5477837710107	88.2984906096285	26	2	179	8.95	-9.76967577926999	-24.2268860048719	26.1225682184029	28.7154012546202	32.8583577102806	44.9918375410422	61.3596368060841
181	27.4226572495977	87.1764345213608	26	2	180	9	-2.50253042825996	-22.441121765354	22.5802259650299	24.8504874415047	28.7766104766337	41.9363562120074	61.8298451873263
182	27.5864277653021	86.117914356599	26	2	181	9.05	3.27541031408799	-21.170403295236	21.4222848549956	22.915299674792	26.0315333735998	39.0057316588086	62.0224038683846
183	27.9646350876905	85.0971778268736	26	2	182	9.1	7.56414644776797	-20.4147305945079	21.771025164875	22.4000299731281	24.4478308917802	36.6971500026272	61.7762756752833
184	28.4828189863298	84.0884726437146	26	2	183	9.15	10.363677972786	-20.1741036631802	22.6803941706565	22.7138503919198	23.8895190599529	36.1615685992231	60.9591611169862
185	29.0665192307866	83.0660465186523	26	2	184	9.2	11.674004889136	-20.4485225012459	23.5462197100837	23.3476654925794	24.2603748950668	36.4290971998403	59.6598655775359
186	29.6412755906276	82.004147163217	26	2	185	9.25	11.49512719682	-21.237987108706	24.1493280589882	24.0451743420558	25.4964882829282	37.7406749224548	58.766373292248
187	30.1326278354197	80.8770222889389	26	2	186	9.3	9.82704489584201	-22.5424974855619	24.5913603582937	24.8637384451139	27.5831374514118	40.2267570287482	58.72813305485
188	30.4661157347295	79.6589196073482	26	2	187	9.35	6.66975798619596	-24.3620536318141	25.2585694122572	26.1207198170055	30.5883588911078	43.5413018714711	59.7058361259275
189	30.5672790581237	78.3240868299752	26	2	188	9.4	2.023266467884	-26.6966555474599	26.7732146859466	28.2791261739367	34.6615696038424	47.3232899750477	61.8309948606898
190	30.3616575751692	76.84677166835	26	2	189	9.45	-4.11242965908997	-29.546303232504	29.8311265695421	31.8186094102442	39.9998366893999	51.1957646309598	65.2314603153839
191	29.7747910554326	75.2012218340029	26	2	190	9.5	-11.737330394732	-32.9109966869422	34.941359843644	37.1315434401597	46.7047393682759	54.7733153832342	69.4782060697166
192	28.7322192684806	73.3616850384641	26	2	191	9.55	-20.8514357390401	-36.7907359107758	42.2887765398311	44.459400762571	54.4219806838966	57.6896415958559	71.9153429066338
193	27.15948198388	71.3024089932639	26	2	192	9.6	-31.454745692012	-41.1855209040041	51.8232395618347	53.8789535617943	62.6347728511619	59.6343443795434	70.7266463466482
194	24.9821189711976	68.9976414099324	26	2	193	9.65	-43.547260253648	-46.0953516666299	63.412501298003	65.130352562615	70.7570608901425	60.3955404048114	69.8426245637813
195	22.12567	66.42163	26	2	194	9.7	-57.128979423952	-51.5202281986481	76.9288905656588	77.025351957549	78.1311543668528	60.2227315134723	70.4629798820773
196	18.5675553928271	63.5698463021081	26	2	195	9.75	-71.162292143458	-57.0356739578379	91.1983548477474	88.138002262164	84.0501424835402	60.9611108773206	70.0505788958604
197	14.4927176841115	60.5226571633433	26	2	196	9.8	-81.496754174312	-60.943782775296	101.763773514501	97.054721017714	87.7961457403	63.5598965416212	69.4970422749532
198	10.1379799612589	57.3816532579035	26	2	197	9.85	-87.094754457052	-62.8200781087959	107.38649108491	102.383355171911	88.6803298679791	68.3591428759355	69.3872754096707
199	5.7401653116748	54.2484252599865	26	2	198	9.9	-87.956292991682	-62.6645599583401	107.996095075753	102.969932404465	86.1295112057803	75.5993384488355	69.6201170034458
200	1.536096822765	51.2245638437903	26	2	199	9.95	-84.081369778196	-60.477228323924	103.572061336645	98.5669395230509	80.4456263375446	85.4710830897256	70.1515928353322
201	-2.23740241806484	48.4116596835126	26	2	200	10	-75.4699848165968	-56.2580832055539	94.1312410105188	89.2226574737942	75.2174823863653	97.0200559274257	70.9166889341413
202	-5.34350932340908	45.9113034533515	26	2	201	10.05	-62.1221381068848	-50.0071246032221	79.7488091074283	75.2043013938467	72.6978123993458	104.824954154459	71.8488652046995
203	-7.54540080586202	43.8250858275047	26	2	202	10.1	-44.0378296490588	-41.724352516936	60.6650808386263	58.507897503178	74.0835129007092	104.756142690669	72.8983169530951
204	-8.60625377801799	42.2545974801701	26	2	203	10.15	-21.2170594431194	-31.4097669466921	37.9043146760151	47.4650323682652	80.4416160075284	103.523680528339	74.0358296552959
205	-8.28924515247134	41.3014290855456	26	2	204	10.2	6.34017251093301	-19.06336789249	20.0900418833015	46.8286852756407	92.8110118125984	104.496862564314	75.2454122854061
206	-6.35755184181637	41.0671713178291	26	2	205	10.25	38.6338662130994	-4.68515535432999	38.9169153359547	58.9443683276242	109.989969371311	102.360482869266	76.5153476979458
207	-2.57435075864743	41.6534148512184	26	2	206	10.3	75.6640216633788	11.724870667786	76.5670736443059	85.6789306212101	121.853762568618	98.7673275211583	77.830575322676
208	3.29718118444117	43.1617503599114	26	2	207	10.35	117.430638861772	30.16671017386	121.243496098544	127.114126122019	120.831955513359	95.2332489478704	79.165826234738
209	11.4938670748551	45.693768518106	26	2	208	10.4	163.933717808279	50.6403631638919	171.577126143945	172.514906374357	120.917849850899	91.9169440318439	80.4798842453693
210	22.25253	49.35106	26	2	209	10.45	215.173258502898	73.14582963788	227.266019387344	196.878839861595	128.548098791084	89.1074210397045	81.7138539461797
211	34.7869956342684	53.7863585258316	26	2	210	10.5	250.689312685368	88.7059705166321	265.920816597648	182.719542699095	129.503483352167	87.0600624850483	82.7959036808172
212	44.2191	56.85697	26	2	211	10.55	188.642087314632	61.4122294833679	198.386741080494	156.156769080587	124.836842642971	86.0080888135432	83.6494222584238
213	46.69711	57.32784	26	2	212	10.6	49.5602000000001	9.4174000000001	50.4470102860418	129.98207146015	116.382984995032	86.1622895266468	84.1989316062697
214	45.57651	58.90921	26	2	213	10.65	-22.4120000000001	31.6274	38.7632580514074	86.4920603299758	103.392272056159	87.6761189057804	84.3721678335151
215	42.82368	62.86531	26	2	214	10.7	-55.0565999999999	79.122	96.3925312851571	52.7948454243466	85.4038302668107	90.2680930573399	84.0999891376504
216	40.8197362408987	64.2283015910446	26	2	215	10.75	-40.0788751820261	27.2598318208919	48.4707609467784	50.0464272909687	64.1301555987854	92.0695845185711	83.3425544229394
217	39.71497	63.22102	26	2	216	10.8	-22.095324817974	-20.1456318208919	29.9006665523481	50.6277750317318	50.1624150584686	92.1012541037308	82.1714188274777
218	39.0566082550505	61.5079270009459	26	2	217	10.85	-13.16723489899	-34.2618599810821	36.7049196191526	40.8255890734718	51.4926235399342	89.9725095935406	80.6890954229609
219	38.7338959339045	59.4495712659644	26	2	218	10.9	-6.45424642291999	-41.1671146996299	41.6699967552226	41.7682508675949	54.4343879606623	85.3604300419031	78.999887969756
220	38.7215824519431	57.0805231916382	26	2	219	10.95	-0.24626963922799	-47.380961486524	47.3816014938571	47.5299846925905	51.9880873235956	77.9566248026338	77.2087320435978
221	38.9944172245478	54.4353531745498	26	2	220	11	5.45669545209407	-52.9034003417679	53.1840699173942	52.9388197888997	54.6356856849756	68.5717514342087	75.4205427590433
222	39.5271496670995	51.548631611282	26	2	221	11.05	10.654648851034	-57.7344312653561	58.7093356773262	58.2410008895928	59.3656655644908	62.4738903623886	73.7402606374869
223	40.2945291949797	48.4549288984175	26	2	222	11.1	15.347590557604	-61.87405425729	63.7490951006986	63.1505855737194	63.5620341920495	63.6417205218702	72.3035848659144
224	41.2713052235695	45.1888154325388	26	2	223	11.15	19.5355205717959	-65.3222693175739	68.1809022586877	67.5031205023563	67.3285880276467	65.2206551386907	71.6372872879701
225	42.4322271682502	41.7848616102287	26	2	224	11.2	23.218438893614	-68.079076446202	71.9295249144905	71.2013464363911	70.5094193384569	63.7031157109863	71.7305048526604
226	43.7520444444029	38.2776378280699	26	2	225	11.25	26.396345523054	-70.1444756431761	74.9467445605783	74.1852485951992	73.0133472696319	64.3246259766129	71.6922439496863
227	45.205506467409	34.7017144826449	26	2	226	11.3	29.0692404601221	-71.5184669084999	77.2004653475003	76.4161751657007	74.7853656663086	65.575510133797	71.074127922696
228	46.7673626526496	31.0916619705365	26	2	227	11.35	31.237123704812	-72.2010502421681	78.6686058947393	77.8682531031943	75.7908175038062	66.1449418980514	69.722171687808
229	48.4123624155061	27.4820506883274	26	2	228	11.4	32.89999525713	-72.192225644182	79.335535111195	78.5235740369076	76.0069223167192	66.082831907668	67.5164475361891
230	50.1152551713595	23.9074510326001	26	2	229	11.45	34.057855117068	-71.491993114546	79.1899146019585	78.3693848962262	75.4181440983771	65.3100430474911	64.3445084250198
231	51.8507903355912	20.4024333999373	26	2	230	11.5	34.710703284634	-70.100352653256	78.2233492291448	77.3963864124131	74.0135662682501	63.7810230330383	60.6536102328675
232	53.5937173235824	17.0015681869218	26	2	231	11.55	34.8585397598241	-68.01730426031	76.4295196440931	75.5976694677378	71.7853547031032	61.4724324614305	59.1198630917047
233	55.3187855507143	13.7394257901361	26	2	232	11.6	34.501364542638	-65.242847935714	73.8036134756741	72.9680350935599	68.7278496040533	58.4448802051819	61.7747891773499
234	57.0007444323682	10.650576606163	26	2	233	11.65	33.639177633078	-61.776983679462	70.3419503878183	69.5035584995926	64.8370757876893	55.5984556701597	64.9759287748292
235	58.6143433839252	7.76959103158511	26	2	234	11.7	32.27197903114	-57.6197114915578	66.041742731069	65.2013245099803	60.1106667565253	53.192916647981	66.2466419640339
236	60.1343318207667	5.13103946298506	26	2	235	11.75	30.3997687368299	-52.771031372001	60.9009662593087	60.0593127956935	54.5486987964447	51.3149033808014	69.4606108006229
237	61.5354591582738	2.76949229694556	26	2	236	11.8	28.0225467501421	-47.23094332079	54.9183496960313	54.0764821076407	48.1594992565524	50.0470017416612	71.4503791292154
238	62.7924748118277	0.719519930049252	26	2	237	11.85	25.140313071078	-40.9994473379262	48.0935549042405	47.2532984194907	41.0989429065577	49.4718337820755	71.3387888410819
239	63.8801281968098	-0.984307241121193	26	2	238	11.9	21.7530676996419	-34.0765434234089	40.4277969475543	39.5938390932968	35.1899890236001	49.6724650304751	71.1667745815973
240	64.7731687286012	-2.30741881998311	26	2	239	11.95	17.8608106358281	-26.4622315772383	31.9258242903187	31.1176740031245	30.9676891975849	50.7323920474058	71.6228557419455
241	65.4463458225832	-3.21524440995385	26	2	240	12	13.4635418796398	-18.1565117994148	22.6036696283392	22.1385730174219	28.6162404933528	52.7354690315264	71.2165426634554
242	65.874408894137	-3.67321361445071	26	2	241	12.05	8.56126143107616	-9.15938408993719	12.5375242451701	16.3034959395594	28.3086487802191	55.7658358210209	70.454202081682
243	66.0321073586438	-3.64675603689107	26	2	242	12.1	3.15396929013588	0.529151551192797	3.19804997572739	14.6820799756791	30.2158179600976	59.9078578328297	70.4334728895157
244	65.8941906314849	-3.10130128069225	26	2	243	12.15	-2.75833454317791	10.9090951239764	11.2524115582418	17.6386418934087	34.507854273261	64.7312024109676	69.8406019574549
245	65.4354081280415	-2.00227894927158	26	2	244	12.2	-9.17565006886804	21.9804466284134	23.8187444709172	25.4996235573137	41.3541173382863	68.7901682170815	70.1192624353012
246	64.6305092636948	-0.315118646046379	26	2	245	12.25	-16.0979772869339	33.743206064504	37.3864792169873	38.2930629027734	50.9222392666082	74.596595624633	68.9552062227074
247	63.4542434538261	1.99475002556597	26	2	246	12.3	-23.5253161973741	46.197373432247	51.8424325646946	52.7122126069625	63.3721723854894	77.3252481246339	68.1083778378287
248	61.8813601138166	4.96189746214818	26	2	247	12.35	-31.4576668001901	59.3429487316442	67.1652467030259	68.0261547008935	78.7167727591017	76.5326357841124	66.7144270783633
249	59.8866086590475	8.62089406028287	26	2	248	12.4	-39.8950290953819	73.1799319626938	83.3481600791875	84.2058366398076	94.2724157983351	76.2507172555267	65.3353768445268
250	57.4447385049001	13.0063102165527	26	2	249	12.45	-48.837403082948	87.7083231253966	100.388454940572	101.244721213665	106.612647236578	77.9356684364	63.753846901287
251	54.5304990667555	18.1527163275404	26	2	250	12.5	-58.284788762892	102.928122219754	118.284888911558	119.14048261543	120.576950755913	78.6520622938725	63.0516943301858
252	51.1186397599951	24.0946827898286	26	2	251	12.55	-68.2371861352081	118.839329245764	137.036855433982	135.832618989708	126.341847469049	79.4359717019334	62.2483481845474
253	47.18391	30.86678	26	2	252	12.6	-78.694595199902	135.441944203428	156.64405371185	145.199139772263	122.849453608127	82.4220655738495	61.5323196108245
254	43.4699696044227	38.3346860733468	26	2	253	12.65	-74.2788079115459	149.358121466936	166.808841950576	156.948064872019	117.993580237792	84.0827482447501	59.99715143332
255	43.79612	45.68851	26	2	254	12.7	6.52300791154602	147.076478533064	147.221058853348	151.438973724432	114.517219534514	87.0456082226213	58.9433744197358
256	49.94662	52.05404	26	2	255	12.75	123.01	127.3106	177.029514410338	126.558424600824	106.381885321137	86.5955090646133	57.8198685444908
257	53.79789	55.94488	26	2	256	12.8	77.0254	77.8167999999999	109.491399696049	100.154541485877	95.4997710183774	86.1697539339962	57.3611306439685
258	52.34628	55.24375	26	2	257	12.85	-29.0322	-14.0226	32.2413080938104	83.8352992967646	86.1273583885974	83.9570203746511	57.6142749714201
259	51.20293	56.55467	26	2	258	12.9	-22.867	26.2184000000001	34.7894263758401	55.8157057702548	73.8930806911652	80.9982886585786	58.5444544941664
260	47.92915	56.3335	26	2	259	12.95	-65.4756	-4.42340000000002	65.6248479077857	39.5605683123226	67.4785692086645	76.7753017551682	58.7609558356831
261	46.92257	54.78539	26	2	260	13	-20.1316	-30.9622	36.9315467777888	45.6962921763704	52.6140673733133	73.3679196288452	58.5922907484904
262	48.03588	55.65191	26	2	261	13.05	22.2662	17.3304	28.215712406388	47.6316198964533	45.9976603989437	68.730860548074	58.9309339935873
263	51.1276543852332	56.2334805591663	26	2	262	13.1	61.835487704664	11.631411183326	62.9199274140495	51.1218391205643	45.064587141175	63.1567813888192	59.5370331943347
264	52.44207	54.44033	26	2	263	13.15	26.288312295336	-35.863011183326	44.4660649762544	49.4124289763719	44.0029970793647	55.2631004556725	59.4469193374191
265	50.512	50.76217	26	2	264	13.2	-38.6014	-73.5632000000001	83.0759440283408	52.4347524855647	39.0333839758228	49.0965806223901	60.8693969821716
266	51.92723	50.86858	26	2	265	13.25	28.3046	2.12820000000008	28.3844960568265	44.4328821059795	40.3539539365537	41.0431414643486	60.4144698063265
267	50.17955	52.14872	26	2	266	13.3	-34.9536000000001	25.6027999999999	43.3273299523522	40.3743742622761	41.9619500777706	37.3970131633031	61.8535373898945
268	50.84136	51.21371	26	2	267	13.35	13.2362000000001	-18.7002	22.9105755161236	26.9449288310812	40.1862043890411	38.6959141587278	60.5179476558982
269	49.93636	52.01488	26	2	268	13.4	-18.1	16.0234	24.1735257577375	31.2954788967354	36.6331202201797	40.8381917328061	60.1382158920411
270	50.60069	52.45417	26	2	269	13.45	13.2866	8.78579999999999	15.9287168723661	31.4891476699764	30.7145920361156	39.5862432349663	58.607315767862
271	48.88843	50.62318	26	2	270	13.5	-34.2452	-36.6198	50.1372463850978	35.9395266721027	29.4722155553838	38.5325192031083	57.9512598249583
272	47.21753	52.07692	26	2	271	13.55	-33.4180000000001	29.0748000000001	44.2956738185571	32.8918661780834	28.7963659276625	38.4258962852412	56.2607778634693
273	49.17472	53.20321	26	2	272	13.6	39.1438000000001	22.5257999999999	45.1624705267549	34.4842552411501	32.3272411762806	36.6520008148199	53.5186202244447
274	48.98458	52.79893	26	2	273	13.65	-3.80279999999999	-8.0856	8.93522328764088	27.6489522140321	37.6733863862475	34.8110904300881	51.8870403170835
275	49.4316891777069	51.6912284460482	26	2	274	13.7	8.94218355413798	-22.154031079036	23.8906621876998	26.1035841853485	40.1391024941098	34.693185741722	49.9047668356264
276	50.07919	52.15771	26	2	275	13.75	12.9500164458619	9.32963107903603	15.9607312495076	28.7149556804586	36.7110844696628	34.2334305480398	46.2268757523384
277	49.39672	53.85401	26	2	276	13.8	-13.6493999999999	33.926	36.5688336751392	42.4549065944117	34.8898424927118	37.5373208457929	43.6513843773317
278	48.14573	51.22556	26	2	277	13.85	-25.0198	-52.569	58.2193280023052	45.7939497470695	33.1177972405988	37.0788749371453	43.1873929645899
279	47.46436	55.04704	26	2	278	13.9	-13.6274	76.4296	77.6349778574065	45.7732167252936	32.9890606399965	39.2781431255037	43.2386936884314
280	47.0523575085516	57.0340698612934	26	2	279	13.95	-8.24004982896795	39.740597225868	40.5858779509886	43.676100800075	38.6717794473283	40.4393297805557	43.1637323491102
281	46.94499	56.24852	26	2	280	14	-2.14735017103209	-15.7109972258681	15.8570661406285	37.520638800739	38.9946455406958	42.5346000210713	43.629746375094
282	47.3100613429827	54.9964963304951	26	2	281	14.05	7.30142685965404	-25.040473390098	26.0832540490462	23.5232146855813	46.2782757639234	43.7906951788646	44.2915346148048
283	48.08801	53.86625	26	2	282	14.1	15.558973140346	-22.604926609902	27.4420180056252	31.5496091475871	41.8305086980099	43.8804590600701	45.8147097279141
284	47.97952	53.49957	26	2	283	14.15	-2.16979999999992	-7.33360000000005	7.64785728161819	32.216074356098	40.8828998647599	48.5109801784944	47.234510875307
285	44.41372	55.38994	26	2	284	14.2	-71.3160000000001	37.8074000000001	80.7178502610173	48.8804507277718	40.7395570670015	50.7129530488628	45.3839087423128
286	44.84969	56.24464	26	2	285	14.25	8.71940000000009	17.0939999999999	19.1893921831828	46.1403785952807	48.3581155724797	51.4106100403282	47.4013107479865
287	48.43382	52.11212	26	2	286	14.3	71.6825999999999	-82.6504	109.405135907415	58.2425850439384	52.6915478650175	49.9057555913604	46.889308677811
288	48.6228595041751	51.4515543846339	26	2	287	14.35	3.78079008350213	-13.2113123073219	13.7416573431702	49.929504986416	54.6431208795413	47.6788717704521	48.2294670239984
289	45.56549	52.95707	26	2	288	14.4	-61.1473900835021	30.110312307322	68.1588895249067	64.5001567888615	64.0328997169924	45.6391956440567	48.2214601945312
290	43.61632	52.77535	26	2	289	14.45	-38.9833999999999	-3.63439999999997	39.1524499734051	56.5026450022632	62.7541266503973	46.7412214632541	50.2867206764685
291	48.10776	51.77206	26	2	290	14.5	89.8287999999999	-20.0658	92.0426511954104	63.145863163802	63.8265745399605	48.7269735470797	49.3233282387386
292	45.41423	53.9611	26	2	291	14.55	-53.8705999999999	43.7808	69.4175769744233	69.8232143900463	53.5332354187975	50.1571729443684	51.1980993448251
293	46.1804	56.18046	26	2	292	14.6	15.3233999999999	44.3871999999999	46.9577481508642	75.5787483143785	53.5272348428943	54.9774186410082	52.1959301488185
294	42.49292	52.69029	26	2	293	14.65	-73.7496	-69.8034	101.545645656128	63.1529922910595	50.3954914233536	59.6579313205258	53.8669575968113
295	43.89131	55.78557	26	2	294	14.7	27.9678	61.9056	67.9301195950663	50.5638258353318	52.7428858595066	56.0746317429036	54.5862372375579
296	42.92859	56.93024	26	2	295	14.75	-19.2543999999999	22.8934	29.9138710788155	43.9086065219865	49.0958315216797	60.5691909479332	54.9695533156097
297	43.0957720187509	56.6531860862487	26	2	296	14.8	3.343640375018	-5.54107827502591	6.47174469578449	30.9677684566609	47.6227980237194	56.2412965098291	54.5137321797739
298	43.5262	56.12149	26	2	297	14.85	8.60855962498206	-10.633921724974	13.681651584138	29.9070234046347	55.3117164024751	59.3800591108515	53.7386635758266
299	41.7658972660107	55.5787503186622	26	2	298	14.9	-35.2060546797861	-10.854793626756	36.8414553295001	35.0386707522999	55.2829629240592	57.1647772635587	52.4551785366875
300	38.63641	55.47164	26	2	299	14.95	-62.589745320214	-2.14220637324402	62.6263943349353	44.681770212107	49.39513683541	60.1341115723813	52.0232625502358
301	35.97175	54.68409	26	2	300	15	-53.2932	-15.7510000000001	55.5721078171415	66.7148262829637	57.3118073559058	56.112056456406	53.1488086971752
302	35.04297	52.1123	26	2	301	15.05	-18.5756000000001	-51.4358	54.68724199482	79.5981573914575	58.9493576008608	58.6055035107857	55.1076352629819
303	33.33939	58.0657	26	2	302	15.1	-34.0715999999999	119.068	123.846931938421	68.8832502661854	65.2328833788087	60.5114012375669	55.2611315019688
304	32.23744	53.12417	26	2	303	15.15	-22.039	-98.8306	101.258110871969	79.5849439595116	63.9340631037638	59.2229350151282	56.031055296539
305	31.78978	53.05753	26	2	304	15.2	-8.95319999999998	-1.33279999999999	9.0518587085747	73.2169449896146	67.5253372852559	58.4595214262529	54.8471649517035
306	28.7655	48.51879	26	2	305	15.25	-60.4856	-90.7747999999999	109.080576283773	63.7509404746537	63.1282813911322	58.5284965908913	55.8967842630582
307	27.92222	49.28942	26	2	306	15.3	-16.8656	15.4125999999999	22.8472471453346	48.26996881607	69.588208997852	59.1217087681874	54.3329228037989
308	25.06512	46.745	26	2	307	15.35	-57.142	-50.8884	76.5169093636172	66.1674243043264	65.7110860726588	59.7984553812012	54.7647097464093
309	24.3858	45.76471	26	2	308	15.4	-13.5864	-19.6057999999999	23.8532525790509	46.6716188227528	63.1629071061972	59.2711614293182	54.0581875744303
310	20.62778	42.57846	26	2	309	15.45	-75.1604	-63.725	98.5391361498567	65.9594730060893	67.5239060170959	57.3053036372176	54.9293176373603
311	20.0688	42.42344	26	2	310	15.5	-11.1796	-3.10040000000001	11.6015488759045	67.6712316706639	59.7451858258768	57.5706438472706	53.8877956268935
312	25.20508	45.45524	26	2	311	15.55	102.7256	60.6360000000001	119.286518062017	78.0558453963244	59.294059935514	60.0580975815954	53.1008915100466
313	21.85391	42.83525	26	2	312	15.6	-67.0234	-52.3998	85.0757026864898	68.8803877298653	54.3640273835937	55.5448443629294	53.1929204468166
314	20.66208	39.23877	26	2	313	15.65	-23.8366	-71.9296	75.7763212073534	72.8187528290008	54.6082597548726	52.4041792725521	51.1267306173229
315	21.01525	41.84807	26	2	314	15.7	7.06340000000004	52.186	52.6618478175614	52.6286468649387	47.0852699891793	53.6196981605034	51.5540610810244
316	20.44308	40.39177	26	2	315	15.75	-11.4434000000001	-29.126	31.2933743715822	41.0568230965235	52.0130063034091	51.2243775781832	52.4613196277419
317	20.0081	39.58473	26	2	316	15.8	-8.69959999999999	-16.1408	18.3359882417065	31.1606741134209	50.5279861653389	52.4245490977686	53.6082497813261
318	20.9418	40.57471	26	2	317	15.85	18.674	19.7996000000001	27.2165838444137	25.2901522484933	45.3786026532	50.1493603819672	54.4698035342618
319	20.64212	41.85488	26	2	318	15.9	-5.99360000000004	25.6034	26.2955762918404	31.2072597778173	41.6454514389071	50.951597885302	54.7832549339732
320	21.38365	42.75401	26	2	319	15.95	14.8306	17.9826	23.3092384929238	48.4273254657391	39.7154903039109	49.7245237023393	53.4425672454342
321	24.17188	43.97523	26	2	320	16	55.7646	24.4244	60.8789120182022	49.7003822098766	42.7035693304896	51.6635347973811	53.0335707690643
322	20.64123	40.12791	26	2	321	16.05	-70.613	-76.9464000000001	104.436316681315	52.1302287643933	45.5550382600233	47.5962795093075	52.7029627308529
323	21.21875	41.70456	26	2	322	16.1	11.5504	31.533	33.5818675651013	54.1408283593284	45.9346933803408	45.8744396560663	50.6052012143866
324	21.75571	39.85884	26	2	323	16.15	10.7392	-36.9144	38.4448090644238	54.1998788831619	47.2949360157314	43.0305262195176	48.3103669907298
325	21.22659	41.44081	26	2	324	16.2	-10.5824	31.6394	33.3622364675991	42.6827510543074	52.3637774154993	44.6486007357958	49.0844759285386
326	18.44248	42.70747	26	2	325	16.25	-55.6822	25.3332	61.1741646373696	42.169004550805	51.3140632913531	46.3941426645924	47.5713363360153
327	19.21379	40.49556	26	2	326	16.3	15.4262	-44.2382000000001	46.8506775370432	42.4596432670695	44.6645728532761	48.0947907944647	47.785547722441
328	17.91685	39.64557	26	2	327	16.35	-25.9388	-16.9998	31.0131350475891	50.5867264716702	46.3702766589326	49.1411516873225	46.9271856153892
329	19.36292	38.27134	26	2	328	16.4	28.9214	-27.4845999999999	39.8980026457465	48.4282476995443	44.4156010001282	50.2953484386282	46.477282790115
330	22.64595	39.97746	26	2	329	16.45	65.6606	34.1224	73.9976524906027	46.6463946522448	49.5817111676807	49.5798308536508	44.0836766299635
331	20.13014	40.10594	26	2	330	16.5	-50.3162	2.56959999999992	50.3817707767402	50.5715487670602	50.0847159986953	48.4964976908579	43.9858989626896
332	20.50194	38.24566	26	2	331	16.55	7.43600000000001	-37.2055999999999	37.9414123005456	46.3715587331869	50.6345433289062	45.3478278801103	42.5442719796417
333	22.89104	39.08408	26	2	332	16.6	47.782	16.7684	50.638905621666	48.5766958636911	52.3476099943042	45.6655580658438	41.497567078825
334	23.76985	39.43126	26	2	333	16.65	17.5762	6.94360000000003	18.8980524763797	51.7411842978462	53.295760861525	44.2165547089074	39.851131233422
335	19.51968	39.52332	26	2	334	16.7	-85.0034	1.84119999999993	85.023338143124	54.6226920055676	46.7958842918023	44.5492536965738	38.6838256499155
336	22.76404	40.1803	26	2	335	16.75	64.8872	13.1396000000001	66.2042129475157	54.1236712215482	45.6789320903628	43.9182950938475	38.1813327108982
337	22.28722	37.60665	26	2	336	16.8	-9.5364	-51.473	52.3489508391525	60.2199629898631	46.0310829069446	43.1465463471134	41.2169196070515
338	20.16353	38.74001	26	2	337	16.85	-42.4738	22.6671999999999	48.143801701569	45.0150727199136	44.9608394727551	43.7050108488111	40.9717347738251
339	21.17818	40.99086	26	2	338	16.9	20.293	45.017	49.3795113179545	39.6166798828793	44.0175084176866	42.0029676949279	41.6034560529812
340	21.56266	40.75714	26	2	339	16.95	7.6896	-4.67439999999996	8.99888679337615	37.4394738083216	39.5167962254669	38.4428295575878	42.093739314294
341	20.96751	38.88904	26	2	340	17	-11.903	-37.362	39.2122487623446	35.7980077239621	37.7518741889997	36.3082631279981	41.6141656814446
342	18.92417	38.53876	26	2	341	17.05	-40.8668	-7.00559999999996	41.4629204663637	27.8150538455101	35.6585493653206	37.4922644499758	39.900496200559
343	20.91573	38.68365	26	2	342	17.1	39.8312	2.89779999999993	39.9364712797713	34.0185197310203	35.062411703318	37.1206945015836	40.3962505215786
344	20.52175	38.94582	26	2	343	17.15	-7.87959999999998	5.24339999999995	9.4647419256945	35.8870684951201	30.7101745283308	36.6717362473263	39.8068887383826
345	21.04025	40.87828	26	2	344	17.2	10.37	38.6492	40.0162162209272	33.8776249223196	30.0897748233732	32.7190505640352	39.8696036757533
346	18.67528	40.32975	26	2	345	17.25	-47.2994	-10.9706	48.5549925828436	34.3268156826739	26.9375941656334	29.968522757204	40.1230597407202
347	18.74737	41.89888	26	2	346	17.3	1.44179999999999	31.3826	31.4157026023612	33.6052952111515	28.9534459930071	34.3390484196383	39.8188690544917
348	20.17867	40.34976	26	2	347	17.35	28.626	-30.9823999999999	42.1824250815431	26.1610299157262	29.2805495304121	32.8023178603277	40.6437168541105
349	19.9322	40.50793	26	2	348	17.4	-4.92939999999997	3.16339999999997	5.85713956808266	17.9881198361467	29.3259640769661	32.9115636673342	40.9446851067782
350	19.95364	40.36984	26	2	349	17.45	0.428799999999967	-2.76179999999997	2.79488974380024	24.0292670636946	25.9213049026036	34.6076477749372	39.2862984204688
351	19.58359	40.26534	26	2	350	17.5	-7.40099999999998	-2.09000000000003	7.69044218494619	24.2342833781502	22.1851713254083	34.7318336720313	38.4304599546065
352	19.56112	43.34633	26	2	351	17.55	-0.44940000000004	61.6198	61.6214387401008	25.0466329427807	33.0195474739561	34.4531645210077	38.1414981987344
353	19.37278	41.19418	26	2	352	17.6	-3.7668	-43.043	43.2075066538211	25.681579889481	30.5422240173375	35.1269429773134	38.0039566423202
354	19.41654	41.68819	26	2	353	17.65	0.875200000000049	9.88019999999992	9.91888739123489	26.3822228146699	35.1129528063376	35.3972227678578	38.4962889973537
355	19.67591	41.8359	26	2	354	17.7	5.18739999999994	2.95420000000007	5.96962447730172	42.0098278842175	39.1255207265012	35.1899536549328	37.5300940124305
356	19.24555	41.47808	26	2	355	17.75	-8.60719999999993	-7.15640000000008	11.1936568108907	36.8501646565247	42.5260731784293	36.327824387593	37.7105742531062
357	24.05208	36.4057	26	2	356	17.8	96.1306	-101.4476	139.759464087839	45.1792726698945	39.9528830490083	36.4911917618701	37.9558353078738
358	24.40056	37.20336	26	2	357	17.85	6.96959999999997	15.9532	17.4091905153571	52.5694615635215	40.9733364242148	37.5824228594099	38.0177674790483
359	26.18742	35.34477	26	2	358	17.9	35.7372	-37.1718000000001	51.564427458084	58.6699235421888	41.4684814587495	39.8864025186285	39.0966460838231
360	27.09029	33.39791	26	2	359	17.95	18.0574	-38.9371999999999	42.9205689454368	37.8959382137991	44.458602407262	40.1297672833498	39.3216859896045
361	28.64648	34.78523	26	2	360	18	31.1238	27.7463999999999	41.6959667042269	45.0965081919049	50.4704774497777	40.552656781215	40.126726934349
362	29.57734	36.31939	26	2	361	18.05	18.6172	30.6832	35.8895374458908	37.7576902476044	39.9628360497842	38.790731947493	40.8661788586917
363	30.29122	38.89281	26	2	362	18.1	14.2776	51.4684	53.412040405886	36.3477432510024	44.6226217014823	38.8872187830567	40.4531971695778
364	29.59851	39.16294	26	2	363	18.15	-13.8542	5.40260000000004	14.8703377365815	42.2710313573667	44.6598522309194	40.320841747381	41.2894415493182
365	31.37653	38.92749	26	2	364	18.2	35.5604	-4.709	35.8708339624269	42.0297338857692	41.1340138401983	42.3411374608258	40.8861817454074
366	28.82707	36.43472	26	2	365	18.25	-50.9892	-49.8554	71.3124072360483	44.1487352110597	38.5792403840006	45.4526257490084	40.0835343078432
367	29.41006	38.06794	26	2	366	18.3	11.6598	32.6644	34.6830500879032	51.5620142142345	37.6285808459776	41.5726221961092	39.9666124969126
368	27.24359	40.4235	26	2	367	18.35	-43.3294	47.1111999999999	64.0070470323385	45.9202844293942	36.8011011418987	43.2332170977688	40.6558565052618
369	28.72247	38.28891	26	2	368	18.4	29.5776	-42.6917999999999	51.9367327524556	34.8874494106345	39.1732020360126	45.2817285003121	41.5246330301456
370	29.07289	38.13406	26	2	369	18.45	7.00839999999999	-3.09700000000007	7.66218503822508	33.227427806186	40.2236725143896	44.0357242042718	41.8346107683058
371	29.74021	38.58859	26	2	370	18.5	13.3464	9.09060000000011	16.1482321422502	29.4534670727377	40.4347740482391	45.5216201966667	42.1053584041458
372	28.96076	37.52435	26	2	371	18.55	-15.589	-21.2848000000001	26.3829420656606	26.7843898577907	43.1824083424343	47.2791931963757	41.0945345391722
373	30.31973	39.32619	26	2	372	18.6	27.1794	36.0368	45.137243365097	34.527060599385	41.8438124940553	45.7794513618423	40.5633113510263
374	28.86945	38.05343	26	2	373	18.65	-29.0056	-25.4552	38.5913466777203	45.9820986858437	45.9036047697047	47.1816603307785	40.9639941905243
375	26.77462	37.05924	26	2	374	18.7	-41.8966	-19.8837999999999	46.3755387461968	53.1373888786826	46.9374345683452	46.5824098358819	41.0037322929276
376	29.85052	39.06332	26	2	375	18.75	61.518	40.0815999999999	73.4234225745436	54.2341579153729	52.4640000093329	43.8392442280934	41.1434230277996
377	30.80941	42.01967	26	2	376	18.8	19.1778	59.127	62.1593930298551	65.0228196816188	56.9298055467738	43.442033231955	39.5866442367651
378	31.91176	44.29806	26	2	377	18.85	22.047	45.5678	50.6210885485487	59.3478085373055	54.7578015817858	43.7292901511137	39.8795361450324
379	28.23971	47.11279	26	2	378	18.9	-73.441	56.2945999999999	92.5346555089497	58.945901332822	55.1901186255445	43.1628635416626	40.5025571838545
380	29.08973	46.81697	26	2	379	18.95	17.0004	-5.91639999999998	18.0004830246302	60.722222214865	52.9411471573743	43.5394542532618	39.6537444072193
381	29.61827	43.28561	26	2	380	19	10.5708	-70.6272	71.4138865521265	55.2814452481988	47.2437144079477	43.6580600270767	39.4732786923312
382	28.53601	46.66877	26	2	381	19.05	-21.6452	67.6632000000001	71.0409974400698	45.3574175694703	43.7016581214758	43.3983371308514	39.2573659642157
383	28.63162	45.50182	26	2	382	19.1	1.91220000000001	-23.339	23.4172037152176	46.5344857774432	45.6147678081722	42.2394039189959	39.3345172095891
384	29.06337	47.60366	26	2	383	19.15	8.63499999999995	42.0367999999999	42.9145171153072	35.5415274830733	40.4221223136205	41.6071466336677	40.7450141127789
385	29.93487	46.78707	26	2	384	19.2	17.43	-16.3318	23.8858240644948	26.6810940280866	40.1414739381783	39.6663271250295	41.0641380879218
386	30.71787	47.03875	26	2	385	19.25	15.66	5.03360000000001	16.4490950802772	35.9480903681455	34.8521200448205	36.8342203065909	41.1654556974982
387	30.51448	48.36013	26	2	386	19.3	-4.06780000000005	26.4276	26.7388301651362	35.4868270577707	29.8668687149291	37.600666277421	41.4388100792499
388	33.43232	50.27053	26	2	387	19.35	58.3568	38.2080000000001	69.7521854155123	33.7484620989134	29.7210062562059	36.525855192296	40.5514658928506
389	32.44672	52.04568	26	2	388	19.4	-19.712	35.5029999999999	40.6082005634329	34.1627126065677	28.0241746417908	35.7233858673968	40.7252600774928
390	31.6948245311941	52.15429509355	26	2	389	19.45	-15.037909376118	2.172301871	15.1939992702082	33.0526434017716	26.3915070926847	35.2717646101668	40.7274376998852
391	32.42809	51.58876	26	2	390	19.5	14.6653093761179	-11.3107018709999	18.520347618549	23.4939221442662	26.424726205234	33.4249371879956	41.0166607844914
392	33.48021	51.71295	26	2	391	19.55	21.0424	2.48379999999997	21.1884841411556	20.561522225811	31.4996744333663	31.2355387320557	41.2946293671164
393	32.51699	52.23988	26	2	392	19.6	-19.2644	10.5386	21.9585791279855	19.034552086456	27.4369425764198	32.8895830573359	41.2365428757837
394	31.2250109874622	52.122391305859	26	2	393	19.65	-25.839580250756	-2.34977388282005	25.9462009711565	18.6867398039003	31.0246494211732	34.3083678947793	41.7338046809875
395	31.11728	52.48467	26	2	394	19.7	-2.15461974924395	7.24557388282008	7.55914857343316	29.9467054649609	30.4020552821553	35.5458663399617	41.4892003248422
396	31.4486	53.25555	26	2	395	19.75	6.62639999999996	15.4176	16.781286205771	31.3799630085734	31.9977543311707	38.491667166903	40.1716878061247
397	28.42172	50.83706	26	2	396	19.8	-60.5376	-48.3698	77.4883124464586	41.4877766165355	32.6042087491823	39.4355869265448	39.1250929056084
398	29.29796	52.00018	26	2	397	19.85	17.5248	23.2624	29.1248668460475	41.7695584778547	36.0581598584658	37.3736416345875	38.2946823280108
399	28.612	55.76242	26	2	398	19.9	-13.7192	75.2448	76.485269010967	45.3087688584412	40.5925611477678	38.287656613323	36.7012402184233
400	29.0237376594799	55.9400073168751	26	2	399	19.95	8.23475318959801	3.5517463375021	8.96805788002922	35.2617120334036	44.7002255872387	37.9154211465087	36.4965035734972
401	28.89982	54.2206	26	2	400	20	-2.47835318959801	-34.3881463375021	34.4773381087034	40.7363567083583	50.558608128572	38.3752615419061	36.5492257814671
402	27.57686	53.89411	26	2	401	20.05	-26.4592	-6.52979999999999	27.253028321271	39.6973456790002	47.3714994197234	39.1909216033813	36.1210268235222
403	30.05327	55.25333	26	2	402	20.1	49.5282	27.1844	56.4980902208208	47.6308926966228	47.3103406927552	40.2336818325716	37.7885329175987
404	27.19475	57.38279	26	2	403	20.15	-57.1704	42.5892	71.2902138641764	55.8084473987029	45.5506638054727	41.8604627283074	38.0610177827049
405	28.35305	59.521	26	2	404	20.2	23.166	42.7642	48.6357929681423	59.4812868060431	45.4287870108621	43.312073524655	38.899551718263
406	25.1838	57.48247	26	2	405	20.25	-63.385	-40.7706	75.365111619104	53.8843246771521	44.7527687526414	43.5091553056586	39.2371651821562
407	26.60677	59.26502	26	2	406	20.3	28.4594	35.651	45.617225357972	51.4039819319453	45.7776344575803	40.6495195337958	40.656983604902
408	26.22859	60.63961	26	2	407	20.35	-7.56360000000001	27.4918	28.5132795763658	43.2266813251014	44.4092038066773	40.0635094637257	40.2885414108365
409	26.22316	63.58403	26	2	408	20.4	-0.10860000000001	58.8884	58.8885001381424	33.6970901065799	43.128364308847	37.6790945694498	40.7632746573591
410	26.09805	63.95074	26	2	409	20.45	-2.50219999999999	7.3342000000001	7.74928993392306	32.0739821091176	41.9239214620712	37.7212425368277	40.6094763153347
411	26.36354	65.31093	26	2	410	20.5	5.3098	27.2037999999999	27.7171555264965	34.9340829362026	36.4597024827451	39.6735143749385	41.2142858549317
412	26.47464	63.43914	26	2	411	20.55	2.22200000000001	-37.4357999999999	37.5016853706603	34.8527466857486	33.9275396478683	41.0065149149887	41.3363861140502
413	26.57722	61.30091	26	2	412	20.6	2.05159999999999	-42.7646	42.8137837117908	40.6211615990409	32.8166782346961	42.6874827778615	41.0012029461305
414	26.6115	64.2248	26	2	413	20.65	0.68559999999998	58.4778	58.4818188858726	39.2223148589102	29.8075253334269	41.8136676706304	40.6654531575061
415	25.7645	62.6031	26	2	414	20.7	-16.94	-32.4340000000001	36.5913645003846	35.7810971866189	30.0136980627933	42.2532370965642	41.3142546291678
416	26.20125	61.6635	26	2	415	20.75	8.735	-18.792	20.722921825843	30.6992735331897	34.5942599972356	39.9826631974093	42.2691103735082
417	25.69665	62.54393	26	2	416	20.8	-10.092	17.6086000000001	20.2955970092038	24.7623039811052	36.2353953723971	41.8783802832591	40.880862903765
418	26.36681	63.09908	26	2	417	20.85	13.4032	11.103	17.4046654446444	19.4062345265456	40.9657617490457	43.2034411870854	40.9267684479137
419	27.45642	64.04031	26	2	418	20.9	21.7922	18.8246000000001	28.79697112545	29.966205135561	40.4989710324139	43.2388927013952	39.904780507949
420	27.59442	63.56957	26	2	419	20.95	2.75999999999996	-9.41480000000013	9.81101722758666	36.6896935581753	42.5825527310573	43.3035314841608	40.3378684061
421	24.62725	61.39934	26	2	420	21	-59.3434	-43.4045999999999	73.52277487092	51.2322499649018	43.5056239120735	44.0533101679574	40.181491782224
422	27.13002	62.40068	26	2	421	21.05	50.0554	20.0268	53.9130391222754	56.2356380837227	49.82922091865	43.4818506247192	40.0458199187906
423	23.74988	59.42116	26	2	422	21.1	-67.6027999999999	-59.5904	90.1174474782769	65.758870935569	53.5902041394747	41.7687240596895	40.6317201500014
424	25.1978	61.68906	26	2	423	21.15	28.9584	45.3579999999999	53.8139117195544	57.045042688586	56.6702600693636	39.4704435867049	39.4581463388898
425	27.06303	59.50603	26	2	424	21.2	37.3046	-43.6605999999999	57.4271814868185	62.9687482791247	56.5933649055283	39.3164357336806	39.5095928894252
426	25.70617	58.87201	26	2	425	21.25	-27.1372	-12.6804	29.9536336360048	55.9481583140476	53.5123603386791	41.0290654413579	38.6262877186585
427	26.0031	63.03802	26	2	426	21.3	5.93859999999999	83.3202	83.5315670749687	57.1048820550045	50.7283058770412	41.1122062737341	37.9600035705129
428	26.0148	60.28732	26	2	427	21.35	0.234000000000023	-55.014	55.0144976528915	47.4278588754875	42.5716863703332	41.7900274321018	37.9203930809275
429	28.94681	59.75536	26	2	428	21.4	58.6402	-10.6392	59.5975304243389	49.9796779887722	38.4419161409958	42.1304664464482	37.199726012511
430	28.66493	59.40189	26	2	429	21.45	-5.63760000000002	-7.06940000000003	9.0420655892335	38.4878634749578	36.0503187363039	42.9544942753723	37.7427565945398
431	26.60206	58.84916	26	2	430	21.5	-41.2573999999999	-11.0546000000001	42.7127292024286	29.1952144266188	38.5525069706423	40.6894691895095	37.8891597457992
432	27.86646	58.53178	26	2	431	21.55	25.288	-6.3476	26.0724945058964	19.7789502269871	32.3951916288183	39.0851249225925	38.0087123588709
433	27.8135	58.95605	26	2	432	21.6	-1.05919999999998	8.4854	8.55125241119685	24.6727785971204	29.9898507247289	38.5759575221412	38.5563364770839
434	28.00584	58.36053	26	2	433	21.65	3.84679999999996	-11.9104	12.5162094261801	27.1253359525123	27.5906728235328	37.1026250071493	38.022651810726
435	26.35435	58.07754	26	2	434	21.7	-33.0298	-5.65979999999996	33.5112074398998	26.3025197826788	29.3156236452164	36.7659486822861	37.9431281085825
436	28.89436	59.12831	26	2	435	21.75	50.8002	21.0154	54.9755159793885	30.784487022839	27.8665780403399	37.2699122399076	38.6514741251761
437	27.93409	59.66058	26	2	436	21.8	-19.2054	10.6454000000001	21.9584136567285	35.4023954200784	27.4419439681438	34.0416268577666	39.2939646451772
438	26.54744	58.97234	26	2	437	21.85	-27.733	-13.7648	30.9610886119981	33.9584686933123	34.5802286739491	32.6373449747696	40.6044008850581
439	27.86023	60.17484	26	2	438	21.9	26.2558	24.05	35.6057514123772	28.6078201281674	35.7633338733027	31.1605593236267	41.7994663324711
440	26.6932	60.77995	26	2	439	21.95	-23.3406	12.1021999999999	26.2915738060695	28.5813681536088	37.4815786282682	32.1819817049189	43.0428794960644
441	27.51202	59.6307	26	2	440	22	16.3764	-22.985	28.2222731536636	38.3759703250592	35.987317509173	31.7250093236411	41.6702190705692
442	28.00552	60.60405	26	2	441	22.05	9.87000000000002	19.4670000000001	21.8261537839355	36.124272326527	35.688062086715	32.5355740930227	41.4819081322477
443	25.53159	57.46505	26	2	442	22.1	-49.4786	-62.7800000000001	79.9340994692503	41.0046885632241	35.2848392248103	35.3439488944783	40.943093285548
444	26.68654	57.84984	26	2	443	22.15	23.099	7.69580000000005	24.3472614197162	43.3668148901786	34.7304458237207	36.5748600347471	41.3760030429156
445	27.01896	60.36263	26	2	444	22.2	6.64839999999998	50.2558000000001	50.6936549895547	42.7947560198211	35.0483397646214	36.5698204834843	40.5491034209239
446	28.4053	58.9188	26	2	445	22.25	27.7268	-28.8766000000001	40.0329047884363	32.1937081245614	35.5834406069424	36.2738828089944	40.8601003036635
447	27.55998	59.34856	26	2	446	22.3	-16.9064	8.59520000000003	18.9658594321481	33.3366193209144	37.6292042179016	37.4757230166203	39.7862496705172
448	26.22786	59.15269	26	2	447	22.35	-26.6424	-3.91739999999999	26.9288599929518	29.0919909660188	36.1076691150075	39.4187743380143	39.0669873627403
449	27.72572	59.27798	26	2	448	22.4	29.9572	2.50579999999999	30.0618174014812	27.8000663237061	37.3863861961914	41.4684662184941	38.5911879806514
450	26.41912	59.95921	26	2	449	22.45	-26.132	13.6246	29.4705132150765	32.4636524159821	35.6580623387005	43.1312647167565	40.125430505613
451	27.67576	58.84621	26	2	450	22.5	25.1328	-22.26	33.573281576873	40.0216301054535	36.5604481088158	42.6509689516288	41.052565430917
452	25.67763	59.53706	26	2	451	22.55	-39.9626	13.817	42.2837898935277	41.4361530714684	39.2633839465256	43.8786913419029	40.9816680803411
453	28.60609	58.16032	26	2	452	22.6	58.5692	-27.5348	64.718748440309	42.2241337113821	43.5527094512184	43.3102290489547	41.8539833177148
454	26.83007	58.70177	26	2	453	22.65	-35.5204	10.8290000000001	37.1344322315557	45.3208298939254	48.2064866132675	45.649381078682	41.9968140561999
455	28.49981	58.75284	26	2	454	22.7	33.3948	1.02139999999991	33.4104164146453	46.0631154770691	51.2141896688915	44.3322581595617	42.0812197001196
456	29.18456	61.10816	26	2	455	22.75	13.695	47.1064	49.0567624895895	47.0837887969832	49.7184972963153	44.4502883674195	41.7482372296225
457	31.01674	62.49813	26	2	456	22.8	36.6435999999999	27.7994000000001	45.9952178092462	54.9768201550667	50.1281784659042	45.5308724832679	42.2142960394768
458	34.1308562088415	64.0761349459479	26	2	457	22.85	62.28232417683	31.5600989189579	69.8221150398794	60.2042456264009	50.512788982902	45.496629750711	43.7053472178092
459	37.479651539571	65.9347130122992	26	2	458	22.9	66.97590661459	37.171561327026	76.5995890219728	54.1161646987052	53.9123759611726	46.0218166376761	43.8598404587558
460	40.0667067658797	67.4084566056766	26	2	459	22.95	51.741104526174	29.4748718675481	59.5475437713164	54.1932414547394	53.0064539804229	48.068879306307	44.428405066824
461	40.895602661459	67.8319581327026	26	2	460	23	16.577917911586	8.47003054051982	18.616357851111	53.9417891688208	52.3401286260231	50.380121538193	45.095029847118
462	38.96992	66.53981	26	2	461	23.05	-38.51365322918	-25.8429626540519	46.3806015894172	52.8479317672784	51.7983610200101	49.4277620676595	44.8843982859576
463	36.05226	64.73978	26	2	462	23.1	-58.3532000000001	-36.0006000000001	68.5648536102865	45.8086623344448	47.4405500502035	48.3640177409512	45.9977623564059
464	39.01472	66.70768	26	2	463	23.15	59.2492	39.358	71.1303020142611	50.5640925533411	43.8371466620847	47.4187680776527	48.7272007121694
465	38.4485	65.62979	26	2	464	23.2	-11.3243999999999	-21.5577999999999	24.3511966071484	49.4034805852809	44.9235689437225	47.5926189167548	49.5761660827024
466	36.46717	66.38302	26	2	465	23.25	-39.6266	15.0646	42.3935089455921	40.9393109315863	51.0417457800707	47.2225916502506	49.151886676658
467	34.8813041373631	67.6484731606212	26	2	466	23.3	-31.717317252738	25.3090632124238	40.5775417491166	34.8263615568909	48.7273456694148	46.9528690623334	49.8619940544479
468	33.87495	66.80638	26	2	467	23.35	-20.1270827472621	-16.8418632124238	26.2440053418134	44.0384755530002	46.2152464990005	47.9919200976041	49.389180818793
469	33.93254	64.77892	26	2	468	23.4	1.15180000000009	-40.5492000000001	40.5655551407843	51.5193990068002	40.9251601941329	46.2512146990174	50.7023162144959
470	35.85175	67.73039	26	2	469	23.45	38.3842	59.0294	70.4117665876947	48.0512107535487	42.1787838530867	45.7255454168915	50.5580798203647
471	36.58055	63.80761	26	2	470	23.5	14.576	-78.4556000000001	79.7981262145923	51.4911820664146	42.1050546744782	47.5390907426072	50.6061973056061
472	35.87858	62.88182	26	2	471	23.55	-14.0394000000001	-18.5158	23.236600482859	47.0239588313748	42.1073771046566	45.8901052300123	50.7944575547054
473	35.55185	65.0293	26	2	472	23.6	-6.53459999999995	42.9496000000002	43.4438619061429	40.3190921531732	48.5432901450046	48.685295663857	51.5715323450763
474	36.19439	65.67577	26	2	473	23.65	12.8507999999999	12.9293999999999	18.2294389655852	32.6907103421561	48.6652827359502	51.8050203456567	53.4711754326557
475	36.84809	63.95113	26	2	474	23.7	13.074	-34.4928	36.8874331966864	36.1635434557645	46.5275218900606	54.8200740058431	55.0709068970474
476	37.47158	65.93843	26	2	475	23.75	12.4698000000001	39.746	41.6562171595069	45.5953982235946	44.0364357051438	53.8534849858966	55.2416177497918
477	38.79055	64.39526	26	2	476	23.8	26.3794	-30.8634000000001	40.6007660509011	50.3066066405256	43.0528647906098	54.193115625628	54.5867671762
478	39.70569	68.83202	26	2	477	23.85	18.3027999999999	88.7352000000001	90.6031357452932	52.735951626948	51.1553448287135	53.2817318868751	52.9363400713628
479	39.56542	66.74746	26	2	478	23.9	-2.80539999999988	-41.6911999999999	41.7854810502403	55.3821610681315	62.6848804971806	55.3828157913158	51.3519931889933
480	39.63065	69.1983	26	2	479	23.95	1.30459999999999	49.0168	49.0341581287983	49.9421861254552	67.4613641585995	53.0472803344224	50.1215986255369
481	37.71728	67.23093	26	2	480	24	-38.2674	-39.3474000000001	54.8872643654246	56.7152914338325	65.6019152973151	50.8322730730192	49.8960237635703
482	37.23524	66.76553	26	2	481	24.05	-9.6408000000001	-9.30800000000005	13.4008913375194	75.0631543538356	66.2788541465994	52.1611530417513	49.524381668011
483	41.91132	70.87228	26	2	482	24.1	93.5216000000001	82.1350000000001	124.46866228718	82.186776690251	58.0201736287456	54.7790469492013	48.6530698242382
484	46.5167914415757	75.7056856765843	26	2	483	24.15	92.1094288315139	96.6681135316858	133.524795650256	75.8216695264988	62.1003488466814	59.5235827876586	47.2032561394776
485	48.88925	79.21089	26	2	484	24.2	47.449171168486	70.1040864683142	84.6522698108749	82.6155221677437	59.5670387787842	62.5491948773399	46.8870172097293
486	48.51892	80.30289	26	2	485	24.25	-7.40659999999991	21.84	23.0617285466636	59.3250558236587	57.6281104408947	63.2606438493329	46.7486281293733
487	46.3775316869964	79.2908203647095	26	2	486	24.3	-42.8277662600721	-20.24139270581	47.3701545437439	49.1375433395271	61.2694412928928	62.2206652900665	47.2762448837677
488	46.1207	79.59854	26	2	487	24.35	-5.13663373992799	6.15439270580993	8.01633056675515	36.9473008673175	58.4027490696891	57.8807600451216	48.606430588963
489	49.11198	82.44527	26	2	488	24.4	59.8256000000001	56.9345999999999	82.5872332295979	39.4345513552906	56.3622850781367	56.4527716789692	49.7983953646895
490	49.19823	81.26336	26	2	489	24.45	1.72499999999999	-23.6381999999998	23.7010574498268	39.923360418042	57.6370255960804	54.5176518341823	50.2383293296099
491	50.46806	80.02328	26	2	490	24.5	25.3966	-24.8016000000001	35.4979809865294	57.4804423157195	60.9193724013507	52.2529567845334	50.2117816810958
492	49.4721836639151	77.7403287101487	26	2	491	24.55	-19.9175267216981	-45.6590257970259	49.8141998575009	63.5870268167462	58.1624764335337	53.1586581060097	51.141917191987
493	46.0284750535368	74.4107935322614	26	2	492	24.6	-68.8741722075659	-66.5907035577462	95.8017400551424	78.3267503248434	57.7413464614975	48.6208439846195	50.887126250541
494	41.60319641639	70.8883890882435	26	2	493	24.65	-88.5055727429361	-70.4480888803579	113.120155734732	82.4041934474109	50.8051945112571	42.6014919332984	50.6065611663508
495	37.66261	68.02683	26	2	494	24.7	-78.8117283278	-57.2311817648699	97.3996749903126	76.4015924490253	49.4682648895805	38.9539604136155	50.9267011991219
496	35.3452773852298	66.4654659969895	26	2	495	24.75	-46.346652295404	-31.2272800602102	55.8851965993668	58.0022506072756	46.8778031281721	39.64377127285	51.3579152965649
497	34.4789574862956	65.9861872388835	26	2	496	24.8	-17.326397978684	-9.58557516211982	19.801194865573	38.0233622057679	45.0478749191266	40.3593741419074	52.7523166026846
498	34.5637085507513	66.1565189929068	26	2	497	24.85	1.69502128911404	3.40663508046589	3.80503084639411	20.6097794543175	38.8389388995499	43.9311292910509	51.5537968901374
499	35.0995888261512	66.5439865262841	26	2	498	24.9	10.7176055079979	7.74935066754608	13.2257137271931	11.3514128089333	28.8406987884602	44.2139749380631	51.1094795248322
500	35.5866565600494	66.7161151062402	26	2	499	24.95	9.74135467796401	3.44257159912189	10.3317612330605	13.6941573892278	20.2708952311506	47.4293783247973	50.6709245044235
501	35.52497	66.24043	26	2	500	25	-1.2337312009879	-9.51370212480384	9.59336337244599	19.6756271918241	18.3681701443492	49.5912902891723	49.8381736195009
502	34.6535302700228	64.9275827500595	26	2	501	25.05	-17.4287945995441	-26.2569449988101	31.5149177670454	19.6580353711526	22.5562718502811	50.1226813422226	49.9795089573151
503	33.66711	63.56073	26	2	502	25.1	-19.728405400456	-27.33705500119	33.7123798593755	19.9320110079836	30.1209121206043	46.9952055518807	47.1397422499701
504	33.2996220661631	63.0162540043174	26	2	503	25.15	-7.34975867673796	-10.8895199136519	13.1377546238353	25.3849274797651	37.6227553648692	41.6895395450429	44.1242545838026
505	33.4857688242794	63.5709343600802	26	2	504	25.2	3.72293516232588	11.093607115256	11.7016394172159	31.4183863113345	45.3904917600142	39.3042075209038	42.5364232314437
506	33.96045	65.35165	26	2	505	25.25	9.49362351441209	35.6143127983961	36.8579457313535	40.5661970493845	52.3047774501725	39.4551867437969	42.2795100358933
507	34.4966997166357	68.3887825969204	26	2	506	25.3	10.724994332714	60.7426519384077	61.6822119248921	55.5874753585858	55.1974877653187	43.2839679153026	41.4132283819148
508	35.0200896881358	72.3267247842131	26	2	507	25.35	10.4677994300019	78.7588437458541	79.4514335496258	70.8489725120448	55.1514722042115	45.2268337351532	42.8763788702087
509	35.4943260261094	76.7133719353818	26	2	508	25.4	9.48472675947201	87.732943023374	88.244146169842	79.2246274205798	54.5383803016256	45.7661873706953	43.8494286757538
510	35.8831148421656	81.0966194239303	26	2	509	25.45	7.77577632112397	87.6649497709701	88.0091251845106	78.9765892193029	58.3375198106571	46.8241971746647	44.4936431608413
511	36.1501622479133	85.0243626233623	26	2	510	25.5	5.34094811495407	78.5548639886397	78.7362202740284	69.7367473590384	60.5422033432446	47.4233904544684	46.4788005128282
512	36.2591743549615	88.0444969071815	26	2	511	25.55	2.18024214096403	60.4026856763841	60.4420209185074	53.4892852446653	64.0116639803241	46.8003598086204	54.0372013889012
513	36.1738572749194	89.7049176488918	26	2	512	25.6	-1.70634160084205	33.2084148342059	33.2522242483036	45.8260671092694	60.332755349702	45.6586405153206	68.2165583280322
514	35.8579171193959	89.5535202219967	26	2	513	25.65	-6.31880311046999	-3.02794853790175	7.0068355979762	41.8597792659093	53.9096193765213	45.6470172343068	91.5713937045253
515	35.27506	87.1382	26	2	514	25.7	-11.6571423879179	-48.3064044399342	49.6930345075312	49.0467387413454	48.2579025893151	46.118886049272	126.765236689867
516	33.95234	84.50669	26	2	515	25.75	-26.4544000000001	-52.6301999999998	58.9047810572282	50.9287633403657	42.5420034587644	44.9152487989365	176.280424782481
517	31.19288	88.45721	26	2	516	25.8	-55.1892	79.0103999999999	96.3768182956876	54.3299535083774	38.4032318519222	42.4670826219223	241.818656114667
518	30.5349191397493	90.4863174853665	26	2	517	25.85	-13.159217205014	40.5821497073299	42.6623472434051	50.6897380693608	36.1658088264298	41.8216284493665	324.715181701257
519	31.3636160484518	89.6175273986346	26	2	518	25.9	16.57393817405	-17.3758017346378	24.012786438035	43.2242276516195	36.7556541669881	43.4848824134445	426.172020308219
520	31.64519	88.06831	26	2	519	25.95	5.631479030964	-30.9843479726922	31.4919573124483	27.7597249624991	33.9002522878869	41.5579079968853	548.334473658997
521	30.61459	87.74924	26	2	520	26	-20.612	-6.38139999999993	21.5772289685214	21.4028543124939	29.2882942546285	43.366310736484	692.986086173276
522	31.09042	88.57462	26	2	521	26.05	9.51660000000004	16.5075999999999	19.0543048500857	19.1813548255987	20.9225012635205	57.9517214355799	861.397790657244
523	31.61179	88.4197	26	2	522	26.1	10.4273999999999	-3.0983999999998	10.8779939933794	17.110766506413	23.3105015490309	89.4379111041837	1055.90011988956
524	31.1681722102687	88.8882824018221	26	2	523	26.15	-8.87235579462597	9.3716480364418	12.9052890035588	15.3523608576375	33.0601454503677	141.453247864008	1278.8998057192
525	30.26306	89.4341	26	2	524	26.2	-18.102244205374	10.9163519635581	21.1390157165199	14.0852775645418	34.8579134044556	214.22626585883	1531.75581447689
526	29.6929060852725	89.1450015609788	26	2	525	26.25	-11.40307829455	-5.78196878042405	12.7852007246439	25.2181487855678	44.1906180142037	313.105662821165	NA
527	30.3288116511635	89.1379719365873	26	2	526	26.3	12.71811131782	-0.140592487829849	12.7188883846072	46.9389360751368	77.5002110192376	440.353344314031	NA
528	33.06054	91.03728	26	2	527	26.35	54.63456697673	37.9861612682538	66.5423500985093	52.6050603024981	142.710013381938	604.203529667361	NA
529	37.60222	95.07267	26	2	528	26.4	90.8336	80.7078000000001	121.509225451404	73.0288751707698	246.150841561027	806.577853245743	NA
530	39.55326	96.59305	26	2	529	26.45	39.0208	30.4076000000001	49.4696368533265	140.915144473933	394.552279429774	1049.84475014333	NA
531	35.6887027829455	92.3418526878042	26	2	530	26.5	-77.2911443410901	-85.023946243916	114.904275066002	260.201877978307	596.923031387702	1338.54878189208	NA
532	23.3714083488365	79.7597730634127	26	2	531	26.55	-246.34588868218	-251.64159248783	352.150234900425	445.362747046918	859.784187364541	1675.99522150587	NA
533	-0.0357633023270125	56.2875061268253	26	2	532	26.6	-468.14343302327	-469.445338731748	662.97601762038	736.499498557049	1185.09655778569	2066.1415992638	NA
534	-37.169952170545	19.3657468780422	26	2	533	26.65	-742.68377736436	-738.435184975662	1047.31357079446	1120.81718760463	1580.09556104112	2512.15259420408	NA
535	-90.6682982558175	-33.5648096829367	26	2	534	26.7	-1069.96692170545	-1058.61113121958	1505.15339440398	1578.65323025515	2064.8315868822	3017.39274290451	NA
536	-163.167941558145	-105.063468556111	26	2	535	26.75	-1449.99286604655	-1429.97317746349	2036.49272030393	2109.99123759308	2632.90694576996	NA	NA
537	-257.306022077526	-197.689534741482	26	2	536	26.8	-1882.76161038762	-1852.52132370742	2641.33044815299	2714.82837503532	3274.4902319925	NA	NA
538	-375.719679813962	-314.002313239048	26	2	537	26.85	-2368.27315472872	-2326.25556995132	3319.66605431002	3393.16367520736	3989.57318514567	NA	NA
539	-521.046054767452	-456.56110904881	26	2	538	26.9	-2906.5274990698	-2851.17591619524	4071.49925800567	4144.99670393529	4778.15434684714	NA	NA
540	-695.922286937997	-627.925227170768	26	2	539	26.95	-3497.5246434109	-3427.28236243916	4896.82989526419	4970.32723372985	5640.23320637925	NA	NA
541	-902.985516325597	-830.653972604922	26	2	540	27	-4141.264587752	-4054.57490868308	5795.65786394359	5869.15513269826	NA	NA	NA
542	-1144.87288293025	-1067.30665035127	26	2	541	27.05	-4837.74733209306	-4733.05355492696	6767.98309712578	6841.48031865896	NA	NA	NA
543	-1424.22152675196	-1340.44256540982	26	2	542	27.1	-5586.9728764342	-5462.718301171	7813.80554915209	7887.30273755114	NA	NA	NA
544	-1743.66858779072	-1652.62102278056	26	2	543	27.15	-6388.9412207752	-6243.5691474148	8933.12518780916	NA	NA	NA	NA
545	-2105.85120604654	-2006.4013274635	26	2	544	27.2	-7243.6523651164	-7075.6060936588	10125.9419897251	NA	NA	NA	NA
546	NA	NA	26	2	545	27.25	NA	NA	NA	NA	NA	NA	NA
547	NA	NA	26	2	546	27.3	NA	NA	NA	NA	NA	NA	NA
548	NA	NA	26	2	547	27.35	NA	NA	NA	NA	NA	NA	NA
549	NA	NA	26	2	548	27.4	NA	NA	NA	NA	NA	NA	NA
550	NA	NA	26	2	549	27.45	NA	NA	NA	NA	NA	NA	NA
551	NA	NA	26	2	550	27.5	NA	NA	NA	NA	NA	NA	NA
552	NA	NA	26	2	551	27.55	NA	NA	NA	NA	NA	NA	NA
553	NA	NA	26	2	552	27.6	NA	NA	NA	NA	NA	NA	NA
554	NA	NA	26	2	553	27.65	NA	NA	NA	NA	NA	NA	NA
555	NA	NA	26	2	554	27.7	NA	NA	NA	NA	NA	NA	NA
556	NA	NA	26	2	555	27.75	NA	NA	NA	NA	NA	NA	NA
557	NA	NA	26	2	556	27.8	NA	NA	NA	NA	NA	NA	NA
558	NA	NA	26	2	557	27.85	NA	NA	NA	NA	NA	NA	NA
559	NA	NA	26	2	558	27.9	NA	NA	NA	NA	NA	NA	NA
560	NA	NA	26	2	559	27.95	NA	NA	NA	NA	NA	NA	NA
561	NA	NA	26	2	560	28	NA	NA	NA	NA	NA	NA	NA
562	NA	NA	26	2	561	28.05	NA	NA	NA	NA	NA	NA	NA
563	NA	NA	26	2	562	28.1	NA	NA	NA	NA	NA	NA	NA
564	NA	NA	26	2	563	28.15	NA	NA	NA	NA	NA	NA	NA
565	NA	NA	26	2	564	28.2	NA	NA	NA	NA	NA	NA	NA
566	NA	NA	26	2	565	28.25	NA	NA	NA	NA	NA	NA	NA
567	NA	NA	26	2	566	28.3	NA	NA	NA	NA	NA	NA	NA
568	NA	NA	26	2	567	28.35	NA	NA	NA	NA	NA	NA	NA
569	NA	NA	26	2	568	28.4	NA	NA	NA	NA	NA	NA	NA
570	NA	NA	26	2	569	28.45	NA	NA	NA	NA	NA	NA	NA
571	NA	NA	26	2	570	28.5	NA	NA	NA	NA	NA	NA	NA
572	NA	NA	26	2	571	28.55	NA	NA	NA	NA	NA	NA	NA
573	NA	NA	26	2	572	28.6	NA	NA	NA	NA	NA	NA	NA
574	NA	NA	26	2	573	28.65	NA	NA	NA	NA	NA	NA	NA
575	NA	NA	26	2	574	28.7	NA	NA	NA	NA	NA	NA	NA
576	NA	NA	26	2	575	28.75	NA	NA	NA	NA	NA	NA	NA
577	NA	NA	26	2	576	28.8	NA	NA	NA	NA	NA	NA	NA
578	NA	NA	26	2	577	28.85	NA	NA	NA	NA	NA	NA	NA
579	NA	NA	26	2	578	28.9	NA	NA	NA	NA	NA	NA	NA
580	NA	NA	26	2	579	28.95	NA	NA	NA	NA	NA	NA	NA
581	NA	NA	26	2	580	29	NA	NA	NA	NA	NA	NA	NA
582	NA	NA	26	2	581	29.05	NA	NA	NA	NA	NA	NA	NA
583	NA	NA	26	2	582	29.1	NA	NA	NA	NA	NA	NA	NA
584	NA	NA	26	2	583	29.15	NA	NA	NA	NA	NA	NA	NA
585	NA	NA	26	2	584	29.2	NA	NA	NA	NA	NA	NA	NA
586	NA	NA	26	2	585	29.25	NA	NA	NA	NA	NA	NA	NA
587	NA	NA	26	2	586	29.3	NA	NA	NA	NA	NA	NA	NA
588	NA	NA	26	2	587	29.35	NA	NA	NA	NA	NA	NA	NA
589	NA	NA	26	2	588	29.4	NA	NA	NA	NA	NA	NA	NA
590	NA	NA	26	2	589	29.45	NA	NA	NA	NA	NA	NA	NA
591	NA	NA	26	2	590	29.5	NA	NA	NA	NA	NA	NA	NA
592	NA	NA	26	2	591	29.55	NA	NA	NA	NA	NA	NA	NA
593	NA	NA	26	2	592	29.6	NA	NA	NA	NA	NA	NA	NA
594	NA	NA	26	2	593	29.65	NA	NA	NA	NA	NA	NA	NA
595	NA	NA	26	2	594	29.7	NA	NA	NA	NA	NA	NA	NA
596	NA	NA	26	2	595	29.75	NA	NA	NA	NA	NA	NA	NA
597	NA	NA	26	2	596	29.8	NA	NA	NA	NA	NA	NA	NA
598	NA	NA	26	2	597	29.85	NA	NA	NA	NA	NA	NA	NA
599	NA	NA	26	2	598	29.9	NA	NA	NA	NA	NA	NA	NA
600	NA	NA	26	2	599	29.95	NA	NA	NA	NA	NA	NA	NA
601	NA	NA	26	2	600	30	NA	NA	NA	NA	NA	NA	NA
