# Supplementary material for: An automated feeding system for the African killifish reveals the impact of diet on lifespan and allows scalable assessment of associative learning
Source: eLife. 2022 Nov 10;11:e69008. doi: 10.7554/eLife.69008 (PMC9788828; doi:10.7554/eLife.69008)
Supplement: Figure 6—source data 3. [file elife-69008-fig6-data3.zip › Filtered and Interpolated Trajectories with Kinematics/t17_REC001 DLC_likelihood-euclidean-filtered_splines-interpolated_kinematics_02_resnet50_TrainAllTheThingsJun28shuffle1_1030000.csv]

	x2	y2	fishnum	recording_num	bodyparts_coords	seconds	velocity_x	velocity_y	velocity_xy	velocity_xy_5frame	velocity_xy_10frame	velocity_xy_20frame	velocity_xy_40frame
1	NA	NA	17	1	0	0	0	0	0	NA	NA	NA	NA
2	NA	NA	17	1	1	0.05	NA	NA	NA	NA	NA	NA	NA
3	NA	NA	17	1	2	0.1	NA	NA	NA	NA	NA	NA	NA
4	NA	NA	17	1	3	0.15	NA	NA	NA	NA	NA	NA	NA
5	NA	NA	17	1	4	0.2	NA	NA	NA	NA	NA	NA	NA
6	NA	NA	17	1	5	0.25	NA	NA	NA	NA	NA	NA	NA
7	NA	NA	17	1	6	0.3	NA	NA	NA	NA	NA	NA	NA
8	NA	NA	17	1	7	0.35	NA	NA	NA	NA	NA	NA	NA
9	NA	NA	17	1	8	0.4	NA	NA	NA	NA	NA	NA	NA
10	NA	NA	17	1	9	0.45	NA	NA	NA	NA	NA	NA	NA
11	NA	NA	17	1	10	0.5	NA	NA	NA	NA	NA	NA	NA
12	NA	NA	17	1	11	0.55	NA	NA	NA	NA	NA	NA	NA
13	NA	NA	17	1	12	0.6	NA	NA	NA	NA	NA	NA	NA
14	NA	NA	17	1	13	0.65	NA	NA	NA	NA	NA	NA	NA
15	NA	NA	17	1	14	0.7	NA	NA	NA	NA	NA	NA	NA
16	NA	NA	17	1	15	0.75	NA	NA	NA	NA	NA	NA	NA
17	NA	NA	17	1	16	0.8	NA	NA	NA	NA	NA	NA	NA
18	NA	NA	17	1	17	0.85	NA	NA	NA	NA	NA	NA	NA
19	NA	NA	17	1	18	0.9	NA	NA	NA	NA	NA	NA	NA
20	NA	NA	17	1	19	0.95	NA	NA	NA	NA	NA	NA	NA
21	NA	NA	17	1	20	1	NA	NA	NA	NA	NA	NA	NA
22	NA	NA	17	1	21	1.05	NA	NA	NA	NA	NA	NA	NA
23	NA	NA	17	1	22	1.1	NA	NA	NA	NA	NA	NA	NA
24	NA	NA	17	1	23	1.15	NA	NA	NA	NA	NA	NA	NA
25	NA	NA	17	1	24	1.2	NA	NA	NA	NA	NA	NA	NA
26	NA	NA	17	1	25	1.25	NA	NA	NA	NA	NA	NA	NA
27	NA	NA	17	1	26	1.3	NA	NA	NA	NA	NA	NA	NA
28	NA	NA	17	1	27	1.35	NA	NA	NA	NA	NA	NA	NA
29	NA	NA	17	1	28	1.4	NA	NA	NA	NA	NA	NA	NA
30	NA	NA	17	1	29	1.45	NA	NA	NA	NA	NA	NA	NA
31	NA	NA	17	1	30	1.5	NA	NA	NA	NA	NA	NA	NA
32	NA	NA	17	1	31	1.55	NA	NA	NA	NA	NA	NA	NA
33	NA	NA	17	1	32	1.6	NA	NA	NA	NA	NA	NA	NA
34	NA	NA	17	1	33	1.65	NA	NA	NA	NA	NA	NA	NA
35	NA	NA	17	1	34	1.7	NA	NA	NA	NA	NA	NA	NA
36	NA	NA	17	1	35	1.75	NA	NA	NA	NA	NA	NA	NA
37	NA	NA	17	1	36	1.8	NA	NA	NA	NA	NA	NA	NA
38	NA	NA	17	1	37	1.85	NA	NA	NA	NA	NA	NA	NA
39	NA	NA	17	1	38	1.9	NA	NA	NA	NA	NA	NA	NA
40	NA	NA	17	1	39	1.95	NA	NA	NA	NA	NA	NA	NA
41	NA	NA	17	1	40	2	NA	NA	NA	NA	NA	NA	NA
42	NA	NA	17	1	41	2.05	NA	NA	NA	NA	NA	NA	NA
43	NA	NA	17	1	42	2.1	NA	NA	NA	NA	NA	NA	NA
44	NA	NA	17	1	43	2.15	NA	NA	NA	NA	NA	NA	NA
45	NA	NA	17	1	44	2.2	NA	NA	NA	NA	NA	NA	NA
46	NA	NA	17	1	45	2.25	NA	NA	NA	NA	NA	NA	NA
47	NA	NA	17	1	46	2.3	NA	NA	NA	NA	NA	NA	NA
48	NA	NA	17	1	47	2.35	NA	NA	NA	NA	NA	NA	NA
49	NA	NA	17	1	48	2.4	NA	NA	NA	NA	NA	NA	NA
50	NA	NA	17	1	49	2.45	NA	NA	NA	NA	NA	NA	NA
51	NA	NA	17	1	50	2.5	NA	NA	NA	NA	NA	NA	NA
52	NA	NA	17	1	51	2.55	NA	NA	NA	NA	NA	NA	NA
53	NA	NA	17	1	52	2.6	NA	NA	NA	NA	NA	NA	NA
54	NA	NA	17	1	53	2.65	NA	NA	NA	NA	NA	NA	NA
55	NA	NA	17	1	54	2.7	NA	NA	NA	NA	NA	NA	NA
56	NA	NA	17	1	55	2.75	NA	NA	NA	NA	NA	NA	NA
57	NA	NA	17	1	56	2.8	NA	NA	NA	NA	NA	NA	NA
58	NA	NA	17	1	57	2.85	NA	NA	NA	NA	NA	NA	NA
59	NA	NA	17	1	58	2.9	NA	NA	NA	NA	NA	NA	NA
60	NA	NA	17	1	59	2.95	NA	NA	NA	NA	NA	NA	NA
61	NA	NA	17	1	60	3	NA	NA	NA	NA	NA	NA	NA
62	NA	NA	17	1	61	3.05	NA	NA	NA	NA	NA	NA	NA
63	NA	NA	17	1	62	3.1	NA	NA	NA	NA	NA	NA	NA
64	NA	NA	17	1	63	3.15	NA	NA	NA	NA	NA	NA	NA
65	NA	NA	17	1	64	3.2	NA	NA	NA	NA	NA	NA	NA
66	NA	NA	17	1	65	3.25	NA	NA	NA	NA	NA	NA	NA
67	NA	NA	17	1	66	3.3	NA	NA	NA	NA	NA	NA	NA
68	NA	NA	17	1	67	3.35	NA	NA	NA	NA	NA	NA	NA
69	NA	NA	17	1	68	3.4	NA	NA	NA	NA	NA	NA	NA
70	NA	NA	17	1	69	3.45	NA	NA	NA	NA	NA	NA	NA
71	NA	NA	17	1	70	3.5	NA	NA	NA	NA	NA	NA	NA
72	NA	NA	17	1	71	3.55	NA	NA	NA	NA	NA	NA	NA
73	NA	NA	17	1	72	3.6	NA	NA	NA	NA	NA	NA	NA
74	NA	NA	17	1	73	3.65	NA	NA	NA	NA	NA	NA	NA
75	NA	NA	17	1	74	3.7	NA	NA	NA	NA	NA	NA	NA
76	NA	NA	17	1	75	3.75	NA	NA	NA	NA	NA	NA	NA
77	NA	NA	17	1	76	3.8	NA	NA	NA	NA	NA	NA	NA
78	NA	NA	17	1	77	3.85	NA	NA	NA	NA	NA	NA	NA
79	NA	NA	17	1	78	3.9	NA	NA	NA	NA	NA	NA	NA
80	NA	NA	17	1	79	3.95	NA	NA	NA	NA	NA	NA	NA
81	NA	NA	17	1	80	4	NA	NA	NA	NA	NA	NA	NA
82	NA	NA	17	1	81	4.05	NA	NA	NA	NA	NA	NA	NA
83	NA	NA	17	1	82	4.1	NA	NA	NA	NA	NA	NA	NA
84	NA	NA	17	1	83	4.15	NA	NA	NA	NA	NA	NA	NA
85	NA	NA	17	1	84	4.2	NA	NA	NA	NA	NA	NA	NA
86	NA	NA	17	1	85	4.25	NA	NA	NA	NA	NA	NA	NA
87	NA	NA	17	1	86	4.3	NA	NA	NA	NA	NA	NA	NA
88	NA	NA	17	1	87	4.35	NA	NA	NA	NA	NA	NA	NA
89	NA	NA	17	1	88	4.4	NA	NA	NA	NA	NA	NA	NA
90	NA	NA	17	1	89	4.45	NA	NA	NA	NA	NA	NA	NA
91	NA	NA	17	1	90	4.5	NA	NA	NA	NA	NA	NA	NA
92	NA	NA	17	1	91	4.55	NA	NA	NA	NA	NA	NA	NA
93	NA	NA	17	1	92	4.6	NA	NA	NA	NA	NA	NA	NA
94	NA	NA	17	1	93	4.65	NA	NA	NA	NA	NA	NA	NA
95	NA	NA	17	1	94	4.7	NA	NA	NA	NA	NA	NA	NA
96	NA	NA	17	1	95	4.75	NA	NA	NA	NA	NA	NA	NA
97	NA	NA	17	1	96	4.8	NA	NA	NA	NA	NA	NA	NA
98	NA	NA	17	1	97	4.85	NA	NA	NA	NA	NA	NA	NA
99	NA	NA	17	1	98	4.9	NA	NA	NA	NA	NA	NA	NA
100	NA	NA	17	1	99	4.95	NA	NA	NA	NA	NA	NA	NA
101	NA	NA	17	1	100	5	NA	NA	NA	NA	NA	NA	NA
102	NA	NA	17	1	101	5.05	NA	NA	NA	NA	NA	NA	NA
103	NA	NA	17	1	102	5.1	NA	NA	NA	NA	NA	NA	NA
104	NA	NA	17	1	103	5.15	NA	NA	NA	NA	NA	NA	NA
105	NA	NA	17	1	104	5.2	NA	NA	NA	NA	NA	NA	NA
106	NA	NA	17	1	105	5.25	NA	NA	NA	NA	NA	NA	NA
107	NA	NA	17	1	106	5.3	NA	NA	NA	NA	NA	NA	NA
108	NA	NA	17	1	107	5.35	NA	NA	NA	NA	NA	NA	NA
109	NA	NA	17	1	108	5.4	NA	NA	NA	NA	NA	NA	NA
110	NA	NA	17	1	109	5.45	NA	NA	NA	NA	NA	NA	NA
111	NA	NA	17	1	110	5.5	NA	NA	NA	NA	NA	NA	NA
112	NA	NA	17	1	111	5.55	NA	NA	NA	NA	NA	NA	NA
113	NA	NA	17	1	112	5.6	NA	NA	NA	NA	NA	NA	NA
114	NA	NA	17	1	113	5.65	NA	NA	NA	NA	NA	NA	NA
115	NA	NA	17	1	114	5.7	NA	NA	NA	NA	NA	NA	NA
116	NA	NA	17	1	115	5.75	NA	NA	NA	NA	NA	NA	NA
117	NA	NA	17	1	116	5.8	NA	NA	NA	NA	NA	NA	NA
118	NA	NA	17	1	117	5.85	NA	NA	NA	NA	NA	NA	NA
119	NA	NA	17	1	118	5.9	NA	NA	NA	NA	NA	NA	NA
120	NA	NA	17	1	119	5.95	NA	NA	NA	NA	NA	NA	NA
121	NA	NA	17	1	120	6	NA	NA	NA	NA	NA	NA	NA
122	NA	NA	17	1	121	6.05	NA	NA	NA	NA	NA	NA	NA
123	NA	NA	17	1	122	6.1	NA	NA	NA	NA	NA	NA	NA
124	NA	NA	17	1	123	6.15	NA	NA	NA	NA	NA	NA	NA
125	NA	NA	17	1	124	6.2	NA	NA	NA	NA	NA	NA	NA
126	NA	NA	17	1	125	6.25	NA	NA	NA	NA	NA	NA	NA
127	NA	NA	17	1	126	6.3	NA	NA	NA	NA	NA	NA	NA
128	NA	NA	17	1	127	6.35	NA	NA	NA	NA	NA	NA	NA
129	NA	NA	17	1	128	6.4	NA	NA	NA	NA	NA	NA	NA
130	NA	NA	17	1	129	6.45	NA	NA	NA	NA	NA	NA	NA
131	NA	NA	17	1	130	6.5	NA	NA	NA	NA	NA	NA	NA
132	NA	NA	17	1	131	6.55	NA	NA	NA	NA	NA	NA	NA
133	NA	NA	17	1	132	6.6	NA	NA	NA	NA	NA	NA	NA
134	NA	NA	17	1	133	6.65	NA	NA	NA	NA	NA	NA	NA
135	NA	NA	17	1	134	6.7	NA	NA	NA	NA	NA	NA	NA
136	NA	NA	17	1	135	6.75	NA	NA	NA	NA	NA	NA	NA
137	NA	NA	17	1	136	6.8	NA	NA	NA	NA	NA	NA	NA
138	NA	NA	17	1	137	6.85	NA	NA	NA	NA	NA	NA	NA
139	NA	NA	17	1	138	6.9	NA	NA	NA	NA	NA	NA	NA
140	NA	NA	17	1	139	6.95	NA	NA	NA	NA	NA	NA	NA
141	NA	NA	17	1	140	7	NA	NA	NA	NA	NA	NA	NA
142	NA	NA	17	1	141	7.05	NA	NA	NA	NA	NA	NA	NA
143	NA	NA	17	1	142	7.1	NA	NA	NA	NA	NA	NA	NA
144	NA	NA	17	1	143	7.15	NA	NA	NA	NA	NA	NA	NA
145	NA	NA	17	1	144	7.2	NA	NA	NA	NA	NA	NA	NA
146	NA	NA	17	1	145	7.25	NA	NA	NA	NA	NA	NA	NA
147	NA	NA	17	1	146	7.3	NA	NA	NA	NA	NA	NA	NA
148	NA	NA	17	1	147	7.35	NA	NA	NA	NA	NA	NA	NA
149	NA	NA	17	1	148	7.4	NA	NA	NA	NA	NA	NA	NA
150	NA	NA	17	1	149	7.45	NA	NA	NA	NA	NA	NA	NA
151	NA	NA	17	1	150	7.5	NA	NA	NA	NA	NA	NA	NA
152	NA	NA	17	1	151	7.55	NA	NA	NA	NA	NA	NA	NA
153	NA	NA	17	1	152	7.6	NA	NA	NA	NA	NA	NA	NA
154	NA	NA	17	1	153	7.65	NA	NA	NA	NA	NA	NA	NA
155	NA	NA	17	1	154	7.7	NA	NA	NA	NA	NA	NA	NA
156	NA	NA	17	1	155	7.75	NA	NA	NA	NA	NA	NA	NA
157	NA	NA	17	1	156	7.8	NA	NA	NA	NA	NA	NA	NA
158	NA	NA	17	1	157	7.85	NA	NA	NA	NA	NA	NA	NA
159	NA	NA	17	1	158	7.9	NA	NA	NA	NA	NA	NA	NA
160	NA	NA	17	1	159	7.95	NA	NA	NA	NA	NA	NA	NA
161	NA	NA	17	1	160	8	NA	NA	NA	NA	NA	NA	NA
162	NA	NA	17	1	161	8.05	NA	NA	NA	NA	NA	NA	NA
163	NA	NA	17	1	162	8.1	NA	NA	NA	NA	NA	NA	NA
164	NA	NA	17	1	163	8.15	NA	NA	NA	NA	NA	NA	NA
165	NA	NA	17	1	164	8.2	NA	NA	NA	NA	NA	NA	NA
166	NA	NA	17	1	165	8.25	NA	NA	NA	NA	NA	NA	NA
167	NA	NA	17	1	166	8.3	NA	NA	NA	NA	NA	NA	NA
168	NA	NA	17	1	167	8.35	NA	NA	NA	NA	NA	NA	NA
169	NA	NA	17	1	168	8.4	NA	NA	NA	NA	NA	NA	NA
170	NA	NA	17	1	169	8.45	NA	NA	NA	NA	NA	NA	NA
171	NA	NA	17	1	170	8.5	NA	NA	NA	NA	NA	NA	NA
172	NA	NA	17	1	171	8.55	NA	NA	NA	NA	NA	NA	NA
173	NA	NA	17	1	172	8.6	NA	NA	NA	NA	NA	NA	NA
174	NA	NA	17	1	173	8.65	NA	NA	NA	NA	NA	NA	NA
175	NA	NA	17	1	174	8.7	NA	NA	NA	NA	NA	NA	NA
176	NA	NA	17	1	175	8.75	NA	NA	NA	NA	NA	NA	NA
177	NA	NA	17	1	176	8.8	NA	NA	NA	NA	NA	NA	NA
178	NA	NA	17	1	177	8.85	NA	NA	NA	NA	NA	NA	NA
179	NA	NA	17	1	178	8.9	NA	NA	NA	NA	NA	NA	NA
180	NA	NA	17	1	179	8.95	NA	NA	NA	NA	NA	NA	NA
181	NA	NA	17	1	180	9	NA	NA	NA	NA	NA	NA	NA
182	NA	NA	17	1	181	9.05	NA	NA	NA	NA	NA	NA	NA
183	NA	NA	17	1	182	9.1	NA	NA	NA	NA	NA	NA	NA
184	NA	NA	17	1	183	9.15	NA	NA	NA	NA	NA	NA	NA
185	NA	NA	17	1	184	9.2	NA	NA	NA	NA	NA	NA	NA
186	21.1941318511963	173.371154785156	17	1	185	9.25	NA	NA	NA	NA	NA	NA	NA
187	NA	NA	17	1	186	9.3	NA	NA	NA	NA	NA	NA	NA
188	NA	NA	17	1	187	9.35	NA	NA	NA	NA	NA	NA	NA
189	NA	NA	17	1	188	9.4	NA	NA	NA	NA	NA	NA	NA
190	NA	NA	17	1	189	9.45	NA	NA	NA	NA	NA	NA	NA
191	NA	NA	17	1	190	9.5	NA	NA	NA	NA	NA	NA	NA
192	NA	NA	17	1	191	9.55	NA	NA	NA	NA	NA	NA	NA
193	NA	NA	17	1	192	9.6	NA	NA	NA	NA	NA	NA	NA
194	NA	NA	17	1	193	9.65	NA	NA	NA	NA	NA	NA	NA
195	NA	NA	17	1	194	9.7	NA	NA	NA	NA	NA	NA	NA
196	NA	NA	17	1	195	9.75	NA	NA	NA	NA	NA	NA	NA
197	NA	NA	17	1	196	9.8	NA	NA	NA	NA	NA	NA	NA
198	NA	NA	17	1	197	9.85	NA	NA	NA	NA	NA	NA	NA
199	NA	NA	17	1	198	9.9	NA	NA	NA	NA	NA	NA	NA
200	NA	NA	17	1	199	9.95	NA	NA	NA	NA	NA	NA	NA
201	NA	NA	17	1	200	10	NA	NA	NA	NA	NA	NA	NA
202	NA	NA	17	1	201	10.05	NA	NA	NA	NA	NA	NA	NA
203	NA	NA	17	1	202	10.1	NA	NA	NA	NA	NA	NA	NA
204	NA	NA	17	1	203	10.15	NA	NA	NA	NA	NA	NA	NA
205	NA	NA	17	1	204	10.2	NA	NA	NA	NA	NA	NA	NA
206	NA	NA	17	1	205	10.25	NA	NA	NA	NA	NA	NA	NA
207	NA	NA	17	1	206	10.3	NA	NA	NA	NA	NA	NA	NA
208	NA	NA	17	1	207	10.35	NA	NA	NA	NA	NA	NA	NA
209	NA	NA	17	1	208	10.4	NA	NA	NA	NA	NA	NA	NA
210	NA	NA	17	1	209	10.45	NA	NA	NA	NA	NA	NA	NA
211	NA	NA	17	1	210	10.5	NA	NA	NA	NA	NA	NA	NA
212	NA	NA	17	1	211	10.55	NA	NA	NA	NA	NA	NA	NA
213	NA	NA	17	1	212	10.6	NA	NA	NA	NA	NA	NA	NA
214	NA	NA	17	1	213	10.65	NA	NA	NA	NA	NA	NA	NA
215	NA	NA	17	1	214	10.7	NA	NA	NA	NA	NA	NA	NA
216	NA	NA	17	1	215	10.75	NA	NA	NA	NA	NA	NA	NA
217	NA	NA	17	1	216	10.8	NA	NA	NA	NA	NA	NA	NA
218	NA	NA	17	1	217	10.85	NA	NA	NA	NA	NA	NA	NA
219	NA	NA	17	1	218	10.9	NA	NA	NA	NA	NA	NA	NA
220	NA	NA	17	1	219	10.95	NA	NA	NA	NA	NA	NA	NA
221	NA	NA	17	1	220	11	NA	NA	NA	NA	NA	NA	NA
222	NA	NA	17	1	221	11.05	NA	NA	NA	NA	NA	NA	NA
223	NA	NA	17	1	222	11.1	NA	NA	NA	NA	NA	NA	NA
224	NA	NA	17	1	223	11.15	NA	NA	NA	NA	NA	NA	NA
225	NA	NA	17	1	224	11.2	NA	NA	NA	NA	NA	NA	NA
226	NA	NA	17	1	225	11.25	NA	NA	NA	NA	NA	NA	NA
227	NA	NA	17	1	226	11.3	NA	NA	NA	NA	NA	NA	NA
228	NA	NA	17	1	227	11.35	NA	NA	NA	NA	NA	NA	NA
229	NA	NA	17	1	228	11.4	NA	NA	NA	NA	NA	NA	NA
230	NA	NA	17	1	229	11.45	NA	NA	NA	NA	NA	NA	NA
231	NA	NA	17	1	230	11.5	NA	NA	NA	NA	NA	NA	NA
232	NA	NA	17	1	231	11.55	NA	NA	NA	NA	NA	NA	NA
233	NA	NA	17	1	232	11.6	NA	NA	NA	NA	NA	NA	NA
234	NA	NA	17	1	233	11.65	NA	NA	NA	NA	NA	NA	NA
235	NA	NA	17	1	234	11.7	NA	NA	NA	NA	NA	NA	NA
236	NA	NA	17	1	235	11.75	NA	NA	NA	NA	NA	NA	NA
237	NA	NA	17	1	236	11.8	NA	NA	NA	NA	NA	NA	NA
238	NA	NA	17	1	237	11.85	NA	NA	NA	NA	NA	NA	NA
239	NA	NA	17	1	238	11.9	NA	NA	NA	NA	NA	NA	NA
240	NA	NA	17	1	239	11.95	NA	NA	NA	NA	NA	NA	NA
241	NA	NA	17	1	240	12	NA	NA	NA	NA	NA	NA	NA
242	NA	NA	17	1	241	12.05	NA	NA	NA	NA	NA	NA	NA
243	NA	NA	17	1	242	12.1	NA	NA	NA	NA	NA	NA	NA
244	NA	NA	17	1	243	12.15	NA	NA	NA	NA	NA	NA	NA
245	NA	NA	17	1	244	12.2	NA	NA	NA	NA	NA	NA	NA
246	NA	NA	17	1	245	12.25	NA	NA	NA	NA	NA	NA	NA
247	NA	NA	17	1	246	12.3	NA	NA	NA	NA	NA	NA	NA
248	NA	NA	17	1	247	12.35	NA	NA	NA	NA	NA	NA	NA
249	NA	NA	17	1	248	12.4	NA	NA	NA	NA	NA	NA	NA
250	NA	NA	17	1	249	12.45	NA	NA	NA	NA	NA	NA	NA
251	NA	NA	17	1	250	12.5	NA	NA	NA	NA	NA	NA	NA
252	NA	NA	17	1	251	12.55	NA	NA	NA	NA	NA	NA	NA
253	NA	NA	17	1	252	12.6	NA	NA	NA	NA	NA	NA	NA
254	NA	NA	17	1	253	12.65	NA	NA	NA	NA	NA	NA	NA
255	NA	NA	17	1	254	12.7	NA	NA	NA	NA	NA	NA	NA
256	NA	NA	17	1	255	12.75	NA	NA	NA	NA	NA	NA	NA
257	NA	NA	17	1	256	12.8	NA	NA	NA	NA	NA	NA	NA
258	NA	NA	17	1	257	12.85	NA	NA	NA	NA	NA	NA	NA
259	NA	NA	17	1	258	12.9	NA	NA	NA	NA	NA	NA	NA
260	NA	NA	17	1	259	12.95	NA	NA	NA	NA	NA	NA	NA
261	NA	NA	17	1	260	13	NA	NA	NA	NA	NA	NA	NA
262	NA	NA	17	1	261	13.05	NA	NA	NA	NA	NA	NA	NA
263	NA	NA	17	1	262	13.1	NA	NA	NA	NA	NA	NA	NA
264	NA	NA	17	1	263	13.15	NA	NA	NA	NA	NA	NA	NA
265	NA	NA	17	1	264	13.2	NA	NA	NA	NA	NA	NA	NA
266	NA	NA	17	1	265	13.25	NA	NA	NA	NA	NA	NA	NA
267	NA	NA	17	1	266	13.3	NA	NA	NA	NA	NA	NA	NA
268	NA	NA	17	1	267	13.35	NA	NA	NA	NA	NA	NA	NA
269	NA	NA	17	1	268	13.4	NA	NA	NA	NA	NA	NA	NA
270	NA	NA	17	1	269	13.45	NA	NA	NA	NA	NA	NA	NA
271	NA	NA	17	1	270	13.5	NA	NA	NA	NA	NA	NA	NA
272	NA	NA	17	1	271	13.55	NA	NA	NA	NA	NA	NA	NA
273	NA	NA	17	1	272	13.6	NA	NA	NA	NA	NA	NA	NA
274	NA	NA	17	1	273	13.65	NA	NA	NA	NA	NA	NA	NA
275	NA	NA	17	1	274	13.7	NA	NA	NA	NA	NA	NA	NA
276	NA	NA	17	1	275	13.75	NA	NA	NA	NA	NA	NA	NA
277	NA	NA	17	1	276	13.8	NA	NA	NA	NA	NA	NA	NA
278	NA	NA	17	1	277	13.85	NA	NA	NA	NA	NA	NA	NA
279	NA	NA	17	1	278	13.9	NA	NA	NA	NA	NA	NA	NA
280	NA	NA	17	1	279	13.95	NA	NA	NA	NA	NA	NA	NA
281	NA	NA	17	1	280	14	NA	NA	NA	NA	NA	NA	NA
282	NA	NA	17	1	281	14.05	NA	NA	NA	NA	NA	NA	NA
283	NA	NA	17	1	282	14.1	NA	NA	NA	NA	NA	NA	NA
284	NA	NA	17	1	283	14.15	NA	NA	NA	NA	NA	NA	NA
285	NA	NA	17	1	284	14.2	NA	NA	NA	NA	NA	NA	NA
286	NA	NA	17	1	285	14.25	NA	NA	NA	NA	NA	NA	NA
287	NA	NA	17	1	286	14.3	NA	NA	NA	NA	NA	NA	NA
288	NA	NA	17	1	287	14.35	NA	NA	NA	NA	NA	NA	NA
289	NA	NA	17	1	288	14.4	NA	NA	NA	NA	NA	NA	NA
290	NA	NA	17	1	289	14.45	NA	NA	NA	NA	NA	NA	NA
291	NA	NA	17	1	290	14.5	NA	NA	NA	NA	NA	NA	NA
292	NA	NA	17	1	291	14.55	NA	NA	NA	NA	NA	NA	NA
293	NA	NA	17	1	292	14.6	NA	NA	NA	NA	NA	NA	NA
294	NA	NA	17	1	293	14.65	NA	NA	NA	NA	NA	NA	NA
295	NA	NA	17	1	294	14.7	NA	NA	NA	NA	NA	NA	NA
296	NA	NA	17	1	295	14.75	NA	NA	NA	NA	NA	NA	NA
297	NA	NA	17	1	296	14.8	NA	NA	NA	NA	NA	NA	NA
298	NA	NA	17	1	297	14.85	NA	NA	NA	NA	NA	NA	NA
299	NA	NA	17	1	298	14.9	NA	NA	NA	NA	NA	NA	NA
300	NA	NA	17	1	299	14.95	NA	NA	NA	NA	NA	NA	NA
301	NA	NA	17	1	300	15	NA	NA	NA	NA	NA	NA	NA
302	NA	NA	17	1	301	15.05	NA	NA	NA	NA	NA	NA	NA
303	NA	NA	17	1	302	15.1	NA	NA	NA	NA	NA	NA	NA
304	NA	NA	17	1	303	15.15	NA	NA	NA	NA	NA	NA	NA
305	NA	NA	17	1	304	15.2	NA	NA	NA	NA	NA	NA	NA
306	NA	NA	17	1	305	15.25	NA	NA	NA	NA	NA	NA	NA
307	NA	NA	17	1	306	15.3	NA	NA	NA	NA	NA	NA	NA
308	NA	NA	17	1	307	15.35	NA	NA	NA	NA	NA	NA	NA
309	NA	NA	17	1	308	15.4	NA	NA	NA	NA	NA	NA	NA
310	NA	NA	17	1	309	15.45	NA	NA	NA	NA	NA	NA	NA
311	NA	NA	17	1	310	15.5	NA	NA	NA	NA	NA	NA	NA
312	NA	NA	17	1	311	15.55	NA	NA	NA	NA	NA	NA	NA
313	NA	NA	17	1	312	15.6	NA	NA	NA	NA	NA	NA	NA
314	NA	NA	17	1	313	15.65	NA	NA	NA	NA	NA	NA	NA
315	NA	NA	17	1	314	15.7	NA	NA	NA	NA	NA	NA	NA
316	NA	NA	17	1	315	15.75	NA	NA	NA	NA	NA	NA	NA
317	NA	NA	17	1	316	15.8	NA	NA	NA	NA	NA	NA	NA
318	NA	NA	17	1	317	15.85	NA	NA	NA	NA	NA	NA	NA
319	NA	NA	17	1	318	15.9	NA	NA	NA	NA	NA	NA	NA
320	NA	NA	17	1	319	15.95	NA	NA	NA	NA	NA	NA	NA
321	NA	NA	17	1	320	16	NA	NA	NA	NA	NA	NA	NA
322	NA	NA	17	1	321	16.05	NA	NA	NA	NA	NA	NA	NA
323	NA	NA	17	1	322	16.1	NA	NA	NA	NA	NA	NA	NA
324	NA	NA	17	1	323	16.15	NA	NA	NA	NA	NA	NA	NA
325	NA	NA	17	1	324	16.2	NA	NA	NA	NA	NA	NA	NA
326	NA	NA	17	1	325	16.25	NA	NA	NA	NA	NA	NA	NA
327	NA	NA	17	1	326	16.3	NA	NA	NA	NA	NA	NA	NA
328	NA	NA	17	1	327	16.35	NA	NA	NA	NA	NA	NA	NA
329	NA	NA	17	1	328	16.4	NA	NA	NA	NA	NA	NA	NA
330	NA	NA	17	1	329	16.45	NA	NA	NA	NA	NA	NA	NA
331	NA	NA	17	1	330	16.5	NA	NA	NA	NA	NA	NA	NA
332	NA	NA	17	1	331	16.55	NA	NA	NA	NA	NA	NA	NA
333	NA	NA	17	1	332	16.6	NA	NA	NA	NA	NA	NA	NA
334	NA	NA	17	1	333	16.65	NA	NA	NA	NA	NA	NA	NA
335	NA	NA	17	1	334	16.7	NA	NA	NA	NA	NA	NA	NA
336	NA	NA	17	1	335	16.75	NA	NA	NA	NA	NA	NA	NA
337	NA	NA	17	1	336	16.8	NA	NA	NA	NA	NA	NA	NA
338	NA	NA	17	1	337	16.85	NA	NA	NA	NA	NA	NA	NA
339	NA	NA	17	1	338	16.9	NA	NA	NA	NA	NA	NA	NA
340	NA	NA	17	1	339	16.95	NA	NA	NA	NA	NA	NA	NA
341	NA	NA	17	1	340	17	NA	NA	NA	NA	NA	NA	NA
342	NA	NA	17	1	341	17.05	NA	NA	NA	NA	NA	NA	NA
343	NA	NA	17	1	342	17.1	NA	NA	NA	NA	NA	NA	NA
344	NA	NA	17	1	343	17.15	NA	NA	NA	NA	NA	NA	NA
345	NA	NA	17	1	344	17.2	NA	NA	NA	NA	NA	NA	NA
346	NA	NA	17	1	345	17.25	NA	NA	NA	NA	NA	NA	NA
347	NA	NA	17	1	346	17.3	NA	NA	NA	NA	NA	NA	NA
348	NA	NA	17	1	347	17.35	NA	NA	NA	NA	NA	NA	NA
349	NA	NA	17	1	348	17.4	NA	NA	NA	NA	NA	NA	NA
350	NA	NA	17	1	349	17.45	NA	NA	NA	NA	NA	NA	NA
351	NA	NA	17	1	350	17.5	NA	NA	NA	NA	NA	NA	NA
352	NA	NA	17	1	351	17.55	NA	NA	NA	NA	NA	NA	NA
353	NA	NA	17	1	352	17.6	NA	NA	NA	NA	NA	NA	NA
354	NA	NA	17	1	353	17.65	NA	NA	NA	NA	NA	NA	NA
355	NA	NA	17	1	354	17.7	NA	NA	NA	NA	NA	NA	NA
356	NA	NA	17	1	355	17.75	NA	NA	NA	NA	NA	NA	NA
357	NA	NA	17	1	356	17.8	NA	NA	NA	NA	NA	NA	NA
358	NA	NA	17	1	357	17.85	NA	NA	NA	NA	NA	NA	NA
359	NA	NA	17	1	358	17.9	NA	NA	NA	NA	NA	NA	NA
360	NA	NA	17	1	359	17.95	NA	NA	NA	NA	NA	NA	NA
361	NA	NA	17	1	360	18	NA	NA	NA	NA	NA	NA	NA
362	NA	NA	17	1	361	18.05	NA	NA	NA	NA	NA	NA	NA
363	NA	NA	17	1	362	18.1	NA	NA	NA	NA	NA	NA	NA
364	NA	NA	17	1	363	18.15	NA	NA	NA	NA	NA	NA	NA
365	NA	NA	17	1	364	18.2	NA	NA	NA	NA	NA	NA	NA
366	NA	NA	17	1	365	18.25	NA	NA	NA	NA	NA	NA	NA
367	NA	NA	17	1	366	18.3	NA	NA	NA	NA	NA	NA	NA
368	NA	NA	17	1	367	18.35	NA	NA	NA	NA	NA	NA	NA
369	NA	NA	17	1	368	18.4	NA	NA	NA	NA	NA	NA	NA
370	NA	NA	17	1	369	18.45	NA	NA	NA	NA	NA	NA	NA
371	NA	NA	17	1	370	18.5	NA	NA	NA	NA	NA	NA	NA
372	NA	NA	17	1	371	18.55	NA	NA	NA	NA	NA	NA	NA
373	NA	NA	17	1	372	18.6	NA	NA	NA	NA	NA	NA	NA
374	NA	NA	17	1	373	18.65	NA	NA	NA	NA	NA	NA	NA
375	NA	NA	17	1	374	18.7	NA	NA	NA	NA	NA	NA	NA
376	NA	NA	17	1	375	18.75	NA	NA	NA	NA	NA	NA	NA
377	NA	NA	17	1	376	18.8	NA	NA	NA	NA	NA	NA	NA
378	NA	NA	17	1	377	18.85	NA	NA	NA	NA	NA	NA	NA
379	NA	NA	17	1	378	18.9	NA	NA	NA	NA	NA	NA	NA
380	NA	NA	17	1	379	18.95	NA	NA	NA	NA	NA	NA	NA
381	NA	NA	17	1	380	19	NA	NA	NA	NA	NA	NA	NA
382	NA	NA	17	1	381	19.05	NA	NA	NA	NA	NA	NA	NA
383	NA	NA	17	1	382	19.1	NA	NA	NA	NA	NA	NA	NA
384	NA	NA	17	1	383	19.15	NA	NA	NA	NA	NA	NA	NA
385	NA	NA	17	1	384	19.2	NA	NA	NA	NA	NA	NA	NA
386	NA	NA	17	1	385	19.25	NA	NA	NA	NA	NA	NA	NA
387	NA	NA	17	1	386	19.3	NA	NA	NA	NA	NA	NA	NA
388	NA	NA	17	1	387	19.35	NA	NA	NA	NA	NA	NA	NA
389	NA	NA	17	1	388	19.4	NA	NA	NA	NA	NA	NA	NA
390	NA	NA	17	1	389	19.45	NA	NA	NA	NA	NA	NA	NA
391	NA	NA	17	1	390	19.5	NA	NA	NA	NA	NA	NA	NA
392	NA	NA	17	1	391	19.55	NA	NA	NA	NA	NA	NA	NA
393	NA	NA	17	1	392	19.6	NA	NA	NA	NA	NA	NA	NA
394	NA	NA	17	1	393	19.65	NA	NA	NA	NA	NA	NA	NA
395	NA	NA	17	1	394	19.7	NA	NA	NA	NA	NA	NA	NA
396	NA	NA	17	1	395	19.75	NA	NA	NA	NA	NA	NA	NA
397	NA	NA	17	1	396	19.8	NA	NA	NA	NA	NA	NA	NA
398	NA	NA	17	1	397	19.85	NA	NA	NA	NA	NA	NA	NA
399	NA	NA	17	1	398	19.9	NA	NA	NA	NA	NA	NA	NA
400	NA	NA	17	1	399	19.95	NA	NA	NA	NA	NA	NA	NA
401	NA	NA	17	1	400	20	NA	NA	NA	NA	NA	NA	NA
402	NA	NA	17	1	401	20.05	NA	NA	NA	NA	NA	NA	NA
403	NA	NA	17	1	402	20.1	NA	NA	NA	NA	NA	NA	NA
404	NA	NA	17	1	403	20.15	NA	NA	NA	NA	NA	NA	NA
405	NA	NA	17	1	404	20.2	NA	NA	NA	NA	NA	NA	NA
406	NA	NA	17	1	405	20.25	NA	NA	NA	NA	NA	NA	NA
407	NA	NA	17	1	406	20.3	NA	NA	NA	NA	NA	NA	NA
408	NA	NA	17	1	407	20.35	NA	NA	NA	NA	NA	NA	NA
409	NA	NA	17	1	408	20.4	NA	NA	NA	NA	NA	NA	NA
410	NA	NA	17	1	409	20.45	NA	NA	NA	NA	NA	NA	NA
411	NA	NA	17	1	410	20.5	NA	NA	NA	NA	NA	NA	NA
412	NA	NA	17	1	411	20.55	NA	NA	NA	NA	NA	NA	NA
413	NA	NA	17	1	412	20.6	NA	NA	NA	NA	NA	NA	NA
414	NA	NA	17	1	413	20.65	NA	NA	NA	NA	NA	NA	NA
415	NA	NA	17	1	414	20.7	NA	NA	NA	NA	NA	NA	NA
416	NA	NA	17	1	415	20.75	NA	NA	NA	NA	NA	NA	NA
417	NA	NA	17	1	416	20.8	NA	NA	NA	NA	NA	NA	NA
418	NA	NA	17	1	417	20.85	NA	NA	NA	NA	NA	NA	NA
419	NA	NA	17	1	418	20.9	NA	NA	NA	NA	NA	NA	NA
420	NA	NA	17	1	419	20.95	NA	NA	NA	NA	NA	NA	NA
421	NA	NA	17	1	420	21	NA	NA	NA	NA	NA	NA	NA
422	NA	NA	17	1	421	21.05	NA	NA	NA	NA	NA	NA	NA
423	NA	NA	17	1	422	21.1	NA	NA	NA	NA	NA	NA	NA
424	NA	NA	17	1	423	21.15	NA	NA	NA	NA	NA	NA	NA
425	NA	NA	17	1	424	21.2	NA	NA	NA	NA	NA	NA	NA
426	NA	NA	17	1	425	21.25	NA	NA	NA	NA	NA	NA	NA
427	NA	NA	17	1	426	21.3	NA	NA	NA	NA	NA	NA	NA
428	NA	NA	17	1	427	21.35	NA	NA	NA	NA	NA	NA	NA
429	NA	NA	17	1	428	21.4	NA	NA	NA	NA	NA	NA	NA
430	NA	NA	17	1	429	21.45	NA	NA	NA	NA	NA	NA	NA
431	NA	NA	17	1	430	21.5	NA	NA	NA	NA	NA	NA	NA
432	NA	NA	17	1	431	21.55	NA	NA	NA	NA	NA	NA	NA
433	NA	NA	17	1	432	21.6	NA	NA	NA	NA	NA	NA	NA
434	NA	NA	17	1	433	21.65	NA	NA	NA	NA	NA	NA	NA
435	NA	NA	17	1	434	21.7	NA	NA	NA	NA	NA	NA	NA
436	NA	NA	17	1	435	21.75	NA	NA	NA	NA	NA	NA	NA
437	NA	NA	17	1	436	21.8	NA	NA	NA	NA	NA	NA	NA
438	NA	NA	17	1	437	21.85	NA	NA	NA	NA	NA	NA	NA
439	NA	NA	17	1	438	21.9	NA	NA	NA	NA	NA	NA	NA
440	NA	NA	17	1	439	21.95	NA	NA	NA	NA	NA	NA	NA
441	NA	NA	17	1	440	22	NA	NA	NA	NA	NA	NA	NA
442	NA	NA	17	1	441	22.05	NA	NA	NA	NA	NA	NA	NA
443	NA	NA	17	1	442	22.1	NA	NA	NA	NA	NA	NA	NA
444	NA	NA	17	1	443	22.15	NA	NA	NA	NA	NA	NA	NA
445	NA	NA	17	1	444	22.2	NA	NA	NA	NA	NA	NA	NA
446	NA	NA	17	1	445	22.25	NA	NA	NA	NA	NA	NA	NA
447	NA	NA	17	1	446	22.3	NA	NA	NA	NA	NA	NA	NA
448	NA	NA	17	1	447	22.35	NA	NA	NA	NA	NA	NA	NA
449	NA	NA	17	1	448	22.4	NA	NA	NA	NA	NA	NA	NA
450	NA	NA	17	1	449	22.45	NA	NA	NA	NA	NA	NA	NA
451	NA	NA	17	1	450	22.5	NA	NA	NA	NA	NA	NA	NA
452	NA	NA	17	1	451	22.55	NA	NA	NA	NA	NA	NA	NA
453	NA	NA	17	1	452	22.6	NA	NA	NA	NA	NA	NA	NA
454	NA	NA	17	1	453	22.65	NA	NA	NA	NA	NA	NA	NA
455	NA	NA	17	1	454	22.7	NA	NA	NA	NA	NA	NA	NA
456	NA	NA	17	1	455	22.75	NA	NA	NA	NA	NA	NA	NA
457	NA	NA	17	1	456	22.8	NA	NA	NA	NA	NA	NA	NA
458	NA	NA	17	1	457	22.85	NA	NA	NA	NA	NA	NA	NA
459	NA	NA	17	1	458	22.9	NA	NA	NA	NA	NA	NA	NA
460	NA	NA	17	1	459	22.95	NA	NA	NA	NA	NA	NA	NA
461	NA	NA	17	1	460	23	NA	NA	NA	NA	NA	NA	NA
462	NA	NA	17	1	461	23.05	NA	NA	NA	NA	NA	NA	NA
463	NA	NA	17	1	462	23.1	NA	NA	NA	NA	NA	NA	NA
464	NA	NA	17	1	463	23.15	NA	NA	NA	NA	NA	NA	NA
465	NA	NA	17	1	464	23.2	NA	NA	NA	NA	NA	NA	NA
466	NA	NA	17	1	465	23.25	NA	NA	NA	NA	NA	NA	NA
467	NA	NA	17	1	466	23.3	NA	NA	NA	NA	NA	NA	NA
468	NA	NA	17	1	467	23.35	NA	NA	NA	NA	NA	NA	NA
469	NA	NA	17	1	468	23.4	NA	NA	NA	NA	NA	NA	NA
470	NA	NA	17	1	469	23.45	NA	NA	NA	NA	NA	NA	NA
471	NA	NA	17	1	470	23.5	NA	NA	NA	NA	NA	NA	NA
472	NA	NA	17	1	471	23.55	NA	NA	NA	NA	NA	NA	NA
473	NA	NA	17	1	472	23.6	NA	NA	NA	NA	NA	NA	NA
474	NA	NA	17	1	473	23.65	NA	NA	NA	NA	NA	NA	NA
475	NA	NA	17	1	474	23.7	NA	NA	NA	NA	NA	NA	NA
476	NA	NA	17	1	475	23.75	NA	NA	NA	NA	NA	NA	NA
477	NA	NA	17	1	476	23.8	NA	NA	NA	NA	NA	NA	NA
478	NA	NA	17	1	477	23.85	NA	NA	NA	NA	NA	NA	NA
479	NA	NA	17	1	478	23.9	NA	NA	NA	NA	NA	NA	NA
480	NA	NA	17	1	479	23.95	NA	NA	NA	NA	NA	NA	NA
481	NA	NA	17	1	480	24	NA	NA	NA	NA	NA	NA	NA
482	NA	NA	17	1	481	24.05	NA	NA	NA	NA	NA	NA	NA
483	NA	NA	17	1	482	24.1	NA	NA	NA	NA	NA	NA	NA
484	NA	NA	17	1	483	24.15	NA	NA	NA	NA	NA	NA	NA
485	NA	NA	17	1	484	24.2	NA	NA	NA	NA	NA	NA	NA
486	NA	NA	17	1	485	24.25	NA	NA	NA	NA	NA	NA	NA
487	NA	NA	17	1	486	24.3	NA	NA	NA	NA	NA	NA	NA
488	NA	NA	17	1	487	24.35	NA	NA	NA	NA	NA	NA	NA
489	NA	NA	17	1	488	24.4	NA	NA	NA	NA	NA	NA	NA
490	NA	NA	17	1	489	24.45	NA	NA	NA	NA	NA	NA	NA
491	NA	NA	17	1	490	24.5	NA	NA	NA	NA	NA	NA	NA
492	NA	NA	17	1	491	24.55	NA	NA	NA	NA	NA	NA	NA
493	NA	NA	17	1	492	24.6	NA	NA	NA	NA	NA	NA	NA
494	NA	NA	17	1	493	24.65	NA	NA	NA	NA	NA	NA	NA
495	NA	NA	17	1	494	24.7	NA	NA	NA	NA	NA	NA	NA
496	NA	NA	17	1	495	24.75	NA	NA	NA	NA	NA	NA	NA
497	NA	NA	17	1	496	24.8	NA	NA	NA	NA	NA	NA	NA
498	NA	NA	17	1	497	24.85	NA	NA	NA	NA	NA	NA	NA
499	NA	NA	17	1	498	24.9	NA	NA	NA	NA	NA	NA	NA
500	NA	NA	17	1	499	24.95	NA	NA	NA	NA	NA	NA	NA
501	NA	NA	17	1	500	25	NA	NA	NA	NA	NA	NA	NA
502	NA	NA	17	1	501	25.05	NA	NA	NA	NA	NA	NA	NA
503	NA	NA	17	1	502	25.1	NA	NA	NA	NA	NA	NA	NA
504	NA	NA	17	1	503	25.15	NA	NA	NA	NA	NA	NA	NA
505	NA	NA	17	1	504	25.2	NA	NA	NA	NA	NA	NA	NA
506	NA	NA	17	1	505	25.25	NA	NA	NA	NA	NA	NA	NA
507	NA	NA	17	1	506	25.3	NA	NA	NA	NA	NA	NA	NA
508	NA	NA	17	1	507	25.35	NA	NA	NA	NA	NA	NA	NA
509	NA	NA	17	1	508	25.4	NA	NA	NA	NA	NA	NA	NA
510	NA	NA	17	1	509	25.45	NA	NA	NA	NA	NA	NA	NA
511	NA	NA	17	1	510	25.5	NA	NA	NA	NA	NA	NA	NA
512	NA	NA	17	1	511	25.55	NA	NA	NA	NA	NA	NA	NA
513	NA	NA	17	1	512	25.6	NA	NA	NA	NA	NA	NA	NA
514	NA	NA	17	1	513	25.65	NA	NA	NA	NA	NA	NA	NA
515	NA	NA	17	1	514	25.7	NA	NA	NA	NA	NA	NA	NA
516	NA	NA	17	1	515	25.75	NA	NA	NA	NA	NA	NA	NA
517	NA	NA	17	1	516	25.8	NA	NA	NA	NA	NA	NA	NA
518	NA	NA	17	1	517	25.85	NA	NA	NA	NA	NA	NA	NA
519	NA	NA	17	1	518	25.9	NA	NA	NA	NA	NA	NA	NA
520	NA	NA	17	1	519	25.95	NA	NA	NA	NA	NA	NA	NA
521	NA	NA	17	1	520	26	NA	NA	NA	NA	NA	NA	NA
522	NA	NA	17	1	521	26.05	NA	NA	NA	NA	NA	NA	NA
523	NA	NA	17	1	522	26.1	NA	NA	NA	NA	NA	NA	NA
524	NA	NA	17	1	523	26.15	NA	NA	NA	NA	NA	NA	NA
525	NA	NA	17	1	524	26.2	NA	NA	NA	NA	NA	NA	NA
526	NA	NA	17	1	525	26.25	NA	NA	NA	NA	NA	NA	NA
527	NA	NA	17	1	526	26.3	NA	NA	NA	NA	NA	NA	NA
528	NA	NA	17	1	527	26.35	NA	NA	NA	NA	NA	NA	NA
529	NA	NA	17	1	528	26.4	NA	NA	NA	NA	NA	NA	NA
530	NA	NA	17	1	529	26.45	NA	NA	NA	NA	NA	NA	NA
531	NA	NA	17	1	530	26.5	NA	NA	NA	NA	NA	NA	NA
532	NA	NA	17	1	531	26.55	NA	NA	NA	NA	NA	NA	NA
533	NA	NA	17	1	532	26.6	NA	NA	NA	NA	NA	NA	NA
534	NA	NA	17	1	533	26.65	NA	NA	NA	NA	NA	NA	NA
535	NA	NA	17	1	534	26.7	NA	NA	NA	NA	NA	NA	NA
536	NA	NA	17	1	535	26.75	NA	NA	NA	NA	NA	NA	NA
537	NA	NA	17	1	536	26.8	NA	NA	NA	NA	NA	NA	NA
538	NA	NA	17	1	537	26.85	NA	NA	NA	NA	NA	NA	NA
539	NA	NA	17	1	538	26.9	NA	NA	NA	NA	NA	NA	NA
540	NA	NA	17	1	539	26.95	NA	NA	NA	NA	NA	NA	NA
541	NA	NA	17	1	540	27	NA	NA	NA	NA	NA	NA	NA
542	NA	NA	17	1	541	27.05	NA	NA	NA	NA	NA	NA	NA
543	NA	NA	17	1	542	27.1	NA	NA	NA	NA	NA	NA	NA
544	NA	NA	17	1	543	27.15	NA	NA	NA	NA	NA	NA	NA
545	NA	NA	17	1	544	27.2	NA	NA	NA	NA	NA	NA	NA
546	NA	NA	17	1	545	27.25	NA	NA	NA	NA	NA	NA	NA
547	NA	NA	17	1	546	27.3	NA	NA	NA	NA	NA	NA	NA
548	NA	NA	17	1	547	27.35	NA	NA	NA	NA	NA	NA	NA
549	NA	NA	17	1	548	27.4	NA	NA	NA	NA	NA	NA	NA
550	NA	NA	17	1	549	27.45	NA	NA	NA	NA	NA	NA	NA
551	NA	NA	17	1	550	27.5	NA	NA	NA	NA	NA	NA	NA
552	NA	NA	17	1	551	27.55	NA	NA	NA	NA	NA	NA	NA
553	NA	NA	17	1	552	27.6	NA	NA	NA	NA	NA	NA	NA
554	NA	NA	17	1	553	27.65	NA	NA	NA	NA	NA	NA	NA
555	NA	NA	17	1	554	27.7	NA	NA	NA	NA	NA	NA	NA
556	NA	NA	17	1	555	27.75	NA	NA	NA	NA	NA	NA	NA
557	NA	NA	17	1	556	27.8	NA	NA	NA	NA	NA	NA	NA
558	NA	NA	17	1	557	27.85	NA	NA	NA	NA	NA	NA	NA
559	NA	NA	17	1	558	27.9	NA	NA	NA	NA	NA	NA	NA
560	NA	NA	17	1	559	27.95	NA	NA	NA	NA	NA	NA	NA
561	NA	NA	17	1	560	28	NA	NA	NA	NA	NA	NA	NA
562	NA	NA	17	1	561	28.05	NA	NA	NA	NA	NA	NA	NA
563	NA	NA	17	1	562	28.1	NA	NA	NA	NA	NA	NA	NA
564	NA	NA	17	1	563	28.15	NA	NA	NA	NA	NA	NA	NA
565	NA	NA	17	1	564	28.2	NA	NA	NA	NA	NA	NA	NA
566	NA	NA	17	1	565	28.25	NA	NA	NA	NA	NA	NA	NA
567	NA	NA	17	1	566	28.3	NA	NA	NA	NA	NA	NA	NA
568	NA	NA	17	1	567	28.35	NA	NA	NA	NA	NA	NA	NA
569	NA	NA	17	1	568	28.4	NA	NA	NA	NA	NA	NA	NA
570	NA	NA	17	1	569	28.45	NA	NA	NA	NA	NA	NA	NA
571	NA	NA	17	1	570	28.5	NA	NA	NA	NA	NA	NA	NA
572	NA	NA	17	1	571	28.55	NA	NA	NA	NA	NA	NA	NA
573	NA	NA	17	1	572	28.6	NA	NA	NA	NA	NA	NA	NA
574	NA	NA	17	1	573	28.65	NA	NA	NA	NA	NA	NA	NA
575	NA	NA	17	1	574	28.7	NA	NA	NA	NA	NA	NA	NA
576	NA	NA	17	1	575	28.75	NA	NA	NA	NA	NA	NA	NA
577	NA	NA	17	1	576	28.8	NA	NA	NA	NA	NA	NA	NA
578	NA	NA	17	1	577	28.85	NA	NA	NA	NA	NA	NA	NA
579	NA	NA	17	1	578	28.9	NA	NA	NA	NA	NA	NA	NA
580	NA	NA	17	1	579	28.95	NA	NA	NA	NA	NA	NA	NA
581	NA	NA	17	1	580	29	NA	NA	NA	NA	NA	NA	NA
582	NA	NA	17	1	581	29.05	NA	NA	NA	NA	NA	NA	NA
583	NA	NA	17	1	582	29.1	NA	NA	NA	NA	NA	NA	NA
584	NA	NA	17	1	583	29.15	NA	NA	NA	NA	NA	NA	NA
585	NA	NA	17	1	584	29.2	NA	NA	NA	NA	NA	NA	NA
586	NA	NA	17	1	585	29.25	NA	NA	NA	NA	NA	NA	NA
587	NA	NA	17	1	586	29.3	NA	NA	NA	NA	NA	NA	NA
588	NA	NA	17	1	587	29.35	NA	NA	NA	NA	NA	NA	NA
589	NA	NA	17	1	588	29.4	NA	NA	NA	NA	NA	NA	NA
590	NA	NA	17	1	589	29.45	NA	NA	NA	NA	NA	NA	NA
591	NA	NA	17	1	590	29.5	NA	NA	NA	NA	NA	NA	NA
592	NA	NA	17	1	591	29.55	NA	NA	NA	NA	NA	NA	NA
593	NA	NA	17	1	592	29.6	NA	NA	NA	NA	NA	NA	NA
594	NA	NA	17	1	593	29.65	NA	NA	NA	NA	NA	NA	NA
595	NA	NA	17	1	594	29.7	NA	NA	NA	NA	NA	NA	NA
596	NA	NA	17	1	595	29.75	NA	NA	NA	NA	NA	NA	NA
597	NA	NA	17	1	596	29.8	NA	NA	NA	NA	NA	NA	NA
598	NA	NA	17	1	597	29.85	NA	NA	NA	NA	NA	NA	NA
599	NA	NA	17	1	598	29.9	NA	NA	NA	NA	NA	NA	NA
600	NA	NA	17	1	599	29.95	NA	NA	NA	NA	NA	NA	NA
601	NA	NA	17	1	600	30	NA	NA	NA	NA	NA	NA	NA
