# Supplementary material for: An automated feeding system for the African killifish reveals the impact of diet on lifespan and allows scalable assessment of associative learning
Source: eLife. 2022 Nov 10;11:e69008. doi: 10.7554/eLife.69008 (PMC9788828; doi:10.7554/eLife.69008)
Supplement: Figure 6—source data 3. [file elife-69008-fig6-data3.zip › Filtered and Interpolated Trajectories with Kinematics/t2_REC007 DLC_likelihood-euclidean-filtered_splines-interpolated_kinematics_02_resnet50_TrainAllTheThingsJun28shuffle1_1030000.csv]

	x2	y2	fishnum	recording_num	bodyparts_coords	seconds	velocity_x	velocity_y	velocity_xy	velocity_xy_5frame	velocity_xy_10frame	velocity_xy_20frame	velocity_xy_40frame
1	-30.6797461947084	439.257665181328	2	7	0	0	0	0	0	NA	NA	NA	NA
2	60.9346955752081	340.627689415235	2	7	1	0.05	1832.28883539833	-1972.59951532186	2692.29107344904	NA	NA	NA	NA
3	128.204330383472	268.323759610156	2	7	2	0.1	1345.39269616528	-1446.07859610158	1975.15184555466	1380.5609283209	NA	NA	NA
4	174.826558230083	218.333875766094	2	7	3	0.15	932.44455693222	-999.79767688124	1367.13139326462	1476.25100180004	NA	NA	NA
5	204.498779115042	186.646037883047	2	7	4	0.2	593.44441769918	-633.75675766094	868.230329336188	977.352537460221	766.277939346489	NA	NA
6	220.918393038347	169.248245961016	2	7	5	0.25	328.3922784661	-347.95583844062	478.450367395691	587.601633852538	766.531013327767	NA	NA
7	227.7828	162.1285	2	7	6	0.3	137.28813923306	-142.39491922032	197.798751749948	319.341640054324	505.245504736576	NA	NA
8	228.7894	161.2748	2	7	7	0.35	20.1319999999998	-17.0740000000001	26.3973275162467	151.994950372075	313.982885536226	NA	NA
9	227.9028	162.214	2	7	8	0.4	-17.7319999999997	18.784	25.8314242735469	56.8110248554932	182.940566460839	NA	NA
10	228.8204	160.9341	2	7	9	0.45	18.3519999999999	-25.598	31.4968809249423	33.1384720129308	104.846947970355	406.675790791305	NA
11	228.9248	161.0056	2	7	10	0.5	2.08799999999997	1.42999999999972	2.53073981278184	40.3641372199141	61.955529900001	409.398752952262	NA
12	225.3353	162.7058	2	7	11	0.55	-71.7900000000003	34.0040000000005	79.4359875371363	46.5394928673543	43.9995727056182	275.509603615336	NA
13	228.4276	162.2461	2	7	12	0.6	61.8460000000005	-9.19399999999996	62.525653551163	57.6989455686342	47.7553586131799	178.145306173594	NA
14	226.4463	160.2178	2	7	13	0.65	-39.6260000000001	-40.566	56.708202510748	67.1000349445088	47.9166152530164	110.182646284963	NA
15	229.4395	163.3945	2	7	14	0.7	59.864	63.5339999999997	87.2941444313418	54.8606733983056	47.0736422361221	68.3448558499662	NA
16	227.1643	164.3733	2	7	15	0.75	-45.5040000000002	19.5760000000001	49.5361866921549	55.1465800064457	52.2664925767566	45.89197734423	NA
17	227.6469	165.1471	2	7	16	0.8	9.65199999999982	15.4759999999999	18.2391798061205	49.2937376386785	45.7737024940951	44.357021461494	NA
18	230.8257	164.7994	2	7	17	0.85	63.5760000000005	-6.95400000000006	63.9551865918634	36.44833890361	42.3077268109614	56.222269528456	NA
19	231.4507	163.5778	2	7	18	0.9	12.5	-24.4319999999999	27.443990671912	37.4329502090044	37.424726109087	67.9455992344628	NA
20	232.5962	163.4434	2	7	19	0.95	22.91	-2.68799999999999	23.0671507559993	36.6867315898846	31.8427637295779	76.9924370768242	245.611789724362
21	235.1244	162.4321	2	7	20	1	50.564	-20.2260000000001	54.4592432191267	29.4688736154771	29.8284247884591	88.2967668534079	245.986319462834
22	234.8305	163.0953	2	7	21	1.05	-5.87800000000016	13.2640000000004	14.5080867105215	25.5557145794956	44.7144702173699	87.59238977096	179.876297759192
23	233.585	162.4708	2	7	22	1.1	-24.9099999999999	-12.4900000000002	27.8658967198258	27.2371885555458	64.6891804437322	87.9216347882698	130.884425055904
24	233.501603046421	162.855780335419	2	7	23	1.15	-1.66793907158024	7.69960670838032	7.87819549200444	22.2238993679138	87.9745832159091	88.3101973983492	98.0352606345602
25	234.4608	164.1034	2	7	24	1.2	19.1839390715802	24.9523932916196	31.4745206362506	52.7422088448552	106.911231917526	85.5769490637909	76.8205008583832
26	234.1761	165.5452	2	7	25	1.25	-5.6940000000003	28.836	29.3927972809667	99.9094872719873	124.327041130059	84.5571349831219	65.4008159204784
27	226.259746242667	168.216728116202	2	7	26	1.3	-158.32707514666	53.4305623240402	167.099634095228	150.393451852323	129.411077047825	84.8667613234416	61.879632358076
28	213.23705734829	170.279933590537	2	7	27	1.35	-260.45377788754	41.2641094867001	263.702288855487	186.585275279507	133.535542765578	82.7459806194487	61.9172311927323
29	200.283589779768	169.016872269602	2	7	28	1.4	-259.06935137044	-25.2612264187002	260.298018393681	226.430182892205	139.195668687611	83.9392252832583	62.4052600438187
30	192.5749	161.7096	2	7	29	1.45	-154.17379559536	-146.14544539204	212.43363777217	206.079945250794	139.311134398004	84.5477886574178	62.3211232295543
31	192.6782	150.2792	2	7	30	1.5	2.0659999999998	-228.608	228.617335344457	167.161598259169	139.285845177785	82.5738859734057	62.845672835351
32	194.344	147.4683	2	7	31	1.55	33.3159999999998	-56.2180000000001	65.348445888177	127.9978855229	125.019052429513	84.2429919030487	61.3122597710343
33	195.6586	144.2726	2	7	32	1.6	26.2920000000003	-63.9139999999998	69.1105538973606	92.0369935165011	100.802780795165	83.6235439382148	59.97696215611
34	197.5782	141.6824	2	7	33	1.65	38.3920000000001	-51.8040000000002	64.4794547123347	52.1415074633646	79.9038673506075	85.8878749841573	60.126088911055
35	199.2091	141.6397	2	7	34	1.7	32.6179999999999	-0.853999999999928	32.629177740176	43.9581596082321	62.1843453973094	85.2961458668002	62.1934268081929
36	200.2677	140.6386	2	7	35	1.75	21.1719999999997	-20.0220000000002	29.1399050787746	34.4439633311614	40.8207308167522	84.9096544967267	63.409439722697
37	201.2941	139.9762	2	7	36	1.8	20.5279999999999	-13.2479999999998	24.4317066125146	31.8098491783152	39.0749067582726	79.402243254658	65.1864290319996
38	202.3131	139.6276	2	7	37	1.85	20.3800000000001	-6.97200000000009	21.539572512007	32.3316972781177	33.7115451108512	67.6121928570085	65.8775926151539
39	200.8614	137.5124	2	7	38	1.9	-29.0339999999998	-42.3039999999997	51.3088839481036	29.4999541701398	32.5800812807033	56.8649208531746	67.6438704829181
40	202.6231	137.5403	2	7	39	1.95	35.2339999999998	0.557999999999765	35.2384182391887	34.1916539083131	31.2811573355966	47.6498093822843	67.8375252813771
41	203.3662	137.446	2	7	40	2	14.862	-1.88600000000008	14.9811895388851	32.9791268905411	30.5334638156688	37.3945788172941	67.6307691421728
42	204.1912	135.1981	2	7	41	2.05	16.5000000000003	-44.9579999999997	47.8902053033811	33.3503133830915	33.7854340798028	35.0321297711087	72.5243642284185
43	204.8615	134.8114	2	7	42	2.1	13.4059999999999	-7.73400000000038	15.4769374231469	30.2306173930755	34.4216049188517	32.0322895239501	78.9148374600586
44	205.559	137.3765	2	7	43	2.15	13.9499999999998	51.302	53.1648164108557	31.5669734611979	33.8259743557417	31.9419804237608	85.8170366089082
45	204.8453	136.702	2	7	44	2.2	-14.2739999999998	-13.4899999999999	19.6399382891085	33.3792142512925	33.1152733672593	38.809904552595	91.0731940065465
46	204.3524	135.7375	2	7	45	2.25	-9.8580000000004	-19.2899999999997	21.6629698794971	35.8640829471623	33.9684268178361	42.2617444622722	94.2802025435978
47	206.9049	136.9998	2	7	46	2.3	51.0500000000002	25.2459999999996	56.9514092538543	34.301635328392	30.9893527839447	45.5060967405576	92.3064514881305
48	208.1589	136.3885	2	7	47	2.35	25.0799999999998	-12.226	27.901280902496	35.9999293414432	30.3530339370491	49.0092046108591	86.8321857537895
49	209.3656	134.4686	2	7	48	2.4	24.1340000000002	-38.3979999999997	45.3525783170041	36.3698801744743	31.3038795668182	51.3485156825779	81.4181437674833
50	210.5741	133.7489	2	7	49	2.45	24.1699999999997	-14.3940000000003	28.1314083543643	28.599491316597	46.3386517695934	51.1272619053364	78.6383826451128
51	209.6833	132.9817	2	7	50	2.5	-17.8159999999997	-15.3440000000001	23.5127240446527	24.8419849269358	53.9900251088755	52.6876523109399	77.8167256614301
52	210.5386	132.686	2	7	51	2.55	17.106	-5.91399999999965	18.0994649644677	28.3061238052445	57.2267594013124	60.8057365537884	82.0289051423187
53	210.9738	132.8211	2	7	52	2.6	8.70400000000018	2.70199999999988	9.11374895419017	56.6773741977436	63.5968043028664	74.2061309819025	82.6903815801479
54	210.7591	135.9474	2	7	53	2.65	-4.29400000000044	62.5259999999997	62.6732727085475	71.6101700432767	68.8710570094141	85.746198233659	83.2744419665322
55	215.853	129.1436	2	7	54	2.7	101.878	-136.076	169.98766031686	85.8540274860279	69.1392504434135	96.8502421462929	84.0475664046749
56	220.306210662717	127.078272554529	2	7	55	2.75	89.06421325434	-41.30654890942	98.1767032723184	102.351623678797	71.4068778040438	103.650750590469	84.6793341847493
57	223.538254507248	130.160234805063	2	7	56	2.8	64.6408768906201	61.6392450106801	89.3187521782238	109.435990213584	90.6221203236321	105.210659721603	85.271982487754
58	227.3606	132.6835	2	7	57	2.85	76.4469098550398	50.4653038987402	91.6017299180359	81.6011266890835	118.059228026756	106.052178650571	85.4113897452357
59	231.9902	131.0638	2	7	58	2.9	92.5919999999996	-32.3940000000005	98.0951053824806	71.203585564811	140.1885169005	105.971366681792	84.2615372596883
60	233.1991	130.1087	2	7	59	2.95	24.178	-19.1019999999997	30.8133426943587	95.3902131612362	147.361832522992	109.626955907941	84.53423159614
61	234.4861	132.0263	2	7	60	3	25.7400000000001	38.3519999999999	46.1889976509558	133.766832374715	153.311476072062	118.238872505566	84.5359442084539
62	243.9313	127.4108	2	7	61	3.05	188.904	-92.3099999999999	210.25189016035	170.941043587416	153.194560041893	129.025680513529	83.5354315967565
63	257.432697581885	123.095550326361	2	7	62	3.1	270.0279516377	-86.3049934727798	283.484825985429	213.122538356901	148.507552998275	133.348473636346	83.673822082205
64	271.402098859558	120.556302394538	2	7	63	3.15	279.38802555346	-50.7849586364603	283.966161445986	235.419366579313	143.07167635417	134.606903509304	82.7643327576506
65	283.306375707453	118.468103265446	2	7	64	3.2	238.0855369579	-41.7639825818398	241.720816541786	210.99890692255	150.114661372469	129.285228256755	82.7436070085402
66	290.6124	115.506	2	7	65	3.25	146.120485850939	-59.2420653089201	157.673138763015	163.248273621834	165.070867207088	127.096923907226	83.2197717251505
67	292.539	111.5419	2	7	66	3.3	38.5320000000002	-79.282	88.1495918765369	115.202309120924	167.429240703425	125.03786823495	82.3636945195533
68	293.6918	109.6253	2	7	67	3.35	23.0560000000003	-38.3320000000001	44.7316594818482	87.1067843880365	148.637719245936	121.813574879612	82.1919515935163
69	294.8648	107.7797	2	7	68	3.4	23.46	-36.9119999999998	43.7363389414339	94.7223678348638	129.025290118108	117.174558836799	82.0429591309284
70	298.9533	104.7948	2	7	69	3.45	81.7700000000002	-59.6980000000002	101.243192877349	123.8595744843	111.208623990517	117.941201286944	81.8877721614389
71	308.5383	102.8139	2	7	70	3.5	191.7	-39.6179999999998	195.751055997151	134.027164870037	100.882371742391	116.384236105968	83.2727696145559
72	319.1291	97.86085	2	7	71	3.55	211.816	-99.0610000000001	233.835625123718	142.848271115291	96.8811764280073	106.265126639724	86.0357232815436
73	323.3352	95.59312	2	7	72	3.6	84.1219999999998	-45.3546	95.5696114105314	135.310463592998	95.1195967609502	93.1415131825075	87.137675887254
74	327.4483	94.0527	2	7	73	3.65	82.2620000000006	-30.8083999999999	87.8418701677059	107.042375649918	91.2774413194275	79.7824672816422	86.9007140883861
75	330.6259	94.02653	2	7	74	3.7	63.5519999999997	-0.523400000000152	63.554155265883	69.9027783717145	85.7677412014182	68.6369718707875	83.0954120748555
76	333.3235	93.67405	2	7	75	3.75	53.9520000000005	-7.0496	54.4106162817519	56.2120286518637	67.6976050048472	62.7887928598323	81.3312846871145
77	335.4549	94.79218	2	7	76	3.8	42.6279999999997	22.3626000000002	48.1376387327004	39.7066115235638	45.1010125760237	59.5167293175037	79.6655842513346
78	336.0897	93.59418	2	7	77	3.85	12.6959999999997	-23.9600000000002	27.1158628112771	36.2250188098385	37.6453071190795	58.3317245364621	78.0394108693213
79	336.3543	93.5696	2	7	78	3.9	5.2920000000006	-0.491600000000005	5.31478452620672	28.3528343597764	30.5396444451768	58.1145515800649	75.9846016590903
80	338.6531	93.37162	2	7	79	3.95	45.9759999999994	-3.95960000000002	46.1461916972565	20.2992467803329	26.0653197510578	54.1485884149365	75.7611967181535
81	339.404	93.32281	2	7	80	4	15.018	-0.976199999999778	15.0496940314413	19.0785855862954	24.6952139772736	48.3066667235457	75.1068131009025
82	339.0127	93.2814	2	7	81	4.05	-7.82600000000002	-0.828199999999981	7.8697008354829	21.3726773667898	22.1522822070002	43.0457660495585	70.0932648366445
83	338.2589	92.54955	2	7	82	4.1	-15.0760000000002	-14.6370000000002	21.0125568410894	15.905620692277	21.5438523119741	40.9268781381622	63.6107917915893
84	338.4385	93.36937	2	7	83	4.15	3.59199999999987	16.3964000000001	16.7852434286788	21.0375935947707	24.9516618407023	39.1945246674686	56.6048918620516
85	338.2347	94.28757	2	7	84	4.2	-4.07600000000002	18.364	18.8109083246929	24.0053176336674	22.5294356284549	36.9055958929562	50.9600710036612
86	338.8457	92.34596	2	7	85	4.25	12.2200000000009	-38.8321999999999	40.7095585439098	24.0091190376527	28.9157284422441	35.5656454670026	47.0898985468947
87	337.7112	92.39156	2	7	86	4.3	-22.6900000000001	0.911999999999864	22.7083210299661	28.5306463146148	40.9905195230932	34.2933002677189	45.5346772293633
88	337.4542	93.41125	2	7	87	4.35	-5.1400000000001	20.3937999999999	21.0315638610161	29.1532505646327	44.2084491572449	34.2652468590303	44.9546750540491
89	338.1653	95.24805	2	7	88	4.4	14.2219999999998	36.7360000000002	39.3928798134893	36.7938632897175	47.8494048897603	34.7946444813819	47.5006928992619
90	338.5189	94.21045	2	7	89	4.45	7.07199999999943	-20.7520000000002	21.923929574782	57.975721412519	47.7458720348547	33.5811921493633	50.8096597446845
91	342.2387	95.52616	2	7	90	4.5	74.3960000000004	26.3142000000002	78.912622169334	64.4077792768371	46.4360769567316	33.8293900958371	51.004565620505
92	348.1891	93.08711	2	7	91	4.55	119.008	-48.7810000000002	128.617611643974	67.1681634649058	46.4343183284377	33.9214030335644	49.258878871843
93	350.7358	92.32046	2	7	92	4.6	50.9339999999997	-15.333	53.1918531826066	66.3384935050767	46.9866414060866	34.0800704006711	47.59866688411
94	353.2544	91.46555	2	7	93	4.65	50.3719999999998	-17.0982000000001	53.194800753833	56.0782906237457	44.6376271220615	33.4273164424611	45.8245889276086
95	354.0533	91.85502	2	7	94	4.7	15.9780000000001	7.78940000000006	17.7755797756361	34.8929152443565	44.6329486702718	33.2831701365349	44.4437374827862
96	355.0719	92.78693	2	7	95	4.75	20.372000000001	18.6382	27.6116077626791	29.565503535336	38.7430517494301	31.3910042339571	46.6077116232335
97	356.1785	92.53671	2	7	96	4.8	22.1319999999992	-5.00439999999998	22.6907347470275	22.1070907792171	26.8522865440356	31.5526251412228	50.3921669639592
98	357.3355	91.88537	2	7	97	4.85	23.1400000000008	-13.0268000000001	26.5547946375045	22.927403835467	23.9516916440972	31.5776255716362	54.8413461786113
99	357.5335	92.65546	2	7	98	4.9	3.95999999999958	15.4018000000002	15.9027369732384	21.4078128751145	19.0052279951619	36.8868342184589	59.3706078617528
100	358.4753	92.0991	2	7	99	4.95	18.836	-11.1272	21.8771450568853	18.8116578437148	18.8204682382152	47.4707310744325	61.8465538885431
101	358.1332	91.15871	2	7	100	5	-6.84200000000033	-18.8078000000002	20.0136529609167	18.3378797528584	16.3459315111825	53.7024645174644	63.5133576817783
102	358.1762	91.6423	2	7	101	5.05	0.860000000000127	9.67180000000013	9.70995959002934	15.9033652111067	16.6709319540079	55.4719916941275	63.4909212581025
103	358.4653	90.46807	2	7	102	5.1	5.78200000000038	-23.4846000000002	24.1859041832224	14.7135326409634	16.1686097371858	54.2704556300578	63.1930484739107
104	358.3993	90.29363	2	7	103	5.15	-1.32000000000062	-3.48880000000008	3.73016426447981	11.2840501472506	29.1360413148564	52.4546531877487	64.1204399752352
105	359.153	90.5509	2	7	104	5.2	15.0740000000008	5.14540000000011	15.9279822061686	14.530206064301	50.3085134785933	51.9818790726162	64.9732563667726
106	359.0383	90.63682	2	7	105	5.25	-2.29400000000055	1.71840000000003	2.86624049235277	13.9993397215132	68.6618772854987	57.6497777794644	64.1295533851585
107	358.4485	91.792	2	7	106	5.3	-11.7959999999994	23.1036	25.9407391752815	42.368717418606	84.0916968442193	66.4910336601995	64.2178634944673
108	358.8494	90.79285	2	7	107	5.35	8.01799999999957	-19.983	21.5315724692832	85.9034943162231	84.5892196160185	75.4174454981922	65.8923603929946
109	365.4606	87.74757	2	7	108	5.4	132.224	-60.9056000000001	145.577052749944	126.039704423747	85.9040783803355	83.9465712421238	69.5289899033426
110	375.3054	81.46231	2	7	109	5.45	196.896	-125.7052	233.601866694254	153.653187624138	85.1432899070173	90.111915627723	71.5348520181338
111	381.2763	73.22052	2	7	110	5.5	119.417999999999	-164.8358	203.547291029972	155.179099510524	98.9536240477463	93.1973252677196	72.3668258423075
112	385.7347	66.33798	2	7	111	5.55	89.1679999999997	-137.6508	164.008155177235	129.439439342065	116.311135366391	93.0604394826405	71.8980947715116
113	386.3286	67.6696	2	7	112	5.6	11.8780000000004	26.6324	29.1611319012142	84.3830854978115	134.666281259199	92.3060265471503	71.4659700662195
114	387.0306	68.13803	2	7	113	5.65	14.04	9.36859999999996	16.87875190765	71.8675436717456	138.757101169391	94.8135635080093	70.7812608412847
115	387.1843	68.5246	2	7	114	5.7	3.0740000000003	7.73140000000012	8.32009747298694	78.9690831086444	129.915317776853	96.6633425970103	71.9783331027992
116	392.3447	63.72342	2	7	115	5.75	103.208	-96.0236000000002	140.969581899642	114.153463007873	117.73277324994	96.8681025363599	73.5765224319365
117	400.389338272783	57.8242477344069	2	7	116	5.8	160.89276545566	-117.983445311862	199.515852361729	148.074762996717	102.029182121062	96.8831018477118	73.4598102639727
118	409.351138011672	52.8408984733301	2	7	117	5.85	179.23599477778	-99.6669852215361	205.083031397359	175.447550055894	100.022833478282	100.207095214353	75.1633980648803
119	418.010693744725	49.3834474755882	2	7	118	5.9	173.191114661061	-69.149019954838	186.48525185187	163.598002828135	103.723048635683	102.171145588226	78.3637251159932
120	425.1486	48.06197	2	7	119	5.95	142.758125105499	-26.4295495117639	145.18403276887	125.089281133479	108.183395287003	95.598972961835	82.424806583337
121	429.1955	48.62655	2	7	120	6	80.9379999999999	11.2916	81.7218457608489	85.8922039486908	94.7825810249735	91.0311871671505	87.3214013884658
122	429.2906	48.29116	2	7	121	6.05	1.90200000000004	-6.70780000000008	6.97224388844805	59.3713342746491	77.4550683290326	88.3241978488957	93.0430985018984
123	429.4307	47.85839	2	7	122	6.1	2.80200000000036	-8.65539999999996	9.0976454734179	40.9192405181126	65.7479091695074	88.6614845023811	98.7489229520216
124	427.2723	49.47059	2	7	123	6.15	-43.1680000000006	32.244	53.8809034816608	25.9671592218117	65.5851900070613	89.1078684948208	105.090680666737
125	429.6017	48.21514	2	7	124	6.2	46.5880000000004	-25.1090000000001	52.9235639861871	29.8208555245862	61.2826281468174	91.9747871329822	111.030591434259
126	429.3271	48.42903	2	7	125	6.25	-5.49200000000042	4.27779999999998	6.96143927934479	45.603614390324	64.3296010843606	89.5032670844085	116.978806635777
127	428.2606	49.19324	2	7	126	6.3	-21.3299999999992	15.2842000000001	26.2407254023202	71.7990457394735	74.6192135767297	80.428586867746	121.810792101226
128	432.2156	51.12275	2	7	127	6.35	79.0999999999997	38.5902	88.0114398021073	81.6460157755222	77.30013552648	74.9093506315684	125.938424926606
129	441.4583	51.18401	2	7	128	6.4	184.854	1.22519999999994	184.858060227408	102.69204294691	74.4926883539584	72.7808789898626	125.997909841899
130	444.5209	55.27196	2	7	129	6.45	61.2519999999995	81.759	102.15841416643	119.417571628873	75.7661789789612	74.7376975389511	123.36733251231
131	438.9135	55.11563	2	7	130	6.5	-112.148	-3.12659999999994	112.191575136282	108.996656662636	84.2239531438436	81.4454775092119	121.037791118525
132	433.4611	55.78569	2	7	131	6.55	-109.048	13.4012	109.868368812138	77.1863309684432	83.4021054064593	93.0257575211563	118.042870104473
133	433.6837	57.56718	2	7	132	6.6	4.452	35.6298	35.9068649709216	69.8863421824003	84.0707920936294	105.191819356893	118.208672015823
134	434.7679	58.26678	2	7	133	6.65	21.6840000000002	13.9919999999999	25.8064317564441	65.7558633407776	79.9765679726638	115.367797825464	118.521052235016
135	435.2378	61.5159	2	7	134	6.7	9.39799999999991	64.9824000000001	65.6584702362156	47.3866391840455	88.1927669310849	125.397840271507	122.277365807055
136	438.8939	58.76245	2	7	135	6.75	73.1219999999996	-55.069	91.5391809281684	59.1449275246228	98.5613539340632	137.089510735195	124.043659412706
137	438.0149	58.56405	2	7	136	6.8	-17.5799999999992	-3.96799999999999	18.0222480284778	82.7668049768845	111.432301465583	146.738482354739	124.635976469717
138	433.530567386335	60.0839790204601	2	7	137	6.85	-89.6866522733001	30.3985804092019	94.6983066738078	106.499191679769	133.083503187306	151.66975463886	124.753911417673
139	426.653716771321	62.2025476475425	2	7	138	6.9	-137.53701230028	42.3713725416481	143.915819017753	131.366844527349	156.24290729697	149.824674095572	125.643932727582
140	417.810921789937	64.7986996103922	2	7	139	6.95	-176.855899627679	51.9230392569941	184.320403750641	175.47796374712	175.029501564053	151.135692062785	126.132846536245
141	407.428756077159	67.7513786381541	2	7	140	7	-207.643314255561	59.0535805552378	215.877445166065	207.022078849989	189.955068326546	151.044395069899	126.226606211788
142	395.933793267965	70.9395284599731	2	7	141	7.05	-229.89925618388	63.7629964363802	238.577844127336	229.719009617055	210.074859303019	147.76154236005	128.313330166239
143	383.752606997335	74.2420928049944	2	7	142	7.1	-243.623725412599	66.0512869004259	252.418882188151	243.559811448336	219.26871718409	147.755859529264	130.932378033345
144	371.311770900246	77.5380154023627	2	7	143	7.15	-248.81672194178	65.9184519473661	257.400472853082	248.543292125744	219.672780218481	147.934235975212	132.790769821425
145	359.037858611674	80.7062399812231	2	7	144	7.2	-245.478245771441	63.3644915772081	253.524412907045	244.671754858918	214.078617194485	152.579944481127	134.781761187154
146	347.3574437666	83.6257102707206	2	7	145	7.25	-233.60829690148	58.3894057899499	240.794848553106	231.515355518191	203.527436205734	158.584051741002	137.775554144639
147	336.6971	86.17537	2	7	146	7.3	-213.206875332	50.993194585588	219.220157793208	209.626550819907	184.090783254516	168.843366071689	139.892797527594
148	327.5145	87.83765	2	7	147	7.35	-183.652	33.2455999999999	186.636885484515	184.597422940634	162.428215871223	174.598472203777	139.852113745428
149	320.12001192284	87.6155614005326	2	7	148	7.4	-147.8897615432	-4.44177198934796	147.956449361662	158.511580285725	139.625564653455	178.506986465301	136.686701619365
150	313.7683	88.54213	2	7	149	7.45	-127.034238456799	18.531371989348	128.37877351068	123.509811650114	130.130387398201	177.527995533539	134.968533335997
151	309.0804	91.45332	2	7	150	7.5	-93.7580000000003	58.2238000000001	110.36563527856	93.3410762242544	127.213035155458	171.007734914364	132.795426974795
152	310.3371	89.63472	2	7	151	7.55	25.1340000000005	-36.3720000000001	44.2113146151529	69.6245784870022	127.611872840358	163.600902811321	130.23774922663
153	312.0446	90.17075	2	7	152	7.6	34.1499999999996	10.7205999999999	35.793208355217	75.6633518557677	129.928227223464	156.672936709798	129.738635568722
154	311.2215	88.95437	2	7	153	7.65	-16.4620000000002	-24.3276	29.3739606754011	95.9144900251922	137.341192712122	150.213741817385	129.424988916326
155	318.565	91.94372	2	7	154	7.7	146.87	59.787	158.572640354508	131.713934030601	140.977373872592	144.165682102801	128.176309866921
156	329.104525327679	91.0070396675529	2	7	155	7.75	210.790506553581	-18.7336066489419	211.621326125682	166.515378222673	138.488033622994	138.461597554083	126.79657566695
157	339.7811	87.75652	2	7	156	7.8	213.531493446419	-65.0103933510582	223.208534642198	205.057806937241	143.111022368127	133.047112700448	127.157096114898
158	350.1088	85.91827	2	7	157	7.85	206.554	-36.7649999999998	209.800429315576	206.291395889417	150.917657548372	128.034472851997	125.614496590644
159	361.0425	83.97925	2	7	158	7.9	218.674000000001	-38.7804000000003	222.086104248241	181.061577220797	160.801918981316	123.548729143158	124.045835458346
160	369.2736	84.29173	2	7	159	7.95	164.621999999999	6.24960000000016	164.740585115386	154.508110705652	158.200976807402	118.801374609209	121.522473359337
161	373.5471	84.32262	2	7	160	8	85.4700000000003	0.617799999999988	85.4722327825829	135.319936874072	149.710159952707	114.546458879691	118.149765128517
162	377.889922194967	83.0620951248094	2	7	161	8.05	86.8564438993405	-25.210497503812	90.4412020664752	116.546031025391	138.482352560539	112.713956093209	112.853034933655
163	383.115456037472	80.8029371712607	2	7	162	8.1	104.510676850099	-45.1831590709742	113.859560157673	110.110557725387	126.140718480529	111.721411608179	107.170940720222
164	388.860017533038	77.957108910703	2	7	163	8.15	114.89122991132	-56.9165652111539	128.216575004839	118.358742684617	109.756265574194	110.915741857441	101.171803635029
165	394.759922687185	74.9365731144855	2	7	164	8.2	117.99810308294	-60.41071592435	132.563218615364	122.456594415426	96.6253753458265	103.772675252714	95.3450067509594
166	400.451487505433	72.1532925539573	2	7	165	8.25	113.831296364961	-55.665611210564	126.713157578734	116.961500086987	90.6048841363875	95.0090995928985	89.8713562843805
167	405.571027993305	70.0192300004675	2	7	166	8.3	102.390809757439	-42.681251069796	110.930460720521	102.966500122997	82.3168898182922	85.4708261581067	84.6874776751591
168	409.75486015632	68.9463482253654	2	7	167	8.35	83.6766432602997	-21.4576355020421	86.3840885154781	83.1401929662663	72.525165667986	76.6305209775115	80.4182670831265
169	412.6393	69.34661	2	7	168	8.4	57.6887968736003	8.00523549269201	58.241575184888	62.8510255881581	61.0295647335656	69.5846844513899	76.9203475318109
170	413.6417	70.68429	2	7	169	8.45	20.0480000000005	26.7536000000001	33.4316828317096	42.1771852211583	49.3443736980268	65.5169511851355	74.4241573316366
171	412.4413	70.29042	2	7	170	8.5	-24.008	-7.87740000000014	25.2673206881934	28.0888312489847	40.3080392330901	65.2917953426696	71.955718436293
172	412.064240945947	70.2628871179971	2	7	171	8.55	-7.54118108106013	-0.550657640058034	7.56125888552254	19.0926293441341	32.4592997556742	62.1051670559879	71.4738758283567
173	412.734	70.69511	2	7	172	8.6	13.3951810810595	8.64445764005808	15.9423186546102	15.5485544297874	27.1203234744936	57.6689447306456	70.9227289772345
174	413.2618	71.0964	2	7	173	8.65	10.5560000000003	8.02580000000006	13.2605656606348	17.7650528780222	29.4131033285857	52.129865452672	71.5832953839595
175	412.4891	71.23799	2	7	174	8.7	-15.4539999999997	2.83179999999987	15.711308259976	22.74141429019	34.4085270244446	46.5243313991176	73.5672597511581
176	413.5391	69.75449	2	7	175	8.75	21.0000000000002	-29.6699999999998	36.3498129293673	26.1518157000025	39.9787065489517	41.2811150146784	77.9872884412186
177	413.6145	71.37489	2	7	176	8.8	1.50800000000004	32.4079999999998	32.4430659463619	39.7335773130372	41.8934442936837	36.3278426498698	83.5446920351894
178	412.6502	70.03635	2	7	177	8.85	-19.2860000000007	-26.7707999999999	32.9943257036725	53.2684996191017	42.8127237933053	32.8020613142565	88.531121438266
179	411.9653	66.03609	2	7	178	8.9	-13.6979999999994	-80.0051999999999	81.1693737258085	62.1923602198812	43.2301661717784	30.291965920464	90.0511130818501
180	415.655393766367	64.0954104685975	2	7	179	8.95	73.80187532734	-38.8135906280499	83.3859197902984	61.0454742971773	43.7042891002083	30.046940054064	88.9447930039989
181	419.6968	64.33422	2	7	180	9	80.8281246726597	4.7761906280499	80.9691159332649	59.4736318866082	42.2541907962666	29.3649779928949	90.6083280557626
182	420.0008	65.63459	2	7	181	9.05	6.08000000000061	26.0074	26.708636332842	46.7267550305195	40.1963855440654	30.2337955635039	94.5597157999659
183	420.2133	66.87325	2	7	182	9.1	4.24999999999955	24.7731999999999	25.135113650827	34.1400785813149	38.4837991540194	30.1240463462899	99.2734343879233
184	420.4593	66.03693	2	7	183	9.15	4.91999999999962	-16.7264	17.4349894453652	22.316021372652	31.1708285123423	32.2508489104781	103.654113754501
185	420.3215	65.02363	2	7	184	9.2	-2.7559999999994	-20.266	20.4525375442755	19.3472967909536	25.6853530836834	43.3618442496021	106.583302783748
186	420.5748	66.0863	2	7	185	9.25	5.06599999999935	21.2533999999999	21.8488298899504	17.4939664214306	18.7512494368382	60.9654772895386	106.942964743951
187	420.9181	65.60247	2	7	186	9.3	6.86599999999999	-9.67659999999995	11.8650134243497	15.6149019941651	18.5741468333241	81.6185579122721	104.626155383891
188	421.4667	65.02927	2	7	187	9.35	10.9720000000004	-11.464	15.8684618032124	17.2306275860518	17.4353688992745	100.43172189902	102.742892862326
189	421.713	65.34696	2	7	188	9.4	4.92600000000039	6.35379999999998	8.03966730903733	15.1864775010243	21.2715316491778	110.51754171231	101.7868517077
190	420.3289	65.69241	2	7	189	9.45	-27.6820000000009	6.90899999999999	28.5311655037093	17.8009968756946	43.0193993989958	112.372634822862	101.755542926044
191	420.3503	66.27342	2	7	190	9.5	0.428000000000566	11.6202000000001	11.6280794648129	17.3767713771183	79.6767637828106	115.924860768856	101.706936854877
192	419.2244	66.8092	2	7	191	9.55	-22.518	10.7156000000001	24.937610297701	26.9281613041906	123.040730280479	127.014264543944	101.565227919653
193	418.721	67.27724	2	7	192	9.6	-10.068	9.36080000000004	13.7473343103309	68.8081712119398	162.379644644021	140.877924045201	102.16332657545
194	418.3782	70.04593	2	7	193	9.65	-6.85600000000022	55.3737999999998	55.7966169443989	144.167050064597	189.864254912278	155.178362056329	102.484398462745
195	412.244328601256	80.2392503320909	2	7	194	9.7	-122.67742797488	203.866406641818	237.931215042455	228.280463685263	199.059916562041	166.642274168379	103.843808794983
196	401.360777101912	96.3242853648089	2	7	195	9.75	-217.67102998688	321.70070065436	388.422473728098	307.382517910925	213.098472100873	172.604814473223	104.038298783231
197	388.962261301939	114.830037231481	2	7	196	9.8	-247.97031599946	370.115037333442	445.504678401032	352.800348520366	235.454382254564	172.924468117911	103.977276595285
198	378.283497001311	132.285508065436	2	7	197	9.85	-213.57528601256	349.1094166791	409.257605438639	329.311661912143	264.320479191127	172.683724410395	103.699943217686
199	372.5592	145.2197	2	7	198	9.9	-114.48594002622	258.68383869128	282.885769991605	282.029894137149	289.085192463481	173.281737494937	102.006720913016
200	374.124339938885	151.037225333053	2	7	199	9.95	31.3027987777002	116.35050666106	120.48778200134	242.628300823864	290.265148937762	173.464145798024	100.478752938557
201	381.714901822465	150.645137020686	2	7	200	10	151.8112376716	-7.84176624733959	152.013634853131	221.25844047133	265.532865163635	174.048895716858	99.4183400548937
202	393.167124496147	145.826098183539	2	7	201	10.05	229.04445347364	-96.3807767429404	248.496711834605	225.370036406595	222.808205955344	172.896660275802	99.0138773421848
203	406.317246805335	138.362771942255	2	7	202	10.1	263.00244618376	-149.26652482568	302.408303675969	251.218635963382	182.987804176768	174.20260680461	99.2130345409577
204	419.001507595437	130.037821417476	2	7	203	10.15	253.685215802039	-166.49901049558	303.443749667932	249.03583619012	156.699220077595	172.717948015013	99.0388944509826
205	429.056145711856	122.633909729844	2	7	204	10.2	201.092762328381	-148.07823375264	249.730779785272	202.988111086823	147.868375034007	164.325773340365	99.1796015181882
206	434.3174	117.9337	2	7	205	10.25	105.22508576288	-94.0041945968801	141.099635986822	144.717167882207	134.999319332843	147.111120276923	99.3812768934057
207	434.4184	117.0264	2	7	206	10.3	2.01999999999998	-18.1460000000001	18.2580863181223	88.028403748595	110.338938297039	126.335995278299	100.203459093748
208	434.4437	117.5785	2	7	207	10.35	0.505999999999176	11.0420000000002	11.0535876528846	44.5181141046332	84.0847344180918	106.968164536352	100.21557777321
209	434.6224	116.5946	2	7	208	10.4	3.57400000000098	-19.6780000000001	19.9999289998743	20.9628024755659	56.3507035665447	93.4959001137209	100.224567976608
210	434.5696	118.2027	2	7	209	10.45	-1.05600000000095	32.1619999999999	32.1793315654628	17.6897655072554	38.3863977429673	88.5848710542517	100.189434592154
211	434.1399	119.2868	2	7	210	10.5	-8.59399999999937	21.6820000000001	23.3230778414856	23.452300953977	28.6893753902117	82.9118193409318	101.865181324036
212	434.2162	119.2308	2	7	211	10.55	1.52600000000007	-1.11999999999995	1.89290147656979	24.6730033844944	29.8637846012539	71.0134901404257	103.87583819844
213	435.7375	120.5188	2	7	212	10.6	30.4259999999999	25.7599999999999	39.8662648864926	32.2546813813015	30.9485248959348	57.5481450367145	108.193794489185
214	434.9266	121.5415	2	7	213	10.65	-16.2180000000001	20.454	26.1034411524612	36.4159483048575	30.2925801498466	42.899426845636	110.076500500778
215	436.8093	124.4972	2	7	214	10.7	37.654	59.1140000000001	70.0877215494984	42.0378036952524	29.301367074496	31.7169288679974	106.197411133903
216	437.4923	126.5953	2	7	215	10.75	13.6599999999999	41.9619999999998	44.1294124592655	38.4447488378925	30.8243193490205	26.1577393135888	99.0159655830052
217	437.328519795225	128.086441448914	2	7	216	10.8	-3.2756040954996	29.8228289782801	30.0021784285441	35.9121569151987	31.6880419838121	27.482450069584	89.0798455320475
218	436.93	129.1064	2	7	217	10.85	-7.97039590450026	20.3991710217201	21.9009905996934	26.3480527676905	31.0115556553373	27.747431136026	80.2761350220962
219	436.398	129.517	2	7	218	10.9	-10.6399999999996	8.21199999999976	13.4404815389921	25.2326903931836	29.4481501247274	27.1673984582794	74.0166508611501
220	435.3177	129.7863	2	7	219	10.95	-21.6060000000004	5.38600000000031	22.2672008119571	21.3382802723718	25.0474599930275	26.9147233862836	73.0385380028366
221	433.4894	130.3971	2	7	220	11	-36.5660000000003	12.2159999999997	38.552600586731	23.578362472782	23.6261032369658	29.6814669312142	72.2299432307668
222	433.9597	130.1604	2	7	221	11.05	9.40600000000018	-4.7339999999997	10.5301278244853	22.984143334256	25.1011155379141	34.855016121078	69.0305796121543
223	433.4988	131.75	2	7	222	11.1	-9.21799999999962	31.7919999999998	33.1014016017446	23.7468672183645	24.5463373761173	42.1849821737604	63.5714667433488
224	433.6999	131.2667	2	7	223	11.15	4.02199999999993	-9.66600000000028	10.469385846362	22.0195160807481	24.0422167667122	47.4350529865427	56.7214431034246
225	434.9985	131.3857	2	7	224	11.2	25.9719999999993	2.38000000000056	26.0808202324997	28.8639508034563	24.5280796980712	48.0690489274416	51.1837702828468
226	435.8597	130.1627	2	7	225	11.25	17.2239999999999	-24.4600000000003	29.9158448986488	25.5143122794526	28.5386145134079	50.9208108890873	48.8255743545159
227	434.3017	131.7688	2	7	226	11.3	-31.1599999999999	32.122	44.7523014380265	25.1002901991684	38.0219902583439	51.8236957857961	50.1649789670209
228	434.8211	131.1373	2	7	227	11.35	10.3880000000004	-12.6299999999998	16.3532089817259	25.3092921777779	53.3584086921835	53.5841055078408	52.0936040265508
229	434.5677	131.4722	2	7	228	11.4	-5.06799999999998	6.69799999999952	8.39927544494128	35.0577129460677	65.4219558483579	54.5374016085792	53.5111310432392
230	433.5954	132.4178	2	7	229	11.45	-19.4460000000004	18.9120000000003	27.1258301255468	47.1800297132315	71.0906378618556	57.4922049514216	54.6303266085082
231	430.0554	134.1313	2	7	230	11.5	-70.7999999999993	34.2700000000002	78.6579487400982	81.2025051049144	78.2155185412087	61.5480671206018	56.0715547427577
232	430.3732	139.3899	2	7	231	11.55	6.35599999999954	105.172	105.363885273845	105.743621497547	78.5462760336782	67.0476690838828	58.1424310808436
233	429.8414	148.698	2	7	232	11.6	-10.6359999999995	186.162	186.465585940141	116.871983545933	82.6218736395642	69.594788449983	59.2977023833989
234	434.6236	153.1815	2	7	233	11.65	95.6439999999998	89.6699999999998	131.104857408106	121.37332413635	85.0325864504462	70.5434593612131	60.7417412793067
235	438.7498	153.4988	2	7	234	11.7	82.5239999999997	6.34599999999978	82.7676403674766	109.912522354125	90.4563302047719	70.6506116976963	60.9261411838666
236	442.042	157.339	2	7	235	11.75	65.8439999999996	76.8040000000002	101.164651692179	84.0412421742141	94.5575197277956	71.493409395443	61.4858902409827
237	444.2993	158.163	2	7	236	11.8	45.1460000000009	16.4800000000002	48.0598763627216	64.321551403345	96.0733479094217	72.8475078644578	62.006591865607
238	446.4516	160.0395	2	7	237	11.85	43.0459999999994	37.5299999999999	57.1091850405864	64.0406768636105	85.8311682077826	76.4397769170755	62.2539988980036
239	446.6414	161.6537	2	7	238	11.9	3.79599999999982	32.2839999999997	32.5064035537612	67.7417153192416	75.6649628740683	79.8548636281989	62.9779823842835
240	444.83341871316	165.298032172127	2	7	239	11.95	-36.1596257368001	72.8866434425402	81.3632676688039	82.2341734647185	70.2105855335369	82.3459298307328	62.6473421503055
241	441.999150071064	170.56767164311	2	7	240	12	-56.6853728419198	105.39278941966	119.669843970335	87.621094241351	64.7713002496773	82.4616425543011	62.2695289487743
242	439.185806393436	175.896750292538	2	7	241	12.05	-56.2668735525597	106.58157298856	120.522167090106	87.0083743447916	67.1487396952373	81.4298460406091	63.9330375365698
243	437.4406	179.7194	2	7	242	12.1	-34.9041278687196	76.4529941492401	84.0437889237489	76.3804942034633	70.2576801945868	76.4104225930374	64.8240205402067
244	437.420112167405	181.191397631662	2	7	243	12.15	-0.409756651899897	29.4399526332398	29.4428040709641	61.800885180113	74.6771408059516	74.0484295720707	65.5562089004354
245	438.2184	182.3551	2	7	244	12.2	15.965756651899	23.2740473667599	28.2238669621624	52.0633059257561	74.2355294566937	73.7832334402917	65.3179243551098
246	439.4198	184.3615	2	7	245	12.25	24.0280000000007	40.1280000000003	46.7717988535833	52.8942661478225	70.3657653808066	72.0509695928782	65.1095559172901
247	442.9744	183.8465	2	7	246	12.3	71.0919999999999	-10.3000000000003	71.8342708183217	62.3459072671116	66.7863441717965	72.1894879454179	64.658711414173
248	447.1674	182.4804	2	7	247	12.35	83.8599999999997	-27.3219999999998	88.1985900340812	72.0905647099241	66.9896769782922	70.9238922881665	64.9756937663586
249	450.0363	179.9354	2	7	248	12.4	57.3779999999999	-50.9000000000003	76.7010096674094	78.9306455815003	72.4318962700732	71.4185631599878	65.5433150414164
250	451.836512462932	176.535194649164	2	7	249	12.45	36.0042492586399	-68.0041070167198	76.9471541762251	81.509382417837	77.3558813470465	67.8024793491894	65.6185919649999
251	452.844996961491	172.614199463186	2	7	250	12.5	20.1696899711806	-78.41990371956	80.9722032114639	81.0850878087619	79.3306389360792	62.9909907769469	64.3637225955006
252	453.202315697445	168.392897624044	2	7	251	12.55	7.14637471907963	-84.42603678284	84.7279550000055	82.5178852730347	77.2302361955985	60.8184059892568	62.5746641876084
253	453.049030872561	164.091772313712	2	7	252	12.6	-3.06569649767994	-86.0225062066399	86.0771169887055	82.6211979841689	71.5901043817461	60.0532526304304	58.758071083681
254	452.525704688607	159.931306714166	2	7	253	12.65	-10.46652367908	-83.20931199092	83.8649969887736	79.7306322906581	68.1599855140239	60.5689584396577	56.051230703262
255	451.77289934735	156.131984007381	2	7	254	12.7	-15.0561068251398	-75.9864541357001	77.4637177318961	72.9510899733599	61.3694292416851	59.9852370125233	54.5106396562393
256	450.931177050559	152.914287375334	2	7	255	12.75	-16.8344459358207	-64.3539326409399	66.5193747439097	62.0951209547304	55.6162161730872	58.7257024391372	53.2078543561633
257	450.1411	150.4987	2	7	256	12.8	-15.8015410111796	-48.3117475066797	50.8302434135148	53.8020857550132	54.850467806717	56.4699149638882	52.7672431743894
258	450.1071	148.9092	2	7	257	12.85	-0.679999999999836	-31.7900000000003	31.7972718955576	40.1176604992013	53.1168282825685	53.5116106156417	52.0651168094617
259	451.8674	147.7278	2	7	258	12.9	35.2059999999994	-23.6279999999999	42.3998209901877	31.5018000555163	48.7060206092423	51.2317664546339	53.2302631728521
260	452.1737	147.3953	2	7	259	12.95	6.12600000000043	-6.6500000000002	9.04159145283661	36.749845640074	42.6145926780002	48.8912540992669	51.5500514925769
261	453.342	147.3022	2	7	260	13	23.3659999999998	-1.86199999999985	23.4400725254848	44.1385356104067	38.1207659421951	46.2658026367001	49.0154961111814
262	449.4998	147.007	2	7	261	13.05	-76.8439999999998	-5.90399999999988	77.0704713363035	43.6099554634714	35.7095937321778	43.7194823346076	47.936977320656
263	446.433552927864	148.55985091314	2	7	262	13.1	-61.3249414427196	31.0570182627998	68.740721747221	45.1115248567991	35.4331168495372	41.1057195743245	46.1972732795119
264	445.8098	150.4473	2	7	263	13.15	-12.4750585572804	37.7489817372003	39.756920255511	44.739731828874	34.303547395244	38.0540318344533	46.1391763814856
265	446.4391	150.9846	2	7	264	13.2	12.586	10.7459999999998	16.549438419475	34.6693418242816	36.4130789568487	35.2380458721869	46.1088814214823
266	445.6531	151.7239	2	7	265	13.25	-15.72	14.7859999999997	21.5811073858593	26.7276980886678	36.915389100313	34.3647391194483	46.9051223293625
267	445.042249709366	152.911991063581	2	7	266	13.3	-12.2170058126801	23.7618212716205	26.7185213133417	24.9971393270165	32.5884968624982	33.3449984033609	46.7041910281662
268	444.940212712082	154.360025606448	2	7	267	13.35	-2.04073994568034	28.9606908573398	29.0325030691517	27.7146330568984	29.0946108660805	33.206341330757	45.4061099592161
269	445.013404125325	155.913508700062	2	7	268	13.4	1.46382826486047	31.0696618722801	31.1041264472549	29.091046371752	27.4020430596643	35.0419631857164	43.7132262375133
270	444.928239066274	157.417945415884	2	7	269	13.45	-1.70330118102015	30.0887343164396	30.1369070688841	30.5076519007148	27.8614990663736	35.2976236359643	44.1024963800594
271	444.351132652106	158.718840825376	2	7	270	13.5	-11.5421282833597	26.01790818984	28.4631739601274	31.4615236434933	30.6087122967015	35.0400014454159	43.3958819169133
272	442.9485	159.6617	2	7	271	13.55	-28.0526530421196	18.8571834924801	33.8015489581558	29.806946792312	30.9804030745441	35.0555486520553	42.677158894688
273	441.3809	160.2934	2	7	272	13.6	-31.3520000000005	12.6339999999999	33.8018617830443	28.0083650758488	30.9795658119767	32.3412939285934	41.7733471234192
274	442.1187	161.1645	2	7	273	13.65	14.7559999999999	17.4220000000003	22.8312421913483	32.1263782216509	35.7803789761888	31.7093943233134	40.9274547280602
275	441.1499	161.5877	2	7	274	13.7	-19.3759999999997	8.46400000000017	21.1439984865681	31.4531542483733	34.18216831508	32.2325258304413	40.7746983944331
276	438.9294	160.5461	2	7	275	13.75	-44.4100000000003	-20.8320000000003	49.0532396891382	30.4976079804601	33.1646137905189	35.0845422195878	42.2360455863455
277	440.045	159.5111	2	7	276	13.8	22.3120000000006	-20.6999999999999	30.4354290917678	41.7538111600657	37.5226004416124	36.9384670924443	43.0749930595675
278	438.8771	158.6497	2	7	277	13.85	-23.3580000000006	-17.2280000000001	29.0241304434781	40.3559715543112	35.5879769911063	37.3006093027905	44.6077226260801
279	442.6218	159.9241	2	7	278	13.9	74.8940000000005	25.4880000000003	79.1122580893763	34.2028493593868	36.0167455869626	36.1946860203926	49.1771500034136
280	442.1973	159.3578	2	7	279	13.95	-8.49000000000046	-11.3260000000002	14.1548004577957	43.5920466348514	36.6035525945091	39.3137386608519	53.4863369479119
281	442.8483	159.9999	2	7	280	14	13.0200000000002	12.842	18.2876287145164	40.6783460017526	39.5603721424741	40.5259611971264	56.2066608250237
282	446.5596	158.9063	2	7	281	14.05	74.2259999999999	-21.8720000000002	77.3814154690905	30.2796800138594	42.8965311103445	41.6348354547684	57.7385855336243
283	446.3409	158.2174	2	7	282	14.1	-4.37400000000025	-13.7779999999998	14.455627277984	32.851133634707	43.6216527936044	42.4409746725139	56.2292268131881
284	446.4884	156.8695	2	7	283	14.15	2.95000000000073	-26.9580000000002	27.1189281499106	44.9178949255613	36.6089930645964	43.8008776216671	56.4972144967958
285	445.1845	156.5174	2	7	284	14.2	-26.078	-7.04199999999958	27.0120685620334	42.2010155858376	44.4453090066238	46.3113509166793	56.5454221259387
286	449.1151	156.5783	2	7	285	14.25	78.6119999999994	1.21800000000007	78.6214351687878	46.5649595854562	47.8873086037339	50.1073520532427	56.8780919493286
287	446.6102	154.6033	2	7	286	14.3	-50.0979999999993	-39.5000000000005	63.7970187704721	42.9383061153333	45.7470704679244	52.804987715774	56.4386532532735
288	447.5989	156.1239	2	7	287	14.35	19.7739999999999	30.412	36.2753472760771	56.0394843785405	49.2939723539215	56.0091039214032	56.7443802855758
289	447.5115	156.5646	2	7	288	14.4	-1.74800000000005	8.81400000000042	8.98566079929615	50.8567222819066	51.5850096563716	63.3123368211108	56.4270178711781
290	448.2071	151.9913	2	7	289	14.45	13.9120000000003	-91.4660000000003	92.5179598780695	49.2931253500113	56.0191492388494	71.6750502598595	56.2286511578507
291	448.7816	149.4193	2	7	290	14.5	11.49	-51.4400000000001	52.7076246856184	52.0229851223868	60.6543319640114	77.3733202046315	56.8148104439355
292	450.74	147.4196	2	7	291	14.55	39.1679999999997	-39.9939999999998	55.9790341109951	60.2317131974099	62.7134443212035	80.4216224151934	58.2160289815168
293	451.6087	145.0794	2	7	292	14.6	17.3739999999998	-46.8040000000002	49.9246461379549	55.9988140991583	68.396555049202	80.1171596977827	59.4499320545361
294	452.2177	142.6532	2	7	293	14.65	12.1799999999996	-48.5239999999999	50.0293011744116	70.4519416461161	90.0156805776252	81.2850346702782	64.1064626625481
295	453.4233	139.2954	2	7	294	14.7	24.1120000000001	-67.1559999999999	71.3534643868116	76.1337632923957	98.9047915130952	80.858318421436	66.035696104014
296	455.8839	133.5516	2	7	295	14.75	49.212	-114.876	124.973262420407	84.7701249760171	106.859331805529	78.6716416790695	67.6037083660226
297	457.31	129.5805	2	7	296	14.8	28.5220000000004	-79.4220000000001	84.3881423423934	119.79964795784	115.096174362462	75.9388394141027	67.7030011158481
298	458.4527	125.0676	2	7	297	14.85	22.8539999999998	-90.258	93.1064545560618	141.810768927032	110.940347041644	76.188151268361	68.5115378231148
299	460.986307575437	114.097529740612	2	7	298	14.9	50.6721515087406	-219.40140518776	225.176916083528	143.266721964942	110.985059684185	76.6593497219636	67.1132532794395
300	460.645	105.0335	2	7	299	14.95	-6.82615150874085	-181.28059481224	181.40906923277	154.058585432529	105.697487604023	73.1435636548495	69.3609241287154
301	454.0862	104.1913	2	7	300	15	-131.175999999999	-16.8440000000001	132.253027609956	137.110569107271	96.6889513941277	73.1036596907445	72.6420789606914
302	448.0968	100.7305	2	7	301	15.05	-119.788000000001	-69.2159999999998	138.347459680329	102.170471410529	89.1642345070019	74.7972225082653	73.5786377852362
303	447.87	100.379	2	7	302	15.1	-4.53599999999938	-7.03000000000003	8.36637292977039	69.5842062810132	83.97974748752	76.4588894365583	75.0900471520104
304	445.4013	99.85441	2	7	303	15.15	-49.3740000000003	-10.4918000000001	50.4764275998215	50.1111808233135	63.303018866302	84.4120477034292	75.6571966339848
305	444.4837	99.96201	2	7	304	15.2	-18.3519999999999	2.1520000000001	18.4777435851891	24.2698835814748	47.3823357966037	85.7600412913488	76.9031267051437
306	444.1589	101.6759	2	7	305	15.25	-6.49599999999964	34.2777999999998	34.8879003214579	30.8489258677694	39.3479875759601	85.1000646788025	75.6846077551164
307	443.7796	101.4209	2	7	306	15.3	-7.58600000000001	-5.09999999999991	9.1409734711353	24.4355663220746	34.4982706540683	82.6010145159223	75.0187732959284
308	443.4315	103.4544	2	7	307	15.35	-6.96199999999976	40.6700000000001	41.2615843612434	25.1804653121943	41.9774318314728	81.0139717248264	75.1792419094285
309	442.7588	104.0827	2	7	308	15.4	-13.4540000000004	12.5659999999999	18.4096298713475	28.5847943286066	57.8390357226735	70.9141697377682	78.1060345804137
310	442.3856	105.1282	2	7	309	15.45	-7.46399999999994	20.9100000000001	22.2022385357874	44.7266577266618	65.822594978675	67.0467979975714	78.2152725317589
311	441.0857	107.3747	2	7	310	15.5	-25.9980000000007	44.9299999999999	51.9095454035193	53.1059377951761	73.5111779634773	67.9108377167513	79.7036643461456
312	438.6882	111.174	2	7	311	15.55	-47.9499999999996	75.986	89.8502904614112	91.2425051232723	76.0377945248427	66.735653155279	81.3441820687134
313	439.1389	115.3074	2	7	312	15.6	9.01399999999967	82.6679999999999	83.1579847038153	106.464724645156	78.0481959621327	70.0629346062382	81.858641777951
314	434.3751	124.6136	2	7	313	15.65	-95.2760000000001	186.124	209.092466511828	118.437561598348	78.5253206092345	70.0293585976914	83.1170765786227
315	432.6971	129.234	2	7	314	15.7	-33.5599999999999	92.4080000000001	98.3133361452047	107.348931323024	86.711260198539	72.9479349888513	85.7721820241639
316	432.4238	134.816	2	7	315	15.75	-5.46599999999899	111.64	111.773730169481	102.990454129089	96.4736878575425	72.6975738311632	85.2550845916378
317	432.6984	136.5143	2	7	316	15.8	5.49199999999928	33.9659999999998	34.4071390847885	65.8081360951967	98.9730356564897	74.0987071777541	84.9162753312294
318	433.6783	139.4219	2	7	317	15.85	19.5979999999997	58.152	61.3655987341442	66.9577957519223	98.1484373810035	74.170332550496	84.0585337838959
319	434.1742	140.4695	2	7	318	15.9	9.91800000000012	20.9520000000003	23.180876342365	74.5098141167369	82.2196814727094	79.5527194388639	80.0214021449121
320	437.3524	136.3499	2	7	319	15.95	63.5640000000001	-82.3920000000004	104.061634428833	90.5971399899559	80.0732749990277	83.2869814086684	77.3114158813731
321	440.6398	129.6347	2	7	320	16	65.7479999999998	-134.304	149.533821993554	93.3064206329177	71.883969698849	86.3036690015466	76.0221383455392
322	443.2866	124.5389	2	7	321	16.05	52.9360000000008	-101.916	114.843768450883	98.6312268502221	72.1596198306655	87.8911416291615	74.669129180942
323	445.4221	121.4617	2	7	322	16.1	42.7099999999996	-61.5440000000001	74.9120019489533	93.188754246133	70.2924691388592	87.2583941193437	76.5295802152104
324	445.8546	119.0093	2	7	323	16.15	8.65000000000009	-49.0479999999999	49.8049074288869	69.2581252809612	80.5801182684933	81.8221054538163	77.175646283389
325	448.6569	116.3803	2	7	324	16.2	56.046	-52.5799999999998	76.8492714083874	53.722099671375	79.8627026187978	85.784322756979	78.3559154626818
326	448.952	114.9157	2	7	325	16.25	5.90199999999982	-29.2920000000001	29.8806771676949	47.2785176448006	76.1336501455507	85.4101045044731	78.8300200512547
327	450.4369	113.7986	2	7	326	16.3	29.6979999999996	-22.3420000000002	37.1636404029528	62.5290096867646	76.8092476018332	87.2315361465364	79.832435939442
328	448.3082	113.9586	2	7	327	16.35	-42.5739999999996	3.20000000000022	42.6940918160812	66.5366509914626	76.3683508576839	87.1030958429655	79.9517393584669
329	447.6004	107.6956	2	7	328	16.4	-14.1560000000004	-125.26	126.057367638707	83.0091750101403	81.4245294349232	89.1286345520559	79.8345390766797
330	447.1062	102.8765	2	7	329	16.45	-9.88399999999956	-96.3820000000001	96.8874779318773	99.8963955322915	91.4953705149304	87.5760337651747	80.5506707629753
331	447.2433	97.26601	2	7	330	16.5	2.74199999999951	-112.2098	112.243297261084	105.458184070567	98.9362393100972	84.1334389743271	82.5141634819927
332	447.1896	91.18626	2	7	331	16.55	-1.07399999999984	-121.595	121.599743013709	100.320049183082	102.303452462407	82.602605206605	81.3391431001903
333	449.1783	88.27563	2	7	332	16.6	39.7739999999999	-58.2126	70.5030345074592	116.454090038398	103.913722547072	82.9962258241827	81.0270420202532
334	450.2034	83.36311	2	7	333	16.65	20.5020000000002	-98.2504	100.366693201281	114.863303610054	97.6771508356185	84.3219339690867	76.2286595018391
335	452.7143	74.8477	2	7	334	16.7	50.2179999999998	-170.3082	177.557682208459	104.710509392523	95.2893649115517	83.7638959365122	74.4461978530411
336	451.0536	69.90475	2	7	335	16.75	-33.2139999999993	-98.8589999999999	104.289365119364	102.369261023577	92.1332278031035	84.9624662713461	71.927189690102
337	448.944	67.05978	2	7	336	16.8	-42.192	-56.8994000000001	70.8357719260545	95.0342524881552	88.3959628113768	85.56616470113	71.4255840786595
338	446.394217066246	65.5964741333763	2	7	337	16.85	-50.9956586750809	-29.266117332474	58.7967926627251	74.1246397847052	89.6241007906816	85.7331461664379	72.1957342922058
339	443.215822529879	65.3980452105188	2	7	338	16.9	-63.5678907273393	-3.96857845715004	63.6916505241739	69.4031519961528	87.2193385032501	80.1163587144955	73.1180304067773
340	439.666296819693	66.2506167830673	2	7	339	16.95	-70.9905142037201	17.05143145097	73.0096186912088	72.0814162302302	76.0324213580941	77.8143601172821	71.3862075302904
341	436.003120364478	67.9403124026612	2	7	340	17	-73.2635291043005	33.7939123918781	80.6819261766017	76.8789405577866	70.9886932325951	78.7246579624387	68.1814178220464
342	432.483773593029	70.2532556209403	2	7	341	17.05	-70.3869354289793	46.2588643655818	84.2270930964413	79.4044245183451	68.8288769398526	74.7871445712192	66.6676712274518
343	429.365736934138	72.9755699895441	2	7	342	17.1	-62.3607331778203	54.4462873720761	82.784414300507	77.940202931483	67.5525697858039	74.7956899211627	67.3430885275868
344	426.906490816597	75.8933790601124	2	7	343	17.15	-49.18492235082	58.3561814113659	76.3190703269664	72.5742344690373	62.5555665933725	70.635213549862	70.3696252538525
345	425.363515669198	78.7928063842847	2	7	344	17.2	-30.8595029479795	57.9885464834462	65.6885107568984	65.5763376494751	60.3393553230126	63.1080729491033	70.3292999012173
346	424.994291920735	81.4599755137007	2	7	345	17.25	-7.38447496926028	53.3433825883199	53.8520838643734	58.2261990138213	65.3160881217739	58.4442748757308	72.0107006446052
347	426.0563	83.68101	2	7	346	17.3	21.2401615853003	44.4206897259861	49.2376089986302	45.7067086683999	61.1783263310616	55.6196320107826	74.341366180276
348	427.8115	85.16998	2	7	347	17.35	35.104	29.7793999999999	46.0337211222382	42.7385077145421	59.9672790516438	57.2883727414461	74.5247803780793
349	427.5553	85.80643	2	7	348	17.4	-5.12400000000071	12.7290000000002	13.7216185998596	58.0579417745105	54.0510885964739	57.1074262614986	72.7086908403847
350	428.83	88.00616	2	7	349	17.45	25.4939999999999	43.9945999999998	50.8475059876094	56.7803150126481	50.1837245401125	55.1963812954061	70.9237841640443
351	431.6667	93.87946	2	7	350	17.5	56.7340000000002	117.466	130.449254164215	61.7083590894662	45.8998565188666	52.2293966697657	69.7123060487113
352	430.7858	95.83246	2	7	351	17.55	-17.6179999999999	39.0600000000001	42.8494751893183	62.3954685245478	42.4103870817126	50.7327372482986	68.3017495633172
353	432.4326	98.95897	2	7	352	17.6	32.9359999999997	62.5301999999999	70.6739415063287	57.6289413656828	47.0241756970882	51.6899512309909	68.4030274259871
354	433.0741	99.52853	2	7	353	17.65	12.8300000000002	11.3912000000002	17.1571657752674	33.7417712632226	51.6592859296248	56.4173165386184	68.6733361517973
355	434.2079	100.2627	2	7	354	17.7	22.6760000000002	14.6833999999998	27.0148701932843	28.0404591507771	50.0534072677997	56.8947038659224	64.8558673723588
356	434.7561	100.2106	2	7	355	17.75	10.9640000000002	-1.04199999999992	11.0134036519145	32.3399923047102	39.1427052177576	59.0589350178643	62.6262715965054
357	434.0431	100.2876	2	7	356	17.8	-14.2600000000004	1.53999999999996	14.3429146270907	40.9231033347017	40.2871481655357	63.116567659422	62.2415151143738
358	435.6365	95.96324	2	7	357	17.85	31.8680000000006	-86.4872	92.1716072759938	42.4778731699165	43.4126234103381	63.3164145897207	61.0251351270239
359	436.0414	92.98702	2	7	358	17.9	8.09799999999996	-59.5244	60.0727209252252	44.5436391722926	58.783544480763	65.3010229662738	60.0098452005731
360	436.9598	91.5098	2	7	359	17.95	18.3679999999993	-29.5444000000001	34.7887193693585	52.5338371802943	63.6056831917324	64.0332082108064	59.3809241147709
361	437.9326	91.94842	2	7	360	18	19.4560000000001	8.7724	21.3422336637945	54.485254515966	72.2180135168619	60.699954134984	57.714796823942
362	440.4816	91.01452	2	7	361	18.05	50.9800000000007	-18.6779999999999	54.2939046670993	76.6439856268243	83.8227482371314	61.8163545554152	56.1615923488051
363	442.0562	86.16743	2	7	362	18.1	31.4919999999995	-96.9418000000002	101.928693954352	84.7334932135483	79.6086534823531	62.0103649308116	55.3109396002765
364	447.6884	79.74352	2	7	363	18.15	112.644	-128.4782	170.866376479517	99.8923878614313	78.9427600029229	66.7114587537326	53.6668599527345
365	446.0529	83.1312	2	7	364	18.2	-32.7099999999996	67.7536000000001	75.2362573029785	115.111659293969	78.0130091538132	66.6036617956143	52.5644742695534
366	442.9663	86.8811	2	7	365	18.25	-61.7320000000007	74.9979999999999	97.1367069032097	104.73205244874	82.2572030522104	66.80826831728	51.9170417172798
367	438.2162	91.34659	2	7	366	18.3	-95.0019999999995	89.3098000000001	130.390261829785	81.2415343790216	83.3455609452947	68.863398217965	50.9201711026866
368	435.7695	91.86748	2	7	367	18.35	-48.9340000000004	10.4177999999999	50.0306597282111	71.2925250940781	80.6081064512851	64.7618975126017	51.0728887540776
369	433.1953	91.15609	2	7	368	18.4	-51.4840000000004	-14.2277999999999	53.4137861309235	64.6220182429894	74.6393730267021	62.9122641396476	51.6606119003165
370	431.9461	90.9031	2	7	369	18.45	-24.9839999999995	-5.05980000000022	25.4912108782611	51.5794625966209	69.6016403994962	63.5654669341358	50.699977112471
371	429.9299	93.37413	2	7	370	18.5	-40.3240000000005	49.4206	63.7841726477662	56.4841604538299	61.3985231176981	63.2001969781182	48.1748746346503
372	430.9005	96.48511	2	7	371	18.55	19.4120000000009	62.2196000000002	65.1774835979425	68.0372116743827	53.9040481987986	61.5904474493116	48.5547849054503
373	431.3282	100.1882	2	7	372	18.6	8.55399999999918	74.0617999999998	74.5541490142564	67.9107557049144	49.9151415428503	58.931927969562	48.3764402000191
374	431.9655	105.7105	2	7	373	18.65	12.7460000000008	110.446	111.179042233687	58.1750279924069	46.8817682763722	50.9164033668505	48.7427360379537
375	431.7372	106.9323	2	7	374	18.7	-4.56600000000094	24.436	24.8589310309195	56.2286338009763	49.1179247144583	48.2342446731843	48.6209053407677
376	432.2349	107.5004	2	7	375	18.75	9.95400000000018	11.362	15.1055340852286	43.3461226318707	44.143190904026	44.7751484166952	48.7039064044975
377	430.5316	109.6877	2	7	376	18.8	-34.0659999999991	43.7460000000002	55.4455126407895	25.7263248783618	39.8353339533286	38.7237745459513	48.9862514450298
378	430.1093	109.407	2	7	377	18.85	-8.44600000000014	-5.6140000000002	10.1415931687287	30.3250937240023	37.2557494878389	38.8293629184345	46.9686848451737
379	430.3829	110.5281	2	7	378	18.9	5.47199999999975	22.422	23.0800534661425	30.1113538156452	27.1934337069988	38.0202008343591	46.2754267533407
380	428.3162	111.7337	2	7	379	18.95	-41.3340000000005	24.1120000000001	47.8527752591221	23.4420341056809	26.8668489468724	37.3667460141357	46.2845825086165
381	428.5696	111.0792	2	7	380	19	5.06799999999998	-13.09	14.0368345434432	31.1653763438071	28.1517737156924	35.6497951343165	46.8934300163252
382	427.6386	110.4841	2	7	381	19.05	-18.6199999999997	-11.902	22.0989140909681	28.6605425356359	23.5435008931039	35.2932152554854	45.7754209046986
383	430.0576	110.7872	2	7	382	19.1	48.3799999999997	6.06200000000001	48.7583043593598	23.4086041697425	27.7435842940186	34.7425154692266	43.3052984020206
384	429.7261	111.1979	2	7	383	19.15	-6.63000000000011	8.21400000000011	10.5558844252864	26.1921936157395	29.158633392346	30.7740133221749	40.2914797877889
385	430.7884	111.0051	2	7	384	19.2	21.246000000001	-3.85600000000011	21.5930834296551	23.644967680527	25.615567313813	30.6381488859211	40.6539208901497
386	431.2968	112.3071	2	7	385	19.25	10.1679999999999	26.0400000000001	27.9547817734284	24.3217922442301	27.156399364607	30.599544491715	39.0974712287373
387	431.7525	112.1999	2	7	386	19.3	9.11399999999958	-2.14400000000012	9.36278441490526	29.656724249056	30.7510965576421	29.1091046720946	38.0487077008468
388	434.2232	111.3676	2	7	387	19.35	49.4140000000004	-16.6460000000001	52.1424271778755	27.8225304578835	32.2292814506143	29.1754721777456	38.4846823503484
389	436.0438	110.9794	2	7	388	19.4	36.4119999999991	-7.76399999999995	37.2305444494159	28.1206051134745	34.3545929373509	29.6385893670337	39.0026894621216
390	436.0142	111.5998	2	7	389	19.45	-0.591999999999189	12.4080000000001	12.4221144737923	37.8572254347573	34.4094488249699	29.0036980830973	40.0921673992088
391	437.4759	111.7758	2	7	390	19.5	29.2340000000002	3.52000000000004	29.4451550513834	40.1367706569985	33.0473152677376	30.5866630545322	39.4777868291563
392	434.8448	113.0008	2	7	391	19.55	-52.6220000000001	24.4999999999999	58.0458860213194	39.0524616256458	34.6747084510852	29.9603943600857	39.0716046850387
393	436.3155	110.1847	2	7	392	19.6	29.4139999999993	-56.3219999999998	63.5401532890812	40.9963671920563	30.6073600614726	27.6786688344792	38.5096547906161
394	436.2108	111.7717	2	7	393	19.65	-2.0939999999996	31.7399999999998	31.8089992926528	37.9740254220008	30.1185453417215	29.6665562087273	36.5963848895085
395	437.1792	111.2352	2	7	394	19.7	19.3679999999995	-10.7299999999998	22.1416423058448	31.4921914674131	32.3918288523816	33.0735971071151	37.7424436933595
396	436.4808	111.396	2	7	395	19.75	-13.9679999999998	3.21599999999989	14.3334462011058	21.0779494659468	34.0169267444575	33.4197940407793	39.0546094985204
397	437.6552	110.8823	2	7	396	19.8	23.4879999999998	-10.274	25.6367162483808	21.1846290577972	29.1696921625292	37.3736408557424	40.6318172892431
398	437.269	110.4584	2	7	397	19.85	-7.72399999999948	-8.47800000000007	11.4689432817498	23.7872905127069	23.1280562183442	38.1400017822624	42.7035748130531
399	437.7459	112.0036	2	7	398	19.9	9.53800000000001	30.9040000000002	32.3423972519047	30.0598280669142	24.9785194801038	39.9851780898841	42.5062315660012
400	436.1621	111.2412	2	7	399	19.95	-31.6759999999999	-15.248	35.1549495803933	26.8471928576453	31.7377453892602	42.8175887842819	41.5279462414959
401	437.9468	112.6678	2	7	400	20	35.6939999999997	28.5319999999999	45.6961339721423	25.1781629707416	33.792272813821	43.3057785239961	41.242104656486
402	437.472	112.607	2	7	401	20.05	-9.49600000000032	-1.21600000000001	9.57354020203635	28.7724099024104	40.0725732603997	42.8499941145921	41.0663653705422
403	437.3871	112.7381	2	7	402	20.1	-1.69800000000009	2.62200000000007	3.12379384723139	39.6882002658136	45.6726435030521	42.2767941120056	40.5083290314535
404	436.9954	115.2231	2	7	403	20.15	-7.83399999999915	49.7	50.3136319102486	37.5247175607279	49.8518108380466	42.4187564568421	41.802597406256
405	434.843	119.1598	2	7	404	20.2	-43.048	78.734	89.7339013974095	53.2979536631541	53.2433487161823	44.8467385007979	42.749623871642
406	433.6988	120.4759	2	7	405	20.25	-22.8840000000002	26.3219999999998	34.8787204467137	66.1671240353626	52.5946303035347	47.5096745053258	44.1540571252886
407	430.5821	123.6128	2	7	406	20.3	-62.3339999999996	62.7379999999999	88.4397207141675	70.9312117736829	56.5302960666551	52.1545299063917	48.1108654053465
408	430.2173	126.9665	2	7	407	20.35	-7.29600000000005	67.0740000000001	67.469645708274	66.798497166551	61.425532005667	56.2316774483606	47.897396928422
409	429.2598	130.5474	2	7	408	20.4	-19.1500000000008	71.6180000000003	74.1340706018499	67.6645430463415	59.8589934335803	55.3738737649687	49.7623787320983
410	428.9307	133.9852	2	7	409	20.45	-6.58199999999965	68.7559999999996	69.0703283617498	59.7626384701561	57.9557316123355	54.0521943998945	50.8250347591338
411	428.5278	135.9038	2	7	410	20.5	-8.05799999999977	38.372	39.2089498456665	56.6839399759714	61.2270761968305	51.8975462584398	51.5269192642195
412	428.3667	138.345	2	7	411	20.55	-3.22200000000066	48.8240000000002	48.9301978332402	48.7867750934778	64.2364865523837	52.1723363809987	50.5355911433058
413	428.0132	140.9247	2	7	412	20.6	-7.06999999999994	51.5940000000001	52.0761532373504	49.11296605812	66.7907113936691	53.3379892284277	49.3444220345803
414	429.5057	141.8043	2	7	413	20.65	29.8500000000001	17.5920000000002	34.6482461893819	54.7896093473195	60.8959366918908	53.9386386037847	49.9114648104525
415	432.8872	140.7737	2	7	414	20.7	67.6300000000003	-20.6120000000004	70.7012831849611	68.7103346346114	54.8610400836068	52.4256506361689	53.1941969990703
416	435.5216	138.6567	2	7	415	20.75	52.6879999999994	-42.3399999999998	67.5921662916637	76.8974828113669	51.2004622133449	54.8883202097978	52.8959834895267
417	438.9921	133.8524	2	7	416	20.8	69.4100000000003	-96.0860000000002	118.5338242697	73.0050982903038	47.8143766953423	58.8480899549506	52.9646106523578
418	442.3015	130.585	2	7	417	20.85	66.1879999999996	-65.3479999999996	93.0118941211279	60.6091141090935	45.2504464511885	57.6547920745816	52.8401512992742
419	441.6274	130.9345	2	7	418	20.9	-13.4819999999991	6.99000000000012	15.1863235840666	47.6113150793704	48.0182837739891	59.5395793743126	54.529328506368
420	442.063	130.9143	2	7	419	20.95	8.71199999999931	-0.404000000000337	8.72136227890966	26.9184187560733	46.8955696600024	58.8324807339857	55.1989655070534
421	442.1475	130.8153	2	7	420	21	1.68999999999983	-1.97999999999979	2.60317114304815	13.6034100910101	48.549564222765	59.748060004443	56.2654959010975
422	441.4789	131.1627	2	7	421	21.05	-13.3719999999994	6.94799999999987	15.0693426532142	23.0314692576744	53.4596933575174	58.2211881720195	57.3354079852607
423	442.5092	130.3346	2	7	422	21.1	20.6060000000002	-16.5620000000001	26.4368507958118	33.1820252109112	48.518872755494	56.412049957155	57.9287543617084
424	444.4756	127.917	2	7	423	21.15	39.3279999999993	-48.3519999999999	62.326619417388	49.4878133661596	58.1832220567343	57.4041731640629	57.4412715304044
425	446.7888	126.0483	2	7	424	21.2	46.2639999999999	-37.3740000000001	59.4741420450938	80.0009679589615	62.8039213843647	61.5416554973426	55.9232324726473
426	446.363	121.8633	2	7	425	21.25	-8.51599999999962	-83.7	84.1321119192904	83.4343354199779	68.295657795541	58.2822924737275	56.1506848471738
427	443.0516	114.1634	2	7	426	21.3	-66.2279999999998	-153.998	167.635115617224	93.3349748557943	68.6279996486967	53.774691398324	54.6483535952062
428	441.1576	113.0836	2	7	427	21.35	-37.8800000000001	-21.5959999999998	43.6036881008935	92.4258175578182	67.5736534631215	49.4486251501877	54.2611824954684
429	436.5703	116.2807	2	7	428	21.4	-91.7460000000005	63.9419999999998	111.82981659647	87.1035022249224	66.7900625541368	53.6847832477673	55.8550304345298
430	435.2728	113.8601	2	7	429	21.45	-25.9499999999991	-48.4119999999999	54.9283555552134	57.2550313384318	76.1877413346829	56.3457366142123	56.7710463210152
431	432.3983	113.7664	2	7	430	21.5	-57.4900000000002	-1.87399999999997	57.5205352548116	51.712971506265	68.0150207246901	60.6334455437552	57.9186364118903
432	431.5093	113.531	2	7	431	21.55	-17.7800000000002	-4.70799999999997	18.3927611847707	40.2451502524793	54.0896894391305	62.4984795895226	59.1916245997504
433	432.23	113.8658	2	7	432	21.6	14.4140000000004	6.69599999999974	15.8933889400596	59.9496651115477	50.3783775448814	62.519519494989	59.0875940384074
434	430.8233	116.1991	2	7	433	21.65	-28.134	46.6660000000002	54.4907103275413	48.9265392244577	49.1863444388003	60.9439044570241	60.0555860531736
435	428.1191	123.3793	2	7	434	21.7	-54.0840000000003	143.604	153.450929850555	50.9243475398292	49.8875518440599	59.4208143091257	60.0624179335364
436	428.1224	123.2591	2	7	435	21.75	0.0660000000004857	-2.40399999999994	2.4049058193617	49.0437835834978	52.9712332919694	57.4130494845499	59.566623307195
437	429.0725	122.205	2	7	436	21.8	19.0019999999993	-21.0820000000001	28.3818027616284	58.1275386251213	56.3689595303486	50.4486172354618	57.2723929689228
438	428.7569	122.2806	2	7	437	21.85	-6.31200000000035	1.51200000000017	6.49056915840244	39.825438576572	57.4653855268565	50.8675729163552	55.4449855259148
439	427.3959	127.0871	2	7	438	21.9	-27.2199999999998	96.13	99.9094855356587	57.0159273594812	55.0977463599114	52.170481494747	55.2769406802276
440	428.477	129.9893	2	7	439	21.95	21.6219999999998	58.0439999999996	61.940429607809	61.8135715208679	42.6538872835684	54.7096119080447	55.7344480431545
441	428.0713	134.3885	2	7	440	22	-8.11399999999935	87.9840000000002	88.3573497339073	65.8869874702152	46.8110782444097	56.0892128193376	56.7756371768544
442	428.263916052013	136.999907183481	2	7	441	22.05	3.85232104025931	52.2281436696204	52.370023568562	52.0679540947015	46.8075450317931	60.1620610274813	56.9460189571375
443	429.452213817809	137.625432308143	2	7	442	22.1	23.765955315921	12.5105024932395	26.8576489051389	45.4823359905647	51.356768287829	61.7631381196598	56.9411237099731
444	430.992929674701	137.625916278733	2	7	443	22.15	30.814317137839	0.00967941180022081	30.8143186580903	36.6062291293382	55.1546185506938	62.7069989422843	56.0305393584513
445	432.2428	138.3622	2	7	444	22.2	24.9974065059803	14.72567442534	29.0123390871253	31.8015185427184	59.5316719720295	58.5831803697301	55.0809007456866
446	432.803509261409	140.488348127975	2	7	445	22.25	11.2141852281798	42.5229625595	43.9768154277747	36.8265491054427	59.2071923467058	60.8509541406625	54.2083206510377
447	433.256534288192	141.831320323825	2	7	446	22.3	9.06050053565991	26.8594439169999	28.3464706354628	58.2412830066861	63.9551625246141	60.7700945395216	53.8992178819272
448	434.4283	139.5113	2	7	447	22.35	23.4353142361601	-46.4004064764998	51.9828017187606	73.5810079534942	66.0608907124632	61.441345901642	53.6519176258543
449	437.0375	133.1297	2	7	448	22.4	52.1840000000009	-127.632	137.887988164307	81.8081555640734	70.3162515246572	56.8690981126879	51.920295232496
450	440.8323	129.4505	2	7	449	22.45	75.895999999999	-73.5840000000002	105.710963821166	96.1088065065097	74.5124734558919	55.1231594720967	53.3677275016682
451	443.9564	126.5608	2	7	450	22.5	62.482	-57.7940000000001	85.1125534806706	95.2952323194836	74.8908300369154	52.9178288099536	55.6361582450622
452	446.5576	122.2995	2	7	451	22.55	52.0240000000001	-85.2260000000001	99.8497253476445	82.3912200426284	74.73264404725	51.3935583247525	58.4053697685502
453	448.9044	121.8177	2	7	452	22.6	46.9360000000006	-9.63599999999985	47.91493078363	75.4439389582896	71.525923515455	51.3627279249571	59.9011661222658
454	450.8161	118.6868	2	7	453	22.65	38.2339999999999	-62.6179999999999	73.367926780031	67.9735045097574	58.5835776746821	51.1171742598786	61.1168271952758
455	451.8337	115.2871	2	7	454	22.7	20.3520000000003	-67.9940000000002	70.9745583994718	53.3564815879903	50.7146469721639	50.7409871822476	58.5963892807404
456	450.8589	117.4671	2	7	455	22.75	-19.4960000000003	43.6000000000001	47.7603812380096	47.7566147114263	46.6284652732014	51.0035918175255	60.7799926568609
457	452.1833	117.659	2	7	456	22.8	26.4879999999994	3.83800000000008	26.764610738809	34.7759353067357	38.8319541248909	57.3498185283926	61.4901129001033
458	451.2325	117.9549	2	7	457	22.85	-19.0159999999992	5.91799999999978	19.9155964008102	25.9853549860382	36.6645651374511	56.4362623353534	62.6404458883904
459	451.5254	117.6494	2	7	458	22.9	5.85799999999949	-6.1099999999999	8.46452975657791	25.2834260366455	31.9180969950999	51.670108970245	61.6235326904878
460	450.2026	117.9244	2	7	459	22.95	-26.4559999999994	5.50000000000011	27.0216567959844	24.3074266617915	26.9695009086034	52.0258430952917	61.2653597446707
461	450.7854	120.0588	2	7	460	23	11.6559999999993	42.688	44.2507364910459	25.5725155634759	27.1163535981356	55.1831036707869	60.4098216511609
462	450.177	120.9683	2	7	461	23.05	-12.1679999999992	18.1899999999999	21.8846138645391	29.0602586834641	39.9669930095352	56.6486785096191	60.5723582250669
463	450.6446	119.7424	2	7	462	23.1	9.35200000000009	-24.5179999999999	26.2410409092322	27.9536468311685	41.3466011552519	58.0391941248717	60.6802510102457
464	449.8777	120.7861	2	7	463	23.15	-15.3380000000004	20.874	25.9032453565188	28.9492811596257	44.7566402658079	59.5266554482674	60.1279796607602
465	450.6827	120.0745	2	7	464	23.2	16.1000000000001	-14.2320000000001	21.4885975345067	55.626559357279	53.3370392184196	58.6095981917507	59.6209747330837
466	451.3797	117.7138	2	7	465	23.25	13.9400000000001	-47.2139999999999	49.2289081333315	57.1206867470279	63.7377420683723	60.7090311730592	59.4076473363019
467	455.8596	111.3732	2	7	466	23.3	89.5979999999997	-126.812	155.271004852806	60.4530218481516	74.4654028943473	62.210131260685	59.9880873854788
468	454.1841	111.5573	2	7	467	23.35	-33.51	3.68200000000002	33.7116778579767	78.7204316056706	79.4138231122923	63.8395458751388	60.0959679810758
469	456.2422	112.0992	2	7	468	23.4	41.1620000000005	10.838	42.5649208621376	98.5262029771189	87.1352139014349	66.3779672682877	56.8692422529835
470	455.8286	106.4731	2	7	469	23.45	-8.27200000000062	-112.522	112.825646322102	93.3042464314157	90.2496954748981	67.4075600172447	55.7766711792308
471	461.0764	101.2375	2	7	470	23.5	104.956	-104.712	148.257764990573	101.706959477557	94.3017087479828	67.9018144923681	56.0827896154552
472	464.5363	95.78446	2	7	471	23.55	69.1980000000001	-109.0608	129.161222124289	113.817405954718	84.4532695118348	69.7511581253813	56.4812867430354
473	461.5996	93.39457	2	7	472	23.6	-58.7339999999995	-47.7977999999999	75.7252430886816	101.778959344126	86.3324905950258	69.9977740955343	58.0387231978178
474	456.4711	93.925	2	7	473	23.65	-102.570000000001	10.6085999999999	103.117153247945	90.0772145188467	87.9992942707675	69.1387850616419	56.9583767104137
475	455.9935	91.33703	2	7	474	23.7	-9.55199999999991	-51.7594	52.6334132691392	75.6022925922539	81.4780808160699	68.5009622839197	56.2818538648419
476	452.6945	88.29502	2	7	475	23.75	-65.9799999999996	-60.8402000000001	89.7490408641783	70.9580217124949	72.065886916364	67.8117028550783	56.5716641251399
477	452.5756	85.45818	2	7	476	23.8	-2.37799999999993	-56.7367999999999	56.7866124913257	62.1811825868169	65.0369133564153	62.626356242565	57.1059734371483
478	452.2685	88.06535	2	7	477	23.85	-6.14199999999983	52.1433999999999	52.5038886898865	61.1772022880142	60.5817250787763	63.7556736267983	58.2062112629567
479	452.0002	85.11588	2	7	478	23.9	-5.36600000000021	-58.9893999999998	59.2329576195549	54.0545593138813	51.1423562218488	62.068375535722	58.6226406999366
480	450.3307	83.41871	2	7	479	23.95	-33.3900000000006	-33.9434	47.6135117751257	54.4715341205766	46.7522290929413	59.5274992631699	58.1229922713698
481	452.179	85.39621	2	7	480	24	36.9659999999999	39.5499999999998	54.1358259935136	50.2054284450578	41.3216969621737	56.9824755601236	57.3137063922501
482	451.3081	82.58442	2	7	481	24.05	-17.417999999999	-56.2358	58.8714865248022	40.1035298568808	40.7994429732952	56.3138949764517	59.0713630289139
483	450.7738	84.04865	2	7	482	24.1	-10.6860000000006	29.2846	31.1733603122925	32.3272558978683	41.1788566585707	58.0382522707639	59.9246293876404
484	450.4185	83.79565	2	7	483	24.15	-7.10599999999999	-5.06	8.72346467866982	28.5888346104662	36.1374568006765	54.39009797256	60.1453387917388
485	449.982	83.78598	2	7	484	24.2	-8.72999999999934	-0.193399999999997	8.73214198006356	27.1273518260137	37.5769177102699	53.9541095379331	60.3519795044267
486	448.2103	83.82748	2	7	485	24.25	-35.4340000000002	0.829999999999984	35.4437195565027	32.1522848720837	41.8990642038833	52.4342970772207	59.9558569197281
487	446.8947	86.04476	2	7	486	24.3	-26.3120000000004	44.3456	51.5640726025401	32.1713837444722	47.5908765964882	52.0018156136115	57.0370553935808
488	444.7129	87.82336	2	7	487	24.35	-43.6360000000002	35.5719999999999	56.2980255426424	42.8265795226714	55.4947794627514	52.5728766507746	56.5997774203801
489	445.1176	87.64828	2	7	488	24.4	8.09399999999982	-3.50159999999988	8.81895904061224	55.2092937973004	57.6378397232712	50.8673141315856	56.3404473225033
490	442.5545	89.39271	2	7	489	24.45	-51.2619999999993	34.8885999999999	62.0081208710594	68.0544013669627	61.1559899829248	48.8384245254949	54.3698027546792
491	438.3868	91.90794	2	7	490	24.5	-83.3540000000005	50.3046000000001	97.3572909296478	78.8372740534191	63.5468971922676	46.7255982921321	51.8458450966874
492	443.2962	88.83941	2	7	491	24.55	98.1880000000001	-61.3705999999999	115.789610450852	83.1042957020702	63.2041882539278	48.3915679324466	49.819668947706
493	440.1466	93.36124	2	7	492	24.6	-62.9920000000004	90.4365999999999	110.212388974924	79.4854004431783	63.9668966429784	49.8514846797465	48.895257598545
494	439.9561	94.85686	2	7	493	24.65	-3.80999999999972	29.9124	30.1540672838674	71.8845005872348	65.5971714624947	51.1518925218357	46.6840332730795
495	437.906	94.07066	2	7	494	24.7	-41.0019999999997	-15.7239999999999	43.9136445766003	58.3539751408929	60.0999313407199	52.2029967249338	46.3086590360275
496	435.59	95.9262	2	7	495	24.75	-46.3200000000006	37.1107999999998	59.3527916499304	49.0965192325378	51.5521323803808	52.100010984378	46.2281783671801
497	434.144	94.00214	2	7	496	24.8	-28.9199999999994	-38.4811999999999	48.136983219142	48.0900472229193	49.1922592684049	51.4477545445966	48.1710461729495
498	431.4224	95.67813	2	7	497	24.85	-54.4320000000005	33.5198	63.9251094331488	40.7144622382615	44.2081898967416	49.443881213962	48.1064983988334
499	431.2178	94.43882	2	7	498	24.9	-4.09199999999942	-24.7861999999998	25.1217072357749	31.2197641735268	44.6659453204001	50.6125191092847	48.4481472619825
500	430.8844	94.32658	2	7	499	24.95	-6.66799999999967	-2.2448	7.03571965331163	40.0305433959169	43.2500034669427	49.2121062461886	49.4056928262856
501	430.8563	93.73328	2	7	500	25	-0.562000000001035	-11.8660000000003	11.8793013262568	39.3198605609454	40.6531247764884	46.7092146332511	49.2573950666625
502	432.0646	98.18164	2	7	501	25.05	24.1660000000002	88.9672000000002	92.1908793310924	41.241843417881	39.6913208352653	43.3254429189603	48.7797359888514
503	429.2985	99.39017	2	7	502	25.1	-55.3219999999999	24.1705999999999	60.3716952582912	45.7855446956239	34.9208657849455	39.7522629263261	48.2091450348207
504	428.4615	97.86861	2	7	503	25.15	-16.7399999999998	-30.4311999999999	34.7316215204529	50.08648537945	35.6278667560746	38.9779685735991	51.3130425557601
505	428.1985	99.33289	2	7	504	25.2	-5.25999999999954	29.2856	29.7542260420263	39.3520982746137	38.3242811516573	38.6632085341219	53.112071217373
506	427.1887	100.662	2	7	505	25.25	-20.1960000000008	26.5822	33.3840047453872	30.5218710089457	41.8662968861214	40.0220596571395	52.419174534067
507	425.264	100.5927	2	7	506	25.3	-38.4939999999995	-1.38600000000025	38.5189438069109	30.0138900942682	37.4586265695156	44.3402767322875	51.364480766007
508	424.6443	101.1159	2	7	507	25.35	-12.3940000000005	10.4640000000001	16.220558929951	30.8630176076907	35.2963359559107	43.6401201468923	50.484045649034
509	426.0229	100.2851	2	7	508	25.4	27.5720000000001	-16.6159999999999	32.1917169470658	33.6461083927929	33.289991826798	46.0289803923794	50.6428927639166
510	427.261	99.12016	2	7	509	25.45	24.7620000000006	-23.2988	33.9998636091387	35.5651548644175	34.0764136013012	49.9729611270764	50.9759464014938
511	428.9014	97.41658	2	7	510	25.5	32.808	-34.0716	47.2994586708982	40.0708009028757	39.3909945377906	51.789191841193	50.1732059233828
512	430.7587	98.94559	2	7	511	25.55	37.145999999999	30.5802	48.114176165034	36.5660935593278	48.9892326293096	49.1679040452563	48.9659645749822
513	430.231	97.0814	2	7	512	25.6	-10.5539999999996	-37.2837999999999	38.748789122242	37.2898095949116	52.3593745088391	46.566805389895	48.7791703719206
514	430.9611	97.01181	2	7	513	25.65	14.6019999999999	-1.3918000000001	14.6681802293262	45.1358806827884	56.4300940286842	51.4741925896846	52.1877894516602
515	430.7978	98.88563	2	7	514	25.7	-3.26599999999985	37.4764000000002	37.6184437870576	62.4133103942017	61.6216411024955	54.0211457098123	55.052065529897
516	427.8	102.0052	2	7	515	25.75	-59.9559999999997	62.3913999999999	86.529814110282	64.6479481148024	61.7120867962646	52.7383380837559	55.4944981318984
517	429.6018	108.4844	2	7	516	25.8	36.0360000000003	129.584	134.501324722101	76.2940944980407	60.8771815209969	51.2812069874174	54.5115385429717
518	432.0891	108.275	2	7	517	25.85	49.745999999999	-4.18799999999976	49.9219777252454	85.9534726100793	57.8372748238793	51.524210084106	53.7449733498901
519	429.5663	110.9058	2	7	518	25.9	-50.4559999999992	52.6159999999999	72.8989121455177	78.2882929097408	69.6583933525712	50.6732664185486	54.0784190177702
520	433.575	112.4498	2	7	519	25.95	80.1739999999995	30.8799999999999	85.9153343472509	59.3410526477921	73.9658778183233	52.739786556799	54.6491761084615
521	435.9837	112.5347	2	7	520	26	48.1740000000002	1.69800000000009	48.2039156085895	51.0266015329561	66.0856816297212	53.6371972135144	54.8927142714167
522	437.6269	113.6541	2	7	521	26.05	32.8639999999996	22.388	39.7651234123568	63.0226922071017	53.5731813455252	54.6064862310041	53.1838085902576
523	438.0137	113.497	2	7	522	26.1	7.73599999999988	-3.142	8.34972215106575	61.9782830265674	50.6890456593729	57.806077817515	52.6404173923151
524	434.3151	119.0163	2	7	523	26.15	-73.972	110.386	132.879365516246	53.8830703497015	44.9164388084129	65.3976103297213	53.2889711336386
525	436.2475	122.5581	2	7	524	26.2	38.6480000000006	70.8359999999999	80.693288444579	47.8053100432583	43.8579320111026	71.440922525672	NA
526	436.593	122.7311	2	7	525	26.25	6.91000000000031	3.46000000000004	7.72785222426028	50.3514897857897	45.5623076307643	70.9669366066572	NA
527	436.2747	122.3869	2	7	526	26.3	-6.36600000000044	-6.88400000000001	9.37632188014073	26.8101854097241	48.3357909410113	64.682800353656	NA
528	437.3167	122.2281	2	7	527	26.35	20.8400000000006	-3.17599999999999	21.0806208637228	25.7375809956378	57.7748808111507	63.8498265528879	NA
529	438.0753	122.2201	2	7	528	26.4	15.172	-0.159999999999911	15.1728436359175	37.2415449118271	61.1368273068715	62.1278576431609	NA
530	435.1986	124.6514	2	7	529	26.45	-57.5340000000006	48.6259999999999	75.3302663741477	48.8662718387643	68.9159672330206	59.3253910898465	NA
531	432.7599	126.8184	2	7	530	26.5	-48.7739999999997	43.34	65.2476718052067	65.1982718365117	75.8481915835932	57.9962367016404	NA
532	431.776773870195	130.047033354324	2	7	531	26.55	-19.6625225961009	64.5726670864798	67.4999565148269	95.4634692040189	75.7924193617869	57.199713135259	NA
533	433.8875	134.7304	2	7	532	26.6	42.2145225961003	93.6673329135203	102.74062085246	112.094353470403	77.0106074464029	58.7140293947352	NA
534	439.934145883406	140.452525910294	2	7	533	26.65	120.932917668121	114.44251820588	166.498830473453	114.454838255359	79.3392764779089	55.1037496775927	NA
535	445.441	146.1506	2	7	534	26.7	110.137082331879	113.96148179412	158.48468770607	102.718566884809	74.7928501685905	NA	NA
536	446.5118	149.8513	2	7	535	26.75	21.4160000000004	74.0140000000002	77.0500957299863	88.8229430562941	70.4301657725165	NA	NA
537	446.2188	149.5218	2	7	536	26.8	-5.86000000000013	-6.58999999999992	8.8185996620779	63.2150837517989	66.0636353295066	NA	NA
538	446.5471	151.1522	2	7	537	26.85	6.56600000000026	32.6079999999996	33.2625017098831	37.4913468667777	59.6531779783198	NA	NA
539	447.466932647882	152.840911721759	2	7	538	26.9	18.3966529576401	33.7742344351801	38.459533950977	26.4054932896738	49.0706720483139	NA	NA
540	448.474464883655	153.943102346753	2	7	539	26.95	20.15064471546	22.0438124998799	29.8660032809641	29.4087037742038	NA	NA	NA
541	449.0293	154.8709	2	7	540	27	11.0967023268995	18.5559530649402	21.6208278444671	30.4834129003454	NA	NA	NA
542	448.8101	156.0423	2	7	541	27.05	-4.38400000000001	23.4280000000001	23.8346520847275	34.9262603448289	NA	NA	NA
543	448.266144135828	157.895937613746	2	7	542	27.1	-10.8791172834401	37.07275227492	38.6360473405916	NA	NA	NA	NA
544	447.6433	160.865	2	7	543	27.15	-12.4568827165592	59.3812477250799	60.6737711733943	NA	NA	NA	NA
545	NA	NA	2	7	544	27.2	NA	NA	NA	NA	NA	NA	NA
546	NA	NA	2	7	545	27.25	NA	NA	NA	NA	NA	NA	NA
547	NA	NA	2	7	546	27.3	NA	NA	NA	NA	NA	NA	NA
548	NA	NA	2	7	547	27.35	NA	NA	NA	NA	NA	NA	NA
549	NA	NA	2	7	548	27.4	NA	NA	NA	NA	NA	NA	NA
550	NA	NA	2	7	549	27.45	NA	NA	NA	NA	NA	NA	NA
551	NA	NA	2	7	550	27.5	NA	NA	NA	NA	NA	NA	NA
552	NA	NA	2	7	551	27.55	NA	NA	NA	NA	NA	NA	NA
553	NA	NA	2	7	552	27.6	NA	NA	NA	NA	NA	NA	NA
554	NA	NA	2	7	553	27.65	NA	NA	NA	NA	NA	NA	NA
555	NA	NA	2	7	554	27.7	NA	NA	NA	NA	NA	NA	NA
556	NA	NA	2	7	555	27.75	NA	NA	NA	NA	NA	NA	NA
557	NA	NA	2	7	556	27.8	NA	NA	NA	NA	NA	NA	NA
558	NA	NA	2	7	557	27.85	NA	NA	NA	NA	NA	NA	NA
559	NA	NA	2	7	558	27.9	NA	NA	NA	NA	NA	NA	NA
560	NA	NA	2	7	559	27.95	NA	NA	NA	NA	NA	NA	NA
561	NA	NA	2	7	560	28	NA	NA	NA	NA	NA	NA	NA
562	NA	NA	2	7	561	28.05	NA	NA	NA	NA	NA	NA	NA
563	NA	NA	2	7	562	28.1	NA	NA	NA	NA	NA	NA	NA
564	NA	NA	2	7	563	28.15	NA	NA	NA	NA	NA	NA	NA
565	NA	NA	2	7	564	28.2	NA	NA	NA	NA	NA	NA	NA
566	NA	NA	2	7	565	28.25	NA	NA	NA	NA	NA	NA	NA
567	NA	NA	2	7	566	28.3	NA	NA	NA	NA	NA	NA	NA
568	NA	NA	2	7	567	28.35	NA	NA	NA	NA	NA	NA	NA
569	NA	NA	2	7	568	28.4	NA	NA	NA	NA	NA	NA	NA
570	NA	NA	2	7	569	28.45	NA	NA	NA	NA	NA	NA	NA
571	NA	NA	2	7	570	28.5	NA	NA	NA	NA	NA	NA	NA
572	NA	NA	2	7	571	28.55	NA	NA	NA	NA	NA	NA	NA
573	NA	NA	2	7	572	28.6	NA	NA	NA	NA	NA	NA	NA
574	NA	NA	2	7	573	28.65	NA	NA	NA	NA	NA	NA	NA
575	NA	NA	2	7	574	28.7	NA	NA	NA	NA	NA	NA	NA
576	NA	NA	2	7	575	28.75	NA	NA	NA	NA	NA	NA	NA
577	NA	NA	2	7	576	28.8	NA	NA	NA	NA	NA	NA	NA
578	NA	NA	2	7	577	28.85	NA	NA	NA	NA	NA	NA	NA
579	NA	NA	2	7	578	28.9	NA	NA	NA	NA	NA	NA	NA
580	NA	NA	2	7	579	28.95	NA	NA	NA	NA	NA	NA	NA
581	NA	NA	2	7	580	29	NA	NA	NA	NA	NA	NA	NA
582	NA	NA	2	7	581	29.05	NA	NA	NA	NA	NA	NA	NA
583	NA	NA	2	7	582	29.1	NA	NA	NA	NA	NA	NA	NA
584	NA	NA	2	7	583	29.15	NA	NA	NA	NA	NA	NA	NA
585	NA	NA	2	7	584	29.2	NA	NA	NA	NA	NA	NA	NA
586	NA	NA	2	7	585	29.25	NA	NA	NA	NA	NA	NA	NA
587	NA	NA	2	7	586	29.3	NA	NA	NA	NA	NA	NA	NA
588	NA	NA	2	7	587	29.35	NA	NA	NA	NA	NA	NA	NA
589	NA	NA	2	7	588	29.4	NA	NA	NA	NA	NA	NA	NA
590	NA	NA	2	7	589	29.45	NA	NA	NA	NA	NA	NA	NA
591	NA	NA	2	7	590	29.5	NA	NA	NA	NA	NA	NA	NA
592	NA	NA	2	7	591	29.55	NA	NA	NA	NA	NA	NA	NA
593	NA	NA	2	7	592	29.6	NA	NA	NA	NA	NA	NA	NA
594	NA	NA	2	7	593	29.65	NA	NA	NA	NA	NA	NA	NA
595	NA	NA	2	7	594	29.7	NA	NA	NA	NA	NA	NA	NA
596	NA	NA	2	7	595	29.75	NA	NA	NA	NA	NA	NA	NA
597	NA	NA	2	7	596	29.8	NA	NA	NA	NA	NA	NA	NA
598	NA	NA	2	7	597	29.85	NA	NA	NA	NA	NA	NA	NA
599	NA	NA	2	7	598	29.9	NA	NA	NA	NA	NA	NA	NA
600	NA	NA	2	7	599	29.95	NA	NA	NA	NA	NA	NA	NA
601	NA	NA	2	7	600	30	NA	NA	NA	NA	NA	NA	NA
