# Supplementary material for: An automated feeding system for the African killifish reveals the impact of diet on lifespan and allows scalable assessment of associative learning
Source: eLife. 2022 Nov 10;11:e69008. doi: 10.7554/eLife.69008 (PMC9788828; doi:10.7554/eLife.69008)
Supplement: Figure 6—source data 3. [file elife-69008-fig6-data3.zip › Filtered and Interpolated Trajectories with Kinematics/t16_REC005 DLC_likelihood-euclidean-filtered_splines-interpolated_kinematics_02_resnet50_TrainAllTheThingsJun28shuffle1_1030000.csv]

	x2	y2	fishnum	recording_num	bodyparts_coords	seconds	velocity_x	velocity_y	velocity_xy	velocity_xy_5frame	velocity_xy_10frame	velocity_xy_20frame	velocity_xy_40frame
1	402.8799	155.3441	16	5	0	0	0	0	0	NA	NA	NA	NA
2	403.6962	154.9798	16	5	1	0.05	16.3259999999991	-7.28599999999972	17.8780332251612	NA	NA	NA	NA
3	405.1095	155.8403	16	5	2	0.1	28.266000000001	17.21	33.0930635632311	17.1922254504713	NA	NA	NA
4	404.057	155.9262	16	5	3	0.15	-21.0500000000002	1.71799999999962	21.1199910984831	19.8158236209235	NA	NA	NA
5	403.5477	156.3969	16	5	4	0.2	-10.1859999999999	9.41399999999987	13.8700393654811	20.7579835037234	25.7412068946344	NA	NA
6	403.0692	156.8455	16	5	5	0.25	-9.56999999999994	8.97199999999998	13.1179908522608	26.2842258861371	28.8888743993114	NA	NA
7	401.9844	156.5311	16	5	6	0.3	-21.6960000000006	-6.28799999999956	22.5888326391609	25.3446716072011	29.0178480799962	NA	NA
8	404.9372	155.8243	16	5	7	0.35	59.0560000000005	-14.1360000000003	60.7242754752996	34.2901883387975	26.9477650288123	NA	NA
9	405.5859	156.3277	16	5	8	0.4	12.9739999999993	10.068	16.4222197038031	37.9619251776994	25.0037118626482	NA	NA
10	402.7669	155.5293	16	5	9	0.45	-56.3799999999992	-15.9679999999997	58.5976230234632	37.277712656269	26.1636906508158	27.1828015219891	NA
11	403.5517	156.8935	16	5	10	0.5	15.6959999999992	27.2839999999997	31.4766750467701	27.6113041714874	32.4071282025191	27.3740015481397	NA
12	403.3731	155.9519	16	5	11	0.55	-3.57199999999921	-18.8319999999999	19.1677700320092	24.6627521180953	32.7534638545485	30.9699009737896	NA
13	403.7479	155.4585	16	5	12	0.6	7.49599999999987	-9.86800000000017	12.3922330513916	18.037192962834	29.5678869716703	30.0091587553339	NA
14	403.7834	155.3824	16	5	13	0.65	0.709999999999127	-1.52199999999993	1.67945943684227	26.8523312273389	30.4855415608139	32.045831024254	NA
15	404.0613	156.6252	16	5	14	0.7	5.5580000000009	24.8560000000003	25.4698272471571	28.229215052828	28.6243961493437	31.5918432309259	NA
16	400.2917	156.8712	16	5	15	0.75	-75.3920000000005	4.91999999999962	75.5523663692943	31.5244697718531	25.8591286969679	32.5218449494259	NA
17	401.5711	156.6264	16	5	16	0.8	25.5880000000002	-4.89599999999996	26.0521891594547	36.3083310035325	32.921953867583	32.4915365123082	NA
18	400.3624	155.8374	16	5	17	0.85	-24.1740000000004	-15.7799999999997	28.8685066465173	39.2115993358534	33.0705524818556	31.5977466461768	NA
19	401.6414	155.8864	16	5	18	0.9	25.5799999999999	0.980000000000132	25.5987655952391	24.865926166597	39.0879501858599	32.1256666206018	NA
20	403.4765	156.6799	16	5	19	0.95	36.7020000000002	15.8699999999999	39.9861689087616	37.6146926823379	37.0199958110359	31.1009688857957	26.93741285109
21	403.2853	156.68	16	5	20	1	-3.82399999999961	0.00200000000006639	3.82400052301213	34.6166351918581	32.6365616963326	30.765908107008	27.0676533277337
22	398.8449	156.0158	16	5	21	1.05	-88.8080000000002	-13.2839999999999	89.7960217381596	41.8675693681873	32.229609170068	30.6209398501047	27.1754977576305
23	399.537	156.0659	16	5	22	1.1	13.8419999999996	1.00199999999973	13.8782191941182	34.8283922862185	33.6276063206834	30.4840870931411	26.9446666399002
24	402.6295	156.0985	16	5	23	1.15	61.8500000000006	0.652000000000044	61.8534364768852	40.4071972260683	33.7657916803897	31.0446799109252	27.0796865076976
25	402.4055	156.1833	16	5	24	1.2	-4.47999999999979	1.69600000000003	4.79028349891718	26.844525657798	33.5775416222476	30.0093615319219	27.0044003647463
26	402.925	157.6817	16	5	25	1.25	10.3899999999999	29.9680000000001	31.7180252222613	32.6385774495086	35.6726875170481	27.0512115105865	27.2449013938615
27	402.1203	156.933	16	5	26	1.3	-16.0940000000005	-14.9740000000003	21.982663896808	25.664013992592	28.3199258326265	28.5992661664652	27.2570140460515
28	400.0659	156.3252	16	5	27	1.35	-41.0879999999997	-12.1559999999999	42.8484781526716	32.3266909582768	27.8976217044266	28.60196594975	26.8744649571256
29	401.3426	156.761	16	5	28	1.4	25.5340000000001	8.71600000000001	26.9806191923018	30.938177808028	23.0014096359906	27.7553944545943	36.0675738405227
30	399.5195	157.3142	16	5	29	1.45	-36.4620000000002	11.0640000000001	38.1036683273411	29.795326007455	22.9987272528079	26.692024180191	45.0727873531556
31	400.6913	156.9124	16	5	30	1.5	23.4360000000004	-8.03600000000017	24.7754594710173	23.1566659593445	21.4658613248404	26.7613051073277	45.5654667436202
32	401.398759247716	156.510960207124	16	5	31	1.55	14.1491849543195	-8.02879585752009	16.2684048939431	20.3388052793892	24.9689231628624	23.3810945414714	54.2713218738583
33	400.930294999245	156.394352320636	16	5	32	1.6	-9.3692849694196	-2.33215772975996	9.65517791211902	13.6707635473391	23.5763255788165	23.8801745244665	63.1154188085602
34	400.2988	156.5235	16	5	33	1.65	-12.6298999848996	2.58295358728049	12.8913157925253	11.9935448416529	21.7449972287989	22.1135419911412	64.2546269343928
35	400.0642	156.4824	16	5	34	1.7	-4.69200000000001	-0.822000000000003	4.76345966709072	20.1425203182697	19.8065067381344	22.4169574985668	74.3539110219713
36	400.244	155.6829	16	5	35	1.75	3.596	-15.9900000000005	16.3893659425865	23.9959851982886	17.8499226976073	21.967957838297	83.070638984184
37	403.0373	156.2519	16	5	36	1.8	55.8659999999998	11.3800000000003	57.0132822770272	23.1511891782087	18.4422632503164	22.0224915797948	82.590789271164
38	404.1205	155.2938	16	5	37	1.85	21.6639999999995	-19.162	28.9225023122133	25.9422499289298	19.8627273445064	22.1511832680744	82.7585827097051
39	404.0564	155.7224	16	5	38	1.9	-1.28199999999993	8.57199999999978	8.66733569212569	23.7063005535616	21.2256743462918	40.0094810604437	82.4937728225622
40	403.3979	155.0573	16	5	39	1.95	-13.1700000000001	-13.3019999999999	18.7187634206963	16.742006182363	21.8351877443257	59.0446058205156	82.2293654777232
41	403.293679043712	155.29602226393	16	5	40	2	-2.0844191257595	4.7744452786003	5.20961906574566	15.7294694907242	22.4700543517536	60.3650253802324	82.5384298725603
42	403.904194886993	156.222554254479	16	5	41	2.05	12.2103168656201	18.5306398109799	22.1918104210342	19.3001595143748	19.0760599967273	77.9217038976118	80.4575023071441
43	405.0471	156.5646	16	5	42	2.1	22.8581022601395	6.84091491042011	23.859818854019	17.7281255597216	20.7260409573323	95.7467505239794	80.3136879480769
44	406.2693	156.0502	16	5	43	2.15	24.4439999999997	-10.2880000000005	26.5207858103789	21.2338081499456	58.2739648920885	97.4645739578603	79.026800345072
45	406.4533	156.561	16	5	44	2.2	3.68000000000052	10.2160000000003	10.8585936474302	21.4101138110916	98.2827049028967	118.698460512021	78.9848991661738
46	405.4991	155.9429	16	5	45	2.25	-19.0840000000003	-12.362	22.7380320168657	25.7226124239405	102.880128062857	139.090066457782	78.9574572700547
47	405.0763	157.0163	16	5	46	2.3	-8.4559999999999	21.4679999999998	23.0733387267641	97.2477702698023	137.401144544907	136.582312375863	78.4680105736657
48	407.3405	156.8392	16	5	47	2.35	45.2840000000003	-3.54199999999992	45.4223119182636	178.837284246072	171.630773703452	136.91519946966	77.5501144050767
49	388.151191990775	157.671026853316	16	5	48	2.4	-383.786160184501	16.6365370663198	384.146575039688	184.526447975769	173.703473569429	137.23215119053	77.101246798071
50	367.2463	158.8884	16	5	49	2.45	-418.097839815499	24.3474629336799	418.806163528778	253.392175278723	215.561733279716	137.766706775255	76.3368811773462
51	369.802106296902	159.020007731722	16	5	50	2.5	51.1161259380401	2.63215463443998	51.1838506653532	317.538934982964	255.710078563809	138.315554637793	76.0158402955325
52	388.160253368349	158.357463671624	16	5	51	2.55	367.16294142894	-13.2508812019597	367.401975241532	250.159176869055	254.088564754998	137.533910072817	76.2262437827296
53	406.453723755621	157.633112775714	16	5	52	2.6	365.86940774544	-14.4870179181999	366.15611043947	252.28618231336	253.104357981988	136.747201371687	76.7014613721582
54	408.8155	157.5793	16	5	53	2.65	47.2355248875795	-1.07625551428043	47.2477844701438	326.89370915185	216.190337488972	135.940058699003	76.625552093557
55	387.365752114615	158.557899221342	16	5	54	2.7	-428.994957707699	19.5719844268405	429.4411907503	254.784954231273	177.250708647614	135.552840833781	76.9750371145649
56	366.1734	159.4489	16	5	55	2.75	-423.8470422923	17.8200155731599	424.221484857802	188.669780981012	173.750981212728	135.946956701812	76.6312593341537
57	365.8494	159.3366	16	5	56	2.8	-6.48000000000025	-2.24600000000009	6.85820063865178	182.221498108888	137.666675600726	134.913529567537	75.6650686742943
58	367.626806904659	159.261041171967	16	5	57	2.85	35.5481380931803	-1.51117656065992	35.580244188163	102.215234981868	101.863629039923	132.949045542079	75.5847308340003
59	366.904334716899	159.463554869215	16	5	58	2.9	-14.4494437552009	4.0502739449596	15.0063701095213	20.6082532736071	98.1766438285769	114.193012535698	75.7794318422279
60	365.4834	159.8421	16	5	59	2.95	-28.4186943379791	7.57090261569999	29.4098751152041	20.5483969701794	55.543948387846	93.6291565341767	75.6136787390807
61	364.802971676229	160.280312766056	16	5	60	3	-13.6085664754205	8.76425532112023	16.1865763164952	15.0574770988329	16.1838348398155	91.6666552108326	75.7882328038908
62	364.852228103821	160.604538543019	16	5	61	3.05	0.985128551840262	6.48451553926009	6.55891912151358	14.1317895482663	15.738494380075	74.5307836678473	75.8373854570959
63	365.2579	160.6268	16	5	62	3.1	8.11343792358002	0.445229139619983	8.1256448314305	8.87266179382347	12.7937331021697	57.656172220337	75.5040420567994
64	365.647	160.2835	16	5	63	3.15	7.7819999999997	-6.86599999999999	10.3779323566882	11.7594164060239	12.195687582425	55.7865302292538	75.4853259754755
65	365.4914	160.2894	16	5	64	3.2	-3.11199999999985	0.117999999999938	3.11423634298989	10.9285917899706	10.0076044207393	35.251613717109	76.7763168184613
66	364.4807	161.4394	16	5	65	3.25	-20.2139999999997	23.0000000000001	30.6203493774972	10.5299891055065	9.5823292089368	14.1724522105259	77.3020462511365
67	364.5247	161.5513	16	5	66	3.3	0.879999999999654	2.23799999999983	2.40479604124729	10.2595856165838	11.3948917349682	14.7478249727259	77.4343270368081
68	364.6651	161.8239	16	5	67	3.35	2.80799999999999	5.45200000000023	6.13263140910999	11.1425470476552	13.4487154007515	14.2542621983404	76.4424228848199
69	364.4899	161.408	16	5	68	3.4	-3.50400000000036	-8.31800000000044	9.02591491207455	7.40524201184973	13.3964166299306	14.3267124939257	67.8044955330739
70	364.8617	161.349	16	5	69	3.45	7.43600000000015	-1.17999999999995	7.52904349834706	11.8611916799658	14.959279046372	13.460650702906	57.9650475927554
71	364.2755	161.2376	16	5	70	3.5	-11.7239999999993	-2.22800000000007	11.9338241984698	16.3674416959964	12.1610695812363	13.2609109699887	56.723244050289
72	363.464180511495	162.167695433769	16	5	71	3.55	-16.2263897701007	18.6019086753805	24.6845443818278	16.5332476432774	13.7571555653768	14.140860841375	48.2669306056502
73	362.944934394454	163.503520543959	16	5	72	3.6	-10.3849223408201	26.7165022038	28.663881489263	18.7760110450887	15.714791294511	14.2608827419115	39.9080452438441
74	362.9664	163.9958	16	5	73	3.65	0.429312110920819	9.8455891208198	9.85494464847918	16.9168971506228	16.4577374054264	15.0305932519481	38.9677646468344
75	363.4755	163.209	16	5	74	3.7	10.1819999999998	-15.736	18.7428605074038	15.6531194507877	16.9136969850726	17.9997928031417	28.7093493931411
76	363.3999	163.1009	16	5	75	3.75	-1.51200000000017	-2.16200000000015	2.63825472614021	15.0621408930256	16.9394927310406	18.6571358004606	19.1590212047988
77	362.5972	163.5469	16	5	76	3.8	-16.0540000000003	8.91999999999996	18.3656558826525	16.3822271675754	16.8868299477818	19.9551245060796	19.421059628806
78	362.2185	164.7753	16	5	77	3.85	-7.57399999999961	24.5679999999999	25.7089887004524	15.0513829250565	15.0730500830715	19.9358002275608	18.9539567467458
79	361.416	164.9568	16	5	78	3.9	-16.0500000000002	3.63	16.455376021228	16.9620883114585	16.6647698739656	21.4159785304496	18.7723798860273
80	361.299	165.5498	16	5	79	3.95	-2.34000000000037	11.8600000000004	12.0886392948094	18.1205404447759	21.0403065599114	22.300938651334	18.4739303782171
81	361.7169	165.9936	16	5	80	4	8.35800000000063	8.87599999999964	12.1917816581501	15.0839592731173	25.153202019685	21.7798328897455	18.4839663229692
82	361.3361	167.1399	16	5	81	4.05	-7.61600000000044	22.9260000000005	24.1579165492397	16.9473125803558	26.1530934467824	22.0030775434531	19.6527168121217
83	361.2595	166.6192	16	5	82	4.1	-1.5319999999997	-10.4140000000001	10.5260828421593	27.0292301947663	24.1568091606106	22.1599182673513	20.0116649413666
84	360.2603	167.4329	16	5	83	4.15	-19.9840000000006	16.2739999999997	25.7721425574207	33.3443157279115	26.3742196554728	22.148999064415	20.4569914510972
85	358.6218	170.0938	16	5	84	4.2	-32.7699999999993	53.218	62.4982273668618	34.1856464487889	27.6881803175955	22.1670850691732	21.0250182911696
86	360.245	168.6261	16	5	85	4.25	32.4639999999999	-29.3539999999996	43.7672093238759	33.2296590481039	26.6201730484504	24.1455901990718	20.5372543316605
87	358.9983	169.3022	16	5	86	4.3	-24.9340000000007	13.5219999999998	28.364570153627	35.8011267305897	27.1193251391243	24.094294284886	20.7060279648325
88	358.9731	169.016	16	5	87	4.35	-0.503999999999678	-5.72400000000016	5.74614583873413	28.3471304404247	29.246786451631	23.6536512951513	21.0104153503388
89	357.2939	169.9704	16	5	88	4.4	-33.5839999999996	19.0880000000004	38.6294809698498	19.8960303689894	27.6332282548643	23.2180472781289	21.0269997885526
90	356.7512	171.1091	16	5	89	4.45	-10.8540000000005	22.774	25.2282459160365	20.0530038294597	23.293863578435	23.4872100535283	21.0678060678022
91	356.7316	171.0361	16	5	90	4.5	-0.391999999999371	-1.46000000000015	1.51170896669959	25.2639138551582	23.1379783784586	23.7070216759497	21.5022832807849
92	356.5421	172.4812	16	5	91	4.55	-3.79000000000019	28.9019999999999	29.1494374559784	19.4653297791389	22.0354951229896	25.1645727828685	21.1175622754675
93	357.7392	171.4347	16	5	92	4.6	23.9419999999996	-20.9300000000002	31.8006959672267	18.2405967164453	23.150493429692	25.7624471408218	21.1777349032589
94	357.2601	171.4859	16	5	93	4.65	-9.5819999999992	1.02399999999989	9.63656058975319	26.3799263879278	20.061874900785	25.8833896502463	21.0192286444671
95	356.3606	171.8074	16	5	94	4.7	-17.9900000000009	6.43000000000029	19.1045806025685	24.0179864165195	19.2862397894611	24.0502437791975	21.0568442044143
96	354.548	172.8883	16	5	95	4.75	-36.2519999999995	21.6179999999997	42.2083573241124	21.0370730042257	20.7938703034489	22.4173728628604	21.0713967953895
97	355.4097	172.7927	16	5	96	4.8	17.2339999999997	-1.91199999999981	17.339737598937	20.6584200224312	23.2098204266126	21.4569314235853	21.0711268944962
98	354.5649	172.796	16	5	97	4.85	-16.8959999999993	0.0659999999999172	16.8961289057575	20.3318828624769	22.2781078300125	22.0850304731167	20.7090146856155
99	354.6708	173.1684	16	5	98	4.9	2.11799999999926	7.44799999999998	7.74329568078067	15.2078142189699	24.1335510456282	20.6380210466556	21.0693590538242
100	354.3599	173.9848	16	5	99	4.95	-6.21800000000007	16.3280000000003	17.4718948027972	22.4016544367056	24.80662397996	19.8346734842704	21.3290488575961
101	354.1676	173.178	16	5	100	5	-3.84599999999978	-16.1360000000002	16.5880141065772	23.5191426557992	21.6967673472622	21.2247336718242	21.2443974059726
102	352.0316	174.7724	16	5	101	5.05	-42.7199999999993	31.8880000000001	53.3089386876156	27.6086820688252	20.8783677241811	20.2320470074818	21.0642667464916
103	351.5063	175.7663	16	5	102	5.1	-10.5060000000003	19.8779999999999	22.4835700012254	29.281365097443	21.0195675165415	20.1955515391666	21.4664037291579
104	352.654	174.948	16	5	103	5.15	22.9539999999997	-16.3659999999999	28.1909927459106	28.1857204755545	21.2141671925262	19.8894582245192	21.2039750432911
105	353.7633	175.6099	16	5	104	5.2	22.1860000000004	13.2380000000001	25.8353099458864	19.3550810116565	20.3831071790796	19.9466033396553	20.1304376805189
106	353.2541	175.3879	16	5	105	5.25	-10.1840000000004	-4.44000000000017	11.1097909971345	18.5199923772839	21.6555970401996	17.9972033917072	19.9763500452548
107	353.3349	174.9373	16	5	106	5.3	1.61600000000021	-9.01200000000017	9.15574136812545	14.8196523162273	17.2542735883511	18.0479595041063	20.0390482880738
108	352.741	175.6339	16	5	107	5.35	-11.8780000000004	13.9320000000004	18.3081268293624	11.4848492607162	18.1129952483207	17.7643780760798	20.0361276961475
109	352.7089	175.1505	16	5	108	5.4	-0.641999999999143	-9.66800000000035	9.68929244062773	15.1254736048446	15.6453654034102	18.9206708295195	19.6283597055402
110	353.113	175.3662	16	5	109	5.45	8.08199999999943	4.31399999999996	9.16129466833102	15.1534661650457	15.0865826993506	19.1708876616639	19.1328383385875
111	354.4953	174.879	16	5	110	5.5	27.6459999999997	-9.74400000000003	29.3129127177765	17.7059981193575	14.2976394361523	18.7817731359956	19.6696054851036
112	354.0648	174.7038	16	5	111	5.55	-8.6099999999999	-3.50399999999979	9.29570416913086	16.4710784905932	15.2175512840316	16.9639607101148	19.599955961855
113	353.0834	175.9081	16	5	112	5.6	-19.6280000000002	24.0859999999998	31.0707866009214	18.6883161379851	14.5091886356181	17.170360317494	19.751017027972
114	353.1797	175.7611	16	5	113	5.65	1.92600000000084	-2.93999999999983	3.51469429680623	13.4698052674599	16.6271744665128	16.5245604363359	19.9468377067206
115	352.4432	176.4557	16	5	114	5.7	-14.7300000000007	13.8920000000002	20.2474829052904	15.2816364030176	17.9586681442482	16.2106315818404	19.7185978094506
116	352.5583	176.5683	16	5	115	5.75	2.30199999999968	2.25199999999973	3.22035836515089	11.3123791518786	15.9079492317915	17.5353272276492	18.8996750640525
117	353.4759	176.5845	16	5	116	5.8	18.352000000001	0.323999999999955	18.3548598469189	16.7832704424325	16.6736478318784	18.6211651525623	18.8849110892472
118	354.0253	176.6991	16	5	117	5.85	10.9879999999998	2.29199999999992	11.2245003452268	17.2290201505114	16.2277253866673	17.9872249191782	19.7128408472528
119	352.6494	177.3985	16	5	118	5.9	-27.518	13.9880000000005	30.8691507495755	18.3460931961232	17.4037554692616	18.6186983644248	19.8220670787895
120	351.5787	177.0571	16	5	119	5.95	-21.4139999999998	-6.82800000000043	22.4762314456849	18.0656592607393	17.3346804643301	18.4310031929046	19.9760493461479
121	351.1993	177.2805	16	5	120	6	-7.58800000000065	4.46799999999996	8.80572359320967	21.1430716214559	20.7730150191462	18.114477298383	19.7983770983572
122	352.0444	177.215	16	5	121	6.05	16.902	-1.30999999999972	16.9526901699996	18.0242404960907	22.0247790210929	18.9678649162281	18.9910036335461
123	351.9817	178.5441	16	5	122	6.1	-1.25400000000013	26.5819999999997	26.6115621488101	17.4403407781488	21.4652612027384	19.3064825167774	19.5469561291583
124	351.4212	179.0629	16	5	123	6.15	-11.2099999999998	10.3760000000005	15.274995122749	23.1999368421693	20.6102222623367	20.0042171889221	19.3973382612911
125	350.6913	179.7136	16	5	124	6.2	-14.5979999999997	13.014	19.5567328559755	25.9838987814466	18.9033382415609	19.490592279246	19.100936860501
126	348.9394	180.3962	16	5	125	6.25	-35.0380000000007	13.6519999999996	37.603703913312	21.7874507840209	20.3210053649745	19.8021467363977	18.9088112715067
127	348.667	181.9156	16	5	126	6.3	-5.44800000000009	30.3880000000004	30.8724998663863	23.1962040285828	21.2620820005778	19.7218626743881	18.927957880224
128	348.7104	182.1937	16	5	127	6.35	0.868000000000393	5.5619999999999	5.62932216168159	20.3663357049731	22.3852396468874	21.6613036184258	19.0944233445558
129	349.17	183.2106	16	5	128	6.4	9.19200000000046	20.3379999999999	22.3187613455586	17.4420738877798	22.6046789085826	20.7234633280595	19.5470282123094
130	348.9179	183.3083	16	5	129	6.45	-5.04200000000083	1.95400000000006	5.4073912379269	16.540265219709	21.6465040941619	20.7812110306319	20.2115965128457
131	348.1762	184.186	16	5	130	6.5	-14.8339999999996	17.5540000000001	22.9823948273454	22.9830285097539	18.8312784536492	20.8149810607188	20.7120759338111
132	347.6164	182.9926	16	5	131	6.55	-11.1959999999999	-23.8679999999999	26.3634565260323	22.0131537885823	17.4189463276832	21.0180465569775	21.1475421806884
133	346.3695	184.4158	16	5	132	6.6	-24.9379999999996	28.4639999999996	37.8431386119064	22.9266724833506	21.8573460341132	21.9235519408226	21.6183548145539
134	346.8289	185.1587	16	5	133	6.65	9.18799999999919	14.8580000000004	17.4693877397005	20.2204830195187	20.8367043937822	22.2701160862464	23.2367603170539
135	347.3235	185.0945	16	5	134	6.7	9.89200000000096	-1.28399999999999	9.97498471176869	18.2976274356574	22.6590838197029	21.9912421391617	24.7930625031815
136	347.6859	185.3978	16	5	135	6.75	7.24799999999959	6.06599999999958	9.45144750818566	20.7316635584725	21.308956756463	20.2822953153641	26.4536582982247
137	347.0548	184.8473	16	5	136	6.8	-12.6220000000001	-11.01	16.7491786067258	19.6602549989821	20.7740111133773	19.2347506078857	27.573272973198
138	344.5547	184.9005	16	5	137	6.85	-50.0019999999995	1.06400000000008	50.0133192259817	22.3914951560552	21.4618642347578	20.2016217699334	28.2471528034574
139	344.2831	185.4418	16	5	138	6.9	-5.4320000000007	10.8260000000001	12.1123449422484	22.3974304934073	21.9355532639102	20.475358060194	28.0469523389166
140	345.4625	185.5132	16	5	139	6.95	23.5879999999997	1.42800000000022	23.6311854971347	23.2503947910971	22.3359801841616	21.9921898327868	28.3640252555881
141	345.0648	185.7712	16	5	140	7	-7.95399999999972	5.15999999999963	9.48112419494607	22.1920649110431	21.733312177079	23.3096745692393	30.2966117841726
142	345.3589	186.7799	16	5	141	7.05	5.88200000000029	20.1740000000001	21.0140000951748	24.2108515288383	21.0505548880883	23.3272194451487	31.9026286986418
143	343.3516	187.7652	16	5	142	7.1	-40.1459999999997	19.7059999999999	44.7216698257117	22.2804652122679	18.5458975057537	23.9302271123305	32.2737966411351
144	342.2836	187.4616	16	5	143	7.15	-21.3600000000008	-6.07199999999978	22.2062780312242	21.0691938607507	20.1140117266058	26.4693034451857	33.6731368441276
145	341.6325	187.2074	16	5	144	7.2	-13.0219999999997	-5.08399999999995	13.9792539142828	18.8507149850795	21.3252958458707	30.0955327271171	33.5813284225041
146	341.4792	187.2837	16	5	145	7.25	-3.06600000000003	1.52600000000007	3.42476743735986	14.8997301004642	25.3103923820155	33.1051698600516	33.9855462399028
147	341.9741	187.3179	16	5	146	7.3	9.89800000000059	0.683999999999969	9.92160571681881	16.0171719243733	25.8804277769202	35.4246832720079	33.5011136703432
148	340.7556	187.5892	16	5	147	7.35	-24.3700000000001	5.42599999999993	24.9667454026352	20.3701264794735	26.3985899899031	34.8330019884891	34.3742061683563
149	339.3965	187.8791	16	5	148	7.4	-27.1820000000002	5.79799999999977	27.7934871507699	29.5515909032803	31.0030536264613	35.3704413497736	34.0015535735456
150	337.7155	188.486	16	5	149	7.45	-33.6199999999997	12.1379999999999	35.7440266897838	32.9101405687609	37.8550852700726	35.9468394805443	34.9455548863737
151	335.4036	189.3458	16	5	150	7.5	-46.2380000000007	17.1960000000001	49.3320895563939	37.8974498793421	44.4770275430243	39.7782425076264	34.7501890359488
152	336.6809	188.9551	16	5	151	7.55	25.5460000000005	-7.81400000000019	26.7143540442218	45.9889353285492	49.7988116559274	42.7872108403061	34.8319856921821
153	334.1883	189.0682	16	5	152	7.6	-49.8519999999996	2.26200000000006	49.903291955541	55.3400440606718	51.1201064712245	42.6240413414476	33.9968624994045
154	332.4685	192.0157	16	5	153	7.65	-34.3960000000004	58.9500000000004	68.2509143968055	59.4024641827682	50.6268709729415	45.0761576020088	34.3839017509357
155	328.6189	193.4976	16	5	154	7.7	-76.9920000000002	29.6379999999999	82.4995703503965	66.687482743094	50.5683831152178	45.1714147058465	34.4833300717759
156	325.1948	194.1311	16	5	155	7.75	-68.4820000000002	12.67	69.6441901668763	64.3427630631069	54.2460926332373	47.6887971644415	37.9757939175946
157	322.1599	195.0005	16	5	156	7.8	-60.6979999999999	17.3879999999997	63.1394468458504	55.2648066173338	59.693993903692	47.7674767328006	41.9245577726663
158	323.5404	196.319	16	5	157	7.85	27.6099999999997	26.37	38.179693555606	45.7967221697639	58.849492692992	48.5467905667792	45.0632817540652
159	323.68	197.4535	16	5	158	7.9	2.7920000000006	22.6900000000001	22.8611321679397	49.0897210837064	59.1492615775564	47.5277490868973	49.1664281532595
160	322.57	198.8167	16	5	159	7.95	-22.2000000000003	27.2640000000001	35.159148112547	52.70050506429	52.4877441416203	47.8989199399606	51.4460581904246
161	319.57	201.9049	16	5	160	8	-60	61.764	86.1091847365889	53.3562223228771	50.9005667858588	46.1907035026584	53.6680398588133
162	318.721	205.8748	16	5	161	8.05	-16.9799999999998	79.3979999999999	81.1933667487682	63.0337165377791	45.7361418096737	46.3367519392155	55.3504550726651
163	319.9489	207.5449	16	5	162	8.1	24.5579999999995	33.4020000000004	41.4582798485417	59.1787661134767	45.9734746623339	44.0634978864786	55.187049103117
164	320.171	211.1004	16	5	163	8.15	4.44200000000023	71.1099999999999	71.2486032424495	52.7114124880112	44.4286272008531	42.2985000566858	56.7007530279151
165	319.5232	211.5599	16	5	164	8.2	-12.9560000000004	9.18999999999983	15.8843959910349	38.7717785550575	45.2294567647033	38.8711274164348	57.7231464019259
166	318.7266	214.1278	16	5	165	8.25	-15.9319999999991	51.3580000000002	53.7724166092616	38.5907270017906	38.1353143720795	42.8464179751375	59.1121928467367
167	319.1671	214.497	16	5	166	8.3	8.80999999999972	7.38400000000013	11.4951970839998	25.8235378639271	32.9795099747391	48.4244322733248	62.02641758559
168	318.7301	216.477	16	5	167	8.35	-8.74000000000024	39.5999999999998	40.5530220822072	31.2801474159299	29.2775030799651	55.2935615196413	63.1289347760292
169	318.4978	216.1882	16	5	168	8.4	-4.64600000000019	-5.77600000000018	7.41265755313193	23.5592162561477	25.4477385358151	62.9624149567452	64.312513730602
170	318.2775	218.3353	16	5	169	8.45	-4.40600000000018	42.9419999999999	43.1674437510491	27.1872413944206	25.2545106912493	66.9452769003049	64.5631120888771
171	318.2984	219.0934	16	5	170	8.5	0.418000000000802	15.1620000000003	15.1677608103506	19.9642791581396	34.7922691644162	67.5578372100003	65.5925725971416
172	318.2449	217.6126	16	5	171	8.55	-1.07000000000085	-29.6160000000003	29.6353227753642	25.0719392077032	51.1127227369759	67.9136993050241	66.1181404436174
173	318.0247	217.6401	16	5	172	8.6	-4.40399999999954	0.550000000000068	4.43821090080181	19.2288739665686	64.6136483769488	67.7500568647865	64.917282148196
174	316.7713	216.5708	16	5	173	8.65	-25.068	-21.386	32.9509578009502	46.0253220726847	81.4962027126374	68.3253484538213	64.0295458253346
175	316.5413	215.9122	16	5	174	8.7	-4.60000000000036	-13.1719999999996	13.9521175453761	75.0382040795311	88.6610970359066	70.2748780980053	62.9547354820123
176	309.1476	216.8856	16	5	175	8.75	-147.873999999999	19.468	149.150001340931	109.263017595758	96.9803600479211	70.5355885290318	61.806001236897
177	300.46546473552	217.845036740298	16	5	176	8.8	-173.6427052896	19.1887348059601	174.699732809596	137.920466217572	102.847888635309	76.2853584383794	60.8094979112883
178	291.7693	219.0417	16	5	177	8.85	-173.923294710401	23.9332651940396	175.562278481937	158.093320105245	106.222610649608	77.7110789852792	61.0768101936449
179	283.0672	220.4285	16	5	178	8.9	-174.041999999999	27.7360000000004	176.238200910018	147.935398023157	111.202958371827	81.0972783743068	60.7282392452345
180	277.3918	219.5643	16	5	179	8.95	-113.508	-17.2840000000002	114.816386983741	130.657573191087	115.295245504761	81.2273042377936	60.2238773633192
181	272.5717	218.5878	16	5	180	9	-96.4019999999994	-19.5300000000003	98.3603909304954	103.182203703458	106.278907893647	84.9944416916247	58.3228943089326
182	268.1879	219.1162	16	5	181	9.05	-87.6760000000002	10.5680000000001	88.3106086492446	84.4854505260832	101.457994139783	85.8995289480193	56.9714611738948
183	266.6394	220.2331	16	5	182	9.1	-30.9699999999998	22.3380000000003	38.1854310437895	72.497170904278	90.8085095936095	85.7710664099135	56.4105919193232
184	262.9542	218.3516	16	5	183	9.15	-73.7040000000002	-37.6300000000003	82.7544350231457	64.6224177641374	80.6983540359762	85.7605915939833	55.1002007039484
185	260.6343	219.8166	16	5	184	9.2	-46.3980000000004	29.3000000000001	54.8749888747145	72.258415088479	73.7935114396805	87.0383435475897	55.8677865090672
186	257.6878	219.9458	16	5	185	9.25	-58.9300000000003	2.58399999999995	58.9866252297928	78.4348154837614	73.0085233353284	80.7655844986564	54.8587710162547
187	251.3795	220.3986	16	5	186	9.3	-126.165999999999	9.05599999999993	126.490595270952	76.9112575458692	68.9511692607294	73.1945635492518	54.8471776959724
188	248.0305	221.2412	16	5	187	9.35	-66.9800000000004	16.8520000000001	69.0674330202017	75.0898519750831	65.3195221702191	66.8600588676485	54.4399529022418
189	244.4343	220.1544	16	5	188	9.4	-71.9239999999996	-21.7359999999996	75.1366453336848	81.3946289065193	60.3182248161392	58.4940635337237	54.5125965233065
190	242.2201	219.5764	16	5	189	9.45	-44.2840000000001	-11.5600000000001	45.7679610207841	65.6439234329799	58.7814415904182	53.5024778263334	53.9540056753787
191	237.7607	218.8056	16	5	190	9.5	-89.1879999999998	-15.4160000000002	90.5105098869737	52.2042288566769	55.2522611036654	49.087951407865	54.4737430763085
192	235.948	217.2528	16	5	191	9.55	-36.2540000000001	-31.0559999999998	47.7370679032552	43.7251920864092	44.9311329587205	46.0292230427656	54.4133598820162
193	235.9742	217.3425	16	5	192	9.6	0.523999999999774	1.79399999999987	1.86896013868656	42.4730312057533	42.9116081416875	45.0711269738598	54.5760601959548
194	235.9443	218.9793	16	5	193	9.65	-0.597999999999956	32.7359999999999	32.7414614823467	29.1098933008115	36.2897730314712	41.8750529540756	54.5595730230882
195	234.0459	218.4333	16	5	194	9.7	-37.9680000000002	-10.9199999999998	39.5071566175043	24.2183424844611	33.2114442129863	41.4606949201291	54.5436310539291
196	234.3961	219.5651	16	5	195	9.75	7.00400000000002	22.636	23.6948203622648	33.6189874266981	25.1673794804017	39.1819535034776	55.643921190305
197	235.3523	220.2288	16	5	196	9.8	19.1240000000005	13.2740000000001	23.279313821503	28.8543539765332	23.1072768248018	33.4089969535653	58.0039147851911
198	234.4961	217.9401	16	5	197	9.85	-17.124	-45.7740000000001	48.8721848498715	23.9498572202192	24.8227317775005	31.1688268192045	61.1003450890168
199	234.1329	218.1988	16	5	198	9.9	-7.26400000000012	5.17400000000009	8.91829423152223	21.2248656599918	23.431881092012	27.9279146723062	61.1393299278876
200	233.6528	218.774	16	5	199	9.95	-9.60199999999986	11.5039999999999	14.9846728359346	21.9962111651424	24.1399482498401	26.6807071129639	59.7501349254467
201	233.241	219.0637	16	5	200	10	-8.23599999999999	5.79400000000021	10.0698625611277	16.026476128303	23.1116459032898	23.9530444609923	58.7769628270067
202	234.5526	219.411	16	5	201	10.05	26.232	6.9459999999998	27.1360413472562	18.0094082074908	21.8868609484102	22.9271908160132	59.2781811823864
203	234.196	220.2928	16	5	202	10.1	-7.13200000000029	17.636	19.0235096656743	24.3300392794609	19.4260454967215	23.3810539819961	60.4944381270405
204	235.1346	220.3685	16	5	203	10.15	18.7720000000002	1.51400000000024	18.8329546274611	24.9984261465877	19.5660563131413	23.3585544521931	59.447072833929
205	234.5643	218.11	16	5	204	10.2	-11.4060000000001	-45.17	46.5878281957852	21.7775107316779	20.1499700129416	22.0489185602684	58.9564558297579
206	234.6286	218.7775	16	5	205	10.25	1.28600000000006	13.3499999999998	13.411796896762	22.8256148651399	22.7387094415829	30.5222578819536	60.9989013164644
207	234.5437	218.2325	16	5	206	10.3	-1.69800000000009	-10.9000000000003	11.0314642727068	21.1227044187917	22.7471048072246	42.8132660211305	59.921885490559
208	235.0853	219.3181	16	5	207	10.35	10.8319999999998	21.712	24.2640303329846	15.9699007464223	21.9393761864916	55.3406313103851	72.5015259093352
209	235.3499	219.761	16	5	208	10.4	5.29200000000003	8.85800000000017	10.3184023957202	20.478992736578	23.2852278123743	63.7845963220515	79.9280885689263
210	234.6957	220.571	16	5	209	10.45	-13.0840000000001	16.2	20.8238098339378	23.7166988827713	19.9578888706967	65.9977920245599	94.834456203813
211	235.8119	219.1616	16	5	210	10.5	22.3240000000004	-28.1880000000001	35.9572568475409	21.0531375078432	37.9328698606174	68.4659742461484	110.446401747661
212	234.5475	219.6652	16	5	211	10.55	-25.2879999999999	10.0720000000001	27.2199950036733	25.4477512059569	63.7396710938508	72.5271393220072	110.431935652687
213	234.7101	219.1426	16	5	212	10.6	3.25199999999995	-10.4520000000002	10.9462234583442	23.9458769949712	91.2552171240488	75.9177492802211	115.590802529466
214	235.0318	220.7248	16	5	213	10.65	6.43399999999986	31.644	32.2914708862882	55.3867469846567	108.003136330962	77.0190927137824	122.66578946843
215	235.2635	221.3489	16	5	214	10.7	4.63399999999979	12.482	13.3144387790097	103.76264330493	111.845614036178	76.4522167393866	129.883982175252
216	240.5628	229.4233	16	5	215	10.75	105.986	161.488000000001	193.161606795968	161.457296740254	114.193239050714	82.8158491294512	136.020806807748
217	253.611095033601	232.706334798608	16	5	216	10.8	260.96590067202	65.6606959721597	269.099476605041	190.558521455967	122.30717383679	86.4347740275527	139.881429361354
218	268.527147855666	231.425145257743	16	5	217	10.85	298.3210564413	-25.6237908173	299.419490634965	199.745351077385	129.896122373951	113.834224999466	141.850784255079
219	277.4012	230.8949	16	5	218	10.9	177.481042886681	-10.6049051548598	177.79759446485	172.999731116771	130.752957615191	131.928262465546	143.865940123081
220	277.2411	233.853	16	5	219	10.95	-3.202	59.162	59.2485868861022	140.85170436865	132.946544608076	162.988205294662	146.238547094486
221	280.138079800725	234.515089433444	16	5	220	11	57.9395960144996	13.2417886688796	59.4335069928965	98.3349480076468	127.698828398285	196.93975903433	148.721980777718
222	284.7528	231.6763	16	5	221	11.05	92.2944039854997	-56.7757886688798	108.359342864434	70.9473937744144	109.129876961255	197.936680489361	149.732066451861
223	287.1027	228.0254	16	5	222	11.1	46.998000000001	-73.0180000000001	86.8357088299515	66.1477381387676	136.413232874883	207.800551076936	150.147811483374
224	288.7486	229.2357	16	5	223	11.15	32.9179999999997	24.2060000000004	40.8598232986879	82.3979256797992	155.853388600131	221.973024484668	152.247487523348
225	286.9941	229.0678	16	5	224	11.2	-35.0900000000001	-3.35800000000006	35.2503087078682	77.4080495538596	214.130796553146	237.719045790236	152.274407161171
226	286.3804	236.0752	16	5	225	11.25	-12.2739999999999	140.148	140.684444698054	174.49151774212	279.686279017947	241.519355733542	153.141890433183
227	283.1989	238.7717	16	5	226	11.3	-63.6300000000006	53.9300000000003	83.4099622347361	240.759383425848	273.566187141932	236.949592701577	153.439067385416
228	263.409955997694	259.437652136421	16	5	227	11.35	-395.77888004612	413.319042728419	572.253049771251	362.113854967525	285.704979779921	228.360937199774	153.008979523221
229	255.8285	276.4333	16	5	228	11.4	-151.62911995388	339.91295727158	372.199151717329	476.974632356095	313.193091354144	223.94728392411	154.093756742173
230	285.959105871191	265.359486279536	16	5	229	11.45	602.61211742382	-221.47627440928	642.022666416253	469.724324730005	342.491546972395	226.479302164412	154.484128776198
231	317.9816	249.4667	16	5	230	11.5	640.44988257618	-317.85572559072	714.988331640906	396.918441817723	355.339883068798	228.977987309287	155.458267524544
232	320.3395	249.4767	16	5	231	11.55	47.1579999999994	0.199999999999818	47.1584241042886	385.626799282441	364.769308441899	226.936993581714	156.680022144124
233	327.0273	241.4976	16	5	232	11.6	133.756000000001	-159.582	208.223635209839	322.869238977265	320.308641524664	224.377873686526	157.169501835647
234	341.263393806109	234.673782548619	16	5	233	11.65	284.721876122179	-136.47634902762	315.740939040921	233.705133781502	292.041179248088	227.475882332913	157.404606055253
235	357.210299453612	230.795443136752	16	5	234	11.7	318.93811295006	-77.5667882373398	328.234864890373	259.814292153793	238.827807775678	228.096597582955	159.264326304569
236	369.9737	226.5265	16	5	235	11.75	255.268010927761	-85.37886273504	269.167805662089	243.698841231606	178.269695600627	223.467931736915	156.543904494696
237	377.332	221.5463	16	5	236	11.8	147.166	-99.6039999999999	177.704215965744	198.455559213735	180.307800021496	220.443360743279	151.533815772331
238	383.7136	221.6421	16	5	237	11.85	127.632	1.91599999999994	127.646380598903	154.786376574091	163.050767593131	192.183734046976	145.986532372154
239	384.1631	217.1885	16	5	238	11.9	8.99000000000001	-89.0719999999999	89.5245289515671	122.834257419751	141.758673311681	176.259251018799	145.032107395904
240	383.9396	211.6986	16	5	239	11.95	-4.47000000000003	-109.798	109.888951692152	100.801307889198	113.701648193514	145.980052257733	151.013358136949
241	384.7859	206.2941	16	5	240	12	16.9260000000008	-108.09	109.407209890391	82.402693954657	91.5959804050313	113.976776014757	158.740990488284
242	387.9083	205.0078	16	5	241	12.05	62.4479999999994	-25.7259999999997	67.5394683129791	85.0617874096265	76.1174130446595	115.423363798887	165.465491288589
243	389.2552	203.84	16	5	242	12.1	26.9380000000001	-23.356	35.653310926196	72.616919812937	64.058826569287	106.538452594358	175.86846537151
244	393.7593	201.3615	16	5	243	12.15	90.0819999999999	-49.5699999999999	102.819996226415	60.3577033903112	60.4773227895102	92.8361876258394	189.451828185241
245	394.3884	199.0628	16	5	244	12.2	12.5819999999999	-45.9739999999999	47.6646137087042	51.4335182001207	53.1322967397888	80.8096068189024	202.638444223416
246	395.4519	196.9051	16	5	245	12.25	21.2700000000007	-43.1540000000001	48.1111277772621	45.714959183917	49.6838564288878	71.5684532558503	216.806393406576
247	396.3183	196.1551	16	5	246	12.3	17.328	-15	22.9185423620264	35.8928581693938	50.5389275762781	66.1180388430858	243.324823827627
248	396.1494	195.8451	16	5	247	12.35	-3.37800000000016	-6.20000000000005	7.06051584517743	33.6476736666406	50.0261375955847	63.6121275445332	258.997871167644
249	398.3206	197.4255	16	5	248	12.4	43.424	31.6079999999999	53.7094911537988	39.0100094674644	43.9137019399979	66.1169308676978	269.338483720614
250	396.6011	198.0278	16	5	249	12.45	-34.3900000000008	12.0460000000003	36.4386911949381	49.6443369524354	47.9175654442908	75.5474141094862	264.962786651572
251	399.5273	195.6888	16	5	250	12.5	58.524000000001	-46.7800000000005	74.9228067813811	54.3373160072524	51.5409261066692	88.5039936672809	257.068305119508
252	403.3197	195.3855	16	5	251	12.55	75.8479999999997	-6.06599999999958	76.0901797868815	51.9345457106021	56.118664641512	103.993988995463	266.420854414222
253	404.3787	194.2864	16	5	252	12.6	21.1799999999994	-21.9820000000004	30.5254111192625	62.1874572219411	63.1654285197794	127.359057056493	270.53794473856
254	402.784722483844	195.630108151657	16	5	253	12.65	-31.8795503231195	26.8741630331402	41.6956396705472	64.0718427458741	71.7565389458855	151.42777403757	267.73564293256
255	399.634868244555	198.681020781545	16	5	254	12.7	-62.9970847857805	61.0182525977598	87.7032487516331	62.5929923305887	97.9625314791836	177.180290863878	260.704267053162
256	396.1257	201.02	16	5	255	12.75	-70.1833648910997	46.7795843691005	84.3447344010463	71.9935410323064	127.324130905674	210.144855076237	255.901236983716
257	392.8571	202.0755	16	5	256	12.8	-65.3719999999998	21.1099999999999	68.6959277104544	91.578532181169	157.449050414648	266.206286911975	252.659665041642
258	389.447	203.9188	16	5	257	12.85	-68.202	36.866	77.5281546278512	133.737605736426	204.691976517402	325.812008288312	255.180205859798
259	391.0355	197.1209	16	5	258	12.9	31.7700000000002	-135.958	139.62059541486	190.576419065474	258.941846135142	362.41771642243	262.442852025053
260	403.384205863379	188.738595801723	16	5	259	12.95	246.97411726758	-167.64608396554	298.498616527918	252.305108498708	306.443016283465	383.94552104541	269.925044975169
261	421.625213375058	186.127510845148	16	5	260	13	364.82015023358	-52.2216991314997	368.538801046285	337.390412002497	368.748784045805	400.159834224259	275.083782956247
262	438.1083	195.3074	16	5	261	13.05	329.661732498839	183.59778309704	377.339374876627	426.305160089115	476.293909182438	417.418345029558	277.802429467704
263	446.03976371986	219.171607274625	16	5	262	13.1	158.6292743972	477.2841454925	502.954672146793	479.148426830504	588.458588056845	434.537436882761	282.114715834389
264	442.051984583065	248.107833231861	16	5	263	13.15	-79.7555827358997	578.72451914472	584.194335847953	546.921149026136	653.078893898974	442.635098239281	283.54014514388
265	423.633863154738	269.377367573166	16	5	264	13.2	-368.362428566541	425.3906868261	562.71495023486	700.282709866168	669.928510611637	440.598927287423	286.926319208998
266	388.2743	270.2415	16	5	265	13.25	-707.19126309476	17.2826485366795	707.402412024446	839.526764111194	672.995537542843	440.234020711582	289.440897504399
267	337.0197518375	244.83179297431	16	5	266	13.3	-1025.09096325	-508.1941405138	1144.14717907679	879.852627708832	677.387639644468	439.201291240198	294.149438553886
268	285.1469	214.7609	16	5	267	13.35	-1037.45703675	-601.4178594862	1199.17494337192	860.708594392771	664.382897248121	446.748284175064	298.853837276758
269	247.756362015308	202.688422767208	16	5	268	13.4	-747.81075969384	-241.44954465584	785.823653836146	799.069926059551	626.32835034342	458.768773182408	303.429363397938
270	225.014275577301	207.980664669051	16	5	269	13.45	-454.84172876014	105.84483803686	466.994783654553	654.492569422767	574.75483829138	464.302675840852	309.243396704278
271	213.353158421372	224.180604524391	16	5	270	13.5	-233.22234311858	323.9987971068	399.209070358345	489.239030385048	511.719257377359	461.663572245213	314.063210819622
272	209.205528282916	244.831221152088	16	5	271	13.55	-82.9526027691202	413.01233255394	421.260395892871	372.804072978007	402.108673297957	451.610869939946	317.762470192578
273	209.003902897328	263.475493371004	16	5	272	13.6	-4.03250771175976	372.88544437832	372.907248183329	288.80108218999	305.037980293282	436.870374612284	319.110288827523
274	209.1808	273.6564	16	5	273	13.65	3.53794205344002	203.61813257992	203.648866800941	224.368588695167	264.458652465843	415.652516250189	319.496851514645
275	206.8458	273.4004	16	5	274	13.7	-46.7000000000002	-5.12000000000057	46.9798297144639	149.724777173147	258.676841070068	396.672347554119	319.086241827164
276	203.0083	273.7381	16	5	275	13.75	-76.7500000000001	6.75399999999968	77.0466028842285	120.836930201516	250.331606947582	368.736939932562	318.058805844503
277	200.7218	274.4742	16	5	276	13.8	-45.7299999999998	14.7220000000004	48.0413382827747	156.113231953679	225.834100235424	322.092590195797	317.368403909038
278	193.339739965596	283.191956157999	16	5	277	13.85	-147.64120068808	174.35512315998	228.468013325169	228.552599950145	209.357851976447	271.895666265203	316.738784010842
279	181.637412309298	298.162368420147	16	5	278	13.9	-234.04655312596	299.40824524296	380.030375561758	276.294625199998	204.976682156958	244.441010373446	315.202267017895
280	169.095378498352	314.325946472221	16	5	279	13.95	-250.84067621892	323.27156104148	409.176669696795	301.9434232977	218.589856816858	234.541272363145	308.336465795092
281	159.1942	326.6232	16	5	280	14	-198.02356996704	245.94507055558	315.75672913349	297.878773751379	225.754622487765	227.966587414986	299.705665425259
282	152.5556	332.4215	16	5	281	14.05	-132.772	115.966	176.285328771285	253.840132360238	242.076507093637	218.106595355598	290.725093878868
283	143.4026	337.3746	16	5	282	14.1	-183.06	99.0620000000001	208.144765593565	208.627113683571	238.753352237124	203.683140772284	278.293838182848
284	137.6892	342.9627	16	5	283	14.15	-114.268	111.762	159.837168606054	175.214619775533	224.423368281049	196.358604790008	264.149030940353
285	129.4644	346.9848	16	5	284	14.2	-164.496	80.4420000000005	183.11157631346	182.209590889574	210.405703656223	197.573556366905	250.841246033318
286	123.4009	351.287	16	5	285	14.25	-121.27	86.0439999999994	148.694259593301	179.62793072287	205.60156788239	195.883590977424	233.829567236555
287	113.9255	355.9554	16	5	286	14.3	-189.508	93.3680000000004	211.260184341489	195.006604201861	210.379090475772	195.535516577877	205.360676364866
288	104.7698	359.3416	16	5	287	14.35	-183.114	67.7240000000006	195.236464760044	212.184293628875	198.008429568122	186.72928384662	175.931400628251
289	93.4486340402799	362.79624441018	16	5	288	14.4	-226.423319194402	69.0928882035996	236.730536001009	235.988515989247	187.740527423058	171.635760853382	156.951686539824
290	80.2386903224548	365.326050432422	16	5	289	14.45	-264.198874356502	50.5961204448397	269.000023448533	238.54859006197	176.557255916953	152.370255749333	150.719176598033
291	66.85525	365.0764	16	5	290	14.5	-267.668806449096	-4.99300864844031	267.715371395157	216.388928413374	166.012559467083	137.747758605305	147.694812301716
292	56.01212	362.2596	16	5	291	14.55	-216.8626	-56.336	224.060554705106	180.474450644255	148.994526062118	129.83931781779	140.902651669912
293	51.80092	361.9591	16	5	292	14.6	-84.2240000000001	-6.00999999999999	84.4381565170629	140.93021820503	134.705215456117	119.717301753411	133.143740109242
294	49.44308	360.3441	16	5	293	14.65	-47.1567999999999	-32.299999999999	57.1581471554137	96.0366029449196	118.848153425714	112.645545630518	128.600967640695
295	46.10352	359.0995	16	5	294	14.7	-66.7912	-24.892000000001	71.2788612524081	59.4404620622662	94.334807842442	105.010144512517	127.908885380361
296	45.23917	357.1174	16	5	295	14.75	-17.287	-39.6420000000001	43.2472950946068	53.0215024988596	69.8939493282198	98.9221945405486	126.632539720169
297	44.23787	355.324	16	5	296	14.8	-20.026	-35.8679999999993	41.0798502918395	57.2218562071741	49.299545159809	88.6287625339352	125.657523256985
298	46.81627	355.7728	16	5	297	14.85	51.568	8.97600000000011	52.34335870003	47.7393974798543	41.4261739387005	79.9671349912982	120.359559854919
299	44.51339	352.6154	16	5	298	14.9	-46.0576	-63.1479999999999	78.1599156969862	43.75129571152	37.5505638379778	69.4623627062015	110.99961486331
300	45.62851	353.0403	16	5	299	14.95	22.3023999999999	8.49799999999959	23.8665676158092	39.1586282573518	33.4630331080814	66.8970808329202	105.343231261487
301	46.63707	353.6241	16	5	300	15	20.1712000000001	11.6759999999999	23.306786252935	29.8308453785413	31.831829614014	67.4230371884463	102.529458108461
302	46.00856	352.9718	16	5	301	15.05	-12.5702	-13.0460000000005	18.1165130209986	17.8792714687815	28.2629990057522	63.6987079842256	102.892284042976
303	45.72345	352.9798	16	5	302	15.1	-5.70220000000006	0.160000000000764	5.70444430597766	19.1866687363085	25.2290545264796	62.6043394461993	100.449655554407
304	45.47314	352.0944	16	5	303	15.15	-5.00619999999998	-17.7080000000001	18.402046148187	19.9123635165079	20.0765719866887	60.8433304913812	99.6593361948216
305	46.96729	352.3745	16	5	304	15.2	29.883	5.60200000000009	30.4035539534443	17.3673697541527	39.4593538233984	58.2442143938173	99.0648064278948
306	48.30296	352.202	16	5	305	15.25	26.7134	-3.45000000000027	26.9352601539321	20.6272636744178	64.9521250486728	57.3814884629145	96.6913502048325
307	48.37978	352.4604	16	5	306	15.3	1.53639999999996	5.16799999999989	5.39154420922232	22.2738725045959	78.0978708086423	55.7795299360934	108.565335667222
308	47.85987	351.4908	16	5	307	15.35	-10.3981999999999	-19.3920000000003	22.0039139073032	59.7320389104883	83.7825049536981	53.9898358632168	122.931912368067
309	47.48396	350.2132	16	5	308	15.4	-7.51819999999995	-25.5520000000001	26.6350902990774	109.991886580838	84.1360971447846	50.3634688732377	118.702950444519
310	38.1550767042965	344.60525468319	16	5	309	15.45	-186.57766591407	-112.158906336199	217.694385982906	138.828371863132	83.0253956795531	58.3162067736415	121.375377151346
311	25.38997	339.0746	16	5	310	15.5	-255.30213408593	-110.613093663801	278.234498505679	146.937746232978	82.9311473118151	67.3111576116169	124.242700223693
312	18.08656	337.4649	16	5	311	15.55	-146.0682	-32.1939999999995	149.573970620693	145.998321784973	83.2960608664345	75.9452502681623	126.327729739219
313	17.95569	334.3401	16	5	312	15.6	-2.61739999999996	-62.4959999999999	62.5507857565353	106.318752448618	82.7506171999541	81.1820093554033	130.2056677662
314	18.62827	333.4736	16	5	313	15.65	13.4516	-17.3300000000006	21.9379680590528	55.8704080427925	80.6503657597867	86.6731267591254	133.246140921612
315	19.52442	333.8311	16	5	314	15.7	17.923	7.15000000000032	19.2965393011287	27.7637498697371	77.1730597238847	93.1194683432726	134.597232858636
316	20.1701	334.959	16	5	315	15.75	12.9136	22.5580000000002	25.9927764765523	18.5634881669298	69.670190174561	94.4605058691164	135.509478859262
317	19.88391	335.3089	16	5	316	15.8	-5.72380000000003	6.99799999999982	9.0406797554165	15.3024097345999	73.7926297276824	128.501908800509	135.584523725457
318	19.68536	336.1122	16	5	317	15.85	-3.97100000000002	16.0659999999996	16.5494772424988	48.0273669991514	78.5815137571086	165.896689744836	134.971438647824
319	19.53495	336.3503	16	5	318	15.9	-3.00820000000002	4.76200000000063	5.63257589740308	83.4699723063296	89.2101563734661	167.943538182837	133.969573559303
320	21.94105	327.5264	16	5	319	15.95	48.122	-176.478	182.921325623886	119.821509585628	103.213541006992	175.853673469772	134.71001329443
321	17.8322866531777	318.233953621105	16	5	320	16	-82.175266936446	-185.8489275779	203.205803012443	138.599539347287	105.989864426418	181.062363258939	135.743554126396
322	11.65485	310.9642	16	5	321	16.05	-123.548733063554	-145.3950724221	190.798366151907	163.117903012332	173.707756734583	188.956751494211	137.035256590083
323	10.90769	305.493	16	5	322	16.1	-14.9432	-109.424	110.439626050798	158.399715014833	249.042762289717	197.8069960862	138.603333213466
324	15.08607	300.6304	16	5	323	16.15	83.5676	-97.2519999999997	128.224394222628	128.509756546506	255.236710605888	205.648951351843	139.654613676123
325	14.13131	292.7213	16	5	324	16.2	-19.0952	-158.182	159.330385636388	227.594003883539	274.53428721566	210.950251323454	140.043472785603
326	11.6119	293.6577	16	5	325	16.25	-50.3882	18.7279999999998	53.7560106708077	359.485985232147	292.454536343317	213.637469255609	140.016174438294
327	44.8174733912592	302.296754002168	16	5	326	16.3	664.111467825184	172.78108004336	686.219602837073	347.355518199443	304.12087326074	215.389517514821	140.039250338574
328	82.52253	310.0551	16	5	327	16.35	754.101132174816	155.16691995664	769.899532793838	390.668859416488	317.032478415292	215.953041432432	140.056837558535
329	85.9006816509591	310.110320800809	16	5	328	16.4	67.5630330191819	1.10441601618049	67.5720590591101	456.399316140128	322.08774633022	217.575678245369	140.03585831619
330	67.637	305.6736	16	5	329	16.45	-365.273633019182	-88.7344160161797	375.89709172161	380.647742637942	318.686961639916	211.103819815218	135.50943348257
331	48.9792350808711	301.492922175161	16	5	330	16.5	-373.155298382578	-83.6135564967799	382.408294289011	274.578971598436	321.2850740848	204.175950641175	129.760642837422
332	33.9143906077324	298.429875044517	16	5	331	16.55	-301.296889462774	-61.2609426128802	307.46173532614	296.819974460996	257.071278295059	198.125262912004	127.398368982445
333	22.1142837148468	296.374447111448	16	5	332	16.6	-236.002137857712	-41.1085586613808	239.555677596309	246.705063863345	182.863320575146	196.024657071528	127.231235554911
334	13.2507315364772	295.216626879339	16	5	333	16.65	-177.271043567392	-23.1564046421795	178.777073371908	186.170832029471	179.91464588485	192.636100593121	127.940176898082
335	6.99555120688665	294.84640285157	16	5	334	16.7	-125.103606591811	-7.40448055537968	125.322538733356	133.494813952175	147.673352414776	186.967477227933	128.415061324844
336	3.02055986033795	295.153763531525	16	5	335	16.75	-79.499826930974	6.14721359909936	79.7371351196403	91.1476695518562	115.897364939034	185.571843007472	128.268285417988
337	0.997574631094082	296.028697422586	16	5	336	16.8	-40.4597045848774	17.4986778212201	44.0816449396618	63.0093173087045	92.1296525632675	151.576591876639	128.08232612179
338	0.598412653417995	297.361193028135	16	5	337	16.85	-7.98323955352174	26.6499121109803	27.8199555947145	48.6416409662076	75.016835727765	114.216985372233	128.189739826157
339	1.49489106157257	299.041238851555	16	5	338	16.9	17.9295681630915	33.6009164684003	38.0853121561497	45.6238978485971	63.1844548560227	112.128178449542	128.850916990314
340	3.35882698982077	300.958823396228	16	5	339	16.95	37.278718564964	38.3516908934598	53.4841570208719	50.76449117436	55.24799281595	95.1651934953673	124.988082946077
341	5.86203757242551	303.003935165537	16	5	340	17	50.0642116520948	40.9022353861792	64.6484195315876	58.8860019036738	49.8586119301447	78.4589224159046	120.89001948205
342	8.67633994364974	305.066562662864	16	5	341	17.05	56.2860474244846	41.2525499465403	69.7846115684764	63.3595924033409	46.0819054582196	65.8399864706792	117.216940048986
343	11.4735512377564	307.036694391591	16	5	342	17.1	55.9442258821332	39.4026345745408	68.4275092412835	61.8543446656925	45.5706501693208	56.655475023622	115.549372747503
344	13.9254885890083	308.804318855101	16	5	343	17.15	49.038747025038	35.3524892701989	60.453264654485	54.0933260116923	44.3417110142342	50.2314024443217	114.655976983807
345	15.7039691316687	310.259424556777	16	5	344	17.2	35.569610853208	29.1021140335204	45.9579183326299	41.3993197420793	42.6570345759583	45.8798713262335	114.540934772938
346	16.4808100000001	311.292	16	5	345	17.25	15.536817366628	20.6515088644596	25.8433262615865	32.2552984349679	41.0204798927753	42.8991015803677	115.464637489114
347	16.47653	311.6077	16	5	346	17.3	-0.0856000000020174	6.31400000000099	6.31458022041155	25.3238296251275	39.5503203780909	40.775134728759	102.556949275327
348	17.10374	310.6613	16	5	347	17.35	12.5442	-18.9280000000008	22.7074027057264	23.4597244862242	38.294114319479	40.4264382198817	86.5668088906926
349	16.8769428140509	309.391600493766	16	5	348	17.4	-4.53594371898198	-25.3939901246792	25.7959206052833	27.9476337738583	37.2783500326208	40.1261557352596	86.1961320179592
350	15.564121721198	308.114006220744	16	5	349	17.45	-26.256421857058	-25.5518854604406	36.6373926381132	37.7013210141025	36.5117498365169	38.872346076936	78.2308508223982
351	13.4973087728858	306.866459136646	16	5	350	17.5	-41.336258966244	-24.9509416819603	48.2828726997573	44.33293020399	35.9395912305908	37.6040883229242	69.9968582995889
352	11.0085360205591	305.686901197187	16	5	351	17.55	-49.775455046534	-23.5911587891792	55.0830164216321	49.232870440114	35.4683639992984	36.3086171859672	63.5740684994372
353	8.4298355156625	304.613274358079	16	5	352	17.6	-51.574010097932	-21.4725367821598	55.8654486551643	49.5637751868097	35.2822262704425	35.0740884234778	58.0723752020322
354	6.09323930964067	303.683520575037	16	5	353	17.65	-46.7319241204366	-18.5950756608406	50.2956217859033	43.9315486873232	35.9106004562851	36.6758533744926	54.0314197151138
355	4.33077945393829	302.935581803773	16	5	354	17.7	-35.2491971140476	-14.9587754252798	38.2919163715912	33.2354069844944	35.0876575779137	42.114392317943	52.3527403509972
356	3.474488	302.4074	16	5	355	17.75	-17.1258290787658	-10.5636360754602	20.1217402023251	26.2315223368949	34.1876967530731	45.3574319707555	51.95912613244
357	3.494012	302.3297	16	5	356	17.8	0.390480000000002	-1.55399999999986	1.60230790748831	22.5883304724561	33.0669139938436	53.5373066740156	54.1886454136275
358	3.32600268639739	303.358371380848	16	5	357	17.85	-3.3601862720522	20.5734276169596	20.8460254171668	20.6115399690177	31.8540625274767	58.9166324091518	56.971455033977
359	3.21090300184805	304.958219474287	16	5	358	17.9	-2.30199369098679	31.9969618687799	32.0796624637089	24.443844818823	36.0733567163645	60.2640855863763	56.5034262863486
360	3.80570006637469	306.248082830582	16	5	359	17.95	11.8959412905328	25.7972671259006	28.4079638543996	32.8984210031927	47.7170347993691	61.2965081494291	56.0063644033009
361	5.767381	306.3468	16	5	360	18	39.2336186725062	1.97434338835933	39.2832644513511	37.4766027180584	54.7752727109202	61.5347941832732	54.7757616161118
362	7.700836	305.3103	16	5	361	18.05	38.6691	-20.7299999999998	43.8751888293371	49.5583829602729	71.6062493487327	61.3081505281951	53.9870714086425
363	5.529357	305.5691	16	5	362	18.1	-43.42958	5.17600000000016	43.7369339914951	74.8225296297205	82.5510385478611	59.4892753804425	53.6025637068991
364	10.1519907605349	305.440285627653	16	5	363	18.15	92.452675210698	-2.57628744693989	92.4885636747813	85.1067006030175	84.6175707164676	57.8314369859059	53.4290419329197
365	17.6773496307243	303.64546022691	16	5	364	18.2	150.507177403788	-35.8965080148596	154.728697201638	110.314077694273	87.5053587209446	58.825609375761	53.0523533826244
366	19.13474	299.3508	16	5	365	18.25	29.147807385514	-85.8932045382005	90.7041193178357	127.625474377664	88.8818916134734	61.0191506845123	52.7021162399985
367	13.62173	292.8869	16	5	366	18.3	-110.2602	-129.277999999999	169.912074285613	119.676758472662	89.5493870625466	67.602156098496	53.2258686330509
368	19.29194	289.6791	16	5	367	18.35	113.4042	-64.1560000000004	130.29391740845	100.188187812169	87.1244882334083	73.5164718480723	52.8607349820071
369	19.49526	292.3085	16	5	368	18.4	4.06639999999996	52.5879999999995	52.7449841497744	92.6570826239294	79.5895172554473	72.8806968374375	52.9150857108804
370	20.00317	289.4896	16	5	369	18.45	10.1582000000001	-56.3779999999997	57.2858438991691	68.7846964308206	69.9341839521528	73.1403827296657	52.9281438987568
371	20.37808	292.1154	16	5	370	18.5	7.4982	52.5160000000005	53.0485933766396	46.6235020891529	67.2630286581045	71.9474349092995	52.6471350722143
372	20.4972211282346	294.64009757907	16	5	371	18.55	2.38282256469198	50.4939515813999	50.5501433200694	39.5022760382321	63.5980628482592	71.6655256313179	52.2653317529919
373	21.23266	295.2793	16	5	372	18.6	14.708777435308	12.7840484185992	19.487945700112	39.680180092137	64.4819051482835	72.1310389903204	51.9907667564914
374	22.05205	295.5302	16	5	373	18.65	16.3878	5.01800000000003	17.1388538951705	41.8689746922796	61.1438229584075	70.1822304913467	51.9802002968247
375	20.57103	298.0337	16	5	374	18.7	-29.6204	50.0700000000006	58.1753641686931	58.4114292656979	58.7754067383868	63.9903144473057	52.3625391650252
376	21.4722	301.1038	16	5	375	18.75	18.0234	61.4019999999994	63.9925663773529	82.3403082074141	55.0129782051256	60.0468005092415	53.2460845313921
377	15.25771	303.5074	16	5	376	18.8	-124.2898	48.0720000000008	133.262416187161	82.7853698785828	53.7816642000891	52.9144305920863	54.5873041223017
378	9.192211	306.9139	16	5	377	18.85	-121.30998	68.1299999999999	139.132340408693	77.8706333846367	57.1375897472324	46.8048375548623	55.3874434022419
379	9.876664	307.5987	16	5	378	18.9	13.68906	13.6959999999999	19.364162251014	68.1569817179716	60.7749437272461	45.5660858353846	55.7927171498557
380	11.5563	307.6375	16	5	379	18.95	33.59272	0.775999999999613	33.6016816989626	49.1518991344802	58.0464449424587	44.5597796480845	56.1266109196887
381	11.0911375772603	307.022360083344	16	5	380	19	-9.30324845479401	-12.3027983331201	15.4243080440275	31.9348712870508	52.8305723603786	43.7594759611554	55.9911807484927
382	9.265748	307.5908	16	5	381	19.05	-36.507791545206	11.3687983331204	38.2370032697043	38.7645175759095	42.2307983359134	43.2225129777886	55.5550439327602
383	7.435092	309.5101	16	5	382	19.1	-36.61312	38.3860000000004	53.0472011715456	38.2222565002808	29.1277699614412	44.4922581325403	55.0734848336504
384	6.366344	307.0572	16	5	383	19.15	-21.37496	-49.058	53.5123936953076	37.5041630027856	29.9883487123617	46.1289636077435	53.586561000938
385	5.95938141470813	305.567260461872	16	5	384	19.2	-8.1392517058374	-29.79879076256	30.8903763208189	35.3096975373465	30.3441525577821	45.8994689542895	50.7884637121167
386	6.515648	305.3656	16	5	385	19.25	11.1253317058374	-4.03320923744104	11.8338405565518	26.3206686358315	32.5059737171852	45.4730183782718	49.2580518545113
387	7.822173	304.9765	16	5	386	19.3	26.1305	-7.7819999999997	27.2646759425084	21.2121798488138	32.6633617554881	41.5724521461073	45.3373400480222
388	7.71388311652694	304.586139132849	16	5	387	19.35	-2.1657976694612	-7.80721734302006	8.10205666397099	22.4660486152835	31.8469265178481	37.2584149564115	42.1368660798146
389	6.31875278360496	304.489151617498	16	5	388	19.4	-27.9026066584396	-1.93975030701949	27.9699497602191	27.5077844315849	31.4829834882409	38.7047374622739	41.0437037746993
390	4.506376	304.8983	16	5	389	19.45	-36.2475356720992	8.18296765003993	37.1597201531672	30.0170259736298	33.7524929661203	39.1128391097118	39.9690879698857
391	2.99562567299958	305.969749533253	16	5	390	19.5	-30.2150065400084	21.4289906650595	37.0425196380586	37.3731843998646	38.115464396165	40.034926587686	39.0604742924453
392	1.90249034397762	307.633276297532	16	5	391	19.55	-21.8627065804392	33.2705352855805	39.8108836527329	41.753787127668	40.9141059563013	39.4445622342025	38.2168631410173
393	1.19223746282963	309.762059079955	16	5	392	19.6	-14.2050576229598	42.57565564846	44.8828487951451	45.038937316957	45.3890599513818	38.0159306769804	38.0915704658311
394	0.830134479451115	312.22927666764	16	5	393	19.65	-7.2420596675703	49.3443517537003	49.8729633992362	48.7231443607452	47.4211262121861	36.9908915105293	37.936754913701
395	0.781448843737597	314.908107847706	16	5	394	19.7	-0.973712714270358	53.5766236013194	53.5854710996123	51.8111859389728	47.8815256616415	37.5866129769277	36.7121841363642
396	1.01144800558458	317.671731407272	16	5	395	19.75	4.59998323693966	55.2724711913197	55.4635548569995	53.404935502899	47.5638794581867	38.4693031997811	35.3429883717013
397	1.48539941488759	320.393326133456	16	5	396	19.8	9.4790281860602	54.4318945236807	55.2510915438711	53.0884652967042	46.2257627129169	37.7602495039581	32.2564884881764
398	2.16857052154212	322.946070813376	16	5	397	19.85	13.6634221330906	51.0548935984002	52.851596614776	50.7241140063259	44.1849348361126	37.4688946047668	29.0288125248149
399	3.02622877544368	325.203144234151	16	5	398	19.9	17.1531650780312	45.1414684154997	48.2906123682621	46.4046145556283	42.4987995328177	36.521321714014	28.7817778375353
400	4.0236416264878	327.0377251829	16	5	399	19.95	19.9482570208824	36.6916189749793	41.7637146477207	40.640339486861	41.4207329877351	35.3783962916869	28.1424326525504
401	5.12607652456998	328.322992446741	16	5	400	20	22.0486979616436	25.7053452768207	33.8660576035114	34.9649341693263	38.8231420033971	34.3614726237352	27.8998479222286
402	6.29880091958574	328.932124812792	16	5	401	20.05	23.4544879003152	12.1826473210194	26.4297162000347	31.9091337689311	34.6063930516148	33.2112133042459	27.0303850476222
403	7.50708226143057	328.738301068172	16	5	402	20.1	24.1656268368966	-3.87647489239953	24.4745700271024	32.1173519691444	29.5487292581518	31.690882799122	25.8361989410482
404	8.71618800000001	327.6147	16	5	403	20.15	24.1821147713888	-22.4720213634396	33.0116103662864	31.241669451166	25.6215172158418	29.7445462196585	24.7661880716461
405	9.806664	325.7731	16	5	404	20.2	21.8095199999998	-36.8320000000006	42.8048056487871	28.5724466163687	22.8752669217324	27.524899318439	24.3915030499388
406	10.4343889889316	324.439021906561	16	5	405	20.25	12.554499778632	-26.6815618687804	29.4876450136193	24.1325243469773	21.1590657892836	25.2129583651308	24.619466487485
407	10.6273969233196	323.813962275643	16	5	406	20.3	3.86015868775999	-12.5011926183595	13.0836020260483	19.3339006627525	20.1966638955749	22.9405248302454	24.627376326902
408	10.5279409632417	323.758761691444	16	5	407	20.35	-1.98911920155798	-1.10401168397971	2.27495868014572	13.6331818743203	19.1968307621313	20.7992100932184	24.7265254812684
409	10.2782742687758	324.134260738163	16	5	408	20.4	-4.99333388931802	7.50998093437943	9.01849194516214	11.0764621274012	16.9902929064993	18.8588182127968	25.5517775252031
410	10.02065	324.8013	16	5	409	20.45	-5.15248537551599	13.3407852367407	14.3012117066262	11.8208811747812	13.6290656491428	17.172026195389	26.4987342209625
411	9.85851563741458	325.620613953072	16	5	410	20.5	-3.24268725170839	16.3862790614394	16.7040462790235	14.2611371772854	11.6027747268645	15.7647692567712	27.3177933896698
412	9.7400959432102	326.45251264117	16	5	411	20.55	-2.36839388408761	16.6379737619604	16.8056972629483	14.6466851502461	11.2746566088759	14.6162078610419	27.9296776273782
413	9.57481	327.1572	16	5	412	20.6	-3.30571886420401	14.0937471765994	14.4762386926666	13.6249494239652	12.049690928285	13.6564672051161	28.270098613091
414	9.29288749759648	327.626315848946	16	5	413	20.65	-5.63845004807039	9.38231697891979	10.946231809966	12.1290873263278	12.0961192097517	12.541484632763	28.3351179602807
415	8.90780055460955	327.877243542094	16	5	414	20.7	-7.70173885973861	5.01855386296029	9.19253307522151	10.7284320429707	11.4687854690456	11.1963931229499	28.1518879505526
416	8.45383189684846	327.958802317204	16	5	415	20.75	-9.07937315522179	1.63117550220022	9.22473579083652	9.83824467928463	10.3704727242589	10.7696297751889	27.7635874612953
417	7.96526425012245	327.919811412036	16	5	416	20.8	-9.77135293452019	-0.779818103360412	9.80242084616269	9.54555326925727	9.0357518265088	11.4945031498459	27.2237366155554
418	7.47638034024079	327.809090064353	16	5	417	20.85	-9.7776781976332	-2.21442695366022	10.0253018742364	9.31262151412595	8.11610364810093	11.9841563577699	26.5961173554798
419	7.02146289301271	327.675457511913	16	5	418	20.9	-9.09834894456161	-2.67265104879925	9.48277475982916	8.61185812219002	8.09267635902662	14.5822333363922	25.9600414809608
420	6.63479463424748	327.567732992478	16	5	419	20.95	-7.7333651753046	-2.1544903887002	8.02787429956495	7.34307161004693	8.76372059675695	17.6190721502382	25.4197936320055
421	6.35065828975434	327.534735743808	16	5	420	21	-5.6827268898628	-0.659944973399433	5.72091883115684	6.39396261691722	9.93648482351331	20.2741141556045	25.097644321965
422	6.20333658534255	327.625285003665	16	5	421	21.05	-2.9464340882358	1.81098519713942	3.45848828544727	6.63979944879597	11.7143496908159	22.6481419505105	25.0706140330717
423	6.22711224682135	327.888200009809	16	5	422	21.1	0.475513229576006	5.25830012287997	5.27975690858787	8.21481967938794	11.9186217872549	24.8493144270599	25.2621324404747
424	6.456268	328.3723	16	5	423	21.15	4.58311506357299	9.68199980381996	10.7119589192229	11.2611115248366	17.0683474630327	26.9256897009029	25.4463890529124
425	6.981371	328.9694	16	5	424	21.2	10.50206	11.9420000000002	15.9029754525248	16.0856277715848	23.7693588314308	28.7788765826663	25.6156040778615
426	8.01209928678457	329.156762121512	16	5	425	21.25	20.6145657356914	3.74724243023934	20.9523780584001	17.4432809575925	30.1777555869501	30.3142165574598	26.3647811604164
427	9.390308	329.1085	16	5	426	21.3	27.5641742643086	-0.965242430239641	27.5810695191884	27.4968954772694	36.2605320745123	31.5069484008653	27.7850484770343
428	9.977386	329.2479	16	5	427	21.35	11.74156	2.78800000000047	12.0680228386262	39.3238979834736	41.5825252060189	32.3930246177412	29.7486695377203
429	6.999197	329.9012	16	5	428	21.4	-59.56378	13.066	60.9800315176075	49.0943996490636	45.7587030427792	33.0612647491248	31.8279315620754
430	3.31453967026823	330.608341756652	16	5	429	21.45	-73.6931465946354	14.1428351330399	75.0379879835458	56.4354363774397	48.7940325685757	33.667561068622	34.0697947663562
431	-0.121779309218264	331.219502357271	16	5	430	21.5	-68.7263795897299	12.2232120123795	69.8048863863499	65.7217694544453	50.6919482914064	34.4305193871587	36.556275888551
432	-3.29650941615594	331.722388638478	16	5	431	21.55	-63.4946021387535	10.0577256241399	64.2862531610692	64.0205106082891	51.2995471109148	35.5250202051015	39.2462401809523
433	-6.19640012824128	332.104707436895	16	5	432	21.6	-57.9978142417068	7.64637596834064	58.4996882236542	58.2641671536777	52.8674274482275	36.8677976758332	41.6824804283854
434	-8.80820092317074	332.354165589143	16	5	433	21.65	-52.2360158985892	4.98916304495992	52.4737372868262	52.2894969337492	49.054182035217	38.3512934730619	43.4188230033629
435	-11.1186612786408	332.458469931844	16	5	434	21.7	-46.2092071094012	2.08608685401941	46.2562707104891	46.1636578443899	43.5657633058132	40.0348150327731	44.6768938690861
436	-13.1145306723479	332.40532730162	16	5	435	21.75	-39.917387874142	-1.06285260447976	39.9315352867073	40.0130854420096	38.6832831873673	41.9599325456439	47.0123839576221
437	-14.7825585819885	332.182444535093	16	5	436	21.8	-33.360558192812	-4.45765533053986	33.6570577142727	34.0878534621449	34.7895083356908	44.0755938042226	49.3508780354258
438	-16.1094944852592	331.777528468884	16	5	437	21.85	-26.538718065414	-8.09832132418023	27.7468262117527	28.8673594579488	32.1530701456474	47.5131827176707	51.1293258937017
439	-17.0820878598563	331.178285939615	16	5	438	21.9	-19.451867491942	-11.9848505853793	22.8475773875029	25.0770694409855	30.9438839033446	49.0736297877586	52.5289480810543
440	-17.6870881834763	330.372423783908	16	5	439	21.95	-12.1000064723999	-16.1172431141404	20.1538006895083	23.4153588269917	31.2755974969706	50.5205173824742	53.766418368194
441	-17.9112449338157	329.347648838384	16	5	440	22	-4.483135006788	-20.4954989104806	20.9800852018908	24.2930548492853	33.2279167998815	52.8384376214975	55.048033117325
442	-17.741307588571	328.091667939665	16	5	441	22.05	3.39874690489395	-25.1196179743795	25.3485046443039	27.7999143445442	36.8516404975305	55.844338411394	56.4916775161562
443	-17.1640256254387	326.592187924373	16	5	442	22.1	11.545639262646	-29.9896003058404	32.1353063232205	33.6838355359923	42.1589379871139	58.5156464297109	58.038023009205
444	-16.1661485221151	324.836915629129	16	5	443	22.15	19.957542066472	-35.1054459048794	40.3818748637976	41.3787641587775	49.0930775403001	59.9119563058228	59.5881667243607
445	-14.7344257562968	322.813557890555	16	5	444	22.2	28.634455316366	-40.4671547714804	49.5734066467487	50.2879221680692	57.4752714591351	60.5749111555058	61.11126148417
446	-12.8556068056803	320.509821545273	16	5	445	22.25	37.57637901233	-46.0747269056401	59.4547283158168	60.0248211249425	66.9935920556276	63.7105513577844	62.5590978225999
447	-10.5164411479619	317.913413429905	16	5	446	22.3	46.783313154368	-51.9281623073596	69.8942946907624	70.386240736056	76.8991684870971	67.1948076699862	63.8326050481188
448	-7.70367826083827	315.012040381072	16	5	447	22.35	56.2552577424726	-58.0274609766604	80.8198011075867	81.2667073822779	84.8782227137743	69.8656271696622	65.4218262888038
449	-4.40406762200574	311.793409235395	16	5	448	22.4	65.9922127766506	-64.3726229135393	92.1889729193652	92.6084199524776	88.8800287083011	71.9966314129837	65.651417873378
450	-0.604358709160826	308.245226829498	16	5	449	22.45	75.9941782568983	-70.9636481179405	103.975739877859	103.510414806125	89.8742248140411	73.8652756677659	65.3296255217456
451	3.708699	304.3552	16	5	450	22.5	86.2611541832165	-77.8005365899594	116.163291166815	109.731624302606	94.1931859156873	75.6655468474913	64.8823296937683
452	8.31816120820942	300.178608867372	16	5	451	22.55	92.1892441641884	-83.5318226525601	124.404268959	107.373816680546	97.5379748424419	77.4583348272109	64.2810022170158
453	12.0863043399166	296.04102668747	16	5	452	22.6	75.3628626341436	-82.7516435980408	111.925848589993	98.4817422458042	97.5723163522106	79.2082483425769	63.5670834490733
454	13.64521	292.3356	16	5	453	22.65	31.178113201668	-74.1085337493996	80.3999348090652	95.7779518788969	94.9001852856673	80.8250399756594	62.9820417570147
455	13.76639	289.3623	16	5	454	22.7	2.42359999999998	-59.4659999999999	59.5153677041484	91.5655348787589	90.2552798763967	82.1877079355668	62.8971469390085
456	18.28671	286.932	16	5	455	22.75	90.4064	-48.6059999999998	102.644339332279	85.4130084018149	84.337501639355	83.1582630995559	63.5383091661754
457	22.8180589252725	284.448878097915	16	5	456	22.8	90.62697850545	-49.6624380417006	103.342183958309	82.4265538907884	78.0175011673248	83.589616292015	65.0313850973054
458	25.9002026067847	281.808980469507	16	5	457	22.85	61.642873630244	-52.7979525681599	81.163216205273	82.0288175069892	73.5382739713795	83.3304698599369	67.4637439676813
459	27.677967846454	279.060419435964	16	5	458	22.9	35.555304793386	-54.9712206708602	65.4676622539326	72.8970513998132	72.7700512430177	82.2292059589975	70.5833455717958
460	28.2961814461975	276.25130731847	16	5	459	22.95	12.36427199487	-56.1822423498791	57.5266857851525	64.4694674558907	74.5011910570926	80.1387336610171	72.8632044998948
461	27.8996702079326	273.429756438211	16	5	460	23	-7.93022476529799	-56.4310176051811	56.9855087963984	61.663539540944	72.1233402834246	76.9262217660391	72.982738076778
462	26.6332609335765	270.643879116374	16	5	461	23.05	-25.328185487122	-55.717546436739	61.2042642386968	63.113548595247	69.641257741588	72.7176660226376	74.9811340032651
463	24.6417804250467	267.941787674145	16	5	462	23.1	-39.829610170596	-54.0418288445801	67.1335766305396	66.9735646071959	69.0886233676632	68.6185204684357	76.0192376212671
464	22.0700554842603	265.371594432708	16	5	463	23.15	-51.434498815728	-51.4038648287408	72.7177075254479	71.3496291670361	69.5582266323277	66.0521272082066	75.6694222144554
465	19.0629129131347	262.981411713251	16	5	464	23.2	-60.142851422512	-47.8036543891392	76.826765844897	74.8130480272853	70.0221874456375	65.2193827225112	76.2215517874107
466	15.7651795135871	260.819351836959	16	5	465	23.25	-65.954667990952	-43.2411975258401	78.8658315955993	76.5137071943825	69.5149418927231	63.3660669745664	75.7488106710658
467	12.3216820875349	258.933527125018	16	5	466	23.3	-68.869948521044	-37.7164942388208	78.5213585399429	76.0029046694084	67.4178308779505	62.8679625246246	75.5871567748546
468	8.87724743689536	257.372049898614	16	5	467	23.35	-68.8886930127908	-31.229544528079	75.6368724660255	73.070810284079	63.6987669654919	65.0618607657004	73.7554237815495
469	5.57670236358574	256.183032478933	16	5	468	23.4	-66.0109014661924	-23.7803483936204	70.1636949005775	67.6802546184101	59.3342031733954	69.1700597306079	73.2410831477225
470	2.56487366952335	255.41458718716	16	5	469	23.45	-60.2365738812478	-15.3689058354598	62.1662939182501	60.0226137286156	55.9375743879298	71.8611333320237	72.7640698106967
471	-0.0134118433745058	255.114826344482	16	5	470	23.5	-51.5657102579571	-5.99521685356024	51.9130532672544	50.8838267366014	54.6087936657082	70.2999293060648	71.2038845094324
472	-2.01332737319055	255.331862272084	16	5	471	23.55	-39.9983105963209	4.34071855204024	40.2331540909706	42.6655016773825	56.0946673076612	72.5039331793193	68.9405541588878
473	-3.29004611800746	256.113807291153	16	5	472	23.6	-25.5343748963382	15.6389003813803	29.9429375059543	38.8043384917806	61.0350981637375	72.8302268999573	66.6573107175089
474	-3.69874127590798	257.508773722874	16	5	473	23.65	-8.1739031580104	27.89932863442	29.072069604483	41.5373327130063	68.7818928288881	70.5138044532513	65.2666284289603
475	-3.09458604497479	259.564873888434	16	5	474	23.7	12.0831046186638	41.1220033111999	42.8604779902408	52.1667208867068	73.70007921841	70.2553956392547	64.4404250949281
476	-1.33275362329059	262.330220109017	16	5	475	23.75	35.236648433684	55.3069244116591	65.578024373383	71.1863695908736	71.0849167194065	68.3393582425756	62.3386009486658
477	1.73158279106189	265.852924705811	16	5	476	23.8	61.2867282870496	70.4540919358806	93.3800949594728	94.8982839803938	77.5900354806882	67.5846972576942	62.4834433454778
478	6.24324999999997	270.1811	16	5	477	23.85	90.2333441787616	86.5635058837802	125.041181026789	108.595819945039	81.9616868344226	64.180377703162	62.6332963873333
479	11.8825831604965	274.944048191334	16	5	478	23.9	112.786663209931	95.2589638266795	147.631641552084	100.632500725807	81.6934057331071	64.2529603364475	62.2831478530406
480	16.4719508497463	278.095830993813	16	5	479	23.95	91.787353784996	63.0356560495807	111.348157813468	103.01335007467	84.5732168905795	65.3894059603764	63.3149764729628
481	17.36923	277.1717	16	5	480	24	17.945583005074	-18.4826198762607	25.76142827722	92.7370040779716	82.0699228194429	65.4815472528257	62.3122534368456
482	15.32383	272.3211	16	5	481	24.05	-40.9080000000001	-97.0119999999997	105.284341703788	68.4885274858205	79.0747272077271	65.1634422951381	62.5374562674449
483	18.55573	270.555	16	5	482	24.1	64.638	-35.3219999999999	73.6594510432979	60.5506138361197	67.3256572425866	64.6961009665821	61.9233252111911
484	19.70148	269.9006	16	5	483	24.15	22.915	-13.0880000000002	26.3892585913285	63.5073449130791	59.7240278440068	64.481129649714	60.8808681849341
485	22.66567	271.9133	16	5	484	24.2	59.2838	40.2539999999999	71.6585895649642	55.1361043407846	57.0787327023428	63.6614674673451	60.3121758729327
486	22.14594	269.9538	16	5	485	24.25	-10.3946	-39.1899999999998	40.5450836620173	41.9143104072016	59.878177786245	61.3111349227652	59.788218158225
487	18.98089	269.7531	16	5	486	24.3	-63.301	-4.01399999999967	63.4281388423151	50.9595282021931	52.7368491095879	62.0989241663309	60.5129838847192
488	18.64904	269.5731	16	5	487	24.35	-6.63699999999999	-3.60000000000014	7.55048137538268	53.6068515685659	47.4305150987416	60.2047320089661	60.9720911246372
489	21.6498	271.5269	16	5	488	24.4	60.0152	39.076	71.6153475662864	56.2490106594108	47.2688535663208	55.3962359754732	60.6372558179892
490	17.53803	270.4727	16	5	489	24.45	-82.2354	-21.0840000000007	84.895206396828	50.3375938783913	42.7497180441106	54.7688196139018	59.7536232887554
491	15.6502	272.3859	16	5	490	24.5	-37.7566	38.2640000000004	53.755879116242	52.9467197902816	40.5523470260876	54.3245775676265	58.7127774576141
492	13.97162	272.1612	16	5	491	24.55	-33.5716	-4.49399999999969	33.8710549372174	43.5781789304485	45.1231211249348	52.5709793555704	58.2214735191068
493	14.12041	273.1802	16	5	492	24.6	2.9758	20.3800000000001	20.5961109348344	31.8925845196553	53.0838067753457	51.0164235224249	58.2542504710004
494	15.2326	272.635	16	5	493	24.65	22.2438	-10.9040000000005	24.7726432671205	24.8556833927643	51.0684441069396	51.2479319166169	58.4395046613559
495	13.98598	273.0791	16	5	494	24.7	-24.9324	8.88199999999983	26.4672343428624	39.9086483714782	52.4589065254609	50.3689561066108	58.274035371868
496	13.37863	273.7815	16	5	495	24.75	-12.147	14.0480000000002	18.5713734817866	53.2208937604098	48.770977349008	51.2370780738745	57.430543407013
497	18.09432	276.5272	16	5	496	24.8	94.3138	54.914	109.135879830787	58.5587092834308	52.4051096015529	53.4412705117442	55.7865851280763
498	13.78448	277.1724	16	5	497	24.85	-86.1968	12.9039999999998	87.1573378794923	73.0252285312664	54.6023319461081	57.7638045461124	53.2410732291883
499	15.144	279.357	16	5	498	24.9	27.1904	43.6920000000009	51.4617208822255	72.6862713052517	55.227010266913	57.021551299531	50.1135979252368
500	14.55874	284.2622	16	5	499	24.95	-11.7052	98.1039999999996	98.7998305820406	64.9015708316275	57.988194169111	54.1178406171344	48.5161804833514
501	14.5517	283.4184	16	5	500	25	-0.140799999999999	-16.8759999999997	16.8765873517128	55.9837701318064	61.9218091216615	51.9440076624025	50.2261488273884
502	11.44238	285.0483	16	5	501	25.05	-62.1864	32.5979999999993	70.2123774626665	51.8953112503951	61.7594198985537	51.2795047430754	50.5884625508619
503	9.833729	286.442	16	5	502	25.1	-32.17302	27.8740000000005	42.5683343803869	42.9511598069555	62.4438023168791	51.8123999754187	49.7054012784835
504	11.30849	285.9618	16	5	503	25.15	29.49522	-9.6040000000005	31.0194264751689	51.1573469380713	62.9746584921223	52.3978796729979	49.9690521495314
505	11.89849	288.6006	16	5	504	25.2	11.8	52.7760000000001	54.0790733648424	58.6172689654798	55.776774708808	52.8866032763908	48.6398461860136
506	10.73838	285.9478	16	5	505	25.25	-23.2022	-53.0560000000003	57.9075230072918	68.9038345019518	55.117037975797	53.5499518912607	50.5642708432799
507	5.39609	285.3503	16	5	506	25.3	-106.8458	-11.9499999999994	107.511987599709	74.0540057338494	50.153899884598	49.4742460898216	52.0412850476738
508	0.712939456983653	285.748605365659	16	5	507	25.35	-93.6630108603269	7.96610731317969	94.0011620627469	68.6023896106605	49.0224680047293	46.2774144494105	55.3975552340208
509	-2.09535012422631	286.161730170185	16	5	508	25.4	-56.1657916241993	8.2624960905207	56.770282634657	59.0767290135228	49.5687490790829	44.8309598750004	56.3906586987949
510	-3.35830470479516	286.612684555363	16	5	509	25.45	-25.259091611377	9.01908770355931	26.8209927488978	41.6905308037163	47.7850123836707	42.2635413528011	55.7829797361075
511	-3.40545024588817	287.124478662975	16	5	510	25.5	-0.942910821860199	10.2358821522398	10.2792200216029	29.1411015075068	45.17809466086	46.1277200871504	56.4429113342091
512	-2.5663127086706	287.720122634807	16	5	511	25.55	16.7827507443514	11.9128794366407	20.5809965506766	25.0834924243164	37.1890722810896	48.6059457461535	58.2567469764811
513	-1.17041805430773	288.422626612642	16	5	512	25.6	27.9178930872574	14.0500795566993	31.2540155816995	26.967635156681	30.1110265819419	48.3943790345421	60.13356535845
514	0.452707756035171	289.255000738263	16	5	513	25.65	32.462516206858	16.6474825124203	36.4822372187049	31.2794603081973	26.6872612578785	48.690172382446	60.9926651394237
515	1.97353876119284	290.240255153454	16	5	514	25.7	30.4166201031534	19.7050883038196	36.2417064107208	32.687613758463	28.7503079967941	46.9107362654164	61.9034477210898
516	3.062549	291.4014	16	5	515	25.75	21.7802047761432	23.222896930921	31.8383457791845	31.080951656377	37.1384021985038	49.8914636126853	71.1799844574196
517	3.55895499082743	292.69019233436	16	5	516	25.8	9.92811981654859	25.7758466871996	27.6217638020052	28.2910300914407	47.0579916077089	50.6412995836034	91.60670734422
518	3.97694317019012	293.773376871699	16	5	517	25.85	8.35976358725381	21.6636907467796	23.2207050712694	30.5329808369073	47.7662900643549	53.0313059219292	131.11350969743
519	4.99944245413908	294.246445241858	16	5	518	25.9	20.4499856789792	9.46136740318025	22.5326293940236	42.9973440888103	47.811595685809	55.7597660980588	195.15674040794
520	7.30938175872537	293.704889074678	16	5	519	25.95	46.1987860917258	-10.8311233435995	47.4514601380537	61.4283694569548	46.036460147162	57.4481188550805	286.774689784187
521	11.58969	291.7442	16	5	520	26	85.6061648254926	-39.2137814935609	94.1601620386995	64.4516284723328	54.6048325645105	60.9418150060157	414.313726753418
522	16.9742	289.1225	16	5	521	26.05	107.6902	-52.4339999999995	119.776890642728	67.3321612801773	64.0935268861172	65.2339892098867	579.507695907087
523	18.79317	288.5178	16	5	522	26.1	36.3794	-12.0939999999996	38.3370001481596	61.5399394574167	75.9515852619165	68.4547307414813	789.496738475307
524	19.33822	286.7533	16	5	523	26.15	10.901	-35.29	36.9352934332462	66.2123210402107	84.832270938239	69.5874506058496	1048.9943423351
525	19.39117	287.6763	16	5	524	26.2	1.05899999999998	18.46	18.4903510242505	66.7586843152796	86.1459297133669	70.9202921657888	NA
526	20.2681	281.866	16	5	525	26.25	17.5386	-116.206000000001	117.52206995267	87.4515420515002	84.7452278135276	88.8100170235784	NA
527	21.59901	275.8869	16	5	526	26.3	26.6182	-119.581999999999	122.508707018072	102.332380596301	83.4099868120645	133.739168598618	NA
528	17.78372	269.9109	16	5	527	26.35	-76.3058	-119.52	141.801288829263	110.751919969317	89.1431714186078	215.94960494545	NA
529	18.21684	264.3608	16	5	528	26.4	8.66240000000005	-111.002000000001	111.339486157249	103.278134586845	91.3633055258901	345.482520940879	NA
530	16.1071	262.1868	16	5	529	26.45	-42.1948	-43.4799999999996	60.5880478893318	100.061289308849	95.8041241844156	531.285838215572	NA
531	18.82719	259.2436	16	5	530	26.5	54.4018000000001	-58.8639999999998	80.1531430403074	90.8348007857153	123.015201482646	782.499733419686	NA
532	14.55987	262.4225	16	5	531	26.55	-85.3464	63.578	106.424480628096	80.3942304554794	203.384810311119	1110.40944606802	NA
533	10.26773	260.3109	16	5	532	26.6	-85.8428	-42.2320000000002	95.6688462135925	80.8563283995142	355.947624628983	1530.59909791607	NA
534	8.831161	262.8953	16	5	533	26.65	-28.73138	51.6880000000003	59.1366345060694	142.752268378448	606.13277094352	2049.29851228775	NA
535	6.707917	260.5753	16	5	534	26.7	-42.46488	-46.3999999999999	62.8985376095056	306.708331313389	976.425746717777	NA	NA
536	0.157004615019494	242.228095099572	16	5	535	26.75	-131.01824769961	-366.944098008561	389.632842934977	621.06044847225	1480.25423902584	NA	NA
537	-14.3638221549415	198.253285298715	16	5	536	26.8	-290.41653539922	-879.496196017139	926.204795302802	1131.87131143156	2137.40890532397	NA	NA
538	-40.396809309883	119.05047059743	16	5	537	26.85	-520.65974309883	-1584.0562940257	1667.4294320079	1871.99516503604	2972.05502441353	NA	NA
539	-81.4842028498051	-4.98074900428298	16	5	538	26.9	-821.747870798442	-2480.62439203426	2613.19094930262	2817.75620967324	4007.2337190496	NA	NA
540	-141.168248774708	-183.440773506425	16	5	539	26.95	-1193.68091849806	-3569.20049004284	3763.51780563191	3968.10947933456	NA	NA	NA
541	-222.991193084591	-425.930002908995	16	5	540	27	-1636.45888619766	-4849.7845880514	5118.43806612097	5323.04960035482	NA	NA	NA
542	-330.495281779454	-742.048837211994	16	5	541	27.05	-2150.08177389726	-6322.37668605998	6677.97114360941	6882.59612666765	NA	NA	NA
543	-467.222760859298	-1141.39767641542	16	5	542	27.1	-2734.54958159688	-7986.97678406852	8442.13003710919	NA	NA	NA	NA
544	-636.715876324123	-1633.57692051928	16	5	543	27.15	-3389.8623092965	-9843.5848820772	10410.9235808668	NA	NA	NA	NA
545	NA	NA	16	5	544	27.2	NA	NA	NA	NA	NA	NA	NA
546	NA	NA	16	5	545	27.25	NA	NA	NA	NA	NA	NA	NA
547	NA	NA	16	5	546	27.3	NA	NA	NA	NA	NA	NA	NA
548	NA	NA	16	5	547	27.35	NA	NA	NA	NA	NA	NA	NA
549	NA	NA	16	5	548	27.4	NA	NA	NA	NA	NA	NA	NA
550	NA	NA	16	5	549	27.45	NA	NA	NA	NA	NA	NA	NA
551	NA	NA	16	5	550	27.5	NA	NA	NA	NA	NA	NA	NA
552	NA	NA	16	5	551	27.55	NA	NA	NA	NA	NA	NA	NA
553	NA	NA	16	5	552	27.6	NA	NA	NA	NA	NA	NA	NA
554	NA	NA	16	5	553	27.65	NA	NA	NA	NA	NA	NA	NA
555	NA	NA	16	5	554	27.7	NA	NA	NA	NA	NA	NA	NA
556	NA	NA	16	5	555	27.75	NA	NA	NA	NA	NA	NA	NA
557	NA	NA	16	5	556	27.8	NA	NA	NA	NA	NA	NA	NA
558	NA	NA	16	5	557	27.85	NA	NA	NA	NA	NA	NA	NA
559	NA	NA	16	5	558	27.9	NA	NA	NA	NA	NA	NA	NA
560	NA	NA	16	5	559	27.95	NA	NA	NA	NA	NA	NA	NA
561	NA	NA	16	5	560	28	NA	NA	NA	NA	NA	NA	NA
562	NA	NA	16	5	561	28.05	NA	NA	NA	NA	NA	NA	NA
563	NA	NA	16	5	562	28.1	NA	NA	NA	NA	NA	NA	NA
564	NA	NA	16	5	563	28.15	NA	NA	NA	NA	NA	NA	NA
565	NA	NA	16	5	564	28.2	NA	NA	NA	NA	NA	NA	NA
566	NA	NA	16	5	565	28.25	NA	NA	NA	NA	NA	NA	NA
567	NA	NA	16	5	566	28.3	NA	NA	NA	NA	NA	NA	NA
568	NA	NA	16	5	567	28.35	NA	NA	NA	NA	NA	NA	NA
569	NA	NA	16	5	568	28.4	NA	NA	NA	NA	NA	NA	NA
570	NA	NA	16	5	569	28.45	NA	NA	NA	NA	NA	NA	NA
571	NA	NA	16	5	570	28.5	NA	NA	NA	NA	NA	NA	NA
572	NA	NA	16	5	571	28.55	NA	NA	NA	NA	NA	NA	NA
573	NA	NA	16	5	572	28.6	NA	NA	NA	NA	NA	NA	NA
574	NA	NA	16	5	573	28.65	NA	NA	NA	NA	NA	NA	NA
575	NA	NA	16	5	574	28.7	NA	NA	NA	NA	NA	NA	NA
576	NA	NA	16	5	575	28.75	NA	NA	NA	NA	NA	NA	NA
577	NA	NA	16	5	576	28.8	NA	NA	NA	NA	NA	NA	NA
578	NA	NA	16	5	577	28.85	NA	NA	NA	NA	NA	NA	NA
579	NA	NA	16	5	578	28.9	NA	NA	NA	NA	NA	NA	NA
580	NA	NA	16	5	579	28.95	NA	NA	NA	NA	NA	NA	NA
581	NA	NA	16	5	580	29	NA	NA	NA	NA	NA	NA	NA
582	NA	NA	16	5	581	29.05	NA	NA	NA	NA	NA	NA	NA
583	NA	NA	16	5	582	29.1	NA	NA	NA	NA	NA	NA	NA
584	NA	NA	16	5	583	29.15	NA	NA	NA	NA	NA	NA	NA
585	NA	NA	16	5	584	29.2	NA	NA	NA	NA	NA	NA	NA
586	NA	NA	16	5	585	29.25	NA	NA	NA	NA	NA	NA	NA
587	NA	NA	16	5	586	29.3	NA	NA	NA	NA	NA	NA	NA
588	NA	NA	16	5	587	29.35	NA	NA	NA	NA	NA	NA	NA
589	NA	NA	16	5	588	29.4	NA	NA	NA	NA	NA	NA	NA
590	NA	NA	16	5	589	29.45	NA	NA	NA	NA	NA	NA	NA
591	NA	NA	16	5	590	29.5	NA	NA	NA	NA	NA	NA	NA
592	NA	NA	16	5	591	29.55	NA	NA	NA	NA	NA	NA	NA
593	NA	NA	16	5	592	29.6	NA	NA	NA	NA	NA	NA	NA
594	NA	NA	16	5	593	29.65	NA	NA	NA	NA	NA	NA	NA
595	NA	NA	16	5	594	29.7	NA	NA	NA	NA	NA	NA	NA
596	NA	NA	16	5	595	29.75	NA	NA	NA	NA	NA	NA	NA
597	NA	NA	16	5	596	29.8	NA	NA	NA	NA	NA	NA	NA
598	NA	NA	16	5	597	29.85	NA	NA	NA	NA	NA	NA	NA
599	NA	NA	16	5	598	29.9	NA	NA	NA	NA	NA	NA	NA
600	NA	NA	16	5	599	29.95	NA	NA	NA	NA	NA	NA	NA
601	NA	NA	16	5	600	30	NA	NA	NA	NA	NA	NA	NA
