# Supplementary material for: An automated feeding system for the African killifish reveals the impact of diet on lifespan and allows scalable assessment of associative learning
Source: eLife. 2022 Nov 10;11:e69008. doi: 10.7554/eLife.69008 (PMC9788828; doi:10.7554/eLife.69008)
Supplement: Figure 6—source data 3. [file elife-69008-fig6-data3.zip › Filtered and Interpolated Trajectories with Kinematics/t3_REC003 DLC_likelihood-euclidean-filtered_splines-interpolated_kinematics_02_resnet50_TrainAllTheThingsJun28shuffle1_1030000.csv]

	x2	y2	fishnum	recording_num	bodyparts_coords	seconds	velocity_x	velocity_y	velocity_xy	velocity_xy_5frame	velocity_xy_10frame	velocity_xy_20frame	velocity_xy_40frame
1	239.9355	119.4389	3	3	0	0	0	0	0	NA	NA	NA	NA
2	237.962	123.7471	3	3	1	0.05	-39.47	86.164	94.774024901341	NA	NA	NA	NA
3	237.8122	128.0618	3	3	2	0.1	-2.99599999999998	86.294	86.3459926806103	64.048659782012	NA	NA	NA
4	238.267468858193	131.786529012753	3	3	3	0.15	9.10537716386045	74.4945802550598	75.0489865399506	75.3290381213409	NA	NA	NA
5	238.992298096989	134.907171687922	3	3	4	0.2	14.4965847759198	62.4128535033799	64.0742947881581	65.9796925303992	52.6491866087569	NA	NA
6	239.9035	137.576	3	3	5	0.25	18.2240380602201	53.3765662415601	56.4018916966444	59.0863257431057	56.9760120165709	NA	NA
7	240.2823	139.9473	3	3	6	0.3	7.57599999999968	47.4260000000004	48.0272969466327	47.6548267070986	50.5282355786941	NA	NA
8	238.6296	141.9466	3	3	7	0.35	-33.0539999999996	39.9859999999995	51.8791587441425	41.2497134355019	43.07077575242	NA	NA
9	238.546639773759	142.837319517338	3	3	8	0.4	-1.65920452481998	17.81439034676	17.8914913599151	38.6229859118009	38.6664853548804	NA	NA
10	240.147999877366	142.778597259603	3	3	9	0.45	32.0272020721399	-1.1744451546997	32.0487284301745	35.0767786269889	38.1232811275364	51.8602254936393	NA
11	242.236090094094	142.212705243198	3	3	10	0.5	41.7618043345601	-11.3178403281	43.2682540781397	27.0552257617342	35.878207773275	56.7403669106476	NA
12	243.613320207215	141.581915484529	3	3	11	0.55	27.5446022624197	-12.6157951733802	30.2962605225725	29.6781440026621	38.2577066185567	54.5833325728326	NA
13	243.0821	141.3285	3	3	12	0.6	-10.6244041443	-5.06830969058001	11.7713944178694	34.9968488195709	41.1568807646628	51.938295214882	NA
14	241.5329	141.27	3	3	13	0.65	-30.9839999999997	-1.16999999999962	31.0060825645547	33.1334296347491	46.0990924301734	50.6782175636182	NA
15	244.119	139.8882	3	3	14	0.7	51.7219999999998	-27.636	58.6422525147182	41.4386346101245	51.0712643785217	49.5544762879833	NA
16	245.5232	138.9343	3	3	15	0.75	28.0840000000001	-19.0780000000001	33.9511581540307	55.2585357675914	56.5047218047243	48.7901842228499	NA
17	248.9881	137.9906	3	3	16	0.8	69.298	-18.8740000000001	71.8222853994497	62.5200408576848	58.6384295669711	47.3271570119797	NA
18	252.4341	135.8751	3	3	17	0.85	68.92	-42.3099999999999	80.8709002052036	67.1456799374725	60.805814677344	46.1276242789338	NA
19	255.5007	134.4881	3	3	18	0.9	61.3319999999999	-27.74	67.3136080150216	79.8760139746996	62.6899497723561	46.6414066330285	NA
20	258.6904	131.9304	3	3	19	0.95	63.7940000000003	-51.1540000000002	81.7704479136568	75.8382245238176	60.9856714484303	45.9739572542107	39.737645983969
21	261.7163	128.1016	3	3	20	1	60.5179999999996	-76.576	97.6028283401662	66.3530935870966	61.7021606724248	44.6367308791666	39.9863631375793
22	263.9094	126.7395	3	3	21	1.05	43.8620000000003	-27.2419999999997	51.6333381450397	62.8598586870273	56.3966074054027	43.5274996696916	37.7816659768982
23	265.4578	126.1079	3	3	22	1.1	30.9680000000003	-12.6320000000001	33.4452455215988	54.8256629593881	51.0983677932047	43.6516761448595	35.9862710084397
24	267.2919	124.4203	3	3	23	1.15	36.6819999999996	-33.7520000000001	49.8474335146753	43.5283073701501	47.1837208358834	43.1679798967827	34.2774624806627
25	268.7374	122.9247	3	3	24	1.2	28.9099999999996	-29.9119999999999	41.5994692754604	36.9549902869878	40.8766501298997	41.2752238845342	33.1397839396444
26	270.1242	121.4071	3	3	25	1.25	27.7359999999999	-30.352	41.1160503939763	35.8436419993129	32.7687399536089	40.4678095439048	32.0715729567392
27	270.8948	120.8717	3	3	26	1.3	15.412	-10.7079999999999	18.7667527292283	31.5075829847395	28.416569772412	37.3837952837923	31.0706350949518
28	271.8914	119.8964	3	3	27	1.35	19.932	-19.5060000000001	27.888504083224	26.9276373004113	26.497537612375	34.0281043641647	32.7759686871087
29	272.3403	118.5615	3	3	28	1.4	8.97800000000075	-26.6980000000001	28.1671384418087	22.0091725370677	23.6460100212093	31.3925858153342	41.1002309729008
30	272.2312	117.6329	3	3	29	1.45	-2.18200000000024	-18.5719999999998	18.6997408538191	19.8781492578363	21.5647763206381	27.6150664742987	49.7711504424379
31	272.9713	118.0001	3	3	30	1.5	14.8019999999997	7.34399999999994	16.5237265772582	17.1514332254371	19.2334584153848	23.232359364511	54.5024209743624
32	272.7707	117.6476	3	3	31	1.55	-4.01200000000017	-7.05000000000013	8.11163633307135	15.784437057679	18.370983162182	20.9799993809639	60.2209197343172
33	273.284	118.1421	3	3	32	1.6	10.2660000000003	9.89000000000004	14.2549239212283	16.2019153408648	16.9578409351248	20.0342468019975	67.4328892598313
34	272.2174	118.138	3	3	33	1.65	-21.3319999999999	-0.0819999999998799	21.3321576030179	16.4577442937019	15.6014507947849	17.8767073977072	74.5366868596094
35	272.9635	117.4144	3	3	34	1.7	14.9220000000003	-14.4720000000001	20.7871322697483	16.8638170665276	14.3534828186977	16.7250915913055	80.5827863763711
36	272.2529	117.9505	3	3	35	1.75	-14.212	10.7220000000001	17.8028713414438	16.7642486448124	13.6959787754131	15.3529616906284	86.1154903262067
37	272.253	117.4434	3	3	36	1.8	0.00199999999949796	-10.1420000000002	10.1420001971999	15.4184645318909	13.5434289895158	14.8141131779238	89.2469479669239
38	272.1227	118.1188	3	3	37	1.85	-2.60599999999954	13.5079999999999	13.7570818126518	12.5050502965307	13.57095599162	19.4243130952835	91.6140073479567
39	271.4135	117.9451	3	3	38	1.9	-14.1840000000002	-3.47399999999993	14.6032370384105	10.9342132571242	12.1074047742052	35.5590553127732	92.3719889584678
40	271.7238	117.966	3	3	39	1.95	6.20599999999968	0.41799999999995	6.22006109294723	10.2230409125039	11.885406861973	53.5683436306651	91.0573093410545
41	271.7878	118.4593	3	3	40	2	1.28000000000043	9.8660000000001	9.94868614441138	10.3776633384276	11.472464965872	64.3681110695582	88.6924067773991
42	271.5534	118.228	3	3	41	2.05	-4.68799999999987	-4.62600000000009	6.58613847409844	8.79634501651945	11.2572431936657	76.9143397989429	88.5614442864237
43	272.0781	117.7255	3	3	42	2.1	10.4939999999999	-10.05	14.5301939422706	11.2657634274153	21.8907852554423	91.214102374803	88.5325182787564
44	272.1324	118.0559	3	3	43	2.15	1.08600000000024	6.60799999999995	6.69664542886958	12.0107166746198	55.5166598307614	105.905393822436	88.5868072234209
45	271.2311	118.2784	3	3	44	2.2	-18.0259999999998	4.45000000000022	18.5671531474267	12.2914454748275	92.7832044426324	119.890348868208	91.0559115775565
46	271.5476	117.6724	3	3	45	2.25	6.32999999999925	-12.1200000000002	13.6734523804339	33.403907172457	115.040243363703	131.763171108509	94.8170784071166
47	271.6266	117.2808	3	3	46	2.3	1.58000000000015	-7.83199999999994	7.98978247513657	102.236974645003	140.28525060837	141.110100650056	98.1639461092824
48	267.2444	121.3859	3	3	47	2.35	-87.6440000000002	82.1020000000001	120.092502430418	174.300645457849	168.857248757986	149.199910331749	100.415899477438
49	265.018049444852	138.787155432489	3	3	48	2.4	-44.5270111029595	348.02510864978	350.861982791601	218.069770052787	199.703382870667	153.351392101601	101.694366146642
50	262.0577	157.4987	3	3	49	2.45	-59.20698889704	374.230891350221	378.885507211657	268.279055741912	227.895290874443	154.49955220781	103.082835589636
51	254.2976	166.1557	3	3	50	2.5	-155.202	173.14	232.51907535512	304.310590343515	252.053877251145	154.152454190287	103.506451282872
52	245.305214075358	175.476987025018	3	3	51	2.55	-179.84771849284	186.42574050036	259.036210920765	297.169791096331	270.962958106445	156.142889191883	103.519059846458
53	236.463010112028	187.609210592769	3	3	52	2.6	-176.8440792666	242.64447135502	300.250175438431	281.489936291037	276.509035408055	157.030789755515	103.677497417508
54	228.061909111018	200.94086064801	3	3	53	2.65	-168.0220200202	266.63300110482	315.157986555682	286.037984449504	251.186124372441	159.296907049135	103.430971932865
55	220.392832073339	213.860427135501	3	3	54	2.7	-153.38154075358	258.39132974982	300.486233185187	273.646860470978	216.215899972988	165.386731563808	103.910407514775
56	213.7467	224.7564	3	3	55	2.75	-132.92264146678	217.91945728998	255.259316147454	248.707480472595	193.264665016871	174.281195123605	104.033105490912
57	208.8991	233.3356	3	3	56	2.8	-96.952	171.584	197.080591028137	205.202457648552	172.000527775397	181.513779040641	104.231161301379
58	206.6548	241.8215	3	3	57	2.85	-44.8860000000002	169.718	175.553275446515	150.941863654939	145.204330753045	181.407485859593	104.248424462187
59	203.4959	245.5433	3	3	58	2.9	-63.1779999999998	74.436	97.632872435466	100.491345584239	118.890431227602	167.829676980511	104.113849870196
60	203.0126	246.9201	3	3	59	2.95	-9.66600000000028	27.5360000000001	29.1832632171251	70.3541950798158	102.878172253172	152.597327548607	104.217225133064
61	203.086	247.0513	3	3	60	3	1.46800000000042	2.62400000000014	3.00672579394961	41.7011810334944	96.5085129960643	142.644791496187	104.042207182299
62	202.3228	249.2419	3	3	61	3.05	-15.2640000000002	43.8119999999998	46.3948385060234	32.5784048066522	92.0645999748367	130.123779893973	103.999461328904
63	201.5085	250.6359	3	3	62	3.1	-16.2860000000001	27.8800000000001	32.2882052149079	54.8144808514042	86.3059363111305	116.140892460214	103.736906480348
64	200.8927	253.1629	3	3	63	3.15	-12.3160000000001	50.5400000000003	52.0189913012549	92.52568040789	84.4732295885798	100.956550043294	103.648023172157
65	196.0767	258.2679	3	3	64	3.2	-96.3200000000001	102.1	140.363643440885	113.775004869858	88.9787551242254	87.9304661613412	103.523622539505
66	190.1338	265.7794	3	3	65	3.25	-118.858	150.23	191.562723576378	130.910691588767	92.0249179755022	76.303039873316	103.40389094066
67	185.1555	271.5643	3	3	66	3.3	-99.5660000000004	115.698	152.641460815861	136.368054370507	88.2470320125482	67.3522219527023	103.781303190229
68	180.7543	275.4911	3	3	67	3.35	-88.0239999999998	78.5360000000003	117.966638809453	123.143029397047	87.0774541673829	59.2969385926248	100.851989756176
69	178.3476	278.6425	3	3	68	3.4	-48.134	63.0279999999993	79.3058052099587	91.5241555431145	83.0226688589857	54.8763076387902	92.6421917684929
70	175.9189	281.4496	3	3	69	3.45	-48.5739999999998	56.1419999999998	74.2385185735812	62.7190591552389	72.9827600695105	53.9348980583175	83.5195966464114
71	176.2546	283.089	3	3	70	3.5	6.71400000000006	32.7880000000005	33.4683543067183	43.2442167459991	56.0975667505677	53.9319601743102	78.0381051015757
72	176.5968	282.8273	3	3	71	3.55	6.84399999999982	-5.23400000000038	8.61597887648302	29.677283347464	42.6398439305679	51.8560334659254	72.3277412921626
73	176.7827	281.8146	3	3	72	3.6	3.71800000000007	-20.2539999999999	20.5924267632544	22.8224907419745	32.2879408741191	50.44302320518	65.569341922231
74	177.2484	282.1494	3	3	73	3.65	9.31399999999996	6.69600000000059	11.4711382172829	20.6709779580209	25.2793856890007	47.9991392951791	58.0415305501842
75	178.3475	280.4806	3	3	74	3.7	21.9819999999999	-33.3760000000007	39.9645555461341	22.5606287058968	18.8910409924097	41.6605135152025	51.1440797636443
76	178.9729	279.5328	3	3	75	3.75	12.5080000000003	-18.9559999999994	22.7107903869501	21.331665002239	15.8390023731181	32.5265867577154	45.6225689539819
77	179.7759	279.1193	3	3	76	3.8	16.0599999999999	-8.26999999999998	18.0642326158627	20.8814880305374	15.4650349193027	26.048827339817	41.5512333821861
78	180.2864	278.6082	3	3	77	3.85	10.2099999999996	-10.222	14.4476082449654	14.9595912428448	13.8085922429772	20.2964936527585	37.7397133030219
79	179.9022	278.3534	3	3	78	3.9	-7.68399999999986	-5.09599999999978	9.22025335877466	11.0070267882154	12.9756097313726	17.4547065564751	36.2383655072096
80	179.4323	278.136	3	3	79	3.95	-9.39799999999991	-4.34799999999996	10.3550716076712	8.36944113270848	10.3382669608944	14.441865744216	36.7244142159731
81	179.2921	278.1815	3	3	80	4	-2.80399999999986	0.910000000000082	2.94796811380303	6.28551948371539	8.95560676486317	13.4314187069647	38.3046303784681
82	179.534	278.151	3	3	81	4.05	4.83799999999974	-0.610000000000355	4.87630433832815	5.06973143220776	9.45781074906604	14.5317026903526	38.4582261036326
83	179.363	278.2574	3	3	82	4.1	-3.41999999999985	2.12800000000016	4.02799999999995	5.71694267894407	8.30504643139795	14.9977913842482	40.8334548374588
84	179.4099	278.4073	3	3	83	4.15	0.937999999999874	2.99800000000005	3.1413131012365	6.90418674151096	9.63002742394951	15.1265110570746	40.6229954539013
85	178.7366	278.3153	3	3	84	4.2	-13.4659999999997	-1.84000000000083	13.5911278413528	10.5461803654236	9.99269049602239	14.3576933659474	38.701302308693
86	179.1731	278.3977	3	3	85	4.25	8.7299999999999	1.64800000000014	8.88418842663745	10.3245733790805	11.0238350408113	14.9420980346479	34.4669180864547
87	178.0594	278.0942	3	3	86	4.3	-22.2739999999999	-6.06999999999971	23.0862724578913	14.1903234156913	13.5983704614025	15.75024481167	30.9720239721649
88	178.0076	277.9577	3	3	87	4.35	-1.03600000000029	-2.73000000000025	2.91996506828454	14.2684383131007	16.1869905255192	16.1824880134189	28.7979553845199
89	177.182	278.7197	3	3	88	4.4	-16.5120000000002	15.24	22.4700632842902	15.1434833401117	17.2774123827765	17.600423375629	28.0384635653894
90	176.578	278.3677	3	3	89	4.45	-12.0799999999997	-7.03999999999951	13.9817023284	16.6505605573814	18.3771197710004	19.5139303736286	27.5831154749535
91	175.9696	278.6311	3	3	90	4.5	-12.1679999999998	5.2679999999998	13.2594135616924	22.0494076719579	20.9285893044325	22.677300582626	27.8159095602455
92	174.7574	279.5664	3	3	91	4.55	-24.2440000000005	18.7059999999997	30.6216585442398	20.3645013498618	22.0426788742739	25.0604187413398	28.0567533677359
93	173.3623	280.1057	3	3	92	4.6	-27.9019999999997	10.7860000000005	29.914200641167	22.4858012289	24.0599295954399	31.2238864697376	28.3974912142281
94	172.9817	280.6959	3	3	93	4.65	-7.61200000000031	11.8039999999996	14.0455316738099	26.7136952687534	25.5708193273085	33.2468516126234	28.6327308355903
95	172.6557	281.8813	3	3	94	4.7	-6.51999999999987	23.7080000000003	24.5882017235912	27.4347971911665	29.0351702512348	35.7420911021834	28.6985486830121
96	172.2206	283.5453	3	3	95	4.75	-8.70200000000011	33.2799999999997	34.3988837609592	26.070451518922	34.3307661244406	36.407249415194	28.9444585439507
97	171.782	285.1995	3	3	96	4.8	-8.77199999999959	33.0840000000001	34.2271681563053	30.7771373047552	36.5224670212771	35.8952206045128	30.2353686596148
98	171.5915	286.3383	3	3	97	4.85	-3.81000000000029	22.7760000000001	23.0924722799445	35.5845392735696	46.260782413956	37.2994171162813	31.6092149790428
99	173.4146	286.793	3	3	98	4.9	36.4620000000002	9.09400000000005	37.5789606029759	41.9478369801278	49.2162908424703	38.6222205743037	33.038968391318
100	175.0374	288.6034	3	3	99	4.95	32.4559999999997	36.2080000000003	48.6252115676631	45.6101368513877	53.1070624333665	40.7243652056909	34.3434243432192
101	177.2663	291.0515	3	3	100	5	44.5780000000002	48.9619999999991	66.2153722937501	66.4511133089901	51.8859095259554	42.2004004135262	36.3835881190224
102	179.1749	292.8565	3	3	101	5.05	38.1720000000001	36.1000000000001	52.5386675126047	67.6554443801854	49.7477623347517	41.5818040451193	37.2056464686369
103	181.1143	298.9187	3	3	102	5.1	38.7879999999996	121.244	127.297354567957	70.6295855931634	50.5389046371227	41.7971910442079	38.0726095970033
104	182.5531	300.5565	3	3	103	5.15	28.7760000000003	32.7560000000005	43.6006159589524	61.8239820717831	51.6736218212989	42.138950614106	38.9010159915265
105	184.3631	303.1648	3	3	104	5.2	36.2	52.1659999999997	63.4959176325531	53.8853878181158	52.413560160147	43.0394040000768	39.3748582060651
106	185.3857	302.7347	3	3	105	5.25	20.4520000000002	-8.60200000000077	22.1873546868486	34.6266959652554	50.0700347026118	42.9468190532536	39.6473274989618
107	185.7504	303.2634	3	3	106	5.3	7.29399999999998	10.5740000000003	12.8456962442682	35.6917992624125	46.6411410689615	44.7204925075596	40.0345390040824
108	187.2189	303.76	3	3	107	5.35	29.3699999999995	9.93200000000002	31.0038953036546	34.1975347271307	37.3335996744599	47.0359419446666	40.3668019068081
109	189.0861	305.3405	3	3	108	5.4	37.3439999999999	31.6100000000006	48.9261324447379	38.3160873334406	35.0616103857418	48.4775134070069	40.4713451280725
110	191.5462	304.0008	3	3	109	5.45	49.2020000000002	-26.7939999999999	56.0245949561442	39.3968943198073	32.971745566787	49.1729183128098	40.2365799739976
111	193.4335	305.0075	3	3	110	5.5	37.7460000000002	20.1339999999993	42.780117718398	40.0405033836643	34.0077285805518	50.0898756554189	43.3465265643998
112	194.3151	304.7721	3	3	111	5.55	17.6319999999998	-4.7079999999994	18.249731176102	34.4314215090711	39.6932226803674	49.350874195934	46.3306150068645
113	196.0175	304.9444	3	3	112	5.6	34.0480000000002	3.445999999999	34.2219406229397	31.7459564064434	43.5329792522105	44.9213327242691	49.1606549588997
114	196.8293	305.6009	3	3	113	5.65	16.2359999999995	13.130000000001	20.8807230717715	29.6993698276631	45.2814049927149	44.5551803704296	51.4810808474551
115	198.8188	304.8405	3	3	114	5.7	39.7900000000004	-15.2080000000001	42.5972694430058	39.9895510409276	45.9322764654725	43.0076253099467	53.046641995109
116	199.5125	306.3126	3	3	115	5.75	13.8739999999996	29.4419999999991	32.5471848244965	47.0254551207566	50.109716608226	42.8874055827296	53.0657960879888
117	202.9973	306.2724	3	3	116	5.8	69.6960000000001	-0.803999999999405	69.7006372424242	56.1313884763587	52.0606073229064	44.173857403652	52.2781383696574
118	206.4646	306.1337	3	3	117	5.85	69.3459999999999	-2.77400000000057	69.401461022085	60.1185965245016	52.5090657740783	43.4341866973349	52.079341149564
119	209.4097	307.6674	3	3	118	5.9	58.9019999999999	30.6740000000002	66.4103898497818	70.5200633887889	54.0487503551173	42.3204696818412	51.5753460805938
120	212.4678	308.3186	3	3	119	5.95	61.1620000000005	13.0240000000003	62.5333096837203	64.1316636048852	53.0435050531064	39.7487947423043	50.483295775623
121	216.6432	308.9817	3	3	120	6	83.5079999999999	13.2619999999997	84.5545191459332	57.9926764274	51.7670825849074	44.4926527152733	48.9411408814191
122	218.5308	309.0171	3	3	121	6.05	37.7519999999998	0.708000000000766	37.7586383229055	51.966112233876	48.6544921269366	51.0794259686097	47.6740661110034
123	220.4492	308.7617	3	3	122	6.1	38.3679999999998	-5.10800000000017	38.706525134659	45.9684135817112	43.3353941424593	56.5241188735914	45.0903909148002
124	222.1977	309.2443	3	3	123	6.15	34.9700000000001	9.65199999999982	36.277568882162	33.0141017810259	39.3595343709676	60.8232110808042	44.3289125190696
125	223.5514	308.3413	3	3	124	6.2	27.0740000000001	-18.0600000000004	32.5448164228963	33.177320648988	33.565313019136	63.0538799901413	43.1685467199032
126	224.3451	307.751	3	3	125	6.25	15.874	-11.8060000000003	19.7829601425067	28.6781118575187	38.8755888223207	63.184773122724	44.279925868497
127	225.1451	309.506	3	3	126	6.3	16.0000000000002	35.0999999999999	38.5747326627159	26.7529565080591	50.098244614313	59.8357842317553	45.9549237843617
128	225.836	309.9298	3	3	127	6.35	13.818	8.47600000000057	16.2104811773127	21.1622124565609	60.5391719731044	57.1227403544614	47.28090663941
129	226.9815	309.2489	3	3	128	6.4	22.91	-13.6180000000002	26.6517921348641	44.7370758636155	67.597671806491	54.6731787541807	47.859219873221
130	226.8305	309.076	3	3	129	6.45	-3.02000000000021	-3.4579999999994	4.59109616540507	67.0191685796381	73.0642549271762	51.7936732384362	47.8228243163629
131	233.4524	310.9533	3	3	130	6.5	132.438	37.5459999999998	137.65727717778	92.4002320886901	74.6024636605406	47.7924061074193	47.8659294468052
132	238.3862	305.3056	3	3	131	6.55	98.6759999999998	-112.954	149.985196242829	108.442387104923	71.017076336574	45.9972580260729	48.6592568186665
133	241.5518	298.8881	3	3	132	6.6	63.3119999999997	-128.35	143.115798722573	124.966297397791	70.9100865664635	45.2594491053314	48.3894151623665
134	242.3256	293.6013	3	3	133	6.65	15.4760000000005	-105.736000000001	106.862567216028	104.467851457466	69.9868231373938	44.1026446677096	48.2417126342741
135	242.1992	289.2426	3	3	134	6.7	-2.52800000000036	-87.174	87.2106476297476	75.01498409351	70.0220334577363	43.3294681298597	48.1758582538126
136	242.9542	287.6547	3	3	135	6.75	15.0999999999999	-31.7579999999998	35.1650474761515	49.4199410442369	56.7092233925178	45.6724461542644	48.1016345176179
137	243.0154	287.5332	3	3	136	6.8	1.22400000000027	-2.42999999999938	2.72085942304957	31.5312591698647	41.8962714378328	47.7359901650713	47.2569009265485
138	242.8683	286.7906	3	3	137	6.85	-2.94199999999989	-14.8520000000008	15.140583476208	15.0777695176812	29.9797262375583	51.1276265814851	46.0344462432421
139	242.0054	286.6724	3	3	138	6.9	-17.2579999999999	-2.36400000000003	17.4191578441668	8.95059532756982	20.6076175289282	53.3979700646007	44.7413518888852
140	242.026	286.9187	3	3	139	6.95	0.412000000000035	4.92600000000039	4.94319936883025	8.77755878215558	13.5946813325432	55.8968538904214	43.9547954675564
141	242.2054	286.7805	3	3	140	7	3.58799999999974	-2.76399999999967	4.5291765255945	10.5395114308797	16.7424286479881	51.2392061783371	43.4470446775486
142	242.1754	286.8683	3	3	141	7.05	-0.600000000000023	1.75599999999918	1.85567669597835	9.6839758879918	24.4549039935686	46.2390876687234	45.3506975356977
143	242.8298	287.8712	3	3	142	7.1	13.0880000000002	20.0580000000002	23.9503467198288	12.1115931474052	31.3451665965066	40.2547114511416	49.3299862284025
144	242.3571	288.3276	3	3	143	7.15	-9.45400000000006	9.12800000000061	13.1414801297271	24.5342619684063	36.8091169918077	35.660214187744	52.3377202194021
145	243.1805	288.5544	3	3	144	7.2	16.4679999999998	4.53599999999938	17.0812856658973	40.1322492049817	41.7716743231065	33.297836517484	53.7271617008336
146	245.85	286.5602	3	3	145	7.25	53.39	-39.8839999999996	66.6425206306001	52.1508217621335	45.7691889641563	33.0184959125118	55.4580843749814
147	249.7807	287.2587	3	3	146	7.3	78.614	13.9699999999993	79.8456128788551	63.9342580956235	50.581903899614	34.6780176213417	56.4899239596602
148	252.6362	290.3416	3	3	147	7.35	57.1100000000001	61.658000000001	84.0432095055879	71.4317554988079	50.529696664725	34.9461521320227	58.7892973770113
149	255.1773	292.8958	3	3	148	7.4	50.822	51.0839999999996	72.0586617971772	67.0041159599063	50.7128108465598	34.8095250235896	61.9779887691854
150	257.3806	294.5051	3	3	149	7.45	44.0660000000003	32.1860000000004	54.5687726818191	61.0315585942462	53.0009917024247	36.1159176966765	65.3825098191558
151	258.9827	296.0494	3	3	150	7.5	32.0420000000001	30.8859999999993	44.504322936092	48.9085715673164	49.2945631770356	39.101683247678	63.6303149608473
152	260.3337	298.1519	3	3	151	7.55	27.02	42.0500000000004	49.9828260505549	37.4913635974961	44.9011312491147	44.7041370453225	62.1483641381126
153	260.7928	299.2296	3	3	152	7.6	9.18199999999956	21.5539999999999	23.4282743709388	34.5702279060415	38.5471376675387	53.4005233514735	59.590507979359
154	261.4444	299.5982	3	3	153	7.65	13.0319999999995	7.3720000000003	14.9726219480754	31.5850103941649	32.8099330553716	60.5727957710946	57.5680176044689
155	261.5152	301.5951	3	3	154	7.7	1.41600000000039	39.9379999999996	39.9630942245464	28.7707039039832	30.4601610702465	64.1248552718076	56.2516573866181
156	261.5211	300.1162	3	3	155	7.75	0.117999999999938	-29.5780000000002	29.5782353767092	28.1857037677611	32.4341775311997	65.2437225956983	56.046057155042
157	260.8115	301.7656	3	3	156	7.8	-14.1919999999993	32.9880000000003	35.9112935996463	28.1285025132471	38.8263701910311	65.2438577542491	56.854665450217
158	261.2422	300.8353	3	3	157	7.85	8.61400000000003	-18.6059999999998	20.503273689828	26.3500942344516	56.2713500382221	66.4509681725376	57.5894666956343
159	261.4981	300.147	3	3	158	7.9	5.11799999999994	-13.7660000000005	14.6866156755058	33.2833446682345	70.4327806956293	70.5580074737701	58.0305932622894
160	261.1147	301.6525	3	3	159	7.95	-7.66799999999989	30.1099999999997	31.0710528305685	48.8820364780791	75.2487188411905	74.8681657478902	58.7368054960365
161	262.3316	298.6797	3	3	160	8	24.3379999999991	-59.455999999999	64.244487545624	84.3569963086832	81.1928820143611	76.0214237433575	59.5780323600514
162	266.5229	302.5357	3	3	161	8.05	83.8260000000002	77.1199999999999	113.904752648869	112.737058878012	85.5865842593836	78.0576406075019	60.6623689003286
163	271.4301	311.1269	3	3	162	8.1	98.1439999999998	171.823999999999	197.878072842849	124.147343447929	94.3547986775364	78.9263045075764	61.5879360718436
164	277.039	316.5894	3	3	163	8.15	112.178	109.250000000001	156.586928522148	129.102419360488	108.306081892169	79.4758210211938	62.1472577426021
165	280.1548	319.7048	3	3	164	8.2	62.3160000000007	62.3079999999993	88.1224756801578	122.291132040688	119.276170425534	79.2054782557523	62.2114741251255
166	284.1561	321.6544	3	3	165	8.25	80.0259999999992	38.9920000000006	89.0198671084153	104.35260104639	119.608669955515	79.0736183975721	61.4653315407022
167	288.1206	321.1831	3	3	166	8.3	79.2900000000009	-9.4259999999997	79.8483160498713	103.875104906326	117.288911023973	79.0313132790923	59.8406957341812
168	292.0088	317.4225	3	3	167	8.35	77.7639999999997	-75.2120000000002	108.185417871356	114.404997403138	101.581258976931	80.2327812592459	58.4021060134548
169	299.678148785777	316.632080191612	3	3	168	8.4	153.38697571554	-15.8083961677607	154.199447821828	110.114920550543	88.5188613467583	81.2516615009892	56.9811702360067
170	306.4489	318.5553	3	3	169	8.45	135.415024284459	38.4643961677602	140.771938164221	112.286690007257	83.1622376703141	81.3576932953966	55.6720595843416
171	308.6281	321.137	3	3	170	8.5	43.5840000000007	51.6340000000002	67.5694828454391	98.8099169074719	76.9543547807831	80.0543814724248	54.897654959325
172	312.58	323.3623	3	3	171	8.55	79.0379999999993	44.5060000000001	90.707163333443	73.162617787191	72.476042298801	76.6206007553347	53.9552290825568
173	314.619	323.296	3	3	172	8.6	40.7800000000009	-1.32600000000025	40.8015523724291	51.9194779374899	66.1107638409554	69.7753487922137	53.6760032585857
174	315.9159	323.2391	3	3	173	8.65	25.9379999999999	-1.13799999999969	25.9629522204235	43.7937890110232	54.1972411098099	63.7217197141097	53.6637825386234
175	317.6415	323.1517	3	3	174	8.7	34.5119999999997	-1.74800000000005	34.5562389157151	32.6653945903446	43.4392161652593	60.2980929784434	52.7780228338855
176	318.2537	324.3516	3	3	175	8.75	12.2439999999995	23.9980000000003	26.9410382131053	33.411610774439	40.5000929893342	57.6869404857061	52.1359191194487
177	319.929	324.8686	3	3	176	8.8	33.5059999999999	10.3399999999999	35.0651912300502	35.2318644324287	35.9522904866968	54.4375337141133	52.7469454436029
178	321.9294	325.8465	3	3	177	8.85	40.0080000000003	19.5579999999995	44.5326332929011	34.9589543930287	37.9694386074966	50.353243854372	54.1678330147434
179	323.3957	326.8076	3	3	178	8.9	29.3259999999998	19.2219999999998	35.0642205103718	37.2063969676452	38.924578081461	43.4043329982434	55.704307376722
180	325.0196	327.1499	3	3	179	8.95	32.478000000001	6.84600000000046	33.191688718715	39.2391863830489	37.4339482865727	36.4759534207929	56.9768934549736
181	326.7379	326.3184	3	3	180	9	34.366	-16.6300000000001	38.1782510861878	42.5272664405543	38.4195261906292	33.7738861752924	56.8009971285371
182	328.8426	327.1457	3	3	181	9.05	42.0939999999996	16.5459999999996	45.2291383070687	42.6172917304932	36.3990251294256	29.8528175576117	55.930606053371
183	331.5911	328.4648	3	3	182	9.1	54.9699999999996	26.382000000001	60.973033580428	39.9089421801167	34.5957238677885	28.4257020095949	52.7785218242129
184	332.7834	327.1489	3	3	183	9.15	23.8459999999998	-26.318	35.5143469600666	39.6326554136132	32.6114248866769	27.851744056053	50.2163420353576
185	333.5888	327.7116	3	3	184	9.2	16.1080000000004	11.253999999999	19.6499409668322	33.5588638758022	29.5126906763266	26.3505674120187	49.881642788158
186	334.6336	329.226	3	3	185	9.25	20.8960000000002	30.2880000000005	36.7968172536707	26.6641812950227	27.0476793612506	25.1982198413254	49.518827025822
187	335.3427	329.0041	3	3	186	9.3	14.1819999999996	-4.4380000000001	14.8601806180136	22.6055580428605	23.7533446285266	26.4625776081135	49.2547334178596
188	336.6672	328.9684	3	3	187	9.35	26.49	-0.714000000000397	26.4996206765305	19.1164391725365	18.8819654116931	28.1028847702409	48.3577086931339
189	336.2017	328.3663	3	3	188	9.4	-9.30999999999926	-12.041999999999	15.2212306992556	14.462703308888	16.778910030645	30.1569532524548	45.991748759949
190	336.2336	328.4718	3	3	189	9.45	0.638000000000147	2.10999999999899	2.20434661521185	13.9478253812509	15.2671865374648	32.5960936145507	42.6061049540978
191	336.8526	328.1991	3	3	190	9.5	12.3799999999994	-5.45399999999972	13.5281379354286	11.0997495283635	11.9769134920216	33.5476127846494	42.0217140487243
192	337.1209	328.7517	3	3	191	9.55	5.36600000000021	11.0520000000008	12.2857909798279	10.9522620184295	16.5261300868015	35.2406113514073	40.9635638581808
193	337.6654	329.0332	3	3	192	9.6	10.8899999999994	5.62999999999988	12.2592414120934	11.4179339023932	21.6100456726932	35.7816948562121	41.5974944863144
194	336.9633	328.8557	3	3	193	9.65	-14.0419999999995	-3.55000000000018	14.4837931495857	9.49112367515511	27.7024816182328	36.7109643566056	41.4307929229572
195	336.8567	329.0557	3	3	194	9.7	-2.13200000000029	3.99999999999977	4.53270603503022	19.1044347923521	35.6794965527749	39.4651925978725	41.1002062165454
196	337.0514	329.0544	3	3	195	9.75	3.89400000000023	-0.0260000000002947	3.89408679923828	32.120341817023	40.0475462080482	41.3507135659378	40.693455747348
197	336.0217	326.2179	3	3	196	9.8	-20.5939999999998	-56.73	60.352346565813	44.452701218036	46.727878074288	44.0719331216059	40.2253419056982
198	337.9584	322.8709	3	3	197	9.85	38.7339999999995	-66.9399999999996	77.3387765354476	59.9410592031566	52.6814243007311	46.3621735318959	39.3753399022947
199	340.3634	325.8224	3	3	198	9.9	48.1000000000006	59.0300000000002	76.145590154651	70.6039687409413	56.6430186825663	48.5791645216546	39.0936758005164
200	342.127	329.5223	3	3	199	9.95	35.2719999999999	73.9979999999991	81.9744959606332	74.3513213562238	63.6631986582802	48.7362564874027	38.7876468520702
201	343.5631	331.9961	3	3	200	10	28.7220000000002	49.4760000000008	57.2086344881618	73.2425067844392	70.724513639854	50.2695419221563	38.2165121924901
202	346.1077	335.0231	3	3	201	10.05	50.8920000000001	60.5399999999997	79.0891096422256	68.8333361470965	71.6177361564102	52.07431015875	37.7053889982674
203	349.6922	335.2169	3	3	202	10.1	71.6899999999998	3.8760000000002	71.7947036765246	67.3853381134039	71.1143013910985	54.769286963034	36.3802708456064
204	352.2934	335.959	3	3	203	10.15	52.0240000000001	14.8419999999999	54.0997369679374	70.8450585387667	69.4558474250763	55.0098417898614	35.6203351367048
205	355.4901	337.894	3	3	204	10.2	63.9339999999993	38.7	74.7345057921701	68.8841509565966	61.7930164220306	55.8498450210721	35.2805545134239
206	359.1192	337.0526	3	3	205	10.25	72.5819999999999	-16.8280000000004	74.5072366149759	68.9860959977579	60.4915376362643	56.1886916533705	34.9943441893078
207	362.2323	335.5329	3	3	206	10.3	62.2620000000006	-30.394	69.2845717313752	70.0783587030562	57.420742243212	53.9881062032829	34.9101567896024
208	365.7151	336.5024	3	3	207	10.35	69.6559999999999	19.3900000000008	72.3044288823307	56.2006947306573	56.857149625337	50.6477950343486	34.7248272963489
209	368.6679	336.8894	3	3	208	10.4	59.0559999999994	7.74000000000001	59.561050494429	50.138016733762	53.3766648971565	48.030398348578	34.5741306483972
210	368.7854	336.6493	3	3	209	10.45	2.35000000000014	-4.80200000000082	5.34618593017569	45.9573335298273	48.0364913838639	44.9792000895896	34.7214030097956
211	370.6788	337.7885	3	3	210	10.5	37.8680000000008	22.7840000000003	44.1938466304991	44.7282032529161	41.652869666887	42.8854116003307	34.6756615119266
212	373.0804	338.0786	3	3	211	10.55	48.0319999999995	5.80199999999991	48.3811557117019	36.6749710912567	36.3584762501557	40.1701666451275	34.7671481868926
213	376.2298	337.0668	3	3	212	10.6	62.9880000000003	-20.2359999999999	66.1587774977745	39.8722880370706	30.1812886775987	36.9788468350007	34.877380272334
214	377.1532	337.3462	3	3	213	10.65	18.4680000000003	5.58800000000019	19.2948896861323	33.1677226000121	26.6049492720796	34.529705916804	34.8944894651976
215	378.1756	337.6502	3	3	214	10.7	20.447999999999	6.07999999999947	21.3327706592452	26.759618970484	28.1653837571486	31.0959164289753	34.9393470494252
216	377.6464	337.5822	3	3	215	10.75	-10.5839999999989	-1.35999999999967	10.6710194452066	15.6343741022813	25.279285564397	28.6379748126779	35.0862607028825
217	377.3334	336.8275	3	3	216	10.8	-6.2600000000009	-15.0940000000003	16.3406375640616	16.5349274529025	22.9195910470431	25.748380457599	33.6506334059013
218	376.9104	336.5138	3	3	217	10.85	-8.46000000000004	-6.27399999999966	10.532553156761	16.4584794772266	17.1005440446643	23.0874810608019	31.8054023061889
219	377.2016	335.3601	3	3	218	10.9	5.82400000000007	-23.0740000000003	23.7976564392382	17.3908485287819	15.6827469364515	20.5690967751399	30.6590981615475
220	376.8639	336.3517	3	3	219	10.95	-6.75399999999968	19.8320000000001	20.9505307808657	19.0795631236022	14.1553414740867	20.7065495321885	30.6508685570847
221	377.4636	335.8741	3	3	220	11	11.9939999999997	-9.55199999999991	15.3328647029833	18.5667139870474	15.6230799584687	19.0817811016969	30.6685225370971
222	377.0544	337.0438	3	3	221	11.05	-8.18399999999997	23.3939999999996	24.7842105381628	14.8305664200005	15.1382846650424	17.4599862150353	31.7137444949612
223	376.9044	336.6747	3	3	222	11.1	-2.99999999999955	-7.38200000000006	7.96830747398707	11.8522034709467	15.9936734440052	14.985473581634	32.8133706519617
224	377.1599	336.688	3	3	223	11.15	5.10999999999967	0.266000000000304	5.11691860400347	13.8553113881555	14.5332442782002	14.7791371405338	32.8340158414873
225	377.3672	336.4671	3	3	224	11.2	4.14600000000064	-4.41799999999944	6.05871603559701	11.1970062064825	13.2477153072284	14.0288490777782	31.8082459215508
226	376.7558	337.5773	3	3	225	11.25	-12.2280000000001	22.2039999999993	25.3484042890271	13.420632900963	12.8842766389967	13.9838297523945	30.9383405863052
227	377.2893	337.3638	3	3	226	11.3	10.6700000000001	-4.26999999999907	11.4926846297979	14.2359221363999	12.0003813830275	13.3131606085196	30.1831776863869
228	377.6857	336.4957	3	3	227	11.35	7.92799999999943	-17.3620000000005	19.0864409463894	14.6432271435101	12.8704031186037	12.9630095780291	29.0501155615401
229	377.2957	336.2524	3	3	228	11.4	-7.79999999999973	-4.86599999999953	9.19336478118818	11.9132418898379	13.875527344616	13.2877979745169	28.2284544709557
230	377.6893	336.158	3	3	229	11.45	7.87199999999984	-1.88800000000015	8.09524107114779	12.8037565595724	13.9023566814698	16.3225370245798	28.6348518039957
231	377.1679	335.8929	3	3	230	11.5	-10.4280000000006	-5.30200000000036	11.6984780206664	12.3201733362445	12.3445795463203	18.4516334738636	27.8126118129712
232	376.6041	336.4566	3	3	231	11.55	-11.2759999999992	11.2739999999997	15.9452579784704	13.5151325528321	11.4880365519968	23.2573223447949	26.7002269884483
233	377.4294	336.5727	3	3	232	11.6	16.5059999999994	2.32200000000034	16.6685248297497	13.1614862194295	9.93234571205308	28.6478944689228	25.3021178888839
234	378.1718	336.4177	3	3	233	11.65	14.8480000000006	-3.09999999999945	15.1681608641264	12.7759172028028	12.0423516708337	31.1383257661707	24.9827236974
235	377.8567	336.3896	3	3	234	11.7	-6.30200000000059	-0.562000000001035	6.32700940413467	10.1723165444211	19.3973587419311	32.5205754141263	24.5218845316362
236	378.3178	336.551	3	3	235	11.75	9.22199999999975	3.22800000000029	9.77063293753262	7.54451808786167	24.0189903087305	33.2387063599325	24.4632052972743
237	378.3804	336.6833	3	3	236	11.8	1.25200000000063	2.64599999999973	2.92725468656217	10.5695707888353	34.5142633065623	34.6179749151748	24.3809719848938
238	378.468	336.5301	3	3	237	11.85	1.75200000000018	-3.0639999999994	3.52953254695249	25.6332312644327	44.4253858192419	35.0127500622783	24.3578666331358
239	379.7717	337.3012	3	3	238	11.9	26.0739999999998	15.4219999999998	30.2934243689944	35.2620634146582	48.4011241877254	35.8878121667715	24.0611849956745
240	383.8502	337.1259	3	3	239	11.95	81.5699999999993	-3.50599999999986	81.6453117821218	58.8562100687035	51.1387941467828	36.5631540758029	23.6280264997578
241	386.4586	338.3835	3	3	240	12	52.1680000000003	25.1520000000005	57.9147936886601	81.306253550622	54.1328331735446	36.5434425242454	23.4630754216339
242	389.9258	343.3352	3	3	241	12.05	69.3439999999998	99.0339999999992	120.897987956789	86.2326775866156	57.7479132783528	35.9404677618614	24.0382062430538
243	395.2717	345.5564	3	3	242	12.1	106.918000000001	44.4240000000002	115.779749956545	76.6443570291328	60.0931544125036	35.6187621961337	28.4547659474404
244	397.9123	346.3109	3	3	243	12.15	52.8120000000001	15.0900000000001	54.9255445489621	73.0036029324309	59.7332726627093	35.1863102542662	33.758211201537
245	399.5897	346.1491	3	3	244	12.2	33.5479999999995	-3.23600000000056	33.7037089947082	56.6396164880022	53.7289494096747	35.0149199854942	39.6346275206699
246	398.9982	344.2537	3	3	245	12.25	-11.8299999999999	-37.9079999999999	39.7110232051504	38.8800552743851	49.0678947397604	34.9425808421541	39.9905553522886
247	400.5633	343.084	3	3	246	12.3	31.3020000000006	-23.3939999999996	39.0780557346449	33.233867738803	37.3666722171605	35.4487833612681	42.9602347770699
248	400.4251	341.742	3	3	247	12.35	-2.76400000000081	-26.8399999999997	26.9819438884597	30.8135417902166	26.8121385730255	35.7527236882424	43.1363143924552
249	400.4161	343.0767	3	3	248	12.4	-0.180000000000291	26.694	26.6946068710517	25.1321865470899	21.9714963208069	34.8345720168321	43.8226049151004
250	401.49	342.9611	3	3	249	12.45	21.4780000000007	-2.31200000000058	21.6020792517765	18.0937279463189	18.8910458242056	30.9335159749358	43.9490905064209
251	401.7474	343.4643	3	3	250	12.5	5.14800000000037	10.0639999999999	11.3042469895168	14.744221871666	15.7523285107636	28.4745173694043	43.8868893319821
252	401.8042	343.2785	3	3	251	12.55	1.13599999999906	-3.71599999999944	3.88576273078963	10.7091249028109	13.1496534441833	24.8190901413128	44.1714684832871
253	402.3159	343.2739	3	3	252	12.6	10.2340000000004	-0.0919999999996435	10.2344135151951	6.96854985819456	11.4122929639813	28.2616374259581	48.9297348786863
254	402.6366	343.2156	3	3	253	12.65	6.41399999999976	-1.16600000000062	6.51912202677618	6.37247047443722	9.93587137095484	36.3780966369034	57.998469150838
255	402.5105	343.2871	3	3	254	12.7	-2.52200000000016	1.43000000000029	2.89920402869506	8.20557894204778	8.13808254019688	46.7486796272136	69.594893152559
256	402.4883	342.8715	3	3	255	12.75	-0.44399999999996	-8.31199999999967	8.32385007073016	8.0803640562967	7.88113999904811	46.7424043446447	81.8925045408256
257	403.0173	343.2536	3	3	256	12.8	10.5799999999999	7.6419999999996	13.0513050688424	9.16261783909882	12.2715080654651	51.302494638965	93.6267008391833
258	402.5959	343.0229	3	3	257	12.85	-8.42800000000011	-4.61400000000026	9.60833908643967	9.30761522219919	29.7111362788906	51.2598787226321	103.097721524813
259	402.8793	343.5478	3	3	258	12.9	5.66800000000057	10.498	11.9303909407868	9.38980952365899	50.7846969529998	51.7573976634292	108.184430025785
260	402.7656	343.6889	3	3	259	12.95	-2.27399999999989	2.82199999999989	3.62419094419691	16.3374371888824	74.6063134302216	51.3350269370388	108.206384844495
261	402.3562	343.841	3	3	260	13	-8.1880000000001	3.04200000000037	8.73482157802917	51.3419085014845	77.7324801785258	51.2303361397188	107.812038097659
262	402.4037	341.452	3	3	261	13.05	0.950000000000273	-47.7800000000002	47.7894433949593	92.4067760669008	89.4553358337466	52.4024692047127	105.257492932271
263	406.3167	333.0908	3	3	262	13.1	78.2600000000002	-167.224	184.63069564945	139.905011638244	91.1074644812829	62.240707561239	103.155388336489
264	416.9694	335.2166	3	3	263	13.15	213.054	42.5160000000005	217.254728767868	146.075150833393	93.5789239559036	80.8106280474097	103.834408016489
265	424.5302	325.8264	3	3	264	13.2	151.215999999999	-187.804000000001	241.115368800913	162.573234478611	94.5319713338808	104.174866319624	104.703171305138
266	424.4868	327.8052	3	3	265	13.25	-0.867999999999256	39.5760000000007	39.5855175537728	130.873020461081	94.5795322803895	128.842428239497	104.851816288386
267	430.9153	326.7533	3	3	266	13.3	128.57	-21.0379999999998	130.27986162105	94.7510718449065	92.5334303439604	151.804618317099	105.22325354541
268	431.4691	325.57	3	3	267	13.35	11.0760000000005	-23.6660000000006	26.1296255618032	49.1589310295176	94.7702788435874	170.442719361383	104.812769182808
269	432.6871	326.9388	3	3	268	13.4	24.3599999999992	27.3760000000004	36.6449856869939	43.0839137273863	110.83655914182	181.534288034737	105.115821088891
270	433.1822	326.5058	3	3	269	13.45	9.90200000000073	-8.65999999999985	13.1546647239681	22.49362620931	133.743419209026	185.479253714054	105.020847463057
271	432.7855	326.2719	3	3	270	13.5	-7.9340000000002	-4.67800000000011	9.2104310431165	58.6675372260935	179.952376300468	187.149558825913	105.60022436965
272	431.4966	326.7256	3	3	271	13.55	-25.7780000000002	9.07399999999939	27.3284240306682	126.922046438733	214.15390080045	185.69589572323	106.06887063578
273	434.5497	316.8362	3	3	272	13.6	61.0619999999994	-197.787999999999	206.999180645721	218.327907388534	249.777974241484	178.04913924702	112.680250234113
274	439.624860516546	298.634636942348	3	3	273	13.65	101.50321033092	-364.031261153041	377.917531750191	316.82083887355	269.489652113571	171.290719396074	119.103675002504
275	445.405622191276	275.847245531013	3	3	274	13.7	115.6152334946	-455.747828226699	470.183969472975	405.814175391591	276.426536094227	162.657662983062	119.783477051315
276	451.493911000588	251.513575948553	3	3	275	13.75	121.76577618624	-486.6733916492	501.675088468197	440.888411256874	279.719585371437	162.961228232128	120.20511915196
277	457.49165292088	228.673178377525	3	3	276	13.8	119.95483840584	-456.80795142056	472.295106620871	412.057257788409	278.858361102499	159.144012451855	120.11974919095
278	463.000773928551	210.365603000488	3	3	277	13.85	110.182420153419	-366.15150754074	382.370359972137	334.52516479992	261.327999650452	158.365659642984	119.945954285445
279	467.6232	199.6304	3	3	278	13.9	92.4485214289803	-214.70406000976	233.761764407867	242.618331869324	231.744879650329	158.474244514352	121.233145772607
280	471.0254	197.2958	3	3	279	13.95	68.0439999999999	-46.6919999999999	82.5235045305274	151.902546813407	191.571906757098	158.706667989076	124.256618509679
281	473.1168	197.0395	3	3	280	14	41.8280000000004	-5.1260000000002	42.1409238152184	81.7675880440299	145.970080163787	159.970112599581	125.436419466326
282	474.0438	197.1676	3	3	281	14.05	18.5399999999993	2.56199999999978	18.7161813412879	51.4325015122481	104.134124103259	159.735272066847	130.13660910128
283	475.067	198.3778	3	3	282	14.1	20.4640000000006	24.2040000000003	31.6955661252491	48.6186487142767	66.953345044484	163.119792906987	130.474786456346
284	477.7299	201.501	3	3	283	14.15	53.2579999999996	62.4639999999999	82.0863317489577	49.3218284582497	47.4588369151325	157.396721957598	125.82548865917
285	480.828	202.9559	3	3	284	14.2	61.9619999999998	29.0980000000002	68.4542405406705	56.3657013931105	40.9867998839244	135.392087783007	120.215751736759
286	482.9836	203.7074	3	3	285	14.25	43.112000000001	15.0299999999999	45.6568225350832	52.1391020449381	40.2206398277245	111.567810064424	120.762511955945
287	484.4927	201.4724	3	3	286	14.3	30.1819999999998	-44.7000000000003	53.9355460155917	43.4851723180169	40.612183031194	88.4348800648021	118.135051294063
288	484.8319	201.0676	3	3	287	14.35	6.78400000000011	-8.09599999999989	10.5625693843875	33.354951053572	64.9115861635229	69.4491892095056	118.520507281805
289	485.55	199.2645	3	3	288	14.4	14.3619999999999	-36.062	38.8166831143517	31.1194511971994	83.048564264867	60.9320035104775	119.690309860317
290	485.1724	198.4584	3	3	289	14.45	-7.55200000000059	-16.1219999999997	17.8031342184459	24.8586646692776	79.212268808916	63.0339833053037	121.148838499289
291	486.1766	197.0571	3	3	290	14.5	20.0840000000005	-28.0260000000004	34.4793232532201	77.6840702821078	77.1655399650602	63.7232801067382	121.255131530202
292	487.0257	196.3091	3	3	291	14.55	16.9819999999993	-14.9599999999998	22.6316133759829	122.611956211717	72.7356360263452	74.5773224793293	121.059409524173
293	500.2377629744	192.557123277446	3	3	292	14.6	264.241259488001	-75.0395344510798	274.689597448538	125.06958656426	71.9450333745272	82.9004336656717	116.079590992861
294	513.1373	189.8879	3	3	293	14.65	257.990740511999	-53.3844655489202	263.456112762398	123.211628732921	74.4051701058224	80.3602579222656	107.575428537163
295	513.1091	191.3922	3	3	294	14.7	-0.563999999999396	30.086	30.0912859811607	120.612607383413	85.0811667266831	77.7738404904556	96.6530459217778
296	513.2625	190.1421	3	3	295	14.75	3.06800000000067	-25.0020000000001	25.1895340965252	66.2059964669467	87.2259203857518	78.5637956797627	86.613735301095
297	512.9278	189.7955	3	3	296	14.8	-6.69399999999996	-6.9319999999999	9.63650662844156	26.1983839999278	108.542461927465	77.126090136271	78.1330113183301
298	512.8826	189.6706	3	3	297	14.85	-0.904000000000451	-2.49799999999993	2.65654286620797	45.0927468891062	100.88928116782	78.675354920627	72.024833819803
299	513.2228	186.518	3	3	298	14.9	6.80399999999963	-63.0520000000001	63.4180504273035	51.2402120385826	77.6719515796643	80.9063752062819	69.5752633436915
300	517.1919	181.7184	3	3	299	14.95	79.3820000000005	-95.992	124.563100427053	96.4723164715164	76.3354121719951	83.5910090095017	72.0584273655669
301	515.4206	179.5546	3	3	300	15	-35.4259999999999	-43.2760000000002	55.9268598439069	135.572565868694	79.9620513944653	82.5401504608222	74.3800132688464
302	503.634960872847	179.239469338739	3	3	301	15.05	-235.712782543061	-6.3026132252196	235.797028793111	129.145519159401	81.5165442461969	82.3835469814998	75.3445548550855
303	493.7583	180.0255	3	3	302	15.1	-197.533217456939	15.7206132252196	198.157789852096	107.578077454884	85.4056764667267	69.0393890787339	76.5027724085855
304	495.1016	180.8268	3	3	303	15.15	26.866	16.026	31.2828168808373	108.683890750348	87.4075803067414	57.7541351167278	76.8021981942642
305	495.4508	180.0669	3	3	304	15.2	6.98399999999992	-15.1979999999998	16.7258919044693	66.5607720208774	82.1008512923202	57.9140040605485	77.5620579356731
306	492.7942	181.6111	3	3	305	15.25	-53.1320000000005	30.8839999999998	61.4559263212267	35.2387870647593	77.8543805358927	61.6596605377665	79.0766396275005
307	492.6337	180.3623	3	3	306	15.3	-3.21000000000026	-24.9759999999998	25.1814351457575	45.6696414540821	56.2246320355351	67.8311425718582	80.3272298772627
308	494.4304	179.3195	3	3	307	15.35	35.9340000000009	-20.856	41.5478650715059	56.6236251297564	37.1894969896474	74.6004784301003	82.287522044514
309	497.6386	176.6527	3	3	308	15.4	64.1639999999995	-53.3359999999999	83.4370888274509	47.0248703214373	37.8363186537912	78.2185231769056	83.1692179876396
310	500.3785	174.3566	3	3	309	15.45	54.7979999999995	-45.9220000000005	71.495810282841	45.8884920501929	39.4925959491019	81.0828714258301	84.7142550069746
311	499.8904	173.8931	3	3	310	15.5	-9.76199999999949	-9.26999999999964	13.4621522796313	39.1402069145354	43.3572696810677	85.0367464309545	85.6243017821928
312	499.297	173.1195	3	3	311	15.55	-11.8679999999995	-15.4720000000003	19.4995437895351	30.0029958535004	54.1457408975195	76.1117872308416	86.625081134242
313	499.61	172.8863	3	3	312	15.6	6.25999999999976	-4.66399999999965	7.80643939321851	22.3615667684474	63.7952803934738	70.1051111514994	81.072635031677
314	501.3122	172.0706	3	3	313	15.65	34.0440000000001	-16.3139999999999	37.7510335222759	39.689669040698	69.0294660470698	73.2441384662628	77.5772999023482
315	502.1721	170.6455	3	3	314	15.7	17.1979999999996	-28.5020000000003	33.2886648575758	62.4029897448461	80.0648915593399	77.3502753808906	79.8877609239813
316	506.6385	168.3866	3	3	315	15.75	89.3280000000004	-45.1780000000002	100.102663640885	88.4503538724123	92.2191123260164	79.5894835752382	80.9156896438417
317	500.9014	165.0173	3	3	316	15.8	-114.742	-67.3859999999996	133.066147310276	108.055936240639	95.9989424261482	83.5283696182544	81.1666118945406
318	507.0971	161.9754	3	3	317	15.85	123.914	-60.838	138.043260031049	137.768216350232	103.020725313351	85.8996891684011	81.9548910587137
319	500.3145	162.2689	3	3	318	15.9	-135.652	5.86999999999989	135.77894536341	144.748555611335	108.651958278734	85.4320607689973	81.7107620154615
320	507.5681	156.7863	3	3	319	15.95	145.072	-109.652	181.850065405542	129.59489510745	115.207954812679	85.8375010044476	79.0783159455729
321	512.56590640746	152.248968832354	3	3	320	16	99.9561281492004	-90.7466233529203	135.004359946396	117.591096754291	115.821697469409	88.7084531035634	78.1141496337761
322	511.723894824005	149.510607271581	3	3	321	16.05	-16.8402316691004	-54.76723121546	57.2978447908526	109.24798031683	112.910998338989	90.8666152869841	76.2425516323923
323	509.271	146.477	3	3	322	16.1	-49.0578964801	-60.6721454316198	78.0242682652509	92.6476932751261	108.004097943328	93.1058809846201	74.8540990218266
324	507.8798	141.9843	3	3	323	16.15	-27.8240000000005	-89.8540000000003	94.0633631761063	86.8948393274825	101.834655490925	97.4004646879686	74.6885310268082
325	505.065770018879	137.921189800298	3	3	324	16.2	-56.2805996224199	-81.2622039940396	98.8486301970242	96.2271015705283	91.6101104495552	101.861517787414	75.2081938285769
326	501.06132405993	134.430945613932	3	3	325	16.25	-80.0889191789804	-69.80488372732	106.240090208179	98.417099132366	85.1977938811104	100.171718749917	74.5277635437752
327	497.1672	130.9879	3	3	326	16.3	-77.8824811985999	-68.8609122786403	103.959156006082	94.42133066502	85.73428814782	94.5020812172231	75.0730341054013
328	494.7207	127.2723	3	3	327	16.35	-48.9299999999992	-74.3119999999999	88.9742560744393	90.5725276239844	83.1910366558887	89.3093036873272	74.4805201072815
329	494.6526	123.5687	3	3	328	16.4	-1.36200000000031	-74.0719999999999	74.0845208393763	83.5007484347383	86.1489710972028	85.2030008540175	73.026539910265
330	495.7255	119.7358	3	3	329	16.45	21.4580000000001	-76.6580000000002	79.604614991846	75.2414747251116	88.5150807621487	77.0737604653157	71.8244511037179
331	495.9614	116.1996	3	3	330	16.5	4.7180000000003	-70.7239999999999	70.8811942619478	67.9649741794114	84.5217400304251	71.1915528365976	76.0562408345453
332	494.4986	113.4289	3	3	331	16.55	-29.2560000000003	-55.4140000000001	62.6627874579485	77.8766115293855	76.0931640954568	76.373316033943	77.6629781721564
333	495.9075	111.2086	3	3	332	16.6	28.1780000000003	-44.4059999999999	52.5917533459383	86.4576339003131	70.614509431326	79.6030868921538	79.9317250942088
334	496.5591	105.0609	3	3	333	16.65	13.0319999999995	-122.954	123.642707589247	85.5427316261119	68.5713462171101	76.1329235873535	80.4200590276429
335	490.5069	106.0056	3	3	334	16.7	-121.044000000001	18.8939999999999	122.509726846484	76.9448534658021	62.5374104810762	73.0661122762633	80.6453899976267
336	487.2326	106.5256	3	3	335	16.75	-65.4859999999996	10.3999999999999	66.3066828909421	73.2640446832407	57.1853117920848	69.4660435123121	79.0891958234681
337	486.3973	107.0451	3	3	336	16.8	-16.7060000000004	10.3900000000002	19.6733966563991	59.2660809048348	67.012343920066	66.6176985925482	76.2202861603608
338	487.961641460644	106.356017649899	3	3	337	16.85	31.2868292128803	-13.7816470020201	34.1877094331315	38.6171870618394	76.0151371284189	63.061351046162	73.6739854744232
339	490.258108395804	104.969359516253	3	3	338	16.9	45.9293387032005	-27.7331626729202	53.6528886972171	28.8278919580576	66.1168760775043	60.6210190515326	70.8418980729219
340	490.8933	104.2452	3	3	339	16.95	12.7038320839199	-14.4831903250599	19.2652576315071	57.07983437433	57.6171437903778	57.8114012029883	68.8035701357056
341	491.7443	104.0742	3	3	340	17	17.02	-3.41999999999985	17.3602073720333	78.7662295735971	54.4103469941992	63.4040285655272	70.1370836405625
342	499.4449	101.7398	3	3	341	17.05	154.012	-46.688	160.933108737761	72.9676712501738	57.1422330896395	64.4593410573287	75.9668912926959
343	492.3297	102.214	3	3	342	17.1	-142.304	9.48399999999992	142.619685429467	76.6171005189163	55.508192660998	66.7575692037976	80.9109782951538
344	492.0906	101.0044	3	3	343	17.15	-4.78200000000015	-24.1919999999999	24.6600970801008	79.9928020303408	52.670691885955	63.4396533673172	81.9517701779678
345	493.9279	100.6272	3	3	344	17.2	36.7460000000005	-7.54400000000004	37.5124039752192	57.204631804949	53.0853919249003	59.4292622078395	82.1307736265987
346	492.3955	101.3904	3	3	345	17.25	-30.6479999999999	15.264	34.2387149291558	32.2501557483988	69.6227453389697	58.0066728970193	81.7879496035242
347	493.7155	99.44662	3	3	346	17.3	26.3999999999999	-38.8756000000001	46.9922576108022	32.3737125217362	61.9063381945914	57.9384911034985	82.8275431259749
348	493.4642	98.59037	3	3	347	17.35	-5.02600000000029	-17.1250000000001	17.8473051467163	29.5536833308844	57.5000012791763	58.0386672615192	81.6948192071983
349	494.0105	97.45064	3	3	348	17.4	10.9259999999995	-22.7945999999997	25.2778809467878	59.2526886475986	60.7624306571302	56.4807952918263	83.3936411028274
350	493.4049	96.44885	3	3	349	17.45	-12.1119999999996	-20.0358000000003	23.4122580209599	66.6080445842339	61.2413806253011	60.5333798060954	82.2136314347758
351	501.9488	93.21144	3	3	350	17.5	170.878	-64.7481999999999	182.733741512727	82.7498468099537	61.6029987998393	69.0826144445274	81.616706380532
352	498.1349	91.48017	3	3	351	17.55	-76.2779999999998	-34.6253999999999	83.7690372939785	89.1511487925241	58.7347491173575	75.5604665514488	80.3249671190729
353	496.4155	86.86205	3	3	352	17.6	-34.3880000000001	-92.3624000000001	98.5563162753155	92.9290779197178	60.5691418620403	82.2188696981538	79.9089633896896
354	496.8269	84.02753	3	3	353	17.65	8.22800000000029	-56.6904	57.2843908596399	63.9533089520801	60.2908986976975	87.770616768582	77.080931671833
355	494.738	83.69568	3	3	354	17.7	-41.7780000000005	-6.63700000000006	42.3019036569283	50.8614536504812	67.9813676872905	91.1954349769342	75.3829225684383
356	496.3923	82.77602	3	3	355	17.75	33.0859999999996	-18.3931999999999	37.8548966745382	38.388436914127	68.5424835500851	94.1098556947363	75.5499150668519
357	495.5248	83.06853	3	3	356	17.8	-17.349999999999	5.85019999999986	18.3097607859842	31.4306486028708	89.2145949083062	99.0373876594017	75.8943225080901
358	493.7343	82.80657	3	3	357	17.85	-35.8100000000002	-5.23920000000004	36.1912325935442	43.0336574548632	106.937738117131	100.328287368235	77.1161973575392
359	493.2288	81.80179	3	3	358	17.9	-10.1100000000008	-20.0955999999999	22.4954493033594	73.1316581480901	114.778802880034	106.166263154122	76.0608036825805
360	498.2335	81.46757	3	3	359	17.95	100.094	-6.68440000000004	100.31694791689	127.567736166131	121.149489328567	106.615861666563	78.1865776453933
361	492.0621	74.35432	3	3	360	18	-123.428	-142.265	188.344900140673	175.487039320136	126.616712589633	99.8293841955367	80.0907564000716
362	489.948040815108	59.9844879497305	3	3	361	18.05	-42.2811836978394	-287.39664100539	290.49015087619	198.126957157197	139.340026201446	96.1905931808171	76.7383511179979
363	493.2111	46.58674	3	3	362	18.1	65.2611836978394	-267.95495899461	275.787748363567	199.265321202271	140.087432874429	93.0603575755817	74.0977231227705
364	495.9805	40.39293	3	3	363	18.15	55.3880000000004	-123.8762	135.695038488664	180.101767031177	152.041627610547	90.7222099763488	74.2095041022108
365	493.6958	35.61017	3	3	364	18.2	-45.6939999999997	-95.6552000000001	106.008768142263	151.11231623676	145.250355645836	91.3365829290372	73.549309097926
366	494.842	31.12805	3	3	365	18.25	22.9239999999993	-89.6423999999999	92.5271292851991	104.687826428722	131.116284840988	93.0931572366845	73.3776569480479
367	497.5315	24.36614	3	3	366	18.3	53.7900000000002	-135.2382	145.542896904109	105.956298063897	103.166591453328	93.8501539126817	72.7142297456239
368	495.3842	23.97149	3	3	367	18.35	-42.9459999999995	-7.89300000000004	43.6652993233752	91.2353900894008	79.1829770340319	96.1937274535593	72.5969143213105
369	490.0544	28.66508	3	3	368	18.4	-106.596000000001	93.8718	142.037396664541	82.1308026508	66.6656170726638	95.6408120733348	72.3532346708838
370	489.9628	30.2827	3	3	369	18.45	-1.83199999999943	32.3524	32.4042282697798	55.2208666698956	61.5236765295072	95.8397754846912	72.6118094220109
371	491.9954	31.46254	3	3	370	18.5	40.652	23.5968	47.0041920921954	53.6781276393419	59.5696018837357	91.0988983556159	68.897176185993
372	492.459	31.75784	3	3	371	18.55	9.27199999999971	5.90600000000002	10.9932169995864	27.3749360814303	48.3602816239175	77.9162356845469	67.6112460699138
373	493.3731	33.30565	3	3	372	18.6	18.2820000000004	30.9562	35.9516041706071	31.8119629696137	52.3000220326898	65.9765765473871	65.9995061744729
374	493.4343	33.82815	3	3	373	18.65	1.22399999999971	10.45	10.5214388749828	37.0084011166713	39.2399965361225	60.6483914358396	66.2621288997495
375	492.359	36.33688	3	3	374	18.7	-21.5060000000005	50.1746	54.5893627106969	41.4996965779395	46.4291953235464	55.9031832189179	66.6202202094589
376	491.6682	39.92022	3	3	375	18.75	-13.8159999999993	71.6668	72.9863828274835	50.9219164260376	51.0815118702434	52.6454582013594	67.3145198012858
377	492.8689	38.75595	3	3	376	18.8	24.0139999999997	-23.2854	33.4496943059273	51.1050569908147	52.6658799157658	46.391071831846	70.1561687292252
378	489.9485	41.70888	3	3	377	18.85	-58.4079999999994	59.0586	83.0627034110974	61.0464276774792	52.7701760607422	44.8655412743864	71.029154860762
379	490.4674	41.94922	3	3	378	18.9	10.3779999999995	4.80679999999992	11.4371416988681	65.1546226238155	54.6311657990154	38.5402061876454	72.7437263650772
380	489.9485	47.13815	3	3	379	18.95	-10.3779999999995	103.7786	104.296216144019	63.8320632535921	50.2826899083286	38.6077571774584	70.8500777529471
381	491.8902	51.39235	3	3	380	19	38.8339999999994	85.0839999999999	93.5273575591652	54.6184356954468	45.7213145189831	37.9649681764493	67.4908359068432
382	492.8368	52.3434	3	3	381	19.05	18.9319999999998	19.021	26.8368974548101	58.1572746072162	44.4218620397745	39.0318989590105	61.4413392325161
383	491.3636	53.46196	3	3	382	19.1	-29.4639999999993	22.3711999999999	36.9945656203712	39.518952139178	37.4310605160831	38.9386547733642	60.2817604069317
384	489.9521	53.82148	3	3	383	19.15	-28.2300000000009	7.19040000000007	29.1313362577149	26.2880064141506	37.8404158391682	41.8020478231501	65.6003029802025
385	490.5073	53.82727	3	3	384	19.2	11.1040000000003	0.11579999999995	11.1046038038287	25.011660825957	30.7863190313704	41.9038574898806	69.1034938230988
386	489.1579	53.59864	3	3	385	19.25	-26.9880000000001	-4.57259999999991	27.3726289340283	20.2436853367194	24.8484244826552	41.535882365887	68.463622481717
387	490.068	53.132	3	3	386	19.3	18.202	-9.33280000000011	20.4551695138418	17.5235570711203	25.3979180022552	46.4621835457687	65.9169544739543
388	490.2246	52.49318	3	3	387	19.35	3.13200000000052	-12.7763999999999	13.1546881741834	22.0536859235628	25.1071334859861	45.8645822679646	65.7794604859528
389	490.9793	52.31033	3	3	388	19.4	15.0940000000003	-3.65700000000004	15.5306949297193	23.4088425511598	28.9729298472848	49.8466406568195	62.9575535514454
390	491.1481	50.63103	3	3	389	19.45	3.37599999999952	-33.586	33.7552480660414	25.7841751785534	33.5250250714325	45.860380021203	62.7739937393608
391	492.36	49.42829	3	3	390	19.5	24.2380000000003	-24.0548000000001	34.1484120720132	29.9705816352528	37.350450212791	43.8827734580705	63.9879697062451
392	493.2983	48.11187	3	3	391	19.55	18.7659999999994	-26.3283999999999	32.3318326508098	40.4223026234493	48.5025050517628	44.9664427804853	68.3803798168468
393	494.8104	48.8982	3	3	392	19.6	30.2420000000006	15.7266	34.0867204576803	44.9963642193022	54.2981040198461	54.5869442664764	72.865394684854
394	497.3676	46.67352	3	3	393	19.65	51.1439999999993	-44.4936	67.7892998707018	51.2920578744222	61.8528654744709	70.5522145245654	76.6820766296454
395	500.0998	45.93108	3	3	394	19.7	54.6440000000007	-14.8488	56.6255560453059	71.2208349249722	60.9344410110355	82.3038044272798	77.0595540924684
396	502.9674	47.5261	3	3	395	19.75	57.3519999999996	31.9004	65.6268803476133	78.6256264044394	62.9171224334857	84.2817867620745	77.1400429960259
397	502.0887	54.06612	3	3	396	19.8	-17.5739999999996	130.8004	131.97571790356	83.2834283254924	64.5349675587154	85.4428371160626	82.0054954120832
398	505.4079	55.34077	3	3	397	19.85	66.3839999999993	25.493	71.1106778550163	76.8725178027688	84.0667550469666	86.6933796975191	82.1702617755069
399	504.2211	59.73732	3	3	398	19.9	-23.7360000000001	87.931	91.0783094759669	74.5421869925492	112.131499201846	87.3749009152454	83.5386701741992
400	505.0213	60.66953	3	3	399	19.95	16.0040000000004	18.6442000000001	24.5710034316878	57.8491001924586	131.082583783127	86.9402303012632	82.2440023015717
401	506.9716	62.53491	3	3	400	20	39.0060000000005	37.3076	53.9752262965154	89.5078836894939	131.213123311358	90.0109712360409	81.0150008234731
402	506.3615	64.88244	3	3	401	20.05	-12.2020000000009	46.9506	48.5102839031068	140.9795700782	122.383169180362	97.7288606746831	81.6676299927835
403	516.531208708468	70.1874560879025	3	3	402	20.1	203.394174169359	106.10032175805	229.404595340192	185.292649763485	119.088655375192	106.792134596344	81.0606143224609
404	532.931818975629	76.0645633518788	3	3	403	20.15	328.012205343221	117.542145279526	348.436741419495	187.884059630167	112.89693635602	111.562105436141	81.083315150473
405	545.0078	78.43701	3	3	404	20.2	241.51962048742	47.448932962424	246.136401858116	186.917238168266	112.946019591491	112.215250695056	81.0620405613942
406	546.8378	75.63506	3	3	405	20.25	36.6000000000008	-56.0390000000001	66.9322756299237	148.66942706089	117.104820038596	112.744203626165	80.5629459173649
407	547.906985549957	73.7308900327039	3	3	406	20.3	21.3837109991391	-38.083399345922	43.6761765936039	84.8143026338405	130.922753790651	117.548807278398	80.5643655789181
408	549.813911349258	73.6590912363633	3	3	407	20.35	38.1385159860201	-1.43597592681203	38.1655398033134	40.5993894194965	129.517514145721	118.475941283049	80.3815044813707
409	551.026934373581	74.4681044236707	3	3	408	20.4	24.2604604864596	16.180263746148	29.1611192842452	46.3255804470253	110.992711670435	117.230699691579	80.3394539211221
410	550.014411598603	75.2063704073187	3	3	409	20.45	-20.2504554995585	14.7653196729601	25.0618357863964	74.9282694130353	93.3479176069854	118.62762458194	80.4094676365157
411	545.2447	74.92233	3	3	410	20.5	-95.3942319720613	-5.68080814637398	95.5632307675675	110.365601230552	94.2752839409717	118.147228188876	80.1050644095833
412	536.084997219404	73.1244474011045	3	3	411	20.55	-183.194055611918	-35.95765197791	186.689621423654	137.17112070703	112.714445376433	118.368817205082	79.5734232611302
413	525.497863562268	71.1612803568121	3	3	412	20.6	-211.742673142721	-39.2633408858481	215.352198890895	146.096445794474	117.863227190906	107.534284378445	79.037048018961
414	517.3447	70.84141	3	3	413	20.65	-163.06327124536	-6.39740713624207	163.188716666639	142.224987434918	121.564463027138	91.6144157763807	78.1020959309959
415	514.157471623294	72.2495219785048	3	3	414	20.7	-63.7445675341201	28.1622395700961	69.6884612236163	150.500621339831	124.30922957239	79.8202766955087	77.0726593458843
416	513.1504	68.57472	3	3	415	20.75	-20.1414324658799	-73.4960395700961	76.2059389697859	125.360853151261	119.189636339155	76.8441050726553	76.0862384854543
417	511.4335	57.30132	3	3	416	20.8	-34.3380000000002	-225.468	228.067790948218	105.957805347245	105.814880619513	75.6858940417735	74.5742697734785
418	510.9805	52.8416	3	3	417	20.85	-9.05999999999949	-89.1943999999999	89.6533579480433	102.522013350306	85.5510546111699	74.0696292652222	75.541171480415
419	512.5479	49.92774	3	3	418	20.9	31.3480000000004	-58.2772	66.1734776465619	96.1542852433927	72.2361198823259	73.3040069269988	76.5885523094881
420	511.4811	47.52877	3	3	419	20.95	-21.336	-47.9794	52.5095012389186	61.1291398991948	66.2926357840319	73.8787049717681	79.5065703999497
421	512.998	45.91008	3	3	420	21	30.3380000000004	-32.3738	44.3672984352217	45.7412560710792	59.412926204339	70.1991575831257	81.5441169421466
422	514.3804	43.65262	3	3	421	21.05	27.6479999999992	-45.1492	52.9420642272282	38.5144344174068	38.6573427071139	61.4179858475773	83.268459225759
423	513.7462	43.69622	3	3	422	21.1	-12.6839999999993	0.871999999999957	12.7139388074657	30.0632582177582	30.2760313395384	51.2819614415782	79.8717257612872
424	515.2474	43.74426	3	3	423	21.15	30.0239999999985	0.960800000000006	30.0393693781995	22.6715671652853	25.0435508268598	44.6420864258511	73.2710490591602
425	514.7492	43.86525	3	3	424	21.2	-9.96399999999994	2.41980000000012	10.2536202406759	16.185545515033	23.4481803711463	41.9300679967123	70.1128969186516
426	514.3868	43.94202	3	3	425	21.25	-7.24799999999959	1.53539999999992	7.40884317285728	14.8108066079976	21.208678827096	39.4282733447437	73.2713011380871
427	514.1114	42.95409	3	3	426	21.3	-5.50799999999981	-19.7586	20.5119559759667	11.5726672363129	17.0210910756418	31.5997322685592	78.6131067263416
428	514.2966	43.17986	3	3	427	21.35	3.70400000000018	4.51539999999994	5.84024427228869	16.8331025245345	17.0128682719865	32.606401677781	82.014230326002
429	514.4462	42.50378	3	3	428	21.4	2.99199999999928	-13.5216	13.8486725197759	19.7457904889067	17.0480529693763	35.9464049273973	82.3482722661494
430	512.8051	41.69904	3	3	429	21.45	-32.8219999999988	-16.0948	36.5557966817839	17.8566366362505	17.5675002093927	40.3855162179589	82.5940269722717
431	513.7598	41.15544	3	3	430	21.5	19.0940000000001	-10.872	21.9722829947186	19.2149299359753	19.4436204851484	44.9410056954176	80.6204083835514
432	513.463	40.68847	3	3	431	21.55	-5.93600000000151	-9.33939999999993	11.0661867126855	22.5234387024397	24.5421218300045	48.1681012464362	77.3896850398255
433	513.8693	41.17202	3	3	432	21.6	8.12599999999975	9.67100000000002	12.6317107709129	18.301897894251	34.9367720160235	52.2091671441289	72.3435885433129
434	513.9691	39.65574	3	3	433	21.65	1.99600000000146	-30.3256	30.3912163520977	19.1414504813901	46.8492590279348	54.9276823419398	69.1127717937595
435	513.4246	40.20358	3	3	434	21.7	-10.8899999999994	10.9568	15.4480926408404	31.2276070237585	57.3228520647715	60.4055171417945	67.9599492688351
436	514.4147	41.05908	3	3	435	21.75	19.8019999999997	17.11	26.1700459304142	50.6586140960718	68.6733325637391	69.6984972035189	66.6321809503155
437	517.802628623249	42.19990480513	3	3	436	21.8	67.7585724649794	22.8164961025999	71.4969694245275	71.1750793534299	79.3151114172307	81.5403194109097	62.0581382594796
438	523.044907088137	43.8281985631677	3	3	437	21.85	104.845569297761	32.5658751607541	109.786746132479	96.3438062352921	87.4054660162713	89.9588313867818	60.1857588299607
439	529.353316818778	45.9279305163453	3	3	438	21.9	126.168194612819	41.9946390635519	132.973542638888	118.205214646088	92.8073117145034	91.3925376052999	58.7681463806115
440	535.939639239287	48.4830699068947	3	3	439	21.95	131.726448410179	51.102787810988	141.291727050151	127.402615810703	103.243534074196	91.3093489727752	58.1151478226423
441	542.015655773779	51.4775859770482	3	3	440	22	121.520330689841	59.89032140307	135.477087984395	124.152317936471	119.953373921889	91.0416591839771	57.1192575862301
442	546.793147846369	54.8954479690378	3	3	441	22.05	95.5498414518001	68.3572398397919	117.483975247601	114.439544075577	138.538516991815	93.3613842320737	56.5409094330542
443	549.483896881171	58.7206251250957	3	3	442	22.1	53.8149806960382	76.5035431211581	93.5352567613189	110.143261913101	144.98089075754	93.4052156450477	57.373152325934
444	549.299684302301	62.9370866874539	3	3	443	22.15	-3.68425157739921	84.329231247164	84.4096733344184	121.701533197691	135.935816182665	93.5834571616679	57.1209538596451
445	545.452291533872	67.5288018983447	3	3	444	22.2	-76.9478553685803	91.8343042178159	119.810316237769	149.674418172927	125.295845880779	93.9898305409579	57.3317934162378
446	537.1535	72.47974	3	3	445	22.25	-165.975830677439	99.0187620331062	193.268444407345	165.809463578609	113.409985804215	93.8360885558872	57.7907658347104
447	525.191185333251	77.2203650040854	3	3	446	22.3	-239.246293334979	94.8125000817078	257.348400123783	157.432088289753	107.407657046917	92.5165442503999	57.8536008929831
448	516.6576	78.96712	3	3	447	22.35	-170.671706665021	34.935099918292	174.210483789731	140.448429848457	99.4049652738241	87.7651159821404	57.9441097043628
449	515.871	76.99184	3	3	448	22.4	-15.7320000000004	-39.5056	42.5227968901389	105.11843841074	94.3596026088324	81.5898878338257	57.7745091370113
450	514.4037	77.93559	3	3	449	22.45	-29.3460000000005	18.8750000000002	34.8920240312888	65.1408959209067	84.7361270077196	75.8447794273256	57.6053333009127
451	514.9214	78.58553	3	3	450	22.5	10.3539999999998	12.9988	16.6184872187572	33.0004669690389	67.7188031898851	69.2975094770427	57.9248159518847
452	514.3323	75.77354	3	3	451	22.55	-11.7819999999983	-56.2398000000002	57.4606876746179	31.2871169279115	46.4945715089849	64.9137176196722	57.7965185613579
453	514.0868	76.40276	3	3	452	22.6	-4.90999999999985	12.5844000000001	13.5083390303916	29.023824166982	30.5493412067408	62.5371375077391	58.1509690882843
454	513.1705	74.97345	3	3	453	22.65	-18.3260000000018	-28.5862	33.9560466845018	30.3191679690304	27.2439594849863	59.3142253773503	58.668766500683
455	512.8017	76.09305	3	3	454	22.7	-7.37599999999929	22.3920000000001	23.5755602266414	27.8482470970632	26.3937129738723	54.2580696906812	61.2241761341252
456	513.2101	75.01292	3	3	455	22.75	8.16800000000057	-21.6026000000002	23.0952062289995	28.0982154444428	25.1850331498702	45.8830344659018	63.1678236053697
457	511.3659	76.31112	3	3	456	22.8	-36.884	25.9640000000002	45.1060833147815	23.2008020420612	22.4197781924275	34.1668823750564	63.2592016230285
458	511.3767	77.04895	3	3	457	22.85	0.216000000000349	14.7566	14.7581807672898	23.7636017807627	25.6693097416541	25.9293880219438	61.5842050687847
459	511.7409	76.74644	3	3	458	22.9	7.28399999999965	-6.05019999999996	9.46897967259379	20.05089833071	24.2688481458682	24.1564806687227	58.530668799747
460	511.623	75.43224	3	3	459	22.95	-2.3580000000004	-26.2840000000003	26.389558920149	16.9913092877919	23.7800123736427	23.9013176290502	55.0209198045607
461	511.4963	75.62009	3	3	460	23	-2.53399999999942	3.75700000000023	4.53168897873616	23.2404040388654	24.0472657419186	24.8079727197922	51.9401775472651
462	510.0311	75.89304	3	3	461	23.05	-29.3040000000008	5.45899999999989	29.8081381001908	25.3368942496751	21.8391932411279	22.231652890642	49.7041550806144
463	509.7766	78.1791	3	3	462	23.1	-5.09000000000015	45.7212000000001	46.0036545226574	23.7964229665228	21.3094348371468	22.8967225315209	47.5981622545136
464	509.7125	77.18359	3	3	463	23.15	-1.28199999999993	-19.9102000000002	19.9514307266423	28.0436331531271	21.0690018524591	23.754075839698	46.2150121025283
465	509.0099	76.56765	3	3	464	23.2	-14.0519999999992	-12.3187999999999	18.6872025043872	26.687077194464	21.4089222842281	28.4585217272924	43.5811780491796
466	508.5258	77.76163	3	3	465	23.25	-9.68200000000024	23.8795999999999	25.7677399117579	19.3784656354283	24.4309122897142	32.4995586548521	39.2422421539774
467	509.6502	77.51436	3	3	466	23.3	22.4879999999996	-4.94540000000001	23.0253583068751	16.8011094552432	22.0435275888564	34.001858995657	34.1984534721813
468	509.1969	77.37917	3	3	467	23.35	-9.06599999999912	-2.70379999999989	9.46059672747885	19.0214216019334	20.1241353213876	35.403294155429	31.492879822577
469	509.2899	77.0384	3	3	468	23.4	1.85999999999922	-6.81540000000012	7.06464982571668	20.8181914263012	23.2393035335279	35.4714497656684	33.4843627256156
470	508.9128	78.47931	3	3	469	23.45	-7.54199999999969	28.8182	29.7887632378385	17.3999779832489	33.1370310809422	34.1970601817957	33.874929248683
471	508.2569	76.87028	3	3	470	23.5	-13.1180000000006	-32.1806000000001	34.751589033597	20.869805007347	40.9518515677857	34.5828456174875	34.6047115399317
472	508.374	76.59765	3	3	471	23.55	2.34200000000101	-5.45259999999985	5.93429109161348	29.6774976118126	46.1645247501861	34.4945925415566	34.0675055316952
473	508.1384	77.91727	3	3	472	23.6	-4.71200000000067	26.3924	26.8097318479691	47.2526405599509	49.4971534737111	32.6591870012881	34.722496229905
474	509.2196	80.2324	3	3	473	23.65	21.6240000000005	46.3025999999999	51.1031128480449	61.0855117092702	49.8738976788776	33.1157988277063	34.5193958544457
475	509.6504	86.09983	3	3	474	23.7	8.61599999999953	117.3486	117.66447797853	74.9290715171234	46.9851980793634	32.9042864076781	34.3540056960658
476	514.3508	88.314	3	3	475	23.75	94.0080000000012	44.2833999999999	103.915944780193	78.1245019400752	44.7347789452608	32.601449842053	34.3414436194601
477	517.5875	90.22276	3	3	476	23.8	64.7339999999986	38.1752	75.1520901308794	70.0702977459426	46.9456574942568	34.2300245693062	34.4114097113441
478	519.0314	91.80135	3	3	477	23.85	28.8779999999997	31.5718000000001	42.7868839627285	46.7177555987759	45.1942386811886	37.0563716232102	34.8093749027575
479	519.5288	91.58704	3	3	478	23.9	9.94800000000168	-4.28619999999995	10.8320918773814	28.3840461812513	42.9922941218848	42.8122447825085	34.6481755226605
480	519.5004	91.55202	3	3	479	23.95	-0.568000000000666	-0.700400000000059	0.901767242696716	18.9622434713902	32.671541734414	43.8485408683157	34.714479119001
481	519.7606	92.10636	3	3	480	24	5.20399999999881	11.0867999999999	12.2473976925707	12.263975422302	24.2510481163204	44.4014503600713	35.4854349606883
482	519.8745	93.50388	3	3	481	24.05	2.27800000000116	27.9504	28.0430765815737	15.914290497827	22.2955243884262	45.9033581727484	35.4878255373865
483	519.6716	93.08573	3	3	482	24.1	-4.05799999999999	-8.36299999999994	9.29554371728728	18.6253278700521	24.6155897727092	46.5482699282891	34.6818224333468
484	520.8679	93.91248	3	3	483	24.15	23.925999999999	16.5350000000001	29.0836672550068	20.1180500513894	35.7505918861395	45.2847158691934	35.1967983395895
485	521.4425	94.35105	3	3	484	24.2	11.4920000000006	8.77139999999997	14.4569541038219	25.6288053054623	40.711883657268	40.2494896648392	35.9025361364227
486	521.4783	95.33595	3	3	485	24.25	0.715999999999894	19.6979999999999	19.7110085992573	36.9672041231165	44.0681217748818	36.1833285840681	35.5805534585898
487	522.5914	97.88321	3	3	486	24.3	22.2620000000006	50.9452000000002	55.596852851938	55.586893274452	44.8610588512399	34.8209604270312	35.081598735395
488	522.9594	101.162	3	3	487	24.35	7.35999999999876	65.5758	65.9875378055583	62.7984394444839	47.9023011753896	34.2154556500859	35.3434665265791
489	524.0042	107.1811	3	3	488	24.4	20.8960000000002	120.382	122.182113011684	68.0181934983742	47.577137616502	33.8249012796527	35.9254889712888
490	525.6649	109.0841	3	3	489	24.45	33.2140000000004	38.0600000000001	50.5146849539818	64.0933123970176	47.8274375952645	35.2318980562063	36.4321985389281
491	527.8583	109.7439	3	3	490	24.5	43.8679999999999	13.1959999999998	45.8097788687087	58.8373982276627	48.1156090518159	36.3880243038892	36.235184186632
492	529.6424	109.5158	3	3	491	24.55	35.6819999999993	-4.56199999999995	35.972447345155	39.5673819585521	47.3463964656362	36.4810585332165	37.0145570330846
493	527.9948	108.408	3	3	492	24.6	-32.951999999998	-22.1559999999999	39.7079669587838	32.8564357460451	43.8153215274627	36.7044578654055	37.807592579075
494	527.7424	109.6747	3	3	493	24.65	-5.04800000000159	25.334	25.8320316661314	28.2130246052576	31.8992106731658	37.2777978514726	39.4519450209877
495	527.6284	110.515	3	3	494	24.7	-2.27999999999838	16.806	16.9599538914465	30.5994805342548	29.7519124551447	38.9007858651673	38.0276301329135
496	527.5936	109.3859	3	3	495	24.75	-0.696000000000367	-22.5819999999999	22.5927231647713	28.7932448272626	28.7079268328965	38.5596570751265	37.9621491576767
497	529.7137	110.5005	3	3	496	24.8	42.4019999999996	22.2919999999999	47.9047269901412	24.2310393877795	28.101058215193	35.9331729014839	36.9449419441421
498	531.2473	110.4734	3	3	497	24.85	30.6719999999996	-0.542000000000087	30.6767884238226	26.6473891642443	25.5066145554213	33.630561429948	37.532501247896
499	531.0997	110.4413	3	3	498	24.9	-2.95200000000023	-0.641999999999996	3.02100446871588	29.2028290605354	26.9784580864432	29.0387331600691	42.5616832876881
500	531.2942	111.8803	3	3	499	24.95	3.89000000000124	28.7800000000001	29.0417027737703	25.6026358961312	29.97413413507	29.0158562095405	47.37241527351
501	529.5671	111.4999	3	3	500	25	-34.5420000000013	-7.60800000000017	35.3699226462271	22.2199842835801	29.0037050984372	28.0689180131927	50.7955366748742
502	531.0618	111.5381	3	3	501	25.05	29.8939999999993	0.764000000000067	29.90376116812	29.7258767851069	24.5199493373315	28.1257558934208	51.3713550115202
503	531.7234	111.3487	3	3	502	25.1	13.2320000000004	-3.78800000000012	13.763530361067	33.3008791058958	23.4458013324332	29.066915229861	52.3234546677911
504	533.7441	111.5149	3	3	503	25.15	40.4140000000007	3.32400000000007	40.55046697635	28.8045811363389	26.1782556469723	33.6191741727819	52.6977160860166
505	531.761	110.2618	3	3	504	25.2	-39.6620000000007	-25.0620000000001	46.9167143777147	23.4372627785318	28.2797999639363	35.8057706009877	52.6479757026651
506	531.1168	110.2787	3	3	505	25.25	-12.8839999999991	0.338000000000136	12.8884327984428	24.6716183812864	27.4299091934889	39.7409697312852	52.7480151235522
507	531.2547	110.2116	3	3	506	25.3	2.7579999999989	-1.34199999999993	3.06716937908452	22.6306345088377	28.1504535716486	39.0689234612529	53.3362026124561
508	530.4126	110.7449	3	3	507	25.35	-16.8419999999992	10.6659999999999	19.9353083748401	23.2587208219768	32.6272159043006	40.8495468457062	53.6458761718992
509	529.1177	109.9541	3	3	508	25.4	-25.8979999999997	-15.8160000000001	30.3455476141062	26.055237250639	40.2598902591206	51.2984652957235	53.4628133126352
510	531.5908	109.5693	3	3	509	25.45	49.4619999999986	-7.69599999999997	50.0571459434102	32.8636443647653	41.6374070669055	59.5129324908137	53.9229774051309
511	531.0089	108.3583	3	3	510	25.5	-11.6379999999981	-24.22	26.8710149417538	40.5828134273148	50.4782343641333	65.2030490458591	54.7716212916218
512	529.3641	109.217	3	3	511	25.55	-32.8960000000006	17.174	37.1092049497162	57.8891460094036	53.6178975851743	66.261651489824	55.1855447642901
513	529.5569	112.1372	3	3	512	25.6	3.85600000000068	58.4040000000002	58.5311536875878	60.0160933118342	58.2532923589791	67.9424514701767	55.0022113976042
514	530.278	117.9364	3	3	513	25.65	14.4219999999996	115.984	116.87721052455	74.9012314776276	76.4186749444747	68.1176343205605	54.8600572405073
515	531.7235	120.6046	3	3	514	25.7	28.9099999999985	53.364	60.6918824555633	74.3721508055833	90.7460650176911	66.3951655401629	56.9519374413871
516	533.0586	125.4903	3	3	515	25.75	26.7020000000002	97.714	101.296705770721	75.9237712906433	102.976188898229	66.9363731719779	57.8149370151913
517	534.7723	125.6709	3	3	516	25.8	34.2740000000003	3.61199999999997	34.4638015894942	94.9482038795457	104.372849407999	70.7392323234283	58.7900592557888
518	536.8311	128.2684	3	3	517	25.85	41.1760000000004	51.9500000000002	66.289256112888	121.476036723548	103.257687036053	73.6611909138505	59.3494616516214
519	536.480375592543	138.862564821646	3	3	518	25.9	-7.01448814913874	211.88329643292	211.999373469062	131.051146318831	95.9753783820004	77.8868934652014	60.9914646568495
520	532.0042	147.4303	3	3	519	25.95	-89.5235118508617	171.35470356708	193.331046675574	134.373548010416	91.1529240134203	78.8300986007213	61.489659425606
521	524.7203	145.8254	3	3	520	26	-145.678	-32.0979999999997	149.172253747136	130.591602781462	83.3945119798225	81.4743245700509	62.537459695414
522	522.3015	145.0061	3	3	521	26.05	-48.3759999999984	-16.386	51.0758100474172	97.0025528844551	87.8605670616824	82.2453336351594	64.8278081369343
523	520.6744	146.7279	3	3	522	26.1	-32.5420000000008	34.436	47.3795299681208	60.8298113032926	89.0690894687219	80.9375075653474	66.6164733556055
524	518.5938	146.0047	3	3	523	26.15	-41.6120000000001	-14.4639999999998	44.0541239840268	35.737877640814	79.3551119859281	76.1009403082328	68.8034489138511
525	518.3793	146.59	3	3	524	26.2	-4.29000000000087	11.7059999999998	12.4673387697617	41.347586112949	66.9141321837514	78.0981042817864	68.493749411778
526	519.4567	147.0849	3	3	525	26.25	21.5480000000002	9.89800000000002	23.7125854347435	47.5465761559816	59.9724602418724	75.8889042990973	NA
527	520.0392	150.998	3	3	526	26.3	11.6500000000019	78.2619999999997	79.1243524080924	61.707671087401	60.1178178623193	78.5111950503248	NA
528	521.9023	154.4455	3	3	527	26.35	37.2619999999984	68.9500000000004	78.3744801832837	72.9984530642103	58.6173280946421	77.8493764575367	NA
529	522.6346	160.1416	3	3	528	26.4	14.6460000000002	113.922	114.859598641124	84.2070428429308	56.2265022344651	70.6844640179755	NA
530	524.9819	162.6646	3	3	529	26.45	46.9460000000004	50.4599999999999	68.921248653808	78.8880496116896	65.0432845501524	63.4663863603983	NA
531	527.1036	166.0411	3	3	530	26.5	42.4340000000007	67.5299999999999	79.7555343283464	69.6880800333025	68.3832966183721	59.8718703449688	NA
532	529.1528	167.684	3	3	531	26.55	40.9839999999986	32.8579999999999	52.5293862518865	50.7453333815292	69.1618230389672	63.3939647840446	NA
533	529.5626	169.25	3	3	532	26.6	8.19600000000037	31.3200000000001	32.3746322913483	57.0881160360946	66.6296634463514	65.2904952410343	NA
534	530.5244	169.5493	3	3	533	26.65	19.2360000000008	5.98599999999976	20.1458653822572	52.5595503938134	62.0138160500229	69.4892635071417	NA
535	531.4669	174.492	3	3	534	26.7	18.8499999999999	98.854	100.635161926635	59.4355964662448	60.0186405370451	70.592333283393	NA
536	532.9289	176.945	3	3	535	26.75	29.2399999999998	49.0600000000001	57.1127061169403	63.5712468594003	59.7712804480651	NA	NA
537	535.7623	180.2397	3	3	536	26.8	56.6679999999997	65.8940000000001	86.9096166140432	73.2822987185166	66.6701117057699	NA	NA
538	537.5327	182.2151	3	3	537	26.85	35.4079999999999	39.5080000000002	53.052884257126	62.9491650379956	71.9636623874266	NA	NA
539	539.9644	184.6413	3	3	538	26.9	48.6339999999996	48.5239999999999	68.7011246778388	66.9830105023169	82.7520247798183	NA	NA
540	541.9626	186.0563	3	3	539	26.95	39.9639999999999	28.2999999999998	48.9694935240297	73.904626945295	76.1413820166337	NA	NA
541	540.0276	189.401	3	3	540	27	-38.6999999999989	66.8940000000003	77.2819334385467	80.3560779154528	NA	NA	NA
542	540.293349152071	195.471070445215	3	3	541	27.05	5.31498304141905	121.4014089043	121.517698828934	92.22175084112	NA	NA	NA
543	539.014	199.5402	3	3	542	27.1	-25.586983041419	81.3825910957001	85.3101391079149	89.3335989952717	NA	NA	NA
544	532.7113	198.42	3	3	543	27.15	-126.053999999999	-22.4040000000002	128.029489306174	NA	NA	NA	NA
545	531.049	198.8862	3	3	544	27.2	-33.2460000000015	9.3240000000003	34.5287342947885	NA	NA	NA	NA
546	NA	NA	3	3	545	27.25	NA	NA	NA	NA	NA	NA	NA
547	NA	NA	3	3	546	27.3	NA	NA	NA	NA	NA	NA	NA
548	NA	NA	3	3	547	27.35	NA	NA	NA	NA	NA	NA	NA
549	NA	NA	3	3	548	27.4	NA	NA	NA	NA	NA	NA	NA
550	NA	NA	3	3	549	27.45	NA	NA	NA	NA	NA	NA	NA
551	NA	NA	3	3	550	27.5	NA	NA	NA	NA	NA	NA	NA
552	NA	NA	3	3	551	27.55	NA	NA	NA	NA	NA	NA	NA
553	NA	NA	3	3	552	27.6	NA	NA	NA	NA	NA	NA	NA
554	NA	NA	3	3	553	27.65	NA	NA	NA	NA	NA	NA	NA
555	NA	NA	3	3	554	27.7	NA	NA	NA	NA	NA	NA	NA
556	NA	NA	3	3	555	27.75	NA	NA	NA	NA	NA	NA	NA
557	NA	NA	3	3	556	27.8	NA	NA	NA	NA	NA	NA	NA
558	NA	NA	3	3	557	27.85	NA	NA	NA	NA	NA	NA	NA
559	NA	NA	3	3	558	27.9	NA	NA	NA	NA	NA	NA	NA
560	NA	NA	3	3	559	27.95	NA	NA	NA	NA	NA	NA	NA
561	NA	NA	3	3	560	28	NA	NA	NA	NA	NA	NA	NA
562	NA	NA	3	3	561	28.05	NA	NA	NA	NA	NA	NA	NA
563	NA	NA	3	3	562	28.1	NA	NA	NA	NA	NA	NA	NA
564	NA	NA	3	3	563	28.15	NA	NA	NA	NA	NA	NA	NA
565	NA	NA	3	3	564	28.2	NA	NA	NA	NA	NA	NA	NA
566	NA	NA	3	3	565	28.25	NA	NA	NA	NA	NA	NA	NA
567	NA	NA	3	3	566	28.3	NA	NA	NA	NA	NA	NA	NA
568	NA	NA	3	3	567	28.35	NA	NA	NA	NA	NA	NA	NA
569	NA	NA	3	3	568	28.4	NA	NA	NA	NA	NA	NA	NA
570	NA	NA	3	3	569	28.45	NA	NA	NA	NA	NA	NA	NA
571	NA	NA	3	3	570	28.5	NA	NA	NA	NA	NA	NA	NA
572	NA	NA	3	3	571	28.55	NA	NA	NA	NA	NA	NA	NA
573	NA	NA	3	3	572	28.6	NA	NA	NA	NA	NA	NA	NA
574	NA	NA	3	3	573	28.65	NA	NA	NA	NA	NA	NA	NA
575	NA	NA	3	3	574	28.7	NA	NA	NA	NA	NA	NA	NA
576	NA	NA	3	3	575	28.75	NA	NA	NA	NA	NA	NA	NA
577	NA	NA	3	3	576	28.8	NA	NA	NA	NA	NA	NA	NA
578	NA	NA	3	3	577	28.85	NA	NA	NA	NA	NA	NA	NA
579	NA	NA	3	3	578	28.9	NA	NA	NA	NA	NA	NA	NA
580	NA	NA	3	3	579	28.95	NA	NA	NA	NA	NA	NA	NA
581	NA	NA	3	3	580	29	NA	NA	NA	NA	NA	NA	NA
582	NA	NA	3	3	581	29.05	NA	NA	NA	NA	NA	NA	NA
583	NA	NA	3	3	582	29.1	NA	NA	NA	NA	NA	NA	NA
584	NA	NA	3	3	583	29.15	NA	NA	NA	NA	NA	NA	NA
585	NA	NA	3	3	584	29.2	NA	NA	NA	NA	NA	NA	NA
586	NA	NA	3	3	585	29.25	NA	NA	NA	NA	NA	NA	NA
587	NA	NA	3	3	586	29.3	NA	NA	NA	NA	NA	NA	NA
588	NA	NA	3	3	587	29.35	NA	NA	NA	NA	NA	NA	NA
589	NA	NA	3	3	588	29.4	NA	NA	NA	NA	NA	NA	NA
590	NA	NA	3	3	589	29.45	NA	NA	NA	NA	NA	NA	NA
591	NA	NA	3	3	590	29.5	NA	NA	NA	NA	NA	NA	NA
592	NA	NA	3	3	591	29.55	NA	NA	NA	NA	NA	NA	NA
593	NA	NA	3	3	592	29.6	NA	NA	NA	NA	NA	NA	NA
594	NA	NA	3	3	593	29.65	NA	NA	NA	NA	NA	NA	NA
595	NA	NA	3	3	594	29.7	NA	NA	NA	NA	NA	NA	NA
596	NA	NA	3	3	595	29.75	NA	NA	NA	NA	NA	NA	NA
597	NA	NA	3	3	596	29.8	NA	NA	NA	NA	NA	NA	NA
598	NA	NA	3	3	597	29.85	NA	NA	NA	NA	NA	NA	NA
599	NA	NA	3	3	598	29.9	NA	NA	NA	NA	NA	NA	NA
600	NA	NA	3	3	599	29.95	NA	NA	NA	NA	NA	NA	NA
601	NA	NA	3	3	600	30	NA	NA	NA	NA	NA	NA	NA
