# Supplementary material for: An automated feeding system for the African killifish reveals the impact of diet on lifespan and allows scalable assessment of associative learning
Source: eLife. 2022 Nov 10;11:e69008. doi: 10.7554/eLife.69008 (PMC9788828; doi:10.7554/eLife.69008)
Supplement: Figure 6—source data 3. [file elife-69008-fig6-data3.zip › Filtered and Interpolated Trajectories with Kinematics/t3_REC0011 DLC_likelihood-euclidean-filtered_splines-interpolated_kinematics_02_resnet50_TrainAllTheThingsJun28shuffle1_1030000.csv]

	x2	y2	fishnum	recording_num	bodyparts_coords	seconds	velocity_x	velocity_y	velocity_xy	velocity_xy_5frame	velocity_xy_10frame	velocity_xy_20frame	velocity_xy_40frame
1	201.8086	339.4713	3	11	0	0	0	0	0	NA	NA	NA	NA
2	205.0907	337.8838	3	11	1	0.05	65.6419999999997	-31.7499999999995	72.9173138836033	NA	NA	NA	NA
3	206.8503	338.8323	3	11	2	0.1	35.1920000000001	18.9699999999993	39.9792166506547	43.6888592720197	NA	NA	NA
4	207.8543	337.242	3	11	3	0.15	20.0799999999998	-31.8059999999991	37.6141999250275	79.2938744356171	NA	NA	NA
5	210.6673	335.3382	3	11	4	0.2	56.2600000000003	-38.0760000000009	67.933565900813	104.227123218438	142.074907043815	NA	NA
6	218.4032	339.7414	3	11	5	0.25	154.718	88.0640000000005	178.025075817987	143.087652358795	176.18020369631	NA	NA
7	227.9019	342.4567	3	11	6	0.3	189.974	54.3060000000003	197.583557797708	191.208833879317	204.719027683852	NA	NA
8	239.59174847051	343.20997306127	3	11	7	0.35	233.7969694102	15.0654612253993	234.28186235244	240.460954815611	237.29687773461	NA	NA
9	253.497375076738	342.8231665594	3	11	8	0.4	278.11253212456	-7.73613003739911	278.220107527637	273.066532957003	269.874506106978	NA	NA
10	269.156517329154	341.563719860123	3	11	9	0.45	313.18284504832	-25.1889339855404	314.194170582281	305.210932149267	298.21477826775	246.822412429936	NA
11	286.106912738229	339.699072329173	3	11	10	0.5	339.007908181501	-37.2929506189996	341.052966524949	331.506103110424	313.404595831004	285.14106268635	NA
12	303.886298814436	337.496663332283	3	11	11	0.55	355.587721524139	-44.0481799378006	358.305553759025	348.540178334639	322.323574634682	283.163587318202	NA
13	322.032413068245	335.223932235187	3	11	12	0.6	362.92228507618	-45.4546219419194	365.757717158229	355.96860171989	315.885752555201	318.969490737499	NA
14	340.082993010128	333.148318403619	3	11	13	0.65	361.011598837661	-41.5122766313607	363.390483648709	353.742658705004	305.77864509317	340.075183271089	NA
15	357.575776150556	331.537261203312	3	11	14	0.7	349.85566280856	-32.2211440061392	351.336287508537	339.436217120098	351.569917816056	366.753652565566	NA
16	374.0485	330.6582	3	11	15	0.75	329.45447698888	-17.5812240662401	329.923251450521	300.265401999978	394.101921676389	387.639976926571	NA
17	388.386324585454	330.502746278505	3	11	16	0.8	286.756491709081	-3.10907442990015	286.773345834495	263.017111851701	361.608146952552	401.050875336578	NA
18	396.8641	329.9592	3	11	17	0.85	169.55550829092	-10.8709255701001	169.903641557628	347.171233912222	400.642103740387	424.224226934322	NA
19	405.4239	327.6823	3	11	18	0.9	171.196	-45.5380000000002	177.149032907324	434.461184647774	410.2758604352	411.061101133807	NA
20	443.770966894256	323.224148507921	3	11	19	0.95	766.94133788512	-89.1630298415805	772.106897811144	383.780076785007	435.292526863381	413.168851601251	337.775351147575
21	481.8662	319.0923	3	11	20	1	761.90466211488	-82.636970158419	766.373005128281	501.018805480797	461.875358022138	418.97703371804	338.030286850253
22	480.3824	318.3295	3	11	21	1.05	-29.6759999999995	-15.2560000000005	33.3678065206568	557.534609018699	479.778176038474	422.784338667322	349.770274895658
23	442.73236227552	321.747455594277	3	11	22	1.1	-753.0007544896	68.3591118855406	756.09728503658	523.41381981454	532.562701313442	418.898619611789	364.349892249279
24	419.8698	324.1303	3	11	23	1.15	-457.2512455104	47.656888114459	459.728050596835	489.289531396501	516.343557174445	401.789268553478	367.902614213826
25	449.791867084686	321.099721852054	3	11	24	1.2	598.44134169372	-60.6115629589192	601.502951790348	575.776275291942	474.767785386446	403.049979663689	369.944320475469
26	479.3565	317.4621	3	11	25	1.25	591.29265830628	-72.7524370410799	595.751563038087	564.106597146087	443.852145759691	422.903473065239	371.722186788599
27	456.080094385735	318.259969497507	3	11	26	1.3	-465.5281122853	15.957389950139	465.801525997861	475.152505330191	483.960530382092	426.852294359727	374.558316696064
28	421.2521	320.2958	3	11	27	1.35	-696.5598877147	40.7166100498603	697.748894307306	426.121750958351	437.155135483191	445.139037848823	376.667263143716
29	421.8252	319.8153	3	11	28	1.4	11.4620000000002	-9.61000000000013	14.9575915173536	398.41476012288	393.302676671756	466.98015576064	376.756424542919
30	439.592500376981	318.479305086785	3	11	29	1.45	355.34600753962	-26.7198982642992	356.349179931148	392.144785472242	370.807432463997	428.728289865215	375.169610519124
31	462.409250415623	317.060331436785	3	11	30	1.5	456.33500077284	-28.379473	457.21660886073	310.203673820295	383.93158810834	390.919511014157	372.649918467136
32	484.091242756586	315.733001576553	3	11	31	1.55	433.63984681926	-26.54659720464	434.451652744672	311.45284801332	373.92641268098	416.376962473115	369.74006537664
33	498.45427004053	314.671938032643	3	11	32	1.6	287.26054567888	-21.2212708781999	288.043336047571	315.493113969643	357.715374384204	409.730293761059	365.535130689225
34	499.314124908115	314.051763331607	3	11	33	1.65	17.1970973517	-12.4034940207207	21.2034624824792	369.448416093801	417.616754346834	395.730045156563	359.752190118395
35	480.4866	314.0471	3	11	34	1.7	-376.5504981623	-0.0932666321398301	376.550509712762	355.708039889717	382.688794343984	373.134988385372	355.734646706012
36	444.140302779432	314.541233370464	3	11	35	1.75	-726.925944411361	9.88266740927997	726.99311948152	405.227074948113	337.986876268624	355.804396650628	351.599671052358
37	425.8551	314.2521	3	11	36	1.8	-365.70405558864	-5.78266740928029	365.749771724256	523.780660680348	348.793394564137	348.065758055549	349.532754829639
38	452.566097729224	312.304245440618	3	11	37	1.85	534.21995458448	-38.9570911876399	535.638511339547	449.884474718326	382.305452038927	329.110299353111	350.49511407669
39	483.2181	310.614	3	11	38	1.9	613.04004541552	-33.8049088123603	613.971391143655	306.525336443447	398.15741364137	342.451747952031	349.973503105786
40	482.8705	310.6782	3	11	39	1.95	-6.952	1.28400000000056	7.06957990265344	341.878749238557	375.462544306747	337.170369436998	334.993951468443
41	483.3487	310.8551	3	11	40	2	9.56400000000031	3.53799999999978	10.197428107126	359.383829129742	327.677205192915	326.322803216232	319.104534781232
42	456.257840522202	312.232280198276	3	11	41	2.05	-541.81718955596	27.5436039655199	542.516835699804	272.534166602393	322.205103430119	316.695792085959	322.803351902834
43	425.1131	311.3167	3	11	42	2.1	-622.894810444041	-18.3116039655192	623.163910795472	301.040613895168	300.505224322019	312.17164176666	306.606078301387
44	417.8637	306.0066	3	11	43	2.15	-144.988	-106.202000000001	179.723078506908	348.829073942383	267.286741557229	317.715111683313	298.124630024761
45	410.849360417934	303.408370049077	3	11	44	2.2	-140.28679164132	-51.9645990184597	149.601816366528	302.53145762168	291.651944530012	308.419313748334	286.653583836092
46	398.433725524634	304.422530191058	3	11	45	2.25	-248.312697866	20.2832028396199	249.139728343203	241.626619514295	314.658730163839	280.295869039476	274.770015549799
47	383.227452869016	307.68082523751	3	11	46	2.3	-304.125453112359	65.1659009290404	311.028754096291	262.039316512065	284.59818960778	272.213215299551	265.785376338452
48	367.8412	311.815	3	11	47	2.35	-307.72505738032	82.6834952497995	318.639720258547	282.263275164856	242.037831494393	255.851190304556	250.858184744042
49	354.271312036808	315.605423338268	3	11	48	2.4	-271.39775926384	75.80846676536	281.786563495756	280.488386385295	237.272809725256	232.966850450933	252.261440932922
50	342.056884379889	318.426960304736	3	11	49	2.45	-244.28855313838	56.4307393293598	250.721609630485	266.66492159388	241.376083189922	241.25961307167	248.922113634386
51	330.1227	319.8031	3	11	50	2.5	-238.68368759778	27.5227939052797	240.265284445397	242.44904347449	232.914532886038	247.289558548307	242.030420162986
52	318.0275	319.8979	3	11	51	2.55	-241.904000000001	1.89600000000041	241.911430139215	212.506302938446	222.221327168983	229.229741332553	233.337427971566
53	308.1875	320.7637	3	11	52	2.6	-196.799999999999	17.3159999999996	197.560329661599	200.488891214987	211.197156287093	203.481862841715	228.065707797584
54	301.8685	322.6816	3	11	53	2.65	-126.38	38.3580000000006	132.072860815537	185.34067938678	198.646959344638	200.519214892958	228.199035679893
55	292.5856	324.8453	3	11	54	2.7	-185.658	43.2740000000001	190.634551013188	177.777732744086	190.867281613329	200.172179286811	219.081977525006
56	284.3879	324.161	3	11	55	2.75	-163.954	-13.6860000000001	164.524225304361	179.945269099696	179.920386932775	193.735634448971	201.684468240303
57	274.3279	325.8742	3	11	56	2.8	-201.2	34.2639999999994	204.096696925746	184.787615750829	173.861293057327	183.504994621355	193.913133620909
58	263.9227	325.3209	3	11	57	2.85	-208.104	-11.0659999999996	208.398011439648	181.245672011671	164.925894189037	172.606070134974	181.288104124333
59	256.3982	327.429	3	11	58	2.9	-150.490000000001	42.1619999999996	156.284594071202	174.50009447877	163.765620060661	162.071133913812	166.428256777902
60	247.9154	325.7558	3	11	59	2.95	-169.655999999999	-33.463999999999	172.924832317397	169.944853370567	158.968275383701	160.673857831773	167.466425976493
61	241.4872	326.9589	3	11	60	3	-128.564	24.0620000000001	130.796337639859	149.906519278379	154.556736011904	157.738037109741	167.905169003488
62	232.5215	325.6139	3	11	61	3.05	-179.314	-26.9000000000005	181.32049138473	142.743624370493	144.788662073727	149.979063857172	154.835759417854
63	227.3619	327.2418	3	11	62	3.1	-103.192	32.5580000000002	108.206340978706	136.690878755732	134.014983982854	143.959773828507	141.399642390414
64	221.4991	325.8597	3	11	63	3.15	-117.256	-27.6420000000007	120.470119531774	134.613377545038	125.495308482986	138.682959676472	140.269666864288
65	214.6362	327.8042	3	11	64	3.2	-137.258	38.8900000000001	142.661104243588	119.632470776886	130.480434050217	129.744641301677	140.40178722185
66	208.8146	329.3387	3	11	65	3.25	-116.432	30.6900000000007	120.408831586392	118.12344868733	135.555687286706	123.073067441129	136.621807700047
67	203.4959	329.1893	3	11	66	3.3	-106.374	-2.98800000000028	106.41595754397	108.246992595478	126.096834657018	115.613051942267	131.637012640178
68	198.4696	329.4501	3	11	67	3.35	-100.526	5.21600000000035	100.661230530925	124.269989344703	122.993653467977	106.725017944109	127.687519986633
69	195.2842	327.8731	3	11	68	3.4	-63.7080000000003	-31.54	71.0878390725167	136.497997028374	113.600299292283	99.8896631048703	123.330357841564
70	187.5951	319.8139	3	11	69	3.45	-153.782	-161.184000000001	222.776087989713	132.56119853715	100.521007219653	93.6732388813162	119.244590968188
71	179.6606	315.4044	3	11	70	3.5	-158.69	-88.1899999999996	181.548870004746	127.863858248624	91.5893988703545	88.5207794586682	114.462933773123
72	175.5525	314.0153	3	11	71	3.55	-82.1619999999996	-27.7819999999997	86.7319650878493	118.953605989088	86.4374418108079	80.4417775031544	108.5382721237
73	171.7517	314.6814	3	11	72	3.6	-76.0160000000002	13.3219999999994	77.1745290882945	76.7720250946028	79.435051905364	79.3174219391136	104.164864255657
74	172.1466	313.4147	3	11	73	3.65	7.89800000000014	-25.3340000000003	26.5365777748378	46.680800712335	74.2840177267548	80.0201188356176	101.187017414063
75	171.7932	312.938	3	11	74	3.7	-7.06799999999987	-9.53399999999988	11.8681835172867	40.3136850844661	56.866043712415	80.6313951568889	97.2731705429084
76	172.0627	314.4691	3	11	75	3.75	5.38999999999987	30.6220000000008	31.0927480934067	31.0062455621042	41.4858716306303	79.5079809511234	94.4693878126043
77	172.8645	317.0942	3	11	76	3.8	16.0359999999997	52.5019999999995	54.8963869485045	29.6144294644216	34.7867203492908	79.7690306590011	93.9922434778847
78	173.2537	315.6126	3	11	77	3.85	7.78400000000033	-29.6320000000003	30.6373314764851	36.9600623302272	35.6411904102505	82.7689698382932	92.6081682715321
79	172.3805	315.1702	3	11	78	3.9	-17.4639999999999	-8.84799999999927	19.5774972864252	36.2909425489256	46.4399383789521	84.5895817693171	92.6789549948709
80	169.9539	315.2952	3	11	79	3.95	-48.5320000000002	2.5	48.5963478463147	29.2597556141155	60.7417830941249	77.8153241046025	92.9431313361439
81	170.2625	313.9426	3	11	80	4	6.17199999999968	-27.0519999999999	27.7471491868983	40.2761352583968	67.4265630318924	71.1878304365046	94.2292428711702
82	169.4567	313.3726	3	11	81	4.05	-16.1159999999995	-11.400000000001	19.7404522744543	63.2654472934825	73.1006195071942	67.0974803902275	93.5088325983859
83	166.7251	310.0699	3	11	82	4.1	-54.6320000000003	-66.0539999999992	85.7192296978917	84.5235038580226	86.1028877712225	64.3699546828069	93.1379083444931
84	161.4696	305.8721	3	11	83	4.15	-105.11	-83.9560000000006	134.524057461853	98.5621835148592	94.8951458118795	63.691075151654	90.6667331207406
85	154.6057	302.2858	3	11	84	4.2	-137.278	-71.7259999999999	154.886630669015	116.941483400273	98.76460449679	64.8016997841398	87.3194844498798
86	149.724663987081	302.681229561269	3	11	85	4.25	-97.6207202583805	7.90859122537995	97.9405474710814	131.929640284048	100.889789242379	65.8657081840791	84.8134991675972
87	144.231	303.6695	3	11	86	4.3	-109.87327974162	19.7654087746207	111.636951701523	126.524844330276	99.4082404311642	72.3714350135021	83.0328586654445
88	136.2363	302.886	3	11	87	4.35	-159.894	-15.6700000000001	160.660014116768	113.005705135557	93.0987189553633	78.4913185989551	81.0852915685949
89	131.2343	304.8534	3	11	88	4.4	-100.04	39.348	107.500077692995	103.217394969899	80.942211924356	85.4682468848714	81.3153866633906
90	127.4967	302.5996	3	11	89	4.45	-74.7519999999997	-45.0760000000002	87.2909346954194	81.8749974620556	68.8616164741546	92.2130237909716	80.2741058674357
91	125.1784	303.3919	3	11	90	4.5	-46.3660000000002	15.8460000000002	48.9989966427887	54.2677976266785	64.3048533362659	99.9377062836723	81.3517547565517
92	125.0571	303.1776	3	11	91	4.55	-2.42599999999982	-4.28600000000074	4.92496416230671	35.3595795184355	71.6422505198099	106.575887693617	83.8939542090714
93	124.0843	303.7549	3	11	92	4.6	-19.4560000000001	11.5460000000007	22.6240149398824	24.7175278127519	70.8797494266877	106.958394749873	85.0614197569983
94	124.5904	303.3503	3	11	93	4.65	10.1220000000001	-8.09200000000033	12.9589871517803	25.3923117026329	76.0413479578634	101.313347405864	87.8745202608191
95	122.9405	302.9242	3	11	94	4.7	-32.998	-8.52200000000039	34.0806761670013	61.4095035775643	85.6614430851533	94.0075737428706	88.4758305349577
96	125.5032	302.3858	3	11	95	4.75	51.2540000000001	-10.7679999999993	52.3729160921941	87.4917012266969	98.9856233249655	90.119017384071	88.5970922936832
97	119.5443	295.3102	3	11	96	4.8	-119.178	-141.512	185.010923536963	116.723116397291	113.74353495607	86.2966866718878	104.222413115938
98	113.2188	291.0047	3	11	97	4.85	-126.51	-86.1099999999999	153.035003185546	146.605358357555	120.818070544382	79.4016132988965	124.516556438945
99	107.468623317586	285.506493757383	3	11	98	4.9	-115.00353364828	-109.96412485234	159.116063004752	172.578934947298	121.684482887371	78.0411915574641	128.440529574588
100	102.033144288311	278.115367438422	3	11	99	4.95	-108.7095805855	-147.822526379219	183.491885968318	166.077566334577	119.153531011587	82.7328876302689	146.166365119965
101	97.3643816002427	270.29028424077	3	11	100	5	-93.375253761366	-156.50166395304	182.240799040911	154.144439862067	115.933181431876	91.5156790765988	164.107313210316
102	93.9143539414495	263.490207362078	3	11	101	5.05	-69.0005531758638	-136.00153757384	152.504080473356	126.645849377451	100.951122823966	100.690428027915	165.549578362656
103	92.13508	259.1741	3	11	102	5.1	-35.5854788289901	-86.3221472415603	93.3693708229959	91.7017036656186	87.9234771711053	105.75288483119	165.435855357659
104	92.123449961287	258.093007025151	3	11	103	5.15	-0.232600774260163	-21.6218594969803	21.6231105816749	59.2874279164543	80.0410351570648	112.057965369984	164.826299878493
105	92.55584	258.1663	3	11	104	5.2	8.64780077426019	1.46585949697965	8.77115740915534	35.8246793133549	79.8043321753846	112.149961285776	164.533529938679
106	92.05708	257.2898	3	11	105	5.25	-9.97520000000009	-17.5299999999993	20.1694202950897	21.702514480144	84.045734828232	111.328476403287	165.274411374833
107	90.6816573618842	256.192479539718	3	11	106	5.3	-27.5084527623159	-21.9464092056398	35.1903374578585	33.4362209366784	87.63732109976	136.073391218374	165.726074232163
108	89.6489563754893	256.670399289822	3	11	107	5.35	-20.654019727898	9.55839500207958	22.7585466569414	67.9069606851506	90.6876991179978	170.541794278935	164.271776338067
109	90.39369	260.6153	3	11	108	5.4	14.894672490214	78.8980142035598	80.2916428643471	108.80404174001	102.431447852597	171.412812264305	163.864973850406
110	93.8244183008672	268.996567035204	3	11	109	5.45	68.6145660173437	167.62534070408	181.124856151516	139.449962886165	105.146391559964	200.119706448959	164.288876316017
111	98.7450897686066	279.094164221446	3	11	110	5.5	98.4134293547882	201.95194372484	224.654825569385	159.672883755852	106.723771374698	228.276920136959	164.24577118973
112	103.4335	287.2657	3	11	111	5.55	93.7682046278678	163.430715571079	188.419943188636	171.426674768515	171.195659612782	224.523269031695	164.760654138925
113	107.1283	292.2366	3	11	112	5.6	73.896	99.4180000000006	123.873151005374	142.385822434778	253.160111386765	223.913315965445	165.449193403786
114	111.559	297.5951	3	11	113	5.65	88.614	107.17	139.060597927666	104.643501009387	262.784589371544	228.339252351122	166.108019194313
115	113.2141	298.2925	3	11	114	5.7	33.1020000000001	13.9480000000003	35.9205944828314	202.941356339399	320.435080722534	235.059486134488	165.574579867033
116	113.2548	300.0892	3	11	115	5.75	0.814000000000021	35.9339999999997	35.9432184424264	346.647339017678	372.508105445687	240.429805365594	164.969508107787
117	135.517591613885	274.397577287316	3	11	116	5.8	445.2558322777	-513.83245425368	679.909219838699	354.142503974574	361.40921696363	245.155461792439	172.520977600537
118	159.8307	240.0031	3	11	117	5.85	486.2621677223	-687.88954574632	842.40306439677	498.484339010289	357.138932812892	249.141939377238	183.884193142822
119	162.1451	231.4851	3	11	118	5.9	46.2880000000001	-170.36	176.536422712142	640.372709881987	354.247056849646	249.688756143347	183.141003719736
120	154.082922017048	268.498725273191	3	11	119	5.95	-161.24355965904	740.27250546382	757.629769661409	519.877077587862	364.972580709012	245.844865001766	203.675445409416
121	148.6097	305.3639	3	11	120	6	-109.46444034096	737.30349453618	745.385072800913	367.630526608106	374.135839356491	236.975863302861	235.336159893328
122	152.0663	303.6201	3	11	121	6.05	69.1320000000002	-34.8760000000004	77.4310583680738	354.351609724719	319.115263972096	228.830880249935	261.966914337115
123	155.7338	301.882	3	11	122	6.1	73.3499999999998	-34.7619999999995	81.1703094979928	231.460822407734	245.123767367712	225.145501976381	281.878852142161
124	159.27827150422	297.667171045773	3	11	123	6.15	70.8894300843997	-84.2965790845403	110.141838295205	107.898968830995	236.592922915149	220.158073018642	296.591142460128
125	163.932	292.2274	3	11	124	6.2	93.0745699156	-108.79542091546	143.175833076487	118.35345035633	171.254649280998	218.99919844829	305.871524260273
126	170.082659088744	290.536732151267	3	11	125	6.25	123.01318177488	-33.8133569746594	127.575804917216	122.617008127317	101.443621160036	218.610539812287	310.4794346116
127	176.5328	291.2099	3	11	126	6.3	129.00281822512	13.4633569746597	129.703465994747	118.83423610558	96.2525435362387	208.968563982701	312.258919516636
128	181.6504	290.9459	3	11	127	6.35	102.352	-5.2800000000002	102.48809835293	111.048476154262	93.1520711398703	197.226592006709	314.535182048157
129	185.2649	288.1635	3	11	128	6.4	72.2900000000004	-55.6479999999999	91.2279781865194	94.988273489077	86.0690891876387	194.869195175168	316.068141844517
130	190.4644	288.5293	3	11	129	6.45	103.99	7.31599999999958	104.247033319898	74.151636716148	73.0258161875682	207.231184369874	315.004539028092
131	192.4072	287.1829	3	11	130	6.5	38.8559999999995	-26.9279999999992	47.2747915912902	63.6871341524235	63.0852402680829	242.395399649696	311.919959027637
132	192.9708	288.3277	3	11	131	6.55	11.2720000000002	22.8959999999995	25.5202821301016	53.3039422696975	98.8218639933065	299.410559642536	309.196847026994
133	190.9246	286.877	3	11	132	6.6	-40.924	-29.0139999999997	50.1655855343081	35.0031562208741	149.329416645707	339.844388318876	309.726602248198
134	192.889	286.9457	3	11	133	6.65	39.2880000000002	1.37399999999957	39.3120187728895	31.1822070470887	153.145467435186	364.843032569135	309.424613487093
135	193.5253	286.9127	3	11	134	6.7	12.7259999999995	-0.660000000000309	12.7431030757814	123.492091270465	243.207719458749	376.683562386059	311.475265375013
136	194.4368	287.9865	3	11	135	6.75	18.2300000000004	21.4760000000001	28.1700457223629	234.97169913899	383.347178139355	380.529063857605	312.142265962637
137	180.052057193942	268.335255409483	3	11	136	6.8	-287.69485612116	-393.024891810339	487.069703246983	252.986992600674	502.568575748833	379.362377240834	297.514265926553
138	163.639627543542	242.772273411002	3	11	137	6.85	-328.248593008	-511.25963996962	607.563624876932	451.412282696624	586.536705497882	379.928424719076	278.562940190967
139	167.6369	237.6855	3	11	138	6.9	79.9454491291601	-101.73546822004	129.388486081312	735.512149231622	643.616975950632	382.447527545687	278.408321415738
140	206.09856263473	270.013623306642	3	11	139	6.95	769.2332526946	646.56246613284	1004.86955355553	881.6450602272	680.34130858455	384.164213054417	265.405635672026
141	259.5485	318.8983	3	11	140	7	1068.9987473054	977.69353386716	1448.66937839735	938.101711856774	697.972887447128	386.864054752412	253.564549668994
142	305.034535006784	359.373136979262	3	11	141	7.05	909.72070013568	809.496739585239	1217.73425822487	1034.24695930059	659.902890488361	389.562813804053	258.659974182265
143	339.23104752004	387.836573525173	3	11	142	7.1	683.930250265121	569.26873091822	889.8468830248	909.270334472475	610.527432792445	394.307702520015	263.251393715939
144	363.719056643217	406.028257013871	3	11	143	7.15	489.76018246354	363.83366977396	610.114723300386	660.433625662633	611.749587656188	398.691153955544	266.05072732205
145	380.079581479768	415.687834821489	3	11	144	7.2	327.21049673102	193.19155615236	379.986429414961	438.160720749521	525.120706650085	403.951332301736	266.307489425344
146	389.893641133144	418.554954324164	3	11	145	7.25	196.28119306752	57.3423900534999	204.485834348144	282.953153728116	390.380931365469	405.673992112987	264.330938489645
147	394.742254706797	416.369262898031	3	11	146	7.3	96.9722714730597	-43.7138285226592	106.369733659313	189.252216011788	276.557051859273	386.059967870405	264.46044852285
148	396.206441304177	410.870407919226	3	11	147	7.35	29.2837319476007	-109.9770995761	113.809047917775	140.971078827695	202.078699542148	359.899288375224	266.310462313698
149	395.867220028736	403.798036763885	3	11	148	7.4	-6.78442550881982	-141.44742310682	141.610034718746	120.328237068305	153.765331960457	361.947447656308	267.86557354392
150	395.305609983925	396.891796808143	3	11	149	7.45	-11.2322008962201	-138.12479911484	138.580743494499	114.953382969026	127.561356018923	323.580086974179	267.311528566886
151	396.102630273196	391.891335428136	3	11	150	7.5	15.9404057854192	-100.00922760014	101.27162555119	121.20424535618	113.375096778846	264.733699688293	267.218033369099
152	399.8393	390.5363	3	11	151	7.55	74.7333945360799	-27.1007085627207	79.4954631629183	118.278447909126	112.217045252449	217.909388721994	267.048524141348
153	406.3925	393.645	3	11	152	7.6	131.064	62.174	145.063359853548	114.151633210151	109.271143958004	186.658399113002	266.523622711672
154	411.5464	397.3528	3	11	153	7.65	103.078	74.1560000000004	126.981047483473	106.421956489388	112.145307656427	167.258422074964	266.179282303747
155	417.3604	396.3649	3	11	154	7.7	116.28	-19.7580000000005	117.946669999624	109.480707535873	122.039467298272	155.93141646463	266.826736623324
156	420.4622	395.9371	3	11	155	7.75	62.0359999999994	-8.55599999999981	62.6232419473786	97.3380425598274	139.086468011116	148.132813121685	266.71360809022
157	425.1772	395.4562	3	11	156	7.8	94.3000000000006	-9.61799999999926	94.7892183953434	106.012167403729	159.261725584716	149.558519804867	255.603609284513
158	429.1132	393.9412	3	11	157	7.85	78.7199999999996	-30.3000000000009	84.3500349733181	129.927301386393	171.238098683856	152.69249990832	241.519641687416
159	437.629	394.1155	3	11	158	7.9	170.316	3.48600000000033	170.351671702981	171.750979532844	180.751512189472	153.283619542152	238.704350111893
160	449.484880786016	393.422502393886	3	11	159	7.95	237.117615720319	-13.8599521222795	237.522339912946	209.042743633558	184.301476910337	150.458844079356	214.531860937213
161	462.928401853117	391.452596648198	3	11	160	8	268.87042134202	-39.3981149137608	271.741632679635	245.138154807885	182.890529464523	147.572011985786	179.127068593443
162	476.740593754684	388.811668149451	3	11	161	8.05	276.24383803134	-52.8185699749395	281.24803889891	255.490856975215	186.899994357285	144.534234478644	148.798949425623
163	489.7024870441	386.105602284159	3	11	162	8.1	259.237865788319	-54.1213173058406	264.827090844955	238.67565243428	196.113855858636	138.739542903328	127.076499704882
164	500.595112274744	383.940284438837	3	11	163	8.15	217.85250461288	-43.3063569064393	222.115182539629	194.030079396201	194.421931427877	133.66741065195	112.257133159279
165	508.1995	382.9216	3	11	164	8.2	152.08775450512	-20.37368877674	153.44631720827	164.757245081013	178.878220860439	129.702140944911	103.493343730588
166	510.54	382.2844	3	11	165	8.25	46.8100000000004	-12.7440000000001	48.51376748924	147.089556909387	156.057555960455	127.753224067452	99.4644282825082
167	504.968	378.4848	3	11	166	8.3	-111.44	-75.992	134.883867322968	133.35300588054	129.806743372572	125.147250698621	102.481126361838
168	496.548155422467	375.843431751228	3	11	167	8.35	-168.39689155066	-52.8273649754397	176.488649986828	119.080789286599	106.2409871228	123.139994999607	105.303027950083
169	488.9185	375.0421	3	11	168	8.4	-152.59310844934	-16.0266350245604	153.432427395393	118.08503252471	86.5833091144278	115.461252567478	105.264075310272
170	484.8411	374.5733	3	11	169	8.45	-81.5480000000002	-9.37599999999975	82.0852342385647	94.8562416641313	75.1028049794861	105.483634900248	114.589038801346
171	485.2121	372.4284	3	11	170	8.5	7.42000000000075	-42.8980000000001	43.5349836797951	65.3924173362124	72.615918670382	93.520437498593	125.070350366551
172	484.7475	371.6147	3	11	171	8.55	-9.29200000000037	-16.2739999999997	18.7399130200755	39.8136123483157	63.3945070399578	79.6885101292519	123.899302718315
173	484.601	370.1636	3	11	172	8.6	-2.93000000000006	-29.0220000000011	29.1695283472336	31.1248206723734	50.1661341405779	67.4946002967621	133.694592998833
174	485.531	369.2886	3	11	173	8.65	18.6000000000001	-17.5	25.5384024559095	27.1468048160542	36.5005737070786	57.255844243593	142.299945315312
175	487.0149	370.5259	3	11	174	8.7	29.6780000000001	24.7460000000001	38.6412758588535	31.9327724157842	32.0890489400563	51.0552709965464	140.13913404858
176	486.6759	369.3933	3	11	175	8.75	-6.77999999999997	-22.6519999999994	23.644904398199	34.9398509449434	30.9833190367306	50.7960434433318	139.985439887185
177	487.2071	367.327	3	11	176	8.8	10.6240000000003	-41.3260000000002	42.6697510187255	33.1875350658416	29.5702768859319	55.4037329188093	139.979261206404
178	487.8897	365.2248	3	11	177	8.85	13.6519999999996	-42.0439999999996	44.2049209930293	33.0532772077391	28.7482134707245	57.9135559918467	143.261149249908
179	487.1055	364.927	3	11	178	8.9	-15.684	-5.9559999999999	16.7768230604009	34.8198332574071	27.9283793727582	57.2445310783924	142.093554297556
180	485.9762	366.4531	3	11	179	8.95	-22.586	30.5219999999997	37.9699865683408	27.2077813560795	27.0077370136067	78.7192335233363	139.171711230533
181	487.1942	365.3791	3	11	180	9	24.3600000000004	-21.4800000000002	32.4776846465389	22.5565759965056	28.9761682162816	102.568688747316	133.515933780856
182	486.9795	365.4629	3	11	181	9.05	-4.29400000000101	1.67599999999993	4.60949151208768	22.6692236796748	47.4129587976608	103.264370957986	127.695732730967
183	486.8934	364.419	3	11	182	9.1	-1.72199999999975	-20.8780000000002	20.9488941951599	20.9621968194743	65.6609778431155	128.649643094338	121.452196812654
184	487.6526	364.8377	3	11	183	9.15	15.1840000000004	8.37400000000002	17.3400614762467	23.1325031751561	77.9884884497061	150.932479978675	117.164803641821
185	489.1052	364.6011	3	11	184	9.2	29.0520000000004	-4.7320000000002	29.4348522673382	67.6181362392422	125.349418106616	150.576127152249	114.574730704702
186	488.4595	362.5331	3	11	185	9.25	-12.9140000000007	-41.3599999999997	43.3292164249481	108.765379689725	174.154058457901	152.217655706918	114.082823914199
187	495.3541	353.5148	3	11	186	9.3	137.892000000001	-180.366	227.037656832518	133.307753219737	176.95846503004	154.811271714187	111.708156432873
188	500.7038	343.5225	3	11	187	9.35	106.994	-199.846	226.685111447576	229.736639393758	228.551072717951	163.38230350021	107.474489903168
189	505.3885	338.3177	3	11	188	9.4	93.6940000000004	-104.096	140.051929126307	325.175613740646	273.936580584592	168.725856027634	104.843474417684
190	530.953535128206	339.161729757855	3	11	189	9.45	511.30070256412	16.8805951571005	511.579283137443	286.298793820838	274.144517290891	172.859787560818	104.186011186999
191	556.9056	341.1248	3	11	190	9.5	519.041297435881	39.2614048428993	520.524088159386	348.336765746176	275.459143197554	173.511430063118	105.191230777863
192	555.9862	339.7756	3	11	191	9.55	-18.3879999999999	-26.9839999999999	32.6535572334775	414.565407949446	262.209584630713	175.702955332683	105.901187595103
193	529.236858106057	337.526256839002	3	11	192	9.6	-534.986837878862	-44.9868632199605	536.874971074267	318.552395188023	261.103629157304	175.409793328547	106.031858987775
194	505.7534	335.6317	3	11	193	9.65	-469.669162121139	-37.891136780039	471.195140142655	225.742672654462	259.463223605562	177.073763040048	106.737395252637
195	505.8886	334.0618	3	11	194	9.7	2.70399999999995	-31.3980000000004	31.5142193303281	238.120375440588	220.370157015021	178.094190412858	106.982553990418
196	504.6483	331.525	3	11	195	9.75	-24.8059999999998	-50.7360000000006	56.4754754915799	173.870492568432	172.868801668335	177.369604385065	107.159996837988
197	506.8524	327.3432	3	11	196	9.8	44.0819999999997	-83.6359999999991	94.5420711641109	104.361039261679	174.447445635326	168.012579946936	107.07665762066
198	512.0728	317.9101	3	11	197	9.85	104.408000000001	-188.662	215.625556713485	122.187918842018	122.268513939143	157.035423814489	107.06359938489
199	512.5997	311.7502	3	11	198	9.9	10.5379999999991	-123.198	123.64787360889	119.994930682208	80.210945495505	152.442417756976	107.625931289418
200	512.5058	305.7185	3	11	199	9.95	-1.87799999999925	-120.634	120.648617232026	110.774515830064	82.0438635348257	129.652788850661	108.264337266446
201	512.4342	303.4441	3	11	200	10	-1.43199999999979	-45.4880000000003	45.5105346925305	70.6665353098533	79.280065572577	107.813772808409	109.360974377406
202	510.38	302.161	3	11	201	10.05	-41.0840000000007	-25.6619999999998	48.4399969033861	56.0608517293313	73.8155752631586	108.538004232219	110.772498798735
203	509.9604	301.5342	3	11	202	10.1	-8.39200000000005	-12.5360000000001	15.0856541124342	41.8998082276329	52.9672184716749	83.4140748812131	111.771161028973
204	511.8234	299.821	3	11	203	10.15	37.26	-34.2639999999994	50.6194557062792	38.5652004629455	45.4216119083904	62.5423105266001	112.418292738131
205	512.2624	297.3678	3	11	204	10.2	8.77999999999929	-49.0640000000008	49.8433997235347	36.8566346962537	38.9354206863018	63.3889808285878	113.344244088953
206	511.5808	296.0972	3	11	205	10.25	-13.6319999999989	-25.412	28.8374958690933	35.2679016334964	42.7587439484838	62.102337969058	113.130781706312
207	509.6746	296.6853	3	11	206	10.3	-38.1240000000003	11.7619999999999	39.8971680699272	34.7823720874495	42.6285628291129	59.3420435271333	107.831005199466
208	509.3266	296.7654	3	11	207	10.35	-6.96000000000026	1.60200000000032	7.14198879864738	35.9710331449707	44.5596358232836	50.7448952695707	103.43350569943
209	506.9196	296.6537	3	11	208	10.4	-48.1399999999996	-2.2339999999997	48.1918079760447	46.9522874340221	44.8736755576951	46.5260065512028	101.411001211116
210	507.9663	294.0682	3	11	209	10.45	20.9339999999997	-51.7100000000005	55.7867050111408	48.4004909619721	44.73409812235	43.668886972073	93.2497905000478
211	511.7608	292.2978	3	11	210	10.5	75.8900000000006	-35.4079999999999	83.7437673143505	53.8513700130708	44.9246103655391	45.2105186916944	84.9732799411704
212	510.7461	290.1705	3	11	211	10.55	-20.2940000000001	-42.5459999999998	47.1381857096769	54.9649790279408	44.868511791108	45.8420422647875	86.6320026358289
213	509.9601	291.7002	3	11	212	10.6	-15.72	30.5939999999998	34.3963840541414	53.4971630997294	48.5225720674665	48.1325287293986	74.8416510725744
214	507.9492	293.4839	3	11	213	10.65	-40.2179999999998	35.6740000000002	53.7598530503944	42.8969332970561	47.6304011940152	47.7628224362137	64.857413265946
215	510.2022	292.594	3	11	214	10.7	45.0599999999997	-17.7980000000002	48.4476253700837	41.3365326202439	48.4023532578442	48.5942977650488	64.890910745792
216	511.013	291.2881	3	11	215	10.75	16.2159999999994	-26.1180000000002	30.7426183009839	43.1937741218622	47.662293434905	48.8919590275585	63.9376681024433
217	510.15447533607	289.518559522557	3	11	216	10.8	-17.1704932785997	-35.39080954886	39.3361823256162	40.2958233600896	49.0555217004621	47.6494304519967	62.1551116159204
218	508.496710949157	288.096504934482	3	11	217	10.85	-33.1552877382603	-28.4410917614991	43.6825915622328	43.307543415959	51.7054216355135	49.8315875843705	57.3913808452628
219	506.5452	288.3132	3	11	218	10.9	-39.0302189831391	4.33390131035935	39.2700992415314	52.4276535727538	50.6519693147323	50.379584665255	54.9780441749871
220	504.658768264655	290.867407714434	3	11	219	10.95	-37.7286347069003	51.0841542886806	63.5062256494309	56.7745107806804	52.4544974077475	56.8467921494343	54.2705062492745
221	502.609571980442	294.087887997498	3	11	220	11	-40.9839256842599	64.4096056612796	76.3431690849579	60.2170691491649	52.8593076895779	62.1327870739313	54.1524992695363
222	500.0231	295.7109	3	11	221	11.05	-51.7294396088403	32.4602400500396	61.0704683652487	61.008115269375	50.4303491128854	64.7260010394383	54.7338112792056
223	497.0908	294.891	3	11	222	11.1	-58.646	-16.3979999999992	60.8953834046553	61.601451399536	51.1406031012744	66.2692272639357	55.1679203716951
224	494.9427	294.6528	3	11	223	11.15	-42.962	-4.76400000000012	43.2253298425819	53.2909618064019	53.1287681364949	67.172516005292	55.5680152529482
225	491.7474	293.7381	3	11	224	11.2	-63.9059999999995	-18.2940000000008	66.4729063002361	44.0861874450904	65.2912310410245	66.3928406629962	55.3233801699902
226	490.0079	293.7493	3	11	225	11.25	-34.7900000000004	0.224000000000615	34.7907211192874	42.0641370533839	76.6032807129577	65.7729982358285	55.6260323638703
227	489.5863	293.1262	3	11	226	11.3	-8.43200000000024	-12.4620000000004	15.0465965586911	45.2494210036148	80.3964803784145	64.9681797047075	57.9980162809011
228	491.9198	292.1249	3	11	227	11.35	46.6700000000003	-20.0259999999992	50.785131446123	68.981010682513	80.8330328923579	64.0378664209548	58.8078641036777
229	493.1299	289.4262	3	11	228	11.4	24.2020000000002	-53.9740000000006	59.1517495937363	99.9155996195135	83.6930626958517	63.4300817987713	58.7894468973716
230	495.3131	280.4308	3	11	229	11.45	43.664	-179.908	185.130854694727	116.706773311739	80.3311839182448	64.8721255264761	57.7181205546414
231	496.8444	271.0822	3	11	230	11.5	30.6259999999997	-186.972	189.46366580429	119.601928731332	78.6866887820791	63.0944798473782	55.9266933165334
232	497.652	266.1984	3	11	231	11.55	16.1519999999996	-97.6760000000002	99.0024650198166	122.136704388089	79.5060102965297	63.6255802936237	56.9869162460425
233	496.7605	263.0595	3	11	232	11.6	-17.8300000000002	-62.7779999999996	65.260908544089	91.6813571539767	76.9351297406352	62.2033120139916	57.3952062050895
234	495.1107	259.8696	3	11	233	11.65	-32.9959999999994	-63.7980000000005	71.8256278775203	57.4577779446448	73.7313954610478	63.3732080696827	57.7192594921506
235	493.7127	259.007	3	11	234	11.7	-27.9600000000005	-17.2519999999997	32.8541185241671	42.3052472813207	64.4530200119277	62.0524625749315	59.0494564129557
236	493.9003	258.1091	3	11	235	11.75	3.75200000000063	-17.9579999999999	18.3457697576308	34.2683307499386	49.5856789817987	62.3601057001821	59.4159197270929
237	495.0547	257.9765	3	11	236	11.8	23.0880000000002	-2.6520000000005	23.2398117031961	25.326086534007	46.854680208833	68.3466021098056	62.2702957313349
238	496.261	258.3184	3	11	237	11.85	24.126	6.83800000000019	25.076325887179	37.2246828698787	43.5735911356254	67.784140622985	65.0601517947695
239	497.6002	258.5294	3	11	238	11.9	26.783999999999	4.22000000000025	27.114406797862	41.7135800189526	43.0533534435137	67.1993091294882	65.0267514384718
240	502.2125	258.3134	3	11	239	11.95	92.2460000000001	-4.32000000000016	92.3471002035257	51.4041131363453	43.7737412316182	58.5894489598485	66.4696289664985
241	504.2475	258.1778	3	11	240	12	40.7000000000005	-2.71200000000022	40.7902555030002	52.8788515213121	46.0335226182851	49.7205995591355	66.575140266759
242	507.2022	256.1482	3	11	241	12.05	59.0940000000001	-40.5920000000003	71.6924772901595	60.7806203530204	57.1871939230815	49.2478314526468	66.4431193740522
243	507.5567	254.5649	3	11	242	12.1	7.08999999999946	-31.6659999999996	32.4500178120131	50.3227995933578	58.6331515053348	48.5211851462433	66.107758145909
244	505.3881	252.0363	3	11	243	12.15	-43.3719999999994	-50.5719999999997	66.6232509564034	50.3534652176176	60.6672227979285	48.2660029790091	65.4106665044977
245	503.8261	250.7826	3	11	244	12.2	-31.2400000000002	-25.0740000000002	40.0579964052126	62.9702747098177	52.7258779077692	51.7060721629153	64.6301833062809
246	504.6497	252.6568	3	11	245	12.25	16.472	37.484	40.9435836242994	64.3874514893576	49.8555201364722	53.0588412183573	65.6982730039845
247	511.3462	253.4109	3	11	246	12.3	133.93	15.0819999999999	134.77652475116	60.5538252428367	51.6409826964606	59.5724117579622	65.7879258360295
248	513.0678	254.3824	3	11	247	12.35	34.4320000000005	19.4299999999998	39.5359017097122	55.1289562221807	53.4687791568612	66.0824371685841	65.8038590196242
249	511.4769	256.1428	3	11	248	12.4	-31.8180000000007	35.2080000000007	47.4551197237989	49.3575750553268	53.4786525145046	66.6234210781722	67.1937996697165
250	511.3166	256.7693	3	11	249	12.45	-3.20600000000013	12.5299999999993	12.9336513019326	40.3116906831034	59.6384030942124	68.0671324065209	66.6414304948083
251	511.323	257.3736	3	11	250	12.5	0.127999999999702	12.0860000000005	12.0866777900303	42.5501068243648	60.0841598184295	70.0558006861399	65.9588742099934
252	514.9155	254.7014	3	11	251	12.55	71.8499999999995	-53.4440000000001	89.5471028900429	46.4034797861724	61.9576295928429	69.2606584544806	65.4367246728931
253	515.401	252.2119	3	11	252	12.6	9.71000000000004	-49.7899999999998	50.7279824160195	64.1478499662441	73.5317228318335	70.0122042778264	65.7499611095458
254	516.6208	249.1068	3	11	253	12.65	24.3960000000015	-62.1020000000004	66.7219845328369	70.8107445815322	72.579619358416	67.4481249393127	64.2501871942849
255	518.1757	244.2677	3	11	254	12.7	31.0979999999995	-96.782	101.655502202291	83.6035685025825	83.4083869052725	67.2079040376303	64.4432672353757
256	517.3112	246.3667	3	11	255	12.75	-17.2900000000004	41.9800000000004	45.4011508664708	104.513338839302	90.2560812358076	69.0364403077868	64.682491562514
257	509.7429	247.6454	3	11	256	12.8	-151.365999999999	25.5739999999997	153.511222495294	98.7557589306595	86.8803342125006	63.2292495622535	65.6925974334369
258	502.8938	251.3015	3	11	257	12.85	-136.982	73.1220000000002	155.276834099618	102.668923844301	86.5556293987916	63.8235774162634	66.0772272205437
259	501.4864	252.573	3	11	258	12.9	-28.1479999999999	25.4300000000001	37.9340849896238	109.701417890083	81.4175973641209	67.1882902099449	66.2463316838611
260	496.856	256.484	3	11	259	12.95	-92.6080000000002	78.2199999999995	121.221326770498	90.1570999224187	74.7774049810482	74.6934120297682	65.4607315315361
261	493.5754	258.8215	3	11	260	13	-65.6119999999999	46.7500000000007	80.5636210953805	68.597919958281	77.9887207971442	82.1971488608513	66.0263929004215
262	490.9217	259.6812	3	11	261	13.05	-53.0740000000003	17.1939999999995	55.7896326569732	64.0794357975824	64.5008695316641	81.6256178931394	64.8913062739037
263	489.0621	261.157	3	11	262	13.1	-37.192	29.5159999999998	47.4809342789292	46.8858861177954	54.1154320006932	82.9787370728482	66.3244548327914
264	488.5117	261.6913	3	11	263	13.15	-11.0079999999994	10.6860000000006	15.3416641861305	46.2760237042054	61.7969610614739	80.2343714095607	66.0781894477869
265	487.9348	263.3569	3	11	264	13.2	-11.5380000000005	33.3119999999997	35.2535783715638	38.8446391409094	65.9784371542639	77.1804623078361	66.0736377533737
266	486.1883	266.8168	3	11	265	13.25	-34.9299999999994	69.1980000000001	77.5143090274303	39.6329440431055	74.138216485895	76.3061419066707	65.6053778171158
267	485.2921	267.0713	3	11	266	13.3	-17.9240000000004	5.09000000000015	18.6327098404933	59.5144863253654	76.3709015737783	71.8127831089116	63.6474100860511
268	483.5255	268.9394	3	11	267	13.35	-35.3319999999997	37.3619999999994	51.4224587899094	85.0709881907324	79.4018447469049	66.0720172725032	63.2865389272158
269	480.5375	273.8374	3	11	268	13.4	-59.76	97.9600000000005	114.74937559743	102.000409267585	79.0511454550005	65.8692422895499	62.167024975279
270	478.5243	281.7367	3	11	269	13.45	-40.2640000000008	157.986	163.036087698399	113.897164006647	79.5835196346239	62.8543306565513	62.2000537040952
271	479.6403	289.7676	3	11	270	13.5	22.3200000000008	160.618000000001	162.161414411691	119.170745450704	74.6235630161973	61.9969851147031	62.7245182885036
272	480.1324	293.6423	3	11	271	13.55	9.84199999999987	77.4939999999992	78.1164835358062	98.5878045846356	79.1246966861592	60.5219540933268	61.206695431157
273	478.8934	297.3292	3	11	272	13.6	-24.7800000000007	73.7380000000007	77.7903660101953	74.0960510785154	78.0286025443131	62.6367053877563	60.4344362527583
274	478.304	297.3817	3	11	273	13.65	-11.7880000000002	1.05000000000018	11.8346712670866	47.24671676481	69.941523517626	64.7082539562611	59.7084110247374
275	477.8668	299.3629	3	11	274	13.7	-8.74399999999923	39.624	40.577320167798	44.3522293656712	59.7302241588387	64.9393714691172	57.7071973907463
276	476.9392	300.4058	3	11	275	13.75	-18.5519999999997	20.8579999999995	27.9147428431638	36.8864596379219	49.8557537435113	62.1743153264448	57.2022351413661
277	475.3558	303.1661	3	11	276	13.8	-31.6680000000008	55.2059999999994	63.6440465401124	41.2952424506163	44.6730066128754	64.0655706098487	53.5363508994796
278	475.2339	305.1855	3	11	277	13.85	-2.43799999999965	40.3880000000004	40.4615173714485	45.364397239162	45.8715660286078	62.7495004381682	50.9271982201063
279	476.9129	304.9611	3	11	278	13.9	33.5799999999995	-4.48800000000006	33.878585330559	52.4647907222126	50.3653624575217	57.145759740613	52.6698381043654
280	479.5861	306.4216	3	11	279	13.95	53.4640000000002	29.2100000000005	60.9230941105263	44.9937838600795	50.2952233036104	49.7066953784223	50.4549945084088
281	482.2872	308.0824	3	11	280	14	54.0219999999999	33.2159999999999	63.4167102584168	54.8566724192937	49.7250676366923	43.251887716156	49.3857050884009
282	483.4251	307.4244	3	11	281	14.05	22.758	-13.1600000000003	26.2890122294469	59.435482464427	49.0064445335383	40.7877729691746	49.1314841885059
283	486.7611	304.421	3	11	282	14.1	66.7200000000003	-60.068	89.7759601675194	55.2260493680589	47.4703983320233	37.8901354326683	50.6332969598603
284	488.752	302.3976	3	11	283	14.15	39.8180000000002	-40.4679999999996	56.7726355562254	46.9853445511721	44.3499959636001	39.1824506399141	53.5906976343403
285	488.0631	300.5266	3	11	284	14.2	-13.7779999999998	-37.4200000000008	39.8759286286859	53.019105206997	39.6831665980058	38.2339324736566	54.3488171505977
286	487.1104	301.0975	3	11	285	14.25	-19.0539999999999	11.418000000001	22.2131861739827	40.0841242447529	36.6480216888008	38.0983283760615	54.2604978538179
287	487.3921	303.9063	3	11	286	14.3	5.63400000000001	56.1759999999992	56.4578155085717	29.2645094627732	36.9025393254739	35.2599186900475	53.8309676400997
288	487.6624	305.1319	3	11	287	14.35	5.40599999999927	24.5119999999997	25.1010553562988	24.1402838279527	29.9087048367288	35.7823791677095	53.0259116802059
289	487.53	305.1131	3	11	288	14.4	-2.64800000000037	-0.375999999999976	2.67456164632672	26.3106988264295	27.9995388223066	39.4704339191808	51.3998195648206
290	488.1003	304.6856	3	11	289	14.45	11.4060000000006	-8.54999999999905	14.2548004545836	20.7859734439507	26.1726416437027	38.0556583602663	49.7758096232559
291	489.7298	304.4063	3	11	290	14.5	32.5900000000001	-5.58600000000069	33.0652611663664	19.7332854287047	26.4715891154307	36.7744250620987	47.6065804864253
292	491.145	304.1311	3	11	291	14.55	28.3039999999994	-5.50399999999968	28.834188596178	26.7345681818399	21.5133928465568	37.7410142836849	47.2919732246726
293	492.0469	303.7183	3	11	292	14.6	18.0380000000002	-8.25600000000009	19.8376152800686	28.2049994594526	24.0943600033957	38.6298885319642	46.0685005119722
294	491.1005	305.3474	3	11	293	14.65	-18.9279999999997	32.5819999999999	37.6809754120031	26.6324794044319	34.5908718747616	42.4731413124194	47.1823729943081
295	491.0094	306.4239	3	11	294	14.7	-1.82199999999966	21.5300000000002	21.6069568426469	22.2408122491629	36.4281501225269	43.7582628320782	48.0165901875545
296	489.8946	307.0114	3	11	295	14.75	-22.296	11.7499999999995	25.2026608912629	28.4554345780866	36.9008284353966	46.346680381191	50.6362961796917
297	489.7159	307.3051	3	11	296	14.8	-3.57400000000098	5.87400000000002	6.87585281983313	42.4471755676833	38.5794892418959	43.5963646703507	52.0368476735841
298	492.2554	307.4803	3	11	297	14.85	50.7900000000006	3.50400000000036	50.9107269246872	44.6513007856012	47.3510722271996	43.3023229222436	54.5939987625948
299	497.55	306.5144	3	11	298	14.9	105.892	-19.3179999999995	107.639680359986	47.1691774663613	56.9467438025323	45.6538793890282	54.3523772221303
300	499.1004	306.0068	3	11	299	14.95	31.0079999999994	-10.1520000000005	32.6275829322365	54.918166234629	61.3438840204537	49.8449238680894	53.3716971637925
301	500.9837	306.161	3	11	300	15	37.6660000000004	3.08400000000006	37.7920442950633	66.2467098763126	66.2217716469513	51.9612732566946	53.1201782275205
302	499.0873	307.4286	3	11	301	15.05	-37.9279999999994	25.3520000000003	45.6207966611717	71.4463120373813	65.6793364941446	53.7961734801706	52.7735611798845
303	495.3724	311.3169	3	11	302	15.1	-74.298	77.7659999999992	107.553445133105	78.0364672553062	62.5102858410916	54.2468655912761	52.7712427184068
304	492.5769	317.3859	3	11	303	15.15	-55.9100000000001	121.38	133.63769116533	85.2743658275413	56.7168869032949	55.182295348702	51.6900149910803
305	490.4626	319.8921	3	11	304	15.2	-42.2860000000003	50.1240000000007	65.578359021861	76.4405067536602	63.261697613652	57.7992479014524	51.1205421431176
306	489.5774	323.4837	3	11	305	15.25	-17.704	71.8319999999994	73.9815371562386	58.7738618058706	67.0217180779926	63.1742639833219	55.896093271528
307	489.5049	323.4804	3	11	306	15.3	-1.44999999999982	-0.0660000000004857	1.4515012917664	41.9874617692084	69.0128577184452	68.8137766571207	57.9255450923917
308	489.9922	322.6521	3	11	307	15.35	9.74600000000009	-16.5659999999991	19.2202203941571	48.4869279719978	61.1426589553526	73.4056183574802	61.0081928290613
309	492.4422	323.0694	3	11	308	15.4	48.9999999999998	8.34599999999909	49.705690982019	48.7690703284439	53.4178468948717	69.2343205250798	62.0530370702327
310	497.3382	322.7932	3	11	309	15.45	97.9199999999992	-5.52399999999921	98.0756900358077	61.5852086832303	54.2546117824511	68.6877359673187	62.141644148166
311	501.0504	322.1378	3	11	310	15.5	74.2440000000011	-13.1079999999997	75.3922489384695	63.5114561048347	60.1267563196925	69.4659313929424	62.2361102047706
312	503.6633	320.1607	3	11	311	15.55	52.2579999999994	-39.5420000000001	65.5321930656982	64.848232020535	71.9482168200967	67.8061080760841	61.7989678662265
313	504.9732	319.5564	3	11	312	15.6	26.1980000000005	-12.0860000000005	28.851457502179	60.0222955929044	84.3009508738688	66.9125969048493	61.7219918771032
314	507.2031	317.831	3	11	313	15.65	44.5979999999997	-34.5079999999996	56.3895705605207	71.4844423109411	81.7517541468646	60.9068886697412	61.3356523777772
315	510.2876	315.7924	3	11	314	15.7	61.6899999999998	-40.7720000000006	73.9460078976548	82.3112249569632	74.1137743209855	58.482821454157	61.2444014456523
316	515.5839	311.7956	3	11	315	15.75	105.925999999999	-79.9360000000001	132.702982528653	105.090445642903	71.9101447078921	65.445506161865	61.91905290535
317	515.6194	305.8124	3	11	316	15.8	0.710000000001401	-119.663999999999	119.666106295809	98.6552762731943	66.5993584337229	72.2547255144328	63.9624724189961
318	508.7907	307.8887	3	11	317	15.85	-136.574000000001	41.5259999999989	142.747560931877	88.2052530490665	72.6825348543461	78.7140627358791	65.455515100312
319	507.5905	307.7297	3	11	318	15.9	-24.0039999999999	-3.17999999999984	24.2137237119778	72.3358471048431	68.3959304446107	78.4521947514371	64.4042402925395
320	506.9762	306.8356	3	11	319	15.95	-12.2860000000003	-17.8819999999996	21.6958917770161	50.8874919104825	62.7110311258628	74.4383644282425	65.4038025344096
321	504.4759	307.766	3	11	320	16	-50.0059999999996	18.6080000000004	53.3559528075357	40.2746240657892	70.7642560040375	72.5109471528467	65.4993620435983
322	504.0149	307.3496	3	11	321	16.05	-9.22000000000025	-8.3280000000002	12.4243303240057	38.1365846160271	72.5612342087688	69.8017622522823	65.6153481288453
323	501.3269	310.9388	3	11	322	16.1	-53.7599999999998	71.7840000000001	89.6832217084109	37.2168092026591	73.1271745978894	69.1971181629303	66.922328446815
324	501.847	311.3709	3	11	323	16.15	10.4019999999991	8.64199999999983	13.523526463167	69.1926649032319	75.1526353560096	67.4890094068524	68.5356422987775
325	501.0987	310.9576	3	11	324	16.2	-14.9659999999994	-8.26599999999985	17.0970147101762	94.2349765070551	74.7629545354995	64.6895549898523	68.5297181055359
326	493.7755	318.7064	3	11	325	16.25	-146.464	154.975999999999	213.2352313104	105.979725129989	73.1117495978013	60.6638418273781	68.4286597308485
327	489.1843	323.8328	3	11	326	16.3	-91.8240000000003	102.528000000001	137.635888343122	112.168686095992	73.0041660708418	59.1111681808716	71.2711093452907
328	485.3072	330.1597	3	11	327	16.35	-77.5419999999997	126.537999999999	148.406964823083	112.30909986834	65.7117014715146	57.5054118431439	72.4432927974015
329	483.1831	330.8168	3	11	328	16.4	-42.482	13.1420000000003	44.4683312931799	77.0308342923706	66.5820883690941	59.5741600599992	73.0806352654753
330	482.3793	331.1988	3	11	329	16.45	-16.0760000000005	7.6400000000001	17.7990835719151	51.7733556346286	66.6680788538417	62.1198691015005	73.088450674547
331	482.2144	333.0336	3	11	330	16.5	-3.29799999999977	36.6959999999995	36.8439034305536	25.4436778130397	50.5634276507187	61.5327926942542	73.0282401980934
332	481.7067	332.7802	3	11	331	16.55	-10.154	-5.06799999999998	11.3484950544114	20.9954906421962	45.6611021529744	63.4245881816066	74.652378905445
333	480.8871	332.9545	3	11	332	16.6	-16.3920000000007	3.48600000000033	16.7585757151384	21.0270578393436	41.8836490883985	66.9320599887807	76.8742602481063
334	481.1497	334.0344	3	11	333	16.65	5.25200000000041	21.5980000000002	22.2273954389625	24.0960210090668	43.9956847639889	76.1643959278138	77.6887924243631
335	481.7249	333.345	3	11	334	16.7	11.5039999999999	-13.7879999999996	17.956919557652	39.5488486713202	49.4767836675016	78.5766147569149	78.2517390360919
336	484.3343	333.3313	3	11	335	16.75	52.1879999999999	-0.274000000000569	52.1887192791698	58.3236203637572	49.9538357907071	71.4118132998319	75.8892537684391
337	488.622	334.4476	3	11	336	16.8	85.7540000000006	22.3260000000005	88.6126333656783	66.9958788857816	53.8450102923714	70.2874931761487	73.8129186147004
338	494.0757	335.3728	3	11	337	16.85	109.073999999999	18.5039999999992	110.632434177324	77.9265094956596	68.1524185060468	66.1725228589239	72.0271964853755
339	497.1967	336.3798	3	11	338	16.9	62.4200000000008	20.1400000000001	65.5886880490843	75.8116505723475	85.7467034865335	67.7090757795135	72.5742987546215
340	500.8252	336.2592	3	11	339	16.95	72.5699999999995	-2.41199999999935	72.6100726070421	68.1411719134225	90.4851506599881	71.7385369208516	73.0796815731014
341	502.9059	336.2498	3	11	340	17	41.6139999999996	-0.188000000000557	41.6144246626091	77.9812166483363	92.2601989489452	73.54553324334	72.79737870669
342	503.3257	333.7721	3	11	341	17.05	8.39600000000019	-49.5539999999994	50.2602400710536	104.497528087286	94.9138841993229	79.5029955586077	72.8491501527676
343	501.503	325.9911	3	11	342	17.1	-36.454	-155.62	159.832657851892	103.043791824317	90.4613966294494	84.5514023332823	71.1178272482773
344	501.9805	316.0941	3	11	343	17.15	9.55000000000041	-197.94	198.170245243831	108.708747325543	91.4224667950381	87.8885754418738	72.1488237234171
345	504.3082	313.8016	3	11	344	17.2	46.5539999999999	-45.8500000000004	65.3413912921972	121.686596485223	94.0002901742015	91.8139230823316	72.7325194883664
346	506.8476	311.3974	3	11	345	17.25	50.788	-48.0840000000001	69.9392021687409	102.941576610563	97.1372306959729	91.1146657095001	68.8361100725217
347	509.5944	306.3374	3	11	346	17.3	54.9360000000001	-101.2	115.149485869456	78.3474055027907	105.160980824844	88.5146690485293	66.2596124257784
348	510.7683	303.2475	3	11	347	17.35	23.4780000000001	-61.798	66.1075584785885	84.9567885240865	100.950386160518	86.548981127607	62.9904240249247
349	513.2136	300.3913	3	11	348	17.4	48.9060000000006	-57.124	75.1993897049708	85.565714066403	90.030447397214	85.5744374492436	62.4008687709308
350	515.9033	296.2723	3	11	349	17.45	53.7939999999981	-82.3800000000006	98.3883063986767	88.6353651644648	93.1426955046752	84.0394940447023	62.1461648076912
351	515.8273	292.6239	3	11	350	17.5	-1.51999999999816	-72.9679999999996	72.9838298803231	98.9591957104729	89.9691324700551	84.0619647191257	61.6628652861077
352	514.6522	286.2057	3	11	351	17.55	-23.5020000000009	-128.364	130.497741359765	101.713489291637	82.1154538977356	82.2737121239286	61.7306326175543
353	510.2294	282.3214	3	11	352	17.6	-88.4559999999999	-77.6859999999999	117.726711208629	101.328602485264	82.6365656257646	75.3035945077739	62.0939934831201
354	506.3618	280.1234	3	11	353	17.65	-77.3519999999996	-43.9599999999996	88.9708576107925	94.3725508737072	79.7264081034492	68.1332515190203	62.347458944733
355	501.791	278.5836	3	11	354	17.7	-91.4160000000004	-30.7960000000003	96.4638723668094	75.5955426310064	74.078697915203	66.8884242198179	62.4900886267348
356	499.9085	278.2596	3	11	355	17.75	-37.6499999999999	-6.48000000000025	38.2035718225403	66.3139355410562	70.9866987422784	66.2604068452115	61.7471132837817
357	498.1748	278.8474	3	11	356	17.8	-34.674	11.7560000000003	36.6127001462608	57.7393269152612	59.3864434230132	62.2317316754081	59.9880322384272
358	494.8141	280.0397	3	11	357	17.85	-67.2140000000002	23.8459999999998	71.3186757588783	46.8287933451422	49.65680285503	59.8083251909255	57.3957533479086
359	493.3463	281.8168	3	11	358	17.9	-29.3560000000002	35.5420000000004	46.0978144818172	47.6008466108497	46.2360556408266	57.0926617623481	56.9536271828871
360	491.2884	281.4213	3	11	359	17.95	-41.1579999999992	-7.91000000000054	41.9112045162143	43.1773442150199	40.6341529349606	52.5537926945309	56.2670036058834
361	489.5552	282.6127	3	11	360	18	-34.6640000000002	23.8280000000009	42.0638381510777	32.9996701690037	42.5516812203679	49.7801973288753	55.5738377653445
362	489.4594	283.3311	3	11	361	18.05	-1.91599999999994	14.3679999999995	14.495188167112	34.7327843663921	42.3480094530806	43.9582696765008	54.9207308955695
363	489.8233	284.2856	3	11	362	18.1	7.27800000000002	19.0899999999999	20.4303055287971	34.4395125247789	36.9800847560865	39.636584632958	51.1998093064449
364	492.5612	284.324	3	11	363	18.15	54.7579999999994	0.768000000000484	54.7633854687594	37.5025158298861	34.458915421247	36.8063424475922	46.8295042178176
365	494.4379	283.5707	3	11	364	18.2	37.5340000000006	-15.0660000000005	40.4448453081484	41.5186746911412	31.0288874738588	33.166254171138	47.3197971321491
366	495.5179	280.9128	3	11	365	18.25	21.5999999999997	-53.1579999999997	57.3788546766137	40.9604993431693	28.5736959154722	32.3795608580632	46.5547774037699
367	495.2175	279.2103	3	11	366	18.3	-6.00800000000049	-34.0499999999997	34.5759824733873	34.185046476102	28.5300959299884	31.4613954283252	45.4977285570728
368	495.7354	279.9242	3	11	367	18.35	10.3580000000011	14.2779999999993	17.6394287889377	27.6182624229387	29.6163664108861	28.2425255682101	45.2321926625451
369	496.7087	280.3027	3	11	368	18.4	19.4659999999999	7.57000000000062	20.8861211334227	19.6448760010582	27.3766292543577	28.3328169165305	43.9893457876544
370	496.7583	280.68	3	11	369	18.45	0.991999999999962	7.54599999999982	7.61092504233206	15.5415171688357	25.6983554073154	28.4945131670644	41.9561595280884
371	496.3446	281.4517	3	11	370	18.5	-8.27400000000011	15.4340000000002	17.5119225672114	18.2722334786028	22.2074404957585	27.0857108115633	41.2015593161177
372	496.9959	281.1872	3	11	371	18.55	13.0259999999998	-5.28999999999996	14.0591883122745	20.5682120326134	20.5747814035698	27.5677496672104	40.8292607166381
373	496.6127	282.7042	3	11	372	18.6	-7.66399999999976	30.3399999999999	31.2930103377734	23.7784483916922	19.5049663803337	27.096024105116	39.2752895999658
374	497.5594	284.0167	3	11	373	18.65	18.9339999999993	26.25	32.3660139034756	24.7700049904587	22.2067184118139	25.5257569166149	38.8312902014076
375	496.5323	284.6039	3	11	374	18.7	-20.5419999999992	11.7439999999999	23.6621068377261	25.608045638304	25.9601388602701	27.7511700444804	37.6051434765935
376	495.5317	285.1148	3	11	375	18.75	-20.0120000000004	10.2179999999998	22.469705561044	20.7376992820647	25.5977257076544	26.8491479623283	36.8970998296458
377	495.3525	286.0095	3	11	376	18.8	-3.58399999999961	17.894	18.249391551501	23.8452247910145	26.6054034044324	28.7637254387375	36.3426198032557
378	495.3809	286.3554	3	11	377	18.85	0.567999999999529	6.91799999999944	6.94127855657671	28.141829328848	24.5756817993459	30.6560601341647	36.2058085185746
379	493.3959	287.6958	3	11	378	18.9	-39.7000000000003	26.8080000000009	47.9036414482247	26.4254464248502	23.6748845788722	30.8860298129606	36.7514840783131
380	494.1193	289.834	3	11	379	18.95	14.4680000000005	42.7639999999997	45.1451295268934	27.6027611705608	29.8039846816453	31.3585263616459	37.0847570282912
381	493.4271	289.7789	3	11	380	19	-13.8440000000003	-1.10199999999963	13.887791041055	28.4136643166272	31.4908554288982	32.6229213033602	36.545564482485
382	492.4525	290.4906	3	11	381	19.05	-19.4920000000002	14.233999999999	24.1359652800541	23.5045443667298	36.9526694739052	37.7002517567755	36.7321194670453
383	492.9997	290.4373	3	11	382	19.1	10.9440000000006	-1.06599999999958	10.9957942869087	31.4661400344426	41.8071538879956	38.9139945669736	36.8652536287421
384	493.0975	289.2735	3	11	383	19.15	1.95600000000013	-23.2759999999996	23.358041698738	36.5562644329463	39.5653412141072	40.8562379552229	35.5568993798039
385	494.9122	285.433	3	11	384	19.2	36.2939999999992	-76.8100000000004	84.9531078654572	46.3025777772495	36.7569138630217	42.044032782049	35.5788780450384
386	496.194	283.9411	3	11	385	19.25	25.6360000000006	-29.8379999999997	39.3384130335734	55.2006434593641	39.6481168990659	41.4146388012284	36.3134223679004
387	499.5064	282.4238	3	11	386	19.3	66.2479999999994	-30.3459999999995	72.8675320015704	55.6261380614846	48.7951001091186	41.2238441781862	38.4375756498348
388	502.1722	283.1921	3	11	387	19.35	53.3159999999998	15.3659999999991	55.4861226974813	42.0476876916008	53.2523073346012	44.1690914689392	41.9645321389269
389	500.977	283.634	3	11	388	19.4	-23.904	8.83800000000065	25.4855147093405	42.7399693651854	58.0375913315737	45.1701512400957	42.4298682561013
390	501.5161	284.2951	3	11	389	19.45	10.7820000000004	13.2219999999995	17.0608560160385	51.2876224409876	54.2840808824527	45.675000889518	42.5831921323582
391	502.9054	282.6674	3	11	390	19.5	27.7859999999998	-32.5540000000001	42.7998214014965	51.3039712098383	51.3384221735585	46.0054181534067	43.6932025261274
392	506.8998	278.4893	3	11	391	19.55	79.8880000000008	-83.5619999999994	115.605797380581	60.4490446016628	45.4950188824671	45.8964892668803	46.1282862560517
393	509.439	277.3615	3	11	392	19.6	50.7839999999999	-22.5560000000007	55.5678665417345	66.5204740733045	46.5310290498827	46.6344831523683	47.7674171483563
394	510.5811	273.9891	3	11	393	19.65	22.8419999999994	-67.4479999999994	71.2108816684634	59.9368749819316	50.7749612660841	45.5880418429929	49.0335704418061
395	512.2951	272.351	3	11	394	19.7	34.2800000000011	-32.7620000000002	47.4180033742469	39.7024153239467	54.5930879160143	43.4065860455965	49.5930530407396
396	512.2436	272.8424	3	11	395	19.75	-1.03000000000065	9.82799999999997	9.88182594463194	41.7580868899272	52.3627194077476	45.7776967734725	50.4082890008573
397	512.3021	273.5617	3	11	396	19.8	1.16999999999962	14.3859999999995	14.4334990906566	41.1008779305054	42.9978784246419	48.111425860932	51.5915379433095
398	513.9417	276.4167	3	11	397	19.85	32.7919999999995	57.1000000000004	65.8462243716373	42.6657017587242	40.0166589701354	53.2730041436891	53.394278936251
399	512.0522	279.2388	3	11	398	19.9	-37.79	56.4420000000007	67.9248368713542	44.7885638335636	33.1384923544121	53.973706699242	52.8444639801842
400	511.7426	281.9835	3	11	399	19.95	-6.19199999999978	54.8939999999993	55.2421225153408	46.2933415253372	32.5290912087403	53.8078579030705	52.1778166534141
401	512.3401	282.8161	3	11	400	20	11.9500000000005	16.6520000000003	20.496136318829	38.2752310503436	40.2169713733864	54.7634837488947	52.1780059587732
402	511.852	283.7995	3	11	401	20.05	-9.76200000000063	19.6680000000003	21.9573875495248	25.1761067783188	50.7278328393969	54.5563207553279	52.2666194585207
403	512.9144	284.5273	3	11	402	20.1	21.2480000000005	14.556	25.7556719966694	22.3924806587565	60.0149792374955	56.6208397297391	52.8875969708851
404	512.8358	284.6199	3	11	403	20.15	-1.57200000000103	1.85199999999895	2.42921551122978	35.6453789132092	57.1724521323999	57.2109029283892	52.7863434009602
405	513.1419	286.6633	3	11	404	20.2	6.1220000000003	40.8680000000004	41.3239919175294	55.1623241534565	53.0226278901267	57.1420732994302	51.5205838674088
406	517.4799	286.6468	3	11	405	20.25	86.7600000000016	-0.330000000000155	86.7606275910927	81.7547274246473	57.1642480900417	59.4019392004862	50.8273738128871
407	523.4437	287.0454	3	11	406	20.3	119.276	7.97199999999975	119.542113750761	89.1687974864811	66.1147630860138	61.9592317084329	50.5198466155711
408	515.5255	287.5749	3	11	407	20.35	-158.364000000001	10.5900000000008	158.717688352623	83.6527751214969	73.2250204893427	62.6194664035629	51.3020495038269
409	513.751	286.7079	3	11	408	20.4	-35.4899999999998	-17.3400000000004	39.4995658203985	78.6831172668743	81.2833135023664	60.5187767202728	52.259017891178
410	514.4136	286.8901	3	11	409	20.45	13.252	3.64400000000046	13.7438800926086	77.0672020185711	81.75505539012	58.6806324173102	52.7760474141511
411	511.6341	288.2529	3	11	410	20.5	-55.5899999999997	27.2559999999999	61.9123383179795	64.6953135540381	78.586907027586	58.3505937641396	53.2007882923318
412	507.9547	292.4388	3	11	411	20.55	-73.5879999999997	83.7180000000001	111.462537509246	73.3978295182517	73.190630577469	58.6367496501611	50.5141402128298
413	504.4977	295.8304	3	11	412	20.6	-69.1399999999999	67.8319999999997	96.8582460299583	79.8573356587432	65.2239535696303	59.1407107894019	50.4216954039217
414	501.4882	298.6888	3	11	413	20.65	-60.1900000000001	57.1680000000003	83.0121456414665	78.4906967882976	63.8651013081457	59.9846449589276	49.3560938264802
415	499.1941	298.4974	3	11	414	20.7	-45.8820000000003	-3.82799999999975	46.041410795066	69.3140591363669	64.3386369444937	59.6345816892211	48.970490327414
416	496.5746	299.3474	3	11	415	20.75	-52.3900000000003	16.9999999999993	55.0791439657518	65.7525935852224	59.5369394382375	55.8770508523018	49.6831727913384
417	494.5965	301.9625	3	11	416	20.8	-39.5619999999997	52.3019999999997	65.5793492495918	54.3323730980396	51.1587362143084	52.9282673702102	50.4202781461448
418	490.8201	303.1293	3	11	417	20.85	-75.5279999999993	23.3360000000005	79.0509182742359	48.8199382302441	45.056401089461	49.3310948639647	49.9108769540434
419	490.2857	304.3095	3	11	418	20.9	-10.6880000000001	23.6040000000003	25.9110432055526	40.5831820881773	38.6859764154889	50.5443290831141	48.4696237997976
420	489.3633	304.2558	3	11	419	20.95	-18.4480000000008	-1.07399999999984	18.4792364560884	33.0034132922499	37.5141079883221	51.7442369252317	47.7520769708713
421	488.8635	303.7732	3	11	420	21	-9.99599999999987	-9.65200000000095	13.8953632554178	24.3602085936996	33.1671946770177	51.6380928357689	47.5517277929632
422	487.9698	304.83	3	11	421	21.05	-17.8739999999993	21.1360000000002	27.6805052699546	23.0395797329381	32.6659041629514	46.4719596703317	47.9232366521953
423	486.7543	306.1464	3	11	422	21.1	-24.3100000000004	26.3280000000009	35.8348947814845	26.2082777464001	33.4382361582992	44.2225510781043	47.6583812126716
424	485.8659	305.7686	3	11	423	21.15	-17.7679999999998	-7.55600000000072	19.307898901745	25.7512072658581	37.2235568580825	41.5012847245712	48.8368586736798
425	487.1524	306.9044	3	11	424	21.2	25.7299999999998	22.7160000000003	34.3227265233985	32.3283950336529	39.1498369059698	40.7989073553978	48.1423280304205
426	487.7086	307.0706	3	11	425	21.25	11.1239999999998	3.32400000000007	11.6100108527079	42.5162637228987	43.7392462333002	39.9644063821906	46.5861000710196
427	486.2033	309.6983	3	11	426	21.3	-30.1059999999995	52.5540000000001	60.5664441089287	51.4075339832269	41.7851831263551	38.8813245838566	44.6357680370979
428	484.9645	313.8564	3	11	427	21.35	-24.7760000000005	83.1619999999998	86.7742382277136	52.0913960655396	43.3887010667477	37.2022875045239	40.8907125988633
429	485.0319	317.0439	3	11	428	21.4	1.34800000000041	63.75	63.7642502033859	61.7272852007424	44.3165930336535	36.4204708793225	41.0219093900666
430	485.2756	318.9152	3	11	429	21.45	4.8739999999998	37.4260000000004	37.7420369349619	51.2419712190572	44.0837067224735	36.8235215244324	42.4708671470265
431	484.5173	321.8069	3	11	430	21.5	-15.1660000000004	57.8339999999992	59.7894565287218	44.2611384105966	46.7616180873635	36.7528618217868	43.2242927911405
432	484.8741	322.0027	3	11	431	21.55	7.13600000000042	3.91600000000039	8.13987420050268	37.22565208408	45.0967450047617	37.2097236542295	42.5353545993721
433	483.1286	323.9209	3	11	432	21.6	-34.9099999999999	38.3640000000003	51.8700741854107	36.0760173794073	40.9663388507487	36.1760516359414	42.9429857153047
434	482.9316	322.5052	3	11	433	21.65	-3.94000000000005	-28.3140000000003	28.5868185708032	31.7959509739847	35.6173849005624	37.6890723884319	42.8331768745664
435	482.3148	323.9812	3	11	434	21.7	-12.3360000000002	29.52	31.9938634115982	38.9515187904663	34.4972061428949	36.6500743716198	42.8331111362153
436	482.944	322.1678	3	11	435	21.75	12.5840000000005	-36.268	38.3891245016087	37.6715392909008	29.7664774102734	37.2951492897375	41.8963642402688
437	484.8261	321.0366	3	11	436	21.8	37.6419999999996	-22.6239999999996	43.9177132829107	34.0091177170448	32.6342641821039	36.3432687039856	40.3850867686266
438	485.594	318.8967	3	11	437	21.85	15.3579999999999	-42.7980000000002	45.470176687583	32.9183949063825	28.9634022051351	32.4503303337618	38.7535332230315
439	485.9732	319.2433	3	11	438	21.9	7.58400000000051	6.93199999999933	10.2747107015234	27.737003846562	31.0615517432103	31.499489697019	38.7624250593467
440	484.9835	320.1273	3	11	439	21.95	-19.7940000000006	17.6800000000003	26.5402493582866	26.3170095737416	29.2164420207662	33.1974973688213	38.8144373628802
441	484.9276	320.7489	3	11	440	22	-1.11800000000017	12.432	12.4821692025065	20.2552651193694	27.8286804921114	34.8104927465122	39.2372393142168
442	484.8615	322.5886	3	11	441	22.05	-1.32200000000012	36.7939999999999	36.8177419188085	28.1139857693759	27.5897924032095	38.5987495284124	39.7184022106818
443	485.4395	322.0981	3	11	442	22.1	11.5600000000006	-9.80999999999995	15.1614544157219	25.51448913515	23.934321816775	41.6634203525051	39.5160996808148
444	487.1564	323.8855	3	11	443	22.15	34.3380000000002	35.7479999999998	49.5683139515558	27.9203571376607	27.3815944934756	44.1650690245617	41.1726265630315
445	487.6854	324.3082	3	11	444	22.2	10.5799999999999	8.45400000000041	13.5427661871571	28.8625752326775	31.8977885947476	44.8673149170328	41.1343317408054
446	488.1693	325.4342	3	11	445	22.25	9.67800000000011	22.5199999999995	24.5115092150602	27.6133785141806	39.854508082751	43.828322098347	41.64174324281
447	487.8815	327.4906	3	11	446	22.3	-5.75600000000009	41.1279999999999	41.5288323938923	26.6492032175754	44.5632348747209	41.8888489533966	42.5130203464709
448	488.3253	327.4487	3	11	447	22.35	8.8760000000002	-0.837999999999965	8.91547082323775	38.2810880543453	54.3634384998751	40.304778941539	44.1323732876188
449	489.0172	329.5764	3	11	448	22.4	13.8379999999995	42.5540000000001	44.7474374685299	51.7886590278412	57.2685863059131	41.1043792393709	46.5937187773898
450	491.7027	331.9515	3	11	449	22.45	53.7099999999998	47.5020000000006	71.7021903710064	60.2638945167643	60.5181878132994	40.8053532013281	49.9412474007701
451	495.8766	333.8909	3	11	450	22.5	83.4780000000001	38.7879999999996	92.0493640825398	81.1134984855696	59.8279637045826	41.7216168066467	50.3724258149783
452	499.9603	332.9299	3	11	451	22.55	81.6740000000004	-19.2200000000003	83.9050098385077	87.8879693942508	56.1879055035836	42.2270807671341	50.9960240769262
453	505.0339	335.4346	3	11	452	22.6	101.472	50.0940000000003	113.163490667264	82.7552875722534	56.6752360663031	42.8561477256882	50.4710098347604
454	508.9639	335.3464	3	11	453	22.65	78.6000000000001	-1.76399999999944	78.6197920119356	67.8672683813239	54.8271639852661	44.6561807376312	51.6850079740871
455	511.1931	334.7723	3	11	454	22.7	44.5839999999998	-11.4820000000009	46.0387812610196	52.1119164904029	49.7129178079085	45.6185891099909	51.8248465927351
456	512.0565	334.5998	3	11	455	22.75	17.2680000000003	-3.44999999999914	17.6092681278923	32.2369736470365	43.5887255305425	45.9883371958826	51.7679638047107
457	512.2358	334.7831	3	11	456	22.8	3.58600000000024	3.66599999999949	5.12825038390268	21.7663585762814	39.8909266595473	48.6827719889561	50.794150441339
458	512.5225	334.1561	3	11	457	22.85	5.73399999999992	-12.5400000000002	13.7887764504326	16.6705480435636	31.3488569515013	55.8144162414757	50.4875456793321
459	512.2755	335.446	3	11	458	22.9	-4.94000000000142	25.7980000000009	26.26671665816	19.310182679761	32.0437751693492	61.6879478577606	51.809739254016
460	513.1406	334.8907	3	11	459	22.95	17.3019999999997	-11.1060000000009	20.5597285974307	27.6699368286918	30.7189904066825	66.684997432719	51.6381029063093
461	514.1617	336.044	3	11	460	23	20.4220000000009	23.066	30.8074413088793	30.460740255966	32.1487106871827	65.9343588834443	52.0649287477061
462	515.1419	338.1758	3	11	461	23.05	19.6039999999994	42.636	46.9270211285563	42.3211917624171	41.1776384743286	63.3932986254401	52.085746285992
463	515.0226	339.5578	3	11	462	23.1	-2.38599999999906	27.6400000000001	27.7427935868038	44.7674327698013	54.9535964166483	59.2785993170157	52.3460483043156
464	519.2582	340.1618	3	11	463	23.15	84.7119999999995	12.0800000000008	85.5689741904152	44.9872386946043	68.5487317302551	59.2049469236125	51.5239570578449
465	520.895774221833	340.081401060211	3	11	464	23.2	32.7514844366601	-1.60797879578013	32.7909336343519	54.6853401199654	83.6570770575294	58.7823782684375	51.7871069362801
466	519.719856896002	341.159489953248	3	11	465	23.25	-23.5183465166187	21.5617778607395	31.9064709328943	79.4464525773305	88.2799922363462	59.7076055110745	52.3722949360418
467	518.3431	345.7274	3	11	466	23.3	-27.5351379200401	91.3582009350398	95.4175282553617	94.7762716980931	86.8956705913328	59.6994519292814	52.1146968215473
468	516.8552	353.1573	3	11	467	23.35	-29.7580000000016	148.598000000001	151.54835587363	122.546721345258	87.20834168253	60.6703124171252	53.3192733674828
469	508.919854709357	354.835707143003	3	11	468	23.4	-158.706905812859	33.5681428600594	162.218069794228	131.572745778088	86.3661186778757	62.5150992686612	52.6158254649138
470	500.3411	354.594	3	11	469	23.45	-171.575094187141	-4.83414286005996	171.643181870174	119.1060010627	86.8457661301925	62.4708526112905	51.7084898550587
471	497.6123	357.3125	3	11	470	23.5	-54.5759999999996	54.3700000000001	77.0365930970468	94.9702307877295	87.2665003349663	62.4082406887656	51.1640897810814
472	496.8965	358.8038	3	11	471	23.55	-14.316	29.8260000000005	33.0838046784228	77.9559656576583	78.2212653842343	61.9444118048499	51.582089925431
473	496.3761	360.2569	3	11	472	23.6	-10.4079999999999	29.061999999999	30.8695044987758	51.1448109151275	66.3870284176021	61.835948882943	51.9795719857248
474	493.0373	362.1886	3	11	473	23.65	-66.7759999999998	38.6340000000007	77.1467441438719	42.9602548918445	56.4814668070673	58.3917333780587	53.6299923570037
475	491.1585	362.1423	3	11	474	23.7	-37.5760000000002	-0.926000000000613	37.5874081575203	37.3365297057682	41.2846281650516	57.9556247625694	55.9142703629589
476	491.7069	363.8627	3	11	475	23.75	10.9680000000003	34.4080000000008	36.113812980632	37.8038260474748	36.5364891411849	58.7562526762009	59.3161632347851
477	491.563	364.065	3	11	476	23.8	-2.87800000000061	4.04599999999959	4.96517874804123	35.0069679564763	36.993153018367	55.5466216541386	60.5761775430369
478	490.6498	362.6784	3	11	477	23.85	-18.2639999999992	-27.7319999999997	33.2059862073084	31.4244454149757	36.4635560833559	50.8241304934899	62.1856076891284
479	492.3178	365.3601	3	11	478	23.9	33.359999999999	53.6339999999996	63.1624536888798	30.1127233905253	30.4173480782416	43.543703072067	62.0714147859238
480	493.0441	366.0236	3	11	479	23.95	14.5260000000007	13.27	19.6747954500173	36.6497763309658	29.0654833949462	36.7319822773984	62.6931453809436
481	494.2421	365.1584	3	11	480	24	23.9599999999996	-17.3040000000003	29.55520285838	35.1232861192371	30.2460050174355	36.3938206787184	62.1717289303655
482	495.3739	366.6627	3	11	481	24.05	22.636	30.086	37.6504434502437	25.8277282000069	32.8719779240429	39.770881225422	62.3560304627312
483	494.5063	367.602	3	11	482	24.1	-17.3519999999996	18.7860000000001	25.5735351486647	26.7065213749167	35.2612325693776	44.6805446544339	63.2648554191398
484	493.815759747592	368.070080334475	3	11	483	24.15	-13.8108050481605	9.36160668950038	16.6846640927288	30.3792866443457	30.6059393370667	48.0550377903949	62.7046733833183
485	494.998	367.8452	3	11	484	24.2	23.6448050481602	-4.49760668950034	24.0687613245663	29.09417951712	32.1793363897452	53.0461624574803	63.3198549860031
486	497.2066	366.9164	3	11	485	24.25	44.1719999999998	-18.5759999999993	47.919029205525	35.3991790195181	36.2511522162518	58.9247209584958	64.7813216624374
487	495.796	367.5855	3	11	486	24.3	-28.2119999999998	13.3820000000003	31.2249078141152	35.3841504741264	42.548609432477	61.4529031567924	65.4927570315323
488	497.6432	369.7623	3	11	487	24.35	36.9439999999997	43.5359999999991	57.0985326606552	37.6521514045737	52.8975332255118	63.7009029611316	64.2199835174071
489	497.8921	368.97	3	11	488	24.4	4.97800000000097	-15.8459999999991	16.6095213657703	42.1230177881579	65.6927275025482	61.6277303031865	61.2882347404215
490	499.1625	370.2031	3	11	489	24.45	25.4079999999999	24.6619999999996	35.4087659768026	56.003039347834	77.0268415200144	62.9154381505967	58.0200511866693
491	502.532018881883	371.199195233198	3	11	490	24.5	67.3903776376596	19.9219046639598	70.2733611234462	70.3958874315055	87.603436899556	61.9352171719654	56.3150648657787
492	507.544652227204	370.766770253677	3	11	491	24.55	100.25266690642	-8.64849959041976	100.625015612496	96.00130453097	90.0338283895419	62.7676491206125	57.5467670299995
493	513.6656	368.723	3	11	492	24.6	122.418955455921	-40.8754050735399	129.062773079013	116.401531635455	92.1405733528855	64.6937619553366	62.5367865031925
494	519.737557328789	364.794806482677	3	11	493	24.65	121.439146575779	-78.5638703464599	144.636606863093	133.083856010954	92.6495212693063	67.017613388578	66.9631825553628
495	522.1132	358.3481	3	11	494	24.7	47.5128534242208	-128.934129653541	137.409901499228	124.06461743125	93.6515399114483	68.6840852094367	70.0645821108056
496	519.1254	351.2685	3	11	495	24.75	-59.7559999999999	-141.591999999999	153.684983000942	113.885259274265	87.6192821276789	70.8063906486738	72.7087854725218
497	516.3771	350.8742	3	11	496	24.8	-54.9659999999994	-7.88600000000088	55.528822713974	89.2977380076426	82.9866888087479	75.4388924089261	77.4161261881953
498	512.4842	350.5276	3	11	497	24.85	-77.8580000000011	-6.93199999999933	78.1659822940911	70.9015481874415	76.4899906851614	77.6158365413244	79.4326276149859
499	511.4092	350.6742	3	11	498	24.9	-21.4999999999998	2.93199999999956	21.6990005299781	42.1547082444037	68.3424992746078	79.032766408776	80.1288533606937
500	509.2669	349.9192	3	11	499	24.95	-42.8459999999995	-15.0999999999999	45.4289523982224	41.908760186246	60.3413288988591	79.3081200959403	80.4936658324384
501	508.7698	349.9401	3	11	500	25	-9.94200000000092	0.417999999999665	9.95078328575283	39.0947220960573	54.0093443977916	76.2363090528389	80.5835454637878
502	509.935	347.4879	3	11	501	25.05	23.3040000000005	-49.043999999999	54.2990824231858	47.387260541573	60.8439564283102	75.322652834577	80.7933838541192
503	510.3462	344.3096	3	11	502	25.1	8.22400000000016	-63.5660000000007	64.0957918431475	49.7811096102767	63.0910997297632	80.3930283519511	81.3430097347477
504	511.5605	341.3943	3	11	503	25.15	24.2859999999996	-58.306	63.1616927575567	65.8639805511795	65.4160115482456	85.8713273203307	81.9888509796652
505	511.4405	338.5269	3	11	504	25.2	-2.40000000000009	-57.3479999999995	57.3981977417405	79.7791526703743	64.9647002804323	87.083001764131	82.2975745641827
506	510.8026	334.0539	3	11	505	25.25	-12.758	-89.4600000000003	90.3651379902673	87.0874773634692	64.8533359779989	86.4928499865479	81.1530804664056
507	512.561	328.115	3	11	506	25.3	35.168000000001	-118.778	123.87494301916	83.4447625549182	67.6586168604061	93.3793492195982	81.7319493469737
508	512.1542	323.0996	3	11	507	25.35	-8.13600000000179	-100.308	100.637415308622	80.1482909505879	84.2960660187408	95.1643522688403	82.7984426203963
509	511.333	321.0076	3	11	508	25.4	-16.4239999999984	-41.8399999999997	44.9481187148019	63.8426914048183	103.400155366054	98.629976418201	84.8235119546997
510	509.5804	322.0629	3	11	509	25.45	-35.0520000000006	21.1059999999998	40.9158397200892	55.5380810504379	113.824674629403	98.07189351428	85.8797284660729
511	509.9853	321.886	3	11	510	25.5	8.09799999999996	-3.53799999999978	8.83714026141929	81.5046546740124	118.976355575304	99.2318737556103	86.7047693274808
512	511.3786	318.0113	3	11	511	25.55	27.8660000000002	-77.4940000000004	82.3518912472572	123.355548177189	125.914742010886	98.819118587626	85.7006188790712
513	519.343744846192	309.683764564116	3	11	512	25.6	159.302896923839	-166.55070871768	230.470283426494	147.501058308218	127.237604807917	97.9922575141588	83.1615515102749
514	527.0546	299.5798	3	11	513	25.65	154.217103076162	-202.079291282321	254.202586230685	174.11001974579	131.843941288156	96.9600885707524	80.3759480647981
515	526.6149	291.5096	3	11	514	25.7	-8.79400000000032	-161.404	161.643390375233	196.291402971335	131.179086748128	95.9110639189287	77.2514842342584
516	520.3801	288.1253	3	11	515	25.75	-124.696000000001	-67.6859999999999	141.88194744928	172.970554941822	133.610411533222	91.4997702841374	73.9601953720386
517	511.131	285.3277	3	11	516	25.8	-184.982	-55.9519999999998	193.258807374981	140.332334399124	129.979620314846	88.0250062850213	74.0259086481106
518	505.5107	284.4189	3	11	517	25.85	-112.406	-18.1759999999997	113.866043278933	114.857115188038	111.688449009577	87.9810486994681	72.4242478494444
519	501.0269	285.1956	3	11	518	25.9	-89.6759999999995	15.5340000000001	91.0114835171909	93.1108033206533	90.5200217754512	90.6142575006234	73.0242433741082
520	499.7096	284.1	3	11	519	25.95	-26.3459999999998	-21.9119999999998	34.2672943198027	63.6678376583572	77.9974532084546	92.4513368362055	74.0685051357792
521	498.2243	283.3643	3	11	520	26	-29.7059999999999	-14.7140000000002	33.1503881123585	50.4063430773311	64.0231849929707	97.1732296021227	74.9404663029682
522	497.3732	281.2252	3	11	521	26.05	-17.0220000000006	-42.7820000000008	46.0439790635007	40.7077091517787	50.1352705591563	96.0785849235654	73.9173510225011
523	495.0434	280.7492	3	11	522	26.1	-46.5959999999995	-9.51999999999998	47.5585703738028	41.1377912288715	48.7244925910189	85.9300746685987	72.8423352765372
524	493.8769	278.9719	3	11	523	26.15	-23.3300000000008	-35.5459999999994	42.5183138894288	34.935566665288	49.3845737130905	74.8805688092655	71.9135651871299
525	493.3249	277.2367	3	11	524	26.2	-11.0399999999993	-34.7040000000004	36.4177047052668	36.6027034599554	53.7235869242834	67.4199667043859	71.153913421796
526	493.2264	277.195	3	11	525	26.25	-1.97000000000003	-0.833999999999833	2.13926529444102	47.0426421047066	60.7360476710239	61.4275407575293	69.1840716680694
527	493.8997	274.5607	3	11	526	26.3	13.4659999999997	-52.6859999999999	54.3796630368374	58.0614382744022	62.1775495322849	54.672468076623	67.0612286478093
528	493.2739	269.6122	3	11	527	26.35	-12.5159999999994	-98.9700000000005	99.7582635975591	66.3093826196953	60.1717003276207	49.6841434300484	65.3764842479611
529	492.2953	264.8307	3	11	528	26.4	-19.5720000000006	-95.6299999999999	97.6122947379069	86.5365286767597	59.2411158430798	47.4185103300155	NA
530	490.51	261.3826	3	11	529	26.45	-35.7060000000001	-68.9619999999991	77.6574264317321	87.7523956046144	56.8424802003172	50.0651167572785	NA
531	489.9687	256.2473	3	11	530	26.5	-10.8259999999996	-102.706000000001	103.274995579763	73.3007585505348	58.8318965220879	50.6490588503261	NA
532	491.4693	253.6231	3	11	531	26.55	30.0119999999993	-52.484	60.4589976761107	60.4207934117575	59.2096655940898	49.0155834573761	NA
533	492.0857	252.394	3	11	532	26.6	12.328	-24.5819999999998	27.500078327161	47.375577780939	50.6437942690779	47.6924130389156	NA
534	491.7657	250.7645	3	11	533	26.65	-6.39999999999986	-32.5900000000001	33.2124690440203	31.1272643674161	45.4524469469405	46.8670418035073	NA
535	491.2918	251.1667	3	11	534	26.7	-9.47799999999916	8.04399999999987	12.43134827764	30.6669355835652	46.4066465902736	46.3967629246632	NA
536	492.0995	250.4175	3	11	535	26.75	16.1539999999991	-14.984	22.0334285121488	27.9868299876211	40.5620700296283	46.8683730520013	NA
537	495.0038	250.2735	3	11	536	26.8	58.0860000000007	-2.87999999999954	58.1573537568559	30.4841004821236	35.8536173824673	46.0974510105973	NA
538	495.4651	249.7404	3	11	537	26.85	9.22599999999989	-10.6620000000004	14.0995503474404	45.4377153996082	35.2131257502104	42.771919796454	NA
539	497.3255	248.4138	3	11	538	26.9	37.2079999999994	-26.5319999999997	45.698821516533	49.9968756918405	34.4929677639348	NA	NA
540	499.3681	244.5619	3	11	539	26.95	40.852000000001	-77.038	87.1994228650631	41.0402991813695	35.9510456490093	NA	NA
541	501.481	243.8137	3	11	540	27	42.2579999999994	-14.9639999999999	44.8292299733103	42.4394215127998	34.9048495819147	NA	NA
542	502.1206	244.0089	3	11	541	27.05	12.7920000000006	3.904	13.3744712045006	38.501835045746	32.9852364271047	NA	NA
543	501.9065	245.0417	3	11	542	27.1	-4.28200000000061	20.6559999999996	21.0951620045922	26.4643758984103	34.9000453238301	NA	NA
544	502.7155	244.0234	3	11	543	27.15	16.1800000000005	-20.3659999999996	26.0108891812641	19.812823471989	NA	NA	NA
545	502.4352	245.3446	3	11	544	27.2	-5.60600000000022	26.4240000000001	27.0121271283845	24.93017367284	NA	NA	NA
546	502.9626	245.1067	3	11	545	27.25	10.548	-4.75800000000049	11.5714678412034	27.3606691348604	NA	NA	NA
547	501.4054	246.2772	3	11	546	27.3	-31.1440000000005	23.4100000000001	38.9612222087556	NA	NA	NA	NA
548	502.7876	245.3536	3	11	547	27.35	27.6440000000002	-18.4719999999999	33.2476393146943	NA	NA	NA	NA
549	NA	NA	3	11	548	27.4	NA	NA	NA	NA	NA	NA	NA
550	NA	NA	3	11	549	27.45	NA	NA	NA	NA	NA	NA	NA
551	NA	NA	3	11	550	27.5	NA	NA	NA	NA	NA	NA	NA
552	NA	NA	3	11	551	27.55	NA	NA	NA	NA	NA	NA	NA
553	NA	NA	3	11	552	27.6	NA	NA	NA	NA	NA	NA	NA
554	NA	NA	3	11	553	27.65	NA	NA	NA	NA	NA	NA	NA
555	NA	NA	3	11	554	27.7	NA	NA	NA	NA	NA	NA	NA
556	NA	NA	3	11	555	27.75	NA	NA	NA	NA	NA	NA	NA
557	NA	NA	3	11	556	27.8	NA	NA	NA	NA	NA	NA	NA
558	NA	NA	3	11	557	27.85	NA	NA	NA	NA	NA	NA	NA
559	NA	NA	3	11	558	27.9	NA	NA	NA	NA	NA	NA	NA
560	NA	NA	3	11	559	27.95	NA	NA	NA	NA	NA	NA	NA
561	NA	NA	3	11	560	28	NA	NA	NA	NA	NA	NA	NA
562	NA	NA	3	11	561	28.05	NA	NA	NA	NA	NA	NA	NA
563	NA	NA	3	11	562	28.1	NA	NA	NA	NA	NA	NA	NA
564	NA	NA	3	11	563	28.15	NA	NA	NA	NA	NA	NA	NA
565	NA	NA	3	11	564	28.2	NA	NA	NA	NA	NA	NA	NA
566	NA	NA	3	11	565	28.25	NA	NA	NA	NA	NA	NA	NA
567	NA	NA	3	11	566	28.3	NA	NA	NA	NA	NA	NA	NA
568	NA	NA	3	11	567	28.35	NA	NA	NA	NA	NA	NA	NA
569	NA	NA	3	11	568	28.4	NA	NA	NA	NA	NA	NA	NA
570	NA	NA	3	11	569	28.45	NA	NA	NA	NA	NA	NA	NA
571	NA	NA	3	11	570	28.5	NA	NA	NA	NA	NA	NA	NA
572	NA	NA	3	11	571	28.55	NA	NA	NA	NA	NA	NA	NA
573	NA	NA	3	11	572	28.6	NA	NA	NA	NA	NA	NA	NA
574	NA	NA	3	11	573	28.65	NA	NA	NA	NA	NA	NA	NA
575	NA	NA	3	11	574	28.7	NA	NA	NA	NA	NA	NA	NA
576	NA	NA	3	11	575	28.75	NA	NA	NA	NA	NA	NA	NA
577	NA	NA	3	11	576	28.8	NA	NA	NA	NA	NA	NA	NA
578	NA	NA	3	11	577	28.85	NA	NA	NA	NA	NA	NA	NA
579	NA	NA	3	11	578	28.9	NA	NA	NA	NA	NA	NA	NA
580	NA	NA	3	11	579	28.95	NA	NA	NA	NA	NA	NA	NA
581	NA	NA	3	11	580	29	NA	NA	NA	NA	NA	NA	NA
582	NA	NA	3	11	581	29.05	NA	NA	NA	NA	NA	NA	NA
583	NA	NA	3	11	582	29.1	NA	NA	NA	NA	NA	NA	NA
584	NA	NA	3	11	583	29.15	NA	NA	NA	NA	NA	NA	NA
585	NA	NA	3	11	584	29.2	NA	NA	NA	NA	NA	NA	NA
586	NA	NA	3	11	585	29.25	NA	NA	NA	NA	NA	NA	NA
587	NA	NA	3	11	586	29.3	NA	NA	NA	NA	NA	NA	NA
588	NA	NA	3	11	587	29.35	NA	NA	NA	NA	NA	NA	NA
589	NA	NA	3	11	588	29.4	NA	NA	NA	NA	NA	NA	NA
590	NA	NA	3	11	589	29.45	NA	NA	NA	NA	NA	NA	NA
591	NA	NA	3	11	590	29.5	NA	NA	NA	NA	NA	NA	NA
592	NA	NA	3	11	591	29.55	NA	NA	NA	NA	NA	NA	NA
593	NA	NA	3	11	592	29.6	NA	NA	NA	NA	NA	NA	NA
594	NA	NA	3	11	593	29.65	NA	NA	NA	NA	NA	NA	NA
595	NA	NA	3	11	594	29.7	NA	NA	NA	NA	NA	NA	NA
596	NA	NA	3	11	595	29.75	NA	NA	NA	NA	NA	NA	NA
597	NA	NA	3	11	596	29.8	NA	NA	NA	NA	NA	NA	NA
598	NA	NA	3	11	597	29.85	NA	NA	NA	NA	NA	NA	NA
599	NA	NA	3	11	598	29.9	NA	NA	NA	NA	NA	NA	NA
600	NA	NA	3	11	599	29.95	NA	NA	NA	NA	NA	NA	NA
601	NA	NA	3	11	600	30	NA	NA	NA	NA	NA	NA	NA
