# Supplementary material for: An automated feeding system for the African killifish reveals the impact of diet on lifespan and allows scalable assessment of associative learning
Source: eLife. 2022 Nov 10;11:e69008. doi: 10.7554/eLife.69008 (PMC9788828; doi:10.7554/eLife.69008)
Supplement: Figure 6—source data 3. [file elife-69008-fig6-data3.zip › Filtered and Interpolated Trajectories with Kinematics/t26_REC003 DLC_likelihood-euclidean-filtered_splines-interpolated_kinematics_02_resnet50_TrainAllTheThingsJun28shuffle1_1030000.csv]

	x2	y2	fishnum	recording_num	bodyparts_coords	seconds	velocity_x	velocity_y	velocity_xy	velocity_xy_5frame	velocity_xy_10frame	velocity_xy_20frame	velocity_xy_40frame
1	62644.4298673169	-36529.7243067664	26	3	0	0	0	0	0	NA	NA	NA	NA
2	59727.1586350164	-34839.6862500965	26	3	1	0.05	-58345.4246460101	33800.761133398	67429.074072838	NA	NA	NA	NA
3	56901.8385814749	-33202.5207187818	26	3	2	0.1	-56506.40107083	32743.310626294	65307.7158745234	51424.7342721964	NA	NA	NA
4	54166.9984602924	-31617.3879238225	26	3	3	0.15	-54696.8024236499	31702.655899186	63220.2387407228	63254.1198067161	NA	NA	NA
5	51521.1670250689	-30083.4480762183	26	3	4	0.2	-52916.6287044701	30678.796952084	61166.6426728977	61200.523740449	53333.8781132614	NA	NA
6	48962.8730294045	-28599.8613869694	26	3	5	0.25	-51165.8799132879	29671.733784978	59146.9276725986	59180.8087418219	58289.5349879534	NA	NA
7	46490.645226899	-27165.7880670757	26	3	6	0.3	-49444.55605011	28681.466397874	57161.0937415026	57194.9748125148	56320.6415998172	NA	NA
8	44103.0123711527	-25780.3883275373	26	3	7	0.35	-47752.6571149261	27707.994790768	55209.1408813878	55243.0219543265	54385.6292841853	NA	NA
9	41798.5032157653	-24442.8223793541	26	3	8	0.4	-46090.183107748	26751.318963664	53291.0690941872	53324.9501691908	52484.4980431041	NA	NA
10	39575.6465143369	-23152.2504335262	26	3	9	0.45	-44457.134028568	25811.438916558	51406.8783819565	51440.7594591853	50617.2478787754	47561.545705938	NA
11	37432.9710204676	-21907.8327010535	26	3	10	0.5	-42853.5098773859	24888.354649454	49556.56874692	49590.4498265488	48783.8787935747	49207.3923200019	NA
12	35369.0054877573	-20708.7293929361	26	3	11	0.55	-41279.3106542061	23982.066162348	47740.140191475	47774.0212736935	46984.3907900664	47407.9043517185	NA
13	33382.2786698061	-19554.1007201739	26	3	12	0.6	-39734.5363590239	23092.573455244	45957.5927182053	45991.4738032242	45218.7838710247	45642.2974708589	NA
14	31471.3193202138	-18443.1068937669	26	3	13	0.65	-38219.1869918461	22219.87652814	44208.9263299108	44242.8074179586	43487.0580394539	43910.5716807469	NA
15	29634.6561925806	-17374.9081247152	26	3	14	0.7	-36733.2625526639	21363.975381034	42494.1410296099	42528.0221209474	41789.2132986146	42212.7269850036	NA
16	27870.8180405064	-16348.6646240187	26	3	15	0.75	-35276.763041484	20524.87001393	40813.2368205921	40847.1179155006	40125.2496520504	40548.763387583	NA
17	26178.3336175912	-15363.5366026775	26	3	16	0.8	-33849.688458304	19702.560426824	39166.2137064191	39200.0948052142	38495.1671036198	38918.680892811	NA
18	24555.7316774351	-14418.6842716915	26	3	17	0.85	-32452.0388031221	18897.04661972	37553.071690971	37586.9527940049	36898.9656575326	37322.4795054316	NA
19	23001.540973638	-13513.2678420608	26	3	18	0.9	-31083.814075942	18108.328592614	35973.810778479	36007.6918861421	35336.6453183897	35760.1592306581	NA
20	21514.2902597999	-12646.4475247853	26	3	19	0.95	-29745.014276762	17336.40634551	34428.4309735633	34462.3120862921	33808.2060912318	34231.720074235	34186.1687774792
21	20092.5082895208	-11817.3835308651	26	3	20	1	-28435.639405582	16581.279878404	32916.9322812782	32950.8133995645	32313.6479815913	32737.162042508	34431.2189745399
22	18734.7238164008	-11025.2360713001	26	3	21	1.05	-27155.6894624	15842.9491913	31439.314707169	31473.1958315652	30852.9709955557	31276.485142506	32970.5425170801
23	17439.4655940398	-10269.1653570903	26	3	22	1.1	-25905.16444722	15121.414284196	29995.5782573332	30029.4593884588	29426.1751398385	29849.6893820377	31543.7472537888
24	16205.2623760378	-9548.33159923579	26	3	23	1.15	-24684.06436004	14416.6751570902	28585.7229384821	28619.6040770405	28033.2604218623	28456.7747698043	30150.8332024409
25	15030.6429159948	-8861.89500873652	26	3	24	1.2	-23492.38920086	13728.7318099854	27209.7487580313	27243.6299048192	26674.2268498554	27097.7413155344	28791.8003837921
26	13914.1359675109	-8209.01579659249	26	3	25	1.25	-22330.138969678	13057.5842428806	25867.6557241868	25901.5368801124	25349.0744329656	25772.5890301429	27466.6488222697
27	12854.270284186	-7588.85417380371	26	3	26	1.3	-21197.313666498	12403.2324557756	24559.4438460627	24593.3250121594	24057.8031813923	24481.3179259214	26175.3785468753
28	11849.5746196201	-7000.57035137017	26	3	27	1.35	-20093.913291318	11765.6764486708	23285.1131337989	23318.994311252	22800.4131065428	23223.9280167682	24917.9895923816
29	10898.5777274132	-6443.32454029187	26	3	28	1.4	-19019.937844138	11144.916221566	22044.663598717	22078.5447888908	21576.9042212188	22000.4193184659	23694.4820009437
30	9999.80836116539	-5916.27695156882	26	3	29	1.45	-17975.3873249562	10540.951774461	20838.0952534945	20871.9764579653	20387.276539837	20810.7918490204	22504.8558243142
31	9151.79527447657	-5418.58779620101	26	3	30	1.5	-16960.2617337764	9953.78310735619	19665.4081123807	19699.2893329732	19231.5300786944	19655.0456290779	21349.1111269495
32	8353.06722094679	-4949.41728518845	26	3	31	1.55	-15974.5610705956	9383.41022025121	18526.6021914355	18560.4834302783	18109.6648562871	18533.1806824418	20227.24799048
33	7602.15295417603	-4507.92562953113	26	3	32	1.6	-15018.2853354152	8829.8331131464	17421.6775088383	17455.5587684221	17021.680893698	17445.1970367186	19139.2665203248
34	6897.58122776429	-4093.27304022906	26	3	33	1.65	-14091.4345282348	8293.0517860414	16350.6340852425	16384.5153684981	15967.5782150696	16391.0947241349	18085.1668558188
35	6237.88079531158	-3704.61972828222	26	3	34	1.7	-13194.0086490542	7773.0662389368	15313.4719442136	15347.3532546089	14947.3568481854	15370.8737825806	17064.9491863501
36	5621.5804104179	-3341.12590469064	26	3	35	1.75	-12326.0076978736	7269.8764718316	14310.1911127605	14344.0724544227	13961.0168251902	14384.5342569563	16078.6137783538
37	5047.20882668324	-3001.95178045429	26	3	36	1.8	-11487.4316746932	6783.48248472699	13340.7916219894	13374.6729998608	13008.5581834913	13432.0762009396	15126.161023272
38	4513.29479770761	-2686.25756657319	26	3	37	1.85	-10678.2805795126	6313.884277622	12405.2735079078	12439.1549279487	12089.9809668943	12513.4996793317	14207.5915295621
39	4018.367077091	-2393.20347404734	26	3	38	1.9	-9898.55441233221	5861.081850517	11503.6368124329	11537.5182818824	11205.285227051	11628.8047712294	13322.9063180559
40	3560.95441843341	-2121.94971387673	26	3	39	1.95	-9148.2531731518	5425.0752034122	10635.881584653	10669.7631123738	10354.4710253241	10777.9915743934	12472.1072996554
41	3139.58557533486	-1871.65649706136	26	3	40	2	-8427.376861971	5005.8643363074	9802.00788242891	9835.88947936593	9537.53843521821	9961.06021139107	11655.1987197134
42	2752.78930139532	-1641.48403460124	26	3	41	2.05	-7735.9254787908	4603.4492492024	9002.01577444668	9035.89745424122	8754.48754559212	9178.01083845403	10872.1934521402
43	2399.09435021482	-1430.59253749636	26	3	42	2.1	-7073.89902360999	4217.8299420976	8235.90534286823	8269.78712269944	8005.31846496534	8428.84365861187	10123.1768066474
44	2077.02947539334	-1238.14221674672	26	3	43	2.15	-6441.29749642961	3849.0064149928	7503.67668680934	7537.55858855403	7290.03132738928	7713.55894183327	9409.30310444291
45	1785.12343053088	-1063.29328335233	26	3	44	2.2	-5838.1208972492	3496.9786678878	6805.32992694404	6839.21197881039	6608.6263006013	7032.15705716576	8730.14466662305
46	1521.90496922745	-905.205948313181	26	3	45	2.25	-5264.3692260686	3161.74670078298	6140.86521170186	6174.74745056475	5961.10359759191	6384.63852656465	8083.9485481867
47	1285.90284508304	-763.040422629277	26	3	46	2.3	-4720.0424828882	2843.31051367808	5510.28272572848	5544.16520053734	5347.46349341672	5771.00412062253	7471.01928825395
48	1075.64581169766	-635.956917300618	26	3	47	2.35	-4205.1406677076	2541.67010657318	4913.58270164002	4947.46547850317	4767.70635032941	5191.25504235604	6891.87526870414
49	889.662622671307	-523.115643327202	26	3	48	2.4	-3719.66378052706	2256.82547946832	4350.7654366723	4384.64860662978	4221.83265661552	4645.3933176459	6344.1324788435
50	726.482031603977	-423.67681170903	26	3	49	2.45	-3263.6118213466	1988.77663236344	3821.83131677317	3855.71500802304	3709.84308900746	4133.42275029039	5826.51933319379
51	584.632792095673	-336.800633446102	26	3	50	2.5	-2836.98479016608	1737.52356525856	3326.78085233496	3360.66525009407	3231.73861791109	3655.35181034897	5338.18895264286
52	462.643657746394	-261.647319538419	26	3	51	2.55	-2439.78268698558	1503.06627815366	2865.61473269476	2899.50011269369	2787.52069565295	3211.20622183857	4878.29445782453
53	359.043382156141	-197.377080985979	26	3	52	2.6	-2072.00551180506	1285.4047710488	2438.33391199515	2472.22069951175	2377.19161974673	2801.15657657632	4445.98896907051
54	272.360718924913	-143.150128788783	26	3	53	2.65	-1733.65326462456	1084.53904394392	2044.93974967044	2078.8286291924	2000.75530790251	2427.51148475089	4040.42560635382
55	201.12442165271	-98.1266739468314	26	3	54	2.7	-1424.72594544406	900.469096839032	1685.43425086343	1719.32638328286	1658.21919997947	2089.41555066555	3660.75748922128
56	143.863243939532	-61.4669274601235	26	3	55	2.75	-1145.22355426356	733.194929734158	1359.82050073822	1393.7179893994	1349.60002310603	1783.36283941709	3306.13773671308
57	99.1059393853803	-32.3311003286597	26	3	56	2.8	-895.146091083034	582.716542629276	1068.10350314707	1102.01050311134	1074.94895026042	1509.96237556829	2975.71946726614
58	65.3812615902535	-9.87940355243977	26	3	57	2.85	-674.493555902536	449.033935524399	810.291942577845	844.217700447195	834.606802823229	1270.25085807662	2668.65579859762
59	41.2179641541521	6.72795186853613	26	3	58	2.9	-483.265948722028	332.147108419518	586.402318230112	620.37141701967	633.19031288626	1059.46018645757	2384.09984756347
60	25.1448006770761	18.3307549342681	26	3	59	2.95	-321.46326954152	232.056061314639	396.470237542729	430.571517237969	468.988012323637	875.047091994213	2121.20472998573
61	15.6905247590254	25.768794644756	26	3	60	3	-189.085518361014	148.760794209758	240.589083600589	275.495616247058	334.987060923083	715.317693894655	1879.12356043997
62	11.38389	29.88186	26	3	61	3.05	-86.132695180508	82.26130710488	119.104004238572	164.370122661184	232.404055483634	578.578077195022	1657.00945199181
63	10.75365	31.50974	26	3	62	3.1	-12.6048	32.5576	34.9124376232884	93.7583242000779	163.310096406504	463.134279529153	1454.01551586737
64	12.2923924279276	31.5102577627629	26	3	63	3.15	30.774848558552	0.0103552552580055	30.7748503007427	49.6027048264967	118.165065012625	367.292270874367	1269.29486103715
65	14.3480412282944	30.813372878323	26	3	64	3.2	41.112976007336	-13.937697688798	43.4112452371976	34.2365937292985	91.8749840089557	289.357921276797	1102.00059368504
66	15.2323544145139	30.3670790547217	26	3	65	3.25	17.68626372439	-8.92587647202603	19.810986732683	51.12457656595	81.0353646832757	227.636946861513	951.285816522823
67	13.25709	31.11937	26	3	66	3.3	-39.505288290278	15.045818905566	42.2734487525807	71.9600073640655	82.207204129628	180.434813909745	816.303627893467
68	7.782818	33.49525	26	3	67	3.35	-109.48544	47.5176	119.352351806546	89.9916438178336	91.6617562350762	146.056554839197	696.207120580923
69	1.59788765875545	36.1927943146617	26	3	68	3.4	-123.698606824891	53.950886293234	134.95200429132	112.468024540055	101.394228862473	122.806377481046	590.149380204112
70	-4.53041489101987	38.8472034333064	26	3	69	3.45	-122.566050995506	53.088182372894	133.569427506038	130.177814529958	109.727830229956	108.986709681068	497.28348300899
71	-10.6022722949525	41.4587065081507	26	3	70	3.5	-121.437148078653	52.230061496886	132.192890343789	132.198935904202	120.286832799943	102.895310530965	416.762492767741
72	-16.6178671986691	44.0275326914109	26	3	71	3.55	-120.311898074332	51.376523665204	130.822398702094	130.828450360881	128.465572335856	102.812682145048	347.739456315908
73	-22.5773822477962	46.5539111353036	26	3	72	3.6	-119.190300982542	50.5275688778541	129.45795867777	129.464016642079	128.803013271891	106.874455158424	289.367396943484
74	-28.4810000879604	49.0380709920452	26	3	73	3.65	-118.072356803284	49.683197134832	128.099576574712	128.105641059831	127.447689949467	111.078237323406	240.799304274342
75	-34.3289033647882	51.4802414138523	26	3	74	3.7	-116.958065536556	48.843408436142	126.74725891203	126.753330141755	126.09843535318	114.585636704528	201.188118135766
76	-40.1212747239061	53.8806515529412	26	3	75	3.75	-115.847427182358	48.0082027817781	125.401012432548	125.407090639579	124.755256378653	119.208793628559	169.686701570722
77	-45.8582968109409	56.2395305615284	26	3	76	3.8	-114.740441740696	47.1775801717439	124.060844111716	124.066929538053	123.418160160469	122.644880218642	145.447792884027
78	-51.5401522715191	58.5571075918305	26	3	77	3.85	-113.637109211564	46.3515406060421	122.726761166888	122.73285406428	122.087154081773	122.163383085227	127.623913640444
79	-57.1670237512671	60.8336117960639	26	3	78	3.9	-112.53742959496	45.5300840846679	121.398771067081	121.404871697476	120.762245784339	120.838573950654	115.367173311519
80	-62.7390938958117	63.0692723264451	26	3	79	3.95	-111.441402890892	44.7132106076241	120.076881543167	120.082990179182	119.4434431791	119.519874023766	107.828791584899
81	-68.2565453507793	65.2643183351906	26	3	80	4	-110.349029099352	43.9009201749099	118.761100598527	118.767217523967	118.130754457176	118.207291640827	104.157653989196
82	-73.7195607617966	67.4189789745168	26	3	81	4.05	-109.260308220346	43.0932127865242	117.451436520247	117.457562030626	116.824188101427	116.900835436794	103.494017792003
83	-79.1283227744901	69.5334833966401	26	3	82	4.1	-108.17524025387	42.2900884424658	116.14789789081	116.15403229392	115.523752898564	115.600514357816	104.905704759153
84	-84.4830140344864	71.6080607537772	26	3	83	4.15	-107.093825199926	41.491547142742	114.850493600379	114.856637216875	114.229457951841	114.306337674317	106.391525463622
85	-89.783817187412	73.6429401981444	26	3	84	4.2	-106.016063058512	40.6975888873441	113.559232859639	113.565386023672	112.941312694353	113.018314994736	107.53229089429
86	-95.0309148788936	75.6383508819582	26	3	85	4.25	-104.941953829632	39.908213676276	112.274125213301	112.280288273162	111.659326903	111.736456279931	109.23407844279
87	-100.224489754558	77.5945219574351	26	3	86	4.3	-103.871497513288	39.123421509538	110.995180554229	111.001353873056	110.38351071312	110.460771858309	110.345481683047
88	-105.364724460031	79.5116825767917	26	3	87	4.35	-102.80469410946	38.3432123871319	109.722409138263	109.728593094785	109.113874633859	109.191272441691	109.501251729878
89	-110.45180164094	81.3900618922442	26	3	88	4.4	-101.74154361818	37.5675863090501	108.455821599848	108.462016589124	107.850429564295	107.927969141992	108.238532565112
90	-115.485903942911	83.2298890560093	26	3	89	4.45	-100.68204603942	36.7965432753019	107.195428968287	107.201635402568	106.593186810371	106.67087348873	106.982043239477
91	-120.467214011571	85.0313932203034	26	3	90	4.5	-99.6262013732002	36.030083285882	105.941242684995	105.947460994556	105.342158102687	105.419997447427	105.731796708429
92	-125.395914492546	86.794803537343	26	3	91	4.55	-98.5740096194999	35.268206340792	104.693274621448	104.699505255533	104.097355615192	104.175353438958	104.487806433988
93	-130.272188031463	88.5203491593445	26	3	92	4.6	-97.5254707783401	34.5109124400301	103.4515370982	103.457780525957	102.858791984818	102.936954359881	103.250086408084
94	-135.096217273949	90.2082592385244	26	3	93	4.65	-96.4805848497201	33.758201583598	102.216042904736	102.222299616251	101.626480332144	101.704813603837	102.018651177131
95	-139.86818486563	91.8587629270992	26	3	94	4.7	-95.4393518336201	33.010073771496	100.986805320404	100.993075827816	100.400434283107	100.478945084051	100.793515867941
96	-144.588273452132	93.4720893772854	26	3	95	4.75	-94.4017717300397	32.2665290037239	99.7638381364645	99.7701229750809	99.1806679918543	99.2593632570205	99.5746962150217
97	-149.256665679083	95.0484677412995	26	3	96	4.8	-93.36784453902	31.5275672802821	98.5471556792753	98.5534554087545	97.9671961647955	98.0460831474523	98.3622085893718
98	-153.873544192108	96.5881271713579	26	3	97	4.85	-92.3375702605	30.7931886011679	97.3367728345247	97.3430880402569	96.7600340859033	96.8391203745288	97.1560700288494
99	-158.439091636835	98.091296819677	26	3	98	4.9	-91.31094889454	30.063392966382	96.1327050731041	96.1390363674581	95.5591976433792	95.6384911795695	95.9562982702119
100	-162.95349065889	99.5582058384734	26	3	99	4.95	-90.2879804410998	29.338180375928	94.934968477916	94.941316501775	94.3647033577304	94.4442124551879	94.7629117829343
101	-167.416923903899	100.989083379964	26	3	100	5	-89.2686649001803	28.617550829812	93.7435797724706	93.7499451967257	93.1765684113535	93.2563017760319	93.5759298049144
102	-171.82957401749	102.384158596364	26	3	101	5.05	-88.2530022718197	27.901504328	92.5585563508594	92.5649398780039	91.9948106797126	92.0747774311823	92.3953723801774
103	-176.191623645288	103.743660639891	26	3	102	5.1	-87.24099255596	27.19004087054	91.3799163092783	91.3863186752039	90.8194487642394	90.8996584583519	91.2212603987111
104	-180.50325543292	105.067818662761	26	3	103	5.15	-86.2326357526405	26.4831604573999	90.2076784794951	90.2141004552489	89.6505020269951	89.7309646799454	90.0536156385596
105	-184.764652026013	106.356861817191	26	3	104	5.2	-85.2279318618599	25.7808630886001	89.0418624639163	89.0483048576503	88.4879906272689	88.5687167411465	88.8924608103209
106	-188.975996070194	107.611019255397	26	3	105	5.25	-84.2268808836195	25.0831487641199	87.8824886726952	87.8889523317531	87.3319355602095	87.412936150112	87.737819604193
107	-193.137470211088	108.830520129596	26	3	106	5.3	-83.22948281788	24.39001748398	86.7295783628667	86.7360641759863	86.1823586975692	86.2636453204342	86.589716739737
108	-197.249257094323	110.015593592004	26	3	107	5.35	-82.2357376647005	23.70146924816	85.5831536797921	85.5896625793339	85.0392828308005	85.1208676160074	85.4481780185232
109	-201.311539365526	111.166468794837	26	3	108	5.4	-81.2456454240595	23.0175040566601	84.4432377006612	84.4497706651702	83.9027317165117	83.9846273984313	84.3132303798415
110	-205.324499670321	112.283374890312	26	3	109	5.45	-80.2592060959	22.3381219095	83.3098544806546	83.316412537488	82.7727301245626	82.8549500771388	83.1849019596741
111	-209.288320654338	113.366541030646	26	3	110	5.5	-79.2764196803404	21.66332280668	82.1830291018765	82.189613329848	81.6493038888704	81.7318621624017	82.06322215313
112	-213.2031849632	114.416196368054	26	3	111	5.55	-78.2972861772396	20.99310674816	81.0627877244559	81.0693992570372	80.5324799611557	80.6153913213971	80.9482216805698
113	-217.069275242537	115.432570054754	26	3	112	5.6	-77.3218055867403	20.3274737339999	79.9491576415919	79.9557976697913	79.4222864677755	79.5055664375412	79.8399326576392
114	-220.886774137973	116.415891242962	26	3	113	5.65	-76.3499779087198	19.6664237641602	78.8421673366069	78.8488371125706	78.3187527698675	78.4024176732824	78.7383886694747
115	-224.655864295136	117.366389084895	26	3	114	5.7	-75.3818031432604	19.00995683866	77.7418465444254	77.7485473848234	77.2219095270087	77.305976536591	77.643624849327
116	-228.376728359652	118.284292732768	26	3	115	5.75	-74.4172812903196	18.3580729574598	76.6482263157731	76.654959605703	76.1317887645938	76.2162759513655	76.5556779618901
117	-232.049548977147	119.169831338799	26	3	116	5.8	-73.4564123499001	17.7107721206201	75.5613390857196	75.5681062826979	75.048423945225	75.1333503320216	75.4745864916206
118	-235.674508793249	120.023234055203	26	3	117	5.85	-72.4991963220401	17.0680543280801	74.48121874599	74.4880213842261	73.9718500442819	74.0572356625177	74.4003907363681
119	-239.251790453584	120.844730034198	26	3	118	5.9	-71.5456332066998	16.4299195798998	73.4079007215817	73.4147404166169	72.902103630053	72.9879695801134	73.333132906622
120	-242.781576603778	121.634548427999	26	3	119	5.95	-70.5957230038803	15.79636787602	72.341422052066	72.3483005056266	71.8392229486194	71.9255914641602	72.2728572307435
121	-246.264049889458	122.392918388824	26	3	120	6	-69.6494657135997	15.1673992165001	71.2818214777274	71.2887404828608	70.7832480138606	70.8701425302281	71.2196100665162
122	-249.699392956251	123.120069068888	26	3	121	6.05	-68.7068613358599	14.54301360128	70.2291395307681	70.2361009774081	69.7342207028875	69.8216659299573	70.1734400194099
123	-253.087788449783	123.816229620409	26	3	122	6.1	-67.7679098706403	13.9232110304201	69.183418632161	69.1904245130128	68.6921848572598	68.7802068569266	69.1343980679416
124	-256.42941901568	124.481629195602	26	3	123	6.15	-66.8326113179404	13.3079915038599	68.1447031943181	68.1517556111043	67.6571863903593	67.745812659004	68.1025376965407
125	-259.72446729957	125.116496946685	26	3	124	6.2	-65.9009656777994	12.6973550216601	67.1130397300895	67.1201409001483	66.6292734013118	66.7185329575076	67.0779150363391
126	-262.973115947079	125.721062025873	26	3	125	6.25	-64.9729729501803	12.0913015837598	66.0884769681848	66.0956292316589	65.6084962958624	65.6984197736683	66.0605890143263
127	-266.175547603833	126.295553585383	26	3	126	6.3	-64.0486331350803	11.4898311902002	65.0710659759882	65.0782718033105	64.5949079146895	64.685527662807	65.0506215113006
128	-269.331944915459	126.840200777431	26	3	127	6.35	-63.1279462325199	10.8929438409598	64.0608602897138	64.0681222896108	63.5885636695712	63.6799138567288	64.0480775290744
129	-272.442490527583	127.355232754235	26	3	128	6.4	-62.2109122424797	10.3006395360802	63.0579160525764	63.0652369806206	62.589521687955	62.6816384148126	63.0530253673793
130	-275.507367085833	127.84087866801	26	3	129	6.45	-61.2975311649996	9.71291827550004	62.0622921615906	62.0696749292307	61.5978429663957	61.6907643843482	62.0655368109227
131	-278.526757235834	128.297367670973	26	3	130	6.5	-60.3878030000203	9.12978005925964	61.0740504232339	61.0814981074836	60.613591533476	60.7073579706307	61.085687327023
132	-281.500843623214	128.724928915341	26	3	131	6.55	-59.4817277476	8.55122488736015	60.093255719039	60.1007715725995	59.6368346227266	59.7314887174226	60.1135562742638
133	-284.429808893598	129.123791553329	26	3	132	6.6	-58.5793054076805	7.97725275976006	59.119976180978	59.1275636431806	58.6676428561977	58.7632296983419	59.1492271225223
134	-287.313835692614	129.494184737155	26	3	133	6.65	-57.68053598032	7.40786367651992	58.1542833781562	58.1619460863314	57.7060904392659	57.802657719799	58.1927876847627
135	-290.153106665888	129.836337619035	26	3	134	6.7	-56.7854194654797	6.84305763759994	57.196252514496	57.2039943162224	56.7522553673846	56.8498535360871	57.2443303608533
136	-292.947804459047	130.150479351185	26	3	135	6.75	-55.8939558631801	6.28283464300011	56.2459626389877	56.2537876049118	55.8062196453989	55.9049020772871	56.3039523936486
137	-295.698111717716	130.436839085822	26	3	136	6.8	-55.0061451733802	5.72719469273977	55.303496868494	55.3114093059322	54.8680695201558	54.9678926905797	55.3717561374547
138	-298.404211087524	130.695645975162	26	3	137	6.85	-54.1219873961597	5.17613778680015	54.368942624425	54.3769470915887	53.9378957271126	54.0389193956312	54.4478493388868
139	-301.066285214095	130.927129171422	26	3	138	6.9	-53.2414825314197	4.62966392520002	53.4423918832584	53.4504932044664	53.0157937516429	53.1180811546451	53.5323454299831
140	-303.684516743058	131.131517826819	26	3	139	6.95	-52.3646305792602	4.08777310793994	52.5239414427781	52.5321447240892	52.1018641057786	52.2054821576851	52.625363833248
141	-306.259088320038	131.309041093568	26	3	140	7	-51.4914315396004	3.55046533498012	51.6136932033763	51.6220038493135	51.1962126210983	51.3012321238179	51.7270302780927
142	-308.790182590662	131.459928123886	26	3	141	7.05	-50.6218854124802	3.01774060635978	50.7117544666081	50.7201781973536	50.2989507584328	50.4054466185704	50.837477127861
143	-311.277982200556	131.58440806999	26	3	142	7.1	-49.7559921978791	2.48959892208006	49.8182382505466	49.8267811199685	49.4101959350646	49.518247388118	49.9568437163399
144	-313.722669795348	131.682710084096	26	3	143	7.15	-48.8937518958403	1.96604028211993	48.9332636234587	48.9419320377302	48.5300718700243	48.6397627105213	49.0852766922562
145	-316.124428020663	131.75506331842	26	3	144	7.2	-48.0351645063001	1.44706468648053	48.0569560558529	48.0657567927764	47.6587089479855	47.770127764199	48.2229303698613
146	-318.483439522129	131.80169692518	26	3	145	7.25	-47.18023002932	0.932672135199937	47.1894477921847	47.1983880208158	46.7962446022368	46.9094850136289	47.3699670831937
147	-320.799886945371	131.822840056591	26	3	146	7.3	-46.3289484648396	0.422862628219605	46.330878241839	46.339965542695	45.942823716985	46.0579846121025	46.526557541045
148	-323.073952936017	131.818721864871	26	3	147	7.35	-45.4813198129204	-0.0823638343996436	45.4813943907436	45.4906367760025	45.0985990491234	45.2157848210448	45.6928811790146
149	-325.305820139693	131.789571502234	26	3	148	7.4	-44.6373440735204	-0.583007252740231	44.6411512328545	44.6505571667435	44.2637316693997	44.3830524451536	44.8691265043282
150	-327.495671202026	131.735618120899	26	3	149	7.45	-43.7970212466598	-1.07906762669984	43.8103122223908	43.8198906411936	43.4383914226193	43.5599632821479	44.0554914282938
151	-329.643688768641	131.657090873082	26	3	150	7.5	-42.9603513323002	-1.57054495633986	42.9890497458894	42.998810077431	42.6227574061595	42.7467025855547	43.2521835804064
152	-331.750055485167	131.554218910998	26	3	151	7.55	-42.1273343305199	-2.05743924168019	42.1775456140896	42.1874977961045	41.8170184657721	41.9434655382994	42.4594205971883
153	-333.814953997229	131.427231386865	26	3	152	7.6	-41.2979702412395	-2.53975048266	41.3759915719306	41.3861460692361	41.021373707025	41.1504577343379	41.6774303778963
154	-335.838566950453	131.276357452898	26	3	153	7.65	-40.4722590644803	-3.01747867934012	40.584589826222	40.5949576455755	40.2360330202829	40.3678956647134	40.9064512981982
155	-337.821076990467	131.101826261315	26	3	154	7.7	-39.6502008002801	-3.49062383165972	39.803553588049	39.8141462903507	39.4612176163102	39.5960072036354	40.1467323719751
156	-339.762666762897	130.903866964332	26	3	155	7.75	-38.8317954486001	-3.9591859396603	39.0331076275862	39.0439373366191	38.6971605688725	38.8350320891004	39.3985333504229
157	-341.66351891337	130.682708714165	26	3	156	7.8	-38.0170430094597	-4.42316500334016	38.2734888379657	38.2845682444613	37.9441073596138	38.0852223915103	38.6621247468049
158	-343.523816087512	130.438580663031	26	3	157	7.85	-37.2059434828395	-4.88256102267997	37.5249468032727	37.5362891633843	37.2023164195523	37.3468429623981	37.9377877744924
159	-345.34374093095	130.171711963146	26	3	158	7.9	-36.39849686876	-5.33737399769961	36.7877443654331	36.7993634921695	36.4720596600271	36.6201718540113	37.2258141854745
160	-347.123476089309	129.882331766727	26	3	159	7.95	-35.5947031671803	-5.78760392838035	36.062158182664	36.0740684288769	35.7536229846514	35.9055006989024	36.5265059963016
161	-348.863204208218	129.57066922599	26	3	160	8	-34.79456237818	-6.23325081473979	35.348479271512	35.3606955024856	35.0473067720413	35.2031350369949	35.8401750886726
162	-350.563107933302	129.236953493152	26	3	161	8.05	-33.9980745016794	-6.67431465676032	34.6470135215027	34.6595510755928	34.3534263172485	34.5133945758062	35.1671426724622
163	-352.223369910189	128.881413720429	26	3	162	8.1	-33.20523953774	-7.11079545445955	33.9580821713161	33.9709568059186	33.6723122177712	33.8366133676746	34.5077386002014
164	-353.844172784504	128.504279060037	26	3	163	8.15	-32.4160574863004	-7.54269320784033	33.2820222309692	33.2952500519131	33.0043106877397	33.1731398858751	33.8623005237376
165	-355.425699201874	128.105778664194	26	3	164	8.2	-31.6305283474003	-7.97000791686003	32.6191868342929	32.6327842056201	32.3497837814947	32.5233369797512	33.2311728861779
166	-356.968131807925	127.686141685115	26	3	165	8.25	-30.8486521210193	-8.39273958157975	31.9699455014844	31.9839289330568	31.7091095051173	31.8875816872169	32.614705745176
167	-358.471653248285	127.245597275017	26	3	166	8.3	-30.0704288072006	-8.81088820195998	31.3346842900381	31.3490702998866	31.0826817919986	31.2662648815073	32.0132534271971
168	-359.936446168581	126.784374586117	26	3	167	8.35	-29.2958584059204	-9.22445377800017	30.7138058084992	30.7286107570708	30.4709103157969	30.6597907279399	31.4271730163957
169	-361.362693214437	126.302702770631	26	3	168	8.4	-28.5249409171195	-9.63343630971991	30.1077290651186	30.1229689583216	29.8742201117232	30.0685759257954	30.8568226861972
170	-362.750577031481	125.800810980775	26	3	169	8.45	-27.7576763408797	-10.0378357971201	29.5168891202135	29.532579378377	29.2930509748509	29.4930487104554	30.3025598862132
171	-364.100280265341	125.278928368767	26	3	170	8.5	-26.9940646772	-10.43765224016	28.9417365077386	28.957891698537	28.7278566023926	28.9336475917905	29.7647394017073
172	-365.411985561641	124.737284086822	26	3	171	8.55	-26.2341059260007	-10.8328856388999	28.3827363903149	28.3993699235598	28.179103445766	28.390819806625	29.2437113071056
173	-366.685875566009	124.176107287156	26	3	172	8.6	-25.4778000873591	-11.22353599332	27.8403674092995	27.8574911926311	27.6472692381086	27.865019466065	28.7398188388095
174	-367.922132924071	123.595627121987	26	3	173	8.65	-24.7251471612401	-11.6096033033801	27.3151201902323	27.3327442464635	27.1328411638512	27.3567053827617	28.2533962155728
175	-369.120940281454	122.996072743531	26	3	174	8.7	-23.9761471476606	-11.9910875691198	26.8074954655704	26.825627513155	26.6363136394162	26.8663385687205	27.7847664367647
176	-370.282480283785	122.377673304004	26	3	175	8.75	-23.2308000466196	-12.3679887905399	26.3180017769006	26.3366467776801	26.1581856784636	26.3943794012517	27.3342390897939
177	-371.40693557669	121.740657955623	26	3	176	8.8	-22.4891058580999	-12.74030696762	25.8471527237723	25.8663124041426	25.6989578212515	25.9412844628839	26.9021081977293
178	-372.494488805795	121.085255850605	26	3	177	8.85	-21.7510645821005	-13.1080421003603	25.3954637319251	25.4151360862012	25.259128616333	25.5075030703933	26.4886501368021
179	-373.545322616728	120.411696141165	26	3	178	8.9	-21.01667621866	-13.4711941888	24.9634483225444	24.9836271104637	24.8391906538003	25.0934735183831	26.0941216509737
180	-374.559619655114	119.72020797952	26	3	179	8.95	-20.2859407677192	-13.8297632328999	24.5516138758633	24.572288129348	24.43962616259	24.699619073524	25.7187579874238
181	-375.537562566581	119.011020517887	26	3	180	9	-19.5588582293408	-14.1837492326599	24.1604568982135	24.1816104549859	24.0609022001109	24.3263437664197	25.3627711727055
182	-376.479333996755	118.284362908482	26	3	181	9.05	-18.8354286034792	-14.5331521881002	23.7904578181935	23.812068903458	23.7034654800018	23.9740280384049	25.0263484448605
183	-377.385116591262	117.540464303522	26	3	182	9.1	-18.11565189014	-14.8779720991999	23.4420753601149	23.4641162389789	23.3677369026781	23.6430243099443	24.7096508520682
184	-378.255092995729	116.779553855223	26	3	183	9.15	-17.3995280893405	-15.21820896598	23.1157405649048	23.138177289758	23.0541058729151	23.3336525452705	24.4128120238868
185	-379.089445855783	116.001860715801	26	3	184	9.2	-16.6870572010805	-15.55386278844	22.8118505534678	22.8346428306556	22.7629245076318	23.0461958937783	24.1359371168605
186	-379.888357817049	115.207614037474	26	3	185	9.25	-15.9782392253192	-15.88493356654	22.5307621521092	22.5538633503702	22.4945018543757	22.7808964923708	23.8791019325793
187	-380.652011525156	114.397042972457	26	3	186	9.3	-15.2730741621406	-16.21142130034	22.2727855226814	22.2961428423722	22.2490982555584	22.5379515139514	23.6423522032128
188	-381.380589625729	113.570376672967	26	3	187	9.35	-14.5715620114595	-16.5333259898	22.0381779586881	22.0617327762847	22.0269200035556	22.3175095456644	23.4257030372312
189	-382.074274764395	112.727844291221	26	3	188	9.4	-13.8737027733202	-16.8506476349199	21.8271380249145	21.8508264189933	21.8281144367408	22.1196673761519	23.2291385165024
190	-382.733249586781	111.869674979434	26	3	189	9.45	-13.1794964477206	-17.1633862357402	21.6398002230306	21.6635536804612	21.6527656249665	21.9444672643921	23.0526114351925
191	-383.357696738512	110.996097889824	26	3	190	9.5	-12.4889430346195	-17.4715417921999	21.4762303656521	21.499976656741	21.5008907846308	21.7918947536206	22.8960431708623
192	-383.947798865216	110.107342174607	26	3	191	9.55	-11.8020425340796	-17.77511430434	21.3364218300206	21.3600860311094	21.372437547901	21.661877083096	22.759323678738
193	-384.50373861252	109.203636986	26	3	192	9.6	-11.1187949460805	-18.0741037721398	21.2202928400874	21.2437984736483	21.2672821886507	21.5542822380714	22.6423116012521
194	-385.025698626049	108.285211476218	26	3	193	9.65	-10.4392002705799	-18.3685101956402	21.1276848967561	21.1509551502683	21.1852288793886	21.4689186650119	22.5448344865108
195	-385.51386155143	107.352294797479	26	3	194	9.7	-9.76325850762009	-18.6583335747798	21.0583624357254	21.0813214153409	21.1260100211524	21.4055356650004	22.4666891111558
196	-385.968410034291	106.405116101998	26	3	195	9.75	-9.09096965722028	-18.94357390962	21.0120137487518	21.0345877205603	21.0892876528655	21.363824463907	22.4076419051054
197	-386.389526720257	105.443904541993	26	3	196	9.8	-8.42233371931911	-19.2242312001	20.9882531553838	21.0103717276679	21.0746559106335	21.3434199435417	22.3674294776908
198	-386.777394254955	104.468889269679	26	3	197	9.85	-7.75735069396092	-19.5003054462802	20.9866243661843	21.0082215686565	21.0816444725871	21.343903004069	22.345759246658
199	-387.132195284011	103.480299437274	26	3	198	9.9	-7.09602058111955	-19.7717966481	21.0066049322942	21.0276201554627	21.1097228932831	21.3648035146218	22.3423101732546
200	-387.454112453053	102.478364196993	26	3	199	9.95	-6.43834338084048	-20.03870480562	21.0476116406682	21.0679904059261	21.1583057050343	21.4056037968609	22.3567336080493
201	-387.743328407707	101.463312701054	26	3	200	10	-5.78431909307938	-20.3010299187801	21.1090066827828	21.1287012246139	21.2267581431831	21.465742575305	22.3886542531003
202	-388.000025793599	100.435374101672	26	3	201	10.05	-5.13394771783965	-20.5587719876399	21.1901044077012	21.2090740588982	21.3144023391824	21.5446193190711	22.4376712465692
203	-388.224387256356	99.3947775510646	26	3	202	10.1	-4.48722925514062	-20.8119310121478	21.2901784596229	21.3083898414121	21.4205238194874	21.64159889256	22.5033593756914
204	-388.416595441604	98.3417522014478	26	3	203	10.15	-3.84416370495956	-21.0605069923361	21.408469103716	21.4258961309036	21.5443781498549	21.756016427751	22.5852704231812
205	-388.576832994971	97.2765272050379	26	3	204	10.2	-3.20475106734079	-21.3044999281982	21.5441905532378	21.5608142724387	21.6851975725695	21.8871823285332	22.682934650589
206	-388.705282562082	96.1993317140515	26	3	205	10.25	-2.56899134221953	-21.543909819728	21.6965381302403	21.7123464143609	21.8421974977445	22.03438731784	22.7958624198498
207	-388.802126788564	95.1103948807053	26	3	206	10.3	-1.93688452964011	-21.7787366669239	21.8646951153766	21.8796822408116	22.0145827275087	22.1969074414301	22.9235459513155
208	-388.867548320045	94.0099458572155	26	3	207	10.35	-1.30843062961958	-22.008980469796	22.0478391692336	22.0620053037268	22.2015533125329	22.3740089476517	23.0654612130496
209	-388.901729802149	92.8982137957988	26	3	208	10.4	-0.683629642080632	-22.2346412283341	22.2451482359697	22.2584988645853	22.402309962219	22.5649529703573	23.2210699321756
210	-388.904853880505	91.7754278486714	26	3	209	10.45	-0.062481567119903	-22.4557189425479	22.4558058678137	22.4683511825787	22.6160589520322	22.7689999517065	23.3898217148701
211	-388.877103200738	90.64181716805	26	3	210	10.5	0.555013595339915	-22.672213612428	22.6790059345329	22.6907602107049	22.8420164924968	22.9854137525799	23.5711562573311
212	-388.818660408475	89.4976109061512	26	3	211	10.55	1.16885584526017	-22.884125237976	22.9139567053438	22.9249376836264	23.0794125436778	23.2134654100425	23.7645056260233
213	-388.729708149343	88.343038215191	26	3	212	10.6	1.77904518263972	-23.0914538192039	23.1598843098643	23.1701126003376	23.327494075816	23.4524365133114	23.9692965819659
214	-388.610429068968	87.1783282473863	26	3	213	10.65	2.38558160750017	-23.2941993560939	23.416035600577	23.4255341204084	23.5855277908598	23.7016221813505	24.1849529209931
215	-388.461005812976	86.0037101549534	26	3	214	10.7	2.98846511984038	-23.4923618486582	23.6816804513698	23.6904739047769	23.8528023308435	23.9603336361775	24.4108978000406
216	-388.281621026995	84.8194130901088	26	3	215	10.75	3.58769571961943	-23.685941296892	23.9561135348869	23.964227940927	24.1286300074154	24.2279003757927	24.6465560186984
217	-388.072457356652	83.6256662050691	26	3	216	10.8	4.18327340686005	-23.874937700794	24.2386556271865	24.2461178980932	24.4123480925762	24.5036719590893	24.8913562256524
218	-387.833697447571	82.4226986520505	26	3	217	10.85	4.77519818162023	-24.0593510603719	24.528654490615	24.5354920613494	24.7033197140899	24.7870194220302	25.144733021145
219	-387.565523945381	81.2107395832697	26	3	218	10.9	5.36347004379991	-24.239181375616	24.8254853864078	24.8317258944225	25.0009344004821	25.0773363497295	25.4061289292354
220	-387.268119495707	79.9900181509431	26	3	219	10.95	5.94808899347981	-24.414428646532	25.1285512676508	25.1342222803755	25.3046083203228	25.3740396328792	25.6749962171518
221	-386.941666744177	78.7607635072871	26	3	220	11	6.52905503060083	-24.5850928731201	25.4372827002523	25.4424114872528	25.6137842590885	25.6765699393572	25.9507985433406
222	-386.586348336416	77.5232048045183	26	3	221	11.05	7.1063681552198	-24.7511740553759	25.7511375569514	25.7557509028709	25.9279313745007	25.9843919329756	26.233012420513
223	-386.202346918052	76.2775711948532	26	3	222	11.1	7.68002836727987	-24.9126721933021	26.0696005250014	26.0737245792963	26.2465447682445	26.2969942713719	26.5211284849735
224	-385.789845134711	75.0240918305081	26	3	223	11.15	8.25003566681971	-25.0695872869019	26.3921824644987	26.3958426237545	26.5691449085992	26.6138894142352	26.81465256839
225	-385.349025632019	73.7629958636997	26	3	224	11.2	8.81639005384045	-25.221919336168	26.7184196497776	26.721640468626	26.895276934915	26.934613271548	27.1131065728069
226	-384.880071055604	72.4945124466443	26	3	225	11.25	9.37909152830002	-25.3696683411081	27.0478729225433	27.0506780492363	27.224509871299	27.2587247195568	27.4160291538616
227	-384.383164051091	71.2188707315584	26	3	226	11.3	9.93814009025982	-25.5128343017179	27.3801267813088	27.3825389143275	27.5564357733749	27.5858050098746	27.7229762207426
228	-383.858487264107	69.9362998706585	26	3	227	11.35	10.4935357396801	-25.6514172179979	27.714788428053	27.7168292905337	27.8906688286539	27.9154570946383	28.0335212643268
229	-383.30622334028	68.647029016161	26	3	228	11.4	11.0452784765403	-25.78541708995	28.0514867899548	28.0531771188434	28.2268444279883	28.2473048881134	28.3472555271331
230	-382.726554925234	67.3512873202827	26	3	229	11.45	11.59336830092	-25.9148339175661	28.3898715308085	28.3912310781239	28.5646182227732	28.580992482597	28.663788030224
231	-382.119664664598	66.0493039352396	26	3	230	11.5	12.1378052127193	-26.0396677008617	28.7296120640919	28.7306596080715	28.9036651800251	28.9161833341013	28.9827454730506
232	-381.485735203997	64.7413080132484	26	3	231	11.55	12.6785892120199	-26.1599184398241	29.0703965777111	29.0711499416491	29.2436786452486	29.2525594309836	29.3037720225135
233	-380.824949189058	63.4275287065257	26	3	232	11.6	13.215720298781	-26.275586134454	29.4119310777909	29.4124071550128	29.584369421032	29.5898204566355	29.6265290073174
234	-380.137489265408	62.1081951672878	26	3	233	11.65	13.7491984729991	-26.3866707847579	29.7539384578431	29.7541532412068	29.9254648676275	29.9276829554294	29.9506945330965
235	-379.423538078673	60.7835365477512	26	3	234	11.7	14.2790237347003	-26.4931723907321	30.0961575976267	30.0961262123732	30.2667080302791	30.2658795094363	30.275963032899
236	-378.68327827448	59.4537820001324	26	3	235	11.75	14.8051960838598	-26.595090952376	30.4383424950618	30.4380792339926	30.6078567969036	30.6041579319306	30.602044766515
237	-377.916892498455	58.1191606766478	26	3	236	11.8	15.3277155205001	-26.692426469692	30.7802614335436	30.7797797936059	30.9486830885923	30.9422804823959	30.9286652808997
238	-377.124563396226	56.7799017295141	26	3	237	11.85	15.8465820445804	-26.785178942674	31.1216961858875	31.1210089055454	31.2889720846172	31.2800231066234	31.2555648426347
239	-376.306473613417	55.4362343109475	26	3	238	11.9	16.3617956561802	-26.8733483713321	31.4624412559098	31.4615603526004	31.6285214828706	31.6171747045367	31.582497852064
240	-375.462805795657	54.0883875731646	26	3	239	11.95	16.8733563551996	-26.9569347556579	31.8023031573242	31.8012399648113	31.9671407960994	31.9535364275688	31.9092322474506
241	-374.593742588572	52.736590668382	26	3	240	12	17.3812641416998	-27.0359380956521	32.141099730337	32.1398649352418	32.3046506838361	32.2889210067439	32.2355489062851
242	-373.699466637788	51.381072748816	26	3	241	12.05	17.8855190156798	-27.1103583913199	32.4786594945983	32.4772631721353	32.6408823195432	32.6231521120515	32.5612410497274
243	-372.780160588932	50.022062966683	26	3	242	12.1	18.3861209771203	-27.18019564266	32.8148210380398	32.8132726866535	32.9756767922149	32.9560637432628	32.8861136551381
244	-371.83600708763	48.6597904741996	26	3	243	12.15	18.8830700260405	-27.245449849668	33.1494324403771	33.1477410150719	33.3088845414459	33.2874996519578	33.2099828806982
245	-370.867188779509	47.2944844235823	26	3	244	12.2	19.37636616242	-27.3061210123461	33.4823507299154	33.4805246742751	33.6403648248585	33.61731279425	33.532675505299
246	-369.873888310196	45.9263739670477	26	3	245	12.25	19.86600938626	-27.3622091306919	33.8134413724289	33.8114886491879	33.9699852165843	33.9453648134732	33.8540283861507
247	-368.856288325317	44.5556882568119	26	3	246	12.3	20.3519996975797	-27.4137142047161	34.1425777906141	34.1405059107566	34.2976211355108	34.2715255519248	34.1738879359213
248	-367.814571470498	43.1826564450917	26	3	247	12.35	20.8343370963803	-27.4606362344039	34.469640912604	34.4674569630636	34.6231554019085	34.595672590631	34.4921096206844
249	-366.748920391367	41.8075076841034	26	3	248	12.4	21.3130215826197	-27.5029752197661	34.7945187482207	34.7922294180967	34.9464778210451	34.9176908160145	34.8085574795029
250	-365.65951773355	40.4304711260636	26	3	249	12.45	21.7880531563401	-27.540731160796	35.1171059914501	35.1147175967465	35.2674847924006	35.2374720123041	35.1231036660827
251	-364.546546142673	39.0517759231887	26	3	250	12.5	22.2594318175402	-27.573904057498	35.4373036475947	35.4348221546291	35.5860789431104	35.5549144784689	35.4356280126296
252	-363.410188264363	37.6716512276951	26	3	251	12.55	22.7271575661996	-27.602493909872	35.7550186838629	35.7524497313335	35.9021687843063	35.8699226684711	35.7460176157853
253	-362.250626744247	36.2903261917995	26	3	252	12.6	23.1912304023206	-27.626500717912	36.0701637020171	36.0675126217376	36.2156683890472	36.1824068536407	36.0541664443088
254	-361.068044227951	34.9080299677182	26	3	253	12.65	23.651650325919	-27.645924481626	36.382656631743	36.379928468124	36.5264970905831	36.4922828059669	36.359974968021
255	-359.862623361101	33.5249917076677	26	3	254	12.7	24.1084173370007	-27.66076520101	36.6924204434703	36.6896199718662	36.8345791997496	36.7994715011617	36.6633498073937
256	-358.634546789325	32.1414405638644	26	3	255	12.75	24.56153143552	-27.671022876066	36.9993828795266	36.9965146234654	37.1398437403535	37.1038988403707	36.9642034030954
257	-357.383997158249	30.757605688525	26	3	256	12.8	25.0109926215202	-27.676697506788	37.3034762025737	37.3005444498327	37.4422242014314	37.4054953894468	37.2624537047144
258	-356.111157113499	29.3737162338658	26	3	257	12.85	25.4568008949991	-27.677789093184	37.6046369600134	37.6016457777616	37.7416583053729	37.7041961347454	37.5580238778635
259	-354.816209300702	27.9900013521032	26	3	258	12.9	25.8989562559407	-27.674297635252	37.9028057635796	37.899759012583	38.0380877908887	37.999940254469	37.8508420288256
260	-353.499336365485	26.6066901954539	26	3	259	12.95	26.3374587043393	-27.666223132986	38.1979270831147	38.1948284309967	38.3314582099229	38.2926709045965	38.1408409459075
261	-352.160720953473	25.2240119161343	26	3	260	13	26.7723082402404	-27.653565586392	38.4899490536338	38.4868019872805	38.6217187376311	38.5823350185152	38.4279578566543
262	-350.800545710295	23.8421956663607	26	3	261	13.05	27.2035048635598	-27.6363249954721	38.7788232946421	38.7756311319446	38.9088219945872	38.868883119519	38.7121342000968
263	-349.418993281576	22.4614705983497	26	3	262	13.1	27.6310485743807	-27.61450136022	39.0645047414321	39.0612706420841	39.1927238804436	39.1522691453548	38.9933154132249
264	-348.016246312942	21.0820658643179	26	3	263	13.15	28.0549393726801	-27.588094680636	39.3469514869004	39.3436784626793	39.4733834183549	39.4324502840841	39.2714507308942
265	-346.592487450021	19.7042106164816	26	3	264	13.2	28.4751772584195	-27.557104956726	39.6261246338123	39.6228155581778	39.7507626094435	39.7093868205375	39.5464929984062
266	-345.14789933844	18.3281340070574	26	3	265	13.25	28.8917622316194	-27.521532188484	39.9019881566093	39.8986457736068	40.0248262966769	39.9830419927175	39.8183984960339
267	-343.682664623823	16.9540651882616	26	3	266	13.3	29.3046942923411	-27.481376375916	40.1745087721347	40.1711357047651	40.2955420376066	40.2533818575041	40.0871267747888
268	-342.196965951799	15.5822333123107	26	3	267	13.35	29.71397344048	-27.436637519018	40.4436558185772	40.4402545768029	40.5628799853366	40.5203751650959	40.3526405027724
269	-340.690985967994	14.2128675314215	26	3	268	13.4	30.1195996760998	-27.387315617784	40.7094011426922	40.7059741306746	40.8268127772796	40.7839932416366	40.6149053214691
270	-339.164907318033	12.8461969978101	26	3	269	13.45	30.5215729992199	-27.333410672228	40.9717189940009	40.9682685170355	41.0873154311521	41.044209879511	40.8738897113886
271	-337.618912647545	11.482450863693	26	3	270	13.5	30.9198934097594	-27.274922682342	41.2305859259679	41.2271141970665	41.3443652478039	41.3010012348397	41.1295648664928
272	-336.053184602155	10.121858281287	26	3	271	13.55	31.3145609078003	-27.21185164812	41.4859807039393	41.482489849794	41.597941720421	41.5543457317225	41.3819045768648
273	-334.467905827491	8.76464840280818	26	3	272	13.6	31.7055754932801	-27.1441975695764	41.737884218732	41.7343762855013	41.8480264497482	41.8042239728091	41.6308851191276
274	-332.863258969177	7.41105038047322	26	3	273	13.65	32.0929371662794	-27.0719604466992	41.9862794063299	41.9827563649332	42.0946030649184	42.0506186558214	41.876485154133
275	-331.239426672842	6.06129336649863	26	3	274	13.7	32.4766459267005	-26.9951402794918	42.2311511725375	42.2276149238065	42.3376571495785	42.2935144956506	42.1186856314787
276	-329.596591584112	4.7156065131007	26	3	275	13.75	32.8567017746002	-26.9137370679586	42.4724863231272	42.46893870243	42.5771761730025	42.532898151697	42.3574697004383
277	-327.934936348613	3.37421897249617	26	3	276	13.8	33.2331047099797	-26.8277508120906	42.710273498306	42.7067162800427	42.8131494258384	42.7687581601308	42.5928226269131
278	-326.254643611972	2.03735989690117	26	3	277	13.85	33.6058547328196	-26.7371815119	42.9445031118496	42.9409380136556	43.0455679602815	43.0010848707994	42.8247317160406
279	-324.555896019815	0.705258438532518	26	3	278	13.9	33.9749518431404	-26.642029167373	43.1751672943935	43.1715959810718	43.2744245343633	43.2298703884691	43.0531862401167
280	-322.83887621777	-0.621856250393478	26	3	279	13.95	34.3403960409	-26.5422937785199	43.4022598406018	43.3986839278703	43.4997135601491	43.4551085181807	43.2781773715182
281	-321.103766851462	-1.94375501766035	26	3	280	14	34.7021873261599	-26.4379753453374	43.6257761602079	43.622197218133	43.7214310555901	43.6767947144704	43.4996981203146
282	-319.350750566518	-3.26020871105163	26	3	281	14.05	35.0603256988802	-26.3290738678256	43.8457132322987	43.8421327886838	43.9395745998406	43.8949260342105	43.7177432763059
283	-317.580010008565	-4.57098817835073	26	3	282	14.1	35.4148111590598	-26.215589345982	44.0620695631632	44.0584891066426	44.1541432918505	44.1095010929004	43.9323093552098
284	-315.791727823229	-5.87586426734138	26	3	283	14.15	35.7656437067203	-26.097521779813	44.2748451471473	44.2712661301083	44.3651377120199	44.3205200241818	44.1433945487677
285	-313.986086656137	-7.17460782580683	26	3	284	14.2	36.1128233418401	-25.974871169309	44.4840414303956	44.4804652718108	44.5725598867828	44.5279844424199	44.3509986785341
286	-312.163269152915	-8.46698970153088	26	3	285	14.25	36.4563500644397	-25.847637514481	44.6896612775368	44.6860893655679	44.7764132559383	44.7318974081592	44.5551231531412
287	-310.323457959191	-9.75278074229685	26	3	286	14.3	36.7962238744803	-25.7158208153194	44.891708940811	44.888142635356	44.9767026425826	44.9322633963221	44.7557709288358
288	-308.46683572059	-11.0317517958885	26	3	287	14.35	37.1324447720201	-25.579421071833	45.0901900319488	45.0866306669231	45.1734342255193	45.1290882669853	44.9529464731135
289	-306.593585082739	-12.3036737100891	26	3	288	14.4	37.4650127570192	-25.438438284012	45.2851114960877	45.2815603817683	45.3666155140004	45.3223792385968	45.1466557312595
290	-304.703888691266	-13.5683173326823	26	3	289	14.45	37.7939278294605	-25.292872451864	45.4764815882312	45.4729400133543	45.5562553246908	45.5121448635253	45.3369060956558
291	-302.797929191795	-14.8254535114516	26	3	290	14.5	38.1191899894202	-25.142723575386	45.6643098517626	45.6607790854706	45.7423637607283	45.6983950057896	45.5237063776865
292	-300.875889229954	-16.0748530941805	26	3	291	14.55	38.4407992368199	-24.987991654578	45.8486070987413	45.8450883926448	45.9249521928036	45.8811408208893	45.7070667821073
293	-298.93795145137	-17.3162869286526	26	3	292	14.6	38.75875557168	-24.828676689442	46.0293853925303	46.0258799824585	46.10403324212	46.0603947376104	45.8869988837508
294	-296.984298501669	-18.5495258626514	26	3	293	14.65	39.0730589940199	-24.664778679976	46.2066580319585	46.2031671396884	46.2796207651737	46.236170441714	46.0635156064323
295	-295.015113026477	-19.7743407439603	26	3	294	14.7	39.3837095038396	-24.496297626178	46.3804395372997	46.3769643722528	46.4517298402678	46.4084828614176	46.2366312039569
296	-293.030577671422	-20.990502420363	26	3	295	14.75	39.6907071011003	-24.323233528054	46.550745637912	46.5472873987695	46.6203767556408	46.5773481545855	46.4063612431021
297	-291.03087508213	-22.197781739643	26	3	296	14.8	39.9940517858397	-24.1455863856	46.7175932615637	46.7141531377026	46.785578999196	46.7427836975409	46.5727225884882
298	-289.016187904226	-23.3959495495838	26	3	297	14.85	40.2937435580805	-23.963356198816	46.8810005251134	46.8775796980772	46.9473552497016	46.9048080754277	46.7357333892318
299	-286.986698783339	-24.5847766979689	26	3	298	14.9	40.5897824177396	-23.776542967702	47.040986726624	47.0375863715932	47.1057253694277	47.0634410740499	46.8954130673008
300	-284.942590365094	-25.7640340325819	26	3	299	14.95	40.8821683649001	-23.58514669226	47.1975723391729	47.1941936261392	47.2607103981445	47.218703673131	47.0517823074779
301	-282.884045295118	-26.933492401206	26	3	300	15	41.1709013995198	-23.389167372482	47.3507790054922	47.3474231006337	47.4123325484426	47.3706180409026	47.2048630488595
302	-280.811246219038	-28.0929226516253	26	3	301	15.05	41.4559815216001	-23.188605008386	47.5006295342934	47.4972976011528	47.5606152022782	47.5192075300041	47.3546784778127
303	-278.72437578248	-29.2420956316228	26	3	302	15.1	41.73740873116	-22.98345959995	47.6471478975861	47.6438410982118	47.7055829087353	47.6644966746012	47.5012530223221
304	-276.62361663107	-30.3807821889824	26	3	303	15.15	42.0151830282009	-22.773731147192	47.7903592292191	47.787078725292	47.8472613829261	47.8065111886828	47.6446123476524
305	-274.509151410436	-31.5087531714873	26	3	304	15.2	42.2893044126795	-22.559419650098	47.930289824468	47.9270367784171	47.9856775059942	47.9452779654939	47.7847833532729
306	-272.381162766204	-32.6257794269213	26	3	305	15.25	42.5597728846401	-22.34052510868	48.0669671408932	48.0637427168369	48.1208593261643	48.0808250780449	47.9217941709755
307	-270.239833344001	-33.7316318030678	26	3	306	15.3	42.82658844406	-22.11704752293	48.2004197999192	48.1972251646995	48.2528360608121	48.2131817806544	48.0556741641351
308	-268.085345789452	-34.8260811477104	26	3	307	15.35	43.0897510909801	-21.888986892852	48.3306775896849	48.3275139137767	48.3816380995009	48.3423785114784	48.1864539280474
309	-265.917882748186	-35.9088983086324	26	3	308	15.4	43.3492608253198	-21.6563432184401	48.4577714685321	48.4546399270367	48.5072970079379	48.4684468960048	48.3141652913065
310	-263.737626865827	-36.9798541336176	26	3	309	15.45	43.6051176471801	-21.419116499704	48.5817335698543	48.5786353432071	48.6298455328433	48.5914197514306	48.4388413181563
311	-261.544760788003	-38.0387194704494	26	3	310	15.5	43.8573215564804	-21.177306736636	48.7025972071931	48.6995334821648	48.7493176076473	48.7113310919295	48.5605163117757
312	-259.339467160341	-39.0852651669115	26	3	311	15.55	44.10587255324	-20.9309139292419	48.8203968807709	48.8173688511763	48.8657483590307	48.8282161347362	48.6792258184495
313	-257.121928628466	-40.119262070787	26	3	312	15.6	44.3507706374999	-20.6799380775101	48.9351682844738	48.9321771519098	48.9791741142215	48.9421113070338	48.7950066325762
314	-254.892327838006	-41.1404810298599	26	3	313	15.65	44.5920158091997	-20.4243791814579	49.0469483135892	49.0439952882578	49.0896324090834	49.0530542535908	48.9078968024678
315	-252.650847434587	-42.1486928919134	26	3	314	15.7	44.8296080683798	-20.16423724107	49.1557750735221	49.1528613748543	49.1971619968669	49.1610838451282	49.017935636903
316	-250.397670063836	-43.1436685047312	26	3	315	15.75	45.0635474150204	-19.8995122563561	49.2616878889331	49.2588147462783	49.3018028576947	49.2662401873655	49.125163712384
317	-248.132978371378	-44.1251787160967	26	3	316	15.8	45.29383384916	-19.6302042273099	49.3647273137532	49.3618959669906	49.4035962086603	49.3685646307294	49.2296228810601
318	-245.856955002842	-45.0929943737936	26	3	317	15.85	45.5204673707198	-19.3563131539381	49.4649351415938	49.4621468418239	49.5025845145667	49.4680997806672	49.3313562792689
319	-243.569782603853	-46.0468863256053	26	3	318	15.9	45.7434479797797	-19.077839036234	49.5623544171508	49.5596104271317	49.5988114992437	49.564889508563	49.430408336666
320	-241.271643820038	-46.9866254193153	26	3	319	15.95	45.9627756763001	-18.7947818742001	49.6570294476889	49.6543310424662	49.6923221574131	49.6589789631816	49.5268247858825
321	-238.962721297023	-47.9119825027072	26	3	320	16	46.1784504603003	-18.5071416678379	49.7490058154716	49.7463542828552	49.7831627670837	49.7504145826488	49.6206526726896
322	-236.643197680436	-48.8227284235646	26	3	321	16.05	46.3904723317398	-18.214918417148	49.8383303904262	49.8357270314969	49.8713809024281	49.839244106895	49.7119403666111
323	-234.313255615902	-49.7186340296707	26	3	322	16.1	46.5988412906802	-17.9181121221221	49.9250513435383	49.9224974730023	49.9570254471129	49.9255165905512	49.8007375719507
324	-231.973077749048	-50.5994701688094	26	3	323	16.15	46.8035573370798	-17.6167227827739	50.0092181603594	50.0067151070358	50.0401466080427	50.0092824162528	49.8870953391885
325	-229.622846725501	-51.4650076887641	26	3	324	16.2	47.0046204709399	-17.3107503990941	50.0908816552159	50.08843076239	50.1207959294963	50.0905933083121	49.9710660767055
326	-227.262745190888	-52.3150174373182	26	3	325	16.25	47.2020306922599	-17.0001949710819	50.1700939856389	50.1676966113705	50.1990263076028	50.1695023467231	50.0527035627837
327	-224.892955790834	-53.1492702622555	26	3	326	16.3	47.3957880010801	-16.685056498746	50.2469086671973	50.2445661845884	50.2748920051297	50.2460639814659	50.1320629578491
328	-222.513661170967	-53.9675370113592	26	3	327	16.35	47.5858923973402	-16.365334982074	50.3213805884411	50.3190943859903	50.3484486665357	50.3203340470593	50.2092008169005
329	-220.125043976913	-54.769588532413	26	3	328	16.4	47.7723438810801	-16.0410304210761	50.3935660264489	50.3913375081698	50.4197533332619	50.3923697773273	50.2841751020832
330	-217.727286854299	-55.5551956732004	26	3	329	16.45	47.9551424522799	-15.712142815748	50.4635226622252	50.4613532478695	50.488864459211	50.4622298203345	50.3570451953525
331	-215.320572448751	-56.324129281505	26	3	330	16.5	48.13428811096	-15.378672166092	50.5313095965367	50.5292007217008	50.5558419263626	50.5299742534496	50.4278719111882
332	-212.905083405896	-57.0761602051101	26	3	331	16.55	48.3097808571	-15.040618472102	50.5969873656956	50.5949404819354	50.6207470605037	50.595664598486	50.4967175092946
333	-210.48100237136	-57.8110592917996	26	3	332	16.6	48.4816206907198	-14.69798173379	50.6606179575975	50.6586345324317	50.6836426470057	50.6593638368676	50.5636457072427
334	-208.04851199077	-58.5285973893566	26	3	333	16.65	48.6498076117999	-14.3507619511399	50.7222648276221	50.7203463445553	50.744592946612	50.7211364247863	50.6287216929992
335	-205.607794909752	-59.2285453455649	26	3	334	16.7	48.8143416203604	-13.9989591241661	50.7819929147067	50.7801408731378	50.8036637111728	50.7810483082827	50.6920121372805
336	-203.159033773934	-59.910674008208	26	3	335	16.75	48.9752227163598	-13.6425732528619	50.8398686571547	50.8380845723107	50.8609221992964	50.8391669382019	50.7535852056799
337	-200.702411228941	-60.5747542250694	26	3	336	16.8	49.1324508998599	-13.281604337228	50.895960008608	50.8942454112885	50.9164371918422	50.8955612849687	50.8135105705051
338	-198.238109920401	-61.2205568439325	26	3	337	16.85	49.2860261708	-12.916052377262	50.9503364534618	50.9486928899138	50.9702790071995	50.9503018531339	50.8718594222667
339	-195.766312493939	-61.847852712581	26	3	338	16.9	49.4359485292398	-12.5459173729701	51.0030690225112	51.0014980540375	51.0225195163107	51.0034606956033	50.9287044807464
340	-193.287201595183	-62.4564126787983	26	3	339	16.95	49.5822179751201	-12.171199324346	51.0542303078333	51.0527335105467	51.0732321573544	51.0551114275235	50.9841200055946
341	-190.800959869759	-63.0460075903682	26	3	340	17	49.7248345084802	-11.7918982313979	51.1038944777733	51.1024734420884	51.1224919500411	51.1053292397276	51.0381818063745
342	-188.307769963293	-63.6164082950738	26	3	341	17.05	49.86379812932	-11.4080140941121	51.1521372911537	51.1507936213328	51.1703755094338	51.1541909116943	51.090967251993
343	-185.807814521412	-64.1673856406988	26	3	342	17.1	49.9991088376197	-11.0195469124999	51.1990361111704	51.1977714247951	51.216961059262	51.2017748239342	51.1425552794427
344	-183.301276189743	-64.6987104750269	26	3	343	17.15	50.1307666333804	-10.6264966865621	51.2446699187336	51.2434858460447	51.2623284445946	51.2481609697456	51.1930264017858
345	-180.788337613912	-65.2101536458414	26	3	344	17.2	50.2587715166197	-10.22886341629	51.2891193251444	51.2880175083209	51.3065591438742	51.2934309662489	51.2424627153036
346	-178.269181439546	-65.7014860009259	26	3	345	17.25	50.3831234873201	-9.8266471016899	51.3324665840216	51.3314486764356	51.3497362801587	51.3376680646366	51.2909479057341
347	-175.743990312272	-66.1724783880641	26	3	346	17.3	50.5038225454803	-9.4198477427642	51.3747956025347	51.3738632678563	51.3919446315463	51.3809571595443	51.3385672535162
348	-173.212946877715	-66.6229016550391	26	3	347	17.35	50.6208686911395	-9.00846533949988	51.4161919517438	51.4153468629533	51.4332706406688	51.4233847974741	51.3854076379762
349	-170.676233781503	-67.0525266496349	26	3	348	17.4	50.7342619242405	-8.59249989191596	51.4567428758372	51.4559867142727	51.4738024231806	51.4650391841654	51.4315575403521
350	-168.134033669262	-67.4611242196347	26	3	349	17.45	50.8440022448195	-8.17195139999598	51.4965373006294	51.4958717547716	51.5136297751433	51.5060101908547	51.4771070455945
351	-165.586529186619	-67.8484652128223	26	3	350	17.5	50.9500896528601	-7.74681986375214	51.5356658406187	51.535092604902	51.5528441792321	51.5463893592994	51.5221478428463
352	-163.0339029792	-68.2143204769808	26	3	351	17.55	51.0525241483799	-7.31710528316995	51.5742208050292	51.5737415785048	51.5915388096547	51.5862699055001	51.5667732245291
353	-160.476337692632	-68.5584608598943	26	3	352	17.6	51.1513057313601	-6.88280765826988	51.6122962023956	51.6119126873333	51.6298085356861	51.6257467220179	51.6110780839367
354	-157.914015972541	-68.8806572093458	26	3	353	17.65	51.2464344018201	-6.44392698903005	51.6499877438514	51.6497016441914	51.6677499237362	51.6649163787852	51.6551589112668
355	-155.347120464554	-69.1806803731191	26	3	354	17.7	51.33791015974	-6.00046327546607	51.6873928447716	51.6872058645379	51.7054612378351	51.7038771223245	51.6991137879881
356	-152.775833814298	-69.4583011989977	26	3	355	17.75	51.4257330051197	-5.552416517572	51.7246106249091	51.7245244664703	51.7430424384401	51.7427288732663	51.7430423794739
357	-150.200338667399	-69.7132905347651	26	3	356	17.8	51.5099029379803	-5.09978671534782	51.7617419067615	51.7617582689676	51.7805951794539	51.7815732220636	51.7870459258013
358	-147.620817669483	-69.9454192282047	26	3	357	17.85	51.5904199583201	-4.64257386879211	51.7988892120577	51.7990097883369	51.818222803367	51.8205134228185	51.8312272306434
359	-145.037453466178	-70.1544581271003	26	3	358	17.9	51.6672840660999	-4.18077797791199	51.8361567563381	51.8363832326888	51.8560303343899	51.8596543851009	51.875690648164
360	-142.45042870311	-70.3401780792351	26	3	359	17.95	51.74049526136	-3.71439904269607	51.8736504416182	51.87398449437	51.8941244695057	51.8991026636654	51.9205420678362
361	-139.859926025905	-70.5023499323929	26	3	360	18	51.8100535440999	-3.24343706315602	51.9114778466685	51.9119211402637	51.9326135673006	51.9389664459649	51.9658888971002
362	-137.26612808019	-70.6407445343571	26	3	361	18.05	51.8759589143002	-2.76789203928388	51.9497482151675	51.9503023998122	51.9716076344725	51.9793555373639	52.0118400417877
363	-134.669217511591	-70.7551327329113	26	3	362	18.1	51.9382113719797	-2.28776397108419	51.9885724415264	51.9892391506745	52.0112183099509	52.0203813439393	52.0585058842325
364	-132.069376965736	-70.8452853758389	26	3	363	18.15	51.9968109170998	-1.80305285855184	52.0280630540803	52.0288439019125	52.0515588464656	52.062156852788	52.1059982589984
365	-129.466789088251	-70.9109733109235	26	3	364	18.2	52.0517575497001	-1.31375870169194	52.0683341959298	52.0692307745751	52.0927440894957	52.1047966097273	52.1544304261514
366	-126.861636524761	-70.9519673859486	26	3	365	18.25	52.1030512698002	-0.81988150050222	52.1095016028583	52.110515479638	52.1348904534898	52.1484166943113	52.2039170420164
367	-124.254101920895	-70.9680384486979	26	3	366	18.3	52.15069207732	-0.321421254985808	52.1516825784807	52.152815293119	52.1781158952739	52.1931346920583	52.2545741273531
368	-121.644367922278	-70.9589573469546	26	3	367	18.35	52.1946799723401	0.181622034865825	52.194995966841	52.196249028317	52.2225398845116	52.2390696638128	52.3065190328989
369	-119.032617174537	-70.9244949285025	26	3	368	18.4	52.23501495482	0.689248369042161	52.239562121485	52.2409370050671	52.2682833711862	52.2863421121625	52.3598704022302
370	-116.419032323298	-70.864422041125	26	3	369	18.45	52.2716970247799	1.20145774755002	52.2855028719198	52.2870010159727	52.315468749949	52.3350739448178	52.4147481318918
371	-113.803796014189	-70.7785095326057	26	3	370	18.5	52.3047261821799	1.718250170386	52.332941486609	52.3345642893851	52.3642198213219	52.385388434901	52.4712733287668
372	-111.187090892835	-70.6665282507279	26	3	371	18.55	52.33410242708	2.23962563755606	52.3820026330084	52.3837514492534	52.414661749644	52.4374101780752	52.5295682646476
373	-108.569099604864	-70.5282490432755	26	3	372	18.6	52.3598257594202	2.76558414904798	52.4328123339031	52.434688471581	52.4669210176748	52.491265046447	52.5897563279939
374	-105.950004795901	-70.3634427580317	26	3	373	18.65	52.38189617926	3.29612570487598	52.4854979208268	52.4875026375766	52.5211253778594	52.5470801392115	52.6519619728559
375	-103.329989111574	-70.1718802427803	26	3	374	18.7	52.40031368654	3.83125030502782	52.5401879835576	52.5423224833154	52.5774038001398	52.6049837299783	52.7163106649623
376	-100.709235197509	-69.9533323453045	26	3	375	18.75	52.4150782812998	4.37095794951603	52.5970123165872	52.5992777459645	52.6358864163121	52.6651052107664	52.782928824972
377	-98.0879256993319	-69.7075699133881	26	3	376	18.8	52.426189963542	4.91524863832808	52.6561018617023	52.6584993064654	52.6967044608766	52.7275750326426	52.8519437689051
378	-95.4662432626705	-69.4343637948145	26	3	377	18.85	52.433648733228	5.46412237147194	52.7175886471486	52.7201191286986	52.7599902083825	52.7925246429793	52.9234836457744
379	-92.8443705331509	-69.1334848373674	26	3	378	18.9	52.4374545903922	6.01757914894193	52.7816057233315	52.7842701950476	52.8258769072368	52.8600864193595	52.9976773724483
380	-90.2224901563994	-68.8047038888299	26	3	379	18.95	52.4376075350298	6.57561897074999	52.8482870947234	52.8510864384377	52.8944987100075	52.9303936001181	53.0746545657887
381	-87.600784778043	-68.447791796986	26	3	380	19	52.4341075671279	7.13824183687819	52.9177676483324	52.9207026708005	52.9659906002109	53.0035802115686	53.1545454721187
382	-84.9794370437076	-68.062519409619	26	3	381	19.05	52.426954686708	7.70544774733992	52.9901830786526	52.9932545080081	53.0404883156412	53.0797809919312	53.2374808940833
383	-82.3586295990206	-67.6486575745125	26	3	382	19.1	52.4161488937401	8.27723670213004	53.0656698089623	53.0688782913165	53.1181282682838	53.1591313120486	53.3235921149773
384	-79.7385450896081	-67.2059771394498	26	3	383	19.15	52.4016901882501	8.85360870125396	53.1443649093699	53.1477110053741	53.1990474608595	53.2417670929238	53.4130108206306
385	-77.1193661610967	-66.7342489522148	26	3	384	19.2	52.3835785702278	9.43456374470003	53.2264060112651	53.2298901928446	53.2833834000965	53.3278247201972	53.5058690189436
386	-74.5012754591129	-66.2332438605907	26	3	385	19.25	52.3618140396761	10.0201018324819	53.3119312186205	53.3155538657672	53.3712740068251	53.4174409556327	53.6022989571874
387	-71.8844556292835	-65.7027327123613	26	3	386	19.3	52.3363965965882	10.6102229645882	53.4010790160053	53.4048404137109	53.4628575229858	53.510752845752	53.7024330371881
388	-69.2690893172352	-65.1424863553099	26	3	387	19.35	52.3073262409659	11.204927141028	53.493988173575	53.4978885088765	53.5582724157147	53.6078976277359	53.8064037285206
389	-66.655359168594	-64.5522756372202	26	3	388	19.4	52.2746029728239	11.8042143617939	53.5907976490885	53.594837008276	53.6576572786108	53.7090126327342	53.9143434798633
390	-64.0434478289871	-63.9318714058756	26	3	389	19.45	52.2382267921381	12.4080846268922	53.6916464870931	53.695824853127	53.7611507303868	53.8142351867596	54.0263846286608
391	-61.4335379440404	-63.2810445090595	26	3	390	19.5	52.1981976989339	13.016537936322	53.7966737156183	53.8009909656622	53.8688913110544	53.9237025093365	54.142659309259
392	-58.8258121593812	-62.5995657945557	26	3	391	19.55	52.154515693184	13.6295742900759	53.9060182402603	53.9104741435107	53.9810173758627	54.0375516100915	54.2632993596839
393	-56.2204531206356	-61.8872061101476	26	3	392	19.6	52.1071807749121	14.247193688162	54.0198187362506	54.0244129518972	54.097666987188	54.1559191835076	54.3884362272512
394	-53.6176434734303	-61.1437363036188	26	3	393	19.65	52.056192944106	14.869396130576	54.1382135383315	54.1429456138328	54.2189778046088	54.2789415020497	54.5182008731898
395	-51.0175658633916	-60.3689272227527	26	3	394	19.7	52.0015522007739	15.496181617322	54.2613405290253	54.2662098985984	54.3450869734228	54.406754307909	54.6527236764872
396	-48.4204029361466	-59.562549715333	26	3	395	19.75	51.9432585449	16.1275501483941	54.3893370252966	54.3943430087138	54.476131011848	54.5394927036084	54.792134337153
397	-45.8263373373219	-58.7243746291429	26	3	396	19.8	51.881311976494	16.763501723802	54.5223396640882	54.5274814657069	54.6122456971971	54.6772910417336	54.9365617791237
398	-43.2355517125434	-57.8541728119664	26	3	397	19.85	51.8157124955701	17.40403634353	54.6604842868273	54.6657609949484	54.7535659513005	54.8202828140618	55.0861340530202
399	-40.6482287074381	-56.9517151115865	26	3	398	19.9	51.7464601021059	18.049154007598	54.8039058232972	54.8093164098631	54.9002257254886	54.9686005403672	55.2409782389851
400	-38.0645509676328	-56.0167723757873	26	3	399	19.95	51.6735547961061	18.6988547159841	54.9527381752325	54.9582814957958	55.0523578854312	55.1223756572034	55.4012203498265
401	-35.4847011387537	-55.0491154523517	26	3	400	20	51.596996577582	19.353138468712	55.1071140998705	55.1127888938872	55.2100940961624	55.2817384069494	55.5669852347027
402	-32.9088618664275	-54.0485151890637	26	3	401	20.05	51.516785446524	20.01200526576	55.2671650937516	55.2729699852702	55.3735647076046	55.4468177274365	55.7383964835747
403	-30.3372157962808	-53.0147424337066	26	3	402	20.1	51.432921402934	20.675455107142	55.4330212772841	55.4389547759141	55.5428986409357	55.6177411424538	55.9155763326685
404	-27.76994557394	-51.9475680340641	26	3	403	20.15	51.345404446816	21.3434879928501	55.6048112802125	55.6108717824617	55.7182232761255	55.7946346534558	56.0986455711743
405	-25.2072338450318	-50.8467628379195	26	3	404	20.2	51.254234578164	22.016103922892	55.782662128452	55.7888479194133	55.899664340984	55.9776226327772	56.2877234494236
406	-22.6492632551827	-49.7120976930566	26	3	405	20.25	51.159411796982	22.693302897258	55.9666991326082	55.9730083879842	56.0873458020508	56.1668277186734	56.482927588768
407	-20.0962164500197	-48.5433434472585	26	3	406	20.3	51.06093610326	23.375084915962	56.1570457785097	56.1634765669808	56.2813897576759	56.3623707124954	56.6843738933956
408	-17.5482760751686	-47.3402709483093	26	3	407	20.35	50.958807497022	24.0614499789839	56.3538236201386	56.3603739060539	56.4819163336072	56.5643704783045	56.8921764643031
409	-15.0056247762568	-46.1026510439919	26	3	408	20.4	50.853025978236	24.7523980863481	56.5571521751953	56.56381982164	56.689043581423	56.772943845236	57.1064475156472
410	-12.4684451989103	-44.8302545820904	26	3	409	20.45	50.74359154693	25.44792923803	56.7671488238175	56.7739315959385	56.9028873801231	56.9882055128933	57.3272972936858
411	-9.93691998875584	-43.5228524103881	26	3	410	20.5	50.6305042030892	26.148043434046	56.983928710539	56.9908242792302	57.1235613411843	57.2102679600689	57.5548339985143
412	-7.41123179141996	-42.1802153766684	26	3	411	20.55	50.5137639467176	26.8527406743939	57.2076046500022	57.2146105958652	57.3511767173863	57.4392413570578	57.7891637087972
413	-4.89156325252923	-40.8021143287149	26	3	412	20.6	50.3933707778146	27.56202095907	57.438287036597	57.4454008541924	57.5858423156733	57.6752334818294	58.0303903096794
414	-2.37809701771023	-39.3883201143113	26	3	413	20.65	50.26932469638	28.275884288072	57.6760837583701	57.6833028607286	57.8276644143466	57.9183496402989	58.2786154240581
415	0.128984267410484	-37.9386035812406	26	3	414	20.7	50.1416257024143	28.994330661414	57.9211001154538	57.928421838834	58.0767466848026	58.1686925909382	58.5339383473828
416	2.62949795720602	-36.452735577287	26	3	415	20.75	50.0102737959107	29.717360079072	58.17343874322	58.1808603521163	58.3331901180869	58.4263624739275	58.7964559861364
417	5.12326140605042	-34.9304869502336	26	3	416	20.8	49.875268976888	30.444972541068	58.4331995405293	58.440718232828	58.5970929564398	58.6914567450575	59.0662628001439
418	7.6100919683165	-33.3716285478643	26	3	417	20.85	49.7366112453216	31.1771680473861	58.7004796030084	58.7080925154128	58.8685506300516	58.9640701145444	59.3434507488358
419	10.0898069983783	-31.775931217962	26	3	418	20.9	49.594300601236	31.9139465980459	58.9753731619283	58.9830773754452	59.1476556991749	59.2442944909273	59.6281092415869
420	12.5622238506086	-30.143165808311	26	3	419	20.95	49.448337044606	32.65530819302	59.2579715283781	59.2657640740455	59.4344978017533	59.5322189301682	59.9203250922286
421	15.0271598793812	-28.473103166694	26	3	420	21	49.298720575452	33.40125283234	59.5483630433818	59.5562409079869	59.7291636066707	59.8279295900792	60.2201824778254
422	17.4844324390695	-26.7655141408953	26	3	421	21.05	49.145451193766	34.151780515974	59.8466330335308	59.8545931655219	60.0317367727286	60.131509690158	60.5277629017889
423	19.933858884047	-25.0201695786979	26	3	422	21.1	48.98852889955	34.906891243948	60.1528637727154	60.1609030880938	60.3422979134155	60.4430394769049	60.8431451613855
424	22.3752565686866	-23.2368403278857	26	3	423	21.15	48.8279536927919	35.666585016244	60.4671344496032	60.4752498378962	60.660924567508	60.7625961946604	61.1664053196829
425	24.8084428473626	-21.4152972362419	26	3	424	21.2	48.66372557352	36.430861832876	60.7895211412376	60.7977094714118	60.9876911755337	61.0902540619883	61.4976166819605
426	27.2332350744476	-19.5553111515501	26	3	425	21.25	48.4958445417	37.199721693836	61.1200967923938	61.1283549188441	61.3226690620715	61.4260842535994	61.8368497765973
427	29.6494506043158	-17.6566529215939	26	3	426	21.3	48.324310597364	37.973164599124	61.4589312011092	61.467255969494	61.6659264238762	61.7701548877925	62.1841723404342
428	32.05690679134	-15.7190933941569	26	3	427	21.35	48.149123740484	38.75119054874	61.806091009877	61.8144792629736	62.0175283237583	62.1225310193671	62.5396493085895
429	34.4554209898938	-13.7424034170224	26	3	428	21.4	47.9702839710761	39.53379954269	62.1616397028527	62.1700882862469	62.3775366901458	62.4832746379377	62.9033428086997
430	36.8448105543508	-11.7263538379743	26	3	429	21.45	47.78779128914	40.320991580962	62.5256376086355	62.5341433763405	62.7460103222234	62.8524446715639	63.2753121595312
431	39.2248928390843	-9.67071550479552	26	3	430	21.5	47.6016456946699	41.1127666635756	62.8981419087599	62.9067017286724	63.1230049005281	63.230096995582	63.6556138739076
432	41.5954851984677	-7.57525926527018	26	3	431	21.55	47.411847187668	41.9091247905068	63.2792066515776	63.2878174107976	63.5085730028563	63.61628444652	64.0443016658707
433	43.9564049868746	-5.43975596718147	26	3	432	21.6	47.2183957681381	42.7100659617742	63.6688827715362	63.6775413814731	63.9027641253186	64.0110568409416	64.441426461993
434	46.307469558678	-3.26397645831321	26	3	433	21.65	47.021291436068	43.5155901773652	64.0672181134786	64.0759215148093	64.3056247083675	64.4144609990669	64.8470364167353
435	48.6484962682519	-1.04769158644846	26	3	434	21.7	46.8205341914779	44.325697437295	64.4742574620133	64.4830026293721	64.7171981675942	64.8265407729827	65.2611769317385
436	50.9793024699692	1.20932780062878	26	3	435	21.75	46.616124034346	45.1403877415448	64.890042575441	64.8988265219648	65.1375249290925	65.2473370792671	65.6838906789275
437	53.299705518204	3.50731085513531	26	3	436	21.8	46.408060964696	45.9596610901306	65.3146122243913	65.3234320059375	65.5666424691639	65.6768879358109	66.1152176272895
438	55.6095227673289	5.84648672928727	26	3	437	21.85	46.1963449824979	46.7835174830392	65.7480022344999	65.7568549537152	66.004585358125	66.1152285026347	66.5551950731876
439	57.9085715717178	8.22708457530163	26	3	438	21.9	45.9809760877781	47.6119569202872	66.190245533342	66.1991283433757	66.4513853079881	66.5623911264721	67.0038576740504
440	60.1966692857441	10.6493335453944	26	3	439	21.95	45.761954280526	48.4449794018554	66.6413722009019	66.6502823089557	66.9070712237421	67.0184053888942	66.8868353183294
441	62.4736332637812	13.1134627917823	26	3	440	22	45.539279560742	49.282584927758	67.1014095237432	67.1103441942852	67.3716692580061	67.4832981577359	66.0614993748972
442	64.7392808602026	15.6197014666817	26	3	441	22.05	45.3129519284279	50.124773497988	67.5703820522914	67.5793386100386	67.8452028687656	67.9570936415834	67.3404693299893
443	66.9934294293813	18.1682787223091	26	3	442	22.1	45.0829713835739	50.971545112548	68.0483116611475	68.0572874937689	68.3276928799507	68.4398134470811	66.4618927428686
444	69.2358963256915	20.7594237108809	26	3	443	22.15	44.8493379262041	51.822899771436	68.5352176121091	68.5442101726365	68.8191575445767	68.9314766388103	65.0039617073759
445	71.4664989035058	23.3933655846139	26	3	444	22.2	44.6120515562859	52.67883747466	69.0311166195532	69.0401234285755	69.3196126101943	69.4320998014886	64.5954506992598
446	73.6850545171981	26.0703334957242	26	3	445	22.25	44.3711122738461	53.539358222206	69.5360229180814	69.5450415656163	69.8290713863793	69.9416971042556	63.6818257758843
447	75.8913805211421	28.7905565964285	26	3	446	22.3	44.12652007888	54.4044620140861	70.0499483319862	70.0589764791147	70.3475448140028	70.4602803667866	64.1996671635986
448	78.085294269711	31.5542640389429	26	3	447	22.35	43.8782749713781	55.274148850288	70.5729023463514	70.5819377266196	70.8750415360373	70.9878591270081	63.8592696086579
449	80.2666131172777	34.3616849754845	26	3	448	22.4	43.626376951334	56.148418730832	71.1048921796014	71.1139326001221	71.4115679696326	71.5244407101631	63.3061989476774
450	82.4351544182161	37.2130485582691	26	3	449	22.45	43.370826018768	57.027271655692	71.6459228570777	71.6549661994302	71.9571283792352	70.9212259650948	62.3346060190379
451	84.5907355268996	40.1085839395139	26	3	450	22.5	43.1116221736701	57.910707624896	72.1959972855938	72.2050415064583	72.5117249505051	68.8929017542124	62.1259947129381
452	86.7331737977013	43.0485202714347	26	3	451	22.55	42.8487654160338	58.798726638416	72.7551163285268	72.7641594601504	73.0753578648076	71.0646542134585	61.5083992192379
453	88.8622865849952	46.033086706248	26	3	452	22.6	42.5822557458781	59.6913286962661	73.323278881492	73.3323190318508	73.6480253740655	68.9127286447955	60.6831200151391
454	90.9778912431542	49.062512396171	26	3	453	22.65	42.31209316318	60.58851379846	73.9004819480618	73.9095173008881	74.2297238757495	65.5934624156849	59.4375410849049
455	93.0798051265524	52.1370264934195	26	3	454	22.7	42.0382776679639	61.4902819449699	74.4867207155794	74.4957495301849	72.5228393199954	64.3643606255369	59.3436454486471
456	95.1678455895624	55.2568581502104	26	3	455	22.75	41.7608092602001	62.396633135818	75.0819886307806	75.0910092416726	67.9567321220454	62.1163144725016	58.6004064245086
457	97.2418299865581	58.4222365187596	26	3	456	22.8	41.479687939914	63.307567370984	75.6862774750107	75.6952882913486	71.7817636129142	62.7224463913863	57.7012674495051
458	99.3015756719129	61.6333907512842	26	3	457	22.85	41.194913707096	64.2230846504921	76.2995774389306	71.71335960814	66.9504157535537	61.6033107146811	57.413519625434
459	101.3469	64.8905500000002	26	3	458	22.9	40.9064865617421	65.14318497432	76.9218771964417	62.0039469432027	59.7753568617372	60.0500067688826	57.9524672149828
460	102.3214	67.43947	26	3	459	22.95	19.4899999999998	50.9783999999959	54.5770772995365	69.0677776956435	56.7715928718386	57.6508066491816	56.9050933101193
461	101.1911	68.13422	26	3	460	23	-22.6059999999998	13.895	26.5349253060941	58.8098222654348	51.7209039944981	56.7686912681404	55.8846219697747
462	105.9124	71.05224	26	3	461	23.05	94.426	58.3604	111.005431237215	43.8554254321258	52.3695349179651	55.0597047968924	54.8990719074612
463	106.4536	69.92493	26	3	462	23.1	10.8239999999998	-22.5461999999999	25.0098002878869	41.8298261355371	49.5585960552967	52.926426583197	54.3760641533307
464	106.4526	70.03242	26	3	463	23.15	-0.0199999999998113	2.14979999999997	2.14989302989704	41.4378610457935	45.8702896620157	49.9436055309994	53.8213006361415
465	107.8013	68.26598	26	3	464	23.2	26.9739999999999	-35.3288000000001	44.4490808165928	35.6712921402867	42.7787739783677	49.2551910958057	52.7338822655214
466	108.5434	69.24533	26	3	465	23.25	14.8420000000002	19.5869999999999	24.575099857376	40.3073698451587	45.5806504142353	47.2591157447616	51.471353953817
467	111.9845	67.00041	26	3	466	23.3	68.8219999999998	-44.8983999999999	82.1725867096805	47.8851538919057	38.3376459808707	44.9422545322237	49.9187586261204
468	114.1328	68.09153	26	3	467	23.35	42.9660000000001	21.8224000000001	48.190188812247	43.7277218211984	38.9024374128403	43.8391801238599	48.6590906457624
469	115.8641	67.08636	26	3	468	23.4	34.6259999999998	-20.1034000000001	40.038813263632	49.7234397826771	40.1118542002616	44.3804937198025	47.6573633728972
470	116.9415	66.59756	26	3	469	23.45	21.5480000000002	-9.77599999999995	23.6619204630564	41.0039998214547	41.7387893197728	42.8889606551438	46.2460056853993
471	119.4753	65.58755	26	3	470	23.5	50.676	-20.2002000000002	54.5536896647697	37.4975049805219	42.797327495025	42.876342185337	46.7415003665595
472	121.371	65.23192	26	3	471	23.55	37.9139999999998	-7.11259999999982	38.5753869035682	32.3385545086176	37.5149741464822	38.7334896014639	45.6455655028699
473	122.7594	65.8816	26	3	472	23.6	27.7680000000001	12.9936000000001	30.657714607583	39.7498568183472	38.119764192423	39.8393996618659	44.5823095641674
474	122.4202	65.25536	26	3	473	23.65	-6.78400000000011	-12.5248000000002	14.2440609041104	35.8712152073729	42.8906977775893	42.049138856598	45.2636009927255
475	125.0114	63.67343	26	3	474	23.7	51.824	-31.6385999999999	60.7184320117046	34.0259484715098	42.9991473319199	41.1034039055058	45.8207386982048
476	125.2808	65.41069	26	3	475	23.75	5.38800000000009	34.7452	35.1604816098983	38.7420234043241	40.1720339564386	40.8263934351324	44.5545182637406
477	126.748	65.43792	26	3	476	23.8	29.3440000000001	0.544600000000059	29.3490532242525	53.442841046561	39.1293332220572	37.1150708608544	43.1657552878939
478	129.0634	66.84978	26	3	477	23.85	46.3079999999999	28.2371999999998	54.2380892716547	46.2484378454927	40.7763619108915	35.7148705768437	42.1149411717472
479	133.2509	68.15905	26	3	478	23.9	83.75	26.1854	87.7481491152947	44.4728527055043	43.9864235129345	35.2647199769117	41.1095447716676
480	133.3228	66.92382	26	3	479	23.95	1.43799999999999	-24.7045999999997	24.7464160063632	44.2327179726047	40.4680184912389	34.841204721617	40.8405834304805
481	133.8883	68.11005	26	3	480	24	11.3099999999997	23.7245999999999	26.2825559099565	42.8107004174589	38.8554593752399	36.7143094649787	40.3998146517837
482	133.7007	66.71519	26	3	481	24.05	-3.7519999999995	-27.8971999999999	28.1483795597542	34.530005979308	36.7151675752266	36.2314262088474	38.1794702543706
483	135.8642	65.78144	26	3	482	24.1	43.27	-18.6750000000001	47.128001495926	34.6875991369851	33.3099769612645	36.2381925451379	38.7520311055662
484	136.8141	67.89503	26	3	483	24.15	18.9979999999997	42.2718	46.34467692454	33.2380660449754	27.6387421762341	40.5835964544515	38.9105903118073
485	136.937	66.62424	26	3	484	24.2	2.45800000000031	-25.4158000000001	25.534381794749	29.1976171778485	26.6832621113141	42.3862863006038	38.6702728306674
486	137.648	65.99155	26	3	485	24.25	14.2199999999997	-12.6537999999999	19.0348904499078	23.8092535050701	33.2565849735188	41.8499207827196	38.7387926004634
487	137.4246	66.3201	26	3	486	24.3	-4.46799999999996	6.57099999999986	7.94613522411982	20.7474783731603	33.3335191956376	41.389256043564	36.9072968493331
488	136.6289	66.94104	26	3	487	24.35	-15.9140000000002	12.4188000000001	20.1861831320339	18.6789250856431	31.7000231793843	40.3907022196345	36.2787327309331
489	137.1921	68.38702	26	3	488	24.4	11.2640000000005	28.9196000000001	31.035801264991	33.2751039020622	37.1807693959685	37.8385958235327	36.1122709066237
490	136.8394	69.05975	26	3	489	24.45	-7.05399999999997	13.4545999999997	15.1916153571631	37.4694212134268	44.3045541099688	38.7922062058171	37.1604055022917
491	134.187	72.81901	26	3	490	24.5	-53.048	75.1852000000002	92.0157845320032	39.5907928536985	44.8443821901993	37.9232871182305	37.1350042611372
492	135.2444	71.83286	26	3	491	24.55	21.148	-19.7230000000002	28.9177217809427	53.6140604187767	46.0633445119015	37.6254509072773	36.7248035443785
493	134.5116	70.47878	26	3	492	24.6	-14.6560000000005	-27.0815999999999	30.7930413333924	69.9301831342944	47.4714274780045	37.6646625492665	36.4771420705524
494	139.5091	71.2562	26	3	493	24.65	99.95	15.5484000000001	101.152139090382	56.4136604783365	48.0384494708313	35.7720417670166	36.8684924269358
495	134.671	71.18585	26	3	494	24.7	-96.7619999999999	-1.4070000000001	96.7722289347517	54.6572678103763	50.90115030032	36.2371417558289	36.0871493308155
496	134.2728	70.03091	26	3	495	24.75	-7.96400000000006	-23.0987999999999	24.4331712522136	55.3520621023106	42.5899892629422	36.6511917657944	35.4157102618336
497	135.2652	69.86131	26	3	496	24.8	19.8480000000001	-3.39200000000005	20.1357584411415	42.462838522886	41.917382618917	36.6995228378117	34.9266300761489
498	135.3526	68.15019	26	3	497	24.85	1.74800000000005	-34.2224000000002	34.267012793064	31.8721174663456	43.6293019191487	36.8425948850224	34.4710844973343
499	133.6296	68.78233	26	3	498	24.9	-34.4599999999997	12.6428000000001	36.706021193259	28.7663180475479	34.3633141380646	36.9598218363356	32.758913743297
500	135.0201	67.0892	26	3	499	24.95	27.8100000000001	-33.8625999999999	43.81862365205	29.1774974274576	28.169729401689	39.4796062829664	32.833527481268
501	135.4135	66.88076	26	3	500	25	7.86799999999971	-4.1688000000002	8.90417415822473	31.9065417359869	28.4580013413894	37.5556990572957	33.2468702849181
502	136.4425	66.46563	26	3	501	25.05	20.5799999999999	-8.30259999999981	22.1916553406904	26.2637897532433	27.335701163722	37.2181808799096	32.6693279208023
503	135.4823	64.27087	26	3	502	25.1	-19.2039999999997	-43.8952	47.9122343357101	24.4673413370324	26.2137622920403	36.7160915959669	32.4558118134559
504	135.8338	64.03266	26	3	503	25.15	7.02999999999975	-4.7641999999999	8.49226127954124	28.149684635231	25.8811942018399	33.1533883994202	31.7580210827403
505	135.113	62.44698	26	3	504	25.2	-14.4159999999999	-31.7136000000001	34.8363815709956	25.4939048999863	28.0580622656127	29.7880123610271	31.4975281958675
506	135.6438	61.18855	26	3	505	25.25	10.616	-25.1686000000001	27.3158906492174	20.5209828480937	32.5214088516491	28.9814997409475	31.2819004965707
507	136.074	61.07227	26	3	506	25.3	8.60400000000027	-2.32559999999992	8.91275666446719	25.4985986504365	32.5189791409023	28.4640041087337	31.8060933738262
508	135.6947	59.9841	26	3	507	25.35	-7.58600000000001	-21.7634000000001	23.0476240762471	31.6487831941931	29.8028812727851	28.5514667750342	32.3085696924797
509	137.2176	59.30117	26	3	508	25.4	30.4579999999999	-13.6586	33.3803402912551	36.8931330680673	31.9434626607758	27.6792316630612	32.1814761044607
510	138.5215	62.31017	26	3	509	25.45	26.078	60.18	65.5873042897785	39.5440533818183	31.4062953203652	26.8748487567189	31.9618438139893
511	139.1034	59.6973	26	3	510	25.5	11.6379999999998	-52.2574	53.5376400185888	39.0847796974765	29.5049981405056	28.5704534516057	30.615402699307
512	140.2086	59.78104	26	3	511	25.55	22.1039999999999	1.67479999999998	22.167358233222	38.3883266711151	29.5923070537453	27.7132049343274	30.4339863907115
513	139.1746	59.86695	26	3	512	25.6	-20.6799999999998	1.71820000000011	20.751255654538	31.1638074465374	30.8891712580281	27.2469610776453	29.8511162271027
514	140.5891	60.35061	26	3	513	25.65	28.2900000000001	9.67320000000001	29.898075159448	22.116863212944	29.4772691242825	27.7440003984641	28.2155885364287
515	141.5201	61.49239	26	3	514	25.7	18.6200000000002	22.8355999999999	29.4647081668902	19.6405607256724	25.691635247825	26.7579146359062	26.8362612172708
516	141.1539	61.68795	26	3	515	25.75	-7.32400000000041	3.91120000000001	8.30291885062151	22.6935628185797	24.6194980515623	25.912609227347	26.7590671628761
517	140.6777	61.80038	26	3	516	25.8	-9.52400000000011	2.24859999999993	9.78584579686405	20.56621157745	22.9074307277524	26.9126639098406	26.8690964400975
518	142.1452	60.75665	26	3	517	25.85	29.35	-20.8745999999999	36.0162661190746	20.2194630491126	24.6910408825054	27.7745444999369	26.9537911059832
519	143.0519	60.43201	26	3	518	25.9	18.134	-6.49280000000005	19.2613189537996	27.1221328901807	23.5445381361525	27.4031303725858	27.0748868490812
520	142.0854	61.42619	26	3	519	25.95	-19.3299999999999	19.8836	27.730965525203	26.1743007298325	22.1095339514471	24.4440813450122	27.0263302373599
521	143.9768	60.42335	26	3	520	26	37.8280000000001	-20.0568	42.8162680559622	26.6885189464312	22.3202203141884	23.6751063413182	28.2102567200819
522	143.9909	60.67529	26	3	521	26.05	0.282000000000266	5.03879999999995	5.046684995123	26.5228646948549	24.2330207659359	23.6497919015135	28.4650917890104
523	142.8665	59.10743	26	3	522	26.1	-22.4880000000002	-31.3571999999999	38.5873572020682	23.9996048537817	24.6599177418457	22.9861408582385	27.757766602612
524	143.3947	59.86271	26	3	523	26.15	10.564	15.1056	18.4330476959183	17.5183077381962	25.328991620889	23.2777886734372	27.7635910555843
525	142.9929	60.50278	26	3	524	26.2	-8.03600000000017	12.8014	15.1146663198366	22.2917408020393	23.1965274421995	23.8845100735144	27.6410285255405
526	142.4733	60.47237	26	3	525	26.25	-10.3919999999999	-0.608200000000068	10.4097824780347	22.6313165372602	22.7307146310742	24.5366345848047	27.7198074157079
527	143.701	59.70897	26	3	526	26.3	24.554	-15.2679999999999	28.9138503143389	24.1351185469231	24.3921530752745	25.2741887714613	28.353478091692
528	142.309	58.25309	26	3	527	26.35	-27.8399999999999	-29.1176	40.2852358781725	22.3934500306173	21.2812408339716	25.3561154369322	NA
529	143.564	57.92332	26	3	528	26.4	25.0999999999999	-6.59540000000007	25.9520577442328	27.9431215239522	23.0110392107219	26.4705420351013	NA
530	143.3157	57.72096	26	3	529	26.45	-4.96600000000001	-4.04719999999998	6.40632373830732	26.4925653485097	25.6594861955818	27.1778117180009	NA
531	143.5148	59.61845	26	3	530	26.5	3.98200000000031	37.9498000000001	38.1581399447092	19.9311651306831	26.753048855421	27.850059988558	NA
532	142.5767	59.07718	26	3	531	26.55	-18.7620000000004	-10.8254000000001	21.6610694371265	21.8869598745207	26.3153567769867	29.2169786436935	NA
533	142.9217	59.22135	26	3	532	26.6	6.89999999999998	2.88340000000005	7.47823478903945	28.9255223605463	26.0523131320187	28.2685721275787	NA
534	141.414	60.17979	26	3	533	26.65	-30.154	19.1687999999999	35.7310314634212	25.5629761868898	27.6120924493135	27.7831817127046	NA
535	143.4614	60.54636	26	3	534	26.7	40.9480000000002	7.33140000000006	41.5991361684353	26.1381482054637	31.1590959938024	28.5241424151748	NA
536	142.7861	59.7199	26	3	535	26.75	-13.5059999999999	-16.5291999999999	21.3454090764266	32.1734611333543	32.9694053460419	29.5270056040687	NA
537	143.4323	60.76277	26	3	536	26.8	12.9239999999999	20.8574	24.5369295299962	33.3372250241063	34.0418042121125	29.7942922735435	NA
538	142.2587	59.29057	26	3	537	26.85	-23.4719999999999	-29.444	37.6547994284924	33.3926696270584	35.2559034211858	NA	NA
539	144.0042	60.41716	26	3	538	26.9	34.9099999999999	22.5318	41.5498509171813	40.3758345051939	32.5553242146872	NA	NA
540	145.1319	62.18135	26	3	539	26.95	22.5540000000001	35.2838	41.8763591831955	41.9454602187612	31.3887986347677	NA	NA
541	142.9752	60.37526	26	3	540	27	-43.134	-36.1218000000001	56.2612334671042	38.3383457090173	32.3009623527165	NA	NA
542	144.4741	59.76266	26	3	541	27.05	29.9779999999998	-12.252	32.3850580978326	31.7734234052681	33.2732277701002	NA	NA
543	145.3829	60.13194	26	3	542	27.1	18.1760000000003	7.38560000000007	19.6192268797731	29.3849276424771	NA	NA	NA
544	145.3346	60.56552	26	3	543	27.15	-0.966000000000236	8.67159999999998	8.72523939843487	24.226090200239	NA	NA	NA
545	146.1052	59.28245	26	3	544	27.2	15.412	-25.6614	29.9338803692405	24.6009953214392	NA	NA	NA
546	146.161	60.80478	26	3	545	27.25	1.1160000000001	30.4466000000001	30.467046255914	NA	NA	NA	NA
547	147.783	61.35561	26	3	546	27.3	32.4399999999997	11.0166	34.2595837038336	NA	NA	NA	NA
548	NA	NA	26	3	547	27.35	NA	NA	NA	NA	NA	NA	NA
549	NA	NA	26	3	548	27.4	NA	NA	NA	NA	NA	NA	NA
550	NA	NA	26	3	549	27.45	NA	NA	NA	NA	NA	NA	NA
551	NA	NA	26	3	550	27.5	NA	NA	NA	NA	NA	NA	NA
552	NA	NA	26	3	551	27.55	NA	NA	NA	NA	NA	NA	NA
553	NA	NA	26	3	552	27.6	NA	NA	NA	NA	NA	NA	NA
554	NA	NA	26	3	553	27.65	NA	NA	NA	NA	NA	NA	NA
555	NA	NA	26	3	554	27.7	NA	NA	NA	NA	NA	NA	NA
556	NA	NA	26	3	555	27.75	NA	NA	NA	NA	NA	NA	NA
557	NA	NA	26	3	556	27.8	NA	NA	NA	NA	NA	NA	NA
558	NA	NA	26	3	557	27.85	NA	NA	NA	NA	NA	NA	NA
559	NA	NA	26	3	558	27.9	NA	NA	NA	NA	NA	NA	NA
560	NA	NA	26	3	559	27.95	NA	NA	NA	NA	NA	NA	NA
561	NA	NA	26	3	560	28	NA	NA	NA	NA	NA	NA	NA
562	NA	NA	26	3	561	28.05	NA	NA	NA	NA	NA	NA	NA
563	NA	NA	26	3	562	28.1	NA	NA	NA	NA	NA	NA	NA
564	NA	NA	26	3	563	28.15	NA	NA	NA	NA	NA	NA	NA
565	NA	NA	26	3	564	28.2	NA	NA	NA	NA	NA	NA	NA
566	NA	NA	26	3	565	28.25	NA	NA	NA	NA	NA	NA	NA
567	NA	NA	26	3	566	28.3	NA	NA	NA	NA	NA	NA	NA
568	NA	NA	26	3	567	28.35	NA	NA	NA	NA	NA	NA	NA
569	NA	NA	26	3	568	28.4	NA	NA	NA	NA	NA	NA	NA
570	NA	NA	26	3	569	28.45	NA	NA	NA	NA	NA	NA	NA
571	NA	NA	26	3	570	28.5	NA	NA	NA	NA	NA	NA	NA
572	NA	NA	26	3	571	28.55	NA	NA	NA	NA	NA	NA	NA
573	NA	NA	26	3	572	28.6	NA	NA	NA	NA	NA	NA	NA
574	NA	NA	26	3	573	28.65	NA	NA	NA	NA	NA	NA	NA
575	NA	NA	26	3	574	28.7	NA	NA	NA	NA	NA	NA	NA
576	NA	NA	26	3	575	28.75	NA	NA	NA	NA	NA	NA	NA
577	NA	NA	26	3	576	28.8	NA	NA	NA	NA	NA	NA	NA
578	NA	NA	26	3	577	28.85	NA	NA	NA	NA	NA	NA	NA
579	NA	NA	26	3	578	28.9	NA	NA	NA	NA	NA	NA	NA
580	NA	NA	26	3	579	28.95	NA	NA	NA	NA	NA	NA	NA
581	NA	NA	26	3	580	29	NA	NA	NA	NA	NA	NA	NA
582	NA	NA	26	3	581	29.05	NA	NA	NA	NA	NA	NA	NA
583	NA	NA	26	3	582	29.1	NA	NA	NA	NA	NA	NA	NA
584	NA	NA	26	3	583	29.15	NA	NA	NA	NA	NA	NA	NA
585	NA	NA	26	3	584	29.2	NA	NA	NA	NA	NA	NA	NA
586	NA	NA	26	3	585	29.25	NA	NA	NA	NA	NA	NA	NA
587	NA	NA	26	3	586	29.3	NA	NA	NA	NA	NA	NA	NA
588	NA	NA	26	3	587	29.35	NA	NA	NA	NA	NA	NA	NA
589	NA	NA	26	3	588	29.4	NA	NA	NA	NA	NA	NA	NA
590	NA	NA	26	3	589	29.45	NA	NA	NA	NA	NA	NA	NA
591	NA	NA	26	3	590	29.5	NA	NA	NA	NA	NA	NA	NA
592	NA	NA	26	3	591	29.55	NA	NA	NA	NA	NA	NA	NA
593	NA	NA	26	3	592	29.6	NA	NA	NA	NA	NA	NA	NA
594	NA	NA	26	3	593	29.65	NA	NA	NA	NA	NA	NA	NA
595	NA	NA	26	3	594	29.7	NA	NA	NA	NA	NA	NA	NA
596	NA	NA	26	3	595	29.75	NA	NA	NA	NA	NA	NA	NA
597	NA	NA	26	3	596	29.8	NA	NA	NA	NA	NA	NA	NA
598	NA	NA	26	3	597	29.85	NA	NA	NA	NA	NA	NA	NA
599	NA	NA	26	3	598	29.9	NA	NA	NA	NA	NA	NA	NA
600	NA	NA	26	3	599	29.95	NA	NA	NA	NA	NA	NA	NA
601	NA	NA	26	3	600	30	NA	NA	NA	NA	NA	NA	NA
