# Supplementary material for: An automated feeding system for the African killifish reveals the impact of diet on lifespan and allows scalable assessment of associative learning
Source: eLife. 2022 Nov 10;11:e69008. doi: 10.7554/eLife.69008 (PMC9788828; doi:10.7554/eLife.69008)
Supplement: Figure 6—source data 3. [file elife-69008-fig6-data3.zip › Filtered and Interpolated Trajectories with Kinematics/t15_REC009 DLC_likelihood-euclidean-filtered_splines-interpolated_kinematics_02_resnet50_TrainAllTheThingsJun28shuffle1_1030000.csv]

	x2	y2	fishnum	recording_num	bodyparts_coords	seconds	velocity_x	velocity_y	velocity_xy	velocity_xy_5frame	velocity_xy_10frame	velocity_xy_20frame	velocity_xy_40frame
1	151.2153	314.0779	15	9	0	0	0	0	0	NA	NA	NA	NA
2	152.5755	314.2182	15	9	1	0.05	27.2039999999998	2.80600000000049	27.3483317955592	NA	NA	NA	NA
3	153.4972	315.0437	15	9	2	0.1	18.4339999999997	16.5099999999995	24.7465645292427	21.1712675143503	NA	NA	NA
4	152.7677	314.3678	15	9	3	0.15	-14.59	-13.5180000000003	19.8898070377771	25.302998715675	NA	NA	NA
5	153.1178	312.7108	15	9	4	0.2	7.00199999999995	-33.1399999999996	33.8716342091724	26.2973156486209	24.0338033100615	NA	NA
6	153.9087	313.3752	15	9	5	0.25	15.8180000000004	13.288	20.6586560066238	26.1780058400799	25.9788595765998	NA	NA
7	152.4402	312.7007	15	9	6	0.3	-29.3700000000001	-13.4900000000005	32.3199164602884	28.627244743702	23.7987661558496	NA	NA
8	153.5926	313.0613	15	9	7	0.35	23.048	7.21200000000067	24.1500154865377	26.8963391057727	23.6372871193809	NA	NA
9	152.0433	313.4873	15	9	8	0.4	-30.9860000000003	8.51999999999975	32.1360015558877	26.6547204375245	25.1983676545116	NA	NA
10	153.283	313.7173	15	9	9	0.45	24.794	4.60000000000036	25.2171060195258	21.3002166630784	24.5771410730757	22.1699146057467	NA
11	152.7434	312.9082	15	9	10	0.5	-10.7919999999996	-16.182	19.450562665383	21.0965683986819	24.1983720315942	22.8025303580008	NA
12	152.914	313.1269	15	9	11	0.55	3.41199999999958	4.37399999999911	5.54739758805779	21.7694905653212	24.6007978684642	22.7506355088262	NA
13	153.9828	312.6849	15	9	12	0.6	21.3760000000002	-8.83999999999901	23.1317741645554	22.2579430403787	23.0232602294805	22.8008241521564	NA
14	155.4065	313.745	15	9	13	0.65	28.4739999999999	21.2019999999995	35.5006123890839	21.742023625664	22.2347054755285	23.1392513258482	NA
15	154.7056	312.5528	15	9	14	0.7	-14.0179999999998	-23.8440000000003	27.6593683948135	27.90137907385	20.306025901432	22.7452350966179	NA
16	154.5659	313.3847	15	9	15	0.75	-2.7940000000001	16.6380000000004	16.8709655918093	24.949952060279	19.6262011394019	22.7280079869274	NA
17	152.9414	312.5703	15	9	16	0.8	-32.4900000000002	-16.2880000000007	36.3441748289879	22.6999203857359	21.7025048618027	21.794136969209	NA
18	152.9068	312.153	15	9	17	0.85	-0.691999999999666	-8.34599999999909	8.37463909670049	18.3541087624853	21.964361184932	20.8592428712493	NA
19	153.9361	312.7939	15	9	18	0.9	20.5860000000001	12.8179999999998	24.2504540163684	17.5103786531398	21.0801349971849	20.2580430569791	NA
20	153.8218	312.5203	15	9	19	0.95	-2.28600000000029	-5.47199999999975	5.93031027856035	15.5036306497554	20.9133291201601	19.5693470432647	21.4346765719507
21	154.2893	312.9465	15	9	20	1	9.35000000000002	8.52399999999989	12.6523150450816	18.978770309585	21.2576439422606	19.7781155958454	21.9745896436576
22	153.0172	312.6113	15	9	21	1.05	-25.4419999999999	-6.70399999999972	26.3104348120663	19.4603496086339	18.9874760699537	21.7153950092201	21.9243110390264
23	154.2347	312.1925	15	9	22	1.1	24.35	-8.37600000000066	25.7503373958481	23.4725494778348	18.6952255130181	21.3082033119284	21.5571865846963
24	154.217	313.5253	15	9	23	1.15	-0.353999999999814	26.6560000000004	26.6583505116131	25.0049092313815	18.2813806384297	20.4622281536821	21.9210037250217
25	153.485	312.4515	15	9	24	1.2	-14.64	-21.4760000000001	25.991309624565	22.471321490152	18.8326681850974	21.2202833255909	21.747973333533
26	154.4469	312.1253	15	9	25	1.25	19.2379999999997	-6.52400000000057	20.3141138128149	18.4116807164513	19.930030052289	22.1569256200683	21.9352297943006
27	154.0716	312.6949	15	9	26	1.3	-7.5060000000002	11.3920000000007	13.6424961059192	17.1024116682255	21.7282851566375	21.0380863009163	21.8956154653874
28	153.9884	312.9545	15	9	27	1.35	-1.66399999999953	5.19199999999955	5.45213352734448	14.1927868923599	20.6520454389249	21.0440921122382	22.1276961451867
29	154.5726	312.136	15	9	28	1.4	11.6839999999996	-16.3699999999994	20.1120052704839	14.8551508731966	19.8443213101792	20.4420695424599	21.8168031874569
30	154.4461	312.694	15	9	29	1.45	-2.52999999999986	11.1599999999999	11.443185745237	20.9852488231229	21.5272375310218	20.6994385381547	21.8930176758905
31	153.5092	313.4135	15	9	30	1.5	-18.7380000000002	14.3899999999996	23.6259337169983	22.8924101613985	23.056207297876	21.1466489293144	21.6639982787829
32	155.181	311.961	15	9	31	1.55	33.4360000000004	-29.0499999999997	44.2929858555506	22.5862309521329	23.0886965318789	21.0979865692266	21.7244067907567
33	155.8778	312.2368	15	9	32	1.6	13.9359999999999	5.51600000000008	14.9879402187225	28.8616881696838	23.3929587114583	20.3135490172361	21.3254414638526
34	155.0091	311.9074	15	9	33	1.65	-17.3740000000004	-6.58800000000042	18.5811092241561	31.2572637225555	22.6027584464902	20.7027561241952	20.485146753444
35	152.878	312.1133	15	9	34	1.7	-42.6220000000001	4.11799999999971	42.8204718329913	25.1921442406349	22.566208891212	20.7507115704482	19.9806523828698
36	154.5322	312.7711	15	9	35	1.75	33.0840000000001	13.1560000000002	35.603811481357	23.8935072615181	22.3632678063398	21.1424516016738	19.7037125017982
37	153.8795	312.5227	15	9	36	1.8	-13.0539999999996	-4.96800000000007	13.9673884459476	22.6192859408475	20.4676879818157	21.9970939615659	19.5788119606545
38	153.6511	312.1646	15	9	37	1.85	-4.56799999999987	-7.16199999999958	8.49475532313867	16.2707296127403	19.9750525955473	23.3961494191241	20.4264276528983
39	153.2707	312.6421	15	9	38	1.9	-7.60800000000017	9.55000000000041	12.2100026208028	13.4692718901241	21.5611909382111	23.3755633179346	19.8860058422809
40	153.233	312.0895	15	9	39	1.95	-0.754000000000019	-11.0520000000008	11.0776901924552	15.7432317229965	19.9741856098746	24.2166883085164	20.6068370249543
41	154.1279	311.4852	15	9	40	2	17.8980000000001	-12.0859999999993	21.5965228682765	16.0565979295764	19.2286959054716	23.5498809617203	20.4149824031037
42	153.1917	310.6317	15	9	41	2.05	-18.7240000000003	-17.0699999999999	25.3371876103092	20.5030959355748	20.9054913912529	21.7334185722934	20.1734758571039
43	153.4821	310.2209	15	9	42	2.1	5.80800000000011	-8.21600000000103	10.0615863560384	23.6776416070089	23.3993401267898	21.3426796157768	20.1092760214882
44	154.5034	311.6075	15	9	43	2.15	20.4259999999999	27.7320000000009	34.4424926507947	24.9881199208191	24.148368189379	20.508065353206	19.7900498788533
45	153.1795	311.3563	15	9	44	2.2	-26.4780000000002	-5.0240000000008	26.9504185496259	26.0677510595094	25.8671677258208	18.7410214401488	19.895635394456
46	153.8156	310.1008	15	9	45	2.25	12.722	-25.1099999999997	28.1489144373275	30.7420823240033	24.7364941171007	17.250499383528	20.2926203909614
47	155.3342	309.8652	15	9	46	2.3	30.3720000000004	-4.71199999999953	30.7353433037606	27.7936404431832	22.9991491627711	18.1195376203928	20.2276463482637
48	154.4172	311.2629	15	9	47	2.35	-18.34	27.9539999999997	33.4332426785077	28.0566938446326	22.7103066360063	19.8087631935584	20.4302575273259
49	154.8021	310.3562	15	9	48	2.4	7.69799999999975	-18.134	19.7002832466946	24.4848683133823	19.4549397682009	19.3299421421019	20.673431961149
50	154.04	309.166	15	9	49	2.45	-15.2420000000001	-23.8040000000001	28.2656855568728	19.9305472660329	17.5078572704229	20.5142355117539	21.2974455284036
51	154.5182	308.9762	15	9	50	2.5	9.56400000000031	-3.79599999999982	10.2897867810759	14.6785309480094	15.2723028615844	19.683315876893	20.9402310412066
52	154.7823	308.6782	15	9	51	2.55	5.2819999999997	-5.96000000000004	7.96373806701333	11.1162390932186	15.3335838495326	19.2489651449812	20.5746875384175
53	154.4441	308.5588	15	9	52	2.6	-6.76400000000001	-2.38799999999969	7.17316108839044	6.95902069621322	16.2181862603271	19.9050030257403	20.8247967173612
54	154.5274	308.6033	15	9	53	2.65	1.66600000000017	0.889999999999418	1.88882397274058	6.05973740978646	14.5115160948248	18.8773436335115	21.6386009330842
55	154.6526	308.2509	15	9	54	2.7	2.50400000000013	-7.04799999999977	7.47959357184583	10.7366204330323	15.161303297687	19.0405592184638	21.5510159211554
56	154.363	308.2446	15	9	55	2.75	-5.79200000000014	-0.126000000000204	5.79337034894212	17.7578415726447	14.6301376366852	19.442789180249	21.576270023699
57	154.7936	309.7517	15	9	56	2.8	8.61199999999997	30.1420000000007	31.3481531832426	17.9067930964311	15.4987811271913	18.4581987349614	21.8006046343695
58	152.9646	308.6917	15	9	57	2.85	-36.5800000000002	-21.2	42.2792667864524	23.3635858991607	17.0996994154744	17.4643656355278	22.8798351407778
59	152.9223	308.8164	15	9	58	2.9	-0.845999999999663	2.49399999999923	2.63358159167237	23.200537863584	18.299747498822	17.9713006043634	23.3936074594566
60	154.3438	307.8161	15	9	59	2.95	28.4299999999996	-20.0059999999996	34.7635575854941	20.2609418213503	20.5732611665046	18.3782027482909	23.9125990995134
61	154.4917	308.0163	15	9	60	3	2.95800000000042	4.00399999999991	4.97813017105838	16.441557258304	23.6132754989136	18.3305811206929	25.3768864824767
62	154.2208	308.8035	15	9	61	3.05	-5.41800000000023	15.7439999999997	16.6501729720743	18.6927019012129	21.5828136203902	19.4159565045415	26.8634973165958
63	154.396	307.6577	15	9	62	3.1	3.50399999999979	-22.9160000000002	23.182343971221	17.7829364338485	18.7105450107284	20.3069138189456	28.0277763574065
64	155.0889	307.6111	15	9	63	3.15	13.8580000000002	-0.931999999999107	13.889304806217	24.0260131342433	21.431085113902	22.7691365129624	27.2605140116275
65	156.4505	308.2656	15	9	64	3.2	27.2320000000002	13.0899999999997	30.2147302486718	22.9046854194301	21.5951021988948	24.361010402162	27.011531917927
66	154.9497	309.2768	15	9	65	3.25	-30.016	20.2239999999995	36.1935136730323	20.9795327631529	22.0310246047007	25.90204066387	26.8682551850918
67	155.1494	308.762	15	9	66	3.3	3.99400000000014	-10.2959999999996	11.0435343980083	24.169468326591	23.3331318818918	25.4816716483463	26.6793361074504
68	155.1086	309.4386	15	9	67	3.35	-0.816000000000372	13.5320000000002	13.5565806898349	25.4072679639412	23.5141282224168	25.9509070879972	25.9821690619168
69	154.0597	308.3776	15	9	68	3.4	-20.9780000000001	-21.2200000000007	29.8389826234078	20.0360360751581	27.2385255271028	27.4572727768114	26.0435477532944
70	155.8791	308.4311	15	9	69	3.45	36.388	1.07000000000085	36.4037284354227	23.7615783443535	28.1487596378194	27.310962687273	26.1376359671873
71	155.5746	308.0772	15	9	70	3.5	-6.0899999999998	-7.0780000000002	9.33735422911654	26.0487236816807	28.1908058288264	31.0704570880604	26.5949851686296
72	155.8237	306.6147	15	9	71	3.55	4.98199999999997	-29.2499999999995	29.6712457439854	30.3075827276146	29.3805296763025	34.4780294882103	26.9665513210994
73	155.8788	305.3663	15	9	72	3.6	1.1020000000002	-24.9680000000001	24.9923073764709	30.8902513116975	33.191269165266	36.1505496890727	27.2253351794622
74	157.4523	303.3512	15	9	73	3.65	31.4699999999999	-40.3020000000004	51.1332778530775	36.3455755824947	33.4834604397207	35.6436843897436	27.4955909581701
75	159.3359	302.7885	15	9	74	3.7	37.672	-11.2540000000001	39.3170713558373	34.9994810082515	33.0268231756511	34.9825046173903	27.5188032953545
76	159.635	300.9824	15	9	75	3.75	5.98199999999963	-36.1220000000003	36.6139755831024	40.3338146488512	40.10988957142	34.2937211899346	27.4957218821479
77	160.2781	300.0326	15	9	76	3.8	12.8620000000001	-18.9959999999996	22.9407728727693	36.6593381518268	45.6229270945288	34.9004734799395	26.7902460163261
78	161.520487733599	297.767784632008	15	9	77	3.85	24.8477546719801	-45.2963073598403	51.6639755794696	35.1633950396047	48.7869711557287	34.4999724883059	25.8437030858324
79	162.9658	296.9969	15	9	78	3.9	28.9062453280201	-15.4176926401601	32.7608953679555	43.8742035603454	44.0488432523844	34.1157949022255	25.9448709169488
80	163.9249	298.2674	15	9	79	3.95	19.1820000000001	25.4100000000005	31.8373557947269	56.2463731808061	41.8162495969613	33.8970691860836	25.2965816144898
81	163.9222	294.259	15	9	80	4	-0.0540000000000873	-80.1679999999999	80.1680181868055	57.2401276626061	40.3966365510429	34.8593892165663	25.4386628128188
82	165.8613	298.0297	15	9	81	4.05	38.7819999999999	75.4139999999995	84.8016209750729	51.4383483529419	40.4204172835765	34.5171461376573	25.3252763350988
83	166.868660286653	300.67609294412	15	9	82	4.1	20.1472057330602	52.9278588824002	56.6327479884697	48.4691041543178	35.8086758113459	34.1437565399789	25.0751152485748
84	166.986201688458	300.529881601475	15	9	83	4.15	2.35082803609998	-2.92422685290035	3.7519988196343	36.9190695417404	34.7481293647302	32.2220454033778	25.0739454687008
85	167.5153	299.8652	15	9	84	4.2	10.5819662308397	-13.2936320294993	16.9911348016065	24.594461386347	34.7673151965161	30.6765961885471	24.6715771637543
86	168.6342	299.932	15	9	85	4.25	22.3779999999999	1.33600000000001	22.4178451239185	14.3772239600857	29.6088888617127	29.0894031004257	24.1172719164353
87	167.8449	299.0834	15	9	86	4.3	-15.7859999999999	-16.9720000000007	23.1785801981058	18.0579103765186	23.4113651807859	28.0988203843058	24.1804269245358
88	167.770489266251	298.816241084636	15	9	87	4.35	-1.4882146749801	-5.34317830728014	5.54656085716322	21.0655262387144	19.500541924229	25.7364990836675	24.1616596327592
89	168.766781003018	299.300555622267	15	9	88	4.4	19.9258347353401	9.68629075262015	22.1554309017988	22.2987081816849	20.3952475543713	24.4324690570862	23.7107380484717
90	170.1687	300.0747	15	9	89	4.45	28.0383799396401	15.4828875546605	32.0292141125859	22.2282689752248	19.5369427801329	23.2822005417066	23.0679329654686
91	171.425169840856	300.755773520794	15	9	90	4.5	25.12939681712	13.6214704158795	28.5837548387709	24.6238598883724	17.7821696498086	19.8068685375772	23.0774751261401
92	172.441109285087	301.275847151031	15	9	91	4.55	20.3187888846202	10.4014726047399	22.8263841658051	22.732584732224	15.777223485035	16.1725231819873	22.5679325242845
93	173.235435886159	301.645734772949	15	9	92	4.6	15.8865320214397	7.39775243836107	17.5245154229013	18.0083593215513	15.6643223559892	13.9996808080768	22.1899904431606
94	173.827067197533	301.876250268786	15	9	93	4.65	11.8326262274803	4.61030991673965	12.699055121057	13.2656311179322	14.1168087494422	14.504206547658	21.2042003201846
95	174.234920772673	301.97820752078	15	9	94	4.7	8.15707150279991	2.03914503988017	8.40808705922211	9.32617799484527	11.797085886897	14.3606497101183	20.5874441993339
96	174.477914165044	301.962420411169	15	9	95	4.75	4.85986784742011	-0.315742192220796	4.87011382067566	6.7047848236059	10.0048482134417	13.9408226429361	20.1278870671471
97	174.574964928107	301.839702822191	15	9	96	4.8	1.94101526125962	-2.45435177955983	3.12911855037026	5.5010327666604	8.93368118318866	13.4603803691322	20.0849917743206
98	174.544990615327	301.620868636084	15	9	97	4.85	-0.599486255599686	-4.37668372213921	4.41754956670451	5.58581245224275	8.49881969192459	13.8233467772124	19.3731788974848
99	174.406908780166	301.316731735085	15	9	98	4.9	-2.76163670322035	-6.08273801998052	6.68029483632948	6.74406530895126	8.6131655409446	13.3056811947179	19.1554556555734
100	174.179636976088	300.938106001433	15	9	99	4.95	-4.54543608155973	-7.57251467303945	8.83198548713384	8.54118437153205	9.18435664010366	12.2387967448537	18.9538094755945
101	173.882092756558	300.495805317365	15	9	100	5	-5.95088439060021	-8.84601368136032	10.6613781042182	10.2928545602433	10.0994756360635	11.2955610357138	17.5079495432583
102	173.533193675037	300.00064356512	15	9	101	5.05	-6.97798163041966	-9.90323504489993	12.1147138632742	11.7252983152288	11.1435372532293	10.6187189109117	15.8812124323676
103	173.151857284989	299.463434626935	15	9	102	5.1	-7.62672780096011	-10.7441787637003	13.1759005102607	12.7829008279646	11.9823711984356	10.2362243463424	14.8646779526555
104	172.757001139878	298.894992385047	15	9	103	5.15	-7.89712290221985	-11.3688448377604	13.8425136112571	13.4548859631758	12.4945536399936	10.1863552369914	15.0479510250814
105	172.367542793167	298.306130721696	15	9	104	5.2	-7.78916693422048	-11.7772332670199	14.1199980508127	13.7458901349265	12.6805076028103	10.4982922101208	14.7554913739884
106	172.002399798319	297.707663519119	15	9	105	5.25	-7.30285989695972	-11.9693440515391	14.0213037802744	13.671887836628	12.5862738579858	11.1663710338684	14.2905870655893
107	171.680489708798	297.110404659553	15	9	106	5.3	-6.43820179041995	-11.9451771913202	13.5697347220277	13.2638089647584	12.3037566386348	12.0711631643354	14.001746527099
108	171.420730078068	296.525168025237	15	9	107	5.35	-5.19519261460005	-11.7047326863201	12.8058890187681	12.5781143776561	11.9736290007601	13.0098587113021	14.3938291711541
109	171.24203845959	295.962767498409	15	9	108	5.4	-3.57383236956025	-11.2480105365603	11.8021192519093	11.7176617527959	11.7595449330381	13.8784422540605	14.6426562134398
110	171.16333240683	295.434016961306	15	9	109	5.45	-1.57412105519995	-10.5750107420602	10.691525115301	10.8616231423431	11.8122277801378	14.6254184094824	14.9470543743717
111	171.20352947325	294.949730296166	15	9	110	5.5	0.803941328400128	-9.68573330279924	9.71904065597341	10.2753701648923	12.2332664316733	15.2090305489395	15.0960605743265
112	171.381547212314	294.520721385228	15	9	111	5.55	3.56035478127978	-8.58017821876047	9.28954166976355	10.2552809013178	12.9987890754415	15.5899016827479	15.4578889379322
113	171.716303177484	294.157804110729	15	9	112	5.6	6.69511930340036	-7.25834548998023	9.87462413151409	11.0463411826196	14.0373462241686	15.7296750972341	15.1807270815178
114	172.226714922225	293.871792354907	15	9	113	5.65	10.2082348948198	-5.72023511644034	11.701672934037	12.7488711105508	15.2623308681274	15.5916955025049	15.311145684798
115	172.9317	293.6735	15	9	114	5.7	14.0997015555001	-3.96584709813965	14.64682652181	15.13595500854	16.5703292161545	15.1503330378585	15.4013411156648
116	173.837345708721	293.569614592629	15	9	115	5.75	18.1129141744196	-2.07770814741934	18.2316902956293	17.7993222834449	17.8317872398931	14.6403514882425	15.5726811366206
117	174.898418324094	293.550318336945	15	9	116	5.8	21.2214523074601	-0.385925113680514	21.2249611597094	20.269380834937	18.876046726861	14.5431126850659	15.7418968924303
118	176.056853866275	293.601667101484	15	9	117	5.85	23.1687108436199	1.02697529078	23.1914605060385	22.0943172496895	19.4857211937081	14.9643115650957	15.8373927530804
119	177.254588355419	293.70971675478	15	9	118	5.9	23.9546897828802	2.16099306592014	24.0519656914977	22.9147033692355	19.4238460719718	15.9796312321618	15.8389589021406
120	178.433557811681	293.860523165369	15	9	119	5.95	23.5793891252399	3.01612821177969	23.7715085955725	22.616138445182	18.4884382955793	17.6553120038898	15.7535362412806
121	179.535698255217	294.040142201785	15	9	120	6	22.04280887072	3.59238072831999	22.3336208933594	21.1721201039714	17.0474365448117	18.8965601129392	15.5933801834141
122	180.502945706183	294.234629732562	15	9	121	6.05	19.34494901932	3.88975061553992	19.732136539442	18.5783113090065	16.0874362946902	20.2970589649526	15.3721577338548
123	181.277236184733	294.430041626237	15	9	122	6.1	15.485809571	3.90823787350087	15.9713687999852	14.882559341469	15.8912769060229	20.1252298166933	15.1040740368546
124	181.800505711023	294.612433751344	15	9	123	6.15	10.4653905257999	3.64784250213916	11.0829217166736	11.1801697203879	16.6969315961961	20.4359361326047	14.803653755492
125	182.014690305208	294.767861976416	15	9	124	6.2	4.28369188370027	3.10856450144001	5.29274875788494	9.55873414419837	18.740294791625	20.3043900212089	14.4856851591474
126	181.861725987444	294.882382169991	15	9	125	6.25	-3.05928635528005	2.29040387150008	3.82167278795362	10.6104337080745	19.9613329859852	19.9789912393727	14.1648829516478
127	181.283548777886	294.942050200602	15	9	126	6.3	-11.5635441911598	1.19336061222043	11.6249586584945	14.8155518833858	21.7180712030442	19.4126306205251	13.8547772562388
128	180.222094696689	294.932921936783	15	9	127	6.35	-21.2290816239403	-0.182565276380728	21.2298666193657	22.5980302417809	20.7647384396784	18.6649267948588	13.5665860486339
129	178.619299764009	294.841053247071	15	9	128	6.4	-32.0558986535997	-1.83737379423974	32.1085125932301	28.7424962515825	21.4480261932377	17.7994755502207	13.3089779452222
130	176.4171	294.6525	15	9	129	6.45	-44.0439952801802	-3.77106494142026	44.2051405498608	33.87740826189	22.1203417468385	16.8816540730788	13.0874771470454
131	174.6899	294.6518	15	9	130	6.5	-34.5440000000002	-0.0139999999998963	34.5440028369617	30.9190431712824	22.9105459339337	15.9777298178887	12.9020507254606
132	176.3559	295.49	15	9	131	6.55	33.3199999999999	16.7640000000006	37.2995187100318	28.0805005030896	22.7378249463601	15.1544137849617	12.7430190213606
133	176.677761917955	295.48491660363	15	9	132	6.6	6.43723835910009	-0.101667927400513	6.43804116632781	21.6426532518961	21.4385766836947	14.4784729764752	12.5891697341169
134	176.0573	294.8388	15	9	133	6.65	-12.4092383591	-12.9223320725998	17.9157992522661	17.0785956162848	18.9020195042453	14.0156120084791	12.4137049972437
135	176.214	294.2588	15	9	134	6.7	3.13400000000001	-11.5999999999997	12.0159042938929	11.5982416308301	15.0230133545326	13.8210372804362	12.1919310729578
136	176.559301867297	293.785111986694	15	9	135	6.75	6.90603734593992	-9.47376026612005	11.7237146589053	11.958110196107	11.9941266497923	13.6894144150531	11.9068843217817
137	176.852005923082	293.386065732303	15	9	136	6.8	5.85408111570018	-7.9809250878202	9.8977487827584	9.72353850540097	8.59075636687927	13.1664418274117	11.5711404365655
138	177.097411641337	293.055290474679	15	9	137	6.85	4.9081143651	-6.61550515247995	8.23738399271212	8.40337345716909	8.19220751327186	12.168860532172	11.208115659741
139	177.300818496045	292.786415451674	15	9	138	6.9	4.06813709415985	-5.37750046010046	6.74294079873612	6.90965768329979	6.58319782372042	10.6383246582827	10.8432790867812
140	177.467525961192	292.57306990114	15	9	139	6.95	3.33414930293998	-4.26691101067945	5.41507905273346	5.58327110292842	5.521732814034	8.51964229020095	10.5031157811215
141	177.602833510759	292.408883060927	15	9	140	7	2.70615099134034	-3.28373680426012	4.25513578955886	4.42630483043675	4.46828289617263	6.90754133798193	10.2147193025917
142	177.712040618732	292.287484168889	15	9	141	7.05	2.18414215945984	-2.42797784075947	3.26581588090157	3.44285714203988	3.59505870846332	5.18897907776863	10.0055853227899
143	177.800446759092	292.202502462875	15	9	142	7.1	1.76812280720014	-1.69963412028096	2.45255263025374	2.64009217089891	2.89914438064929	5.05310965154046	9.90340131764415
144	177.873351405825	292.147567180739	15	9	143	7.15	1.45809293465959	-1.09870564272001	1.82570235675178	2.02690810904548	2.37462981232011	4.39147386188276	9.93541783398244
145	177.936054032913	292.116307560332	15	9	144	7.2	1.2540525417603	-0.625192408139128	1.4012541970286	1.60684631399822	2.01627122586932	4.07947212470669	10.1236445149145
146	177.993854114341	292.102352839506	15	9	145	7.25	1.15600162855969	-0.279094416520138	1.18921548029168	1.37198393086183	1.82095602617157	3.83477740419079	10.3600319629237
147	178.052051124091	292.099332256112	15	9	146	7.3	1.16394019500035	-0.0604116678800892	1.1655069056653	1.30640248260034	1.787201788658	3.72965025260586	10.413159062032
148	178.115944536147	292.100875048002	15	9	147	7.35	1.27786824111979	0.0308558378003454	1.27824071457177	1.39245028083973	1.91401178980906	3.75130452462315	10.238970780398
149	178.190833824494	292.100610453027	15	9	148	7.4	1.49778576694018	-0.00529189950043474	1.49779511544434	1.61500394329765	2.19974990004509	3.88708262334165	9.80717767520145
150	178.282018463114	292.09216770904	15	9	149	7.45	1.82369277240014	-0.168854879740366	1.83149318822556	1.96755726331777	2.63721143537938	4.12457748916415	9.08945134836679
151	178.394797925991	292.069176053892	15	9	150	7.5	2.25558925754001	-0.459833102959237	2.30198379258131	2.45603964875629	3.20127191220895	4.45170878729456	8.63239750662368
152	178.534471687108	292.025264725435	15	9	151	7.55	2.79347522233991	-0.878226569139997	2.92827350576588	3.09309731748985	3.86424179674839	4.85675686061801	8.12875022914525
153	178.70633922045	291.95406296152	15	9	152	7.6	3.43735066683962	-1.42403527830083	3.72065264176436	3.88197258991902	4.60346466859701	5.32832965881316	8.42250195334149
154	178.9157	291.8492	15	9	153	7.65	4.18721559099993	-2.09725923039969	4.68308345911212	4.78753988112024	5.3995354343632	5.85522365948582	8.45907277753453
155	179.166796900964	291.706539497465	15	9	154	7.7	5.02193801928001	-2.85321005070045	5.77586955037146	5.76092633017902	6.23288375245898	6.42625174939274	8.67705176385311
156	179.459646403437	291.530882785463	15	9	155	7.75	5.85699004946036	-3.51313424003934	6.8298202485874	6.75088968843773	7.08246154841755	7.03064951079434	8.94055963821124
157	179.793208388738	291.329265614281	15	9	156	7.8	6.67123970602006	-4.03234342364044	7.79520575105975	7.70597355123654	7.92631193257802	7.65987629665231	9.29364342356411
158	180.166442738186	291.108723734208	15	9	157	7.85	7.46468698895967	-4.41083760145943	8.67046943305795	8.58379491499894	8.74264752781725	8.30908102862396	9.74218095793686
159	180.578309333097	290.87629289553	15	9	158	7.9	8.23733189822008	-4.64861677355998	9.45850277310617	9.37738321571485	9.51069741892655	8.9760306921202	10.2917703047212
160	181.027768054791	290.639008848535	15	9	159	7.95	8.98917443388029	-4.74568093990001	10.1649763691834	10.091697534977	10.2152920634061	9.65926040653263	10.9472566145121
161	181.513778784587	290.403907343511	15	9	160	8	9.72021459591986	-4.70203010048067	10.797761752167	10.7344053671968	10.8600271093797	10.3572536752654	11.7134280882471
162	182.035301403801	290.178024130744	15	9	161	8.05	10.4304523842796	-4.51766425533947	11.3667773473706	11.3154212866165	11.4555107965562	11.0685213805219	12.5954280801236
163	182.591295793752	289.968394960522	15	9	162	8.1	11.1198877990205	-4.19258340444003	11.8840085941567	11.8467892118133	12.0146973886509	11.7918942551425	13.598924613526
164	183.180721835759	289.782055583132	15	9	163	8.15	11.7885208401395	-3.72678754780054	12.3635823702051	12.3426710030446	12.5525259498772	12.5266716931863	14.7300776992453
165	183.802539411139	289.626041748863	15	9	164	8.2	12.4363515076004	-3.12027668538008	12.8218159951671	12.8193240581354	13.0856370606063	13.2746314029995	15.9953931739678
166	184.455708401211	289.507389208	15	9	165	8.25	13.0633798014401	-2.37305081725935	13.2771707083237	13.294989410105	13.6320458021133	14.0463418722317	17.4018108943876
167	185.139188687294	289.433133710832	15	9	166	8.3	13.6696057216597	-1.48510994335993	13.7500426228247	13.7896306131378	14.2107308284657	14.8576365945224	18.9574681889687
168	185.851940150705	289.410311007646	15	9	167	8.35	14.2550292682199	-0.456454063720457	14.2623353540047	14.3244849093993	14.8411409824678	15.7330573912506	20.6722982150309
169	186.592922672762	289.44595684873	15	9	168	8.4	14.8196504411402	0.712916821680665	14.8367883853691	14.921420601182	15.542645967446	16.6964579861007	22.5511859969955
170	187.361096134785	289.54710698437	15	9	169	8.45	15.3634692404597	2.0230027127991	15.4960874764743	15.602137598796	16.3339707425929	17.7699357398601	24.5738720267902
171	188.15542041809	289.720797164855	15	9	170	8.5	15.8864856661	3.47380360970078	16.2618491672372	16.3872925548305	17.2326566350837	18.9751473891996	26.7126182009588
172	188.974855403997	289.974063140471	15	9	171	8.55	16.3886997181402	5.06531951231977	17.1536276108949	17.2956613217542	18.2597623924885	20.3340992996293	28.9387118262143
173	189.818360973823	290.313940661506	15	9	172	8.6	16.8701113965199	6.79755042070042	18.188110134177	18.3434565757866	19.4514173938502	21.8695195682387	31.2228594961416
174	190.684897008886	290.747465478248	15	9	173	8.65	17.3307207012601	8.6704963348393	19.3786322199878	19.5438926689853	20.8403900223243	23.6049317390048	33.5354508255226
175	191.573423390506	291.281673340983	15	9	174	8.7	17.7705276324002	10.6841572547	20.735063746636	20.9173871861809	22.4542344191139	25.5645345985429	35.8159308450454
176	192.4829	291.9236	15	9	175	8.75	18.1895321898799	12.8385331803406	22.2640296332309	22.51554223287	24.3182489762859	27.7729722779809	37.8806754310449
177	193.417332358797	292.678165638963	15	9	176	8.8	18.6886471759402	15.0913127792592	24.0211001968729	24.3851187228943	26.4574677707928	30.2550600812851	39.5159705701806
178	194.400908548772	293.541828175051	15	9	177	8.85	19.6715237994999	17.2732507217609	26.1788853676222	26.5650122624412	28.8978981540097	33.0355154014379	40.5115553381992
179	195.46286229191	294.508929958818	15	9	178	8.9	21.2390748627598	19.3420356753393	28.7265146701094	29.0926052835865	31.6672175105635	36.1263413018709	40.6964508978485
180	196.632427310195	295.573813340821	15	9	179	8.95	23.3913003657	21.2976676400604	31.6345314443706	31.9975483554047	34.7950984544929	39.4884836470478	40.8085084447555
181	197.938837325613	296.730820671615	15	9	180	9	26.1282003083602	23.1401466158798	34.9019947389573	35.2802540751495	38.3132879208782	43.0679827266523	41.1895064509834
182	199.411326060148	297.974294301755	15	9	181	9.05	29.4497746907001	24.8694726027998	38.5458155559642	38.9493162982326	42.2503577700817	46.8089022719068	41.5443779393065
183	201.079127235787	299.298576581799	15	9	182	9.1	33.35602351278	26.4856456008806	42.5924139663459	43.0251846465446	46.6196134090256	50.6538247371407	41.3489001260184
184	202.971474574513	300.6980098623	15	9	183	9.15	37.8469467745197	27.98866561002	47.0718257855253	47.5339705581699	51.4122925814175	54.544229957859	41.7799481654569
185	205.117601798312	302.166936493815	15	9	184	9.2	42.92254447598	29.3785326302998	52.0138731859306	52.5031671847587	56.5227328749817	58.3572302870913	42.3422517560625
186	207.54674262917	303.6996988269	15	9	185	9.25	48.5828166171603	30.6552466616995	57.4459242970837	57.9589727429018	61.8177164770186	61.7150089898582	43.0250336615461
187	210.288130789071	305.29063921211	15	9	186	9.3	54.8277631980199	31.8188077042009	63.3917986889082	63.8752688646023	67.1603367730207	64.1743045458389	44.023978303312
188	213.371	306.9341	15	9	187	9.35	61.6573842185801	32.8692157577996	69.8714417570611	70.0202811034187	72.4097513202716	65.2900532851478	44.9845881594753
189	216.811224697978	308.623531111429	15	9	188	9.4	68.8044939595596	33.7886222285795	76.653306394028	76.1014623958673	77.4212424051544	64.6964438095963	44.9842723084286
190	220.571242175167	310.348812748462	15	9	189	9.45	75.2003495437799	34.505632740661	82.7389343800127	81.8175063612827	81.9193621196897	63.8470811496509	46.0091948610862
191	224.600130437766	312.098932683468	15	9	190	9.5	80.5777652519805	35.0023987001191	87.8518307593267	86.8605298976415	85.1167300588381	63.4038655127672	50.5792386592647
192	228.846967491973	313.862878688814	15	9	191	9.55	84.9367410841398	35.2789201069209	91.9720185159851	90.9672159457065	86.098251321596	62.7546565789837	58.0015044888716
193	233.260831343985	315.629638536869	15	9	192	9.6	88.2772770402397	35.3351969610992	95.086559438855	93.8184431359607	83.9604931612699	60.828280683798	66.0840093946965
194	237.7908	317.3882	15	9	193	9.65	90.5993731203	35.17122926262	97.1867366343532	94.1319977218089	77.980595037775	59.954964591909	73.0921415331239
195	242.323609501761	319.112655621978	15	9	194	9.7	90.6561900352204	34.4891124395599	96.9950703312834	90.3789962819094	71.17142942432	59.119968913582	78.6490489124505
196	246.496628033182	320.717517032184	15	9	195	9.75	83.4603706284196	32.0972282041203	89.4196036885678	81.0604564248984	64.9900145485158	58.2770950451112	82.2024213701333
197	249.884881813723	322.102400631401	15	9	196	9.8	67.7650756108204	27.6976719843401	73.2070113164874	64.9939741298436	58.3489763849467	57.7928965253389	83.5049222051213
198	252.063397062842	323.166922820412	15	9	197	9.85	43.5703049823798	21.2904437802206	48.4938601538001	48.5244157126794	49.2468100473243	56.9336609175126	84.0273304769194
199	252.6072	323.8107	15	9	198	9.9	10.8760587431601	12.8755435917594	16.8543251590791	35.8480313752227	42.4886867786636	53.8422033149864	84.912706972016
200	251.9001	323.62	15	9	199	9.95	-14.1419999999999	-3.81399999999985	14.6472782454624	26.318956487984	36.3205757074744	52.5299060751247	85.7310452153927
201	252.4812	322.455	15	9	200	10	11.6219999999998	-23.3000000000004	26.0376820012845	17.4331636697503	31.4374600313843	58.0904945918772	87.4520705458478
202	253.3598	323.3832	15	9	201	10.05	17.5720000000001	18.5640000000001	25.561636880294	19.9833994274836	29.4875417290818	69.1941067058365	91.5330084467234
203	253.4016	323.1843	15	9	202	10.1	0.835999999999899	-3.97799999999961	4.06489606263146	24.1167357022694	29.9068286737553	81.5141940522522	96.2304802076038
204	254.4911	324.1864	15	9	203	10.15	21.7899999999997	20.0419999999997	29.6055039477455	27.0268886875459	29.7038115921977	91.6400531083888	99.3526346571747
205	256.2505	324.0374	15	9	204	10.2	35.188	-2.98000000000002	35.3139596193913	32.6561269701795	33.8883827259293	98.9408675378097	101.520009131567
206	257.9814	322.9779	15	9	205	10.25	34.6180000000004	-21.1900000000003	40.588446927667	42.3804936777603	51.1909746352386	102.689833750408	104.252406229005
207	255.5766	324.173	15	9	206	10.3	-48.0959999999999	23.9020000000005	53.7078282934621	39.4242237569118	80.0392370267263	102.835539864404	105.675377933667
208	258.1504	323.6115	15	9	207	10.35	51.4759999999995	-11.2300000000005	52.6867296005357	43.6600297495893	113.78157805718	102.764607668691	107.149588620956
209	258.7982	323.2513	15	9	208	10.4	12.9560000000004	-7.20399999999927	14.824154343503	75.3550605829313	140.791419438114	105.128970134436	106.858003016034
210	261.621	323.3535	15	9	209	10.45	56.4559999999994	2.04399999999964	56.4929895827786	127.422347083273	161.561159368145	107.615009281134	107.74654681788
211	269.379660340815	317.119000588057	15	9	210	10.5	155.173206816301	-124.68998823886	199.063601094377	185.1826624366	173.942207469433	111.500275578928	108.362801978214
212	280.982707608103	306.539360307828	15	9	211	10.55	232.06094534576	-211.59280560458	314.044260795171	242.158615119316	176.183537999726	120.311360314463	108.944908707122
213	294.716526071339	296.394514873684	15	9	212	10.6	274.67636926472	-202.896908682881	341.48830636717	279.462288986701	175.622386663627	131.63267973141	108.569015448089
214	308.8675	291.4644	15	9	213	10.65	283.01947857322	-98.6022974736795	299.703917757085	272.529354355934	180.554128676674	138.75030472244	109.931898396417
215	321.0085	291.9465	15	9	214	10.7	242.82	9.64200000000005	243.011358919702	224.944728916178	181.34163583634	143.920049349553	110.985103990884
216	327.7124	287.1899	15	9	215	10.75	134.078	-95.1319999999998	164.398927940543	166.062110890654	171.809576522618	150.227717412899	111.836229661119
217	331.4111	286.2923	15	9	216	10.8	73.9739999999995	-17.9520000000002	76.1211335963931	118.949642234031	160.5834836022	153.557859341995	114.402514989252
218	333.6997	285.7423	15	9	217	10.85	45.7720000000006	-11.0000000000002	47.0752162395465	83.2209826859784	149.483781405639	157.365516324399	117.159837946168
219	336.8734	285.2808	15	9	218	10.9	63.4739999999999	-9.23000000000002	64.1415744739712	71.0897986893025	136.709190006767	159.873802717081	117.477257830196
220	340.0798	285.5585	15	9	219	10.95	64.1279999999995	5.55399999999963	64.3680611794384	96.2222382882211	126.278939330961	162.963187560636	118.161363507282
221	345.2668	285.519	15	9	220	11	103.74	-0.789999999999509	103.743007957163	132.905451920624	126.513227356365	158.635109364551	118.92262757535
222	354.851838289946	282.369663045947	15	9	221	11.05	191.70076579892	-62.9867390810603	201.783331590986	154.468737779502	130.932180684264	148.695710708407	118.630402011278
223	365.6582	278.3649	15	9	222	11.1	216.127234201081	-80.0952609189403	230.491284401562	169.336895975943	139.108645985171	135.623836843925	118.816162929514
224	374.046	276.4758	15	9	223	11.15	167.755999999999	-37.7819999999997	171.958003768361	181.936656023427	139.193476757489	128.223743684446	118.627670653922
225	380.9099	275.4822	15	9	224	11.2	137.278	-19.8720000000003	138.708852161641	165.642123080307	144.584739284933	123.029340443958	118.666199395423
226	388.4894	272.0097	15	9	225	11.25	151.59	-69.4499999999994	166.741808194585	145.311840049718	145.460642206483	120.982625571829	118.181172526794
227	394.4904	272.4276	15	9	226	11.3	120.020000000001	8.35799999999949	120.310666875386	123.918215735476	136.807937814615	125.9694901141	117.721508104294
228	400.82	273.6257	15	9	227	11.35	126.591999999999	23.9620000000002	128.839869248614	119.832582593923	121.763892282211	131.555068223644	116.916449935457
229	403.9819	272.8763	15	9	228	11.4	63.2380000000001	-14.9879999999996	64.9898821971543	108.984628389539	119.738297362125	129.825545525956	117.297268369924
230	409.7418	274.2177	15	9	229	11.45	115.198	26.8279999999993	118.280686453876	107.973752548922	119.779741556955	128.707717733429	117.157615545068
231	414.1912	277.6593	15	9	230	11.5	88.9879999999994	68.8319999999999	112.502037172666	98.2159445147054	115.452023787293	126.344979571772	113.281679280252
232	419.8321	276.4802	15	9	231	11.55	112.818000000001	-23.581999999999	115.256287672301	115.558378988774	121.006799543935	116.949443708093	107.08312469299
233	423.3749	274.6177	15	9	232	11.6	70.856	-37.2500000000002	80.0508290775306	119.726900519986	124.001490462117	105.999646127618	99.6097346932341
234	429.6125	270.3019	15	9	233	11.65	124.752	-86.3160000000005	151.702054567498	121.919419185047	120.457614294423	98.5050365854032	92.7676646983607
235	430.959	263.4773	15	9	234	11.7	26.9299999999998	-136.492	139.123294109936	134.039846538949	112.830696181925	93.4123494412935	87.4069484443423
236	434.1301	258.1808	15	9	235	11.75	63.4220000000005	-105.930000000001	123.46463049797	149.787036409529	107.22931693706	86.1346276406895	85.0798093694926
237	432.452433228106	249.549409740003	15	9	236	11.8	-33.5533354378811	-172.62780519994	175.858424441808	125.356849600072	97.0909496015721	81.8851568665932	84.1030221024142
238	429.1932	242.3099	15	9	237	11.85	-65.1846645621197	-144.79019480006	158.786778430433	105.934491843864	90.2353999730241	76.4673835465147	83.5212529003194
239	429.2942	240.8358	15	9	238	11.9	2.01999999999998	-29.4819999999999	29.5511205202103	92.5392146890726	77.2717758086813	74.7207340227669	82.2462924331058
240	428.894	238.7737	15	9	239	11.95	-8.00399999999968	-41.2420000000003	42.0115053288979	60.1420526641957	67.0449573256323	71.3520435294998	81.5821142908966
241	426.0732	238.9165	15	9	240	12	-56.4160000000004	2.85600000000045	56.4882447240136	30.6837635365193	56.8172314940859	67.9282491959524	79.8133876310945
242	426.3003	239.5719	15	9	241	12.05	4.54200000000014	13.1079999999997	13.8726143174239	29.186702017291	42.7635141892511	65.4705386775737	75.754807217837
243	425.8793	239.9632	15	9	242	12.1	-8.41999999999985	7.82600000000002	11.4953327920508	28.1554228074008	28.9332766309122	63.595632542543	71.0101229163648
244	424.88	240.4308	15	9	243	12.15	-19.9860000000001	9.35200000000009	22.0658129240689	21.0952482990992	28.9838537511111	57.3115857122755	67.6123850959847
245	423.5081	239.2005	15	9	244	12.2	-27.4379999999996	-24.606	36.855109279447	25.3849757143064	29.8733908770745	51.7845564447271	64.6227176487423
246	423.4109	238.1456	15	9	245	12.25	-1.94399999999973	-21.0980000000001	21.1873721825054	27.1827897253052	28.627181454845	49.1769931671561	61.2712589417467
247	422.8949	239.8346	15	9	246	12.3	-10.3200000000004	33.7799999999999	35.32125139346	28.7810054849312	33.8501277535753	42.2365540907286	58.5692754937315
248	422.6076	240.8177	15	9	247	12.35	-5.74600000000032	19.6620000000001	20.4844028470446	31.5913589467481	36.9558651120618	35.4874375769947	56.9065135346221
249	421.7868	242.0766	15	9	248	12.4	-16.4159999999993	25.1780000000002	30.0568917221989	36.1591146105909	37.3513956158696	34.6670393402556	55.840644145198
250	419.4404	243.0631	15	9	249	12.45	-46.9280000000003	19.7299999999996	50.9068765885319	42.3152797928442	36.5241555638218	34.4565108483641	53.5462545602467
251	417.4633	244.031	15	9	250	12.5	-39.5420000000001	19.3580000000003	44.0261505017191	46.7289404988183	41.5367548402263	33.2817956904175	51.3377013978961
252	415.4903	246.6826	15	9	251	12.55	-39.4600000000003	53.032	66.1020773047264	45.9217857468081	41.7095939922062	34.5601707275806	48.8613897534599
253	413.6406	245.6312	15	9	252	12.6	-36.9939999999997	-21.028	42.5527063769154	41.4569521808954	42.0415985230772	36.0205997051117	47.2613632538944
254	414.8749	246.0426	15	9	253	12.65	24.6860000000004	8.22799999999972	26.0211179621479	46.9143950698617	40.3502249294	36.7197336065662	44.4670823052257
255	415.8548	245.0023	15	9	254	12.7	19.5979999999997	-20.806	28.5827087589681	41.1039081915683	39.0396308196538	35.833085856191	41.9163440323635
256	412.3647	244.2721	15	9	255	12.75	-69.8019999999997	-14.6039999999999	71.3133649465509	37.3542565473361	37.93640992599	36.407890242804	39.3157260579751
257	411.0126	245.5384	15	9	256	12.8	-27.0420000000001	25.326	37.0496429132591	34.778664111992	35.2702137015858	35.2533941208699	36.2881357110528
258	411.3279	246.6861	15	9	257	12.85	6.30599999999959	22.9540000000003	23.8044481557546	36.6223094584123	35.0853342981616	37.3456435227295	33.3755273483369
259	411.3423	246.0291	15	9	258	12.9	0.288000000000466	-13.1400000000002	13.1431557854271	28.9584247821184	36.0880715972628	36.960554267629	33.508691846338
260	411.1328	244.1507	15	9	259	12.95	-4.19000000000096	-37.568	37.8009354910696	29.4365192116034	35.1420161485603	35.7404655909937	33.9350578302513
261	411.9829	245.5645	15	9	260	13	17.002	28.2760000000002	32.9939415650814	32.8164120489871	31.2790256453816	34.7471535998399	32.6841658466835
262	411.4442	243.6675	15	9	261	13.05	-10.773999999999	-37.9400000000004	39.4401150606842	37.3974790825336	28.7971942495335	32.252240829346	32.7941082199359
263	409.9228	242.3157	15	9	262	13.1	-30.4280000000006	-27.0359999999999	40.7039123426733	33.6617228387083	32.6496885223817	30.9270939652458	33.3880690553884
264	410.8748	243.8462	15	9	263	13.15	19.04	30.6100000000004	36.0484909531595	33.5996265086448	33.5708836058579	31.6225788981759	33.9718070794431
265	410.2738	244.5898	15	9	264	13.2	-12.02	14.8719999999997	19.1221542719431	28.1578692874636	32.4413003623336	32.0481316199999	33.8466609045431
266	410.7331	246.1581	15	9	265	13.25	9.18599999999969	31.3659999999999	32.683459914764	32.4829649957763	31.5578972736897	29.4544589487941	33.7242298442892
267	410.5237	246.7327	15	9	266	13.3	-4.18799999999919	11.4920000000001	12.2313289547782	29.7442881291821	29.2342679571062	30.339717331377	33.1608568340211
268	412.5068	244.3286	15	9	267	13.35	39.6619999999996	-48.082	62.3293908842367	31.2208778859589	26.7688536323301	31.2636171196791	33.854542397478
269	411.5895	243.6899	15	9	268	13.4	-18.3460000000002	-12.774	22.3551066201888	29.5161680387346	27.1570861990891	32.3503443524204	34.6684229704844
270	410.2944	243.971	15	9	269	13.45	-25.9019999999998	5.62200000000018	26.5051030558267	30.3106666267489	28.9542470914396	33.4136048121384	34.2170209033242
271	409.648	244.9915	15	9	270	13.5	-12.9279999999994	20.41	24.1599106786425	21.0547422688839	27.6298922522065	32.0865360029495	34.7446685210546
272	409.5199	245.7915	15	9	271	13.55	-2.56200000000035	16.0000000000002	16.2038218948497	24.569884268996	31.8822404132205	31.0280457122913	33.8827132570988
273	408.8133	246.1719	15	9	272	13.6	-14.1319999999996	7.60799999999961	16.0497690949117	26.6876162969203	29.8775457169766	30.7555384056652	33.5389271403877
274	409.9256	244.5139	15	9	273	13.65	22.245999999999	-33.1599999999997	39.9308166207497	25.7436164656785	31.129805098983	31.2238805523199	33.7973453998635
275	410.0932	246.361	15	9	274	13.7	3.352000000001	36.9419999999997	37.0937631954481	33.4538141996921	34.3859092619432	31.8602359528953	33.6831894770758
276	409.2766	246.8882	15	9	275	13.75	-16.332000000001	10.5440000000004	19.4399115224335	38.7003491650693	32.6151747322093	31.0405694457745	32.2016585644803
277	409.2222	244.151	15	9	276	13.8	-1.08799999999974	-54.744	54.7548105649175	37.68972592897	32.8218234674763	31.0683195471723	31.3449583070021
278	407.2337	244.8689	15	9	277	13.85	-39.7699999999998	14.3579999999997	42.2824439217978	42.084202226966	34.7422231790002	30.3634412722265	31.178782978269
279	405.5121	244.591	15	9	278	13.9	-34.4320000000005	-5.55799999999977	34.8777004402531	39.4867329987401	35.2906749055507	32.3762916733398	33.4756455726976
280	404.017	247.1379	15	9	279	13.95	-29.9019999999996	50.9379999999999	59.0661446854284	32.1898327352605	34.7662248143509	32.6935762156548	35.5631184908597
281	403.7788	246.9203	15	9	280	14	-4.76400000000012	-4.35200000000009	6.45256538130393	30.7840971929312	34.4512466393425	34.7421834422693	38.0637166262412
282	404.6219	246.5686	15	9	281	14.05	16.8619999999999	-7.03399999999988	18.2703092475194	32.8916238821315	30.2543986811241	35.5131856848515	40.1026763982538
283	403.7307	248.0894	15	9	282	14.1	-17.8239999999994	30.4160000000002	35.2537662101511	27.4482474017358	30.8493368274763	36.1507603155296	41.0633867216523
284	404.558	245.9747	15	9	283	14.15	16.5459999999996	-42.294	45.4153338862546	29.4157602799449	33.6227782476966	35.972111901551	42.1424182794006
285	405.5066	247.2538	15	9	284	14.2	18.972	25.582	31.8492622834501	28.3189646269877	31.0012431693664	35.3182473341518	42.5383015613597
286	405.2557	248.0287	15	9	285	14.25	-5.01800000000003	15.4979999999995	16.2901297723494	30.9145764620215	36.8691921523293	34.9488581801665	44.6553965234552
287	405.6356	247.5145	15	9	286	14.3	7.59800000000041	-10.2839999999998	12.7863309827331	34.3539326132617	38.2045479022268	32.3501992826271	46.4374979354074
288	405.0774	249.8606	15	9	287	14.35	-11.164	46.9220000000001	48.2318253853201	34.5542389369969	37.559297452059	31.0939488368589	45.8614985984188
289	405.5806	246.7707	15	9	288	14.4	10.0639999999999	-61.798	62.6121146424556	44.3226240247137	36.6535488975512	34.6009467929748	47.3824384501496
290	406.5087	245.4155	15	9	289	14.45	18.5619999999994	-27.1039999999999	32.8507939021263	48.0901311774659	35.8702698539526	37.712632169581	47.5536160383458
291	407.7812	242.4178	15	9	290	14.5	25.4500000000007	-59.9540000000002	65.1320552109333	44.2040184420965	35.4464697209904	44.0408972495329	48.3437356014492
292	408.6926	241.1257	15	9	291	14.55	18.2280000000003	-25.8420000000001	31.6238667464941	38.9531651818408	34.4459998841302	49.1773070842164	49.3555519470692
293	410.0414	240.6212	15	9	292	14.6	26.9759999999997	-10.0900000000001	28.8012617084735	37.1863007709082	31.3385608462415	51.3712350376394	49.5857244758884
294	409.3542	238.9382	15	9	293	14.65	-13.7440000000004	-33.6599999999999	36.3578483411766	26.5703154172671	35.579115338253	53.0609560064813	52.0359190848407
295	410.5371	238.7315	15	9	294	14.7	23.6580000000004	-4.13399999999967	24.0164718474636	20.8018685907944	44.4240211697956	53.2163671698242	51.6319885054491
296	410.0778	238.3414	15	9	295	14.75	-9.18599999999969	-7.80200000000036	12.0521284427275	18.4731032503865	51.2126023467365	58.270223601136	52.7640350075731
297	410.1579	238.2277	15	9	296	14.8	1.60199999999918	-2.27399999999989	2.78163261413093	32.2050654946653	60.150066266206	61.8066763236426	52.382168137568
298	410.8714	237.7514	15	9	297	14.85	14.2700000000002	-9.52600000000018	17.1574350064341	51.661741568683	65.1831726232198	61.3595559246111	52.8303241833265
299	408.6723	232.9832	15	9	298	14.9	-43.9819999999997	-95.3639999999996	105.01765956257	75.854889276206	69.4683631154114	62.3885852269595	53.9231204952939
300	410.2522	227.1276	15	9	299	14.95	31.5980000000002	-117.112	121.299852217552	99.4982639416177	70.5624644856959	62.4136558610368	52.965031302796
301	411.8757	220.6779	15	9	300	15	32.4699999999996	-128.994	133.017866980342	111.893241996053	81.0939774812815	61.9452877606291	53.569422542412
302	413.1798	214.7702	15	9	301	15.05	26.0820000000001	-118.154	120.998505941189	106.731660736158	89.167352763155	63.1979182092868	54.8782353493221
303	414.5399	211.0547	15	9	302	15.1	27.2019999999998	-74.3099999999998	79.1323252786114	89.4631874027087	91.3805510029806	63.0206886362471	54.5163341962351
304	415.8041	207.3014	15	9	303	15.15	25.2840000000003	-75.0659999999999	79.2097532630926	86.3330656863571	89.1980551156659	68.0997262681304	55.2309994734397
305	415.1621	205.6757	15	9	304	15.2	-12.8399999999999	-32.5139999999999	34.957485550308	78.8364415846923	80.403290552278	67.9457296767464	56.5345749437967
306	415.9561	199.8613	15	9	305	15.25	15.8799999999997	-116.288	117.367258398584	70.867860009908	72.6779731745216	70.5792118349798	56.7292220670738
307	417.1711	195.8662	15	9	306	15.3	24.3000000000006	-79.9020000000002	83.5153854328653	71.6644494951743	66.2457701523676	72.4141369925088	58.2896932115881
308	418.2907	194.252	15	9	307	15.35	22.3919999999998	-32.2839999999997	39.2894174046902	71.3433937018473	60.8582046492744	74.5666995297941	59.0215433682441
309	419.7456	190.3551	15	9	308	15.4	29.0980000000002	-77.9380000000003	83.1927006894238	59.0228806626861	66.7310894208493	73.2452941976129	58.2491836590358
310	420.0401	188.7137	15	9	309	15.45	5.88999999999942	-32.8280000000001	33.352206583673	53.6550987200429	65.3289948677968	68.2174304360111	59.7309837219499
311	420.6505	185.9931	15	9	310	15.5	12.2080000000005	-54.4119999999998	55.7646932027783	50.8485492886408	60.064446188678	63.0979478352911	58.2990233524206
312	422.2044	183.6233	15	9	311	15.55	31.078	-47.396	56.6764757196493	61.7977293465243	55.6609212218626	60.5791636144279	59.0008286688146
313	421.5016	182.5741	15	9	312	15.6	-14.0560000000005	-20.9840000000003	25.2566702476796	59.3145960337464	57.7528480566077	57.6614333548307	59.7310279577292
314	424.6247	176.4248	15	9	313	15.65	62.4620000000004	-122.986	137.938600978841	61.10601171467	57.29253327956	57.4010429403981	60.5750802182522
315	424.9681	175.4359	15	9	314	15.7	6.86799999999948	-19.778	20.9365400197834	57.6667437236823	56.0315703197442	59.8527827177692	61.1291245331846
316	425.8128	172.312	15	9	315	15.75	16.8939999999998	-62.4779999999998	64.7217716073963	64.6571468245745	53.5179224960606	55.1882205330117	62.0916289518608
317	426.185	170.3734	15	9	316	15.8	7.44400000000041	-38.7720000000002	39.4801357647111	52.7873372125956	54.9125570764881	54.7727100995337	62.6885026621595
318	428.1264	168.0726	15	9	317	15.85	38.8279999999997	-46.0160000000002	60.2086857521404	52.7485446057421	54.4646620603871	56.6835308118772	62.6654476192635
319	431.2313	165.6642	15	9	318	15.9	62.0979999999997	-48.168	78.589552918947	45.9298332774513	48.0709964599469	54.109782091112	61.4174073063277
320	432.2653	165.5837	15	9	319	15.95	20.680000000001	-1.61000000000001	20.7425769855156	52.1583704292939	54.3765705677416	57.0483115828631	59.1761517133146
321	433.1601	164.3409	15	9	320	16	17.8959999999995	-24.8559999999998	30.6282149659423	44.2721772961996	50.3119948773454	54.6527589442122	56.4028894486729
322	434.8944	161.265	15	9	321	16.05	34.6860000000004	-61.5180000000004	70.6228215239244	43.3546557072982	53.8844989772048	54.8037391283424	54.1314406818998
323	435.9131	161.0612	15	9	322	16.1	20.3739999999993	-4.07599999999945	20.777720086669	56.0045965297411	55.6142135671468	56.4413672792113	52.4387149723628
324	435.96	157.3614	15	9	323	16.15	0.937999999999874	-73.9960000000002	74.0019449744399	54.6941564772395	50.9270309026641	53.0504341683741	52.3132619012218
325	438.1539	153.7804	15	9	324	16.2	43.8780000000008	-71.6200000000003	83.9922810977302	55.6106275251157	58.0650528459819	54.3125193896229	52.7536663714076
326	439.3569	153.8243	15	9	325	16.25	24.0599999999995	0.878000000000156	24.0760147034341	66.9562498380939	55.7875953923638	53.6040460687417	51.6074095078676
327	440.9687	150.427	15	9	326	16.3	32.2360000000003	-67.946	75.2051767633055	58.4994060980299	54.6949211801966	52.9628683318102	50.2535780751586
328	437.4904	148.7184	15	9	327	16.35	-69.5659999999998	-34.1719999999998	77.50583165156	60.1255091622226	58.4180724980356	50.7641957087329	49.786634426314
329	435.91	148.5866	15	9	328	16.4	-31.6079999999999	-2.63599999999997	31.7177262741199	56.8810343074882	58.0298718768012	49.5895204150424	48.1939621774532
330	431.3462	149.2097	15	9	329	16.45	-91.2760000000003	12.4619999999999	92.1227964186935	53.7792148352775	54.2484682115042	50.1348729906181	47.7732028698797
331	431.6611	148.9751	15	9	330	16.5	6.29799999999932	-4.69200000000001	7.85364042976195	49.8798951579773	56.8960972601381	49.7078310620547	46.7337833337137
332	428.8504	149.9796	15	9	331	16.55	-56.2139999999999	20.0900000000001	59.6960794022522	57.5603376555725	52.0412376864156	47.6837177493718	46.053031492953
333	429.1179	147.0915	15	9	332	16.6	5.35000000000082	-57.7620000000002	58.009233265059	48.3714272607858	45.914177850319	47.2159965898949	45.816162357461
334	427.2521	150.0598	15	9	333	16.65	-37.3160000000007	59.366	70.1199387620957	56.911160212788	48.2520099274207	47.2254808620456	43.2515713865179
335	426.5724	152.2664	15	9	334	16.7	-13.5939999999994	44.1320000000002	46.1782444447599	50.3032605375537	42.2046931352544	45.654550025046	44.2163261896772
336	428.2733	150.3967	15	9	335	16.75	34.0179999999998	-37.3939999999999	50.5523051897733	41.9484605426607	43.6280667317455	48.0265984827234	42.7893354587368
337	429.2445	151.3095	15	9	336	16.8	19.4240000000002	18.2560000000001	26.6565810260808	38.9436821992689	40.672514318547	45.7344460507835	43.2501665043946
338	429.5039	150.5403	15	9	337	16.85	5.18799999999942	-15.3840000000002	16.2352332905937	36.0379590097229	36.0139206817542	42.8897380407507	43.8779329429236
339	427.0715	151.8335	15	9	338	16.9	-48.6479999999995	25.8639999999997	55.0960470451368	30.344973250703	36.4210898472899	42.2781422637944	44.7259393950326
340	427.946	153.1524	15	9	339	16.95	17.4900000000002	26.3780000000003	31.6496284970301	31.0417680995402	37.0606318385877	38.4980941568964	47.8909682789048
341	428.5815	154.0556	15	9	340	17	12.7099999999996	18.064	22.0873763946737	30.0793808208477	39.1570997053087	38.8148077232152	50.1763876088612
342	427.8493	155.3728	15	9	341	17.05	-14.6439999999996	26.3440000000003	30.1405552702667	33.898497495311	39.4276544151514	37.3023238575636	52.1338730151454
343	427.3781	155.05	15	9	342	17.1	-9.42400000000021	-6.45600000000002	11.4232968971311	38.0833046674525	39.8652982311824	35.1909574357106	55.0255042719182
344	427.184	158.7545	15	9	343	17.15	-3.88199999999983	74.0899999999999	74.1916304174533	47.9692261599143	36.3042746001681	33.4527086046618	57.15907498586
345	424.6479	158.063	15	9	344	17.2	-50.7220000000007	-13.8300000000004	52.5736643577379	47.8135407307625	34.7914951785384	34.1201329897315	57.752589666067
346	424.5027	154.4901	15	9	345	17.25	-2.90399999999977	-71.4579999999995	71.5169838569827	49.651215641517	34.0015487146849	31.9746248487319	61.1416896791626
347	425.3386	153.2832	15	9	346	17.3	16.7179999999996	-24.1380000000004	29.3621281245077	38.7100517050252	33.9321333965802	33.5374646769789	62.5984540663915
348	424.4765	152.7185	15	9	347	17.35	-17.242	-11.2939999999998	20.6116714509036	31.4996856896242	34.367994189667	36.9916701771143	62.8044684964354
349	424.3114	151.7583	15	9	348	17.4	-3.30199999999991	-19.2040000000003	19.4858107349941	20.0338712694555	30.4843273620337	39.8623583750228	64.5839128889419
350	425.065	152.0967	15	9	349	17.45	15.0720000000001	6.76800000000014	16.521834280733	20.0507260623979	31.1796341408753	45.6470635671914	64.355177599118
351	425.7039	151.7884	15	9	350	17.5	12.7779999999996	-6.16600000000005	14.1879117561391	19.084772737817	24.7921499921552	50.6449441556677	66.5444481091638
352	425.7346	150.3164	15	9	351	17.55	0.614000000000487	-29.4400000000002	29.4464020892198	22.2586030190422	27.6472749388064	56.5840282809189	67.6500876327058
353	425.4529	151.0535	15	9	352	17.6	-5.63400000000001	14.7420000000005	15.7819048279989	30.8595825921265	34.1180421230461	62.8350119539415	70.3097305283489
354	423.7245	151.4244	15	9	353	17.65	-34.5680000000004	7.41799999999955	35.3549621411199	29.5504287148549	43.4204421498775	67.0926691096744	73.0121553425688
355	425.8691	149.3606	15	9	354	17.7	42.8920000000005	-41.2759999999997	59.5267321461545	35.2438238152149	56.5026319558444	69.850629307088	72.8213936034371
356	426.199	149.5534	15	9	355	17.75	6.59800000000018	3.85600000000011	7.64214236978109	49.1513115082753	67.2883395966506	74.2567808756019	73.0643544233558
357	423.5225	148.4483	15	9	356	17.8	-53.5300000000007	-22.1020000000004	57.9133775910203	64.5822812807128	79.2359231652576	79.4624620819994	73.4782757488284
358	426.0169	144.9876	15	9	357	17.85	49.8880000000008	-69.2140000000001	85.3193432933007	82.1456813195623	91.3020297182159	82.7191989521201	74.4258942728988
359	425.7116	139.3704	15	9	358	17.9	-6.1060000000009	-112.344	112.509811003308	105.026250478446	103.701010857315	86.8896835140894	75.7183867650838
360	426.392	132.0347	15	9	359	17.95	13.6080000000004	-146.714	147.343732340402	123.2280225153	108.521624473301	90.2122610413397	76.527977629722
361	427.9348	126.1307	15	9	360	18	30.856	-118.08	122.044988164201	133.452747928156	123.721411759049	94.2740884951124	77.3524894678434
362	430.2103	119.0408	15	9	361	18.05	45.5100000000004	-141.798	148.92223777529	142.819740433917	131.277649225192	97.9978514078481	77.2589861466083
363	432.1827	112.51	15	9	362	18.1	39.4479999999999	-130.616	136.442970357582	134.897567627039	131.320355781194	105.428503620987	78.1253618946012
364	433.1549	104.6023	15	9	363	18.15	19.4439999999997	-158.154	159.344773532112	142.416573039651	130.358924878301	112.571602080476	76.4025991869604
365	433.7234	99.24574	15	9	364	18.2	11.3700000000006	-107.1312	107.73286830601	139.327275935085	123.921890126835	111.522654217143	75.6610607274715
366	437.3951	92.15836	15	9	365	18.25	73.4339999999997	-141.7476	159.64001522726	129.187963634231	121.259837393574	114.15408399798	75.3835813032479
367	440.2226	86.11314	15	9	366	18.3	56.5499999999997	-120.9044	133.47575225246	117.898109322685	116.759779650439	113.419086820678	75.0587101096371
368	441.4747	82.01273	15	9	367	18.35	25.0419999999997	-82.0081999999999	85.7464088533157	112.946212626631	119.554977523758	111.860118368683	75.4449411118174
369	442.4555	76.96231	15	9	368	18.4	19.6159999999998	-101.0084	102.895501974382	100.103101747498	121.442193303636	111.574415155145	75.4531502645392
370	445.1335	73.79375	15	9	369	18.45	53.5600000000011	-63.3712	82.9733848257386	94.1922833657925	114.523683960985	107.408891692253	76.1415736751811
371	443.351	69.368	15	9	370	18.5	-35.6500000000005	-88.5150000000002	95.4244608315922	109.921991413285	104.586756236911	104.060034780019	77.6602538310585
372	442.9174	64.19004	15	9	371	18.55	-8.67200000000025	-103.5592	103.921660343934	124.986277284588	95.5605244161632	97.9339440122977	79.1520218495082
373	445.2053	56.29512	15	9	372	18.6	45.7580000000007	-157.8984	164.39494909078	116.101155295338	92.3998809561728	93.4157118352609	80.1436295052924
374	436.7772	59.18827	15	9	373	18.65	-168.562000000001	57.8630000000001	178.216931330893	109.070410726324	92.7899054319883	85.7125292642465	80.2182806516027
375	436.7395	57.26125	15	9	374	18.7	-0.753999999999451	-38.5404000000001	38.5477748794922	96.9287654665339	90.8958932576702	81.4714921478551	80.0650944285496
376	433.7263	57.30631	15	9	375	18.75	-60.2640000000008	0.901200000000131	60.2707379865229	74.8777704990602	86.8602321664641	76.5103817308939	81.2530591847744
377	433.0261	55.26224	15	9	376	18.8	-14.0039999999999	-40.8814000000001	43.213434044982	60.593533579389	79.1081083741569	70.6549581372747	80.0676394398999
378	433.4809	52.59372	15	9	377	18.85	9.09600000000069	-53.3704	54.1399742534111	65.6906312200022	67.2764461467634	68.1706832715148	78.130255035991
379	429.006	55.50724	15	9	378	18.9	-89.498000000001	58.2704000000001	106.795746732537	64.6500536066037	49.9828652248566	64.016617014989	75.9608251155557
380	432.0255	54.44269	15	9	379	18.95	60.390000000001	-21.2910000000001	64.0332630825583	61.2874512817798	48.4193003347254	62.0708863090225	73.4071462130959
381	434.5003	53.23582	15	9	380	19	49.4959999999992	-24.1374	55.0678499195304	59.6751217944666	48.4340072248767	61.0464191670046	71.8926503712166
382	433.3577	53.89682	15	9	381	19.05	-22.8519999999992	13.22	26.4004224208622	39.3721968703241	45.7493918583861	60.3061922911684	69.0972745266128
383	433.8195	51.63966	15	9	382	19.1	9.23599999999965	-45.1432	46.0783268168452	31.1479694494485	43.9414855868568	54.8587553895978	66.2509687490884
384	433.8774	51.38203	15	9	383	19.15	1.15800000000036	-5.15259999999998	5.2811221118244	32.2179608431497	35.2433285979897	47.8649592227296	62.9786654084442
385	432.9418	52.04314	15	9	384	19.2	-18.7120000000004	13.2222	22.9121259781806	30.2113324349925	33.2458793603748	48.6075346399564	61.1903026524044
386	429.9858	51.42037	15	9	385	19.25	-59.1200000000003	-12.4554000000001	60.4178068880363	28.207849379247	35.2326061675451	48.352034371569	58.3677652461149
387	430.7094	51.03811	15	9	386	19.3	14.4720000000007	-7.6451999999999	16.3672803800759	31.1144603256553	41.5042762081799	46.716192059122	55.8601816966434
388	432.4937	51.29743	15	9	387	19.35	35.6859999999995	5.18639999999991	36.0609115381178	35.3437892713011	42.4410646324321	44.4003917032987	54.7425005542396
389	432.6088	52.28143	15	9	388	19.4	2.30199999999968	19.68	19.8141768438661	38.2472514919405	45.7470532206027	40.3472350759665	53.5773621683635
390	431.1198	53.90495	15	9	389	19.45	-29.7799999999995	32.4704	44.0587707064095	52.7972199813672	48.7957689451875	39.4054007339392	51.931403431174
391	427.4851	52.99548	15	9	390	19.5	-72.6940000000002	-18.1894	74.9351179912331	56.6742798856172	48.2700615182613	39.725265962414	51.4660317608261
392	431.7134	51.58973	15	9	391	19.55	84.5659999999998	-28.115	89.1171228272096	60.3796461155501	47.6829922598579	40.2606050409278	49.1791242717435
393	429.7823	49.60062	15	9	392	19.6	-38.6219999999992	-39.7822000000001	55.4462110593676	62.2477486190739	44.8592978197406	39.0862256629159	45.8721279655197
394	431.2144	50.87505	15	9	393	19.65	28.6419999999998	25.4886	38.3410079935308	58.2928715445822	45.4511415539432	40.2448015526418	42.5694802837956
395	428.5547	50.64116	15	9	394	19.7	-53.1939999999997	-4.67780000000005	53.3992832240281	42.5687645383485	45.5649221075035	40.9091131569538	42.3046421631397
396	431.2921	50.3044	15	9	395	19.75	54.7479999999996	-6.73519999999996	55.1607326187747	33.044315753864	44.2179257572829	40.225148761336	41.8714042187372
397	431.2849	49.77962	15	9	396	19.8	-0.144000000000233	-10.4956	10.4965877960412	30.5226369923364	39.0169338736758	41.0654052560122	41.2266931856614
398	431.0786	49.44724	15	9	397	19.85	-4.12599999999998	-6.64760000000001	7.8239671369453	28.8820955959331	35.7313866933997	41.3143178369643	43.3444255407076
399	431.0713	50.73385	15	9	398	19.9	-0.145999999999731	25.7321999999999	25.7326141858925	30.1429799699836	34.7425498846809	43.138107321738	42.3334353432824
400	430.9162	48.47935	15	9	399	19.95	-3.10200000000009	-45.09	45.196576242012	35.4651032090031	33.0224573687202	41.7919205533256	42.5044774328775
401	427.9236	49.17882	15	9	400	20	-59.8519999999996	13.9894000000001	61.465154489027	38.4184576329354	32.1802360044107	41.8856443546476	41.7904815566449
402	428.6411	47.46781	15	9	401	20.05	14.3499999999995	-34.2202	37.1072039911388	38.9624627770255	34.4478182521666	38.0520562523186	42.5866619980956
403	429.2985	48.38633	15	9	402	20.1	13.1479999999999	18.3704	22.5907392566069	37.1628191415073	37.7693378541881	36.8855005414416	42.4870777685339
404	429.93	49.66112	15	9	403	20.15	12.6300000000003	25.4957999999999	28.4526399063427	34.2174920388379	40.8250730895328	37.2740013448616	44.0169554187566
405	429.0841	51.2612	15	9	404	20.2	-16.9180000000006	32.0016000000001	36.1983580644209	33.43053329533	38.0189189991476	36.001749686323	44.4108604160041
406	429.6788	49.00121	15	9	405	20.25	11.8940000000009	-45.1998	46.7385189756803	37.1202180754407	39.5533629520124	35.3907740659054	44.7627404914707
407	431.1181	49.82549	15	9	406	20.3	28.7860000000001	16.4856	33.1724102735994	42.6876834020402	37.0871786309613	35.7371943122008	46.154072070754
408	429.1141	49.38445	15	9	407	20.35	-40.0800000000004	-8.82080000000002	41.0391631571604	38.875018856788	38.0396143894835	42.2884593781164	46.3394568322909
409	431.9282	49.3371	15	9	408	20.4	56.2819999999999	-0.947000000000031	56.2899665393398	44.8892338651869	39.8054528050422	44.3196356105983	46.754478284172
410	432.3823	50.06361	15	9	409	20.45	9.08199999999965	14.5302	17.13503533816	40.7438239665926	38.9810420039258	45.6035541318159	46.9706800483327
411	433.0899	53.83834	15	9	410	20.5	14.1520000000003	75.4946000000001	76.8095940176748	38.9590107035262	38.6013121274	43.8556971508757	46.5075818623222
412	433.2368	54.44302	15	9	411	20.55	2.93800000000033	12.0935999999999	12.4453607806282	36.9232222080443	37.026570372235	44.9127189552633	45.358872546112
413	432.0658	53.34429	15	9	412	20.6	-23.4199999999998	-21.9745999999999	32.115096841828	39.0870651510636	46.8075809020447	45.8879298741518	44.353133111865
414	434.3633	53.5368	15	9	413	20.65	45.9499999999991	3.85019999999997	46.1110240619304	32.3133903896132	47.8141981316637	47.7891092848714	44.2435373896878
415	434.7197	52.18529	15	9	414	20.7	7.12800000000016	-27.0302	27.9542500532567	33.3093167778774	53.1881892644841	47.9126076750543	43.0570404697293
416	434.7574	50.03856	15	9	415	20.75	0.754000000000588	-42.9346000000001	42.9412202104226	54.6561511005633	48.1580313497391	49.3003322216054	43.3607763460836
417	435.228	49.30534	15	9	416	20.8	9.41199999999981	-14.6643999999999	17.4249927219495	58.7051740552831	52.7382592795653	51.2427388854957	43.4177904016105
418	431.9906	55.44676	15	9	417	20.85	-64.7480000000007	122.8284	138.849268455257	67.2893133779047	53.7362453588201	51.3645958276175	45.0124732883655
419	435.0833	56.64803	15	9	418	20.9	61.8540000000007	24.0254	66.3561388355297	64.002672309865	55.7727657647006	50.370849246606	45.4808947382272
420	436.6146	59.84385	15	9	419	20.95	30.6259999999997	63.9164000000001	70.8749466663644	72.1672017812532	56.8441733461829	52.1494395433398	45.1387683783702
421	437.7325	60.55588	15	9	420	21	22.3580000000004	14.2406	26.508014870224	52.816339617077	59.9993523158108	51.1295193699967	44.1077417560525
422	436.4517	57.94025	15	9	421	21.05	-25.616	-52.3126000000001	58.2476400788908	52.8403574741182	65.4589073987565	52.6656888399055	44.5298898270888
423	438.4702	57.34391	15	9	422	21.1	40.3699999999992	-11.9268	42.0949576343763	46.3990333144611	55.9216107531903	51.8207656822884	44.5207719934731
424	441.7899	57.17864	15	9	423	21.15	66.3940000000002	-3.30539999999999	66.4762281207352	55.9960323217567	52.9275003615483	51.213073434514	44.7545640032005
425	440.1607	58.2197	15	9	424	21.2	-32.5839999999994	20.8212	38.6683258680792	58.7506130162597	51.1106898221955	50.1123312531356	44.5061864762625
426	443.4746	59.92002	15	9	425	21.25	66.2779999999998	34.0064	74.4930099067018	59.0268818893035	54.1010073902543	51.3307786262617	43.9779504944481
427	445.3843	56.86708	15	9	426	21.3	38.1939999999997	-61.0588	72.0205435514061	53.0146432489784	52.5931184002457	51.0983864910203	44.8211273231786
428	447.1017	58.19975	15	9	427	21.35	34.348	26.6534	43.4763019995951	55.8223463299299	49.9052860057567	47.7364871986146	44.0496547836548
429	448.7931	58.87377	15	9	428	21.4	33.8279999999997	13.4804	36.4150349191098	52.205982458752	46.6533811043273	46.6421538658562	43.0805597033714
430	449.7546	61.32745	15	9	429	21.45	19.23	49.0736	52.7068412728367	46.4356237842316	43.3804891600884	44.6739826249245	43.27433321966
431	452.3131	62.51473	15	9	430	21.5	51.1700000000008	23.7456	56.4111905508125	40.7836901222099	42.6622049367127	44.3597863612293	42.4206828931213
432	453.2739	64.44753	15	9	431	21.55	19.2160000000001	38.656	43.1687501788042	40.2921189596763	36.7378655832841	44.1470606989142	43.3161005366209
433	452.8359	65.06964	15	9	432	21.6	-8.7600000000009	12.4422000000001	15.2166336894866	30.9386319902469	39.5513636440389	43.1536141127944	46.5332415067925
434	454.003007348198	66.3027602171522	15	9	433	21.65	23.3421469639609	24.6624043430438	33.9571791064413	33.1184274146734	40.3568073701641	41.7200187215295	46.9793663188097
435	453.9444	66.59389	15	9	434	21.7	-1.17214696396104	5.82259565695608	5.93940642568994	27.0401073823366	38.2372754276535	41.0997652774706	47.3730996955476
436	451.0627	64.85537	15	9	435	21.75	-57.6339999999993	-34.7704000000002	67.3101676729447	38.3190371658678	34.6185653322043	38.6555687672908	47.3707598516517
437	450.7714	65.42395	15	9	436	21.8	-5.82599999999957	11.3716000000002	12.7771500171204	40.421495780652	35.7010029975827	38.3995157608614	48.6816070867921
438	447.4042	66.64149	15	9	437	21.85	-67.3440000000005	24.3508	71.6112826071428	45.5359188650601	36.4019422198321	36.734713739692	47.6683793033325
439	445.6162	65.31979	15	9	438	21.9	-35.7600000000002	-26.4340000000001	44.4694721803624	36.1187032497353	36.7866563387317	35.7902701601369	49.1885979669589
440	444.9037	66.72506	15	9	439	21.95	-14.2499999999995	28.1054	31.5115218477304	44.3618986128289	38.8190413948528	34.3992268959802	51.335790726348
441	444.5102	67.65656	15	9	440	22	-7.87000000000035	18.63	20.2240895963207	34.4848472737963	34.6489325978689	33.7118464162459	55.370606151319
442	441.8129	67.54379	15	9	441	22.05	-53.9459999999997	-2.25539999999995	53.9931268325883	33.1518168968113	40.0611659384387	33.9665122333363	59.4508291810591
443	441.2051	68.47415	15	9	442	22.1	-12.1559999999999	18.6071999999999	22.2260259119797	32.1021639246454	33.9180638353452	41.2457173312965	63.9745994927276
444	440.7247	70.3023	15	9	443	22.15	-9.60800000000063	36.5630000000002	37.8043202954374	33.1791619460024	31.2237329501097	42.7456592031055	66.1031362193604
445	442.0327	70.18597	15	9	444	22.2	26.1599999999999	-2.3266000000001	26.2632569869008	35.7604332640486	30.5611783643068	44.6338681379596	71.1611070201211
446	443.1415	70.82638	15	9	445	22.25	22.1760000000006	12.8082000000001	25.6090797031059	33.3512803968941	32.8051275002875	43.4107410770416	73.3323386395375
447	440.0046	71.98772	15	9	446	22.3	-62.7380000000005	23.2267999999999	66.8994834228192	29.2956490034081	32.2320214690899	46.2648276825639	75.7207017575796
448	439.9553	71.4811	15	9	447	22.35	-0.985999999999194	-10.1324	10.180261576207	29.0201928039682	46.0894924427609	47.6002714080504	77.5453269229305
449	440.2091	72.31985	15	9	448	22.4	5.07599999999911	16.7750000000001	17.5261633280075	32.4310930545726	48.7046620674793	51.7350420680616	80.1600414778709
450	440.3553	73.55553	15	9	449	22.45	2.92400000000043	24.7136	24.8859759897016	28.7036096741311	50.4486948810664	57.9975988277715	83.3877537577191
451	442.4879	73.60523	15	9	450	22.5	42.6520000000005	0.994000000000028	42.6635809561275	58.8277044886278	52.1725495562143	66.3814259414087	83.5162394894028
452	440.4666	74.92334	15	9	451	22.55	-40.4259999999999	26.3621999999998	48.2620665206121	68.1136751315505	52.468489426689	74.7545976632039	84.5727098069889
453	435.9777	81.59357	15	9	452	22.6	-89.778	133.4046	160.80073564869	71.8771969581646	61.2824789807556	84.7955848726607	89.8506140157916
454	438.9304	82.82137	15	9	453	22.65	59.0539999999999	24.556	63.9560165426208	71.9140060578561	72.2463511860134	90.4862537171912	90.5546072342105
455	441.011279814225	83.488413911755	15	9	454	22.7	41.6175962845	13.3408782351	43.7035851227722	76.2333691792468	85.4340192912362	101.222448762772	91.9252207084501
456	441.3336	85.60641	15	9	455	22.75	6.4464037154994	42.3599217648999	42.8476264545849	63.7372534728833	99.95772438253	108.009108511784	90.8856728637655
457	441.943785765623	89.0456441969854	15	9	456	22.8	12.2037153124597	68.7846839397082	69.8588821275657	76.3790272404764	117.277173857318	113.041887754298	91.2056050481779
458	443.003195304845	93.8461425739169	15	9	457	22.85	21.1881907844406	96.0099675386297	98.320157116873	98.9908416243079	123.501677302561	118.355940106169	89.9288452561288
459	444.201920057779	100.090366236739	15	9	458	22.9	23.9744950586794	124.884473256442	127.164885380586	128.001442707204	132.267845366903	124.529812795605	89.175887666458
460	445.23005146454	107.860776291398	15	9	459	22.95	20.5626281352204	155.40820109318	156.762657041929	158.320978535389	151.996202644477	132.376280619458	89.3129688339918
461	445.777680965243	117.239833843836	15	9	460	23	10.9525900140602	187.58115104876	187.900631869065	183.266101132238	163.845667467354	133.32063256256	89.3618545042315
462	445.5349	128.31	15	9	461	23.05	-4.85561930486028	221.40332312328	221.456561268492	188.15666349333	173.615286081906	135.178907380641	89.6372780562277
463	445.063	139.4523	15	9	462	23.1	-9.4380000000001	222.846	223.045770101116	205.001563664646	175.429401231582	138.455510700287	89.3611847594316
464	445.5535	147.0173	15	9	463	23.15	9.80999999999995	151.3	151.617697186047	199.689892227504	176.813274405196	138.363555265315	89.5779347123833
465	441.9053	158.5011	15	9	464	23.2	-72.9639999999995	229.676	240.987157898507	188.909593628424	179.31854194768	139.216573278941	90.2816635409251
466	440.6421	166.4687	15	9	465	23.25	-25.2639999999997	159.352	161.342274683358	167.592701330927	166.68354074259	138.36060465049	90.2343988511121
467	441.4376	174.8086	15	9	466	23.3	15.9099999999989	166.798	167.55506827309	165.469885317063	153.080640903965	136.146382413792	88.7733977284328
468	440.795	180.5961	15	9	467	23.35	-12.8519999999992	115.75	116.461308613633	153.635520230714	153.409344098013	132.257419104207	89.3191381962073
469	443.2603	187.2012	15	9	468	23.4	49.3059999999991	132.102	141.003617116725	133.677189257675	144.459265163728	126.616733264854	90.3581712211623
470	444.9739	196.129	15	9	469	23.45	34.2720000000008	178.556	181.815332466764	117.251688179506	126.436943913404	120.628338840212	91.1363097248525
471	447.4103	198.0092	15	9	470	23.5	48.7279999999998	37.604	61.5506198181626	139.225986865098	112.875541833625	112.342283067054	90.5991519198706
472	443.1472	198.275	15	9	471	23.55	-85.2620000000002	5.31600000000026	85.4275628822456	123.448645010393	98.6774787456776	104.519958449252	90.8031754453866
473	434.0948	205.0662	15	9	472	23.6	-181.048	135.824	226.332802041595	99.2383675960949	89.0854369768318	93.9267846462024	87.7633024413442
474	431.1002	205.89	15	9	473	23.65	-59.892000000001	16.4759999999995	62.116907843196	92.073894409575	76.4201921245126	88.6696157075753	87.0979511802071
475	429.9959	208.7204	15	9	474	23.7	-22.0859999999993	56.6080000000005	60.7639453952755	80.1032693118491	61.9381357327442	79.3408783190786	86.7084636802103
476	428.8978	209.3905	15	9	475	23.75	-21.9619999999998	13.4019999999998	25.7282538855629	38.9448870885653	58.0010253915189	72.4596891904401	86.6714531288845
477	427.8167	210.0734	15	9	476	23.8	-21.6219999999998	13.6579999999998	25.5744373936161	29.3917392386326	55.9592759945382	64.5049077025679	85.2598316431131
478	428.791	209.7485	15	9	477	23.85	19.4859999999994	-6.49799999999971	20.5408909251759	24.6379038693935	34.444225194392	60.2823362862455	83.6914142258804
479	428.4679	210.3892	15	9	478	23.9	-6.46200000000022	12.8139999999996	14.3511685935325	23.9281563734628	32.879966251423	56.1865296467197	81.3103074436617
480	426.6439	210.6967	15	9	479	23.95	-36.4800000000002	6.15000000000009	36.9947685490803	31.8152826772273	32.2448127247528	49.896338830247	77.8722690053647
481	426.3183	211.7568	15	9	480	24	-6.51199999999903	21.2020000000001	22.1795164059091	29.9435633002187	32.0438365472552	47.8776712771816	74.0175459115016
482	423.1487	212.4775	15	9	481	24.05	-63.3920000000001	14.4139999999999	65.0100689124385	36.3681932642135	30.3323366594582	46.4274435101318	69.6440957883006
483	422.9236	211.9657	15	9	482	24.1	-4.50199999999995	-10.2359999999999	11.1822940401331	39.851721580112	31.4792355956592	37.0710941824016	64.6088070548349
484	423.0684	209.6465	15	9	483	24.15	2.8959999999995	-46.3839999999999	46.4743184135065	40.1595167210477	35.9528671689268	35.8323470950989	63.9259131525602
485	420.8929	211.2802	15	9	484	24.2	-43.51	32.6740000000001	54.4124101285727	28.8493906416892	37.8545419277497	34.20035408148	59.5204009923681
486	422.0663	211.4521	15	9	485	24.25	23.4680000000003	3.43799999999987	23.7184921105877	33.0149078910997	37.7543171628442	34.9823016072795	56.2218151995449
487	422.1922	211.8559	15	9	486	24.3	2.51800000000003	8.07599999999979	8.45943851564611	35.5375410736401	36.8956110257254	34.3732808724343	52.6612665041894
488	423.6919	211.2969	15	9	487	24.35	29.9939999999992	-11.1799999999999	32.0098802871856	35.8573622753875	39.6979631704113	35.1254093475537	52.9589946912995
489	420.7724	211.7495	15	9	488	24.4	-58.3899999999994	9.05200000000036	59.0874843262085	35.3491176046407	38.7847279387747	36.0038816224689	50.6675191729054
490	418.277	210.4782	15	9	489	24.45	-49.9080000000004	-25.4260000000005	56.0115161373093	44.9418314097616	36.1558954382071	35.1161991705174	49.1869460519332
491	419.2853	210.8015	15	9	490	24.5	20.1660000000004	6.46600000000035	21.1772687568539	46.3810184497228	37.9207666673038	35.692808755949	51.9541785154313
492	416.9369	209.2382	15	9	491	24.55	-46.9680000000005	-31.266	56.4230075412508	42.0319148039092	38.4142250854103	34.7682331273497	51.3979168285373
493	417.0183	207.2796	15	9	492	24.6	1.62800000000061	-39.1720000000004	39.2058154869916	36.4544286010268	38.7715830994482	35.2908294634674	48.2141540762884
494	418.7625	207.9458	15	9	493	24.65	34.8839999999996	13.3240000000001	37.3419660971402	40.492415729967	36.054896076011	39.1822105975451	48.1070530583556
495	419.5746	206.7978	15	9	494	24.7	16.2419999999997	-22.9599999999999	28.1240851228976	31.886618761059	32.377856413285	39.6999236656576	48.0163025953142
496	421.6416	206.7228	15	9	495	24.75	41.3400000000001	-1.49999999999977	41.3672044015548	31.1621477491735	33.6313003490537	39.9839412086497	48.1665121684212
497	421.8372	206.0823	15	9	496	24.8	3.91200000000026	-12.8100000000001	13.3940226967108	30.0778773481129	32.640855228974	40.8176253058108	47.7157566417748
498	421.2492	204.4031	15	9	497	24.85	-11.7600000000004	-33.5840000000002	35.5834604275641	28.3012842255432	30.8836957565236	45.6356530963534	47.8728679869497
499	421.2591	202.8071	15	9	498	24.9	0.19800000000032	-31.9200000000001	31.9206140918373	26.7701849681404	39.5796932563156	45.148508699091	48.1425942414592
500	421.7888	202.004	15	9	499	24.95	10.5939999999998	-16.062	19.2411195100492	33.3950916968891	43.243951893108	48.4775532736195	48.2940393800475
501	421.8138	200.3186	15	9	500	25	0.500000000000682	-33.7079999999997	33.7117081145406	30.6052437638736	42.0471157499955	56.0306857536811	48.7080737734633
502	423.2763	198.51	15	9	501	25.05	29.2499999999995	-36.1720000000003	46.518556340454	49.0815091645183	43.2210255262113	56.3683901469428	47.5524365867349
503	423.1362	199.5826	15	9	502	25.1	-2.80200000000036	21.4520000000005	21.634220762487	58.1866195606728	52.4997230932586	59.3572139701753	47.941581650861
504	429.0986	201.3368	15	9	503	25.15	119.248	35.0839999999999	124.301941095061	57.3240465318507	54.242121322171	60.3817590216124	47.8571340696269
505	431.5189	203.4883	15	9	504	25.2	48.4059999999999	43.03	64.7666714908215	53.0469593555336	64.577250133954	61.8322511091484	47.2818226141823
506	432.3785	204.6807	15	9	505	25.25	17.192	23.8479999999998	29.3988429704299	74.3942024226435	78.4300711583084	61.350722729563	47.0261767096256
507	432.8241	205.8557	15	9	506	25.3	8.91200000000026	23.5000000000002	25.1331204588689	59.4027334798237	80.0959250649115	61.0582324111153	47.4562211376747
508	436.7671	210.9203	15	9	507	25.35	78.8600000000008	101.292	128.370436098036	70.9678807072351	87.8307321838269	60.6203266263458	49.0600412728603
509	437.4608	213.288	15	9	508	25.4	13.8739999999996	47.3540000000003	49.3445963809616	99.5360957847662	81.1838247869092	60.2813068604494	49.0840483360234
510	440.6659	218.5129	15	9	509	25.45	64.1020000000003	104.498	122.592407627879	107.144890774289	80.4205503251888	61.4718795895776	50.5920891184513
511	443.8574	226.5117	15	9	510	25.5	63.8299999999992	159.976	172.239918358085	101.26726194501	80.6543297091304	61.7233387909776	52.0764411894389
512	445.3919	229.2728	15	9	511	25.55	30.6900000000007	55.222	63.1770954064845	102.964916093995	78.8954392960192	60.33664004612	53.1231822453092
513	440.5758	230.4125	15	9	512	25.6	-96.3220000000001	22.7940000000001	98.9822919516417	89.8732199431425	68.740930159433	60.5923338382546	52.6096174004848
514	437.7129	230.8192	15	9	513	25.65	-57.2580000000005	8.13400000000001	57.8328671258832	61.7725636334946	66.3204923987278	56.5320575417086	52.1888921968926
515	435.1779	229.5022	15	9	514	25.7	-50.6999999999994	-26.3400000000001	57.1339268736181	50.6459878177491	58.3665090452012	54.8637215627071	52.5673485184658
516	434.1656	230.7242	15	9	515	25.75	-20.2460000000008	24.4400000000002	31.7366368098455	36.2145983738557	45.0166064236468	54.0684122106015	52.472867781897
517	434.0432	231.081	15	9	516	25.8	-2.44799999999941	7.13599999999985	7.54421632775698	29.6760687034609	40.5773550273285	54.0948169695386	53.919452465197
518	432.8768	231.7432	15	9	517	25.85	-23.3280000000002	13.2440000000003	26.8253447321748	26.85979814726	33.3539354926822	52.4844294493672	54.9437476331914
519	432.8935	233.0001	15	9	518	25.9	0.334000000000287	25.138	25.1402187739089	28.2606492137991	31.880290296508	53.0195879729557	55.6456284923047
520	430.742	232.9304	15	9	519	25.95	-43.03	-1.39400000000023	43.0525740926138	30.5087222369079	29.3068928002253	52.706624963283	57.1607533656842
521	432.6786	232.9719	15	9	520	26	38.732	0.830000000000268	38.740892142541	30.4932726115088	27.4824947120726	48.1221966251967	59.0775240784717
522	432.2476	233.8064	15	9	521	26.05	-8.6200000000008	16.6899999999998	18.784581443301	34.0845118895552	29.294194643058	49.8779743436757	62.485350466233
523	431.0748	234.4492	15	9	522	26.1	-23.4559999999999	12.8559999999999	26.7480966051791	31.7539874531907	36.2279287393013	45.8620208307944	64.767668598401
524	433.2215	234.6361	15	9	523	26.15	42.9340000000002	3.73800000000017	43.0964151641412	26.7043402103461	39.7186835471836	43.9960253721728	65.4157027639812
525	433.0101	236.1918	15	9	524	26.2	-4.22799999999938	31.114	31.3999519107912	28.0796670492082	47.0467408813648	43.3024459277833	67.3334052318254
526	433.5447	235.7803	15	9	525	26.25	10.6919999999991	-8.22999999999979	13.4926559283181	41.9625848670939	51.2277868267465	43.5950128342311	69.0471691626234
527	433.2783	237.0354	15	9	526	26.3	-5.32799999999952	25.102	25.6612156376114	45.352855204812	59.1785936600229	46.7806725192788	70.6407751426329
528	433.648	241.8293	15	9	527	26.35	7.39400000000046	95.8779999999996	96.1626856946078	62.339494309539	58.3701061689066	49.2671686400369	NA
529	433.475	244.8267	15	9	528	26.4	-3.46000000000004	59.948	60.0477668527315	75.7512334431469	56.1117604478375	51.0099501241601	NA
530	436.6423	249.7054	15	9	529	26.45	63.3459999999991	97.5740000000002	116.333147434426	90.2775202708375	57.2979990553412	52.8496271417907	NA
531	437.0017	253.7169	15	9	530	26.5	7.18800000000101	80.2300000000002	80.5513515963578	74.7776274707193	59.7075309563895	56.4317093659659	NA
532	439.7868	257.7662	15	9	531	26.55	55.702	80.9860000000003	98.2926497760644	66.870665690863	64.2671503954996	64.6340608863461	NA
533	438.8763	257.5618	15	9	532	26.6	-18.2100000000003	-4.08800000000042	18.6632216940166	52.2565038011434	62.3064085407725	68.9430033585474	NA
534	438.3948	256.6562	15	9	533	26.65	-9.63000000000079	-18.1119999999999	20.5129579534501	43.6638284696321	62.3012167011366	74.2993479862537	NA
535	439.1484	258.6838	15	9	534	26.7	15.0720000000001	40.5520000000001	43.262337985828	38.2567805201616	58.6525134022166	79.8030889009437	NA
536	440.5046	259.9849	15	9	535	26.75	27.124	26.0219999999993	37.5879749388014	49.8351896108257	61.6356319051852	84.0259261146453	NA
537	437.496	258.0764	15	9	536	26.8	-60.172	-38.1700000000001	71.2574100287122	57.7317677114102	70.0895281126693	87.1867333157272	NA
538	440.0956	260.886	15	9	537	26.85	51.9920000000002	56.1920000000009	76.5552671473369	65.0485230032899	79.5159005481881	NA	NA
539	437.4079	259.5537	15	9	538	26.9	-53.7540000000001	-26.6460000000006	59.9958484563728	79.6074353407383	92.48693552467	NA	NA
540	441.0606	261.165	15	9	539	26.95	73.0540000000008	32.2260000000006	79.8461144452261	101.922275705177	102.308178746546	NA	NA
541	440.2133	266.6187	15	9	540	27	-16.9460000000004	109.073999999999	110.382536626044	109.196611485551	108.344321272901	NA	NA
542	442.2916	275.5209	15	9	541	27.05	41.5660000000003	178.044	182.831611850905	127.24210333793	110.106316235955	NA	NA
543	442.5485	281.1614	15	9	542	27.1	5.13799999999947	112.810000000001	112.926946049205	139.567834489803	NA	NA	NA
544	442.081385634185	288.658026549575	15	9	543	27.15	-9.34228731630014	149.9325309915	150.223307718268	137.081207205064	NA	NA	NA
545	440.0935	295.4467	15	9	544	27.2	-39.7577126836995	135.7734690085	141.47477020459	118.290356766733	NA	NA	NA
546	435.59	297.3712	15	9	545	27.25	-90.0700000000006	38.4899999999993	97.9494002023497	NA	NA	NA	NA
547	431.5543	295.5108	15	9	546	27.3	-80.7139999999993	-37.2079999999994	88.8773596592509	NA	NA	NA	NA
548	NA	NA	15	9	547	27.35	NA	NA	NA	NA	NA	NA	NA
549	NA	NA	15	9	548	27.4	NA	NA	NA	NA	NA	NA	NA
550	NA	NA	15	9	549	27.45	NA	NA	NA	NA	NA	NA	NA
551	NA	NA	15	9	550	27.5	NA	NA	NA	NA	NA	NA	NA
552	NA	NA	15	9	551	27.55	NA	NA	NA	NA	NA	NA	NA
553	NA	NA	15	9	552	27.6	NA	NA	NA	NA	NA	NA	NA
554	NA	NA	15	9	553	27.65	NA	NA	NA	NA	NA	NA	NA
555	NA	NA	15	9	554	27.7	NA	NA	NA	NA	NA	NA	NA
556	NA	NA	15	9	555	27.75	NA	NA	NA	NA	NA	NA	NA
557	NA	NA	15	9	556	27.8	NA	NA	NA	NA	NA	NA	NA
558	NA	NA	15	9	557	27.85	NA	NA	NA	NA	NA	NA	NA
559	NA	NA	15	9	558	27.9	NA	NA	NA	NA	NA	NA	NA
560	NA	NA	15	9	559	27.95	NA	NA	NA	NA	NA	NA	NA
561	NA	NA	15	9	560	28	NA	NA	NA	NA	NA	NA	NA
562	NA	NA	15	9	561	28.05	NA	NA	NA	NA	NA	NA	NA
563	NA	NA	15	9	562	28.1	NA	NA	NA	NA	NA	NA	NA
564	NA	NA	15	9	563	28.15	NA	NA	NA	NA	NA	NA	NA
565	NA	NA	15	9	564	28.2	NA	NA	NA	NA	NA	NA	NA
566	NA	NA	15	9	565	28.25	NA	NA	NA	NA	NA	NA	NA
567	NA	NA	15	9	566	28.3	NA	NA	NA	NA	NA	NA	NA
568	NA	NA	15	9	567	28.35	NA	NA	NA	NA	NA	NA	NA
569	NA	NA	15	9	568	28.4	NA	NA	NA	NA	NA	NA	NA
570	NA	NA	15	9	569	28.45	NA	NA	NA	NA	NA	NA	NA
571	NA	NA	15	9	570	28.5	NA	NA	NA	NA	NA	NA	NA
572	NA	NA	15	9	571	28.55	NA	NA	NA	NA	NA	NA	NA
573	NA	NA	15	9	572	28.6	NA	NA	NA	NA	NA	NA	NA
574	NA	NA	15	9	573	28.65	NA	NA	NA	NA	NA	NA	NA
575	NA	NA	15	9	574	28.7	NA	NA	NA	NA	NA	NA	NA
576	NA	NA	15	9	575	28.75	NA	NA	NA	NA	NA	NA	NA
577	NA	NA	15	9	576	28.8	NA	NA	NA	NA	NA	NA	NA
578	NA	NA	15	9	577	28.85	NA	NA	NA	NA	NA	NA	NA
579	NA	NA	15	9	578	28.9	NA	NA	NA	NA	NA	NA	NA
580	NA	NA	15	9	579	28.95	NA	NA	NA	NA	NA	NA	NA
581	NA	NA	15	9	580	29	NA	NA	NA	NA	NA	NA	NA
582	NA	NA	15	9	581	29.05	NA	NA	NA	NA	NA	NA	NA
583	NA	NA	15	9	582	29.1	NA	NA	NA	NA	NA	NA	NA
584	NA	NA	15	9	583	29.15	NA	NA	NA	NA	NA	NA	NA
585	NA	NA	15	9	584	29.2	NA	NA	NA	NA	NA	NA	NA
586	NA	NA	15	9	585	29.25	NA	NA	NA	NA	NA	NA	NA
587	NA	NA	15	9	586	29.3	NA	NA	NA	NA	NA	NA	NA
588	NA	NA	15	9	587	29.35	NA	NA	NA	NA	NA	NA	NA
589	NA	NA	15	9	588	29.4	NA	NA	NA	NA	NA	NA	NA
590	NA	NA	15	9	589	29.45	NA	NA	NA	NA	NA	NA	NA
591	NA	NA	15	9	590	29.5	NA	NA	NA	NA	NA	NA	NA
592	NA	NA	15	9	591	29.55	NA	NA	NA	NA	NA	NA	NA
593	NA	NA	15	9	592	29.6	NA	NA	NA	NA	NA	NA	NA
594	NA	NA	15	9	593	29.65	NA	NA	NA	NA	NA	NA	NA
595	NA	NA	15	9	594	29.7	NA	NA	NA	NA	NA	NA	NA
596	NA	NA	15	9	595	29.75	NA	NA	NA	NA	NA	NA	NA
597	NA	NA	15	9	596	29.8	NA	NA	NA	NA	NA	NA	NA
598	NA	NA	15	9	597	29.85	NA	NA	NA	NA	NA	NA	NA
599	NA	NA	15	9	598	29.9	NA	NA	NA	NA	NA	NA	NA
600	NA	NA	15	9	599	29.95	NA	NA	NA	NA	NA	NA	NA
601	NA	NA	15	9	600	30	NA	NA	NA	NA	NA	NA	NA
