# Supplementary material for: An automated feeding system for the African killifish reveals the impact of diet on lifespan and allows scalable assessment of associative learning
Source: eLife. 2022 Nov 10;11:e69008. doi: 10.7554/eLife.69008 (PMC9788828; doi:10.7554/eLife.69008)
Supplement: Figure 6—source data 3. [file elife-69008-fig6-data3.zip › Filtered and Interpolated Trajectories with Kinematics/t9_REC005 DLC_likelihood-euclidean-filtered_splines-interpolated_kinematics_02_resnet50_TrainAllTheThingsJun28shuffle1_1030000.csv]

	x2	y2	fishnum	recording_num	bodyparts_coords	seconds	velocity_x	velocity_y	velocity_xy	velocity_xy_5frame	velocity_xy_10frame	velocity_xy_20frame	velocity_xy_40frame
1	299.3998	48.8041	9	5	0	0	0	0	0	NA	NA	NA	NA
2	304.9071	45.05077	9	5	1	0.05	110.146	-75.0666	133.293419760917	NA	NA	NA	NA
3	307.2304	43.54438	9	5	2	0.1	46.4659999999992	-30.1278000000001	55.3784569019391	53.200664722589	NA	NA	NA
4	309.2842	43.1189	9	5	3	0.15	41.0760000000005	-8.50960000000001	41.9481950524697	60.6679810946665	NA	NA	NA
5	311.024837683586	43.4353122968634	9	5	4	0.2	34.8127536717197	6.32824593726809	35.3832518976194	42.8453675744342	45.9022790920798	NA	NA
6	312.8209	43.94444	9	5	5	0.25	35.9212463282802	10.182554062732	37.3365818603878	39.1655680311139	47.3114879986653	NA	NA
7	315.0268	44.06176	9	5	6	0.3	44.1179999999997	2.34639999999999	44.1803521597551	35.9181247945671	35.2940007250465	NA	NA
8	316.8306	43.65555	9	5	7	0.35	36.0760000000005	-8.12420000000003	36.9794591853374	38.6038934615706	32.4615672566776	NA	NA
9	318.1087	43.79374	9	5	8	0.4	25.5619999999999	2.76380000000003	25.7109788697357	33.9549949026641	30.672977341474	NA	NA
10	319.6189	45.71099	9	5	9	0.45	30.204	38.3450000000001	48.8120952326368	27.7426338756588	29.9728790489139	31.118929282942	NA
11	319.879	45.05615	9	5	10	0.5	5.20200000000045	-13.0968	14.0920890658555	25.7575664822414	26.4630482392168	32.3879289021697	NA
12	319.2231	45.05016	9	5	11	0.55	-13.1180000000006	-0.119800000000083	13.1185470247286	25.4278298883809	23.597416540372	26.0760874939496	NA
13	320.5355	45.37791	9	5	12	0.6	26.2480000000005	6.55500000000004	27.0541222182503	21.3418646362573	21.5039788486792	24.1974862628776	NA
14	319.6094	46.14591	9	5	13	0.65	-18.5220000000004	15.36	24.0622959004334	18.9711015757696	20.3238276236592	22.6159040687463	NA
15	319.7637	44.73521	9	5	14	0.7	3.08599999999956	-28.214	28.3822689720184	19.4521992050853	16.3355794738043	23.0478844576126	NA
16	319.7979	44.84177	9	5	15	0.75	0.684000000001106	2.13119999999989	2.23827376341704	17.2503912151169	17.464369805674	27.3727752583627	NA
17	320.3805	45.35467	9	5	16	0.8	11.6519999999991	10.258	15.5240351713071	15.2198253589375	16.8581742628526	26.997557199835	NA
18	320.4487	46.15402	9	5	17	0.85	1.36399999999981	15.9870000000001	16.0450822684087	11.3292943113513	15.9334052690775	27.7230832583453	NA
19	320.7614	46.77523	9	5	18	0.9	6.25400000000013	12.4242	13.9094666195365	15.9576380355785	14.5588307960185	29.6364230611748	NA
20	320.4101	46.49967	9	5	19	0.95	-7.02599999999961	-5.51119999999997	8.92961373408695	14.26414932062	16.1228898663113	30.8129295761255	45.8048205395093
21	319.3065	45.87323	9	5	20	1	-22.0719999999994	-12.5288	25.3799923845532	14.6164193230381	28.2825022775085	33.8222183335189	47.3929024254727
22	319.1684	45.54855	9	5	21	1.05	-2.76200000000017	-6.49360000000001	7.05659159651465	13.8978362330995	30.3976978592979	36.6178625269587	48.2817171891551
23	318.6209	46.25063	9	5	22	1.1	-10.9500000000003	14.0416	17.8064322804993	20.9164854212714	33.9421876680115	38.0821125470579	50.6406884857161
24	318.209	45.94012	9	5	23	1.15	-8.23800000000006	-6.21020000000001	10.3165511698436	40.6073665194385	38.9490184986904	38.6923358394509	54.3275637691868
25	316.4509	44.61569	9	5	24	1.2	-35.1620000000003	-26.4886	44.0228596749464	46.5312463979758	45.2902796784468	37.8567444738669	58.1777642601211
26	310.5454	42.75492	9	5	25	1.25	-118.11	-37.2154	123.834397875389	53.2679560129849	50.1800668613638	39.2937757475542	61.7955656508665
27	309.2563	44.05916	9	5	26	1.3	-25.7819999999992	26.0848	36.6759909892011	64.0002007642813	56.3775507910648	42.2203107283691	65.3005721001395
28	308.481342939254	46.5142540402632	9	5	27	1.35	-15.4991412149207	49.101880805264	51.4899803555449	69.6640739356222	60.2308198250382	47.6996359401233	67.6120783283007
29	306.731396269536	49.1920471361636	9	5	28	1.4	-34.9989333943597	53.5558619180081	63.9777749263256	59.752767203289	62.8258408828832	55.1631980075499	70.4265662962666
30	304.366686391825	51.9291333937442	9	5	29	1.45	-47.2941975542199	54.741725151612	72.3422255316507	66.2238551841537	59.5905990814224	60.4907117960767	72.1124147595614
31	301.747439707102	54.5621069190475	9	5	30	1.5	-52.3849336944602	52.659470506066	74.2778642137227	67.1936836370914	50.3050492175999	62.3978759487758	75.7895307594987
32	299.233882616346	56.9275618181164	9	5	31	1.55	-50.2711418151193	47.309097981378	69.0314308935246	61.651481001485	54.0429235974402	70.4873468843605	78.8845040526399
33	297.186241520537	58.8620921969935	9	5	32	1.6	-40.9528219161803	38.690607577542	56.3391226202337	49.5171242272227	61.457084212235	77.0838907085547	82.3387757248399
34	295.964742820656	60.2022921617218	9	5	33	1.65	-24.4299739976202	26.803999294566	36.2667617482936	40.8573312319108	71.3773775164093	86.0392234696274	84.7931939299967
35	295.929612917682	60.7847558183438	9	5	34	1.7	-0.702598059480124	11.6492731324399	11.6704416603388	41.8619920107267	75.6911439137066	93.3076440626295	87.1583872859507
36	297.441078212594	60.4460772729023	9	5	35	1.75	30.22930589824	-6.77357090882992	30.9788992371633	55.7204847873786	74.6156850361878	96.2183560433703	90.053749555228
37	300.859365106374	59.0228506314401	9	5	36	1.8	68.3657378756004	-28.464532829244	74.0547347876043	81.1032740313336	84.5971429776563	103.603587000444	92.5421856022032
38	306.5447	56.35167	9	5	37	1.85	113.706697872519	-53.423612628802	125.631586503493	101.86516360019	93.9369615920712	107.501073398256	94.4016003577362
39	314.0569	53.16785	9	5	38	1.9	150.244	-63.6763999999999	163.180707968068	108.374038840465	109.252606056372	111.216709531358	96.7035440422193
40	319.7055	51.97105	9	5	39	1.95	112.972	-23.9360000000001	115.479889504623	127.332293944586	127.024689043837	113.411899942997	98.7139918331475
41	322.5752	50.60986	9	5	40	2	57.3940000000005	-27.2238	63.5232754385355	132.153438396764	142.131662869141	117.756843185478	100.02750196371
42	331.0175	50.60691	9	5	41	2.05	168.846	-0.0589999999999691	168.846010308209	137.401938081409	153.164250403448	121.151145578321	101.966850672891
43	338.4303	49.55641	9	5	42	2.1	148.256	-21.01	149.737308764383	152.184214487483	153.545062584277	126.595438902622	104.45255461257
44	347.472	46.73674	9	5	43	2.15	180.834	-56.3934	189.423206391297	175.889286897817	151.056041546308	130.894052020543	104.378811941333
45	356.6449	44.38503	9	5	44	2.2	183.458000000001	-47.0341999999999	189.39127153499	178.99620686231	151.132655972288	136.460030098035	103.472018190763
46	365.6248	42.89652	9	5	45	2.25	179.598	-29.7702	182.048637490205	174.93668677179	160.898001334769	140.813723362902	101.014474184871
47	374.6903	41.22104	9	5	46	2.3	181.31	-33.5096	184.380610130675	164.710145011206	157.705148178986	142.864060476037	100.761419226043
48	381.0002	39.78168	9	5	47	2.35	126.198000000001	-28.7872	129.439708311786	150.081097457093	159.253916213173	141.103564775349	99.6749796710909
49	387.5992	37.71677	9	5	48	2.4	131.98	-41.2982000000001	138.290497588374	145.906715771722	152.535497984713	138.243890076889	98.398338986767
50	393.4115	37.7212	9	5	49	2.45	116.246	0.0886000000001275	116.246033764426	136.414089495662	145.895371152232	136.937271870218	96.7938598363424
51	400.9658	34.91453	9	5	50	2.5	151.086	-56.1334000000001	161.176729063349	143.571145654555	139.495783856663	137.657127978644	95.1956723043185
52	407.625	33.32675	9	5	51	2.55	133.184	-31.7556	136.917478750377	140.360850958221	132.563870548627	133.446354461422	93.6548346820793
53	415.7253	31.70398	9	5	52	2.6	162.006	-32.4553999999999	165.224989106249	141.709644847372	128.662066966421	131.821218516586	92.2698044309705
54	421.8318	31.4459	9	5	53	2.65	122.13	-5.16159999999999	122.239024106706	133.084851941604	125.43173860747	122.718400413038	92.0549584277873
55	427.9292	32.24469	9	5	54	2.7	121.948	15.9757999999999	122.99000321018	128.713651601592	122.741887768149	113.636392318897	91.8388068402181
56	433.7575	31.31085	9	5	55	2.75	116.566	-18.6768	118.052764534508	113.752988278288	114.416254622518	105.810592326372	91.2464566879585
57	439.302	29.7758	9	5	56	2.8	110.890000000001	-30.701	115.061477050315	110.502626256718	109.187560743858	97.9192514516419	89.8779663866252
58	443.7652	29.05466	9	5	57	2.85	89.2639999999994	-14.4228	90.4216724897295	103.774130688926	104.38852082	91.8488859439257	86.9575848466764
59	448.8794	27.66607	9	5	58	2.9	102.284	-27.7717999999999	105.987213998859	95.7476573034329	92.9013028413625	85.5799684421756	83.1057497340398
60	453.1714	26.42664	9	5	59	2.95	85.8400000000006	-24.7886	89.3475253712161	89.6614698861247	81.3774134855617	80.1758197296876	80.6397093012451
61	457.0398	25.96355	9	5	60	3	77.3680000000002	-9.26179999999995	77.9203976070453	95.0240533617122	72.1254007960804	72.6345014231586	79.2962811285174
62	461.2297	25.37147	9	5	61	3.05	83.7979999999993	-11.8416000000001	84.6305399637736	75.2999794260067	63.274632354657	66.1585237858375	75.2532196268441
63	466.3756	22.56441	9	5	62	3.1	102.918000000001	-56.1412	117.234589867667	58.9806962821979	55.0357049214303	57.9441699593192	71.9535982343138
64	466.4946	22.913	9	5	63	3.15	2.37999999999943	6.97180000000003	7.36684432033131	48.5031442887278	45.7281982768814	53.2158648350321	67.3138691283857
65	466.804	23.14639	9	5	64	3.2	6.18799999999965	4.6678	7.75110965217211	36.8877948231893	37.6097516912265	47.2175835824017	62.6524159955626
66	465.7191	23.81928	9	5	65	3.25	-21.697999999999	13.4578	25.5326376396947	15.0473564811483	30.8527482237987	41.6791900130153	58.1957503281378
67	465.1023	22.64356	9	5	66	3.3	-12.3360000000002	-23.5144	26.5537926360813	16.156417127756	23.1294868278168	36.8918722972132	53.8664868823585
68	465.1129	23.04504	9	5	67	3.35	0.212000000000216	8.02959999999999	8.03239815746206	16.238807100255	11.4998190986384	32.8116049180036	50.7577573492256
69	465.2414	22.41235	9	5	68	3.4	2.56999999999948	-12.6538	12.9121475533699	13.2023521588695	13.5304268287016	27.9676093911909	48.4134852278592
70	465.3977	22.03531	9	5	69	3.45	3.12599999999975	-7.54080000000002	8.1630595146672	9.37117883244432	13.0577536792417	24.3421467322719	47.4727199629416
71	465.3533	22.55092	9	5	70	3.5	-0.88799999999992	10.3122	10.3503629327672	7.95228171612857	11.2329792299502	20.935434278391	45.1274976069813
72	465.1673	22.23119	9	5	71	3.55	-3.71999999999957	-6.3946	7.39792600395521	10.9044365296473	10.5091122397693	17.0600847922662	41.8967748471139
73	465.1449	22.27239	9	5	72	3.6	-0.448000000000093	0.823999999999998	0.937912575883318	9.87670025822837	10.5875049145769	12.0859779520413	38.0733716929596
74	466.3406	21.57613	9	5	73	3.65	23.9139999999998	-13.9252	27.6729216209635	9.26360630103085	10.2070205055005	11.9093378437335	35.4496902535651
75	466.4263	21.70072	9	5	74	3.7	1.71400000000062	2.49180000000003	3.02437815757261	11.6470456470943	11.0745417733173	11.668439672228	32.6287392444771
76	466.5338	22.04874	9	5	75	3.75	2.14999999999918	6.96039999999996	7.28489314677957	13.2227281130252	11.0181203329833	10.5809083299041	30.0037003452326
77	465.5746	22.16108	9	5	76	3.8	-19.1840000000002	2.24679999999999	19.3151227342724	9.50960448135374	10.9906827567155	9.81372231307502	27.3187898748727
78	465.8097	21.78819	9	5	77	3.85	4.70200000000091	-7.45779999999996	8.81632490553791	12.2723832884063	12.6721368054441	9.66662875452552	25.4296174399345
79	465.9757	22.21222	9	5	78	3.9	3.31999999999994	8.48059999999997	9.10730346260621	12.7726343649357	10.2882488587654	11.2470020135428	23.1286410389298
80	465.1712	22.46041	9	5	79	3.95	-16.0900000000004	4.96380000000002	16.8382721928354	10.3343198663368	10.2791256652144	14.7696201961955	21.0928745993294
81	465.2413	21.97615	9	5	80	4	1.4020000000005	-9.68519999999998	9.78614852942673	12.1215454978629	9.92883742985799	17.620493790804	19.3084055179623
82	464.9511	21.76964	9	5	81	4.05	-5.80400000000054	-4.13020000000003	7.12355024127763	11.066893236177	9.11833238638073	17.6350259083904	17.3930099694614
83	465.8385	21.74976	9	5	82	4.1	17.7480000000003	-0.397600000000011	17.7524530631688	8.28586804202249	8.74575259447414	18.2025734266001	15.811050029679
84	466.0298	21.76217	9	5	83	4.15	3.82600000000025	0.248200000000054	3.83404215417644	7.08504049478026	12.2869835215851	17.6835156720981	18.3624643335543
85	465.9341	21.65104	9	5	84	4.2	-1.91400000000044	-2.22260000000006	2.93314622206291	7.90234490642468	18.4646986190737	18.0398949065526	21.9148382895776
86	465.843	21.81675	9	5	85	4.25	-1.82199999999966	3.31420000000001	3.78201079321554	5.36995969108535	24.2228672486248	18.3282106774499	25.6540552437664
87	465.4344	22.20043	9	5	86	4.3	-8.17200000000071	7.67360000000004	11.2100722994998	13.5070738069933	24.2793690600653	17.7457074525322	29.6235861050028
88	465.347	21.96138	9	5	87	4.35	-1.74800000000005	-4.78100000000005	5.09052698647209	28.643529196125	23.7330100477561	18.0476299618655	33.9451472312654
89	467.5027	22.51631	9	5	88	4.4	43.1140000000005	11.0986	44.5196127337159	41.3606940024694	25.0787824854309	18.2896726866687	37.686898451986
90	471.3805	23.15945	9	5	89	4.45	77.5559999999996	12.8628	78.6154231677216	40.6563932137059	25.8006641478907	17.8436024663869	40.79733763706
91	474.5199	21.9387	9	5	90	4.5	62.7880000000005	-24.415	67.3678348249375	42.0960604044268	26.7275839250419	17.6813767575337	43.0011686421064
92	474.4221	22.31048	9	5	91	4.55	-1.95600000000013	7.43559999999995	7.68856835568234	36.6504911638685	26.3730825186836	17.7259351466566	45.0245328265501
93	475.0241	22.43351	9	5	92	4.6	12.0399999999995	2.4606	12.2888629400766	22.9577990996565	27.3495073292569	19.5361221073167	48.3846728237233
94	475.8051	22.80439	9	5	93	4.65	15.6200000000001	7.41760000000006	17.2917665309246	12.0944738476144	24.2923618517523	24.815590823375	53.2345944134293
95	475.7354	23.30718	9	5	94	4.7	-1.3939999999991	10.0557999999999	10.1519628466615	12.0897718236613	17.2225063137001	32.1612369069271	61.4353791799305
96	476.3507	23.08983	9	5	95	4.75	12.3059999999998	-4.34699999999999	13.0512085647267	12.602954254087	11.1398862664426	40.7272021576287	71.5971373819932
97	476.0446	22.85921	9	5	96	4.8	-6.1220000000003	-4.61239999999997	7.66505823591728	11.934232539636	11.1725012332479	49.4334498969305	78.3002534087903
98	475.3482	23.11745	9	5	97	4.85	-13.9279999999997	5.16480000000001	14.8547750922049	11.4872135277437	15.3392341668773	58.2236657080054	78.4612797963892
99	475.8052	22.59064	9	5	98	4.9	9.13999999999987	-10.5362	13.9481579586696	10.1852986852708	24.5523991613192	64.1267948904291	79.5965397507943
100	475.6602	22.95897	9	5	99	4.95	-2.90000000000077	7.36660000000001	7.91686778719997	10.2552306428346	38.5218096659635	66.8250550779244	80.5751792186232
101	475.9436	23.12227	9	5	100	5	5.66800000000057	3.26599999999999	6.54163435236229	18.0755140796675	54.7268203902156	68.3818434934088	81.7597577138334
102	476.1678	23.45442	9	5	101	5.05	4.48399999999992	6.64299999999997	8.01471802373602	37.1705657830024	72.4938172751774	72.4140397447098	83.0334300703882
103	478.789212688445	22.8169466834831	9	5	102	5.1	52.4282537688998	-12.749466330338	53.9561922763697	65.5564058041834	89.0978240867538	78.5667722208465	84.05673378558
104	484.000911642245	21.1520430232669	9	5	103	5.15	104.233979076	-33.298073204324	109.423416475344	99.2683420951604	103.961227929106	88.7856731547604	85.4361251671491
105	491.129956673822	18.8474113617405	9	5	104	5.2	142.58090063154	-46.0926332305279	149.846067893105	134.73240390752	116.427603842149	104.830863453308	86.8389012628837
106	499.503407595597	16.2907540412929	9	5	105	5.25	167.469018435501	-51.133146408952	175.101315807247	160.12013409384	125.623800720375	124.866064086537	88.2140252000033
107	508.448324219991	13.8697734043131	9	5	106	5.3	178.898332487879	-48.419612739596	185.335027085536	170.75189007521	133.655578256172	138.854799365049	89.389705752547
108	517.291766359427	11.9721717931902	9	5	107	5.35	176.868842788721	-37.952032222458	180.894843207969	167.298801880114	141.794310274816	138.874929630913	90.697311957413
109	525.360793826324	10.9856515503132	9	5	108	5.4	161.380549337939	-19.73040485754	162.582196382191	151.97925934559	153.018947148202	140.90340681492	90.9908055944831
110	531.982466433104	11.2979150180711	9	5	109	5.45	132.433452135601	6.24526935515799	132.580626917627	132.578752604823	171.139917240653	143.30675597086	90.3962038986456
111	536.483843992189	13.2966645388529	9	5	110	5.5	90.0275511816994	39.974990415636	98.503603134625	123.468486455791	195.005307782857	145.838138670133	90.0397954954678
112	538.191986316	17.3696024550476	9	5	111	5.55	34.1628464762198	81.458758323894	88.3324933817014	135.286004221194	205.21578145492	148.34092499412	91.1251073210071
113	536.433953216957	23.9044311090444	9	5	112	5.6	-35.1606619808604	130.696573079936	135.343512462812	174.981032601192	188.652035175072	148.577345463843	92.0379338436886
114	530.536804507484	33.2888528432322	9	5	113	5.65	-117.942974189459	187.688434683756	221.669785209203	238.031356220125	177.845585700734	146.056659510923	92.7610658044298
115	519.8276	45.91057	9	5	114	5.7	-214.184090149681	252.434343135356	331.05576881762	277.852810305016	170.18590809957	141.51656561884	93.5910344289037
116	505.330566651841	60.6692786778829	9	5	115	5.75	-289.940666963179	295.174173557658	413.755221229291	253.835583894353	166.052476619891	135.700848242378	94.2699885633226
117	494.8586	70.51265	9	5	116	5.8	-209.43933303682	196.867426442342	287.439763806156	220.405167180274	163.026271732068	129.345961608164	94.9984368655012
118	494.0972	70.55997	9	5	117	5.85	-15.2280000000007	0.946400000000267	15.2573804094944	165.390783597949	155.360380652871	123.170958206821	95.4557536443036
119	495.671365349818	68.3345592668144	9	5	118	5.9	31.4833069963606	-44.5082146637122	54.5177016388088	94.0735970196567	139.094371873644	117.854816298537	95.8387849715176
120	497.33253061298	66.0815592947494	9	5	119	5.95	33.2233052632398	-45.0599994413	55.9838509059923	48.1997331591201	111.893213997027	113.967352719367	96.2712779530594
121	499.069880000992	63.8116615158594	9	5	120	6	34.7469877602396	-45.3979555778	57.1692883378317	56.885177411389	76.3963887018981	111.697747497527	96.6347702264082
122	500.872597725364	61.5355573621985	9	5	121	6.05	36.0543544874406	-45.5220830732179	58.0704445034734	57.7835765670149	53.4761417614075	109.836174897304	96.8608902004939
123	502.729867997601	59.2639382658209	9	5	122	6.1	37.1454054447395	-45.4323819275521	58.684601670839	58.395644396106	57.6898812385693	105.509095466531	95.8519638323299
124	504.630875029211	57.0074956587808	9	5	123	6.15	38.0201406321999	-45.128852140802	59.0096974169384	58.7191803841394	57.8640468963403	96.7364584540992	93.407873898004
125	506.564803031703	54.7769209731323	9	5	124	6.2	38.6785600498399	-44.61149371297	59.0441900514473	58.7525503636949	57.7487973391631	82.351205404499	89.972394423563
126	508.520836216584	52.5829056409296	9	5	125	6.25	39.1206636976199	-43.8803066440539	58.7869682779991	58.4945850657495	57.3430183751625	63.6739130401087	85.9911538157444
127	510.488158795361	50.4361410942271	9	5	126	6.3	39.3464515755409	-42.9352909340501	58.2372944012504	57.9445172256656	56.6460780625407	51.1420743659538	81.8809673726195
128	512.455954979542	48.3473187650787	9	5	127	6.35	39.3559236836188	-41.776446582968	57.3947751811121	57.1019502822202	55.6578102801904	52.0365776576941	78.0324424729899
129	514.413408980635	46.3271300855388	9	5	128	6.4	39.1490800218617	-40.403773590798	56.2593582165189	55.9668563661856	54.378545034554	50.7741631281152	74.8080856726729
130	516.349705010147	44.3862664876615	9	5	129	6.45	38.7259205902387	-38.8172719575459	54.8313553342206	54.5396057613865	52.8091968119707	49.2357999352592	72.5121605229481
131	518.254027279585	42.535419403501	9	5	130	6.5	38.0864453887602	-37.01694168321	53.1114986978261	52.8210354946313	50.9514373783193	47.4314017826834	71.2568003717402
132	520.115560000457	40.7852802651115	9	5	131	6.55	37.2306544174398	-35.00278276779	51.101041377255	50.8125728434423	48.8080069705002	45.3808554068679	70.453645029206
133	521.923487384272	39.1465405045471	9	5	132	6.6	36.1585476763003	-32.7747952112881	48.8019238473357	48.5164433417212	46.383274076819	43.1265822008165	68.6818763116346
134	523.666993642536	37.6298915538622	9	5	133	6.65	34.8701251652801	-30.3329790136979	46.2170449605742	45.9360183904529	43.6842793598902	40.7590882850849	64.956762697056
135	525.335262986756	36.2460248451108	9	5	134	6.7	33.3653868843999	-27.677334175028	43.3507078256152	43.0764081796138	40.7228025313554	38.4282232282858	58.6588739141306
136	526.917479628441	35.0056318103471	9	5	135	6.75	31.6443328337004	-24.8078606952741	40.2093739414846	39.9455126590068	37.5197851902042	36.2814593891111	50.4023876330836
137	528.402827779099	33.9194038816254	9	5	136	6.8	29.7069630131591	-21.724558574434	36.8029903230596	36.555985876338	34.1156327511951	34.4159731370754	45.3600784589096
138	529.780491650235	32.9980324909998	9	5	137	6.85	27.5532774227213	-18.427427812512	33.1474462443004	32.9291617209895	30.5953541214427	32.893926739159	47.1266346814681
139	531.03965545336	32.2522090705246	9	5	138	6.9	25.1832760624984	-14.9164684095039	29.2694110472304	29.1035519899554	27.1396315356159	31.7613550468088	47.8649649662731
140	532.169503399979	31.6926250522538	9	5	139	6.95	22.5969589323813	-11.191680365416	25.2165870488725	25.1548573227763	24.0472496446009	31.0569683265295	48.4704512262132
141	533.1592197016	31.3299718682417	9	5	140	7	19.79432603242	-7.25306368024199	21.0813252863141	21.2451955838785	21.6114813999029	30.8158532459537	48.9032706717964
142	533.997988569731	31.1749409505425	9	5	141	7.05	16.7753773626191	-3.100618353984	17.059516987164	17.7232771948938	20.0239393036507	31.0711151611075	49.1284595195097
143	534.67499421588	31.2382237312104	9	5	142	7.1	13.5401129229808	1.26565561335802	13.5991375498116	15.1653375682123	19.4045794014991	31.8546571567385	49.1204978608613
144	535.179420851554	31.5305116422996	9	5	143	7.15	10.0885327134802	5.84575822178401	11.6598191023066	14.1194108098504	19.8384307337275	33.1770669400127	48.8740607731085
145	535.500452688261	32.0624961158642	9	5	144	7.2	6.42063673413986	10.639689471292	12.426888915465	14.8930212845251	21.3911341217036	34.9665424237622	48.2075894946975
146	535.627273937508	32.8448685839584	9	5	145	7.25	2.53642498493946	15.647449361884	15.8516914945046	17.5639632191196	24.1119213017032	37.1308622260586	47.6117290090863
147	535.549068810803	33.8883204786365	9	5	146	7.3	-1.56410253410058	20.869037893562	20.9275693605375	21.9535842725612	28.0265975710199	39.5780825518653	46.4331107214081
148	535.255021519653	35.2035432319526	9	5	147	7.35	-5.88094582299846	26.304455066322	26.9538472227843	27.6169306751949	33.1139601920344	42.2166917052421	45.9859695029145
149	534.734316275566	36.8012282759609	9	5	148	7.4	-10.4141048817405	31.953700880166	33.6079243695146	34.1044317935561	39.2145023444096	44.955766804431	45.1723204274639
150	533.97613729005	38.6920670427156	9	5	149	7.45	-15.1635797103199	37.816775335094	40.7436209286337	41.1601738575147	45.8858352029235	47.7051025171671	43.960084183952
151	532.969668774612	40.8867509642709	9	5	150	7.5	-20.1293703087595	43.8936784311061	48.2891970863102	48.6639571649492	52.6502430522143	50.3751395609094	43.2779925465998
152	531.704094940759	43.3959714726809	9	5	151	7.55	-25.3114766770614	50.1844101681999	56.2062796803306	56.4754204162579	59.1322258000798	52.8760636321515	42.3013742583714
153	530.1686	46.23042	9	5	152	7.6	-30.7098988151802	56.6889705463821	64.4727637599566	64.1547397306521	65.0288040089851	55.1144135209062	41.5927554278006
154	528.361357459794	49.3823190131312	9	5	153	7.65	-36.144850804119	63.037980262624	72.6652406260585	71.1960543108725	70.0731028751346	56.9890332611321	40.6127203187357
155	526.316498011413	52.7700151183736	9	5	154	7.7	-40.8971889676195	67.753922104848	79.1402175006045	77.104277742645	74.0190709126307	57.9869557611092	39.6108871654142
156	524.07714164208	56.2933859568754	9	5	155	7.75	-44.7871273866599	70.467416770036	83.4957699874122	81.3936508530211	76.6383578201157	58.9419986290616	39.4734289796777
157	521.68640833902	59.8523091697847	9	5	156	7.8	-47.8146660612015	71.178464258186	85.7473968391932	83.6707853340112	77.7255296932832	58.4502483057407	39.7562342358691
158	519.187418089454	63.3466623982496	9	5	157	7.85	-49.9798049913193	69.887064569298	85.9196293118373	83.8834020946093	77.114866849778	59.0780122666699	39.5011560387588
159	516.623290880608	66.6763232834181	9	5	158	7.9	-51.2825441769201	66.59321770337	84.0509130310087	82.0806613293588	74.7635641778545	58.5832858081189	39.2914594623887
160	514.037146699706	69.7411694664385	9	5	159	7.95	-51.7228836180402	61.2969236604081	80.203301303595	78.3467816439214	70.0880763192949	56.8632000413745	39.2765457146999
161	511.47210553397	72.4410785884588	9	5	160	8	-51.3008233147195	53.9981824404057	74.48206616116	72.8360828465348	65.2337542059089	55.7401318472458	39.4834607973536
162	508.971287370624	74.675928290627	9	5	161	8.05	-50.0163632669205	44.6969940433641	67.077998412006	65.8563430216979	57.7682708114016	53.5316333556354	40.2630025887677
163	506.577812196893	76.3455962140914	9	5	162	8.1	-47.8695034746204	33.393358469288	58.3661353249045	56.2927505439805	53.1272205243546	51.3308536988627	40.0844896358855
164	504.3348	77.34996	9	5	163	8.15	-44.8602439378601	20.0872757181719	49.1522139068239	48.386847082459	47.0934687411032	48.0483736974587	40.613575663131
165	502.7216	77.20992	9	5	164	8.2	-32.263999999999	-2.80079999999998	32.385338915008	37.1897599788818	39.7073291701184	44.2552319070662	41.8375328004239
166	502.8384	75.4662	9	5	165	8.25	2.3359999999991	-34.8743999999999	34.9525488535527	33.4183582021745	34.841905874376	41.8159957332968	43.8570106981627
167	503.1177	75.94537	9	5	166	8.3	5.58600000000069	9.58339999999993	11.0925628941199	28.3305944605086	29.3377370179875	39.9343859198729	43.644280793571
168	504.4869	77.36935	9	5	167	8.35	27.3839999999996	28.4796	39.5091264413676	23.1219077962563	25.5468405479473	36.7856203722755	43.3584268527756
169	503.8423	76.37421	9	5	168	8.4	-12.8919999999994	-19.9027999999998	23.7133951984944	21.2969646662929	21.3331832170628	33.6271521203464	42.8786212649987
170	503.9418	76.67529	9	5	169	8.45	1.98999999999955	6.02159999999998	6.34190559374688	21.4857140570933	18.4223874948375	30.8479889122327	42.4898053051188
171	504.0187	77.96439	9	5	170	8.5	1.53800000000047	25.7819999999998	25.8278332037357	17.6753228937202	18.3982372606847	28.5917820337977	41.5667456781773
172	504.2356	77.40302	9	5	171	8.55	4.33799999999906	-11.2273999999999	12.0363098481217	14.3357719736171	22.1005010283441	27.6499415453839	40.966819694576
173	503.2329	77.20095	9	5	172	8.6	-20.0540000000001	-4.04139999999984	20.4571706245024	13.7228671934186	20.4440202201964	25.0545657508649	40.0444419106245
174	503.439	77.4848	9	5	173	8.65	4.12200000000098	5.67700000000002	7.0156405979788	15.4995098550765	20.1608354995895	24.23811806513	38.9935059962536
175	503.3202	77.37193	9	5	174	8.7	-2.37600000000043	-2.25740000000002	3.27738169275447	22.715287999595	21.9886486543469	25.6881098397386	38.0578978339291
176	503.7871	79.0435	9	5	175	8.75	9.33800000000019	33.4313999999998	34.7110465120254	23.2127175466726	22.3416581932195	28.7720227672638	36.7417041252997
177	506.0504	79.85907	9	5	176	8.8	45.2660000000003	16.3114000000002	48.115200570714	25.985899025562	25.9621460727803	28.8383132814014	36.4942340894859
178	505.9146	80.99822	9	5	177	8.85	-2.71600000000035	22.783	22.9443183598904	30.2544301152753	24.5622909537824	27.6388414388814	34.5540186355972
179	506.8323	81.49614	9	5	178	8.9	18.3539999999994	9.95839999999987	20.8815479924256	29.1838065313624	27.1430529131971	27.1739567218786	33.3131755417147
180	507.8491	82.19003	9	5	179	8.95	20.3360000000009	13.8777999999999	24.6200371413212	29.2090041459657	32.9538321846397	28.1164105688631	32.1396158435828
181	506.5349	82.84394	9	5	180	9	-26.2840000000006	13.0782000000002	29.3579285924609	25.9118643608922	39.145808273843	27.3933595091089	30.7564090100333
182	508.4036	84.36906	9	5	181	9.05	37.3739999999998	30.5024	48.2411886437304	28.3002068008323	35.5761255344586	28.4020060335166	30.6528301149622
183	508.2545	84.65551	9	5	182	9.1	-2.98199999999952	5.72900000000004	6.45861943452295	35.6532342540042	34.8336626575663	28.7580301223864	30.324319205657
184	509.5719	85.63422	9	5	183	9.15	26.3480000000004	19.5741999999998	32.8232601921262	49.1078100163235	34.1870779441676	29.9386382950485	30.2118588327142
185	510.7012	88.48817	9	5	184	9.2	22.5859999999989	57.079	61.3851744071803	41.9432469229515	34.2441724833793	31.860563760792	30.6520969175109
186	511.7234	93.21034	9	5	185	9.25	20.4440000000011	94.4434000000001	96.6308074040576	43.7554609542404	32.4450608249982	31.6674125173026	31.596783408473
187	511.2784	93.64337	9	5	186	9.3	-8.900000000001	8.66060000000004	12.4183731768706	40.0739490875029	30.8418659942528	33.0540822590989	34.0824453825952
188	510.5025	93.65482	9	5	187	9.35	-15.5179999999996	0.228999999999928	15.5196895909676	32.8351107127545	32.9537692909904	32.3224168989189	36.1905825367839
189	511.0284	93.16191	9	5	188	9.4	10.5179999999996	-9.8581999999999	14.4157008584387	15.782311633673	32.7342236768999	32.9991989630831	36.7384678438087
190	509.7704	93.09946	9	5	189	9.45	-25.1599999999996	-1.24900000000025	25.1909825334381	19.740485065554	30.7672953369443	33.431242774933	38.5564346878482
191	509.3081	93.43005	9	5	190	9.5	-9.24599999999941	6.61180000000002	11.36681200865	22.1520776277403	24.1890167607623	32.9210359862688	39.0715908918229
192	509.8352	94.95181	9	5	191	9.55	10.5419999999992	30.4352	32.2092403362759	25.3944982662968	30.5320389837391	33.6557186845404	44.950197468971
193	508.528	94.51301	9	5	192	9.6	-26.1439999999993	-8.77600000000001	27.577652401899	28.6994799611341	29.8111711402715	35.5940726604491	51.9591270919266
194	509.4513	93.29126	9	5	193	9.65	18.4659999999997	-24.435	30.627804051221	32.5957218878517	31.8113199819985	36.1855996002984	55.8102609325443
195	507.5138	92.51884	9	5	194	9.7	-38.75	-15.4483999999999	41.7158910076244	41.3235929019242	32.6183130664866	35.6160839952832	56.1504520231832
196	508.2299	93.88493	9	5	195	9.75	14.3219999999997	27.3218	30.8480216422381	37.4702646528026	33.3970111475394	34.4215440496821	57.3056147287125
197	504.5482	92.9752	9	5	196	9.8	-73.6339999999996	-18.1945999999999	75.8485954066384	38.2281416977003	36.4695713748281	39.326577483789	56.8398873445017
198	504.1349	92.93201	9	5	197	9.85	-8.26599999999985	-0.863799999999912	8.31101115629123	36.5371461718392	38.2343760299079	44.7423236346864	56.9218097757229
199	505.8258	93.25172	9	5	198	9.9	33.818	6.39420000000001	34.4171892757093	34.1983004072272	39.636975523697	46.3029789657388	57.4490518021719
200	504.3288	92.52735	9	5	199	9.95	-29.9400000000003	-14.4874000000002	33.2609133783187	31.615549847732	40.464872653622	48.9964588068332	57.699716413533
201	503.4149	92.24107	9	5	200	10	-18.2780000000002	-5.7256000000001	19.1537928191784	38.9984874070131	44.6540713386018	50.7498222745369	57.3954903938662
202	500.2888	92.60091	9	5	201	10.05	-62.5220000000002	7.19680000000011	62.9348426091622	41.0458093496936	48.1211159838389	61.4983889044255	57.314195540974
203	499.0536	94.49503	9	5	202	10.1	-24.7039999999993	37.8824	45.2256989526968	44.3925991354049	59.6734761291013	75.1602240614668	58.1952801318459
204	499.1099	96.72701	9	5	203	10.15	1.12599999999929	44.6396000000001	44.6537989891119	55.1098422699764	60.794637949479	81.6818835700401	59.2749647399859
205	500.116886090651	99.0149555098284	9	5	204	10.2	20.1397218130205	45.7589101965678	49.9948623068752	64.6266821199459	65.3746045471799	80.4403402855744	59.1100224763726
206	502.300736427625	101.923317556454	9	5	205	10.25	43.6770067394798	58.167240932512	72.7400084920359	80.3484648511896	68.1026334015344	82.9438169401224	58.1401619054933
207	505.8825	106.1313	9	5	206	10.3	71.6352714474999	84.15964887092	110.51904185901	80.5434665492643	86.5272064340229	80.6256924299045	59.4478005992148
208	509.9827	110.7709	9	5	207	10.35	82.0040000000006	92.792	123.834612608915	86.3566099589548	112.086072093026	81.521202652527	60.1075041466326
209	511.7854	112.1692	9	5	208	10.4	36.0539999999992	27.9660000000001	45.6288074794854	81.0954245330923	123.726791616383	81.8989046412608	61.6455708662405
210	514.7445	114.7903	9	5	209	10.45	59.1820000000007	52.422	79.0605793553278	108.4277307481	120.415807917527	81.968190052133	63.0268691571294
211	515.9482	116.7756	9	5	210	10.5	24.0740000000005	39.7059999999999	46.4340813627234	143.823679334862	121.233562541643	81.8699448014636	64.130187852365
212	515.244802631446	129.114595957205	9	5	211	10.55	-14.0679473710816	246.7799191441	247.180572934048	166.910116683502	113.13026887597	80.9726723974077	63.9288852668693
213	516.4293	144.1086	9	5	212	10.6	23.689947371081	299.8800808559	300.814355542726	154.475005876099	103.368929175953	80.7964876032427	63.5694677438433
214	520.9124	150.7984	9	5	213	10.65	89.6620000000007	133.796	161.060994222686	161.371700550194	103.003171333043	82.3643298796733	63.623490966135
215	520.8848	149.9546	9	5	214	10.7	-0.552000000000135	-16.8759999999997	16.8850253183107	117.83280700384	98.5617755570862	82.603960957462	63.2839712033799
216	518.4477	146.7251	9	5	215	10.75	-48.7419999999997	-64.59	80.9175547331973	62.9141790170431	95.6372562013928	81.8587797613045	62.9936300596534
217	518.2841	145.2599	9	5	216	10.8	-3.27200000000175	-29.3040000000002	29.4861052022817	39.0962259825831	75.4181383607924	79.5690237146405	62.217125508681
218	517.4495	144.2488	9	5	217	10.85	-16.6920000000005	-20.222	26.2212156087397	42.6485452380736	49.5069031134595	75.4726846585788	64.5420637494005
219	517.2646	142.1584	9	5	218	10.9	-3.69799999999941	-41.8079999999998	41.9712290503861	29.9028118525921	41.0018681429634	76.9881627667423	65.8670336994881
220	517.335	140.4275	9	5	219	10.95	1.40800000000127	-34.6179999999998	34.646621595763	33.0034697177445	44.7921139973972	77.0572795074256	66.2230341711173
221	516.9575	139.6554	9	5	220	11	-7.55000000000109	-15.4420000000005	17.1888878057898	36.0996272098759	42.4839969809661	77.5105534301932	67.5353253428226
222	516.4874	137.4556	9	5	221	11.05	-9.40200000000004	-43.9959999999996	44.9893945280437	42.9075103033438	46.0077785533108	66.3593816293131	69.0792718027263
223	516.411	135.3719	9	5	222	11.1	-1.5280000000007	-41.6739999999999	41.7020030693969	46.9356827567209	47.576440141205	51.9787114262198	70.2478786194383
224	516.4856	131.5721	9	5	223	11.15	1.49200000000064	-75.9960000000001	76.0106445177254	55.0651821093401	50.973154200442	45.5650983622299	71.3609544887864
225	516.374	128.835	9	5	224	11.2	-2.23199999999906	-54.742	54.7874838626487	59.0120873888772	55.552783457765	46.1276021211854	73.068074058088
226	515.3557	126.1284	9	5	225	11.25	-20.3660000000013	-54.1320000000002	57.836384568886	59.0532530725341	59.3838506589935	43.0434431791844	71.8695085701735
227	514.4191	123.0307	9	5	226	11.3	-18.732	-61.9540000000001	64.7239209257289	59.0387980975403	57.3006248978339	43.8085585874575	70.5464911290061
228	513.238	121.2999	9	5	227	11.35	-23.621999999998	-34.616	41.9078314876815	64.1698841588092	54.4505197389801	47.562924846274	69.0583083236402
229	514.2944	117.6529	9	5	228	11.4	21.1279999999988	-72.9399999999998	75.9383696427565	63.7025192086468	50.1283285814963	49.8351627577155	69.9221313364868
230	511.7993	114.4982	9	5	229	11.45	-49.9019999999996	-63.0940000000001	80.442914168993	55.5891624067906	47.4630902449736	50.4778782901015	69.1640969519487
231	511.0051	111.8393	9	5	230	11.5	-15.8839999999998	-53.1780000000001	55.4995598180742	49.8477864054261	43.6028893774026	53.2007058841817	69.058490832348
232	511.0821	113.0447	9	5	231	11.55	1.53999999999996	24.1080000000002	24.1571369164479	41.2178590654524	41.6093386216042	57.185871208045	63.6464338775196
233	511.4019	113.6221	9	5	232	11.6	6.39599999999973	11.5479999999999	13.2009514808591	30.756296331138	47.549409551343	59.699269635634	56.8195745581655
234	510.5815	115.0415	9	5	233	11.65	-16.4080000000001	28.3879999999999	32.7887329428876	23.5032595461584	48.6971713149889	60.3575790978995	53.7262841814406
235	511.3268	116.2346	9	5	234	11.7	14.9059999999997	23.862	28.1351004974212	27.6295148364178	45.4029731224379	63.5321871587141	54.5558496415645
236	512.0308	115.5794	9	5	235	11.75	14.0800000000002	-13.1039999999999	19.2343758931763	45.2510326972598	47.0175611093699	61.8802373790425	55.6828570519868
237	512.623	117.7391	9	5	236	11.8	11.844000000001	43.1939999999997	44.788413367745	56.1764835645254	57.0711175182561	61.5239585433717	56.2122744817863
238	513.7335	122.6813	9	5	237	11.85	22.21	98.844	101.308540785069	60.0496499137379	64.9480195322879	62.6439319887016	56.8152509064977
239	515.6127	126.6275	9	5	238	11.9	37.5839999999994	78.9240000000001	87.4159872792155	70.5318626725813	70.5868296143027	62.8560999062313	58.1966550652681
240	515.8198	128.9935	9	5	239	11.95	4.14199999999937	47.3200000000003	47.5009322434836	86.5127202000944	79.6012840724545	61.2709143964719	60.8287382276664
241	516.5377	132.5031	9	5	240	12	14.3579999999997	70.1919999999996	71.6454396873934	84.6450063673159	80.1575853806824	60.6064282345028	64.7469783490282
242	510.5663	130.7106	9	5	241	12.05	-119.427999999999	-35.8499999999998	124.692701005311	84.9971756640799	81.4385784651391	60.9334861257261	68.597419249023
243	506.2205	132.214	9	5	242	12.1	-86.9159999999999	30.068	91.9699716211764	99.1529182311712	77.7384544260601	61.6604376901111	72.933416651639
244	502.7519	129.4122	9	5	243	12.15	-69.3720000000008	-56.0359999999997	89.1768337630355	89.7833080887835	77.0150284974738	61.8874700006513	76.5907937751495
245	502.5322	123.5023	9	5	244	12.2	-4.39399999999978	-118.198	118.27964507894	76.3644367301838	77.1388556705058	62.9840971619436	80.7335347319361
246	501.7077	122.5763	9	5	245	12.25	-16.49	-18.52	24.7973889754547	70.8319024848043	74.1952953596358	68.3222709247892	84.5308081765614
247	501.6112	119.698	9	5	246	12.3	-1.92999999999984	-57.5660000000002	57.5983442123124	69.0328813308677	64.7958547331961	68.6159903761151	87.6633632540482
248	503.6498	117.2115	9	5	247	12.35	40.7720000000006	-49.7299999999998	64.307300394279	55.1247931098404	58.3728558479344	66.0675769667214	90.6522811751332
249	504.7938	113.3691	9	5	248	12.4	22.879999999999	-76.848	80.1817279933524	58.6072826304881	53.188110387	66.5581473728208	91.8597793285824
250	506.4948	111.624	9	5	249	12.45	34.0200000000004	-34.9020000000002	48.7392039738037	53.2272727362083	46.3669102514327	71.1795981652313	91.8264383343519
251	508.2258	110.4166	9	5	250	12.5	34.6199999999999	-24.1479999999999	42.2098365786932	45.9138092110645	56.4869564688961	76.2932508138746	91.2619618898608
252	507.9812	108.9013	9	5	251	12.55	-4.89199999999983	-30.3059999999999	30.6982947409134	37.3433394431323	55.793402287091	80.008967290001	92.0143823504241
253	508.2381	107.5383	9	5	252	12.6	5.13799999999947	-27.26	27.7399827685598	37.6090273930249	54.3966995073827	86.167563667644	94.7825098711244
254	508.744	105.7417	9	5	253	12.65	10.1180000000011	-35.9320000000002	37.3293791536913	54.366630307304	56.1012662481678	92.8240084523995	99.1066457511083
255	509.3926	103.3238	9	5	254	12.7	12.9719999999998	-48.3579999999998	50.0676437232667	58.3595318379736	65.2203406599568	97.9348823051581	105.83510939909
256	510.1664	97.07161	9	5	255	12.75	15.4759999999999	-125.0438	125.997851150089	62.8795898037009	78.3912062681135	107.18137897408	115.305798019022
257	512.3791	95.83842	9	5	256	12.8	44.2539999999997	-24.6638000000002	50.6628023942614	74.8591930532034	95.222079846806	113.802767964725	125.71382617648
258	513.8469	93.79369	9	5	257	12.85	29.3560000000002	-40.8946	50.3402725971961	92.8316539268887	113.962271487353	118.660630361565	130.654633988159
259	516.330210201934	89.6144452737097	9	5	258	12.9	49.6662040386809	-83.5848945258059	97.2273954012035	102.415782228923	132.459906517799	120.863458750933	128.905145352982
260	520.243754106035	83.8148633885188	9	5	259	12.95	78.270878082019	-115.991637703818	139.929948091694	132.084627855638	149.502854358884	122.381962272232	128.090576295956
261	525.284026271045	76.7286259012716	9	5	260	13	100.805443300201	-141.724749744944	173.91849266026	165.044953171006	157.875801479265	121.917495545219	127.012116213359
262	531.147521255706	68.6894143688124	9	5	261	13.05	117.269899693219	-160.784230649184	199.007030527838	190.060619982395	171.812133642358	123.095278575122	124.391552173368
263	537.530733618761	60.0309103479859	9	5	262	13.1	127.6642472611	-173.17008041653	215.141899174035	206.174054790878	182.924561215747	127.904582052138	122.478628781821
264	544.130157918952	51.0867953956362	9	5	263	13.15	131.98848600382	-178.882299046994	222.305729458147	213.335820729606	185.625651253699	136.325821501565	120.826354585683
265	550.642288715021	42.1907510686078	9	5	264	13.2	130.242615921379	-177.920886540568	220.497122134112	211.539639429079	179.543583884507	148.686121636236	118.671024111666
266	556.763620565711	33.6764589237452	9	5	265	13.25	122.4266370138	-170.285842897252	209.727322353899	200.804169260488	165.443784822324	162.289325113255	119.24409543321
267	562.190648029762	25.8776005178926	9	5	266	13.3	108.54054928102	-155.977168117052	190.0261240252	181.190682525003	150.968477303438	182.811661976845	118.238415702043
268	566.619865665918	19.1278574078946	9	5	267	13.35	88.5843527231214	-134.99486219996	161.464548331083	152.913112978135	141.846892616922	195.241691009597	117.761181997971
269	569.747768032922	13.7609111505955	9	5	268	13.4	62.5580473400782	-107.338925145982	124.238295780722	117.551748915042	140.191736485331	191.252143333143	117.413984840677
270	571.270849689514	10.1104433028396	9	5	269	13.45	30.4616331318402	-73.009356955118	79.1092743997735	90.3973151777976	147.869388913589	185.00155442668	117.541124674151
271	570.885605194437	8.51013542147146	9	5	270	13.5	-7.70488990154035	-32.0061576273628	32.9205020384327	82.8896159733558	166.702848747245	177.730981612844	118.538761050885
272	568.288529106434	9.2936690633354	9	5	271	13.55	-51.941521760059	15.6706728372788	54.253955338977	99.1927904456595	193.811190311332	168.774137056735	120.358719002116
273	563.176115984247	12.7947257852758	9	5	272	13.6	-102.248262443741	70.021134438808	123.926052308874	142.825664849042	207.558820803446	158.789693895999	120.763217135814
274	555.244860386617	19.3469871441371	9	5	273	13.65	-158.625111952599	131.045227177226	205.754168142241	215.853948579449	196.878635412586	148.828700718966	121.510861553331
275	544.191256872287	29.2841346967638	9	5	274	13.7	-221.0720702866	198.742951052534	297.273646416687	297.225065444866	190.459524968854	139.407165918175	122.182026049113
276	529.7118	42.93985	9	5	275	13.75	-289.589137445739	273.114306064724	398.061920690466	332.228025633537	190.018178403364	131.306811892339	120.603089201817
277	513.099408776432	58.9268283499805	9	5	276	13.8	-332.24782447136	319.73956699961	461.109539666064	294.564480379513	186.579796810031	122.674063439361	120.191339567913
278	502.0327	68.97382	9	5	277	13.85	-221.334175528641	200.93983300039	298.940853252224	238.093385088665	175.732495175076	116.861733634376	119.326414677396
279	501.4404	68.33409	9	5	278	13.9	-11.8459999999993	-12.7946	17.4364418721247	164.182408227279	157.4656649526	113.964510930421	116.932708579867
280	501.946753180439	68.8817997262515	9	5	279	13.95	10.1270636087793	10.9541945250299	14.9181699624471	75.9345281751959	130.944942922761	112.700287076071	113.500214123825
281	502.1528	70.29218	9	5	280	14	4.12093639122077	28.20760547497	28.5070363835325	19.2369647166148	95.9107750374332	115.16002655655	109.405872245375
282	502.8725	69.60728	9	5	281	14.05	14.3939999999998	-13.698	19.8701394056507	20.3668495256865	51.5369365673899	117.62215942911	105.117311253029
283	502.1083	69.49331	9	5	282	14.1	-15.2840000000003	-2.27940000000018	15.4530359593192	23.796500756856	26.1646464653063	113.621852219491	100.049526527454
284	500.9677	69.67058	9	5	283	14.15	-22.8120000000001	3.54540000000014	23.0858659174831	27.6391418475878	31.0503864482562	106.695901605097	95.8484977464094
285	502.5692	69.74698	9	5	284	14.2	32.0300000000009	1.52799999999985	32.0664261182948	27.139344959584	34.9410491832878	95.67793046199	90.8694568575301
286	500.4452	68.65993	9	5	285	14.25	-42.4800000000005	-21.7409999999998	47.7202418371914	33.0923282139977	40.3018747097369	78.9168532903795	86.5344225436715
287	501.0945	69.23682	9	5	286	14.3	12.9859999999996	11.5377999999998	17.3711549656316	41.733923370826	48.6645220481897	57.5710171589806	82.1901773977188
288	503.355	69.19442	9	5	287	14.35	45.2100000000007	-0.848000000000013	45.2179522313877	46.0855976097196	51.5112092639057	43.4111383451963	78.4550935387105
289	503.3671	72.50909	9	5	288	14.4	0.241999999999507	66.2934000000001	66.2938417016243	52.964607571886	55.9261382575933	42.6132738265909	75.4375100679846
290	503.3925	75.20021	9	5	289	14.45	0.507999999999811	53.8224	53.8247973127628	70.1896991367953	60.4109180012193	41.9988738209699	73.5481097267039
291	504.7172	79.0864	9	5	290	14.5	26.4940000000001	77.7238	82.1152916480238	69.9300903138137	61.9229315433258	41.0807628779064	73.2266354324837
292	505.6407	84.17816	9	5	291	14.55	18.4699999999998	101.8352	103.496612790178	70.1183531443606	63.6050977505712	41.4604854493226	72.7706220202226
293	507.0089	85.89584	9	5	292	14.6	27.364	34.3536	43.9199081164795	74.7362383927191	60.6576302250863	41.3093591589092	70.151220633023
294	507.8223	89.15771	9	5	293	14.65	16.268	65.2373999999998	67.2351558543592	70.8812555147656	54.1761612049255	42.8682947738533	65.3907199463414
295	510.3381	92.06636	9	5	294	14.7	50.3160000000003	58.1730000000002	76.9142235545549	57.0204963643471	49.0566984586521	42.3317477968854	58.9605659921186
296	508.1698	94.34029	9	5	295	14.75	-43.3659999999998	45.4785999999999	62.8403772582562	51.3851701363589	41.8596510460759	41.7620331950037	49.7892362038034
297	509.855	94.62834	9	5	296	14.8	33.7040000000002	5.76099999999997	34.1928170380858	38.2339692654904	34.2564488504556	41.7062913560767	39.2112465833804
298	509.1578	94.99377	9	5	297	14.85	-13.9440000000002	7.30860000000007	15.7432769765385	23.3771585245851	31.1075090539127	40.0484534430447	33.5509146968723
299	509.0847	95.005	9	5	298	14.9	-1.46200000000022	0.224599999999953	1.47915150001635	12.8380465773862	29.8104512901133	36.9105092055478	35.3523824035662
300	508.9619	94.95794	9	5	299	14.95	-2.45599999999968	-0.941200000000038	2.63016985002841	11.4924013365641	24.2525775925514	34.395932377337	36.5888642149001
301	508.668	94.54452	9	5	300	15	-5.87800000000016	-8.26839999999976	10.1448175222622	10.8298479714665	21.6011348466816	31.293244308417	38.6409619461366
302	507.476852802555	95.2278411018351	9	5	301	15.05	-23.8229439488998	13.6664220367018	27.4645908339751	21.3869333147362	19.8074849615822	27.9190846113349	41.2678414247893
303	507.8802	95.70071	9	5	302	15.1	8.06694394889973	9.45737796329809	12.4305101510504	25.1279966605178	19.4392766610031	26.6805890465553	46.0876997042618
304	510.4636	94.87146	9	5	303	15.15	51.6679999999997	-16.585	54.2645782163647	30.3642231159769	19.6448572061701	24.0855382875862	49.9328491321772
305	509.4074	95.02129	9	5	304	15.2	-21.1239999999998	2.99659999999989	21.3354865789368	28.1225685866002	19.7351662960219	22.2432015222472	52.4460284546183
306	511.1328	95.58868	9	5	305	15.25	34.5079999999996	11.3478000000001	36.3259497995575	28.0487053505398	20.7268375707582	20.6616191172273	53.5342588196069
307	510.422	95.98293	9	5	306	15.3	-14.215999999999	7.88499999999999	16.2563181870918	17.9027810976041	21.5817203722141	20.8514760077802	54.4029533392851
308	509.8358	96.12453	9	5	307	15.35	-11.7240000000004	2.83199999999994	12.061193970748	14.3423359315259	22.2536690391979	23.6906910485483	56.0856922378671
309	509.947939904842	96.2611478735295	9	5	308	15.4	2.24279809683935	2.73235747059005	3.53495695168632	11.0894520255394	18.3606252850592	28.0914909805415	55.8565247249579
310	510.059980022438	96.1245578268859	9	5	309	15.45	2.24080235192105	-2.73180093287181	3.53326074854576	15.0408721578281	20.233825451943	31.1788546088302	55.884649637443
311	509.5039	95.28973	9	5	310	15.5	-11.1216004487608	-16.696556537718	20.0615302696252	16.458632727856	19.7221033877731	36.2011610143669	55.6170009591066
312	508.5318	93.774	9	5	311	15.55	-19.4420000000002	-30.3146000000001	36.013418848535	18.8184694725143	21.8954670539783	41.075197400256	54.207816510192
313	509.231	93.11984	9	5	312	15.6	13.9840000000004	-13.0832000000001	19.1499968208878	26.1253149723602	27.9421054360934	50.8660402496144	54.4511534336876
314	509.2912	93.88418	9	5	313	15.65	1.20400000000018	15.2868000000001	15.3341406749776	28.3547547500067	36.5381247549129	56.997403490501	53.2270746714135
315	511.134259797549	94.6694440440467	9	5	314	15.7	36.8611959509803	15.705280880934	40.0674882477752	28.7500619501285	42.6225429216386	62.5603091123512	53.1641249921322
316	512.5421	93.99643	9	5	315	15.75	28.1568040490197	-13.4602808809339	31.2087291578578	39.4255781443308	51.6754844579756	65.3064844442102	52.8565964766377
317	511.2821	92.57499	9	5	316	15.8	-25.1999999999998	-28.4288000000001	37.9899548491439	54.2577800373116	60.5686744282978	67.0996153224935	52.693682185938
318	510.9032	96.18152	9	5	317	15.85	-7.57799999999975	72.1306000000001	72.5275777918994	59.1197708709171	79.4784114600309	72.1229310326895	53.3994187435851
319	512.1499	100.4791	9	5	318	15.9	24.9339999999995	85.9515999999999	89.4951501398817	74.9962141659445	95.6341816959429	74.8025402443679	53.9223374667954
320	512.5097	103.6778	9	5	319	15.95	7.195999999999	63.974	64.3774424158027	92.3872869064671	104.886792772759	77.3733668975491	54.277774418221
321	513.4814	109.1213	9	5	320	16	19.4340000000011	108.87	110.590945632995	119.531244775731	110.890865500647	79.9407576097962	55.4130499481908
322	513.1165	115.3579	9	5	321	16.05	-7.29800000000068	124.732	124.945318551757	137.010583354574	112.303763591009	80.4965484090491	56.8485951524611
323	512.5223	125.7533	9	5	322	16.1	-11.884	207.908	208.247367138218	150.653814674602	116.303756629286	82.2217178208199	57.9453340656466
324	513.0506	134.5821	9	5	323	16.15	10.5660000000012	176.576	176.891843034098	146.78551683535	113.066955733823	82.3686110552408	57.4178456033772
325	515.5426	140.7256	9	5	324	16.2	49.8399999999992	122.87	132.59359901594	132.22024027555	112.12419087346	84.0850484620171	59.6640187211247
326	515.8286	145.2791	9	5	325	16.25	5.72000000000116	91.0700000000003	91.2494564367375	113.07626848284	108.206030761617	85.0515738360481	60.5938488559111
327	516.8721	147.667	9	5	326	16.3	20.8699999999999	47.758	52.1189357527569	89.1233281130716	100.4244223898	84.5358883640958	61.3966941635821
328	515.3331	153.0788	9	5	327	16.35	-30.780000000002	108.236	112.527508174669	73.5945670723176	84.965024181609	83.108146438622	62.3080675060397
329	515.6017	155.9225	9	5	328	16.4	5.37200000000212	56.8740000000003	57.1271411852549	69.6265446878833	69.1030404145387	79.7531839530492	62.9982620843718
330	515.5795	158.6699	9	5	329	16.45	-0.44399999999996	54.948	54.94979381217	68.6286045040507	63.2833041512748	77.3766942276117	64.3168822714747
331	516.1381	162.1964	9	5	330	16.5	11.1719999999991	70.53	71.409344514566	56.8537798803777	59.2122821714488	74.6249388820147	64.62337024265
332	515.1596	164.3401	9	5	331	16.55	-19.5700000000011	42.8739999999999	47.1292348335938	49.0827527160059	56.768013137183	72.6219929046663	64.2518488644787
333	512.651	165.2907	9	5	332	16.6	-50.172	19.0119999999996	53.6533850563036	52.972041230232	49.9125362479584	65.0246278816788	64.5304565493848
334	512.2269	164.4815	9	5	333	16.65	-8.48199999999906	-16.1839999999995	18.2720053633959	48.7980196550143	46.4394121722755	57.8382877162534	65.4348037003676
335	515.564	162.8381	9	5	334	16.7	66.7419999999993	-32.8680000000003	74.3962363833005	44.9074217703152	42.6291975817638	56.7677283298983	64.5099606383874
336	516.8799	160.6808	9	5	335	16.75	26.3180000000011	-43.1459999999998	50.5392366384777	42.9712926155392	41.0438470024127	55.881213267612	64.2737926369016
337	517.3425	159.3766	9	5	336	16.8	9.25199999999904	-26.0840000000002	27.6762454100984	43.7960716285452	44.8195634195322	55.6937730046707	64.3356721176383
338	516.5814	157.3139	9	5	337	16.85	-15.2219999999988	-41.2540000000001	43.9727392824233	32.2863539332956	45.0842315817487	52.49320397939	63.8256190624793
339	515.4622	157.3504	9	5	338	16.9	-22.3839999999996	0.730000000000359	22.3959004284262	33.2896743498112	46.5735350179681	51.1939839243758	62.7185773085094
340	515.2105	156.5465	9	5	339	16.95	-5.03400000000056	-16.078	16.8476479070523	44.7317050687492	50.2521525085218	51.2603976454003	61.3293749024453
341	512.9803	154.8905	9	5	340	17	-44.6039999999994	-33.1200000000001	55.5558387210557	47.1971705479583	52.5501443637751	49.3059828755038	59.1768642974147
342	510.0783	151.7933	9	5	341	17.05	-58.0400000000009	-61.9440000000003	84.8863990047884	49.3509984073911	54.6195328721585	48.0071493199084	56.3615196726802
343	507.5034	150.6557	9	5	342	17.1	-51.4980000000003	-22.7519999999998	56.3000666784687	68.217951083748	55.0738717108216	46.8391952779497	51.2967805542304
344	506.636	149.2424	9	5	343	17.15	-17.3479999999995	-28.2659999999998	33.1650397255902	71.8106143777391	55.948555676476	48.5009963454944	47.4830340018352
345	501.6447	146.7948	9	5	344	17.2	-99.8260000000005	-48.9519999999999	111.182411288837	64.5073606755678	59.8915977090368	44.9348728147576	44.618314090975
346	498.0464	146.0432	9	5	345	17.25	-71.9659999999999	-15.0319999999999	73.5191551910112	62.9505728736849	57.5681187485948	43.4960114377551	43.0183848593083
347	496.6769	144.0498	9	5	346	17.3	-27.3900000000003	-39.8680000000002	48.3701304939322	62.5461129455609	51.1947352202846	44.1354558711807	41.80816878326
348	494.2844	144.4504	9	5	347	17.35	-47.8499999999997	8.01199999999994	48.5161276690542	51.5652443343255	48.5941589741507	44.5430916863365	39.412617251297
349	493.8298	145.9397	9	5	348	17.4	-9.09200000000055	29.7859999999997	31.1427400849699	43.3256231194504	50.4284576730207	45.6839706639695	38.5013316699634
350	491.3773	144.5601	9	5	349	17.45	-49.0499999999997	-27.5919999999996	56.2780682326602	37.8821097650013	39.6175931209935	45.282055577279	37.3658254497811
351	490.8638	146.0924	9	5	350	17.5	-10.2699999999993	30.6459999999998	32.3210491166357	34.2377450746165	34.4418785117351	43.7287897128147	35.8955128309774
352	489.8301	146.3161	9	5	351	17.55	-20.6740000000002	4.47400000000016	21.1525637216866	38.3108024004805	33.651378870203	40.1010464406941	35.1029219217598
353	488.3157	146.347	9	5	352	17.6	-30.2880000000005	0.618000000000052	30.2943042171301	27.6699419076615	34.0123116618515	37.568933226782	34.2105144665058
354	485.7505	146.576	9	5	353	17.65	-51.3040000000001	4.5799999999997	51.5080267142899	25.5581339040197	35.419385651463	37.1277802874169	34.2381689949023
355	485.5977	146.5925	9	5	354	17.7	-3.05600000000027	0.330000000000155	3.07376576856496	29.4206479754046	30.6725134455212	32.4688998520517	32.6209572344046
356	485.8809	145.5419	9	5	355	17.75	5.66400000000044	-21.0120000000001	21.7620090984267	33.7868782490864	29.8894606770347	30.1555564510047	32.5190999633897
357	485.9522	143.5199	9	5	356	17.8	1.42600000000016	-40.4399999999998	40.4651340786113	32.5279689024456	29.0073576611037	27.9225645618493	32.2626806189817
358	483.4348	142.8451	9	5	357	17.85	-50.3480000000002	-13.4960000000001	52.1254555855392	33.6750849833809	26.5437074794133	26.3320305232039	31.7669113478394
359	481.2786	143.5244	9	5	358	17.9	-43.1240000000003	13.5860000000002	45.2134799810856	34.2207874500497	23.8271029018131	25.8086794155511	31.4258480037938
360	481.2133	143.0888	9	5	359	17.95	-1.30599999999959	-8.71200000000044	8.80934617324161	28.5940673468027	25.3202065831099	23.471253254162	31.270280317878
361	479.9892	143.0565	9	5	360	18	-24.4820000000004	-0.645999999999844	24.4905214317707	19.3005367097401	25.8692343902744	22.485042786451	30.2165914649312
362	480.5246	142.7507	9	5	361	18.05	10.7080000000008	-6.1160000000001	12.3315335623765	15.1262369011806	22.1937502534957	22.1986945236111	28.2061933124524
363	480.3105	142.9356	9	5	362	18.1	-4.28200000000061	3.69799999999998	5.65780240022617	16.965328182839	18.6517493845564	21.5818336550619	27.2546981613432
364	479.1202	143.1896	9	5	363	18.15	-23.8059999999996	5.08000000000038	24.3419809382882	17.517681330499	16.1979731796391	19.9753416443103	26.890425446131
365	478.4132	143.7469	9	5	364	18.2	-14.1399999999999	11.146	18.0048025815335	15.7934331601886	16.2699930628028	20.3070416540516	24.2756723542872
366	478.0442	142.4352	9	5	365	18.25	-7.38000000000056	-26.234	27.2522871700709	18.0029620593728	15.0806248958674	21.5421884890244	22.8696322925174
367	477.963	142.2684	9	5	366	18.3	-1.62399999999934	-3.3359999999999	3.71029271082447	17.2697094580977	15.3900313861186	20.3899053667827	22.028131508067
368	478.7285	142.6026	9	5	367	18.35	15.3099999999995	6.68399999999963	16.7054468961468	15.5746579427665	16.6199598307105	18.9907310093422	21.1979017051462
369	477.7433	142.9158	9	5	368	18.4	-19.7040000000004	6.2639999999999	20.6757179319127	12.6435684612357	16.1235803868074	17.1677253436181	21.1155401047402
370	477.2677	142.8869	9	5	369	18.45	-9.51199999999972	-0.577999999999861	9.52954500487796	14.9866296120486	15.2938767249933	17.2585050584771	20.4179860959174
371	477.4819	143.4792	9	5	370	18.5	4.28400000000011	11.8459999999999	12.5968397624165	15.2369576020482	17.2151425877743	16.7043932170478	20.2230372081471
372	477.0753	142.8238	9	5	371	18.55	-8.13199999999938	-13.1079999999997	15.4255984648889	14.9774513155172	18.5860604800697	16.3113401842106	21.884951022103
373	477.5184	143.6047	9	5	372	18.6	8.86199999999917	15.6180000000001	17.9570868461448	15.01309550722	19.3297126341279	16.9404630959045	22.3600035148157
374	478.2416	144.2495	9	5	373	18.65	14.4640000000004	12.8960000000001	19.3781864992577	21.786716714313	18.137477507597	16.6530706048452	22.3464923942787
375	478.6812	144.0437	9	5	374	18.7	8.79199999999969	-4.11600000000021	9.70776596339221	22.1854913480909	18.2470170541514	16.0824448565227	22.5943579434832
376	480.9861	143.7523	9	5	375	18.75	46.0980000000006	-5.8280000000002	46.4649457978815	23.4224676662077	18.3281615382282	15.5837081340302	22.6510346173679
377	480.8904	144.618	9	5	376	18.8	-1.91400000000044	17.3140000000001	17.4194716337782	21.2975036996768	17.2326489823026	16.1336984542846	21.9897554769045
378	481.6292	143.6634	9	5	377	18.85	14.7760000000005	-19.092	24.1419684367289	21.4809386010827	17.2609663610984	16.0637728870885	21.0674202689868
379	481.7321	144.0888	9	5	378	18.9	2.05799999999954	8.50799999999992	8.75336666660302	14.8696063621434	17.1825608228829	16.4224007939292	20.2435619187976
380	481.2025	144.1306	9	5	379	18.95	-10.5920000000003	0.835999999999899	10.6249404704218	12.2798066165143	16.8710129880521	17.3647189376728	21.1308821390027
381	481.5525	143.5588	9	5	380	19	7.00000000000045	-11.4359999999999	13.4082846031849	11.0994650559892	13.952273680286	17.9610316298432	20.7151325633072
382	481.3876	143.7097	9	5	381	19.05	-3.29799999999977	3.01800000000014	4.47047290563307	13.0676179460891	13.6813364284995	21.5712075205948	21.0036665177322
383	481.1697	142.8241	9	5	382	19.1	-4.35800000000086	-17.7120000000002	18.2402606341032	12.2610873750216	12.7978331400491	23.1381733745696	21.3062158383216
384	481.0599	143.7473	9	5	383	19.15	-2.195999999999	18.4640000000002	18.5941311171026	13.0349409984287	14.7073240802615	24.7176431442471	22.2521990436933
385	481.1099	143.4215	9	5	384	19.2	0.999999999999091	-6.51599999999974	6.59228761508437	15.0828662404847	16.4824208211942	24.8816742329147	25.5315731770992
386	480.596	142.7271	9	5	385	19.25	-10.2779999999996	-13.888	17.2775527202203	14.4962012241091	17.5939017214581	23.7598807457113	27.5814976614014
387	481.3185	142.5894	9	5	386	19.3	14.4499999999994	-2.75399999999991	14.7100991159129	16.3470302144339	25.909766058887	23.5896055870262	30.2301905164408
388	480.572	142.4206	9	5	387	19.35	-14.9299999999994	-3.37600000000009	15.3069355522254	20.7037542673668	29.0153803880408	23.1441095286315	33.1906680739906
389	479.4618	143.261	9	5	388	19.4	-22.2040000000004	16.8079999999998	27.8482760687266	22.1528624444875	32.2527254656113	23.3193984939772	34.4055489049434
390	479.1124	144.6361	9	5	389	19.45	-6.98800000000006	27.5020000000001	28.3759078797491	36.7366658772893	32.8923354777773	25.0032592195284	36.2151939337433
391	478.1783	145.4304	9	5	390	19.5	-18.682	15.8859999999999	24.5230936058238	43.5345595519725	33.5674878111367	24.7258719095667	37.3422236886684
392	478.7431	149.7753	9	5	391	19.55	11.296000000001	86.8979999999999	87.6291162799215	48.1584207167887	33.4978747455529	25.6959928512539	38.0433809263893
393	479.0519	152.2207	9	5	392	19.6	6.17599999999925	48.9080000000001	49.2964039256415	45.0809166881876	33.4903859172138	25.6719685807388	38.886204267138
394	480.3379	154.4208	9	5	393	19.65	25.72	44.0020000000004	50.9675818928075	44.9821131777858	31.9314729076929	27.8513274825413	39.0494475300045
395	480.5052	155.0483	9	5	394	19.7	3.34600000000023	12.55	12.9883877367439	30.2590836138165	33.5240976178625	34.9807014976757	39.27718396294
396	480.6572	156.2401	9	5	395	19.75	3.03999999999974	23.836	24.0290760538144	23.4462122824551	31.8578420976753	39.5792871887727	38.4169379590017
397	480.346	156.8679	9	5	396	19.8	-6.22399999999971	12.5559999999996	14.0139684600753	15.7045250985971	25.4822196436208	44.3266825785971	38.1868319121427
398	479.5906	156.7709	9	5	397	19.85	-15.1080000000002	-1.9399999999996	15.2320472688343	21.9672785475373	22.3285567734369	50.3175632608927	37.8751113581449
399	479.891	157.3052	9	5	398	19.9	6.00800000000049	10.686	12.2591459735174	18.7335710175648	23.4499294994714	52.3886970159576	38.2997439660689
400	477.6763	157.3477	9	5	399	19.95	-44.2939999999999	0.849999999999795	44.3021549814452	20.705355673425	37.0690675175741	55.0656689298137	38.3106196496055
401	477.4309	157.6547	9	5	400	20	-4.90800000000036	6.13999999999976	7.86053840395176	21.2109012644187	45.5910865664087	56.7234157474936	38.4479973337948
402	477.6551	156.4823	9	5	401	20.05	4.48399999999992	-23.4479999999996	23.8728917393763	31.1953339003457	55.1554904116412	54.5155543321837	39.4672376552722
403	478.2849	157.1083	9	5	402	20.1	12.5959999999998	12.5200000000001	17.7597752238027	52.1708564876108	67.1447406045715	54.6342351597064	39.6216126205443
404	476.3758	159.5622	9	5	403	20.15	-38.1819999999993	49.0779999999995	62.1813091531523	72.4486021152526	72.8459211242223	53.3812519157618	39.5646624714353
405	475.0813	166.908	9	5	404	20.2	-25.8900000000006	146.916	149.179767917771	89.6056251498574	76.6072402417649	53.6726936929653	39.7302803179425
406	475.3629	172.3632	9	5	405	20.25	5.63200000000052	109.104	109.249266542161	113.078579944724	81.588989397312	53.0739951722921	40.0105667750431
407	473.9837	177.6698	9	5	406	20.3	-27.5840000000005	106.132	109.6580069124	114.496508348099	83.5488890207467	52.7840582372591	43.1285412202562
408	474.8419	184.3713	9	5	407	20.35	17.1640000000002	134.03	135.124549198138	101.043623995919	86.9399135459759	52.6061131876584	47.5330489344067
409	474.7144	187.8325	9	5	408	20.4	-2.54999999999995	69.2240000000004	69.2709511700255	90.7293766793713	83.3125743320523	53.2800894381606	51.3457971458494
410	474.0894	191.8803	9	5	409	20.45	-12.5	80.9559999999999	81.9153461568709	77.492152891636	70.2763198683565	51.6179800796827	55.1465711002455
411	474.0477	194.7639	9	5	410	20.5	-0.833999999999833	57.672	57.6780299594222	60.8012471472274	60.5569037781755	52.1701227580228	58.201040058717
412	474.2408	196.9289	9	5	411	20.55	3.86199999999917	43.2999999999998	43.4718879737237	52.1286403160056	50.4126260628771	53.2384824592904	59.3577642458496
413	474.2431	199.5124	9	5	412	20.6	0.0460000000009586	51.6700000000003	51.6700204760946	39.509015740794	38.0674857707452	53.5712566603497	59.7306412847965
414	473.7816	200.7228	9	5	413	20.65	-9.23000000000002	24.2079999999999	25.9079170139167	30.3844308769798	33.7142577520988	51.2779974603293	59.8945876637712
415	474.5334	201.2885	9	5	414	20.7	15.0359999999989	11.3139999999999	18.8172232808128	23.3330992341182	26.6287199176004	44.4798591382094	60.9401856228526
416	475.0941	201.5097	9	5	415	20.75	11.2140000000011	4.42400000000021	12.0551056403511	15.333724394263	22.7512561187337	40.4418463613136	60.5408242411475
417	475.4441	201.7247	9	5	416	20.8	6.99999999999932	4.30000000000007	8.2152297594158	15.2998751881919	22.9280758978342	41.9303998619153	60.759466200491
418	475.9466	201.4278	9	5	417	20.85	10.05	-5.93800000000044	11.6731462768186	13.7484240944069	20.2025997747236	44.7485346079207	61.0565991619581
419	476.5302	202.5748	9	5	418	20.9	11.6719999999998	22.9400000000004	25.7386709835612	15.1180813604877	19.2434205886063	50.3028972757412	61.5547005723408
420	476.2323	202.1089	9	5	419	20.95	-5.9579999999994	-9.3180000000001	11.0599678118878	22.5230525615502	18.6833984080623	55.2274732706772	61.0268747418046
421	475.3969	201.6668	9	5	420	21	-16.7079999999999	-8.84200000000021	18.9033919707548	25.0714751551842	20.3267889444516	59.6786643699403	60.9908730881251
422	476.3273	203.7286	9	5	421	21.05	18.6079999999993	41.2360000000001	45.2400857647284	23.1869659890207	33.4481736609536	64.1999741595155	61.0432530377823
423	477.5087	203.4211	9	5	422	21.1	23.6279999999999	-6.15000000000009	24.4152592449885	23.6183727217176	51.4295834450961	64.8270474098867	62.0861949789576
424	476.8726	203.9319	9	5	423	21.15	-12.722	10.2160000000003	16.316125152744	25.5354965284156	66.8915367993837	66.4079234117806	63.2186122729241
425	476.2215	203.8188	9	5	424	21.2	-13.0219999999997	-2.26200000000006	13.2170014753723	44.373294760357	83.826226623754	68.2076775527399	60.6308658021508
426	476.1899	205.2429	9	5	425	21.25	-0.63199999999938	28.4819999999996	28.4890110042447	77.7876917350081	96.606072621147	68.0076533100029	58.2272715296253
427	473.3791	211.6226	9	5	426	21.3	-56.2160000000006	127.594	139.429076924435	110.596107609747	105.471872421197	68.7348741637229	56.5880391494952
428	471.3705	220.9839	9	5	427	21.35	-40.172	187.226	191.487244118244	144.03408052579	109.45149504505	69.5070851362579	53.799772187779
429	469.3938	229.7825	9	5	428	21.4	-39.5339999999999	175.972	180.358204526437	167.676648713878	113.572426234955	69.829311706521	52.6110342084532
430	467.9491	238.6864	9	5	429	21.45	-28.8940000000002	178.078	180.406866055591	166.570450082037	117.731956697418	70.4357694039265	51.3201795136869
431	469.0441	245.9393	9	5	430	21.5	21.9000000000005	145.058	146.701851944684	141.115298355092	115.688517675554	69.8116234182275	50.3949484178983
432	468.8013	252.6298	9	5	431	21.55	-4.85599999999977	133.81	133.898083765228	116.548744860163	104.021574666492	68.8480236162741	52.4289911768037
433	468.3784	255.8124	9	5	432	21.6	-8.45800000000054	63.6520000000002	64.2114854835179	91.4298328690447	87.5845868274197	70.6011332975654	54.5304877418175
434	469.2355	258.558	9	5	433	21.65	17.1420000000001	54.9119999999999	57.5254370517947	63.70038663723	72.7670866136584	75.1592270855189	56.4255250730387
435	469.644	261.268	9	5	434	21.7	8.17000000000007	54.1999999999996	54.8123060999987	41.4726992509476	57.045312184099	76.7818724660922	57.0340044745203
436	469.5763	260.871	9	5	435	21.75	-1.35400000000004	-7.93999999999983	8.05462078561104	34.0538752997478	43.017174215308	76.0126966979371	57.8235032392056
437	469.7229	261.9995	9	5	436	21.8	2.93199999999956	22.5700000000006	22.7596468338159	28.9854283671536	32.2241748113513	71.245678437075	62.3242415983135
438	471.0784	261.9679	9	5	437	21.85	27.1100000000001	-0.632000000000517	27.1173657275187	22.6607914991534	31.750771550081	62.8510097676374	69.3448139147561
439	469.9811	263.1449	9	5	438	21.9	-21.9459999999992	23.5400000000004	32.1832023888237	22.3339617933859	36.746027936083	54.9191711411653	75.5124560182212
440	470.4832	264.19	9	5	439	21.95	10.0419999999997	20.9019999999998	23.1891217599974	22.975650371755	35.8317882347669	47.4128857566967	80.001813560175
441	470.4632	263.8696	9	5	440	22	-0.400000000000773	-6.40800000000013	6.42047225677382	29.4476678004142	36.3368757203201	41.1112324658564	84.2373989043907
442	470.0827	265.111	9	5	441	22.05	-7.60999999999967	24.828	25.9680897256613	44.5066275050124	38.4697822076578	40.6580081940919	86.5589182536886
443	471.7792	267.5535	9	5	442	22.1	33.9300000000003	48.8499999999999	59.4774528708149	49.0027849703805	38.1174327078552	44.2339280737483	89.686558685956
444	471.7785	272.9274	9	5	443	22.15	-0.0139999999998963	107.478	107.478000911814	50.3397896472542	37.0712556686722	46.4431267342969	92.4561952205406
445	470.3535	274.7117	9	5	444	22.2	-28.5000000000002	35.6860000000006	45.6699090868381	53.9639140435606	37.7804593292943	45.8603313963007	95.4952197180758
446	470.8645	275.1219	9	5	445	22.25	10.2200000000005	8.2039999999995	13.1054956411424	46.7871976152961	39.2052907164048	47.6393531684083	98.4804002375776
447	472.4546	273.5951	9	5	446	22.3	31.8020000000001	-30.5359999999996	44.0887117071931	29.635883832332	49.0918415768324	55.9136090329041	98.7814461796515
448	471.9626	274.6673	9	5	447	22.35	-9.84000000000037	21.4440000000002	23.5938707294928	26.5581336882081	56.7170845974155	69.1825426932543	95.3193515795321
449	472.475	273.7097	9	5	448	22.4	10.2480000000003	-19.1520000000003	21.7214319969936	28.0707917855554	56.1402255325108	81.1956003299215	91.3879081394134
450	471.6217	272.459	9	5	449	22.45	-17.0660000000009	-25.0139999999999	30.2811583662189	44.2197691101043	55.8888745578345	89.5678577164234	89.2759215460414
451	471.5425	271.4286	9	5	450	22.5	-1.58399999999915	-20.6079999999997	20.6687861278786	66.6469715795349	58.9418306164965	98.663174390554	87.795209362075
452	467.0492	267.0963	9	5	451	22.55	-89.8660000000007	-86.6460000000006	124.833598329938	82.6445672326897	73.3574358581505	104.269812891103	88.5163695937963
453	460.2665	266.8694	9	5	452	22.6	-135.654	-4.53800000000001	135.729883076646	85.2196154274608	100.247652678654	108.771984074347	90.8736566542135
454	455.4918	265.1189	9	5	453	22.65	-95.4939999999999	-35.0099999999998	101.709410262768	89.8128694474375	125.319944991171	109.753163355562	90.149845438747
455	453.3428	264.924	9	5	454	22.7	-42.98	-3.89800000000037	43.1563993400747	102.495102606197	141.355256103553	114.208566970059	90.4181389892552
456	453.0306	262.7647	9	5	455	22.75	-6.24400000000037	-43.1859999999995	43.6350562277621	133.848333777772	158.121058064703	120.948103777218	90.4393440483085
457	458.54	255.1334	9	5	456	22.8	110.188000000001	-152.626	188.244764123734	167.995322749652	159.447784205374	126.317213922228	92.6257643255195
458	457.694882090032	240.533036727149	9	5	457	22.85	-16.9023581993599	-292.00726545702	292.496038934523	197.490896779644	160.826883551278	127.787693391427	95.8133069436555
459	456.8971	226.9342	9	5	458	22.9	-15.95564180064	-271.97673454298	272.444355122166	226.429246681969	163.366101178614	127.856645137661	98.2534941759033
460	463.4651	220.0266	9	5	459	22.95	131.36	-138.152	190.634269490037	216.400465804551	172.528259382284	131.138957335386	99.6250742179667
461	467.4997	211.5184	9	5	460	23	80.6920000000002	-170.164	188.326805739385	187.805433324784	182.95437693794	134.479186258294	101.343352380946
462	469.9826	205.0752	9	5	461	23.05	49.6579999999994	-128.864	138.100859736643	158.736879607575	179.276991986305	136.374730993501	102.217552161238
463	474.3575	199.0129	9	5	462	23.1	87.4980000000005	-121.246	149.520876535687	147.565621984924	155.3277341042	137.513385234679	101.422519195373
464	478.6609	194.3366	9	5	463	23.15	86.0680000000002	-93.526	127.101586536125	139.47950719391	130.393345284152	133.856564143197	98.8448969780284
465	483.2888	189.4381	9	5	464	23.2	92.5579999999991	-97.9700000000003	134.777981376781	142.15351816806	120.92265856722	134.97594658221	98.0939156548637
466	487.92	183.6731	9	5	465	23.25	92.6240000000007	-115.3	147.896231784316	122.850034883616	110.837314451884	133.239334928209	99.6362908092476
467	492.2607	177.4669	9	5	466	23.3	86.8139999999994	-124.124	151.470914607392	102.049810960729	113.301677781628	129.337919618135	98.8663424930473
468	494.0807	175.5405	9	5	467	23.35	36.3999999999999	-38.528	53.003460113468	94.2796951495154	114.19988691808	122.444071194057	99.1411870512382
469	495.0949	174.9878	9	5	468	23.4	20.2840000000003	-11.0540000000003	23.1004669216884	82.1951217098578	104.34702710778	115.311388021885	100.255438963963
470	499.4179	172.9101	9	5	469	23.45	86.4599999999996	-41.5539999999999	95.9274023207129	84.4498373951954	97.4236337821353	109.68229071951	100.842550229077
471	503.6802	171.9294	9	5	470	23.5	85.2460000000008	-19.6140000000003	87.4733645860278	105.549738952543	83.524292918478	104.023530371338	101.069337679074
472	507.970410949238	165.015029815859	9	5	471	23.55	85.8042189847595	-138.28740368282	162.74449303408	106.644243254832	79.3988472499643	100.165291431372	98.4841043325291
473	510.9299	157.6632	9	5	472	23.6	59.1897810152398	-147.03659631718	158.502967900205	100.567572414755	89.5604082839133	94.0730543163984	97.067741878574
474	510.5525	156.2853	9	5	473	23.65	-7.54799999999932	-27.5579999999997	28.5729884331333	84.8534641270982	100.229430759618	87.9366306004946	97.8790726119639
475	507.2781	156.1498	9	5	474	23.7	-65.4880000000003	-2.71000000000015	65.5440481203293	74.3478571047332	98.4419228718001	81.9792643396681	99.1252277979788
476	507.6368	155.8862	9	5	475	23.75	7.17399999999998	-5.27199999999993	8.90282314774358	73.5710776152837	97.2097462907927	78.3244778412772	101.506616742168
477	512.977329965538	154.526821951218	9	5	476	23.8	106.810599310761	-27.1875609756398	110.216457922254	93.8146182644041	87.0289050811171	71.4154710638667	99.2188880940054
478	520.567080101967	153.055993872917	9	5	477	23.85	151.795002728579	-29.4165615660199	154.619070452958	96.3162733288451	73.9462217147173	70.4946807110496	93.8759857199056
479	527.0566	153.0698	9	5	478	23.9	129.79039796066	0.276122541659447	129.790691678735	109.566028454487	71.5262340932087	72.6542327902648	108.07978517993
480	530.048983319885	155.575005591128	9	5	479	23.95	59.8476663976999	50.1041118225601	78.0523234425342	99.709953057501	66.534894897201	70.5461431227686	124.944980168551
481	530.9575	159.2211	9	5	480	24	18.1703336022997	72.9218881774403	75.151598775954	74.3213658141509	73.1246627640763	67.6594890998554	122.083043085246
482	531.6592	162.186	9	5	481	24.05	14.0340000000015	59.298	60.9360809373235	49.2378499220134	63.4320948777692	60.5934776715574	120.448433727358
483	532.141806964269	163.482923873514	9	5	482	24.1	9.65213928537878	25.9384774702801	27.6761342362075	36.7535164655568	51.428953138186	56.6220985224693	117.712811277752
484	532.1672	163.7001	9	5	483	24.15	0.50786071461971	4.34352252971962	4.37311221804746	36.6832970736655	45.0790348209116	61.9015810807308	116.373521712268
485	532.7445	163.1733	9	5	484	24.2	11.5460000000007	-10.5359999999996	15.6306561602515	27.1542366980373	42.6503633737372	63.2745090137478	114.503661849226
486	535.9413	161.2321	9	5	485	24.25	63.9359999999988	-38.8240000000002	74.8005018164976	28.536540462221	38.109231908918	69.7738985561272	112.619298561703
487	535.6492	160.6352	9	5	486	24.3	-5.8420000000001	-11.9380000000001	13.2907790591825	40.9202197198099	34.1580502619977	69.0998565698759	109.51661847166
488	537.1198	159.7252	9	5	487	24.35	29.4120000000021	-18.1999999999999	34.587653057126	48.5472102819176	39.2979753302213	65.3079002457545	109.211564000183
489	533.8141	159.4828	9	5	488	24.4	-66.114	-4.84800000000007	66.291508505992	39.5351667441705	52.2769280682528	100.848182337975	109.526844814228
490	536.4697	159.0649	9	5	489	24.45	53.1119999999987	-8.35800000000006	53.7656089707897	41.1618638259582	60.0141231302947	140.207669617592	107.681703357566
491	537.3671	157.8792	9	5	490	24.5	17.9480000000012	-23.7139999999999	29.7402841277625	50.0594101982216	66.423134348178	140.142555799153	108.507273856379
492	538.3387	157.4281	9	5	491	24.55	19.4319999999993	-9.02199999999993	21.4242644681206	63.6336364166956	74.7676182619826	140.731576023343	107.488065209026
493	542.2681	156.9898	9	5	492	24.6	78.5879999999997	-8.76599999999996	79.0753849184432	71.4810359786719	79.186847353323	141.352568239106	104.694706634278
494	545.9656	151.3927	9	5	493	24.65	73.9499999999998	-111.942	134.162639598362	93.3111019521855	156.617329855038	144.810412824042	105.299044257977
495	550.1897	149.4483	9	5	494	24.7	84.4820000000004	-38.888	93.0026067806708	108.373372698007	237.764975861446	147.028059358783	104.826442480354
496	557.1327	149.3025	9	5	495	24.75	138.86	-2.9159999999996	138.890613995331	108.314284508425	242.175879689388	146.91411928213	108.520829081986
497	560.8426	146.1991	9	5	496	24.8	74.197999999999	-62.0680000000004	96.7356181972281	249.601023293381	247.305101784688	147.617765879452	107.393706837357
498	563.2153	143.0549	9	5	497	24.85	47.4540000000002	-62.8839999999997	78.7799439705308	404.04891574422	243.407161147991	147.928447289316	104.500094373402
499	521.373362654232	139.085294354069	9	5	498	24.9	-836.838746915359	-79.3921129186202	840.596333523144	391.04065742659	237.343897579831	146.399456838191	103.455130209557
500	478.3133	134.9091	9	5	499	24.95	-861.201253084639	-83.5238870813799	865.242069034866	386.236830871369	234.041995587271	144.817263592362	103.893734072185
501	477.7776	131.2557	9	5	500	25	-10.7140000000004	-73.0680000000001	73.8493224071827	378.500037787557	227.405104216082	149.355058612902	102.807787545718
502	477.9399	127.6235	9	5	501	25.05	3.24600000000032	-72.6439999999997	72.71648542112	225.086771866282	220.467913496922	154.382652746494	105.091726058998
503	476.7114	126.0392	9	5	502	25.1	-24.5699999999999	-31.6860000000003	40.0959785514709	64.0350754303229	216.670047225308	152.767314746087	105.390707717865
504	476.7126	122.3627	9	5	503	25.15	0.0239999999996598	-73.5299999999998	73.5300039167684	63.7695510055728	136.181583821344	148.696507435222	106.336829917151
505	476.7603	119.3639	9	5	504	25.2	0.953999999999269	-59.9760000000001	59.9835868550723	54.6989961224761	51.8695513232789	146.378375946961	107.015397534861
506	476.1985	115.7816	9	5	505	25.25	-11.235999999999	-71.6460000000001	72.5217002834323	54.8400566630603	56.5342375364154	147.267759607844	106.147289422267
507	477.0316	114.6963	9	5	506	25.3	16.662	-21.7060000000001	27.3637110056367	47.2763957764071	61.4602037083003	145.687557104839	106.153833124397
508	478.0889	112.9516	9	5	507	25.35	21.146	-34.8939999999999	40.8012812543919	39.704027216235	62.1274683441829	143.692288501049	107.268914022873
509	476.9922	111.5425	9	5	508	25.4	-21.934	-28.1819999999999	35.7116994835025	49.2989240672581	60.0491172906138	106.062078081138	106.974762418614
510	475.9113	111.7772	9	5	509	25.45	-21.6180000000008	4.69399999999979	22.1217440542113	68.2214112941244	58.7147563066497	67.5797985267787	108.177497403302
511	471.632842336736	116.019030529916	9	5	510	25.5	-85.5691532652793	84.83661059832	120.496184538548	69.4148800253055	67.1304149996067	65.4730192922833	108.095281862129
512	466.9055	119.8723	9	5	511	25.55	-94.54684673472	77.06538940168	121.976147139968	72.8218388048204	70.9072007127548	69.4518760946538	109.257056959117
513	464.6525	119.246	9	5	512	25.6	-45.0600000000009	-12.526	46.7686249102973	77.7254853970645	70.7145297767905	69.4288471966245	107.828278904261
514	462.2779	118.0985	9	5	513	25.65	-47.4919999999997	-22.9499999999999	52.7464933810767	84.9619059319552	75.9425723409324	67.8632470102607	109.689381872495
515	461.4609	120.2827	9	5	514	25.7	-16.3400000000001	43.6840000000001	46.6399770154319	73.5929901313851	83.2900457302786	67.0027357109398	111.452742752511
516	460.3623	128.0392	9	5	515	25.75	-21.9719999999995	155.13	156.678287213002	72.0141795282755	74.4118010481511	65.3804595624038	109.83181581105
517	462.1899	130.7346	9	5	516	25.8	36.5520000000004	53.9080000000001	65.131568137118	79.0633058770445	77.4435484810072	64.6899003693425	110.770598119026
518	460.9793	132.2553	9	5	517	25.85	-24.212	30.4140000000001	38.874571894749	88.8546060634927	76.7302260490662	66.6093807564303	112.515972916327
519	462.0632	136.5193	9	5	518	25.9	21.6779999999994	85.2799999999996	87.9921251249219	63.861696164347	75.6773767299077	67.5500679990376	93.6740634852889
520	459.5439	132.4573	9	5	519	25.95	-50.3859999999997	-81.2399999999997	95.5964779476729	81.2941068306293	75.2907151152299	71.5377312142411	73.7586801401074
521	459.8298	130.8976	9	5	520	26	5.71799999999939	-31.1939999999998	31.713737717273	81.4462725698569	63.6305041252009	66.8355051113555	74.4203313979337
522	459.157	138.4825	9	5	521	26.05	-13.4559999999999	151.698	152.29362146853	72.291447582771	58.4726000259303	64.1314611717398	75.127416916365
523	460.2488	140.1364	9	5	522	26.1	21.8360000000007	33.0780000000004	39.6354005908867	61.726824166967	62.50423173607	62.8892430624352	77.2209842987347
524	460.7686	142.1823	9	5	523	26.15	10.3959999999995	40.9179999999998	42.2180001894923	63.3993120860549	59.1575636571428	70.6822563097674	79.1041578816801
525	462.3138	143.6609	9	5	524	26.2	30.9040000000005	29.572	42.7733608686531	35.6510932212312	59.7854166982037	76.5271095580618	80.897291114679
526	463.5412	145.2448	9	5	525	26.25	24.5479999999998	31.678	40.0761773127127	43.5621909022832	59.2592091745599	72.3958720142565	82.4009780995023
527	464.137	145.5676	9	5	526	26.3	11.9159999999999	6.45600000000002	13.5525271444111	46.0236797315146	50.8193738624724	75.8536391332132	83.4995997770991
528	467.4023	147.8072	9	5	527	26.35	65.3060000000005	44.7919999999999	79.1908889961469	57.8440092294403	49.0482600758043	81.3396573316041	NA
529	469.6249	149.386	9	5	528	26.4	44.452	31.576	54.5254443356494	55.1191062630648	65.687135889627	81.2860488894393	NA
530	472.7845	153.3814	9	5	529	26.45	63.1919999999991	79.9080000000004	101.875008358282	65.9876545037135	77.7635040008937	79.937561753436	NA
531	474.1051	153.309	9	5	530	26.5	26.4120000000003	-1.44800000000032	26.451662480835	54.5343292493253	81.1612399033121	83.3676435035842	NA
532	477.2796	154.5119	9	5	531	26.55	63.4900000000005	24.058	67.8952683476548	85.3505920477395	93.2346782404962	80.8029577380763	NA
533	477.5466	153.4487	9	5	532	26.6	5.33999999999992	-21.2639999999999	21.9242627242057	97.6829987723471	100.175082927138	85.0131214008449	NA
534	479.4799	163.6983	9	5	533	26.65	38.6659999999995	204.992	208.60675832772	107.203373543559	103.414534121736	90.3450687530995	NA
535	478.808	171.8475	9	5	534	26.7	-13.4379999999999	162.984	163.53704198132	120.481701977279	100.089706808668	94.7918465184182	NA
536	480.324	175.2256	9	5	535	26.75	30.3200000000004	67.5619999999998	74.0535363368961	145.815836604951	107.476077832609	99.4214966366008	NA
537	485.424	179.5928	9	5	536	26.8	101.999999999999	87.3440000000005	134.286910516252	121.478476195732	110.78654161368	102.309299184856	NA
538	485.087	187.0149	9	5	537	26.85	-6.73999999999978	148.442	148.594935862566	102.49641484499	120.977982725886	NA	NA
539	487.3772	190.7085	9	5	538	26.9	45.8040000000005	73.8719999999995	86.9199562816272	107.748782121658	115.003001616572	NA	NA
540	488.5978	193.9154	9	5	539	26.95	24.4119999999998	64.1380000000004	68.6267352276067	101.091381250082	111.820189035943	NA	NA
541	489.5477	198.8404	9	5	540	27	18.9980000000003	98.4999999999997	100.315372720236	96.1401288468202	117.68175336989	NA	NA
542	492.8587	202.6535	9	5	541	27.05	66.2199999999996	76.2620000000004	100.999906158372	108.527527037412	111.383920129215	NA	NA
543	495.0304	208.4521	9	5	542	27.1	43.4339999999997	115.972	123.838673846258	121.143963226896	NA	NA	NA
544	498.3017	215.1375	9	5	543	27.15	65.4259999999999	133.708	148.856947234585	127.614724618122	NA	NA	NA
545	501.2514	221.0254	9	5	544	27.2	58.9940000000001	117.758	131.708916175026	121.676459008349	NA	NA	NA
546	504.2534	226.9407	9	5	545	27.25	60.0400000000002	118.306	132.669179676367	NA	NA	NA	NA
547	504.6932	230.4789	9	5	546	27.3	8.79599999999982	70.7640000000004	71.3085781095097	NA	NA	NA	NA
548	NA	NA	9	5	547	27.35	NA	NA	NA	NA	NA	NA	NA
549	NA	NA	9	5	548	27.4	NA	NA	NA	NA	NA	NA	NA
550	NA	NA	9	5	549	27.45	NA	NA	NA	NA	NA	NA	NA
551	NA	NA	9	5	550	27.5	NA	NA	NA	NA	NA	NA	NA
552	NA	NA	9	5	551	27.55	NA	NA	NA	NA	NA	NA	NA
553	NA	NA	9	5	552	27.6	NA	NA	NA	NA	NA	NA	NA
554	NA	NA	9	5	553	27.65	NA	NA	NA	NA	NA	NA	NA
555	NA	NA	9	5	554	27.7	NA	NA	NA	NA	NA	NA	NA
556	NA	NA	9	5	555	27.75	NA	NA	NA	NA	NA	NA	NA
557	NA	NA	9	5	556	27.8	NA	NA	NA	NA	NA	NA	NA
558	NA	NA	9	5	557	27.85	NA	NA	NA	NA	NA	NA	NA
559	NA	NA	9	5	558	27.9	NA	NA	NA	NA	NA	NA	NA
560	NA	NA	9	5	559	27.95	NA	NA	NA	NA	NA	NA	NA
561	NA	NA	9	5	560	28	NA	NA	NA	NA	NA	NA	NA
562	NA	NA	9	5	561	28.05	NA	NA	NA	NA	NA	NA	NA
563	NA	NA	9	5	562	28.1	NA	NA	NA	NA	NA	NA	NA
564	NA	NA	9	5	563	28.15	NA	NA	NA	NA	NA	NA	NA
565	NA	NA	9	5	564	28.2	NA	NA	NA	NA	NA	NA	NA
566	NA	NA	9	5	565	28.25	NA	NA	NA	NA	NA	NA	NA
567	NA	NA	9	5	566	28.3	NA	NA	NA	NA	NA	NA	NA
568	NA	NA	9	5	567	28.35	NA	NA	NA	NA	NA	NA	NA
569	NA	NA	9	5	568	28.4	NA	NA	NA	NA	NA	NA	NA
570	NA	NA	9	5	569	28.45	NA	NA	NA	NA	NA	NA	NA
571	NA	NA	9	5	570	28.5	NA	NA	NA	NA	NA	NA	NA
572	NA	NA	9	5	571	28.55	NA	NA	NA	NA	NA	NA	NA
573	NA	NA	9	5	572	28.6	NA	NA	NA	NA	NA	NA	NA
574	NA	NA	9	5	573	28.65	NA	NA	NA	NA	NA	NA	NA
575	NA	NA	9	5	574	28.7	NA	NA	NA	NA	NA	NA	NA
576	NA	NA	9	5	575	28.75	NA	NA	NA	NA	NA	NA	NA
577	NA	NA	9	5	576	28.8	NA	NA	NA	NA	NA	NA	NA
578	NA	NA	9	5	577	28.85	NA	NA	NA	NA	NA	NA	NA
579	NA	NA	9	5	578	28.9	NA	NA	NA	NA	NA	NA	NA
580	NA	NA	9	5	579	28.95	NA	NA	NA	NA	NA	NA	NA
581	NA	NA	9	5	580	29	NA	NA	NA	NA	NA	NA	NA
582	NA	NA	9	5	581	29.05	NA	NA	NA	NA	NA	NA	NA
583	NA	NA	9	5	582	29.1	NA	NA	NA	NA	NA	NA	NA
584	NA	NA	9	5	583	29.15	NA	NA	NA	NA	NA	NA	NA
585	NA	NA	9	5	584	29.2	NA	NA	NA	NA	NA	NA	NA
586	NA	NA	9	5	585	29.25	NA	NA	NA	NA	NA	NA	NA
587	NA	NA	9	5	586	29.3	NA	NA	NA	NA	NA	NA	NA
588	NA	NA	9	5	587	29.35	NA	NA	NA	NA	NA	NA	NA
589	NA	NA	9	5	588	29.4	NA	NA	NA	NA	NA	NA	NA
590	NA	NA	9	5	589	29.45	NA	NA	NA	NA	NA	NA	NA
591	NA	NA	9	5	590	29.5	NA	NA	NA	NA	NA	NA	NA
592	NA	NA	9	5	591	29.55	NA	NA	NA	NA	NA	NA	NA
593	NA	NA	9	5	592	29.6	NA	NA	NA	NA	NA	NA	NA
594	NA	NA	9	5	593	29.65	NA	NA	NA	NA	NA	NA	NA
595	NA	NA	9	5	594	29.7	NA	NA	NA	NA	NA	NA	NA
596	NA	NA	9	5	595	29.75	NA	NA	NA	NA	NA	NA	NA
597	NA	NA	9	5	596	29.8	NA	NA	NA	NA	NA	NA	NA
598	NA	NA	9	5	597	29.85	NA	NA	NA	NA	NA	NA	NA
599	NA	NA	9	5	598	29.9	NA	NA	NA	NA	NA	NA	NA
600	NA	NA	9	5	599	29.95	NA	NA	NA	NA	NA	NA	NA
601	NA	NA	9	5	600	30	NA	NA	NA	NA	NA	NA	NA
