# Supplementary material for: An automated feeding system for the African killifish reveals the impact of diet on lifespan and allows scalable assessment of associative learning
Source: eLife. 2022 Nov 10;11:e69008. doi: 10.7554/eLife.69008 (PMC9788828; doi:10.7554/eLife.69008)
Supplement: Figure 6—source data 3. [file elife-69008-fig6-data3.zip › Filtered and Interpolated Trajectories with Kinematics/t20_REC005 DLC_likelihood-euclidean-filtered_splines-interpolated_kinematics_02_resnet50_TrainAllTheThingsJun28shuffle1_1030000.csv]

	x2	y2	fishnum	recording_num	bodyparts_coords	seconds	velocity_x	velocity_y	velocity_xy	velocity_xy_5frame	velocity_xy_10frame	velocity_xy_20frame	velocity_xy_40frame
1	174.5151	400.0757	20	5	0	0	0	0	0	NA	NA	NA	NA
2	166.4971	399.1502	20	5	1	0.05	-160.36	-18.51	161.424749341605	NA	NA	NA	NA
3	158.2831	395.39	20	5	2	0.1	-164.28	-75.204	180.675288891425	142.871934719506	NA	NA	NA
4	150.3493	395.1492	20	5	3	0.15	-158.676	-4.81599999999958	158.749068759473	187.586574061896	NA	NA	NA
5	141.6821	388.9165	20	5	4	0.2	-173.344	-124.654	213.510566605028	195.880539163402	169.237702718081	NA	NA
6	130.8137	386.3011	20	5	5	0.25	-217.368	-52.3079999999993	223.573196711949	200.59128184463	187.324264870895	NA	NA
7	122.082192635877	381.136189506265	20	5	6	0.3	-174.63014728246	-103.2982098747	202.894574849135	206.739538211178	190.488998023965	NA	NA
8	115.508530723503	373.322055996371	20	5	7	0.35	-131.47323824748	-156.28267019788	204.229002297563	195.603470716656	185.68539650893	NA	NA
9	109.538903449377	365.964744488292	20	5	8	0.4	-119.39254548252	-147.146230161579	189.490350592214	187.061955679894	186.229566557694	NA	NA
10	102.6195	362.1703	20	5	9	0.45	-138.38806898754	-75.8888897658403	157.830229132419	185.097456884527	176.737775586921	137.136251796284	NA
11	93.58713	362.6144	20	5	10	0.5	-180.6474	8.88199999999983	180.865621528139	170.77951117323	162.879468439567	138.541369795777	NA
12	84.05866	361.0651	20	5	11	0.55	-190.5694	-30.9860000000003	193.0720808723	165.71959490421	148.908671060847	132.046412176186	NA
13	77.62024	359.4746	20	5	12	0.6	-128.7684	-31.8099999999993	132.639273741076	157.872080457186	132.905983367564	123.293627638548	NA
14	69.41081	359.5168	20	5	13	0.65	-164.1886	0.843999999999596	164.190769247117	138.696981199239	118.209651383611	115.845174665195	NA
15	63.48124	359.5441	20	5	14	0.7	-118.5914	0.546000000000504	118.592656897297	112.719885237166	105.034800874487	105.511791424197	NA
16	59.92975	357.2106	20	5	15	0.75	-71.0298	-46.6700000000003	84.9901252384066	95.0324555618984	89.7584747206596	94.3472146138429	NA
17	56.85013	356.5054	20	5	16	0.8	-61.5924	-14.1039999999998	63.1866010619339	70.6997078630126	73.6038263284076	84.7626777013873	NA
18	54.67926	356.92	20	5	17	0.85	-43.4174	8.29200000000014	44.2021253647379	52.1975212917881	60.9018587681657	74.7771935919171	NA
19	53.22672	355.3671	20	5	18	0.9	-29.0508	-31.0580000000004	42.5270307526875	40.8199682420799	45.4607827726969	66.0598655736574	NA
20	52.70004	354.1741	20	5	19	0.95	-10.5336	-23.8599999999997	26.0817240411746	34.4877674196492	34.2858072614735	58.4619552921022	74.2613060984556
21	51.30149	354.3098	20	5	20	1	-27.971	2.71399999999971	28.1023599898656	26.771261974433	25.8149607881192	50.0429828320062	74.5778347883481
22	50.65923	352.8703	20	5	21	1.05	-12.8452	-28.7900000000002	31.5255969497805	20.2218576823813	20.6166843419281	41.0036520556753	70.6798800142345
23	50.40982	352.7409	20	5	22	1.1	-4.98819999999995	-2.58799999999951	5.61959813865698	16.3740932311589	16.6484038162701	34.5501099323407	66.4156048752324
24	50.5427	352.2703	20	5	23	1.15	2.6576	-9.41199999999981	9.78000929242894	10.8099533341585	13.9100797637035	26.5356500069899	62.502174855062
25	50.42731	351.9482	20	5	24	1.2	-2.3078000000001	-6.44200000000069	6.84290178506234	6.74560126420691	11.8891097097176	20.8795160220861	57.697659898187
26	50.44135	351.9493	20	5	25	1.25	0.280800000000028	0.0220000000001619	0.281660504863608	6.52554565810721	10.3274909433528	17.3394563141076	52.3599473001916
27	50.22327	352.4653	20	5	26	1.3	-4.36160000000001	10.3200000000004	11.2038366000227	7.59830184502563	8.40347778294307	14.7157139359998	47.4041554617486
28	50.30011	352.2528	20	5	27	1.35	1.53679999999994	-4.25000000000068	4.51932010815849	7.40412618827623	8.19836109651574	13.3641891281381	42.6209609338722
29	50.8488	352.7746	20	5	28	1.4	10.9738	10.4360000000008	15.143790227021	9.84502855254703	7.61051724128278	12.0280367938063	38.0280555677973
30	50.587	352.9075	20	5	29	1.45	-5.23599999999988	2.65800000000013	5.87202350131532	10.0613543016792	7.47322478269862	11.3863604006272	34.2668810642227
31	50.58372	352.2832	20	5	30	1.5	-0.0656000000000745	-12.4860000000001	12.4861723262176	9.87117653492426	8.86395184009599	10.6142997809188	29.820091582291
32	50.87035	352.8265	20	5	31	1.55	5.73260000000005	10.8659999999998	12.2854653456837	7.62273263753993	8.81474353007152	9.31334785228287	25.1232571053745
33	50.76923	352.6795	20	5	32	1.6	-2.02240000000003	-2.93999999999983	3.56843127438362	7.54232337712101	10.0799744400061	9.53758211191704	22.4481916792532
34	50.80939	352.4886	20	5	33	1.65	0.803200000000004	-3.81799999999998	3.90157074009941	7.88287512764495	10.1459938239091	9.15917504492855	18.6923778816194
35	50.78381	352.7609	20	5	34	1.7	-0.511599999999959	5.44599999999946	5.46997719922067	7.56813275846381	10.8836110915369	9.88352837217684	16.0501306955146
36	51.36108	352.3485	20	5	35	1.75	11.5454	-8.24799999999982	14.1889310788373	10.288772345088	10.9011086184848	10.3726799865403	14.0199552481008
37	50.88034	352.5846	20	5	36	1.8	-9.61480000000009	4.72200000000043	10.711753499778	12.6692550102783	10.2232179216227	10.0456332221099	12.8667068429745
38	51.40813	351.9074	20	5	37	1.85	10.5558000000001	-13.5440000000006	17.1716292075043	14.2248988059529	10.8768031273183	10.4647282758274	11.9101774136981
39	51.3466	352.6952	20	5	38	1.9	-1.23059999999995	15.7560000000001	15.8039840660513	13.9193421093246	10.7078328485743	9.99624556193708	11.2491682255412
40	51.61567	352.0899	20	5	39	1.95	5.38139999999999	-12.106	13.2481961775934	12.8783030847815	12.2938319616551	10.0718068363431	11.4663919349475
41	50.99298	352.204	20	5	40	2	-12.4538	2.28200000000015	12.6611475956961	11.4648339095487	11.8814081329846	9.59720033257578	10.9823953704454
42	51.21825	352.3623	20	5	41	2.05	4.5053999999999	3.16599999999994	5.50655837706263	8.74641068687031	11.2765229141483	9.24286215507361	10.8671658493549
43	51.02096	351.8972	20	5	42	2.1	-3.94579999999991	-9.30200000000013	10.1042833313403	10.3627651173573	10.8494821116487	10.3462734261656	11.3707410672803
44	50.9171	351.9352	20	5	43	2.15	-2.07720000000009	0.760000000000218	2.21186795265918	9.8434741566445	9.84649729996502	10.8491057562489	12.1675600032485
45	51.83192	352.4834	20	5	44	2.2	18.2964	10.9640000000002	21.3299683300281	9.6747427435151	9.26000258114924	11.2207453689432	12.4254406715718
46	51.74017	351.9886	20	5	45	2.25	-1.83499999999995	-9.89599999999996	10.0646927921323	10.2341303137488	8.29329204666677	10.7004541820941	12.8565001781512
47	51.96363	351.9221	20	5	46	2.3	4.46920000000006	-1.33000000000038	4.66290131141562	10.9465839130597	8.26250638852455	11.0176997499493	12.7640950341678
48	51.45923	352.3242	20	5	47	2.35	-10.0880000000001	8.04200000000037	12.9012211825086	8.15724004494122	9.81574372501279	10.4561656992581	12.7472016776282
49	51.30666	352.0791	20	5	48	2.4	-3.05139999999994	-4.90200000000073	5.77413594921411	6.74310993668904	10.9903786639236	10.4702996572762	12.6071142269247
50	51.31345	351.71	20	5	49	2.45	0.135800000000046	-7.38200000000006	7.38324898943554	6.85027003353401	10.1476587762313	11.5464234692678	12.9108995034621
51	51.2747	351.8546	20	5	50	2.5	-0.775000000000006	2.89200000000051	2.99404225087138	9.39735713627684	9.51950023120366	11.350490959972	12.7758019890905
52	51.11323	352.0583	20	5	51	2.55	-3.22940000000003	4.07399999999939	5.19870179564044	11.0341734147874	10.7588765857503	12.420983846427	12.7600697181474
53	51.38031	350.8046	20	5	52	2.6	5.3416	-25.0739999999996	25.6366566962227	12.1380775075214	10.0628492868675	13.2039000226436	13.3799872323139
54	50.69209	350.9205	20	5	53	2.65	-13.7644	2.31800000000021	13.9582173417669	12.2958905257183	11.0941020145873	15.1759449615684	14.6703641815278
55	51.29892	350.7015	20	5	54	2.7	12.1366	-4.37999999999988	12.9027694531058	14.6674831379666	13.8328443573864	14.9673529709667	14.8258425683272
56	51.13065	350.6151	20	5	55	2.75	-3.36539999999999	-1.72800000000052	3.7831073418556	10.7283414374582	14.4076898732773	15.3403203697622	14.8787727424947
57	51.70766	349.9871	20	5	56	2.8	11.5401999999999	-12.5599999999997	17.0566648568819	11.1540306143872	16.5794613043294	15.4825568462256	14.8278395777834
58	51.4116	349.9629	20	5	57	2.85	-5.92119999999994	-0.484000000000151	5.94094819368082	15.5276112072514	16.5920563202745	15.029675079429	14.5728558311765
59	51.78098	349.2484	20	5	58	2.9	7.38759999999999	-14.2899999999997	16.0866632264119	16.5194892208363	19.3615112592132	15.2179828919123	15.3386059391023
60	50.15995	348.6201	20	5	59	2.95	-32.4206	-12.5660000000005	34.7706724174269	18.4914394706922	19.787047165702	15.7499921705811	15.4403960589121
61	50.45127	348.946	20	5	60	3	5.82639999999998	6.51800000000094	8.74249740978011	22.4557712030907	21.1611405083207	15.9544036456052	15.9023812866859
62	49.55527	347.9418	20	5	61	3.05	-17.92	-20.0840000000005	26.9164161061613	27.5689919040392	20.206237106701	16.2772772812211	16.3822663540783
63	49.98397	346.7271	20	5	62	3.1	8.57399999999998	-24.2939999999999	25.7626068556735	24.0464831241527	19.9965008719905	16.4137010384623	17.1614010650437
64	49.662	348.7847	20	5	63	3.15	-6.43940000000001	41.1519999999996	41.6527667311544	25.802791795805	19.3418637692372	18.4916226068066	18.1991711944221
65	48.83634	348.5517	20	5	64	3.2	-16.5132	-4.66000000000008	17.158128517994	21.9210347427097	17.6671399837758	18.4309397677113	18.4346226760371
66	48.83445	347.6755	20	5	65	3.25	-0.0378000000000611	-17.5239999999997	17.5240407680417	17.5372305408903	17.501117417933	19.0570913028952	19.1261910815817
67	48.85706	347.3008	20	5	66	3.3	0.452200000000005	-7.49400000000037	7.50763084068507	11.1147356344353	15.9750932581128	18.6379794056176	19.446287217354
68	48.66658	347.3263	20	5	67	3.35	-3.80959999999988	0.510000000000446	3.84358584657602	11.287796843399	16.2353457566502	18.6895459630949	19.9955602583994
69	48.44099	347.7466	20	5	68	3.4	-4.51180000000008	8.40599999999995	9.54029219887944	9.19944304006108	17.6217339544	20.2069122209284	20.2901188354683
70	49.13205	347.1682	20	5	69	3.45	13.8212	-11.5679999999998	18.0234345628128	10.0291517735159	17.0748323697205	19.3343686485564	20.2770556109539
71	48.77882	347.1432	20	5	70	3.5	-7.06459999999993	-0.500000000000682	7.08227175135208	14.9334609724101	16.9530420974697	20.4542716133998	21.1436319961772
72	48.38184	346.7165	20	5	71	3.55	-7.93960000000013	-8.53399999999965	11.6561745079591	24.1287322743647	17.0697217045342	20.3435488617296	21.3967871880169
73	48.47181	348.1319	20	5	72	3.6	1.79940000000002	28.3079999999995	28.3651318410469	22.8618678960421	17.3825910541994	21.1189021074438	21.3858199629277
74	47.13567	345.6988	20	5	73	3.65	-26.7228	-48.6619999999994	55.5166487086526	24.7066411548784	21.0719606726195	21.2223974272758	21.577001458782
75	47.69641	345.534	20	5	74	3.7	11.2148000000001	-3.29600000000028	11.6891126711998	24.1102916355525	21.001597313337	21.9018923811075	22.3948870727772
76	48.15398	344.8592	20	5	75	3.75	9.15139999999994	-13.4960000000001	16.3061380455337	19.8317211359886	23.4074258088666	22.9120617934011	23.3471074431194
77	48.52532	344.6351	20	5	76	3.8	7.42680000000007	-4.48199999999929	8.67442691132934	18.0151890708743	24.7120044653464	23.4100175884824	24.3385097636025
78	48.17773	344.6618	20	5	77	3.85	-6.95180000000008	0.534000000000106	6.97227934322781	19.1413267306319	26.0024584582375	24.9614454373697	25.7674114998037
79	47.84546	342.364	20	5	78	3.9	-6.64539999999988	-45.956000000001	46.4339883830809	22.1082104628548	24.8230609001516	25.3622547790242	26.6727162305243
80	47.25967	341.7262	20	5	79	3.95	-11.7158000000001	-12.7559999999994	17.3198009699877	25.3137172951404	26.7289523924945	24.8041190513267	26.8619866478675
81	46.84647	340.225	20	5	80	4	-8.26400000000007	-30.0239999999997	31.1405567066483	32.1731957804863	28.8710814893325	26.3328603467493	27.4769234920154
82	45.71486	339.7301	20	5	81	4.05	-22.6321999999999	-9.89800000000059	24.7019610727571	31.630932729429	29.7503134724305	26.5162970948127	27.442174050556
83	44.82846	337.8667	20	5	82	4.1	-17.728	-37.2680000000003	41.2696717699574	34.316578054357	32.5402998205401	26.357938887393	27.28278616567
84	46.49352	336.4501	20	5	83	4.15	33.3011999999999	-28.3319999999992	43.7226731277944	35.6339525158103	29.652548885429	24.6623803107573	26.6367550454461
85	45.89734	337.8672	20	5	84	4.2	-11.9235999999999	28.3420000000001	30.748027594628	34.1869096497207	28.6066407893164	26.3588343778431	26.5970734945966
86	45.06234	339.5587	20	5	85	4.25	-16.7	33.8299999999992	37.7274290139144	32.9074038605938	29.258294884632	27.6371235833436	26.6092284387659
87	45.32246	338.725	20	5	86	4.3	5.20240000000001	-16.6739999999993	17.4667467423094	27.674165041429	28.320589724279	30.0390401215874	26.9633340825387
88	44.63719	340.3283	20	5	87	4.35	-13.7054000000001	32.0659999999998	34.8721428243231	22.8967035242758	26.7134193165486	32.8452770365125	27.5070769038317
89	44.05389	340.9843	20	5	88	4.4	-11.6659999999999	13.1200000000001	17.5564790319699	22.8826372534538	24.501699721363	33.1385202401203	28.0016379538869
90	44.34713	341.1623	20	5	89	4.45	5.86479999999995	3.55999999999995	6.86072000886197	22.4542697988373	25.9887163631917	34.3896046471785	28.3673878151999
91	44.70465	339.3137	20	5	90	4.5	7.15040000000002	-36.9720000000007	37.6570976598044	20.5194347725034	26.4031656773547	34.499575370631	29.0774598015501
92	45.42431	339.5768	20	5	91	4.55	14.3932	5.26200000000017	15.3249094692269	21.3292344012969	30.3277667707443	34.5407992393823	29.7302242541498
93	44.89045	340.718	20	5	92	4.6	-10.6771999999999	22.8240000000005	25.1979676926538	29.0807292021076	33.1502542524849	33.4466702238962	30.0078982278607
94	45.23605	341.7415	20	5	93	4.65	6.91199999999995	20.4699999999991	21.6054771759377	29.9236941012556	36.6244915948116	32.0511126636164	29.6347183975127
95	43.0043	341.2705	20	5	94	4.7	-44.635	-9.41999999999894	45.6181940129153	38.2012637426514	40.1725685050406	31.2922546080856	30.370414048367
96	44.58845	342.6393	20	5	95	4.75	31.683	27.3759999999993	41.8719221555443	45.7810737324664	39.7408558566299	30.3063950841307	30.9892813360764
97	43.24836	345.1383	20	5	96	4.8	-26.8018000000001	49.9800000000005	56.7127576762059	51.9197487883262	40.7610087544856	30.516650576595	31.7833203100303
98	41.033852035835	347.385306578729	20	5	97	4.85	-44.2901592833	44.9401315745797	63.0970176417287	51.2644078079736	40.1799211312437	30.0527083702937	32.5907148083019
99	39.1077462903657	349.153933610527	20	5	98	4.9	-38.522114909386	35.3725406359604	52.2988524552366	49.5580176120042	39.6005256058699	30.6410211287495	32.3698188059606
100	37.4513309346772	350.472376790878	20	5	99	4.95	-33.1283071137699	26.3688636070196	42.3414891111527	43.3207537663199	36.5957928529796	31.9306565790731	32.8241063413517
101	36.0458941398543	351.368831815265	20	5	100	5	-28.1087358964581	17.9291004877405	33.3399711756973	34.578768530021	34.2096244909067	31.8220592563509	32.8718819182835
102	34.872724076982	351.87149437917	20	5	101	5.05	-23.4634012574459	10.053251278099	25.5264384477841	27.2813024234137	30.7055343824458	32.9441514134869	33.0155339515459
103	33.9131089171453	352.008560178078	20	5	102	5.1	-19.192303196734	2.74131597816108	19.3870914602343	21.9271778979856	26.9551624881026	33.6578575683284	32.6846727115777
104	33.1483368314292	351.808224907469	20	5	103	5.15	-15.2954417143221	-4.00670541218005	15.8115219222002	18.8612313698091	24.6575506626875	34.607056484268	32.2502980123119
105	32.5596959909185	351.298684262829	20	5	104	5.2	-11.772816810214	-10.1908128928005	15.5708664840119	18.0903149985717	23.6887446531056	34.381993718891	32.1172900033235
106	32.1284745666983	350.508133939639	20	5	105	5.25	-8.62442848440395	-15.8110064638004	18.010238534815	19.3315564461842	23.9032626560719	34.3414390888092	31.8029042753892
107	31.8359607298534	349.464769633382	20	5	106	5.3	-5.85027673689801	-20.8672861251398	21.6718565915969	22.0337989019613	25.1272940724881	33.5276004984732	32.0001301990547
108	31.663442651469	348.196787039542	20	5	107	5.35	-3.45036156768799	-25.3596518767995	25.5932986982967	25.4503114082256	27.135794005413	32.3361525800914	31.7749534109048
109	31.5922085026298	346.732381853602	20	5	108	5.4	-1.42468297678406	-29.2881037187999	29.3227342010857	28.9452939423346	29.6135873626662	31.601117371801	31.9991034262058
110	31.6035464544209	345.099749771044	20	5	109	5.45	0.226759035822042	-32.6526416511604	32.6534290153334	32.1642731464046	32.1681945848024	31.258608035525	32.5075674871969
111	31.6787446779273	343.327086487352	20	5	110	5.5	1.50396447012795	-35.45326567384	35.4851512053603	34.9400315646419	34.4732536867117	31.244188465936	32.2610541424474
112	31.7990913442338	341.442587698008	20	5	111	5.55	2.40693332613006	-37.6899757868796	37.766752611947	37.1933758233711	36.3496666145007	31.4902686637096	32.5839593011129
113	31.9458746244255	339.474449098496	20	5	112	5.6	2.93566560383397	-39.3627719902406	39.4720907894832	38.8860777613792	37.7171426720802	31.9226751992592	32.6660123125301
114	32.1003826895873	337.450866384299	20	5	113	5.65	3.09016130323599	-40.4716542839401	40.5894554947314	40.0012134310888	38.5446840809145	32.4494833610073	32.8377819813434
115	32.2439037108041	335.400035250899	20	5	114	5.7	2.87042042433598	-41.0166226679996	41.1169387053743	40.5350600825968	38.8284714179444	32.9423253985613	32.4024406869387
116	32.357725859161	333.350151393779	20	5	115	5.75	2.27644296713805	-40.9976771423999	41.0608295539081	40.4942537795186	38.5851142758001	33.2994134666476	32.0468847220512
117	32.4231373057428	331.329410508423	20	5	116	5.8	1.30822893163597	-40.4148177071204	40.4359858694869	39.8959923384579	37.853243254931	33.4836098215144	31.2991975618742
118	32.4214262216345	329.366008290314	20	5	117	5.85	-0.0342216821660202	-39.2680443621794	39.2680592740922	38.7708650745095	36.7095563931053	33.4971984515158	30.3636211303132
119	32.3338807779212	327.488140434934	20	5	118	5.9	-1.75090887426592	-37.5573571076006	37.5981482894281	37.1690151205114	35.2853793593485	33.3571857236621	29.6628839724068
120	32.1417891456877	325.724002637766	20	5	119	5.95	-3.84183264466998	-35.2827559433604	35.4913023856322	35.1714264272652	33.7164562123202	33.0844783953207	29.1698581969927
121	31.826439496019	324.101790594294	20	5	120	6	-6.30699299337408	-32.4442408694392	33.0515797839174	32.924859006692	32.1255732465836	32.7000490285439	28.855865216681
122	31.36912	322.6497	20	5	121	6.05	-9.14638992038	-29.0418118858804	30.4480424032563	30.6747663802392	30.6175530285281	32.223767188739	28.6887574651176
123	30.7566529388133	321.388820027744	20	5	122	6.1	-12.249341223734	-25.2175994451204	28.0352221712261	28.6620473501309	29.2772542309514	31.6741670567319	28.6282949794426
124	29.9979970340316	320.311813759892	20	5	123	6.15	-15.173118095634	-21.5401253570394	26.3476851571638	27.0821313726558	28.1696873664097	31.0685074784188	28.618828120851
125	29.1076451173253	319.404237756187	20	5	124	6.2	-17.8070383341259	-18.1515200741001	25.4277072350908	26.0636796297909	27.3404853726969	30.4228876549863	28.5956008148435
126	28.1000900203646	318.65164857637	20	5	125	6.25	-20.151101939214	-15.0517835963399	25.1519998965418	25.6296494552109	26.8149837812878	29.7523303552933	28.5213443015431
127	26.9898245748198	318.039602780184	20	5	126	6.3	-22.205308910896	-12.2409159237202	25.3557836889319	25.6646083525801	26.5942911225469	29.0707946252752	28.3995063188514
128	25.7913416123612	317.553656927372	20	5	127	6.35	-23.969659249172	-9.71891705623989	25.865071298326	26.018923395263	26.6387777203585	28.3910896805351	28.2458562324874
129	24.5191339646592	317.179367577676	20	5	128	6.4	-25.44415295404	-7.48578699392056	26.5224796440102	26.5478361899198	26.851635597489	27.7246505730125	28.0754073351713
130	23.187694463384	316.902291290838	20	5	129	6.45	-26.628790025504	-5.54152573675992	27.1992824485051	27.124902615303	27.1293190976525	27.0811083584605	27.9016404815277
131	21.811515940206	316.707984626601	20	5	130	6.5	-27.52357046356	-3.8861332847398	27.7965638698259	27.6479059855061	27.379087464003	26.467541967426	27.7367949300989
132	20.4050912267954	316.582004144707	20	5	131	6.55	-28.128494268212	-2.51960963787951	28.2411158158479	28.0386628423978	27.5240362220224	25.8872462665257	27.5922653154871
133	18.9829131548226	316.509906404899	20	5	132	6.6	-28.443561439456	-1.44195479615973	28.4800881493417	28.239714800042	27.5049251301187	25.333914759626	27.4788479652882
134	17.5594745559578	316.477247966919	20	5	133	6.65	-28.468771977296	-0.653168759600931	28.4762639284685	28.2103387380862	27.2796137796154	24.7881728806946	27.4068602612285
135	16.1492682618714	316.46958539051	20	5	134	6.7	-28.204125881728	-0.153251528179226	28.2045422367258	27.9231698287418	26.8217313442241	24.2488762311258	27.3861712141575
136	14.7667871042337	316.472475235414	20	5	135	6.75	-27.649623152754	0.0577968980792321	27.6496835600471	27.3619442747312	26.1201001535641	23.7432751364385	27.4261616444441
137	13.4265239147149	316.471474061373	20	5	136	6.8	-26.805263790376	-0.0200234808198729	26.8052712691259	26.520564716833	25.1802014105044	23.3154028161884	27.5356129032161
138	12.1429715249854	316.45213842813	20	5	137	6.85	-25.67104779459	-0.386712664859488	25.6739603792887	25.4037478884062	24.0290517988935	22.9945140134589	27.7225035728126
139	10.9306227667155	316.400024895427	20	5	138	6.9	-24.246975165398	-1.04227065406008	24.2693661389774	24.0298615690421	22.7247101639002	22.7936289466805	27.9936677361085
140	9.80397047157548	316.300690023007	20	5	139	6.95	-22.5330459028004	-1.98669744840004	22.6204580945919	22.437232992267	21.3684333645991	22.7188025677346	28.3542267692219
141	8.77750747123565	316.139690370612	20	5	140	7	-20.5292600067966	-3.21999304789983	20.7802519632266	20.6961593230559	20.1074628088741	22.773540831654	28.8066357225042
142	7.86572659736632	315.902582497985	20	5	141	7.05	-18.2356174773866	-4.74215745254014	18.8421283852501	18.9288556109674	19.1067694103544	22.9607634422353	29.3490738876414
143	7.08312068163778	315.574922964868	20	5	142	7.1	-15.6521183145708	-6.55319066234028	16.9685920332332	17.3331188407919	18.4841028967991	23.2835288738444	29.9708196911942
144	6.44418255572035	315.142268331003	20	5	143	7.15	-12.7787625183486	-8.65309267730026	15.4328475785352	16.185064048706	18.3076441137456	23.7452130440382	30.6477587300193
145	5.96340505128432	314.590175156133	20	5	144	7.2	-9.61555008872061	-11.0418634973996	14.6417742437145	15.7763058284419	18.6158737912452	24.3494547733287	31.354698012813
146	5.655281	313.9042	20	5	145	7.25	-6.1624810256864	-13.7195031226599	15.0399780027971	16.2720464705423	19.4269815097438	25.099992933595	32.069510751242
147	5.53030743380852	313.073632756175	20	5	146	7.3	-2.49947132382959	-16.6113448764997	16.7983372839296	17.6864326165238	20.7413254739661	26.000431181157	32.7741784478123
148	5.58299818573433	312.102696653538	20	5	147	7.35	1.05381503851619	-19.4187220527408	19.4472952437352	19.8986287416985	22.5380059487954	27.0539174650901	33.4550253809157
149	5.80387128907267	310.999348254798	20	5	148	7.4	4.4174620667668	-22.0669679747994	22.5047783084425	22.6688989707816	24.7657159241761	28.2626848992045	34.1023075521682
150	6.18344477711881	309.771544122663	20	5	149	7.45	7.5914697609228	-24.5560826427004	25.7027548695881	25.7063451194903	27.3304761820583	29.6273451799833	34.7095003602276
151	6.71223668316801	308.427240819843	20	5	150	7.5	10.575838120984	-26.8860660563996	28.8913291482123	28.8039654270484	30.0925230583159	31.1457294775824	35.2725577720607
152	7.38076504051554	306.974394909045	20	5	151	7.55	13.3705671469506	-29.0569182159606	31.9855680274736	31.8449992318285	32.8940929519595	32.8109015087572	35.7892747612087
153	8.17954788245666	305.420962952979	20	5	152	7.6	15.9756568388224	-31.0686391213198	34.9353967815255	34.762323622418	35.6237320333811	34.6077246227624	36.2587846762246
154	9.09910324228663	303.774901514354	20	5	153	7.65	18.3911071965994	-32.9212287724999	37.7099473323431	37.5161471458503	38.2177256846634	36.507344579344	36.6811766164492
155	10.1299491533007	302.044167155876	20	5	154	7.7	20.6169182202814	-34.6146871695601	40.2893768225357	40.0818407844286	40.6388165687214	38.4605197945003	37.0572037048887
156	11.2626036487942	300.236716440257	20	5	155	7.75	22.65308990987	-36.1490143123797	42.6604467653737	42.4434986397138	42.864477445421	40.3957463660454	37.3880524347191
157	12.4875847620622	298.360505930203	20	5	156	7.8	24.49962226536	-37.5242102010805	44.8140362203651	44.5904521374982	44.8804775435483	42.2329540794361	37.6751456227752
158	13.7954105264002	296.423492188423	20	5	157	7.85	26.15651528676	-38.7402748355998	46.7436860579514	46.5153095150248	46.6774432967294	43.9155367483725	37.9199519795906
159	15.1765989751034	294.433631777627	20	5	158	7.9	27.623768974064	-39.7972082159197	48.4447148212653	48.2128077449916	48.2489732345119	45.410986157656	38.1237709671344
160	16.6216681414669	292.398881260523	20	5	159	7.95	28.90138332727	-40.6950103420797	49.9136637101683	49.679114302668	49.5905634069423	46.7001981527206	38.2874494058131
161	18.1211360587862	290.327197199819	20	5	160	8	29.989358346386	-41.43368121408	51.1479379152079	50.911387953745	50.6989696737749	47.7715747124673	38.4109628231865
162	19.6655207603564	288.226536158225	20	5	161	8.05	30.887694031404	-42.0132208318807	52.1455690087472	51.9074943315256	51.5718152069127	48.6177860801821	38.4927637541199
163	21.2453402794728	286.104854698448	20	5	162	8.1	31.596390382328	-42.4336291955399	52.9050543133361	52.6658172988597	52.2073414633639	49.2340404786047	38.5288202697189
164	22.8511126494306	283.970109383197	20	5	163	8.15	32.115447399156	-42.6949063050199	53.4252467101687	53.1851316025581	52.6042466306486	49.6171401888601	38.5116749299405
165	24.4733559035252	281.830256775182	20	5	164	8.2	32.444865081892	-42.7970521602992	53.7052785468388	53.4645161111574	52.7615797367199	49.7649526364487	38.4348551794938
166	26.1025880750518	279.693253437109	20	5	165	8.25	32.584643430532	-42.7400667614609	53.7445094336998	53.5032949729829	52.6786719795137	49.6761119358431	38.3035606092576
167	27.7293271973057	277.56705593169	20	5	166	8.3	32.534782445078	-42.5239501083797	53.5424915517435	53.3009989297716	52.3550946168159	49.3498600643935	38.1213453764345
168	29.344091303582	275.459620821631	20	5	167	8.35	32.295282125526	-42.1487022011797	53.0989486224638	52.85734217458	51.7906376604801	48.785986494091	37.8900289674144
169	30.9373984271762	273.378904669641	20	5	168	8.4	31.8661424718839	-41.6143230398006	52.4137664941119	52.1722123564694	50.9853071432083	47.9848570350642	37.6079593396945
170	32.4997666013834	271.33286403843	20	5	169	8.45	31.247363484144	-40.9208126242197	51.4869947708809	51.2456731224744	49.9393418659552	46.9475536316429	37.2710719488904
171	34.0217138594989	269.329455490705	20	5	170	8.5	30.4389451623101	-40.0681709544995	50.3188603431468	50.0779803479772	48.6532541979114	45.6761961687906	36.8758387763988
172	35.4937582348179	267.376635589176	20	5	171	8.55	29.44088750638	-39.0563980305808	48.9097953817687	48.6696153566451	47.1279049218744	44.1746259994826	36.4214785929636
173	36.9064177606358	265.48236089655	20	5	172	8.6	28.2531905163579	-37.8854938525194	47.260484749978	47.0213415573305	45.3646315248181	42.4499159166754	35.9118214729251
174	38.2502104702478	263.654587975537	20	5	173	8.65	26.8758541922401	-36.5554584202596	45.371941537451	45.1342960393535	43.3654674394799	40.5160052805369	35.3569301396413
175	39.5156543969491	261.901273388846	20	5	174	8.7	25.308878534026	-35.0662917338207	43.2456257743081	43.0101367212743	41.133527526566	38.4091905644874	34.7739550354573
176	40.693267574035	260.230373699184	20	5	175	8.75	23.5522635417179	-33.4179937932402	40.8836327532617	40.651282701659	38.6737203580675	36.2113748524699	34.1865048851707
177	41.7735680348008	258.649845469261	20	5	176	8.8	21.6060092153161	-31.6105645984601	38.2889987913727	38.0613195223146	35.9941573821492	34.009736673433	33.6201635851184
178	42.7470738125418	257.167645261785	20	5	177	8.85	19.4701155548199	-29.6440041495191	35.4662146519014	35.2457134958015	33.1091941728708	31.8645211864562	33.0901520338054
179	43.6043029405531	255.791729639464	20	5	178	8.9	17.144582560226	-27.5183124464206	32.4221256407292	32.2131446767814	30.0467034178655	29.804932521733	32.6051534003851
180	44.3357734521301	254.530055165008	20	5	179	8.95	14.62941023154	-25.2334894891197	29.1675956417426	28.9781780430241	26.8790392630196	27.8419457450602	32.1711941721907
181	44.9320033805681	253.390578401125	20	5	180	9	11.92459856876	-22.7895352776602	25.7207886581612	25.5671056440825	23.7694955070283	25.9801028403302	31.7927533180104
182	45.3835107591622	252.381255910524	20	5	181	9.05	9.03014757188203	-20.1864498120199	22.114165622586	22.0320873134165	20.8915684249916	24.225171105745	31.47337312134
183	45.6808136212077	251.510044255912	20	5	182	9.1	5.94605724090997	-17.4242330922402	18.4108526571937	18.5123650302376	18.3644108480943	22.5896024672455	31.2160055630524
184	45.81443	250.7849	20	5	183	9.15	2.67232757584608	-14.50288511824	14.7470339873988	15.3258463372751	16.2443976039862	21.0967200904225	31.0232161066536
185	45.78029364355	250.207458921436	20	5	184	9.2	-0.682727128999971	-11.5488215712799	11.5689842258485	12.804958806959	14.5503639635544	19.7829574344659	30.8973080093615
186	45.5960011587315	249.754073662636	20	5	185	9.25	-3.68584969637013	-9.06770517600023	9.78819519334863	11.161716052106	13.2864853225929	18.6968978344983	30.8404006483705
187	45.2845648671343	249.394776081956	20	5	186	9.3	-6.22872583194393	-7.18595161359985	9.50972797100548	10.4567078945559	12.4561848293408	17.8904671058432	30.8544802174073
188	44.8689970903479	249.099598037752	20	5	187	9.35	-8.31135553572807	-5.90356088407987	10.1946388829284	10.5883628968711	12.0700107616202	17.3943175735198	30.9414331896485
189	44.3723101499619	248.83857138838	20	5	188	9.4	-9.93373880771998	-5.22053298744027	11.2219931996484	11.2471243079107	12.1467367629794	17.2254497657059	31.1030686056662
190	43.817516367566	248.581727992197	20	5	189	9.45	-11.0958756479179	-5.13686792366002	12.2272592374246	12.1074108517226	12.6868756059121	17.3948347127384	31.341132785926
191	43.2276280647497	248.299099707558	20	5	190	9.5	-11.797766056326	-5.65256569277949	13.0820022485469	12.9783054711345	13.6243001619684	17.9093104672302	31.6573186059759
192	42.6256575631027	247.96071839282	20	5	191	9.55	-12.0394100329401	-6.76762629476002	13.8111606900646	13.8367656314029	14.8893657866948	18.7721202431975	32.0532705445939
193	42.0346171842146	247.536615906339	20	5	192	9.6	-11.8208075777619	-8.48204972962037	14.5491119799879	14.7853883149532	16.4242242989453	19.9820952094294	32.5305860586802
194	41.4775192496751	246.996824106471	20	5	193	9.65	-11.1419586907901	-10.79583599736	15.5142940009904	16.0014760160261	18.2065019274257	21.5304269327702	33.0908132842736
195	40.9773760810737	246.311374851573	20	5	194	9.7	-10.0028633720279	-13.7089850979601	16.9703726551761	17.6713207216671	20.2393054619224	23.3854254542357	33.7354444687466
196	40.5572	245.4503	20	5	195	9.75	-8.40352162147397	-17.2214970314599	19.1624407539113	19.8701431267561	22.5321356118674	25.4694264442712	34.465903734688
197	40.2355080611628	244.390007178068	20	5	196	9.8	-6.4338387767441	-21.2058564386399	22.1603842182698	22.5762382234486	25.0880556570541	27.6992237613817	35.2835264834235
198	40.0128362517471	243.132407083932	20	5	197	9.85	-4.45343618831387	-25.1520018827199	25.543224005433	25.6932226088917	27.8941796572386	30.0183451928407	36.1895254245226
199	39.8852252920569	241.685786183703	20	5	198	9.9	-2.55221919380404	-28.9324180045804	29.0447694844526	29.0627952077087	30.9141171025611	32.4012046895994	37.1849336964874
200	39.8487159023966	240.058430943495	20	5	199	9.95	-0.730187793206056	-32.5471048041595	32.5552945823915	32.5047905924412	34.0839753025592	34.8403198267917	38.2705060802344
201	39.89934880307	238.258627829422	20	5	200	10	1.01265801346798	-35.99606228146	36.0103037479968	35.9182161877212	37.314552726574	37.3345343716217	39.4465379453473
202	40.0331647143815	236.294663307595	20	5	201	10.05	2.67631822623002	-39.2792904365405	39.370361141932	39.2519959816737	40.5090817360686	39.8813699834428	40.7125091093747
203	40.246204356635	234.174823844129	20	5	202	10.1	4.26079284506997	-42.3967892693196	42.6103519818329	42.4747279962268	43.6124660867362	42.4715696501148	42.066318375236
204	40.5345084501348	231.907395905136	20	5	203	10.15	5.76608186999607	-45.3485587798599	45.7136684542152	45.5663102454392	46.595907451773	45.0849064781247	43.5024581749056
205	40.8941177151849	229.50066595673	20	5	204	10.2	7.19218530100193	-48.1345989681205	48.6689546551571	48.5133728796961	49.4413341916611	47.6879315030274	45.004263375983
206	41.3210728720895	226.962920465023	20	5	205	10.25	8.53910313809209	-50.75490983414	51.4682149940588	51.3067159857512	52.136933131376	50.2349096348777	46.532281927776
207	41.8114146411527	224.302445896129	20	5	206	10.3	9.80683538126399	-53.2094913778798	54.1056743132167	53.9398189218724	54.6746843098315	52.6765858610037	48.044436758223
208	42.3611837426786	221.527528716161	20	5	207	10.35	10.9953820305179	-55.4983435993603	56.5770675121086	56.4079403870954	57.048959642991	54.9847332755254	49.5121271207066
209	42.9664208969713	218.646455391231	20	5	208	10.4	12.104743085854	-57.6214664985997	58.8791831348209	58.7075560173128	59.2556958536883	57.1444176272689	50.9222797542032
210	43.623166824335	215.667512387453	20	5	209	10.45	13.134918547274	-59.57886007556	61.0095619812721	60.835995739967	61.2918877034956	59.1461774477304	52.2709404176365
211	44.3274622450737	212.59898617094	20	5	210	10.5	14.0859084147739	-61.3705243302599	62.9662931451456	62.7912033002307	63.1552665431814	60.9837654234645	53.5573733959971
212	45.0753478794917	209.449163207805	20	5	211	10.55	14.9577126883601	-62.9964592627005	64.7478729264878	64.5715727855043	64.8440899859388	62.6528979755518	54.7802295432661
213	45.862864447893	206.226329964162	20	5	212	10.6	15.750331368026	-64.4566648728596	66.3531053134272	66.1758350198958	66.3570004643145	64.1505415410425	55.9348132975306
214	46.6860526705817	202.938772906122	20	5	213	10.65	16.463764453774	-65.7511411607999	67.7810305611886	67.60297706905	67.6929278027648	65.4744894170409	57.0109850199143
215	47.540953267862	199.5947784998	20	5	214	10.7	17.098011945606	-66.8798881264405	69.0308731532296	68.8521842319106	68.8510207037997	66.6231012977302	57.9920353632757
216	48.423606960038	196.202633211308	20	5	215	10.75	17.65307384352	-67.8429057698395	70.1020033909167	69.9227976283983	69.830597715553	67.5951374112809	58.8551564203761
217	49.3300544674137	192.77062350676	20	5	216	10.8	18.128950147514	-68.6401940909604	70.9939087407911	70.8142828200254	70.6311116412721	68.3896497550642	59.5767079277797
218	50.2563365102935	189.307035852268	20	5	217	10.85	18.525640857596	-69.2717530898398	71.7061722958655	71.5262063877037	71.252123439094	69.0059090485724	60.1471139695306
219	51.1984938089812	185.820156713946	20	5	218	10.9	18.8431459737539	-69.7375827664399	72.2384565193239	72.0582183620561	71.6932829803935	69.4433548188069	60.5643463923568
220	52.1525670837812	182.318272557906	20	5	219	10.95	19.081465496	-70.0376831208001	72.5904909916213	72.4100390506336	71.9543148919649	69.7015610084812	60.8291373579372
221	53.1145970549974	178.809669850262	20	5	220	11	19.2405994243239	-70.17205415288	72.7620632626785	72.5814492497897	72.0350082793804	69.7802124203725	60.943852353303
222	54.0806244429341	175.302635057128	20	5	221	11.05	19.3205477587341	-70.1406958626802	72.7530121836789	72.5722831407615	71.9352095241895	69.6790891030894	60.9118685399027
223	55.0466899678953	171.805454644615	20	5	222	11.1	19.3213104992239	-69.9436082502598	72.5632232916457	72.382423396226	71.6548176328303	69.3980569449463	60.7372230132047
224	56.0088343501852	168.326415078837	20	5	223	11.15	19.242887645798	-69.5807913155602	72.1926259741834	72.0117981967048	71.193781834849	68.9370635617038	60.4244083936193
225	56.9630983101078	164.873802825907	20	5	224	11.2	19.0852791984521	-69.0522450585996	71.6411922689437	71.4603799977454	70.5521013131628	68.2961392235239	59.9782525462127
226	57.9055225679674	161.455904351939	20	5	225	11.25	18.848485157192	-68.3579694793599	70.9089372650725	70.7281860158709	69.7298271251919	67.4754032058746	59.4038494779375
227	58.832147844068	158.081006123045	20	5	226	11.3	18.5325055220119	-67.4979645778802	69.995921188882	69.8152805289365	68.7270665649067	66.4768299945556	58.706524313299
228	59.7390148587138	154.757394605338	20	5	227	11.35	18.1373402929161	-66.4722303541402	68.9022533822727	68.7217792300995	67.5439904507986	65.3094946635358	57.8918241776751
229	60.6221643322088	151.493356264932	20	5	228	11.4	17.6629894698999	-65.2807668081198	67.6280985395117	67.4478560536789	66.1808441430142	63.9842751574447	56.9655325838494
230	61.4776369848572	148.297177567939	20	5	229	11.45	17.109453052968	-63.92357393986	66.1736857747585	65.993753132068	64.6379635550829	62.5120972681439	55.9337095700841
231	62.3014735369632	145.177144980473	20	5	230	11.5	16.47673104212	-62.40065174932	64.5393213829699	64.3597948857264	62.9157981323687	60.9039392831415	54.8027646791767
232	63.0897147088308	142.141544968647	20	5	231	11.55	15.7648234373519	-60.7120002365201	62.7254065808274	62.5464077570919	61.0184504649217	59.1708391042536	53.5795757920111
233	63.8384012207641	139.198663998573	20	5	232	11.6	14.973730238666	-58.8576194014797	60.7324621505648	60.5541478800664	58.9641716942413	57.3239044853668	52.2716739151407
234	64.5435737930674	136.356788536365	20	5	233	11.65	14.1034514460659	-56.8375092441602	58.5611628963388	58.3837402110584	56.7747684800405	55.3743273701977	50.8875193173872
235	65.2012731460446	133.624205048137	20	5	234	11.7	13.1539870595441	-54.6516697645603	56.2123863896313	56.0431477977753	54.472093223125	53.3334037946953	49.4368852290532
236	65.80754	131.0092	20	5	235	11.75	12.1253370791081	-52.3001009627399	53.6872830379297	53.5685485027562	52.0780514410912	51.2125615445941	47.9313063216242
237	66.35922486288	128.518443403575	20	5	236	11.8	11.0336972575999	-49.8151319285	51.0224445144118	51.0031292029891	49.6146116436005	49.0233988715339	46.3843856851457
238	66.8564173932009	126.152139452508	20	5	237	11.85	9.94385060641804	-47.3260790213399	48.3594656754691	48.3900385661836	47.103818519935	46.7777393067779	44.8115301348752
239	67.3000170371211	123.908875885951	20	5	238	11.9	8.87199287840389	-44.8652713311398	45.7340663975033	45.772362671124	44.5678105973812	44.4877103488918	43.2287814565282
240	67.6909232407991	121.787240443056	20	5	239	11.95	7.81812407356	-42.4327088579	43.1469332056043	43.1860754894258	42.0288440343076	42.165858131687	41.6511672357232
241	68.0300354503935	119.785820862977	20	5	240	12	6.78224419188808	-40.02839160158	40.5989035626314	40.6390885371139	39.5093249568196	39.8253169379809	40.0915625150913
242	68.318253112063	117.903204884865	20	5	241	12.05	5.76435323339012	-37.65231956224	38.0910086059208	38.1324919917734	37.0283472781461	37.4800624809328	38.5604938937375
243	68.5564756719659	116.137980247873	20	5	242	12.1	4.76445119805788	-35.30449273984	35.6245309139095	35.6676495024315	34.5913069193145	35.1452908853351	37.066533088183
244	68.7456025762608	114.488734691153	20	5	243	12.15	3.7825380858979	-32.9849111344001	33.2010836708011	33.2462872425152	32.2006522177431	32.8379750730705	35.6168215554688
245	68.8865332711063	112.954055953859	20	5	244	12.2	2.81861389691016	-30.69357474588	30.8227207588944	30.8706190668663	29.8596230402489	30.5776312345824	34.2175095967462
246	68.980167202661	111.532531775142	20	5	245	12.25	1.87267863109383	-28.4304835743399	28.4920922630502	28.5435253015152	27.5725824348707	28.3872094373738	32.8740703019688
247	69.0274038170833	110.222749894155	20	5	246	12.3	0.944732288446062	-26.1956376197401	26.2126677276765	26.2688124437128	25.3455133182651	26.2919413757358	31.5915110298239
248	69.0291425605318	109.023298050051	20	5	247	12.35	0.0347748689699756	-23.9890368820801	23.9890620871536	24.0515965780664	23.1867632507351	24.3135656062146	30.3745133939108
249	68.986282879165	107.932763981982	20	5	248	12.4	-0.857193627335846	-21.8106813613798	21.8275193817893	21.8988776272262	21.1081395487598	22.4732877556117	29.2275260382508
250	68.8997242191415	106.9497354291	20	5	249	12.45	-1.73117320046998	-19.6605710576401	19.7366414306624	19.8204075696639	19.1264184348572	20.7902372033025	28.1548266361945
251	68.7703660266199	106.072800130557	20	5	250	12.5	-2.58716385043215	-17.5387059708601	17.728497508849	17.830001199955	17.2650939179281	19.279185747041	27.1605636673874
252	68.5991077477586	105.300545825508	20	5	251	12.55	-3.42516557722604	-15.4450861009801	15.8203174398652	15.9474666538069	15.5555354733256	17.9501486832213	26.2487846277397
253	68.3868488287162	104.631560253103	20	5	252	12.6	-4.24517838084796	-13.3797114480998	14.0370302386093	14.2012402916481	14.0358242931146	16.8091616909992	25.4234548320509
254	68.1344887156512	104.064431152495	20	5	253	12.65	-5.0472022612999	-11.34258201216	12.4148466510483	12.63131020863	12.7459232934802	15.8593157407399	24.6884693640231
255	67.8429268547222	103.597746262838	20	5	254	12.7	-5.83123721858016	-9.33369779314006	11.0055096198687	11.2906633769873	11.7208513663561	15.1016153987972	24.0476596534077
256	67.5130626920878	103.230093323282	20	5	255	12.75	-6.59728325268787	-7.35305879111991	9.87884709375854	10.2416473862741	10.9857890592114	14.5355790593435	23.5047953721999
257	67.1457956739064	102.960060072982	20	5	256	12.8	-7.34534036362788	-5.40066500600005	9.11708328165179	9.54437993315362	10.5547840481775	14.1596231881139	23.062705021414
258	66.7420252463366	102.786234251089	20	5	257	12.85	-8.07540855139621	-3.47651643786008	8.79195028504338	9.24046244106415	10.4315601312632	13.9712874810436	22.7206559435935
259	66.302650855537	102.707203596755	20	5	258	12.9	-8.78748781599199	-1.5806130866801	8.92850938544571	9.34026790979272	10.61049193272	13.9673417276099	22.4770051636859
260	65.828571947666	102.721555849134	20	5	259	12.95	-9.48157815741979	0.28704504758025	9.48592215942132	9.81890471936761	11.0768123627372	14.143795140702	22.330078348076
261	65.3206879688823	102.827878747378	20	5	260	13	-10.1576795756742	2.12645796487976	10.3778744374014	10.6214728762523	11.8060642007589	14.4958103967938	22.2781685202833
262	64.7798983653443	103.024760030638	20	5	261	13.05	-10.81579207076	3.93762566520024	11.5102673295263	11.6766039322863	12.7637109029021	15.0175067745467	22.3195332217588
263	64.2071025832107	103.310787438069	20	5	262	13.1	-11.4559156426719	5.72054814861986	12.8047910694667	12.9131622844102	13.9067506689727	15.7016187787667	22.4523898526126
264	63.6032000686399	103.684548708822	20	5	263	13.15	-12.078050291416	7.47522541506015	14.204164665616	14.271860491725	15.1887601617395	16.5389636549756	22.6749087399703
265	62.9690902677904	104.144631582049	20	5	264	13.2	-12.68219601699	9.20165746453989	15.6687139200408	15.7085170864367	16.5667389150479	17.5176880722331	22.9852032232236
266	62.3056726268209	104.689623796904	20	5	265	13.25	-13.26835281939	10.8998442971	17.1713654739755	17.1920284616931	18.0058317343763	18.622381307026	23.3813156685588
267	61.6138465918899	105.318113092538	20	5	266	13.3	-13.8365206986199	12.5697859126799	18.6935503030844	18.7009163911926	19.4802295009159	19.8334686670922	23.8611977556996
268	60.8945116091559	106.028687208104	20	5	267	13.35	-14.3866996546801	14.2114823113201	20.2223479457489	20.2203155456855	20.9716774262703	21.1277462809725	24.4226824986178
269	60.1485671247774	106.819933882755	20	5	268	13.4	-14.91888968757	15.8249334930198	21.7486043131136	21.7398029770275	22.4674353772313	22.4807225717601	25.0633188170824
270	59.3769125849131	107.690440855643	20	5	269	13.45	-15.433090797286	17.4101394577602	23.2657096925052	23.2519419153951	23.958563781729	23.8699194928495	25.7799371442756
271	58.5804474357213	108.63879586592	20	5	270	13.5	-15.9293029838361	18.96710020554	24.7688026306853	24.7513263908474	25.4386984132932	25.2771512935256	26.5689388493341
272	57.7600711233607	109.66358665274	20	5	271	13.55	-16.4075262472119	20.4958157363998	26.2542449949223	26.23395436327	26.9032264312823	26.6889177602962	27.4262930282317
273	56.9166830939899	110.763400955254	20	5	272	13.6	-16.867760587416	21.9962860502801	27.7192703230105	27.6968120177725	28.3487418929723	28.0956180142261	28.3473445274086
274	56.0511827937673	111.936826512615	20	5	273	13.65	-17.310006004452	23.46851114722	29.1617441752264	29.1375938495588	29.7726849817807	29.4905017392007	29.3265323514359
275	55.1644696688515	113.182451063976	20	5	274	13.7	-17.734262498316	24.9124910272201	30.5799979650179	30.5545109471695	31.1731000706511	30.86879104765	30.3570017692998
276	54.257443165401	114.498862348489	20	5	275	13.75	-18.1405300690101	26.3282256902599	31.9727117896171	31.9461573950972	32.5484708526749	32.2270522777742	31.4301525711877
277	53.3310027295744	115.884648105306	20	5	276	13.8	-18.528808716532	27.71571513634	33.3388304829755	33.3114156002914	33.8976060196766	33.5627723232852	32.535329523462
278	52.3860478075302	117.33839607358	20	5	277	13.85	-18.8990984408841	29.07495936548	34.6775025626492	34.6493881235298	35.2195586021819	34.874077516192	33.6600850199375
279	51.4234778454269	118.858693992464	20	5	278	13.9	-19.2513992420659	30.40595837768	35.9880352011974	35.9593478557909	36.5135681011701	36.1592959065549	34.7913461947916
280	50.4441922894232	120.444129601109	20	5	279	13.95	-19.5857111200741	31.7087121729	37.2698605812097	37.2407010921836	37.7790183135709	37.4160791478492	35.9170627575058
281	49.4490905856775	122.093290638669	20	5	280	14	-19.9020340749139	32.9832207512001	38.5225104509225	38.4929598092665	39.0154061422553	38.6420673018744	37.0273442344751
282	48.4390721803484	123.804764844296	20	5	281	14.05	-20.2003681065821	34.22948411254	39.7455966649395	39.7157206020487	40.2223182152882	39.8350792819167	38.1146549461588
283	47.4150365195944	125.577139957142	20	5	282	14.1	-20.4807132150799	35.4475022569198	40.9387961480633	40.9086485036121	41.3994131394117	40.9930702760504	39.1734196548906
284	46.377883049574	127.40900371636	20	5	283	14.15	-20.743069400408	36.6372751843602	42.1018391651087	42.0714644287197	42.5459068313292	42.1141010478962	40.1994982438878
285	45.3285112164459	129.298943861102	20	5	284	14.2	-20.9874366625621	37.79880289484	43.2345000890264	43.2039353383928	43.6590582250473	43.1963154663665	41.1897459743509
286	44.2678204663684	131.245548130521	20	5	285	14.25	-21.21381500155	38.93208538838	44.3365900764605	44.3058664695568	44.735663751074	44.2379238353494	42.1416989265556
287	43.1967102455003	133.24740426377	20	5	286	14.3	-21.422204417362	40.0371226649798	45.407951213305	45.3760930606097	45.7725525441568	45.2371903798318	43.0533618959871
288	42.11608	135.3031	20	5	287	14.35	-21.612604910006	41.1139147246001	46.4484518038837	46.4094679464826	46.766581949919	46.1924237589026	43.9230677343531
289	41.0269379283522	137.410997282936	20	5	288	14.4	-21.782841432956	42.1579456587199	47.4529721203728	47.3998630734284	47.7146339946224	47.101969817823	44.7493838052626
290	39.9307272383464	139.568554874587	20	5	289	14.45	-21.924213800116	43.15115183302	48.4013745183909	48.3411697499209	48.613612619162	47.9642060221621	45.5310490604625
291	38.8289998900983	141.773005741535	20	5	290	14.5	-22.0345469649619	44.0890173389602	49.2885657111895	49.2272974302811	49.4604415284434	48.7775371754247	46.2669311021277
292	37.7233078437234	144.02158285036	20	5	291	14.55	-22.1138409274981	44.9715421765001	50.1144845957675	50.053174928635	50.2520625443754	49.5403921320215	46.9559964664009
293	36.6152030593373	146.311519167644	20	5	292	14.6	-22.162095687722	45.7987263456801	50.879090205685	50.8177572918414	50.9854343783935	50.2512212955552	47.5972898132449
294	35.5062374970558	148.640047659968	20	5	293	14.65	-22.1793112456299	46.5705698464797	51.5823596121423	51.5210199834585	51.6580328043169	50.9084947485748	48.1899192431185
295	34.3979631169944	151.004401293913	20	5	294	14.7	-22.1654876012281	47.2870726789	52.2242863344227	52.16295533883	52.269353819277	51.5107009010518	48.7330459280441
296	33.2919318792688	153.401813036059	20	5	295	14.75	-22.1206247545119	47.9482348429201	52.8048791692751	52.7435713265058	52.8194105997754	52.0563455753371	49.2258768615993
297	32.1896957439945	155.829515852989	20	5	296	14.8	-22.0447227054861	48.5540563386002	53.3241613726248	53.2628906799987	53.3082317198861	52.543951468689	49.6676599328968
298	31.0928066712873	158.284742711283	20	5	297	14.85	-21.937781454144	49.1045371658799	53.7821701440642	53.7209503467125	53.7358606411915	52.9720579525142	50.0576807954838
299	30.0028166212627	160.764726577522	20	5	298	14.9	-21.799801000492	49.5996773247799	54.1789563796068	54.1178012160924	54.1023555025273	53.3394717039702	50.3952611833168
300	28.9212775540364	163.266700418287	20	5	299	14.95	-21.630781344526	50.0394768153001	54.5145846679918	54.4535081009422	54.4077891829417	53.6460189730757	50.6797584539177
301	27.8497414297241	165.78789720016	20	5	300	15	-21.430722486246	50.4239356374597	54.7891335161743	54.7281499558772	54.6522496222307	53.8917949023809	50.9105662333852
302	26.7897602084412	168.325549889721	20	5	301	15.05	-21.199624425658	50.7530537912203	55.0026957968739	54.941820325056	54.8358403930025	54.076913650885	51.0871161122373
303	25.7428858503036	170.876891453553	20	5	302	15.1	-20.937487162752	51.0268312766397	55.155379418739	55.0946280191708	54.9586815266349	54.2015093504395	51.2088804041076
304	24.7106703154267	173.439154858234	20	5	303	15.15	-20.644310697538	51.2452680936201	55.2473082255007	55.186698028369	55.0209106036235	54.2657374383408	51.2753760377562
305	23.6946655639262	176.009573070348	20	5	304	15.2	-20.32009503001	51.4083642422804	55.2786231385661	55.2181726850628	55.0226841268745	54.2697763897217	51.2861697119555
306	22.6964235559179	178.585379056474	20	5	305	15.25	-19.964840160166	51.51611972252	55.2494835621655	55.1892130973927	54.9641792049864	54.2138298878493	51.2408845073401
307	21.7174962515171	181.163805783195	20	5	306	15.3	-19.578546088016	51.5685345344195	55.1600690803428	55.100000882191	54.845595581884	54.0981294859617	51.1392082238833
308	20.7594356108398	183.742086217091	20	5	307	15.35	-19.161212813546	51.5656086779205	55.0105814803882	54.9507402345783	54.6671580596874	53.9229378320651	50.9809038022074
309	19.8237935940013	186.317453324743	20	5	308	15.4	-18.71284033677	51.50734215304	54.8012471494927	54.7416603816037	54.4291193741542	53.6885525488106	50.7659475577208
310	18.9121221611174	188.887140072732	20	5	309	15.45	-18.2334286576781	51.3937349597796	54.5323199005022	54.4730184787051	54.1317635965017	53.3953108856733	50.494921240191
311	18.0259732723038	191.448379427639	20	5	310	15.5	-17.7229777762719	51.22478709814	54.2040842972926	54.1451030219822	53.7754101534679	53.0435952913456	50.1686564005605
312	17.1668988876759	193.998404356047	20	5	311	15.55	-17.1814876925581	51.0004985681599	53.8168595658498	53.7582378661173	53.3604185789209	52.6338400924531	49.7881339124789
313	16.3364509673495	196.534447824534	20	5	312	15.6	-16.608958406528	50.7208693697402	53.3710041967736	53.3127869584252	52.8871941374952	52.16653951266	49.3545148676301
314	15.5361814714402	199.053742799684	20	5	313	15.65	-16.005389918186	50.3858995029998	52.8669213701684	52.8091599253321	52.3561944939977	51.6422573269375	48.8691790775154
315	14.7676423600636	201.553522248076	20	5	314	15.7	-15.370782227532	49.9955889678404	52.3050653620417	52.2478186791366	51.7679376444721	51.0616385228591	48.3337728968412
316	14.0323855933354	204.031019136293	20	5	315	15.75	-14.705135334564	49.5499377643398	51.6859491318268	51.6292852530083	51.1230113777048	50.4254234393432	47.750268238827
317	13.3319631313711	206.483466430914	20	5	316	15.8	-14.008449239286	49.0489458924202	51.0101533348726	50.954151121878	50.4220846030223	49.7344649790776	47.1210345528033
318	12.6679269342865	208.908097098521	20	5	317	15.85	-13.280723941692	48.4926133521401	50.278337066132	50.2230883305191	49.6659209656326	48.9897496519007	46.4489248896957
319	12.0418289621971	211.302144105696	20	5	318	15.9	-12.521959441788	47.8809401434995	49.4912507145169	49.4368628300775	48.8553952797208	48.1924234114713	45.7373755240943
320	11.4552211752185	213.662840419019	20	5	319	15.95	-11.732155739572	47.2139262664604	48.649751405247	48.596350526908	47.9915134492165	47.3438235073063	44.9905152915612
321	10.9096555334664	215.987419005071	20	5	320	16	-10.911312835042	46.4915717210397	47.754821629619	47.702556678257	47.0754367252185	46.4455178987402	44.21327520667
322	10.4066839970565	218.273112830434	20	5	321	16.05	-10.059430728198	45.7138765072602	46.807591819025	46.7566394375636	46.1085113792342	45.4993541740728	43.411481009091
323	9.94785852610428	220.517154861688	20	5	322	16.1	-9.17650941904441	44.8808406250799	45.809367822877	45.759938567914	45.0923051663061	44.5075203848208	42.5919026912221
324	9.53473108072546	222.716778065415	20	5	323	16.15	-8.26254890757639	43.9924640745403	44.7616645110502	44.7140106203596	44.028652328945	43.47262071669	41.7622302935667
325	9.16885362103565	224.869215408196	20	5	324	16.2	-7.31754919379622	43.0487468556197	43.6662470569988	43.6206722315605	42.9197093701404	42.3977694039608	40.9309511479683
326	8.85177810715048	226.971699856612	20	5	325	16.25	-6.3415102777034	42.0496889683199	42.5251818918468	42.4820536543553	41.7680244197755	41.2867065898046	40.1025413652941
327	8.58505649918557	229.021464377243	20	5	326	16.3	-5.33443215929822	40.9952904126203	41.3408998750297	41.3006652203263	40.5766237451233	40.1439396196449	39.259437670525
328	8.37024075725656	231.015741936672	20	5	327	16.35	-4.29631483858017	39.8855511885796	40.1162749368508	40.0794801723668	39.3491198040089	38.9749119473263	38.3749261861542
329	8.20888284147907	232.951765501479	20	5	328	16.4	-3.2271583155498	38.7204712961403	38.8547223409053	38.8220382191915	38.0898461536592	37.786198499378	37.4272591841126
330	8.10253471196874	234.826768038245	20	5	329	16.45	-2.1269625902066	37.5000507353201	37.5603218172012	37.5325752586861	36.804025358705	36.5857196974491	36.4196858877987
331	8.0527483288412	236.637982513552	20	5	330	16.5	-0.995727662550792	36.2242895061399	36.2379721259704	36.2161859536625	35.4979764543907	35.3829551219944	35.4208014431232
332	8.06107565221205	238.38264189398	20	5	331	16.55	0.166546467416993	34.8931876085601	34.8935850725027	34.8790270869922	34.1793678600555	34.1891219257289	34.3496545178723
333	8.12906864219696	240.057979146111	20	5	332	16.6	1.35985979969821	33.5067450426197	33.5343284117329	33.5285705450432	32.8575187283464	33.0172658697843	33.5511487794718
334	8.25827925891154	241.661227236525	20	5	333	16.65	2.58421233429157	32.0649618082803	32.1689280075538	32.1739146895899	31.543744669811	31.8822032601959	32.4387135345865
335	8.45025946247141	243.189619131805	20	5	334	16.7	3.83960407119741	30.5678379055996	30.8080391074565	30.826160461425	30.2517300247578	30.8002637730774	31.6051323967698
336	8.70656121299221	244.64038779853	20	5	335	16.75	5.126035010416	29.0153733345005	29.4646928487037	29.4988515030303	28.9978858242133	29.779659291245	31.1550067558802
337	9.02873647058956	246.010766203282	20	5	336	16.8	6.44350515194702	27.4075680950398	28.154813931678	28.2084622526299	27.8016201063345	28.7844103619724	30.2492992453647
338	9.41833719537912	247.297987312642	20	5	337	16.85	7.79201449579119	25.7444221871998	26.8977836197596	26.9748895044725	26.6854119355596	27.7601027204077	29.4331261907123
339	9.87691534747648	248.499284093191	20	5	338	16.9	9.17156304194719	24.02593561098	25.7169817555515	25.8218569588367	25.6745603667325	26.6620949567539	28.913699662264
340	10.4060228869973	249.61188951151	20	5	339	16.95	10.5821507904164	22.2521083663798	24.6401753666694	24.777079751244	24.7965021874497	25.4955482682912	28.3843689575467
341	11.0072117740572	250.633036534181	20	5	340	17	12.023777741198	20.4229404534203	23.6995301205252	23.8719723680889	24.0613421280994	24.3960849875062	27.8671099753646
342	11.6820339687717	251.559958127784	20	5	341	17.05	13.49644389429	18.53843187206	22.9309278937143	23.1406584808352	23.3894528638893	23.1999548616718	27.2574515856995
343	12.4320414312567	252.389887258901	20	5	342	17.1	15.0001492497	16.5985826223402	22.3722467039842	22.618114870427	22.662686712469	22.5947771741228	26.753929637868
344	13.2587861216275	253.120056894113	20	5	343	17.15	16.534893807416	14.6033927042396	22.0604123192827	22.300827297362	21.7804452436967	21.404806352483	25.8005786636297
345	14.16382	253.7477	20	5	344	17.2	18.10067756745	12.5528621177403	22.0274573146287	22.0018259765346	20.7393665118245	20.8124953895787	25.3998348743337
346	15.1338063876714	254.278358581811	20	5	345	17.25	19.399727753428	10.6131716362199	22.1130922552001	21.453401056849	19.794284150799	21.0233069219559	25.2347503152828
347	16.0958540506662	254.750810799457	20	5	346	17.3	19.240953259896	9.44904435292017	21.4359212895773	20.4202320065582	18.5982896170091	20.3546588710844	24.9338087692041
348	16.9621831161903	255.21214385152	20	5	347	17.35	17.326581310482	9.22666104125994	19.6301221055562	18.860618153222	18.5041424126861	19.8913404340984	24.2499808614237
349	17.6450137114499	255.709444936579	20	5	348	17.4	13.656611905192	9.94602170117957	16.8945670678288	17.287741004236	17.1350523382335	20.04120082515	23.3904810857777
350	18.0565659636511	256.289801253212	20	5	349	17.45	8.23104504402401	11.6071263326597	14.2293880479476	15.1947532574837	16.8284885917077	20.1830182176442	22.7078082640582
351	18.10906	257.0003	20	5	350	17.5	1.049880726978	14.2099749357601	14.24870651027	15.5548837685231	17.9852717158124	20.3512648287347	22.4041840423278
352	17.72822	257.3951	20	5	351	17.55	-7.61679999999998	7.89600000000064	10.9709825558156	13.8498726699088	17.3198648782795	20.3257812456702	22.4056595178488
353	17.08914	256.535	20	5	352	17.6	-12.7816	-17.2019999999998	21.4307746607534	14.7963590301934	17.1199941557278	20.4905934059517	21.8707596292701
354	16.74254	256.7695	20	5	353	17.65	-6.93199999999997	4.68999999999937	8.36951157475714	18.6828024273888	18.3019564066033	19.7189540670635	23.883000670753
355	16.58084	255.8353	20	5	354	17.7	-3.23400000000007	-18.6840000000001	18.9618198493711	19.4449764990754	19.6266699234638	19.99940597559	27.9427206926917
356	17.89467	256.8888	20	5	355	17.75	26.2766000000001	21.0700000000003	33.6809234962466	18.6851045429325	20.9082455066704	20.6898413393206	33.0831427046839
357	18.0359442876674	257.614265033334	20	5	356	17.8	2.825485753348	14.5093006666798	14.7818529142488	22.7540401432978	22.0532728743312	21.0832071764358	38.3375206222793
358	17.45613	256.9502	20	5	357	17.85	-11.596285753348	-13.28130066668	17.6314148800388	24.4569808167342	22.4770443992173	20.7398590024397	42.7399653931821
359	17.08087	255.5644	20	5	358	17.9	-7.50520000000002	-27.7159999999998	28.7141895765837	23.133688585952	22.3028557958935	20.1188672148016	45.3301486305269
360	15.9013318251665	256.268735157638	20	5	359	17.95	-23.59076349667	14.0867031527597	27.4765232165532	24.661569249587	23.1703233594723	19.9200682598251	45.3119013398554
361	15.21859	257.4371	20	5	360	18	-13.65483650333	23.3672968472399	27.0644623423356	26.2689842555022	23.3944109628288	20.4122830971494	47.9498761774842
362	16.32483	257.2554	20	5	361	18.05	22.1248	-3.63399999999956	22.4212562324236	21.8516714484892	24.8465494745921	21.6113641740257	52.8203203292994
363	17.57849	257.5302	20	5	362	18.1	25.0732	5.49599999999941	25.6684899096147	21.8836659022104	24.3597238491515	21.1467420844174	54.9550184227186
364	17.3672067729318	257.785489930777	20	5	363	18.15	-4.22566454136394	5.10579861553992	6.62762554151862	23.6551333397056	21.9357780229999	26.3611949890229	55.7584629297895
365	15.9871820289669	257.855998177087	20	5	364	18.2	-27.600494879298	1.41016492619997	27.6364954851595	25.0315296995973	20.2134665961864	35.0729459958046	55.9244570473456
366	14.1913662705186	257.887382334853	20	5	365	18.25	-35.916315168966	0.627683155320256	35.9217995298116	22.4504634428008	19.9163206876283	45.1429784874118	56.136077436443
367	12.73271	258.0253	20	5	366	18.3	-29.173125410372	2.75835330294058	29.303238031882	22.0198845975106	21.1694554737202	56.3203823734742	56.8856137994085
368	12.1715701284887	258.329220367626	20	5	367	18.35	-11.222797430226	6.07840735252012	12.7631586256325	18.5432672901625	19.8164397696174	65.5885903522659	58.1194763691672
369	12.2979292017191	258.513859029524	20	5	368	18.4	2.52718146460801	3.69277323795927	4.47473131506758	16.177508035551	30.4195341821523	70.6190964359039	59.700420190438
370	12.7091761740899	258.20774317666	20	5	369	18.45	8.22493944741598	-6.12231705727936	10.2534089484187	17.3073812478432	46.9755686321369	70.4407844620666	61.4514293471635
371	13.0027	257.0394	20	5	370	18.5	5.87047651820203	-23.3668635332003	24.0930032567542	17.1824160964339	66.8915460119948	75.5484875262337	63.1262414416437
372	12.9673853800939	255.292126635616	20	5	371	18.55	-0.706292398122024	-34.94546728768	34.9526040933427	38.819183766794	87.7942152723563	85.3148594129287	64.6281955373879
373	13.1581	255.8683	20	5	372	18.6	3.81429239812199	11.5234672876801	12.1383328685864	75.4078699741113	106.81745685538	89.4194434394856	65.4399808856276
374	14.1368016084101	261.415553956703	20	5	373	18.65	19.574032168202	110.945079134059	112.658569666868	117.605583988439	119.302414848808	91.7979717925155	66.0065325658451
375	15.7278252212872	270.943470377083	20	5	374	18.7	31.820472257542	190.5583284076	193.196839985005	158.281049296869	120.668102327947	91.8495081191011	65.9940628869547
376	17.5711001714119	282.55211813445	20	5	375	18.75	36.865499002494	232.17295514734	235.081573328391	196.452497614327	131.180654364839	91.5823135335654	66.3994153947146
377	19.3065557915649	294.341566102115	20	5	376	18.8	34.70911240306	235.7889593533	238.329930635496	199.785645930822	149.460263352137	92.6880204223811	68.3141279601887
378	20.5741214145268	304.411883153388	20	5	377	18.85	25.351312459238	201.40634102546	202.995574455872	165.928334681782	159.022447109354	95.4990937358948	70.8354795444165
379	21.0137263730783	310.863138161579	20	5	378	18.9	8.79209917102997	129.025100163821	129.324311249344	144.75572474124	153.176409402879	99.2819731660743	73.2663730128306
380	20.2653	311.7954	20	5	379	18.95	-14.968527461566	18.6452367684194	23.9102837398069	140.639477407405	136.723447606065	102.982790434502	75.4207897228774
381	18.3247	305.6328	20	5	380	19	-38.812	-123.252	129.218523625678	121.592396604381	116.273081055136	105.840199786138	76.7871712854564
382	16.08369	294.9785	20	5	381	19.05	-44.8202	-213.086	217.748693966324	106.567172874936	97.5818255724059	107.64502690075	77.0205349471056
383	13.1438605641201	290.463188413688	20	5	382	19.1	-58.796588717598	-90.3062317262402	107.760170440751	107.518560530349	84.1807306164093	109.733219686838	77.5389376540491
384	10.43951	290.2897	20	5	383	19.15	-54.087011282402	-3.46976827376011	54.198192602118	87.7904373690323	79.2615314833408	105.651870142667	80.7957737246375
385	9.08890873400919	289.809699723213	20	5	384	19.2	-27.0120253198162	-9.60000553573991	28.667222016872	54.5241737374068	85.2974785410568	96.9151797781047	86.3190807242909
386	9.08570035842246	288.280807698638	20	5	385	19.25	-0.0641675117345741	-30.5778404914997	30.5779078190965	46.7690646284377	80.4997452074371	87.6558523020174	94.9303397732304
387	10.1423717569908	285.937132829346	20	5	386	19.3	21.1334279713668	-46.8734973858398	51.4173758081961	51.9558900917459	65.8297904493628	80.3078735469031	106.321226258099
388	11.9714098134652	283.012784018407	20	5	387	19.35	36.580761129488	-58.4869762187805	68.984624895906	63.0763965517649	60.443992264322	76.0823687365671	115.337481905205
389	14.2853014115967	279.74187016889	20	5	388	19.4	46.27783196263	-65.41827699034	80.1323199186587	73.2090530458418	58.1273308824559	75.9136495897573	117.822596712478
390	16.7965334351363	276.358500183867	20	5	389	19.45	50.224640470792	-67.6673997004593	84.2697543169674	77.1354071613189	57.106911950144	80.4007949836882	118.242767606275
391	19.217592767835	273.096782966406	20	5	390	19.5	48.421186653974	-65.2343443492202	81.2411902894808	74.1189199002064	59.0386235488989	78.0258550446791	122.219482764062
392	21.2609662934438	270.190827419578	20	5	391	19.55	40.867470512176	-58.1191109365602	71.0491463855814	64.298771673166	63.0339215214003	68.7262104812825	128.576437456441
393	22.6391408957136	267.874742446454	20	5	392	19.6	27.563492045396	-46.3216994624804	53.9021885903436	51.137427348523	67.9840068567249	65.6584318686127	133.536023669845
394	23.0646034583956	266.382636950103	20	5	393	19.65	8.50925125364	-29.8421099270195	31.0315787834568	44.868194051956	72.5657676961738	69.7935756567595	131.813249383428
395	22.2498408652407	265.948619833595	20	5	394	19.7	-16.295251863098	-8.68034233016033	18.4630326937524	48.9324358814818	75.5041114263196	80.7886533294807	128.605585959806
396	19.90734	266.8068	20	5	395	19.75	-46.850017304814	17.1636033281004	49.8950238066458	61.8490938132435	75.5519648819212	98.2783660128953	123.137041081883
397	15.9253319156163	269.046212041489	20	5	396	19.8	-79.640161687674	44.7882408297801	91.3703555332102	80.8327637191815	71.6226305132022	119.954432093818	117.390061848511
398	10.8950243418002	272.175593306633	20	5	397	19.85	-100.606151476322	62.5876253028798	118.485478249152	99.8707955041162	70.8728714729033	135.175870074514	112.852382885468
399	5.58336917745408	275.558606833105	20	5	398	19.9	-106.233103286922	67.6602705294397	125.949928313147	106.235735711886	81.4598204310631	136.363220258881	110.211842722739
400	0.757318321480529	278.558915658575	20	5	399	19.95	-96.521017119471	60.0061765094006	113.653191618426	94.3128251449226	104.470394708817	133.502744778048	110.28568039175
401	-2.81617632721804	280.540182820717	20	5	400	20	-71.4698929739714	39.6253432428398	81.7197248454973	79.8966491325631	137.518108476892	138.598765741986	107.595521570501
402	-4.37016286973917	280.8660713572	20	5	401	20.05	-31.0797308504226	6.51777072965956	31.7558026983907	82.0868771429447	176.874942666235	149.507848012131	102.259067099358
403	-3.1376894071804	278.900244305699	20	5	402	20.1	24.6494692511754	-39.3165410300196	46.4045981873548	109.069993913519	202.367733292304	157.338827652852	100.242078766161
404	1.64819595936075	274.006364703884	20	5	403	20.15	95.717707330823	-97.8775920363	136.901068365055	168.800481241897	200.160672821589	157.974628624188	99.4176111593426
405	10.7544451287867	265.548095589427	20	5	404	20.2	182.124983388519	-169.16538228914	248.568775471295	259.437060187547	191.501378129776	160.295992141507	99.3479121960622
406	24.94801	252.8891	20	5	405	20.25	283.871297424266	-253.17991178854	380.37216148739	324.838817452045	201.64556660205	158.618229861748	99.1016131399732
407	43.1392131664782	236.85806827991	20	5	406	20.3	363.824063329564	-320.620634401801	484.938697426641	318.234468500234	227.393065511061	154.472250150119	98.5980047009279
408	56.81186	224.1438	20	5	407	20.35	273.452936670436	-254.2853655982	373.413384509843	273.932762346034	243.8047838328	149.62239703437	98.2497736568368
409	60.33747	220.3297	20	5	408	20.4	70.5122	-76.2819999999999	103.879323606	234.490651962203	234.489436817314	144.510035855721	96.7395089131848
410	61.57006	219.7717	20	5	409	20.45	24.6517999999999	-11.1599999999999	27.0602447002977	195.349070834574	216.121589574197	140.170565799811	95.0657475326485
411	54.8257324090771	213.576178763221	20	5	410	20.5	-134.886551818458	-123.91042473558	183.161609568232	162.770750213556	179.718351246605	137.165188096324	93.905951713054
412	43.7147041797601	204.319765905973	20	5	411	20.55	-222.22056458634	-185.12825714496	289.230791788499	150.744405134394	132.069557634003	135.791923717434	92.7741647918401
413	35.54444	197.6831	20	5	412	20.6	-163.405283595202	-132.73331811946	210.521781404752	158.31041680236	96.8770607764356	134.82572566371	95.6943977914442
414	33.93121	196.2059	20	5	413	20.65	-32.2646	-29.5439999999996	43.7475982101873	124.946050531008	88.8593988898533	129.041646661926	99.6072159034447
415	31.65725	193.8916	20	5	414	20.7	-45.4792	-46.2860000000001	64.8903030401308	68.790044433431	88.8397534698461	117.907171062644	100.765175984314
416	31.15045	194.5324	20	5	415	20.75	-10.136	12.8159999999997	16.3397782114689	30.9833713393152	72.6848095905975	99.9248602670509	99.8892243314291
417	30.73253	194.5947	20	5	416	20.8	-8.35839999999997	1.24599999999987	8.45076130061661	26.9743926453131	44.1907819238064	77.2415773080382	97.9014766412011
418	30.98925	193.5514	20	5	417	20.85	5.13439999999996	-20.8659999999998	21.4884159341723	19.369090137332	25.8466674946201	61.3236772391591	95.5632117596799
419	29.84805	193.8711	20	5	418	20.9	-22.824	6.39400000000023	23.7027047401768	20.4235686501874	23.5938565065377	57.1157975674881	92.9296614498477
420	28.56104	194.2555	20	5	419	20.95	-25.7402	7.68799999999999	26.8637905002254	19.5915194141817	19.6927525510903	56.6287502872491	90.4978069066548
421	27.49275	194.4182	20	5	420	21	-21.3658	3.25400000000002	21.6121707757457	20.7099636499251	20.1313692874968	49.2131376841224	89.6531682874908
422	27.46985	194.6315	20	5	421	21.05	-0.457999999999998	4.26599999999951	4.29051512058818	20.2133203677624	22.4135969820738	36.0404815715487	90.3300929051132
423	26.49866	193.688	20	5	422	21.1	-19.4238	-18.87	27.0806371128894	20.0164149648485	25.7702937018827	34.0499679300365	89.675642395887
424	26.34784	192.6378	20	5	423	21.15	-3.01639999999999	-21.0039999999998	21.2194883293634	19.8391699248062	25.3721962451228	41.239803182701	86.8000800739925
425	25.15476	193.1387	20	5	424	21.2	-23.8616	10.018	25.8792634856559	25.235674549966	24.4177471046521	41.2343598271201	81.8910968261999
426	25.67646	192.2433	20	5	425	21.25	10.434	-17.9079999999999	20.725945575534	30.8306237538402	25.7414657776474	41.1602188011098	72.9882791570401
427	25.92669	190.6998	20	5	426	21.3	5.00460000000004	-30.8699999999999	31.2730382463872	30.5310721224833	27.890181219291	41.3307031322834	61.5717558060795
428	23.29155	191.4959	20	5	427	21.35	-52.7028	15.9219999999999	55.0553831322605	28.8190792444556	42.2532683654529	41.50402648499	53.0290526493077
429	23.788	192.3479	20	5	428	21.4	9.92899999999999	17.0400000000001	19.7217301725787	31.6437616304886	58.8857498588642	41.3492870439741	51.6158503929695
430	23.53473	191.5198	20	5	429	21.45	-5.06540000000001	-16.5620000000001	17.3192990955178	30.544687888616	62.7759671031498	40.8250480134984	52.4007773943909
431	24.97915	192.4944	20	5	430	21.5	28.8884	19.4920000000002	34.8493575056988	53.6759129770656	62.1890683147228	42.141148478658	49.3260374009751
432	24.02328	191.6298	20	5	431	21.55	-19.1174	-17.2920000000005	25.777669537024	87.2404275952451	60.2478092824929	44.8682620927928	43.6104005889738
433	21.2262496599067	199.694083550078	20	5	432	21.6	-55.940606801866	161.28567100156	170.711508574509	96.7328549618441	57.2377592680974	44.5255591280637	43.5073942689848
434	17.44403	208.2747	20	5	433	21.65	-75.644393198134	171.61232899844	187.544303263476	92.734374998957	57.3263778428254	44.5585134860593	47.735970873019
435	14.21935	207.9697	20	5	434	21.7	-64.4936	-6.10000000000014	64.7814359285128	89.9509306763698	57.2323489223447	45.8750225897561	47.2676725123371
436	14.62471	207.3472	20	5	435	21.75	8.1072	-12.45	14.8569576912637	60.7996055591291	58.5408311796686	46.0516980470292	50.3832464911759
437	14.05053	207.4955	20	5	436	21.8	-11.4836	2.96600000000012	11.8604479240879	27.4123280904058	61.8463429662946	45.9019343041207	54.6801388389379
438	15.00521	208.2989	20	5	437	21.85	19.0936	16.0680000000002	24.9548829883052	17.7318428828454	46.7978498906744	44.7344280594563	56.0218176262729
439	16.00779	208.0611	20	5	438	21.9	20.0516	-4.75599999999986	20.6079159198595	24.3472873603802	30.2312771132545	46.1159032184509	57.8593291021654
440	15.51714	208.7168	20	5	439	21.95	-9.81300000000001	13.1139999999999	16.3790098907107	33.7417552562194	28.9740780763624	48.1728045015328	58.0939788354913
441	15.4215	206.322	20	5	440	22	-1.91279999999999	-47.8960000000001	47.9341800789375	32.7960942222197	29.9143277793355	49.4389371178278	59.1952653677288
442	12.96679	207.943	20	5	441	22.05	-49.0942	32.4200000000002	58.832787403284	33.0502261361032	31.5560593257485	51.1803196063989	60.1636532669039
443	13.23213	206.9671	20	5	442	22.1	5.3068	-19.5180000000005	20.2265778183068	40.2163132698794	32.2310968508153	52.9648206079331	60.1868069071941
444	14.31269	206.7966	20	5	443	22.15	21.6112	-3.40999999999951	21.8785754892771	35.4813681982909	34.9054285940763	54.2321385633372	62.1200175774599
445	12.28598	208.4419	20	5	444	22.2	-40.5342	32.9059999999998	52.2094455595919	29.3703633952776	39.1132600807208	53.3009851975541	61.8183843313249
446	11.76776	207.3452	20	5	445	22.25	-10.3644	-21.934	24.2594547209948	31.6660994794109	40.3370430559871	59.606274181242	63.0354348351262
447	10.3541	207.3706	20	5	446	22.3	-28.2732	0.507999999999811	28.2777633882172	36.7606310520493	40.5142962465033	68.0295745455925	64.5096823647798
448	10.4982	205.7919	20	5	447	22.35	2.882	-31.574	31.7052582389735	38.0102068915621	59.1317913251919	70.5396087675557	64.6970804441327
449	10.673	208.153	20	5	448	22.4	3.49599999999999	47.2219999999999	47.3512333524692	45.1927179136832	78.2330000134198	74.3693711603566	64.9937764400598
450	8.344347	206.3865	20	5	449	22.45	-46.57306	-35.3299999999996	58.4573247571557	51.658229097729	77.6278923187459	75.3629096574842	64.8055925634105
451	9.51678938187571	209.15725003909	20	5	450	22.5	23.4488476375142	55.4150007817998	60.1720098316005	86.5974831709728	89.2982205831485	76.2493822567996	64.1908944584666
452	11.63306	206.9884	20	5	451	22.55	42.3254123624858	-43.3770007817998	60.6053193084462	119.70536897479	104.503089765437	75.4590444410149	63.9733474900614
453	12.38014	196.6954	20	5	452	22.6	14.9416	-205.86	206.401528605192	117.24557774593	108.848120684296	75.8480546863245	60.1290319962093
454	17.77439	205.8719	20	5	453	22.65	107.885	183.53	212.890662371556	133.403723252614	113.833313726637	79.6815216688605	55.7139130151664
455	19.23074	207.6623	20	5	454	22.7	29.127	35.8079999999995	46.1583686128525	157.347950433144	111.612559234248	77.7617460728937	54.2586326551248
456	12.5833	205.3197	20	5	455	22.75	-132.9488	-46.8519999999995	140.962737365021	131.09875819762	112.161721457612	80.0191716232231	54.3266773991281
457	21.05615	208.4027	20	5	456	22.8	169.457	61.66	180.326455211098	107.961258478484	110.403792635527	83.1174304254389	55.1246865551651
458	17.45993	207.3127	20	5	457	22.85	-71.9244	-21.8000000000001	75.1555674275699	105.979540722566	92.5643180474572	84.6597328288091	55.9506034044133
459	12.92894	205.5545	20	5	458	22.9	-90.6198	-35.1640000000003	97.2031637758773	90.9197196626106	81.1300433243012	83.8716496616687	55.9963944286782
460	14.61137	206.2287	20	5	459	22.95	33.6486	13.4840000000003	36.2497798332625	63.4596348379091	77.8955998270416	81.4383806252883	57.6451213781163
461	17.47337	207.8375	20	5	460	23	57.24	32.176	65.663632065246	54.0298778972948	70.7401226632978	78.9428517991053	57.0126118967978
462	19.5742954420404	208.300328980146	20	5	461	23.05	42.018508840808	9.25657960291971	43.0260310875898	54.2988281701187	61.7317710854412	76.7663753737239	57.7474876253212
463	18.40646	207.5276	20	5	462	23.1	-23.356708840808	-15.4545796029197	28.0067827244983	49.8116589315175	60.4713449733221	67.2932433844855	57.4999564533871
464	13.65565	206.2203	20	5	463	23.15	-95.0162	-26.146	98.5479151399967	50.5605256639849	53.9099855967004	57.1956874669957	57.536227407184
465	13.1392136330847	205.761654837079	20	5	464	23.2	-10.328727338306	-9.17290325842032	13.8139336402564	60.0039073329733	51.2642020163289	55.2162801126954	57.0991734912902
466	16.5922857063084	206.108003683224	20	5	465	23.25	69.061441464474	6.92697692290039	69.4079657275832	66.9128120493494	45.7239821405984	49.0470806170142	56.8051427196707
467	21.05264	206.7897	20	5	466	23.3	89.207085873832	13.63392633552	90.2429394325319	53.5211430232821	43.1289581119212	42.2197985647377	56.3637825812515
468	24.1169055996255	207.415752023827	20	5	467	23.35	61.28531199251	12.5210404765397	62.5513063063789	52.7167451011403	42.0221687215139	41.3615980412709	56.2689055681867
469	25.6171328111991	207.90978709054	20	5	468	23.4	30.004544231472	9.88070133425992	31.5895700096599	40.8874386172119	33.2613316096902	37.6234176969998	56.5592254269184
470	25.9442272458721	208.274087310826	20	5	469	23.45	6.54188869346001	7.28600440571995	9.79194402954747	26.254008890869	32.5369603983493	39.9273330987484	58.6665968846044
471	25.4890945147957	208.510934795373	20	5	470	23.5	-9.102654621528	4.73694969094026	10.2614333079412	17.1315253936783	27.3540385707307	37.775841536796	62.3584579984643
472	24.6426402291213	208.622611654868	20	5	471	23.55	-16.929085713488	2.23353718989983	17.0757908008176	13.0015201960984	22.7078260440342	40.0359308096274	67.1359303710166
473	23.79577	208.6114	20	5	472	23.6	-16.937404582426	-0.224233097359843	16.9388888204255	12.3571756955582	22.2518511092197	39.1518582204497	68.8262622516612
474	23.2533989190804	208.540564492716	20	5	473	23.65	-10.847421618392	-1.41671014568033	10.9395440217603	13.8206385242494	21.3368497972992	35.3909331455074	70.3713897942977
475	22.97648	208.7173	20	5	474	23.7	-5.53837838160803	3.53471014568015	6.57022152684651	19.1616431971995	28.590464181168	36.4366009096867	75.5604998332369
476	22.74755	209.5659	20	5	475	23.75	-4.57859999999997	16.9720000000001	17.5787474513972	27.372176824761	29.8277009329937	33.5911138161182	77.3140262008161
477	22.7342	211.7549	20	5	476	23.8	-0.266999999999982	43.7799999999999	43.7808141655679	29.6721793985	36.9429035073337	29.6101347370642	76.4787119770069
478	24.25589	214.2231	20	5	477	23.85	30.4338	49.3639999999999	57.9915569582331	44.8237526667778	36.2815477193854	27.8780783075643	76.144588016456
479	24.83545	213.2624	20	5	478	23.9	11.5912	-19.2139999999995	22.4395568904553	45.8347633417379	37.5205346813246	29.2468011921681	74.0735128365572
480	27.49146	216.4073	20	5	479	23.95	53.1202	62.8979999999996	82.3280878682357	54.7241638174678	40.3362414210242	35.8948131439205	73.7653038949362
481	27.75532	215.3068	20	5	480	24	5.27720000000002	-22.0099999999996	22.6338008261976	45.1909186140099	39.8281890615057	45.7740641978234	72.8537662095869
482	26.0518	211.2376	20	5	481	24.05	-34.0704	-81.3840000000005	88.2278165442174	45.3688899641493	36.5124434300941	57.5054853683094	72.5638319182633
483	26.56806	211.235	20	5	482	24.1	10.3252	-0.0519999999994525	10.3253309409432	35.8487301752705	33.5043055059089	70.3592811188368	72.1196121326449
484	26.05545	212.2828	20	5	483	24.15	-10.2522	20.9559999999999	23.3294136411526	33.8216147812735	37.1567525870369	83.5470921215997	69.9372166003289
485	27.05615	213.7018	20	5	484	24.2	20.014	28.3799999999997	34.7272889238417	18.3007230427203	43.199162106673	95.9047195537783	70.1807739215295
486	27.61048	213.4133	20	5	485	24.25	11.0866	-5.76999999999998	12.4982238562125	21.8176923978079	61.720427462653	105.580971784618	70.1416327986033
487	27.16449	213.7018	20	5	486	24.3	-8.91979999999997	5.76999999999998	10.6233578514516	28.9446152099246	78.0680672292852	110.737625389276	70.5984587239919
488	28.13051	212.6947	20	5	487	24.35	19.3204	-20.1419999999996	27.9101777163812	50.5495940380755	104.437014518288	110.927577991641	73.6509742618143
489	29.3247845548404	215.390177637579	20	5	488	24.4	23.885491096808	53.9095527515798	58.9640277017357	89.6192401440326	129.573649561875	110.523607976115	78.8044625515737
490	30.2937233815194	222.461713678244	20	5	489	24.45	19.37877653358	141.4307208133	142.752183064596	137.83541141585	151.473197686532	107.603274691124	83.170682006113
491	31.0782433318609	232.824382251039	20	5	490	24.5	15.69039900683	207.2533714559	207.846454385998	187.056336638769	171.33375450773	107.931690882378	84.2972918933225
492	31.7192612576887	245.39325748501	20	5	491	24.55	12.820358516556	251.37750467942	251.704214210539	230.202683913825	184.962807348458	105.091733026899	85.9084701551449
493	32.2576940108266	259.0834135092	20	5	492	24.6	10.7686550627579	273.8031204838	274.014803830974	252.396801334989	188.350850477373	105.08736604484	87.5440379024895
494	32.7344584430983	272.809924452654	20	5	493	24.65	9.53528864543401	274.53021886908	274.695764077018	253.048268871428	183.890463365192	104.48350005515	87.7700288499752
495	33.1904714063277	285.487864444417	20	5	494	24.7	9.1202592645881	253.558799835261	253.722770170418	232.090203281066	172.007387275575	103.924946933372	92.4154874090478
496	33.6666497523386	296.032307613533	20	5	495	24.75	9.52356692021795	210.88886338232	211.103792068192	189.645364315978	154.142954302103	106.692151781088	95.2300243734801
497	34.2039103329547	303.358328089045	20	5	496	24.8	10.745211612322	146.52040951024	146.913886258726	137.578242816559	132.115398824513	111.58678271092	98.4298461232871
498	34.84317	306.381	20	5	497	24.85	12.785193340906	60.4534382190991	61.790609005534	91.6179732161606	105.737717571392	119.423870216064	98.5489089198262
499	35.21072	305.7642	20	5	498	24.9	7.35100000000003	-12.3359999999991	14.3601565799255	55.2376397327768	79.3933505484257	128.362123910979	98.7113469638337
500	34.5783	306.7794	20	5	499	24.95	-12.6484000000001	20.3039999999999	23.9214221684246	32.1405943679604	56.3766961802119	130.446550868306	97.3490059343875
501	35.6867261090838	307.729821891095	20	5	500	25	22.168522181676	19.0084378219001	29.2021246512733	21.8300708268066	42.0505490544465	122.820519588822	97.0266174123622
502	37.25236	307.8647	20	5	501	25.05	31.3126778183241	2.69756217810027	31.4286594346447	21.2084582802921	38.2107580733814	114.31145494198	95.3420421685832
503	37.3920730668703	307.37223535804	20	5	502	25.1	2.794261337406	-9.8492928392011	10.2379912997648	21.1354191442633	50.4968899547553	104.728794686142	95.5707105145362
504	37.1531808673552	306.862868538464	20	5	503	25.15	-4.77784399030199	-10.1873363915195	11.2520938473531	28.8634583761163	72.8337844567663	91.9929655783507	95.6382490409337
505	38.31561	307.0526	20	5	504	25.2	23.2485826528959	3.79462923071969	23.5562264882804	44.2809217788023	88.885714461036	88.9262552643172	95.2941430167105
506	41.11943	308.9618	20	5	505	25.25	56.0764	38.184	67.8423208105383	79.1637090827041	91.4980848755409	84.8790769623421	95.5950892496349
507	41.4454308159131	314.37779633763	20	5	506	25.3	6.52001631826195	108.3199267526	108.515976448075	124.459110633241	96.5075110594478	86.1220668572982	95.5981069024224
508	40.83514	323.5902	20	5	507	25.35	-12.2058163182619	184.2480732474	184.651927819274	156.636009777809	103.719871800892	86.1702398480114	98.7301789845591
509	41.81981	335.4358	20	5	508	25.4	19.6933999999999	236.912	237.729101600035	154.132711374966	104.592580608276	86.8990859515529	101.780646390144
510	43.46169	344.5105	20	5	509	25.45	32.8376	181.494	184.440722211121	148.734100340093	121.475814348422	87.094737177651	100.931084915313
511	43.53939	347.2757	20	5	510	25.5	1.554	55.3039999999999	55.3258287963225	128.27603451908	127.707604870238	86.1215439423466	97.7668164328591
512	42.93374	351.3066	20	5	511	25.55	-12.1129999999999	80.6180000000006	81.5229212737135	84.7260505833108	134.033375641215	85.5923513102673	96.1836231412188
513	45.90687	354.156	20	5	512	25.6	59.4626	56.9880000000001	82.3615987142066	86.3156189190362	121.843589741268	86.0540549842322	91.4826249794289
514	46.61221	353.4486	20	5	513	25.65	14.1068	-14.1480000000001	19.97918192119	101.28249836551	100.96438744634	86.7929980267172	85.2724113416836
515	44.52204	344.059	20	5	514	25.7	-41.8034	-187.791999999999	192.388563889748	119.332650942337	85.303759894266	86.6633391000488	81.049401120304
516	43.4859	337.634	20	5	515	25.75	-20.7227999999999	-128.5	130.160226028691	115.411144963455	80.7450030091523	84.4980267181813	76.3001463639535
517	42.02717	346.0979	20	5	516	25.8	-29.1746000000001	169.277999999999	171.773684157847	117.202724309368	74.6771915610869	79.6094310939252	75.2591381920929
518	42.45861	349.2058	20	5	517	25.85	8.62880000000004	62.1580000000006	62.754068819799	84.2919008694959	68.3882381675725	78.0364877530539	74.4248363584111
519	42.7765	347.7943	20	5	518	25.9	6.35779999999997	-28.2299999999998	28.9370786507551	60.2075076527945	68.9934154451587	75.1991688693085	74.3898877555498
520	43.36258	349.0566	20	5	519	25.95	11.7216000000001	25.2459999999996	27.8344466903868	30.0217321798371	51.8508638516752	71.4156189623204	74.4390165100738
521	43.40895	348.5719	20	5	520	26	0.927399999999921	-9.69399999999951	9.73825994518478	21.3653313716897	41.2884485661248	72.7131132768964	74.0390071645634
522	42.36961	348.4942	20	5	521	26.05	-20.7867999999999	-1.554000000001	20.84480679306	20.7841065809492	25.1854865466353	78.0557913404572	77.3826283063198
523	41.43574	348.2189	20	5	522	26.1	-18.6774	-5.50599999999918	19.4720647790621	19.4098268338545	34.2293857648404	78.2364552727157	81.7660623545758
524	42.46743	349.0124	20	5	523	26.15	20.6338	15.8699999999999	26.0309546970524	22.3693894794551	49.4339502922774	78.5518571050164	92.1424035528162
525	43.2141	349.748	20	5	524	26.2	14.9334	14.7119999999995	20.9630479549131	20.3492409134336	57.5274780303748	73.1725469762908	100.940226744512
526	42.83023	350.9132	20	5	525	26.25	-7.67740000000003	23.3040000000005	24.5360731731878	47.093440157991	64.6812235446405	67.7212157655649	100.47260445644
527	42.76642	350.3798	20	5	526	26.3	-1.27620000000007	-10.6680000000006	10.7440639629524	78.0837940036056	81.4343911198274	64.3962095268876	98.7566001027166
528	39.8431432690345	357.459682626286	20	5	527	26.35	-58.4655346193099	141.59765252572	153.193061001849	95.6451292268952	88.084672377859	62.6794328688109	NA
529	34.68938	364.8978	20	5	528	26.4	-103.07526538069	148.76234747428	180.982723925126	106.993057609826	88.1102987648741	61.8806895595467	NA
530	29.32496	365.7923	20	5	529	26.45	-107.2884	17.8899999999999	108.769724071361	142.519541326221	94.4942301009065	61.7832958424966	NA
531	25.3572	366.6705	20	5	530	26.5	-79.3552	17.5639999999999	81.2757150878416	129.075904597727	94.1539829650051	61.9564703867801	NA
532	23.2959	357.48	20	5	531	26.55	-41.226	-183.81	188.376482544929	98.1368035261426	103.60693250714	69.1729053023723	NA
533	24.14872	361.6933	20	5	532	26.6	17.0564	84.2660000000001	85.9748773593776	93.3433309749178	91.1294799727814	77.4780697249194	NA
534	25.00832	362.6876	20	5	533	26.65	17.192	19.8859999999991	26.2872185672041	81.3149083201842	74.3274288268159	97.4918090789153	NA
535	27.20786	366.3126	20	5	534	26.7	43.9908	72.5	84.802361315237	64.6943236880585	66.0391136546184	115.217114388975	NA
536	27.57215	367.3045	20	5	535	26.75	7.28580000000001	19.8380000000009	21.1336018141734	53.1830553478358	59.2317172289198	116.447182194699	NA
537	31.62821	370.6593	20	5	536	26.8	81.1212	67.0959999999991	105.273559384301	50.5180541274892	56.9114194849173	117.903769111508	NA
538	32.88503	371.3222	20	5	537	26.85	25.1364	13.2580000000007	28.418535658264	38.734896334319	66.8714670719798	NA	NA
539	32.70533	370.6995	20	5	538	26.9	-3.59400000000008	-12.4540000000002	12.9622124654707	37.1485261376553	106.873319392956	NA	NA
540	33.98943	370.5371	20	5	539	26.95	25.682	-3.24799999999982	25.8865723493861	49.128515281776	135.939998677044	NA	NA
541	33.97868	371.1971	20	5	540	27	-0.215000000000032	13.1999999999994	13.2017508308551	80.5598787961237	138.740381424392	NA	NA
542	35.11664	363.0172	20	5	541	27.05	22.7592	-163.598	165.173505104904	163.228584658424	132.200605715876	NA	NA
543	32.12483	354.234	20	5	542	27.1	-59.8361999999999	-175.664	185.575353230002	233.145101019768	NA	NA	NA
544	21.3731629247912	335.829024618764	20	5	543	27.15	-215.033341504176	-368.09950762472	426.30574177697	240.33223671113	NA	NA	NA
545	12.36293	319.3591	20	5	544	27.2	-180.204658495824	-329.398492375279	375.469154156108	215.272696149976	NA	NA	NA
546	13.17238	317.0394	20	5	545	27.25	16.189	-46.3940000000002	49.1374292876624	NA	NA	NA	NA
547	15.08503	317.6024	20	5	546	27.3	38.253	11.2599999999998	39.8758022991387	NA	NA	NA	NA
548	NA	NA	20	5	547	27.35	NA	NA	NA	NA	NA	NA	NA
549	NA	NA	20	5	548	27.4	NA	NA	NA	NA	NA	NA	NA
550	NA	NA	20	5	549	27.45	NA	NA	NA	NA	NA	NA	NA
551	NA	NA	20	5	550	27.5	NA	NA	NA	NA	NA	NA	NA
552	NA	NA	20	5	551	27.55	NA	NA	NA	NA	NA	NA	NA
553	NA	NA	20	5	552	27.6	NA	NA	NA	NA	NA	NA	NA
554	NA	NA	20	5	553	27.65	NA	NA	NA	NA	NA	NA	NA
555	NA	NA	20	5	554	27.7	NA	NA	NA	NA	NA	NA	NA
556	NA	NA	20	5	555	27.75	NA	NA	NA	NA	NA	NA	NA
557	NA	NA	20	5	556	27.8	NA	NA	NA	NA	NA	NA	NA
558	NA	NA	20	5	557	27.85	NA	NA	NA	NA	NA	NA	NA
559	NA	NA	20	5	558	27.9	NA	NA	NA	NA	NA	NA	NA
560	NA	NA	20	5	559	27.95	NA	NA	NA	NA	NA	NA	NA
561	NA	NA	20	5	560	28	NA	NA	NA	NA	NA	NA	NA
562	NA	NA	20	5	561	28.05	NA	NA	NA	NA	NA	NA	NA
563	NA	NA	20	5	562	28.1	NA	NA	NA	NA	NA	NA	NA
564	NA	NA	20	5	563	28.15	NA	NA	NA	NA	NA	NA	NA
565	NA	NA	20	5	564	28.2	NA	NA	NA	NA	NA	NA	NA
566	NA	NA	20	5	565	28.25	NA	NA	NA	NA	NA	NA	NA
567	NA	NA	20	5	566	28.3	NA	NA	NA	NA	NA	NA	NA
568	NA	NA	20	5	567	28.35	NA	NA	NA	NA	NA	NA	NA
569	NA	NA	20	5	568	28.4	NA	NA	NA	NA	NA	NA	NA
570	NA	NA	20	5	569	28.45	NA	NA	NA	NA	NA	NA	NA
571	NA	NA	20	5	570	28.5	NA	NA	NA	NA	NA	NA	NA
572	NA	NA	20	5	571	28.55	NA	NA	NA	NA	NA	NA	NA
573	NA	NA	20	5	572	28.6	NA	NA	NA	NA	NA	NA	NA
574	NA	NA	20	5	573	28.65	NA	NA	NA	NA	NA	NA	NA
575	NA	NA	20	5	574	28.7	NA	NA	NA	NA	NA	NA	NA
576	NA	NA	20	5	575	28.75	NA	NA	NA	NA	NA	NA	NA
577	NA	NA	20	5	576	28.8	NA	NA	NA	NA	NA	NA	NA
578	NA	NA	20	5	577	28.85	NA	NA	NA	NA	NA	NA	NA
579	NA	NA	20	5	578	28.9	NA	NA	NA	NA	NA	NA	NA
580	NA	NA	20	5	579	28.95	NA	NA	NA	NA	NA	NA	NA
581	NA	NA	20	5	580	29	NA	NA	NA	NA	NA	NA	NA
582	NA	NA	20	5	581	29.05	NA	NA	NA	NA	NA	NA	NA
583	NA	NA	20	5	582	29.1	NA	NA	NA	NA	NA	NA	NA
584	NA	NA	20	5	583	29.15	NA	NA	NA	NA	NA	NA	NA
585	NA	NA	20	5	584	29.2	NA	NA	NA	NA	NA	NA	NA
586	NA	NA	20	5	585	29.25	NA	NA	NA	NA	NA	NA	NA
587	NA	NA	20	5	586	29.3	NA	NA	NA	NA	NA	NA	NA
588	NA	NA	20	5	587	29.35	NA	NA	NA	NA	NA	NA	NA
589	NA	NA	20	5	588	29.4	NA	NA	NA	NA	NA	NA	NA
590	NA	NA	20	5	589	29.45	NA	NA	NA	NA	NA	NA	NA
591	NA	NA	20	5	590	29.5	NA	NA	NA	NA	NA	NA	NA
592	NA	NA	20	5	591	29.55	NA	NA	NA	NA	NA	NA	NA
593	NA	NA	20	5	592	29.6	NA	NA	NA	NA	NA	NA	NA
594	NA	NA	20	5	593	29.65	NA	NA	NA	NA	NA	NA	NA
595	NA	NA	20	5	594	29.7	NA	NA	NA	NA	NA	NA	NA
596	NA	NA	20	5	595	29.75	NA	NA	NA	NA	NA	NA	NA
597	NA	NA	20	5	596	29.8	NA	NA	NA	NA	NA	NA	NA
598	NA	NA	20	5	597	29.85	NA	NA	NA	NA	NA	NA	NA
599	NA	NA	20	5	598	29.9	NA	NA	NA	NA	NA	NA	NA
600	NA	NA	20	5	599	29.95	NA	NA	NA	NA	NA	NA	NA
601	NA	NA	20	5	600	30	NA	NA	NA	NA	NA	NA	NA
