# Supplementary material for: An automated feeding system for the African killifish reveals the impact of diet on lifespan and allows scalable assessment of associative learning
Source: eLife. 2022 Nov 10;11:e69008. doi: 10.7554/eLife.69008 (PMC9788828; doi:10.7554/eLife.69008)
Supplement: Figure 6—source data 3. [file elife-69008-fig6-data3.zip › Filtered and Interpolated Trajectories with Kinematics/t21_REC001 DLC_likelihood-euclidean-filtered_splines-interpolated_kinematics_02_resnet50_TrainAllTheThingsJun28shuffle1_1030000.csv]

	x2	y2	fishnum	recording_num	bodyparts_coords	seconds	velocity_x	velocity_y	velocity_xy	velocity_xy_5frame	velocity_xy_10frame	velocity_xy_20frame	velocity_xy_40frame
1	NA	NA	21	1	0	0	0	0	0	NA	NA	NA	NA
2	NA	NA	21	1	1	0.05	NA	NA	NA	NA	NA	NA	NA
3	84.1065979003906	288.983489990234	21	1	2	0.1	NA	NA	NA	NA	NA	NA	NA
4	78.6697921752929	301.799270629882	21	1	3	0.15	-108.736114501954	256.315612792961	278.426356436335	NA	NA	NA	NA
5	73.2329864501953	314.615051269531	21	1	4	0.2	-108.736114501952	256.31561279298	278.426356436352	NA	NA	NA	NA
6	67.7961807250977	327.43083190918	21	1	5	0.25	-108.736114501952	256.315612792979	278.426356436351	231.003078682095	NA	NA	NA
7	62.359375	340.246612548828	21	1	6	0.3	-108.736114501954	256.315612792961	278.426356436335	183.579800927849	NA	NA	NA
8	64.2891630692915	339.510269165039	21	1	7	0.35	38.5957613858301	-14.7268676757801	41.3099676651032	136.156523173599	136.1565231736	NA	NA
9	66.2189511385831	338.77392578125	21	1	8	0.4	38.5957613858318	-14.7268676757801	41.3099676651048	88.7332454193502	112.444884296477	NA	NA
10	68.1487392078746	338.037582397461	21	1	9	0.45	38.5957613858301	-14.7268676757801	41.3099676651032	41.3099676651039	88.7332454193518	NA	NA
11	70.0785272771662	337.301239013672	21	1	10	0.5	38.5957613858321	-14.7268676757801	41.309967665105	41.3099676651042	65.0216065422277	NA	NA
12	72.0083153464577	336.564895629883	21	1	11	0.55	38.5957613858301	-14.7268676757801	41.3099676651032	41.3099676651039	41.3099676651047	NA	NA
13	73.9381034157493	335.828552246094	21	1	12	0.6	38.5957613858318	-14.7268676757801	41.3099676651048	41.3099676651042	41.3099676651047	88.7332454193521	NA
14	75.8678914850408	335.092208862305	21	1	13	0.65	38.5957613858301	-14.7268676757801	41.3099676651032	41.3099676651052	41.3099676651045	76.8774259807906	NA
15	77.7976795543324	334.355865478516	21	1	14	0.7	38.5957613858321	-14.726867675779	41.3099676651046	41.3099676651056	41.3099676651047	65.0216065422282	NA
16	79.7274676236239	333.619522094726	21	1	15	0.75	38.5957613858298	-14.7268676758006	41.3099676651102	41.3099676651052	41.3099676651045	53.1657871036658	NA
17	81.6572556929155	332.883178710937	21	1	16	0.8	38.5957613858321	-14.7268676757801	41.309967665105	41.3099676651052	41.3099676651047	41.3099676651044	NA
18	83.587043762207	332.146835327148	21	1	17	0.85	38.5957613858301	-14.7268676757801	41.3099676651032	41.3099676651052	41.3099676651045	41.3099676651039	NA
19	85.5168318314985	331.410491943359	21	1	18	0.9	38.5957613858298	-14.7268676757801	41.3099676651029	41.3099676651038	41.3099676651047	41.3099676651043	NA
20	87.4466199007901	330.67414855957	21	1	19	0.95	38.5957613858321	-14.726867675779	41.3099676651046	41.3099676651038	41.3099676651045	41.3099676651047	NA
21	89.3764079700816	329.937805175781	21	1	20	1	38.5957613858301	-14.7268676757801	41.3099676651032	41.3099676651037	41.309967665104	41.3099676651041	NA
22	91.3061960393732	329.201461791992	21	1	21	1.05	38.5957613858321	-14.7268676757801	41.309967665105	41.3099676651042	41.309967665104	41.3099676651046	NA
23	93.2359841086647	328.465118408203	21	1	22	1.1	38.5957613858298	-14.7268676757801	41.3099676651029	41.3099676651039	41.3099676651031	41.3099676651044	65.0216065422284
24	95.1657721779563	327.728775024414	21	1	23	1.15	38.5957613858321	-14.7268676757801	41.309967665105	41.3099676651042	41.309967665104	41.3099676651049	59.0936968229473
25	97.0955602472478	326.992431640625	21	1	24	1.2	38.5957613858301	-14.7268676757801	41.3099676651032	41.3099676651042	41.3099676651048	41.3099676651043	53.1657871036664
26	99.0253483165394	326.256088256836	21	1	25	1.25	38.5957613858318	-14.7268676757801	41.3099676651048	41.3099676651024	41.3099676651038	41.3099676651044	47.2378773843849
27	100.955136385831	325.519744873047	21	1	26	1.3	38.5957613858321	-14.7268676757801	41.309967665105	41.3099676651039	41.3099676651045	41.3099676651039	41.3099676651043
28	102.884924455122	324.783401489258	21	1	27	1.35	38.5957613858201	-14.7268676757801	41.3099676650939	41.3099676651057	41.3099676651043	41.3099676651043	41.3099676651041
29	104.814712524414	324.047058105469	21	1	28	1.4	38.59576138584	-14.7268676757801	41.3099676651125	41.3099676651034	41.3099676651051	41.3099676651039	41.3099676651045
30	106.744500593706	323.31071472168	21	1	29	1.45	38.5957613858398	-14.7268676757801	41.3099676651122	41.3099676651049	41.3099676651042	41.3099676651043	41.3099676651042
31	108.674288662997	322.574371337891	21	1	30	1.5	38.5957613858201	-14.726867675779	41.3099676650935	41.3099676651063	41.3099676651049	41.3099676651047	41.3099676651044
32	110.604076732289	321.838027954102	21	1	31	1.55	38.59576138584	-14.7268676757801	41.3099676651125	41.3099676651063	41.3099676651037	41.3099676651042	41.3099676651047
33	112.53386480158	321.101684570312	21	1	32	1.6	38.5957613858199	-14.7268676758006	41.3099676651009	41.3099676651026	41.3099676651056	41.3099676651046	41.3099676651044
34	114.463652870872	320.365341186523	21	1	33	1.65	38.59576138584	-14.7268676757801	41.3099676651125	41.3099676651064	41.3099676651037	41.3099676651041	41.3099676651046
35	116.393440940163	319.628997802734	21	1	34	1.7	38.5957613858201	-14.7268676757801	41.3099676650939	41.3099676651026	41.3099676651037	41.3099676651046	41.3099676651043
36	118.323229009455	318.892654418945	21	1	35	1.75	38.59576138584	-14.726867675779	41.3099676651121	41.3099676651049	41.3099676651056	41.309967665104	41.3099676651044
37	120.253017078746	318.156311035156	21	1	36	1.8	38.5957613858199	-14.7268676757801	41.3099676650936	41.3099676651012	41.3099676651038	41.3099676651043	41.3099676651041
38	122.182805148038	317.419967651367	21	1	37	1.85	38.59576138584	-14.7268676757801	41.3099676651125	41.3099676651048	41.3099676651049	41.3099676651043	41.3099676651043
39	124.112593217329	316.683624267578	21	1	38	1.9	38.5957613858201	-14.7268676757801	41.3099676650939	41.3099676651049	41.3099676651031	41.3099676651047	41.3099676651041
40	126.042381286621	315.947280883789	21	1	39	1.95	38.5957613858398	-14.7268676757801	41.3099676651122	41.3099676651049	41.3099676651049	41.3099676651038	41.3099676651043
41	127.972169355913	315.2109375	21	1	40	2	38.59576138584	-14.7268676757801	41.3099676651125	41.309967665105	41.3099676651031	41.3099676651047	41.3099676651041
42	129.901957425204	314.474594116211	21	1	41	2.05	38.5957613858199	-14.7268676757801	41.3099676650936	41.3099676651049	41.3099676651049	41.3099676651047	41.3099676651043
43	131.831745494496	313.738250732422	21	1	42	2.1	38.5957613858403	-14.7268676757801	41.3099676651127	41.309967665105	41.309967665103	41.3099676651043	41.3099676651045
44	133.761533563787	313.001907348633	21	1	43	2.15	38.5957613858199	-14.7268676757801	41.3099676650936	41.3099676651013	41.3099676651056	41.3099676651043	41.3099676651042
45	135.691321633079	312.265563964844	21	1	44	2.2	38.5957613858403	-14.7268676757801	41.3099676651127	41.3099676651049	41.3099676651038	41.3099676651043	41.3099676651046
46	137.62110970237	311.529220581055	21	1	45	2.25	38.5957613858199	-14.7268676757801	41.3099676650936	41.3099676651011	41.3099676651038	41.3099676651043	41.3099676651043
47	139.550897771662	310.792877197266	21	1	46	2.3	38.5957613858398	-14.726867675779	41.3099676651118	41.3099676651064	41.3099676651056	41.3099676651044	41.3099676651045
48	141.480685840953	310.056533813477	21	1	47	2.35	38.5957613858199	-14.7268676757801	41.3099676650936	41.3099676651025	41.3099676651037	41.3099676651044	41.3099676651045
49	143.410473910245	309.320190429687	21	1	48	2.4	38.5957613858403	-14.7268676758006	41.30996766512	41.3099676651064	41.3099676651056	41.3099676651043	41.3099676651045
50	145.340261979536	308.583847045898	21	1	49	2.45	38.5957613858199	-14.7268676757801	41.3099676650936	41.3099676651064	41.3099676651037	41.3099676651044	41.309967665104
51	147.270050048828	307.847503662109	21	1	50	2.5	38.5957613858403	-14.7268676757801	41.3099676651127	41.3099676651064	41.3099676651056	41.3099676651034	41.3099676651045
52	149.19983811812	307.11116027832	21	1	51	2.55	38.5957613858398	-14.726867675779	41.3099676651118	41.3099676651049	41.3099676651038	41.3099676651044	41.3099676651041
53	151.129626187411	306.374816894531	21	1	52	2.6	38.5957613858199	-14.7268676757801	41.3099676650936	41.3099676651049	41.3099676651057	41.3099676651043	41.3099676651043
54	153.059414256703	305.638473510742	21	1	53	2.65	38.5957613858403	-14.7268676757801	41.3099676651127	41.3099676651048	41.309967665103	41.3099676651043	43.8015810830433
55	154.989202325994	304.902130126953	21	1	54	2.7	38.5957613858199	-14.7268676757801	41.3099676650936	41.3099676651013	41.3099676651049	41.3099676651047	47.2147213732138
56	156.918990395286	304.165786743164	21	1	55	2.75	38.5957613858398	-14.7268676757801	41.3099676651122	41.309967665105	41.309967665103	41.3099676651047	49.7940518146682
57	158.848778464577	303.429443359375	21	1	56	2.8	38.5957613858204	-14.7268676757801	41.3099676650941	41.3099676651012	41.3099676651031	41.3099676651047	55.0011566982149
58	160.778566533869	302.693099975586	21	1	57	2.85	38.5957613858398	-14.7268676757801	41.3099676651122	41.309967665105	41.3099676651049	41.3099676651047	60.2082615817612
59	162.70835460316	301.956756591797	21	1	58	2.9	38.5957613858199	-14.7268676757801	41.3099676650936	41.3099676651013	41.309967665103	41.3099676651043	65.4153664653084
60	164.638142672452	301.220413208008	21	1	59	2.95	38.5957613858403	-14.7268676757801	41.3099676651127	41.309967665105	41.3099676651057	41.3099676651043	70.6224713488547
61	166.567930741743	300.484069824219	21	1	60	3	38.5957613858199	-14.7268676757801	41.3099676650936	41.3099676651049	41.3099676651038	41.3099676651043	75.829576232401
62	168.497718811035	299.74772644043	21	1	61	3.05	38.5957613858403	-14.7268676757801	41.3099676651127	41.3099676651049	41.3099676651056	41.3099676651034	79.6401557885959
63	170.427506880327	299.011383056641	21	1	62	3.1	38.5957613858398	-14.726867675779	41.3099676651118	41.3099676651064	41.3099676651038	41.3099676651044	81.7658854646087
64	172.357294949618	298.275039672852	21	1	63	3.15	38.5957613858199	-14.7268676757801	41.3099676650936	41.3099676651064	41.3099676651056	46.2931945009823	83.0008676043629
65	174.28708301891	297.538696289062	21	1	64	3.2	38.5957613858403	-14.7268676758006	41.30996766512	41.3099676651063	41.3099676651037	53.1194750813232	83.2379185066954
66	176.216871088201	296.802352905273	21	1	65	3.25	38.5957613858199	-14.7268676757801	41.3099676650936	41.3099676651026	41.3099676651056	58.278135964232	82.8247151207645
67	178.146659157493	296.066009521484	21	1	66	3.3	38.5957613858398	-14.7268676757801	41.3099676651122	41.3099676651064	41.3099676651037	68.6923457313254	82.1449400903259
68	180.076447226784	295.329666137695	21	1	67	3.35	38.5957613858204	-14.726867675779	41.3099676650937	41.3099676651011	41.3099676651038	79.106555498418	81.14485444936
69	182.006235296076	294.593322753906	21	1	68	3.4	38.5957613858398	-14.7268676757801	41.3099676651122	41.3099676651049	51.2764213368616	89.5207652655125	80.5042152148247
70	183.936023365367	293.856979370117	21	1	69	3.45	38.5957613858199	-14.7268676757801	41.3099676650936	41.3099676651012	64.9289824975408	99.9349750326051	79.5424386010453
71	185.865811434659	293.120635986328	21	1	70	3.5	38.5957613858403	-14.7268676757801	41.3099676651127	41.3099676651049	75.2463042633601	110.349184799699	78.960760922772
72	187.79559950395	292.384292602539	21	1	71	3.55	38.5957613858199	-14.7268676757801	41.3099676650936	61.2428750086169	96.0747237975452	117.970343912087	78.2380646365878
73	189.725387573242	291.64794921875	21	1	72	3.6	38.5957613858398	-14.7268676757801	41.3099676651122	88.5479973299805	116.903143331732	122.221803264113	77.6010663461597
74	196.704132080078	290.657165527344	21	1	73	3.65	139.57489013672	-19.8156738281205	140.974504382672	109.182640861615	137.731562865919	124.691767543622	76.8471777278725
75	205.437850952148	288.988067626953	21	1	74	3.7	174.6743774414	-33.3819580078193	177.835579271912	150.839479929989	158.559982400106	125.165869348286	75.9911701302691
76	212.643768310547	289.501129150391	21	1	75	3.75	144.11834716798	10.2612304687602	144.483185323287	192.49631899836	179.388401934291	124.339462576424	75.6708817770261
77	225.076123046875	288.415002441407	21	1	76	3.8	248.64709472656	-21.7225341796802	249.594163006963	214.220250723222	194.630720159071	122.979912515547	75.117341342245
78	237.508477783203	287.328875732422	21	1	77	3.85	248.64709472656	-21.7225341797007	249.594163006964	228.571967470232	203.133638863122	120.979741233615	74.361275578235
79	249.940832519532	286.242749023438	21	1	78	3.9	248.64709472658	-21.7225341796791	249.594163006982	249.594163006968	198.107113750381	119.698462764545	73.4611723888663
80	262.37318725586	285.156622314453	21	1	79	3.95	248.64709472656	-21.7225341797007	249.594163006964	238.421960388153	185.402756199031	117.774909536986	73.3838565545873
81	274.805541992188	284.070495605469	21	1	80	4	248.64709472656	-21.7225341796802	249.594163006963	213.770958727885	173.432620889489	116.61155418044	72.7173525707324
82	284.427215576172	282.950347900391	21	1	81	4.05	192.43347167968	-22.4029541015591	193.733149912891	181.993976777541	149.885101233549	115.166161608072	71.9769520809625
83	290.586791992188	281.549072265625	21	1	82	4.1	123.19152832032	-28.0255126953205	126.339154705625	142.23354492783	125.056339135498	113.892165027215	70.9797870037578
84	295.061096191406	280.806762695312	21	1	83	4.15	89.4860839843602	-14.8461914062602	90.7092532552622	97.2710787720097	101.665362663171	107.401160954763	70.160814272459
85	297.593231201172	281.001342773438	21	1	84	4.2	50.6427001953193	3.89160156252046	50.7920037584107	61.348242078945	76.9898366738662	98.8628651792149	69.7386835750505
86	298.787414550781	281.331909179688	21	1	85	4.25	23.8836669921807	6.611328125	24.7818322278599	36.3417195431114	53.8347064265878	93.0636275898202	71.092799652166
87	298.140655517578	281.048950195312	21	1	86	4.3	-12.9351806640602	-5.65917968752046	14.118966447567	21.3367485488007	35.7016030570733	81.5423369531645	78.0541063278744
88	298.152191162109	280.984649658203	21	1	87	4.35	0.230712890619316	-1.28601074217954	1.30654202645728	11.7461284199019	24.6506911913077	69.615995658052	85.0154130035837
89	298.926483154297	281.109039306641	21	1	88	4.4	15.4858398437602	2.48779296876023	15.6843982837087	10.3983340811659	16.695208159144	57.4015795122202	91.9767196792922
90	299.066009521484	281.082946777344	21	1	89	4.45	2.79052734373977	-0.521850585940911	2.83890311391675	10.0549640352016	12.3229741593984	46.8327380765696	98.9380263550015
91	299.772674560547	280.522155761719	21	1	90	4.5	14.1333007812602	-11.2158203125	18.0428605341797	12.9596628395041	12.6946342901517	35.0855203417663	105.89933303071
92	299.41259765625	281.027008056641	21	1	91	4.55	-7.20153808593977	10.0970458984409	12.4021162177454	12.0536677694874	13.1995726727801	25.9835602498375	107.229829402798
93	298.839416503906	280.481170654297	21	1	92	4.6	-11.4636230468795	-10.9167480468807	15.8300360479697	12.8998198988949	14.1756521806056	19.7377707434025	108.560325774885
94	298.283386230469	280.437774658203	21	1	93	4.65	-11.1206054687409	-0.867919921879547	11.1544229336253	14.9909344991375	13.1377963612694	15.6298610012965	107.399208729034
95	298.451110839844	280.748931884766	21	1	94	4.7	3.3544921875	6.22314453126023	7.06966376095445	16.3441813103586	16.675639479273	14.3114978018149	105.316564810952
96	297.029113769531	280.657684326172	21	1	95	4.75	-28.4399414062591	-1.82495117188068	28.4984335353928	15.3916415217072	16.3363342569449	17.8461367279075	102.828095288722
97	296.500610351562	281.457214355469	21	1	96	4.8	-10.5700683593807	15.9906005859398	19.1683502738509	14.2219249530514	16.2655174426018	33.1283001402016	97.3932684603468
98	296.748352050781	281.952026367188	21	1	97	4.85	4.95483398438068	9.89624023438068	11.0673371047126	20.4514590596512	14.8248502954972	49.0510847735522	91.9095790506506
99	296.578033447266	281.748626708984	21	1	98	4.9	-3.40637207029999	-4.06799316408069	5.3058400903464	17.6817340147523	14.564513843449	64.2549765940392	87.5990194164738
100	298.422424316406	281.248992919922	21	1	99	4.95	36.8878173828	-9.99267578123977	38.2173342939533	16.186853574845	16.3000214442313	80.1011431730168	87.5025277372503
101	298.554473876953	280.528503417969	21	1	100	5	2.64099121093977	-14.4097900390602	14.6498083108981	14.2580590692872	22.9976391656633	95.1871118809802	87.4060360580264
102	298.903350830078	280.997711181641	21	1	101	5.05	6.9775390625	9.38415527344091	11.6939480743144	14.9071027338467	53.0570276076231	99.2934971975242	88.7060697061547
103	298.915466308594	280.927581787109	21	1	102	5.1	0.242309570319321	-1.40258789064092	1.42336457692359	12.1485838288115	83.9265173664987	103.228486522556	94.8957992216559
104	299.255432128906	280.668304443359	21	1	103	5.15	6.79931640624091	-5.185546875	8.5510584131439	28.3135443165744	115.372156826809	107.397256503306	101.976276273417
105	300.4580078125	280.455627441406	21	1	104	5.2	24.0515136718795	-4.25354003905909	24.4247397687772	89.9272016404012	143.526646866761	111.770264442689	110.634842074361
106	304.182495117188	277.469543457031	21	1	105	5.25	74.4897460937602	-59.7216796875	95.474610749713	153.59497566371	174.037889505016	112.592562987623	119.943662163569
107	320.151171875	276.681457519531	21	1	106	5.3	319.37353515624	-15.76171875	319.762234693448	215.837210919771	182.321476952447	113.244199967529	120.717453190144
108	336.119848632813	275.893371582031	21	1	107	5.35	319.37353515626	-15.76171875	319.762234693469	274.90470990471	191.632122749615	114.203162443249	122.717773930313
109	352.088525390625	275.105285644531	21	1	108	5.4	319.373535156241	-15.76171875	319.762234693449	319.762234693457	200.229999163163	117.796459320727	123.452647147341
110	368.057202148438	274.317199707031	21	1	109	5.45	319.37353515626	-15.76171875	319.762234693469	274.715752264492	207.240507441148	128.172317397931	124.405756113091
111	384.02587890625	273.529113769531	21	1	110	5.5	319.37353515624	-15.76171875	319.762234693448	229.669269835519	202.187486809582	139.726551774286	129.791763197344
112	388.752365112305	273.52229309082	21	1	111	5.55	94.5297241210994	-0.136413574219887	94.5298225486243	184.622787406554	173.431372327435	151.428579162472	135.318788889507
113	393.478851318359	273.515472412109	21	1	112	5.6	94.5297241210801	-0.136413574221024	94.529822548605	139.576304977585	144.47980752	170.053827699909	140.760116585914
114	398.205337524414	273.508651733399	21	1	113	5.65	94.5297241211006	-0.136413574199423	94.5298225486254	84.6127389257082	120.220761814646	188.322691545537	146.318334610181
115	402.931823730469	273.501831054688	21	1	114	5.7	94.5297241210994	-0.136413574219887	94.5298225486243	72.1469923903782	112.817987929101	206.958186346906	151.978671613763
116	403.161590576172	275.737274169922	21	1	115	5.75	4.59533691406023	44.7088623046795	44.9444044340619	59.2903452044805	105.415214043557	222.04118759923	153.022721835936
117	402.622497558594	277.25439453125	21	1	116	5.8	-10.7818603515602	30.3424072265602	32.2010898719742	55.8187362227373	120.535681372497	208.306606240086	155.466702420413
118	402.817810058594	278.754058837891	21	1	117	5.85	3.90625	29.9932861328205	30.2465866191169	86.0596708806175	148.475532650204	196.384463087074	158.762755412301
119	406.608825683594	279.473022460938	21	1	118	5.9	75.8203125	14.3792724609398	77.1717776399093	126.217689161406	176.41538392791	182.650317700643	159.344189761071
120	418.569447835287	276.661061604818	21	1	119	5.95	239.212443033861	-56.2392171224008	245.734495838025	168.924370354616	206.675865252665	168.710369053166	159.10283675475
121	430.530069986979	273.849100748698	21	1	120	6	239.21244303384	-56.2392171223996	245.734495838005	237.660720095927	241.894888388877	164.396414513707	159.450671898006
122	442.490692138672	271.037139892578	21	1	121	6.05	239.212443033859	-56.2392171223996	245.734495838024	297.012031633083	243.181840152737	171.34408058149	159.872403547176
123	425.491577148438	278.820846557617	21	1	122	6.1	-339.98229980468	155.67413330078	373.928335325672	327.292059624712	248.289118654148	178.291746649273	160.550899783781
124	408.492462158203	286.604553222656	21	1	123	6.15	-339.9822998047	155.67413330078	373.92833532569	357.572087616349	245.079873586641	185.239412717055	161.051203674481
125	427.412307739257	280.577178955078	21	1	124	6.2	378.39691162108	-120.54748535156	397.134635796169	317.439309950857	224.602750177231	192.187078784837	161.154665531289
126	446.332153320312	274.5498046875	21	1	125	6.25	378.396911621099	-120.54748535156	397.134635796188	258.91751721237	223.377614983857	193.452880684248	159.481880613574
127	448.268829345703	275.702056884766	21	1	126	6.3	38.7335205078205	23.0450439453205	45.0706075105661	193.147715540199	222.152479790482	197.689204873297	152.201905097266
128	451.880035400391	277.570556640625	21	1	127	6.35	72.2241210937602	37.3699951171795	81.3193716332349	121.913440729749	208.107960648342	203.322348381354	144.921929580957
129	451.327209472656	279.755676269531	21	1	128	6.4	-11.0565185547	43.7023925781205	45.0793269648359	89.1831423513661	194.0634415062	200.891920201414	137.641954064649
130	453.290679931641	280.338562011719	21	1	129	6.45	39.2694091797	11.6577148437591	40.9632617439225	126.865649630107	177.69829231701	190.033356111569	130.361978548341
131	445.472082519532	289.007788085938	21	1	130	6.5	-156.37194824218	173.38452148438	233.483143904271	157.298404084314	145.010872979619	179.174792021725	123.082003032033
132	437.653485107422	297.677014160156	21	1	131	6.55	-156.3719482422	173.38452148436	233.48314390427	194.979167472201	152.196569593857	168.31622793188	121.280056260213
133	429.834887695313	306.346240234375	21	1	132	6.6	-156.37194824218	173.38452148438	233.483143904271	233.48314390427	158.355578108559	151.047971867653	119.939783382309
134	422.016290283203	315.015466308593	21	1	133	6.65	-156.3719482422	173.38452148436	233.48314390427	200.838603607872	156.703966816188	133.779715803425	120.344375521048
135	414.197692871094	323.684692382812	21	1	134	6.7	-156.37194824218	173.38452148438	233.483143904271	177.527489557606	155.463962045908	115.351144715671	122.899407700851
136	417.285278320312	325.360443115234	21	1	135	6.75	61.7517089843602	33.5150146484398	70.260442422278	159.412752132804	134.971969059593	96.9225736279183	126.694075333518
137	415.105377197266	330.785217285156	21	1	136	6.8	-43.5980224609193	108.495483398441	116.927573652942	118.428766160174	114.479976073279	96.0972039544461	128.161181733036
138	413.324829101562	337.705291748047	21	1	137	6.85	-35.6109619140807	138.401489257819	142.909456780258	77.4447801875453	93.9879830869641	93.4593960748407	128.602085612686
139	414.747413048377	337.831378643329	21	1	138	6.9	28.4516789362999	2.52173790564029	28.5632140411235	69.1053345113144	73.4959901006496	92.633590428655	127.946152672492
140	416.169996995192	337.957465538612	21	1	139	6.95	28.4516789362999	2.52173790565962	28.5632140411252	51.4324625889513	53.0039971143328	92.0135880435152	122.496381593521
141	417.592580942007	338.083552433894	21	1	140	7	28.4516789362999	2.52173790564029	28.5632140411235	28.5632140411244	48.8342742762176	81.7675915503578	117.978275000142
142	419.015164888822	338.209639329177	21	1	141	7.05	28.4516789363011	2.52173790565962	28.5632140411263	28.5632140411248	39.9978383150357	71.2160319389371	112.270831717651
143	420.437748835637	338.335726224459	21	1	142	7.1	28.4516789362999	2.52173790564029	28.5632140411235	28.5632140411203	28.5632140411224	61.5878201153453	104.139770043651
144	421.860332782452	338.461813119742	21	1	143	7.15	28.4516789362999	2.52173790565962	28.5632140411252	28.5632140411207	28.5632140411224	55.4493383250411	95.6216382216218
145	423.282916729266	338.587900015024	21	1	144	7.2	28.4516789362794	2.52173790564029	28.5632140411031	28.5632140411201	28.5632140411226	53.6117366168643	86.4147988412867
146	424.705500676081	338.713986910307	21	1	145	7.25	28.4516789362999	2.52173790566076	28.5632140411253	28.5632140411205	28.5632140411226	59.9352699827872	77.8512941150233
147	426.128084622896	338.840073805589	21	1	146	7.3	28.4516789362999	2.52173790563916	28.5632140411234	28.5632140411201	27.9520878045954	58.6331585927744	77.1771078820146
148	427.550668569711	338.966160700872	21	1	147	7.35	28.4516789362999	2.52173790566076	28.5632140411253	28.5632140411248	29.1876571437265	53.8818228440177	75.3904724767006
149	428.973252516526	339.092247596154	21	1	148	7.4	28.4516789362999	2.52173790563916	28.5632140411234	28.5632140411244	37.4026865494325	55.0003851435704	74.5208970004375
150	430.395836463341	339.218334491437	21	1	149	7.45	28.4516789363011	2.52173790566076	28.5632140411265	27.3409615680708	54.2194761193958	54.9594070754727	74.1505504992174
151	431.818420410156	339.344421386719	21	1	150	7.5	28.4516789362999	2.52173790563916	28.5632140411234	29.8121002463325	71.0362656893569	56.7817579785596	68.5386183332245
152	432.053314208984	338.246673583984	21	1	151	7.55	4.69787597655909	-21.9549560547	22.4519516758553	46.2421590577449	77.2684788705131	56.225435503422	63.5496475666327
153	433.379608154297	336.688842773438	21	1	152	7.6	26.5258789062602	-31.1566162109193	40.918907432434	79.8757381976668	79.200431646913	57.2315682196495	58.2175164658306
154	430.540588378906	331.936614990234	21	1	153	7.65	-56.7803955078193	-95.0445556640807	110.713508098185	113.509317337589	81.4375562460184	57.4635606398189	52.6982727704639
155	431.257308959961	322.126205444336	21	1	154	7.7	14.3344116210994	-196.20819091796	196.731109740736	127.195996172955	81.3556001098229	57.4784529669021	46.9854137544702
156	431.974029541016	312.315795898438	21	1	155	7.75	14.3344116211006	-196.20819091796	196.731109740736	128.588763047494	85.0003019159966	58.7800146021284	45.445385450402
157	431.613433837891	307.785858154297	21	1	156	7.8	-7.2119140625	-90.5987548828205	90.8853458526856	116.632953434292	84.4987832022486	58.2570118095831	44.7669923201742
158	430.621978759766	305.606658935547	21	1	157	7.85	-19.8291015625	-43.583984375	47.8827418051242	82.835462021979	85.2754792955725	57.3215488785605	43.4243157249535
159	431.958679199219	303.438934326172	21	1	158	7.9	26.7340087890591	-43.3544921875	50.9344600321775	56.4912864944037	77.5244347302053	56.40820357222	44.5393344114526
160	433.333679199219	303.255493164062	21	1	159	7.95	27.5	-3.66882324220001	27.7436526791716	41.8015702315417	60.7374298144084	56.2875129549196	45.1257193700341
161	434.019500732422	300.078155517578	21	1	160	8	13.7164306640602	-63.5467529296795	65.0102321028598	41.9621955436515	46.5237635148999	55.3096451160911	45.0198235895972
162	434.085266113281	299.208801269531	21	1	161	8.05	1.31530761718068	-17.3870849609398	17.4367645383756	38.4159160261185	39.245544748653	55.8832631943283	45.1172032663716
163	434.825073242188	296.8896484375	21	1	162	8.1	14.7961425781398	-46.3830566406205	48.6858683656731	38.6393976068378	35.4426661102081	54.8472128163159	45.2145829431458
164	436.478912353516	296.744995117188	21	1	163	8.15	33.0767822265602	-2.89306640623977	33.2030624445126	36.5562405353961	31.3788508984215	49.9472072158867	45.2275736002367
165	435.796752929688	298.016632080078	21	1	164	8.2	-13.6431884765602	25.4327392578	28.8610605827677	36.6895192657643	31.2194258000163	40.359090892076	45.1303279976155
166	438.481781005859	297.524688720703	21	1	165	8.25	53.7005615234193	-9.8388671875	54.5944467456518	28.9231366767646	25.6189883161857	30.9555009180167	45.0330823949938
167	438.668975830078	298.410278320312	21	1	166	8.3	3.74389648438068	17.7117919921795	18.1031581902162	24.3417857707245	27.2677431864079	30.900826047574	46.0838543249659
168	438.187072753906	298.512847900391	21	1	167	8.35	-9.63806152343977	2.05139160158069	9.85395542067479	23.7994539931949	24.4189463370593	32.9668086058893	47.2559959939612
169	438.168090820312	297.998382568359	21	1	168	8.4	-0.379638671880684	-10.2893066406409	10.296307914312	14.6817360969753	22.3699797015682	34.0782836793349	46.8480321058166
170	437.831024169922	299.261657714844	21	1	169	8.45	-6.74133300779999	25.2655029297	26.1494016951198	17.8459671070516	19.9807519697437	35.2920316645954	47.1895342031892
171	437.41259765625	299.095275878906	21	1	170	8.5	-8.36853027343977	-3.32763671875909	9.00585726455354	19.914755997354	15.3872383211335	33.2578892006349	47.2383157625881
172	435.722198486328	299.235626220703	21	1	171	8.55	-33.8079833984398	2.80700683593977	33.9243132405977	20.3981736324118	22.5561073464949	34.0089710293212	47.184858238976
173	436.717559814453	299.406341552734	21	1	172	8.6	19.9072265625	3.41430664061932	20.1978998721868	16.1620499462924	30.4909511015706	33.1975976666421	46.407917322613
174	436.483947753906	299.997528076172	21	1	173	8.65	-4.67224121093977	11.8237304687602	12.7133960896014	16.0927405452918	36.7777164602482	32.9915865606546	44.7492353511982
175	436.393798828125	300.229034423828	21	1	174	8.7	-1.80297851562045	4.63012695312045	4.96878326452276	27.2662475859382	39.3646375291744	32.782203028329	40.4242397468745
176	436.095245361328	300.542602539062	21	1	175	8.75	-5.97106933593977	6.27136230467954	8.65931025955046	41.0671462057871	40.8967900850841	31.2861501878591	35.6858905519537
177	439.968048095703	302.813690185547	21	1	176	8.8	77.4560546875	45.4217529297	89.7918484438298	53.1572592880846	40.7501988722345	33.9106968403487	33.9690187803523
178	438.523193359375	307.033294677734	21	1	177	8.85	-28.8970947265602	84.3920898437398	89.2023929714312	62.5672251120564	41.9762489962249	37.1904431093618	33.1128658430827
179	439.678771972656	310.504180908203	21	1	178	8.9	23.1115722656205	69.4177246093807	73.1639615010889	65.7008396248765	43.6131934197411	37.2878606394132	32.9641993745483
180	441.811279296875	311.993225097656	21	1	179	8.95	42.6501464843795	29.7808837890602	52.0186123843816	54.2341501585308	45.5836540869143	38.0915554514587	33.1101994558488
181	442.196441650391	313.147003173828	21	1	180	9	7.70324707032046	23.0755615234398	24.3273828236507	42.8853517866626	47.1850620545846	39.166986409085	32.2331386574542
182	441.679733276368	314.685470581055	21	1	181	9.05	-10.3341674804608	30.7693481445392	32.4584011121015	34.0691275513975	45.2652863342025	38.4864532836237	32.0904618739657
183	441.163024902344	316.223937988281	21	1	182	9.1	-10.3341674804801	30.769348144521	32.4584011120904	28.6000830617721	43.8899351171531	37.9686218289102	31.3609914988166
184	440.293212890625	317.389251708984	21	1	183	9.15	-17.3962402343795	23.3062744140591	29.0828403247632	28.6692844842928	37.7980048185781	39.5512634865096	30.5787322943747
185	441.292526245117	318.112655639648	21	1	184	9.2	19.9862670898403	14.4680786132801	24.673389936255	36.2964225098743	36.8184733737429	40.489388601673	31.820500530439
186	442.291839599609	318.836059570312	21	1	185	9.25	19.9862670898392	14.4680786132801	24.6733899362541	44.8945184476435	37.4371827330859	40.4162801858907	30.713955452028
187	438.796203613281	318.346832275391	21	1	186	9.3	-69.9127197265591	-9.78454589841931	70.5940912400087	41.5268820857587	36.2227076950129	37.0372115131307	30.5196925875028
188	435.483734130859	320.152069091797	21	1	187	9.35	-66.2493896484409	36.1047363281193	75.4488808009368	45.0368636857137	33.9609946615954	33.2589230802761	30.5316597922162
189	435.311767578125	320.739654541016	21	1	188	9.4	-3.43933105467954	11.7517089843807	12.2446585153387	46.2050809818789	35.4893335532781	31.8501150697617	30.5325681845881
190	437.22705078125	321.627746582031	21	1	189	9.45	38.3056640625	17.7618408203	42.2232979360303	36.1489928801515	35.3951231164317	30.9283672471021	30.1371492324404
191	435.800018310547	322.167572021484	21	1	190	9.5	-28.5406494140602	10.7965087890591	30.5144764170799	23.0274708755473	33.6474983171968	31.2083881142734	30.1703188910568
192	436.160675048828	323.117065429688	21	1	191	9.55	7.21313476562045	18.9898681640807	20.3136507313719	29.4517850207976	28.8091366920588	30.1719527186102	29.5805271502721
193	435.676452636719	323.204559326172	21	1	192	9.6	-9.68444824218068	1.74987792967954	9.84127077791562	25.7533825471497	22.627911043399	29.5243853309911	29.3338957436977
194	434.058471679688	324.722137451172	21	1	193	9.65	-32.3596191406193	30.3515625	44.3662292415903	21.0899156525148	25.9022253209453	28.1658780280947	29.274376931688
195	435.219512939453	324.966918945312	21	1	194	9.7	23.2208251953	4.89562988279999	23.731285567791	21.4692805039661	25.0382611204614	30.858798032549	29.4084734403046
196	435.453704833984	325.240142822266	21	1	195	9.75	4.68383789061932	5.46447753908069	7.19714194390513	22.2283512112508	24.9795934954609	30.1417607161968	29.4503067740461
197	435.731231689453	326.3154296875	21	1	196	9.8	5.55053710938068	21.5057373046795	22.2104749886286	22.3526656210929	24.1211977422076	27.1286883346569	27.4638266531806
198	436.156341552734	326.848510742188	21	1	197	9.85	8.50219726561932	10.6616210937602	13.6366243143389	24.323139693773	25.0877760003869	23.8728764750706	25.4920829191251
199	435.571716308594	329.020599365234	21	1	198	9.9	-11.6925048828	43.4417724609193	44.9878012908009	28.8692713384071	20.8424225029114	23.777275729763	23.9212999718281
200	435.677581787109	330.696441650391	21	1	199	9.95	2.11730957029999	33.5168457031409	33.5836559311913	26.7731149804491	26.3224729486662	22.182743013422	22.8791507524489
201	437.020660400391	331.356231689453	21	1	200	10	26.8615722656409	13.1958007812398	29.9278001670757	27.947200789523	26.6360231151968	21.1736513730286	22.5292822720879
202	436.453704833984	331.506317138672	21	1	201	10.05	-11.3391113281409	3.00170898437955	11.7296931988385	19.3321793847298	25.448239977255	20.6746010169205	21.976138334515
203	437.327758789062	331.939147949219	21	1	202	10.1	17.4810791015602	8.65661621093977	19.5070533597084	28.3218062035595	25.1178419067422	20.6991696584853	21.422994396943
204	437.312957763672	331.844665527344	21	1	203	10.15	-0.296020507799994	-1.8896484375	1.91269426683523	24.4027748919866	21.6523261385808	18.9974903768663	20.9542394790542
205	435.912689208984	335.513092041016	21	1	204	10.2	-28.0053710937602	73.3685302734409	78.5317900253396	24.123364974061	19.3272249063827	18.3275582789361	20.5957208208781
206	436.021481323242	336.018139648438	21	1	205	10.25	2.17584228516102	10.10095214844	10.332643609211	22.2884830239615	17.3677092505962	18.4843333622014	21.7541122618216
207	436.1302734375	336.52318725586	21	1	206	10.3	2.17584228515989	10.10095214844	10.3326436092108	23.9724728924317	17.2280042916335	17.8904417932305	21.0349263088866
208	436.239065551758	337.028234863282	21	1	207	10.35	2.17584228515989	10.10095214844	10.3326436092108	10.332643609206	16.3105633165837	17.7252427579741	19.9472739620185
209	436.347857666015	337.533282470703	21	1	208	10.4	2.17584228513942	10.1009521484195	10.3326436091865	10.3326436092059	17.1525582508213	15.9924848738946	20.1918174418038
210	436.456649780273	338.038330078125	21	1	209	10.45	2.17584228515989	10.10095214844	10.3326436092108	10.332643609206	10.332643609206	14.8299342577956	20.0163470967285
211	436.565441894531	338.543377685547	21	1	210	10.5	2.17584228515989	10.10095214844	10.3326436092108	10.332643609206	10.3326436092059	13.8501764299023	20.8213215866088
212	436.674234008789	339.048425292969	21	1	211	10.55	2.17584228516102	10.10095214844	10.332643609211	10.3326436092108	10.3326436092059	13.7803239504198	21.5909037051204
213	436.783026123047	339.553472900391	21	1	212	10.6	2.17584228515989	10.10095214844	10.3326436092108	10.332643609206	10.3326436092059	13.3216034628949	21.7706758996309
214	436.891818237305	340.058520507813	21	1	213	10.65	2.17584228515989	10.10095214844	10.3326436092108	10.332643609206	10.3326436092084	13.7426009300137	21.4824615586643
215	437.000610351562	340.563568115234	21	1	214	10.7	2.17584228513942	10.1009521484195	10.3326436091865	10.3326436092059	10.3326436092084	10.3326436092072	21.4436180877215
216	437.10940246582	341.068615722656	21	1	215	10.75	2.17584228515989	10.10095214844	10.3326436092108	10.3326436092059	10.3326436092084	13.3664638074464	22.2896872172501
217	437.218194580078	341.573663330078	21	1	216	10.8	2.17584228515989	10.10095214844	10.3326436092108	10.332643609206	10.3326436092061	14.9411642831164	22.7008323522448
218	437.326986694336	342.0787109375	21	1	217	10.85	2.17584228515989	10.10095214844	10.3326436092108	10.3326436092108	10.3326436092061	16.0216714489664	22.8392357519111
219	437.435778808594	342.583758544922	21	1	218	10.9	2.17584228516102	10.10095214844	10.332643609211	10.3326436092108	10.3326436092061	16.6063591538446	22.6623836843733
220	437.544570922852	343.088806152344	21	1	219	10.95	2.17584228515989	10.10095214844	10.3326436092108	10.3326436092062	10.3326436092085	17.8499511800349	22.6944968445277
221	437.65336303711	343.593853759766	21	1	220	11	2.17584228515989	10.10095214844	10.3326436092108	10.3326436092062	16.4002840056869	20.4689918001889	22.6567081260732
222	437.762155151367	344.098901367187	21	1	221	11.05	2.17584228513942	10.1009521484207	10.3326436091876	10.3326436092061	19.5496849570268	22.5072063933203	22.8679749770409
223	437.870947265625	344.603948974609	21	1	222	11.1	2.17584228515989	10.10095214844	10.3326436092108	10.3326436092062	21.7106992887269	22.8421821407764	23.1000593385477
224	437.979739379883	345.108996582031	21	1	223	11.15	2.17584228515989	10.10095214844	10.3326436092108	22.467924402163	22.8800746984808	23.9674327404622	23.8237378998714
225	438.088531494141	345.614044189453	21	1	224	11.2	2.17584228516102	10.10095214844	10.332643609211	28.7667263048473	25.3672587508615	24.5596778965068	22.7140746358939
226	438.243743896484	342.066986083984	21	1	225	11.25	3.10424804685908	-70.9411621093807	71.0090475739948	33.0887549682476	30.6053399911695	26.0950410722987	24.4959760158102
227	439.336730957031	340.283996582031	21	1	226	11.3	21.8597412109409	-35.6597900390591	41.8266531226093	35.4275057877554	34.6817691774345	27.5112229112591	25.968963433462
228	438.573577880859	341.68701171875	21	1	227	11.35	-15.2630615234409	28.0603027343795	31.9427869262118	40.4018738925167	35.3517206723468	27.9532287458481	26.6179286731121
229	437.494232177734	341.905914306641	21	1	228	11.4	-21.5869140625	4.37805175782046	22.0263977067499	38.7427555801759	37.6022218717184	29.332282494852	27.4805368734155
230	439.164703369141	341.351013183594	21	1	229	11.45	33.4094238281409	-11.0980224609409	35.2044841330178	40.5968120500217	38.7867121838051	30.5590594312598	28.1882010361167
231	436.398864746094	342.828369140625	21	1	230	11.5	-55.3167724609409	29.5471191406205	62.7134560122908	37.614686376446	35.7897981389105	31.463239822244	28.1827218420809
232	437.658050537109	340.605377197266	21	1	231	11.55	25.1837158203	-44.4598388671795	51.0969354718382	39.7769379556814	35.4727608654914	31.9556260036621	28.5604041626032
233	436.994049072266	341.138610839844	21	1	232	11.6	-13.2800292968591	10.6646728515591	17.0321585583336	37.1715504750935	34.1957582029693	32.8785152142006	28.9613784681028
234	435.354553222656	341.050109863281	21	1	233	11.65	-32.7899169922	-1.77001953125909	32.8376556029264	32.8368406976451	35.7844902912232	33.9048748697291	29.6827310952135
235	436.345672607422	340.552825927734	21	1	234	11.7	19.8223876953193	-9.94567871094091	22.1775467300784	30.3487096809611	35.7508601116581	35.0955056625805	29.7142282385142
236	434.690124511719	341.765197753906	21	1	235	11.75	-33.1109619140602	24.2474365234409	41.0399071250489	30.7768300294925	32.3211396533185	35.625488224174	31.0807041630491
237	436.621673583984	341.695281982422	21	1	236	11.8	38.6309814453	-1.39831542968068	38.6562803884181	31.792042626765	29.2294828298896	36.9967625838076	33.1083515147256
238	436.093139648438	340.8955078125	21	1	237	11.85	-10.5706787109193	-15.9954833984398	19.1727603009907	34.3301697482228	30.4053097560543	37.2141858972578	35.3713039330264
239	435.613891601562	339.061401367188	21	1	238	11.9	-9.58496093752046	-36.6821289062398	37.9137185892888	31.805438608992	30.2075278677399	38.3547145929864	38.1492755454314
240	435.026336669922	337.419982910156	21	1	239	11.95	-11.7510986328	-32.8283691406398	34.8681823373675	28.1102559788182	31.404299141356	38.5264508921986	40.244005012101
241	433.605926513672	337.453796386719	21	1	240	12	-28.408203125	0.676269531259095	28.4162514288949	30.0337894826161	35.4611783094375	35.8964518839729	41.2810786269831
242	432.955017089844	336.682800292969	21	1	241	12.05	-13.0181884765602	-15.419921875	20.1803672375492	28.6230131087148	38.5207643021238	34.613601931886	42.6689141589917
243	432.237182617188	335.435028076172	21	1	242	12.1	-14.3566894531193	-24.9554443359398	28.7904278199803	28.4784285344892	40.2326135915463	35.0805747954292	43.9353816581815
244	431.42236328125	334.124725341797	21	1	243	12.15	-16.2963867187602	-26.2060546875	30.8598367197823	39.116918009883	40.9249388947497	35.3980294499647	44.2197153044373
245	429.916290283203	334.928771972656	21	1	244	12.2	-30.1214599609398	16.0809326171807	34.1452594662393	48.9312726254293	41.302041672739	34.8687785805215	44.4386827389279
246	433.5498046875	333.072021484375	21	1	245	12.25	72.6702880859398	-37.1350097656205	81.6086988058639	50.4314377004766	39.4717641146273	36.0663672537995	43.3218337851929
247	435.324798583984	330.098968505859	21	1	246	12.3	35.4998779296795	-59.4610595703205	69.2521403152808	53.2268646807846	39.9977210338824	38.7054801181921	42.6798532480783
248	436.344818115234	328.598236083984	21	1	247	12.35	20.400390625	-30.0146484375	36.2912531952165	54.1256548109888	39.7558398348042	42.7893791202046	52.0104369847616
249	438.157073974609	327.278533935547	21	1	248	12.4	36.2451171875	-26.3940429687398	44.8369716213226	39.8266102193716	40.5885310321896	46.9662685960108	61.5889304519311
250	439.968872070312	326.607818603516	21	1	249	12.45	36.2359619140602	-13.4143066406193	38.6392101172602	31.0641694423355	38.3332580196871	49.9289505929422	62.3418727340724
251	439.720367431641	327.048217773438	21	1	250	12.5	-4.97009277341931	8.80798339843977	10.1134758477778	29.0802419691318	36.6715561981615	51.0989174317221	61.7854189536969
252	440.882232666016	327.565948486328	21	1	251	12.55	23.2373046875	10.3546142578	25.4399364301003	27.9501973835946	38.8901959342605	53.3822023143214	60.7651927875971
253	439.593353271484	327.287658691406	21	1	252	12.6	-25.7775878906409	-5.56579589843977	26.371615829198	22.5408612283854	45.3461446488629	54.9922481021624	60.5692717625592
254	440.461456298828	325.531127929688	21	1	253	12.65	17.3620605468807	-35.1306152343602	39.1867486936364	33.5165021769514	53.0075982972719	54.5345557391455	61.6289539496049
255	439.97119140625	325.84033203125	21	1	254	12.7	-9.80529785156023	6.18408203123977	11.5925293412143	46.7162224261855	58.5558595131453	53.7818598152753	62.5091399814722
256	442.236541748047	323.510528564453	21	1	255	12.75	45.3070068359398	-46.5960693359398	64.9916805906079	61.612047328594	62.726070748817	51.0181793462118	63.6622718741771
257	441.050720214844	319.095062255859	21	1	256	12.8	-23.7164306640602	-88.3093261718807	91.4385376762708	78.0649992109493	66.7666835947603	48.362943912349	65.7741954180728
258	440.217956542969	314.121765136719	21	1	257	12.85	-16.6552734375	-99.4659423828	100.850740341241	94.5708577979053	70.2286563695207	66.8066880722654	67.200593556796
259	440.513092041016	308.056365966797	21	1	258	12.9	5.90270996094091	-121.30798339844	121.451508105413	91.9356393206826	68.4805804461014	84.8231463108757	67.369169947601
260	442.545562744141	303.811798095703	21	1	259	12.95	40.6494140625	-84.8913574218795	94.1218222759944	86.8171447633352	69.2304616108635	86.1572945759462	67.9100289364996
261	442.525054931641	301.221099853516	21	1	260	13	-0.41015625	-51.8139648437398	51.8155882044942	78.8452654104473	65.3648024942622	87.674386023421	68.3518359534781
262	444.966735839844	299.012603759766	21	1	261	13.05	48.8336181640591	-44.169921875	65.846064889534	58.8961616812535	57.8356918904376	86.9167836433082	69.1768111191282
263	442.041748046875	299.875335693359	21	1	262	13.1	-58.4997558593795	17.2546386718591	60.9913435768013	43.8900654238217	88.2672314956679	86.0579687296892	69.3224520869426
264	442.826293945312	299.125427246094	21	1	263	13.15	15.6909179687398	-14.9981689453	21.7059894594437	38.7939656678417	116.63869432448	87.859878449245	68.9740766393654
265	443.18603515625	300.009613037109	21	1	264	13.2	7.19482421876023	17.6837158203	19.0913409888354	28.85423901754	113.758729638747	90.1495013824229	69.5870263399439
266	444.262542724609	300.767883300781	21	1	265	13.25	21.5301513671795	15.1654052734409	26.3350894245942	97.6891975808884	112.622701298025	91.2581764945548	69.1818017862587
267	445.063934326172	300.865966796875	21	1	266	13.3	16.0278320312602	1.96166992187955	16.1474316380252	174.381226967706	107.066883691856	92.8429107179536	67.9887761073187
268	429.580993652344	287.801605224609	21	1	267	13.35	-309.65881347656	-261.28723144532	405.166136393544	183.627393853672	101.887281089858	91.6118079933874	67.5659166622138
269	414.098052978516	274.737243652344	21	1	268	13.4	-309.658813476559	-261.2872314453	405.16613639353	186.451436928208	107.239176452389	87.7720712991913	67.5602211636899
270	415.30517578125	271.702392578125	21	1	269	13.45	24.1424560546795	-60.6970214843795	65.322175418669	185.279528366172	111.068541153982	85.891107280057	68.0557304026281
271	415.498992919922	269.688934326172	21	1	270	13.5	3.87634277343977	-40.2691650390602	40.4553047972731	106.085364598827	117.151550494847	85.6047544752341	68.2232013066947
272	415.213439941406	269.261077880859	21	1	271	13.55	-5.71105957031932	-8.55712890626023	10.2878888278446	40.0971259370717	127.85012954547	84.9714199239349	68.7628773854144
273	415.642150878906	269.094970703125	21	1	272	13.6	8.57421875	-3.32214355467954	9.19531755681936	38.5096884542921	94.9563844911068	83.6526560717227	69.8145714635555
274	418.361999511719	266.497009277344	21	1	273	13.65	54.3969726562591	-51.9592285156205	75.2249430847526	47.8516640614867	58.9054482739029	83.4135975395854	69.4893753392005
275	418.511413574219	263.631652832031	21	1	274	13.7	2.98828125	-57.3071289062591	57.3849880047709	70.4207307247671	58.0234849213669	85.3921928646125	69.3830524602122
276	419.838470458984	259.480346679688	21	1	275	13.75	26.5411376953	-83.0261230468602	87.1651828332463	83.8274043833865	58.5868076524433	87.3454242263056	68.5541874767556
277	424.863311767578	255.922897338867	21	1	276	13.8	100.496826171881	-71.1489868164205	123.133222144247	77.7137706107341	62.8759561560139	87.6146083022884	66.560310223976
278	428.137237548828	253.971374511719	21	1	277	13.85	65.478515625	-39.0304565429597	76.2286858499163	77.5372813884417	65.4180310535876	68.3251452521621	64.1776512316445
279	429.060760498047	251.9384765625	21	1	278	13.9	18.4704589843795	-40.6579589843801	44.6567742214906	69.3219512433998	59.5880186267821	50.2972960165042	61.5052731849923
280	431.460144042969	250.447067260742	21	1	279	13.95	47.9876708984398	-29.8281860351602	56.5025418933086	55.3311815872607	59.7158445752427	49.95416622931	59.3157537683636
281	430.438934326172	252.51286315918	21	1	280	14	-20.4241943359398	41.3159179687602	46.088532108037	47.0086577237886	57.5392979577637	48.7720165899685	60.0942049341554
282	432.33349609375	250.647186279297	21	1	281	14.05	37.8912353515602	-37.3135375976602	53.179373863551	41.4622666428301	47.3790870591072	50.6089711275207	58.8593357587161
283	433.552734375	251.87565612793	21	1	282	14.1	24.384765625	24.5693969726602	34.6160665325561	41.8944077620438	41.6939060132174	53.5711741974217	58.586010914055
284	434.397827148438	251.831588745117	21	1	283	14.15	16.9018554687602	-0.881347656260232	16.924818816698	45.7566446721275	41.6891437591054	51.1188722291561	58.5475100802407
285	437.261352539062	251.196243286133	21	1	284	14.2	57.2705078124795	-12.7069091796795	58.6632474893771	39.4269925309537	41.884847537253	48.6166035380016	59.3557129595504
286	440.303070068359	249.99592590332	21	1	285	14.25	60.8343505859398	-24.0063476562602	65.3997166584555	36.3791543026462	38.9572255274938	45.8501984589564	60.0061204828292
287	441.221282958984	249.43391418457	21	1	286	14.3	18.3642578125	-11.240234375	21.5311131576818	41.9160208753806	38.3419860990274	40.2777097299983	62.0371943582819
288	442.190002441406	249.449432373047	21	1	287	14.35	19.3743896484409	0.310363769539777	19.3768753910185	41.8752873124622	41.7243173412558	36.7434944699017	53.4671177819016
289	444.005737304688	250.744827270508	21	1	288	14.4	36.3146972656398	25.9078979492205	44.6091516803703	32.1578063828601	42.64972583153	35.2384750707934	44.897041205521
290	441.215270996094	251.614944458008	21	1	289	14.45	-55.8093261718807	17.40234375	58.459579674785	37.2569796671012	37.5173625007604	32.7404002566703	44.8230636535125
291	441.408782958984	252.432983398438	21	1	290	14.5	3.87023925779999	16.3607788086	16.8123120104449	47.0694803798655	34.1610989601492	34.5836553930768	44.8519931957112
292	443.740203857422	252.127502441406	21	1	291	14.55	46.6284179687602	-6.10961914064035	47.0269795788873	43.3834307876794	33.1763324008895	32.7472515934972	45.6351081371456
293	440.362518310547	252.676239013672	21	1	292	14.6	-67.5537109375	10.9747314453199	68.43937895484	33.1594376890585	31.7930829265861	33.5193657563873	46.7756239649885
294	441.294036865234	253.595809936523	21	1	293	14.65	18.6303710937398	18.3914184570204	26.1789037194396	36.1643915374383	28.7878063824813	33.6814226208961	45.2329260999235
295	440.979309082031	253.784545898438	21	1	294	14.7	-6.29455566405909	3.77471923830001	7.33961418168084	29.0956851346778	23.5959529760876	33.3192330544883	44.1108759969169
296	439.694732666016	254.724685668945	21	1	295	14.75	-25.6915283203	18.8027954101398	31.8370812523439	16.5166854733066	30.2100852586598	32.6668167393529	42.8612841235375
297	439.777618408203	254.146423339844	21	1	296	14.8	1.65771484373977	-11.5652465820199	11.6834475650844	14.1921819772833	27.1525170879671	36.4597804142755	41.6640852681853
298	440.038787841797	254.239379882812	21	1	297	14.85	5.22338867187955	1.85913085935965	5.54438064798431	14.0324682631168	25.3144141715188	38.6090903116411	42.0174937489311
299	440.675628662109	253.887023925781	21	1	298	14.9	12.7368164062398	-7.04711914061988	14.5563862393229	24.2557789798812	24.7131194102621	39.4967863945378	41.4797233417687
300	440.574768066406	253.575912475586	21	1	299	14.95	-2.01721191405909	-6.2222290039	6.54104561084818	25.2093490412563	29.1211036082162	39.691961077715	40.426110261301
301	444.717926025391	253.769577026367	21	1	300	15	82.8631591797	3.87329101561988	82.953634836166	34.112142869731	31.1725345185567	40.9319698014538	39.5261563674222
302	443.919128417969	253.573272705078	21	1	301	15.05	-15.9759521484409	-3.92608642577954	16.4512978719603	35.234056843241	39.7432284276615	40.6612451467705	38.4489314296561
303	446.31640625	252.853790283203	21	1	302	15.1	47.9455566406205	-14.3896484375	50.0583497903576	44.2097389533156	45.4250976966961	39.9800737325554	37.6660749204374
304	447.253295898438	253.226486206055	21	1	303	15.15	18.7377929687602	7.45391845703978	20.1659561068728	38.0892900572322	50.2057664065942	39.3469799706909	37.3254996041149
305	447.102447509766	255.793029785156	21	1	304	15.2	-3.01696777343977	51.3308715820199	51.4194561612216	54.2771078140666	55.7879691793424	39.6051484558323	36.5277797113572
306	444.733337402344	256.906127929688	21	1	305	15.25	-47.3822021484409	22.2619628906403	52.3513903557486	56.7380525236612	51.6538543442479	39.8723697881186	35.5616480893731
307	441.478454589844	253.284255981445	21	1	306	15.3	-65.09765625	-72.4374389648602	97.3903866561326	65.1774759699474	54.1699732055739	43.0504608063722	36.1712632817047
308	438.615071614583	254.518727620443	21	1	307	15.35	-57.2676595052201	24.68943277996	62.3630733383305	67.3661994053692	54.6457332935919	47.2914930279604	37.2655012941119
309	435.751688639323	255.75319925944	21	1	308	15.4	-57.2676595051996	24.6894327799401	62.3630733383038	65.2184186312636	53.9808405311197	47.7209716127441	37.1619738807665
310	432.888305664062	256.987670898438	21	1	309	15.45	-57.2676595052201	24.68943277996	62.3630733383305	54.0628385970812	50.0891933034483	48.1118202659317	36.0089316011693
311	434.968276977539	256.935546875	21	1	310	15.5	41.5994262695403	-1.04248046876023	41.6124864852206	52.5534140635226	48.5722050576805	44.4686573417676	36.110072571075
312	437.048248291016	256.883422851562	21	1	311	15.55	41.5994262695403	-1.04248046876023	41.6124864852206	42.784205092292	46.3576931850829	44.1506112658149	35.3083291681233
313	439.746429443359	256.401977539062	21	1	312	15.6	53.9636230468591	-9.62890625	54.8159506705374	32.8121872015274	49.1578883592247	41.8127840844875	34.0879296464683
314	440.421661376953	256.373046875	21	1	313	15.65	13.5046386718807	-0.578613281239768	13.517028482151	31.9259914840974	45.236176818894	40.9695765873337	33.6717535251431
315	440.963714599609	256.061614990234	21	1	314	15.7	10.8410644531193	-6.22863769532046	12.5029838845075	38.6525477730846	40.4356713525209	39.7363263682261	33.9424397567175
316	440.042327880859	257.676300048828	21	1	315	15.75	-18.427734375	32.2937011718807	37.1815078980706	45.7623626549267	37.2834603392874	38.4564794393933	33.836812560705
317	438.882263183594	261.255249023438	21	1	316	15.8	-23.2012939453	71.5789794922	75.2452679301563	47.6881485454959	34.1312493260559	35.8827461491339	34.8224758069334
318	434.794769287109	263.180603027344	21	1	317	15.85	-81.7498779297	38.5070800781193	90.3650250797483	48.0591555035145	28.9798348753831	35.9219122765828	35.2642743899277
319	435.891204833984	263.550964355469	21	1	318	15.9	21.9287109375	7.4072265625	23.1459579349967	42.6409291944774	27.9583126435476	34.8271613669952	35.4886489873302
320	435.312255859375	263.12646484375	21	1	319	15.95	-11.5789794921795	-8.48999023437955	14.3580186746004	29.6099508790272	29.3834594330039	32.3259021246235	36.5868864799423
321	435.313751220703	263.630981445312	21	1	320	16	0.0299072265602263	10.0903320312398	10.0903763528851	12.1973070958395	28.3407538211061	31.2881753406962	35.7570552107959
322	435.315246582031	264.135498046875	21	1	321	16.05	0.0299072265602263	10.0903320312602	10.0903763529056	8.22847674159939	25.407799113185	29.955413189476	38.2170867990017
323	435.43717956543	264.246795654297	21	1	322	16.1	2.43865966797898	2.22595214843977	3.30180616380959	10.7077633624933	22.6859361939409	28.1957855603813	42.3188075468992
324	435.559112548828	264.358093261719	21	1	323	16.15	2.43865966796079	2.22595214843977	3.30180616379616	14.0405784477349	24.4181459150965	27.9965270795954	43.032094389554
325	436.885604858398	264.531066894531	21	1	324	16.2	26.5298461913994	3.45947265624091	26.7544517790701	21.2056473473427	24.2161328967261	28.2797310576027	43.5748945623087
326	438.212097167969	264.704040527344	21	1	325	16.25	26.5298461914199	3.45947265625909	26.7544517790928	33.1745652920423	25.292890342105	27.8012553332914	43.5889657700334
327	440.480682373047	264.351684570312	21	1	326	16.3	45.3717041015602	-7.04711914063978	45.915720850945	40.6078150885937	25.7795770528962	26.5944908074946	42.477062070249
328	443.495178222656	263.412811279297	21	1	327	16.35	60.2899169921807	-18.7774658203	63.1463958873075	37.7245024309589	27.4117362453795	23.237055751895	42.2408412034091
329	445.023468017578	264.738891601562	21	1	328	16.4	30.5657958984398	26.5216064453	40.468055146553	36.5452022364752	28.0347415156431	23.2563263619164	42.0046203365699
330	445.526550292969	264.381866455078	21	1	329	16.45	10.0616455078193	-7.14050292967954	12.337888490896	30.3535067584496	27.1760026822014	25.0619526939529	41.7683994697305
331	444.990203857422	265.276275634766	21	1	330	16.5	-10.7269287109398	17.8881835937602	20.8579508066746	21.6489071987166	27.2617568454767	27.0454530798242	42.0509432742185
332	445.644378662109	265.638702392578	21	1	331	16.55	13.0834960937398	7.24853515623977	14.9572434608168	15.4616679426925	27.7811825018041	32.2835623321884	41.9397627444178
333	445.300445556641	264.719787597656	21	1	332	16.6	-6.87866210935908	-18.3782958984398	19.6233980886426	16.627502933444	23.788175309849	42.8248310093109	41.0954984421663
334	444.829040527344	264.789916992188	21	1	333	16.65	-9.42810058594091	1.40258789063978	9.53185886643254	17.9783114544781	22.0945068087362	45.0946121917744	61.163027155529
335	445.544525146484	265.349548339844	21	1	334	16.7	14.3096923828	11.1926269531193	18.1670634446533	25.2088582451587	25.9077724911798	47.4134627563912	81.2559069838334
336	445.612884521484	266.728454589844	21	1	335	16.75	1.3671875	27.578125	27.6119934118452	25.9274434209815	28.7980158175434	48.7214521006734	101.101469996476
337	445.399444580078	269.275024414062	21	1	336	16.8	-4.26879882811932	50.9313964843602	51.1099774142198	28.7273456747798	38.7875476114807	49.071377991364	119.995439008315
338	446.559936523438	269.247589111328	21	1	337	16.85	23.2098388672	-0.548706054679542	23.2163239677566	35.1880420489156	58.2379257732423	48.5597701302354	118.556804267284
339	447.534820556641	268.5888671875	21	1	338	16.9	19.4976806640602	-13.1744384765602	23.5313701354243	39.6177201806088	62.1544828679057	49.1820793061445	118.313515487432
340	446.666870117188	266.219299316406	21	1	339	16.95	-17.3590087890602	-47.3913574218795	50.4705453153323	52.3662369778027	67.650922830581	51.2108968148375	119.131725400953
341	449.042724609375	265.480682373047	21	1	340	17	47.5170898437398	-14.7723388671807	49.7603840703109	90.5484081255031	70.1811473558702	52.8137112077407	120.221969582824
342	450.906341552734	260.048858642578	21	1	341	17.05	37.2723388671795	-108.63647460938	114.852561400189	95.5816200610316	70.3615734809238	53.9241122993596	120.526242858745
343	441.170349121094	264.502685546875	21	1	342	17.1	-194.7198486328	89.0765380859398	214.127179706259	100.113803612246	73.3313649506218	53.9952113239514	120.738312946583
344	440.616973876953	266.873840332031	21	1	343	17.15	-11.0675048828193	47.4230957031205	48.6974298130666	100.744574531132	76.2696518035529	94.3295272314627	121.096931650351
345	436.987884521484	267.321319580078	21	1	344	17.2	-72.5817871093807	8.94958496093977	73.1314630714068	88.356909984045	76.5140211384953	134.232082910064	121.734197027261
346	434.354232788086	267.573649088542	21	1	345	17.25	-52.6730346679597	5.04659016928031	52.9142386647371	56.1143217757406	76.829406597938	174.40168465966	122.875673508531
347	431.720581054687	267.825978597005	21	1	346	17.3	-52.6730346679801	5.04659016925984	52.9142386647555	56.9576835460743	69.0606769872386	213.396387209136	123.168898515966
348	429.086929321289	268.078308105469	21	1	347	17.35	-52.6730346679597	5.04659016927917	52.914238664737	52.9142386647441	49.7524968746605	213.876552782674	122.250716444677
349	426.453277587891	268.330637613932	21	1	348	17.4	-52.6730346679597	5.04659016926098	52.9142386647352	52.9142386647443	126.50457159502	213.370704612948	121.94594111241
350	423.819625854492	268.582967122395	21	1	349	17.45	-52.6730346679801	5.04659016925984	52.9142386647555	49.7644439904323	200.813242989547	213.201498107954	123.103234155894
351	421.185974121094	268.835296630859	21	1	350	17.5	-52.6730346679608	5.04659016927917	52.9142386647381	43.3906719735804	278.62222196345	213.398486085823	123.090819577573
352	419.361511230469	269.188110351562	21	1	351	17.55	-36.4892578125	7.05627441406023	37.1652652931957	196.051459643965	356.431200937348	208.768923385302	123.425965605677
353	418.425354003906	268.707611083984	21	1	352	17.6	-18.7231445312591	-9.60998535156023	21.0453785804775	348.712247314351	354.421740614725	198.651794883855	124.266706370365
354	410.369506835938	308.715530395507	21	1	353	17.65	-161.11694335936	800.158386230461	816.218177016659	504.330205262155	350.471757422343	197.099251108927	124.650040806277
355	402.313659667969	348.723449707031	21	1	354	17.7	-161.116943359381	800.15838623048	816.218177016682	663.097957884264	349.888975077413	196.054931298131	124.543753491852
356	407.812896728516	307.538772583007	21	1	355	17.75	109.984741210941	-823.69354248048	831.004028403762	665.452809255871	349.967565573708	197.029894916389	124.859769668605
357	413.312133789062	266.354095458984	21	1	356	17.8	109.984741210919	-823.693542480461	831.00402840374	504.89205520072	348.477169783366	197.266419040568	124.277948053736
358	412.545043945312	264.903442382812	21	1	357	17.85	-15.341796875	-29.0130615234398	32.8196354385094	351.065702840475	347.551092893049	195.941662759119	124.206624350023
359	413.122375488281	264.562042236328	21	1	358	17.9	11.5466308593807	-6.82800292967954	13.4144067409079	195.60492588526	267.693930622834	194.709802918675	124.07276543202
360	410.821014404297	264.065490722656	21	1	359	17.95	-46.0272216796807	-9.93103027343977	47.0864152154573	33.8563816824685	191.296619606715	194.99557149695	123.237515041394
361	409.017517089844	262.076354980469	21	1	360	18	-36.0699462890602	-39.7827148437409	53.7001436276859	29.6493765302277	115.437567869328	193.367927947406	122.015605625441
362	407.913177490234	261.937255859375	21	1	361	18.05	-22.0867919922	-2.78198242187955	22.2613073897819	30.4958060449483	38.1016371437874	192.927818911994	119.849177355575
363	407.429473876953	261.600769042969	21	1	362	18.1	-9.67407226561932	-6.72973632812045	11.7846096773058	31.5275363729543	37.4615849035127	194.538201416779	115.440169720805
364	407.789001464844	260.795013427734	21	1	363	18.15	7.19055175781932	-16.1151123047	17.6465543145106	35.2702098533966	38.9478484150079	154.97055438109	115.464457306709
365	405.630859375	259.323181152344	21	1	364	18.2	-43.1628417968795	-29.4366455078	52.2450668554873	42.3468926051064	40.1021679164865	114.85542407364	114.499183943154
366	402.239868164062	258.054138183594	21	1	365	18.25	-67.8198242187602	-25.380859375	72.4135110298973	45.2737932767977	36.7682903211049	75.3178546775493	113.744044859203
367	401.64208984375	255.234573364258	21	1	366	18.3	-11.9555664062398	-56.3912963867193	57.6447211483309	47.3998907850675	37.378468040621	35.1595088983368	112.643694389702
368	400.406494140625	254.767425537109	21	1	367	18.35	-24.7119140625	-9.34295654298012	26.4191130357626	48.6767994600188	41.5253099405097	34.5366959173727	111.805312391593
369	399.522888183594	255.871154785156	21	1	368	18.4	-17.6721191406205	22.0745849609398	28.2770418558595	38.2663707888133	42.2471781393465	34.7748262510917	111.182476200034
370	401.793151855469	254.016571044922	21	1	369	18.45	45.4052734375	-37.0916748046801	58.6296102302436	32.4100434761357	38.4142285405658	33.2735319748333	110.842226309937
371	400.796722412109	253.80778503418	21	1	370	18.5	-19.9285888672	-4.17572021483977	20.3613676738698	37.7768266042217	35.1981414857703	30.6327251650598	110.142424189827
372	399.452819824219	253.354919433594	21	1	371	18.55	-26.8780517578	-9.05731201171989	28.3630845849428	37.0944654936255	32.2173806528862	30.9294313258482	110.176398346731
373	396.879455566406	252.671173095703	21	1	372	18.6	-51.4672851562591	-13.6749267578199	53.2530286761929	28.1516576211127	31.6118069312328	32.2285445577544	110.034334856764
374	395.915863037109	251.885559082031	21	1	373	18.65	-19.2718505859409	-15.7122802734403	24.8652363028782	32.1299121827273	30.6018040871755	33.8296635044919	90.4227543497063
375	395.616912841797	251.257278442383	21	1	374	18.7	-5.97900390623977	-12.5656127929597	13.9155708676799	32.0247178296367	26.4448960331801	32.9434365881778	70.3642556363719
376	396.041809082031	249.290008544922	21	1	375	18.75	8.49792480468068	-39.3453979492205	40.2526404819427	25.4467872582438	24.4971600090147	30.458194802018	50.4532250978037
377	394.6875	248.968902587891	21	1	376	18.8	-27.0861816406205	-6.42211914061988	27.8371128194898	24.1091426807255	24.4803946110754	28.0209697388364	30.4325029324397
378	393.773742675781	248.519775390625	21	1	377	18.85	-18.2751464843795	-8.98254394531989	20.3633758192283	24.7381344452474	22.9317791749991	27.668962024067	30.8962512448671
379	393.474792480469	247.661499023438	21	1	378	18.9	-5.97900390624091	-17.1655273437398	18.1770134152869	16.8644078353021	25.4121488696373	27.6551494813928	31.8666719245983
380	392.622467041016	247.696075439453	21	1	379	18.95	-17.0465087890591	0.691528320299994	17.0605296902894	16.9360713925142	27.4726446357898	26.6888811229238	30.8093227669483
381	392.593170166016	247.72917175293	21	1	380	19	-0.5859375	0.661926269539777	0.884007432215982	20.4167710917544	25.7182481182656	26.9169204322475	29.6759969413779
382	391.249359130859	248.155349731445	21	1	381	19.05	-26.8762207031409	8.52355957029999	28.1954306055501	26.715155058549	23.8245588247866	27.4249777814675	29.485656921357
383	391.519775390625	246.286468505859	21	1	382	19.1	5.40832519532046	-37.3776245117199	37.7668743154297	30.2071548263322	23.7261171169012	25.5304682967494	31.357924399303
384	389.041717529297	246.449981689453	21	1	383	19.15	-49.5611572265602	3.27026367188012	49.66893324926	34.5720884012291	24.7084948756101	25.8749543183222	32.2976180105446
385	387.470886230469	245.734680175781	21	1	384	19.2	-31.4166259765602	-14.3060302734403	34.5205285292052	30.713046257059	26.9328662126675	25.8730871991036	32.0469097648895
386	388.32666015625	244.98844909668	21	1	385	19.25	17.1154785156205	-14.9246215820199	22.7086753067007	27.035463142048	29.3366808554803	25.5885955180582	31.9314996085622
387	388.095001220703	244.608489990234	21	1	386	19.3	-4.63317871093977	-7.59918212891989	8.90021988469954	22.7018346926712	30.3695609518597	25.7054969665426	31.1849691960294
388	388.756225585938	243.90022277832	21	1	387	19.35	13.2244873047	-14.1653442382801	19.3789587403748	23.6585775990027	28.1291574184996	27.2558065723614	31.215674260607
389	389.753265380859	242.917358398438	21	1	388	19.4	19.9407958984193	-19.6572875976398	28.000791002376	24.1012733097315	26.3377597670072	28.9585175981049	31.0905139119424
390	389.056884765625	241.079666137695	21	1	389	19.45	-13.9276123046795	-36.7538452148602	39.3042430608626	30.0260756466603	24.2735297624173	28.3451135590632	29.9847094653408
391	388.981414794922	239.835845947266	21	1	390	19.5	-1.50939941406023	-24.8764038085801	24.9221538603449	29.2228516949512	25.4589429178508	28.719268717696	30.4519209965042
392	390.618316650391	238.820541381836	21	1	391	19.55	32.7380371093807	-20.3060913086	38.5242315693433	29.9736848413431	27.5864351082986	28.0418825168658	30.2249777138518
393	391.385986328125	238.847473144531	21	1	392	19.6	15.3533935546795	0.538635253899997	15.3628389818295	24.8884819258319	30.7854960278216	30.4873042408516	29.2836921597404
394	392.954284667969	239.095230102539	21	1	393	19.65	31.3659667968795	4.95513916016023	31.7549567343353	26.81661252597	33.2085403205997	30.7655725165974	29.399463409004
395	393.611083984375	239.319122314453	21	1	394	19.7	13.1359863281205	4.47784423828011	13.8782284833067	25.1467945699368	29.757360905459	31.1503829416011	31.1410374616509
396	393.390380859375	241.033111572266	21	1	395	19.75	-4.4140625	34.2797851562597	34.5628068610353	32.348140360692	28.1018565799116	33.4048044151064	30.9885937040242
397	394.436676025391	239.946090698242	21	1	396	19.8	20.9259033203205	-21.7404174804801	30.1751417891775	36.4433957998564	25.714204081872	34.3489686532223	31.8183117326859
398	392.604370117188	241.746017456055	21	1	397	19.85	-36.6461181640602	35.9985351562602	51.3695679356053	34.6262398850861	32.8454510632035	34.7623864971469	33.3332348331919
399	394.507659912109	239.957794189453	21	1	398	19.9	38.0657958984193	-35.7644653320398	52.2312339301571	29.3871006338533	35.1933852661876	34.525878342492	33.4914514933338
400	394.648773193359	240.151458740234	21	1	399	19.95	2.822265625	3.87329101561988	4.7924489094552	26.2816135938071	38.0272361207849	33.2805378077578	33.313541493087
401	395.066223144531	240.123947143555	21	1	400	20	8.34899902344091	-0.550231933580108	8.36711060487123	33.3427617657151	41.350665912362	33.9869215607609	33.8873977339309
402	395.505920410156	239.538238525391	21	1	401	20.05	8.7939453125	-11.7141723632801	14.6477065889468	33.9433747325188	41.1115021981461	33.024977646236	33.5865509772988
403	398.071563720703	236.045532226562	21	1	402	20.1	51.3128662109398	-69.8541259765801	86.6753087951449	41.4282323564838	38.7392769664722	33.0369160227314	33.2831164972491
404	398.889038085938	233.407577514648	21	1	403	20.15	16.3494873047	-52.7590942382795	55.2342987641756	53.3142311908707	35.8432163643842	32.9239724996858	32.4124293416989
405	399.712036132812	231.463790893555	21	1	404	20.2	16.4599609374795	-38.8757324218602	42.2167370292805	55.9413908024851	36.8037147100567	36.4089877241982	32.2795731861364
406	399.982940673828	228.084777832031	21	1	405	20.25	5.41809082032046	-67.5802612304801	67.7971047768057	44.1357921672294	39.8719865416101	36.3885918899902	32.6046833209259
407	400.859191894531	227.006820678711	21	1	406	20.3	17.5250244140602	-21.5591430664	27.7835046470187	37.7430579962497	40.3357512106	37.9311264988292	32.7135280016821
408	401.208190917969	225.669235229492	21	1	407	20.35	6.97998046875909	-26.7517089843801	27.6473156188666	32.1791970636295	33.2283809822592	39.4106630940224	33.0523868113547
409	401.536743164062	226.785415649414	21	1	408	20.4	6.57104492186022	22.3236083984403	23.270627909277	26.4297418923495	30.6545597331841	38.0243853885627	32.6424758210264
410	400.832580566406	226.635848999023	21	1	409	20.45	-14.0832519531193	-2.99133300781989	14.3974323661795	24.7301116187149	34.7907393276114	38.2819694271107	32.1771364877702
411	401.816223144531	224.949234008789	21	1	410	20.5	19.6728515625	-33.7322998046801	39.049828920406	22.320969797289	31.4265178676185	39.0555267501658	32.4044422947683
412	400.857757568359	224.843612670898	21	1	411	20.55	-19.1693115234409	-2.11242675781989	19.2853532788455	23.5660614701184	34.7507507995124	39.1312194377318	32.4714327433568
413	400.077880859375	224.861434936523	21	1	412	20.6	-15.5975341796795	0.3564453125	15.601606511737	37.4022815915933	40.0820492215726	36.0789287536467	33.2166011765277
414	399.939117431641	223.393173217773	21	1	413	20.65	-2.77526855467954	-29.365234375	29.4960862734241	36.4232938428874	40.2055544127412	34.0592861668005	34.0430953148067
415	398.748992919922	219.387298583984	21	1	414	20.7	-23.8024902343807	-80.1174926757801	83.5785329735541	44.7713899803098	39.7602241441647	33.4087634306718	34.9250980789282
416	399.283386230469	217.765319824219	21	1	415	20.75	10.6878662109398	-32.4395751953	34.1548901768762	57.8431286458562	38.2390669587214	31.8045622267455	35.3297246222047
417	399.349151611328	214.714736938477	21	1	416	20.8	1.31530761718068	-61.0116577148403	61.0258339659578	56.845047355364	37.9266876648636	31.0780873501419	34.8477979395366
418	402.068481445312	211.716125488281	21	1	417	20.85	54.3865966796795	-59.9722290039199	80.9602998394691	42.1181666967361	38.9294765250341	31.3423871255625	34.8996654627421
419	402.818572998047	210.747268676758	21	1	418	20.9	15.0018310547	-19.3771362304597	24.505679820963	40.0548400745554	37.464012600417	30.7590732995607	35.2293248341369
420	402.507293701172	210.359558105469	21	1	419	20.95	-6.2255859375	-7.75421142578011	9.9441296804143	31.0819853494174	32.0267875337321	31.0737351677827	36.4704353671543
421	402.225830078125	209.201354980469	21	1	420	21	-5.62927246093977	-23.1640625	23.8382570659728	20.0158244042119	32.1826065858725	30.8219630287756	36.7015466437934
422	402.108917236328	210.000930786133	21	1	421	21.05	-2.33825683593977	15.9915161132801	16.1615603402678	18.0829778454699	27.4054239007715	31.9178878404776	37.7174844435225
423	402.4482421875	208.765197753906	21	1	422	21.1	6.78649902343977	-24.7146606445403	25.6294951134419	21.9354083707281	22.6027250295523	33.3962863303239	36.7312485927653
424	401.877319335938	208.291152954102	21	1	423	21.15	-11.4184570312398	-9.48089599608011	14.841447027253	24.3103730971896	21.3125921863803	35.1622181299277	38.2289297799237
425	400.877136230469	209.355178833008	21	1	424	21.2	-20.0036621093807	21.2805175781205	29.2062823067053	23.7288624521256	22.3872461914006	33.4412084336582	39.0969184794079
426	402.059539794922	210.693267822266	21	1	425	21.25	23.6480712890602	26.7617797851597	35.7130806982799	25.1896256548927	23.4048590988299	34.2708573544192	38.5037078532972
427	402.076202392578	210.030776977539	21	1	426	21.3	0.333251953120453	-13.2498168945398	13.2540071149479	24.5422065272906	25.9090880160916	31.764469380244	39.2025659488687
428	400.543975830078	210.633926391602	21	1	427	21.35	-30.64453125	12.0629882812597	32.9333111272771	22.8390840120731	27.8630961356138	30.3886678314617	39.4443144622298
429	400.830963134766	210.129653930664	21	1	428	21.4	5.73974609376023	-10.0854492187597	11.6043513892426	22.4993451004702	32.8604236594384	32.434264279711	40.0502568513743
430	400.960693359375	211.156021118164	21	1	429	21.45	2.59460449217954	20.52734375	20.6906697306178	28.0893135800576	34.8556293335842	34.6589013071978	41.4379462733253
431	401.086700439453	209.459976196289	21	1	430	21.5	2.52014160156023	-33.9208984375	34.0143861402658	30.5365666163349	36.3591081229659	34.347566537421	41.1509939636893
432	401.972808837891	211.319869995117	21	1	431	21.55	17.7221679687602	37.1978759765597	41.2038495128849	41.1786407915862	36.1235148597165	36.3037494493132	41.1280248502242
433	402.421295166016	213.53337097168	21	1	432	21.6	8.9697265625	44.2700195312602	45.1695763086636	46.8721746550953	38.1746106333711	37.383568431884	41.240905267953
434	402.278289794922	216.770950317383	21	1	433	21.65	-2.86010742188068	64.7515869140602	64.8147222654992	50.2188711454615	43.5559363730418	42.3985733930468	40.6694949733757
435	401.667663574219	219.151809692383	21	1	434	21.7	-12.2125244140602	47.6171875	49.1583390481633	44.1577161393754	46.9305564229951	44.7850735281441	38.9394258907796
436	402.133026123047	221.64616394043	21	1	435	21.75	9.30725097656023	49.8870849609398	50.7478685920966	45.8126546504073	45.290273976012	45.202853479849	38.2296871726646
437	401.791534423828	221.221542358398	21	1	436	21.8	-6.82983398437955	-8.49243164063978	10.8980744824545	45.9332319544973	46.6984108825347	47.3270445475954	37.5474845295437
438	404.124603271484	219.918655395508	21	1	437	21.85	46.6613769531193	-26.0577392578	53.4442688638229	46.9889381908948	46.9040407281543	47.5462417988972	36.5081804436812
439	402.754821777344	222.888900756836	21	1	438	21.9	-27.3956298828	59.4049072265597	65.4176087859494	40.3616768065625	51.9367231266552	49.3414404031879	37.4646213380309
440	402.590911865234	220.171997070312	21	1	439	21.95	-3.27819824220001	-54.3380737304801	54.4368702301506	49.2391056256941	54.7145177227039	51.8021573788679	38.6456952314517
441	402.619567871094	221.052108764648	21	1	440	22	0.573120117200006	17.6022338867205	17.6115616704354	47.9954268059013	54.0465988367321	51.4800248986029	38.9906275263325
442	400.945983886719	223.252166748047	21	1	441	22.05	-33.4716796875	44.0011596679796	55.2852185781121	57.940214298813	58.5305742354742	50.3381618599707	40.2390704861497
443	402.731475830078	221.706939697266	21	1	442	22.1	35.7098388671807	-30.9045410156199	47.2258747648589	62.4400972545131	56.9178729644233	49.085524205582	41.1993197311791
444	398.809356689453	225.921310424805	21	1	443	22.15	-78.4423828125	84.2874145507801	115.141546250508	67.7315208669017	55.126944433334	46.1767718168237	41.5760516700786
445	401.437774658203	223.112503051758	21	1	444	22.2	52.568359375	-56.1761474609398	76.9362850086512	67.8220428452544	56.6737583347408	44.437643347901	42.0114915539296
446	401.576202392578	220.913421630859	21	1	445	22.25	2.7685546875	-43.9816284179801	44.0686797323786	65.8403191229454	57.6697758211938	42.18851699091	41.8389188703489
447	402.314727783203	218.226165771484	21	1	446	22.3	14.7705078125	-53.7451171875	55.7378284698752	52.313674567855	53.9779128374067	43.3304996788435	42.658396342166
448	401.7392578125	220.001068115234	21	1	447	22.35	-11.5093994140602	35.498046875	37.3172561533142	50.9074194149686	51.2670076830098	42.6276930559007	42.3597462741137
449	400.353118896484	221.930114746094	21	1	448	22.4	-27.7227783203205	38.5809326172	47.508323475056	47.6080307754858	40.4168205069922	42.4949783963507	43.1283150037989
450	400.344268798828	218.434875488281	21	1	449	22.45	-0.177001953119316	-69.9047851562602	69.9050092442187	40.133782829559	34.160768973098	42.6324891557056	43.2313333634512
451	399.093841552734	217.854415893555	21	1	450	22.5	-25.0085449218807	-11.6091918945199	27.5717365349648	36.6936962430742	30.3304351450879	43.6336885152441	43.1646153484495
452	398.503326416016	218.557708740234	21	1	451	22.55	-11.8103027343591	14.0658569335801	18.3665887402412	28.5199664461293	28.1304251222127	44.1743915229862	42.901935511834
453	398.386413574219	217.558685302734	21	1	452	22.6	-2.33825683594091	-19.98046875	20.1168232208903	17.4141185312274	28.337513147378	45.0150710304741	42.4929646092835
454	398.710662841797	217.629928588867	21	1	453	22.65	6.48498535156023	1.42486572265966	6.63967449033167	13.0528395146901	29.8630123593674	40.7535299471104	41.9766795559075
455	398.290405273438	217.046798706055	21	1	454	22.7	-8.40515136717954	-11.6625976562398	14.3757696697091	16.1270674148665	28.5912199766705	39.2379095797152	41.0591916697464
456	398.27099609375	217.334411621094	21	1	455	22.75	-0.388183593760232	5.75225830078011	5.76534145227829	19.9813300516818	29.5976012092944	38.4749842608489	40.7999957286906
457	399.955078125	217.431640625	21	1	456	22.8	33.681640625	1.94458007811988	33.737728241123	31.2060582726054	34.3708702085658	37.9897481367367	41.5680086780814
458	398.182922363281	218.290725708008	21	1	457	22.85	-35.4431152343795	17.1817016601602	39.3881364049667	39.7683214221135	38.7631343779384	37.1732507493301	40.3999391935083
459	400.853332519531	216.642395019531	21	1	458	22.9	53.408203125	-32.9666137695403	62.7633155949501	46.1423629038987	41.0902393872285	36.9151896044098	39.2600495810434
460	403.661956787109	217.178619384766	21	1	459	22.95	56.1724853515591	10.7244873047	57.1870854172495	52.614673002265	44.3150501863324	34.6605093480346	38.3316566904777
461	401.780212402344	217.167465209961	21	1	460	23	-37.6348876953	-0.223083496100003	37.635548861204	57.544938704195	46.6195333766098	34.8492057982961	38.3963584913785
462	403.844207763672	214.586242675781	21	1	461	23.05	41.2799072265602	-51.6244506836	66.0992787329549	50.9744205018516	47.8490711512607	35.4657091636972	37.6615179339079
463	406.174102783203	212.389831542969	21	1	462	23.1	46.5979003906205	-43.9282226562398	64.0394649146162	48.8617789505513	46.0089883512822	35.900405012985	37.2772109025735
464	405.949615478516	213.868423461914	21	1	463	23.15	-4.48974609373977	29.5718383789	29.9107245832333	47.0967038493209	43.9673668494523	37.7765872949912	35.4843525580738
465	407.821563720703	212.479080200195	21	1	464	23.2	37.4389648437398	-27.7868652343801	46.6238776607479	43.0834693002564	40.7297987193987	37.6807399915919	34.269672896037
466	407.455902099609	213.872406005859	21	1	465	23.25	-7.31323242188068	27.8665161132801	28.810173355052	34.4730379983694	40.1008103872978	39.4114744664712	33.9576299480036
467	405.839324951172	212.234024047852	21	1	466	23.3	-32.3315429687398	-32.7676391601403	46.0331059876327	36.960313197053	36.5605481188286	39.8055176773193	33.7932452790389
468	406.790863037109	212.676452636719	21	1	467	23.35	19.0307617187398	8.84857177734034	20.9873084051813	32.597818488246	33.0376756480316	38.172185331116	34.0835788865414
469	407.773406982422	210.800872802734	21	1	468	23.4	19.6508789062602	-37.5115966797	42.3471005766509	33.1049169252748	34.462935202754	36.0251207657361	33.5041953436312
470	409.005737304688	210.943618774414	21	1	469	23.45	24.6466064453205	2.8549194336	24.8114041167133	30.0376269374009	31.0464297968514	34.0308242252498	32.1500751374972
471	410.298492431641	210.057525634766	21	1	470	23.5	25.8551025390602	-17.7218627929602	31.3456655401959	31.6023132976938	32.2034155563327	33.1590284675128	31.7345978372228
472	411.219116210938	208.829452514648	21	1	471	23.55	18.4124755859398	-24.5614624023597	30.6966560482629	31.965557208455	31.7619642033778	31.1486443448295	32.2170898926577
473	412.515045166016	208.200393676758	21	1	472	23.6	25.9185791015602	-12.5811767578	28.8107402066459	29.4950411054567	30.3353823109498	29.5393507746729	32.7290632103369
474	413.990844726562	206.557830810547	21	1	473	23.65	29.5159912109193	-32.8512573242205	44.1633201304568	31.3019141873906	28.08287468202	30.2151751690373	32.8110270201223
475	413.555145263672	206.112609863281	21	1	474	23.7	-8.71398925779999	-8.90441894531989	12.458823601722	33.4863014693548	27.3318497311009	29.3014362123588	32.6506984521744
476	415.541778564453	206.472686767578	21	1	475	23.75	39.7326660156205	7.20153808594034	40.3800309498654	29.0684513242057	26.2172465477278	29.4402756351584	32.933709267702
477	413.611572265625	205.69514465332	21	1	476	23.8	-38.6041259765602	-15.5508422851602	41.6185924580837	24.200192155585	25.7367405708304	29.5967424213412	32.6111448088177
478	413.944213867188	205.743057250977	21	1	477	23.85	6.65283203126023	0.958251953139779	6.72148948090067	25.1686583567452	26.0410259013141	30.9939070237527	31.7721371636601
479	414.931610107422	205.657440185547	21	1	478	23.9	19.7479248046795	-1.7123413086	19.8220242873531	21.132578908065	25.9674151353207	30.0932010828525	30.6901987449571
480	414.484100341797	206.397750854492	21	1	479	23.95	-8.9501953125	14.8062133789	17.301154607523	17.987179672306	27.5564426278661	29.6396409269598	30.0571175887341
481	415.313049316406	205.820770263672	21	1	480	24	16.5789794921807	-11.5396118164	20.1996337064647	23.0136004784225	26.6771357139841	28.6199898761495	30.7999532748672
482	414.304931640625	206.632949829102	21	1	481	24.05	-20.1623535156205	16.2435913086	25.8915962792887	27.7346381150565	27.4315206393045	28.9684706216181	29.360170435354
483	415.809997558594	207.153915405273	21	1	482	24.1	30.1013183593795	10.4193115234204	31.8535935114832	29.9442268989871	31.6524317365556	29.5577214076887	28.2109189855539
484	417.536682128906	205.837341308594	21	1	483	24.15	34.5336914062409	-26.3314819335801	43.4272124705228	32.2216925199031	32.103527483685	27.8454667452534	29.1491333434893
485	417.712493896484	204.43083190918	21	1	484	24.2	3.51623535155909	-28.1301879882801	28.349098527176	36.8758616063029	31.9474321228186	27.6206569127569	28.6394644438979
486	418.802856445312	203.288269042969	21	1	485	24.25	21.8072509765602	-22.8512573242199	31.5869618110448	40.2912629946886	31.0227332045712	26.4559440689328	32.1089969057361
487	418.151672363281	205.658569335938	21	1	486	24.3	-13.0236816406193	47.4060058593801	49.162441711288	36.4724168523135	32.2002006724059	25.4167719403161	33.8678351021627
488	417.150329589844	203.426345825195	21	1	487	24.35	-20.0268554687409	-44.6444702148602	48.9306004534114	33.9506373466501	33.0744169140634	25.3720889962041	34.7979864150776
489	418.330627441406	203.721527099609	21	1	488	24.4	23.6059570312409	5.90362548828011	24.3329817586473	29.8237738892394	29.723518355186	25.3552767241781	33.8215262356888
490	418.999908447266	203.307464599609	21	1	489	24.45	13.3856201172	-8.28125	15.7402009988592	27.5245397385088	27.6848711976476	26.0834109522185	35.0043284358021
491	418.567016601562	202.972045898438	21	1	490	24.5	-8.65783691408069	-6.70837402341988	10.9526445239911	25.8575708334381	26.2347524238816	28.4408780822216	34.917889403023
492	416.776214599609	202.389038085938	21	1	491	24.55	-35.8160400390602	-11.66015625	37.666270957635	22.9746198580585	23.4020232413277	27.5716965258785	35.4014067906455
493	418.792327880859	202.153823852539	21	1	492	24.6	40.322265625	-4.70428466798012	40.5957559280579	21.4191050486451	19.0917462558527	26.8824871964349	36.4396465044947
494	418.978759765625	202.613357543945	21	1	493	24.65	3.72863769532046	9.19067382811988	9.9182268817492	22.6457309585239	18.6070259646711	28.0830915179413	35.8950332574356
495	418.6162109375	202.448837280273	21	1	494	24.7	-7.2509765625	-3.29040527343977	7.96262695179201	19.2795067441466	20.2193897816183	27.9774926754371	36.1910137819356
496	418.352386474609	203.261367797852	21	1	495	24.75	-5.27648925782046	16.2506103515796	17.0857740733851	12.3259216782673	25.859022959872	34.7777181763138	36.6324748807703
497	418.440673828125	202.223358154297	21	1	496	24.8	1.76574707032046	-20.7601928711	20.8351498857488	14.2394320712838	22.9431923793511	38.1389277829843	35.9866034228389
498	418.674652099609	202.397033691406	21	1	497	24.85	4.67956542967954	3.47351074218011	5.82783059866126	19.0196745145916	20.6905574788065	38.6020658064025	36.5311970110482
499	419.189422607422	201.569839477539	21	1	498	24.9	10.2954101562602	-16.5438842773398	19.4857788468318	29.0723149612201	26.4426646806967	37.549851388525	36.4795564529399
500	419.698394775391	200.060134887695	21	1	499	24.95	10.1794433593807	-30.1940917968801	31.863839168331	26.6068780145556	28.2701141532267	40.3690159446444	36.3864247333696
501	422.62890625	198.401275634766	21	1	500	25	58.6102294921795	-33.1771850585801	67.3489763065277	29.0551932793458	43.3206839287459	41.2157889298965	NA
502	422.843048095703	198.033706665039	21	1	501	25.05	4.28283691406023	-7.35137939453978	8.50796515242634	38.6458972901096	52.875832324641	41.8343429596729	NA
503	422.838256835938	197.130249023438	21	1	502	25.1	-0.0958251952999944	-18.0691528320199	18.0694069226122	37.5205537918618	58.1123853569522	43.3215716013007	NA
504	423.963226318359	193.951477050781	21	1	503	25.15	22.4993896484193	-63.5754394531403	67.4392989006507	57.5690528962717	56.4926768123789	43.9445997696179	NA
505	422.887054443359	194.701690673828	21	1	504	25.2	-21.5234375	15.0042724609403	26.2371216770922	79.1447866347263	60.5186421076705	44.7613706511143	NA
506	414.828948974609	197.000427246094	21	1	505	25.25	-161.162109375	45.9747314453199	167.591471828577	87.1695774345587	56.5725548999211	46.8090056926077	NA
507	410.674072265625	201.074935913086	21	1	506	25.3	-83.0975341796795	81.4901733398398	116.386633844699	74.3394563346483	60.7254935399946	46.5564349053617	NA
508	407.949859619141	202.097106933594	21	1	507	25.35	-54.4842529296795	20.4434204101602	58.193360921774	83.5167304234792	65.9525857237948	47.6903050258922	NA
509	407.913726806641	202.257522583008	21	1	508	25.4	-0.72265625	3.20831298828011	3.28869340109882	55.5760569035705	61.4465348585392	47.6038361817018	NA
510	404.369293212891	202.921966552734	21	1	509	25.45	-70.888671875	13.2888793945199	72.1234921212465	42.306200445263	61.252627149002	46.6894385145206	NA
511	403.010437011719	202.609115600586	21	1	510	25.5	-27.1771240234409	-6.25701904296022	27.8881042290339	44.735594013031	50.2973274564695	NA	NA
512	400.652587890625	203.445709228516	21	1	511	25.55	-47.1569824218795	16.7318725586	50.0373515531616	48.5536133824301	40.2370374860824	NA	NA
513	399.247192382812	206.669723510742	21	1	512	25.6	-28.1079101562602	64.4802856445199	70.3403287606141	38.9885238745248	37.2682246948322	NA	NA
514	398.640380859375	205.729614257812	21	1	513	25.65	-12.1362304687398	-18.8021850586	22.3787902480945	45.0185980093686	38.7149955510247	NA	NA
515	397.505889892578	205.294967651367	21	1	514	25.7	-22.6898193359398	-8.6929321289	24.2980445817199	38.1678745269017	32.8602349213708	NA	NA
516	395.406097412109	207.297973632812	21	1	515	25.75	-41.9958496093807	40.0601196289	58.0384749032527	29.8008553766334	NA	NA	NA
517	394.843627929688	207.851547241211	21	1	516	25.8	-11.2493896484193	11.0714721679801	15.7837341408274	28.8763777196193	NA	NA	NA
518	394.683288574219	209.267761230469	21	1	517	25.85	-3.20678710938068	28.3242797851602	28.5052330092726	26.7319459682168	NA	NA	NA
519	394.413848876953	210.113708496094	21	1	518	25.9	-5.38879394531932	16.9189453125	17.7564019630238	NA	NA	NA	NA
520	393.838134765625	209.754104614258	21	1	519	25.95	-11.5142822265602	-7.19207763671989	13.5758858247072	NA	NA	NA	NA
521	NA	NA	21	1	520	26	NA	NA	NA	NA	NA	NA	NA
522	NA	NA	21	1	521	26.05	NA	NA	NA	NA	NA	NA	NA
523	NA	NA	21	1	522	26.1	NA	NA	NA	NA	NA	NA	NA
524	NA	NA	21	1	523	26.15	NA	NA	NA	NA	NA	NA	NA
525	NA	NA	21	1	524	26.2	NA	NA	NA	NA	NA	NA	NA
526	NA	NA	21	1	525	26.25	NA	NA	NA	NA	NA	NA	NA
527	NA	NA	21	1	526	26.3	NA	NA	NA	NA	NA	NA	NA
528	NA	NA	21	1	527	26.35	NA	NA	NA	NA	NA	NA	NA
529	NA	NA	21	1	528	26.4	NA	NA	NA	NA	NA	NA	NA
530	NA	NA	21	1	529	26.45	NA	NA	NA	NA	NA	NA	NA
531	NA	NA	21	1	530	26.5	NA	NA	NA	NA	NA	NA	NA
532	NA	NA	21	1	531	26.55	NA	NA	NA	NA	NA	NA	NA
533	NA	NA	21	1	532	26.6	NA	NA	NA	NA	NA	NA	NA
534	NA	NA	21	1	533	26.65	NA	NA	NA	NA	NA	NA	NA
535	NA	NA	21	1	534	26.7	NA	NA	NA	NA	NA	NA	NA
536	NA	NA	21	1	535	26.75	NA	NA	NA	NA	NA	NA	NA
537	NA	NA	21	1	536	26.8	NA	NA	NA	NA	NA	NA	NA
538	NA	NA	21	1	537	26.85	NA	NA	NA	NA	NA	NA	NA
539	NA	NA	21	1	538	26.9	NA	NA	NA	NA	NA	NA	NA
540	NA	NA	21	1	539	26.95	NA	NA	NA	NA	NA	NA	NA
541	NA	NA	21	1	540	27	NA	NA	NA	NA	NA	NA	NA
542	NA	NA	21	1	541	27.05	NA	NA	NA	NA	NA	NA	NA
543	NA	NA	21	1	542	27.1	NA	NA	NA	NA	NA	NA	NA
544	NA	NA	21	1	543	27.15	NA	NA	NA	NA	NA	NA	NA
545	NA	NA	21	1	544	27.2	NA	NA	NA	NA	NA	NA	NA
546	NA	NA	21	1	545	27.25	NA	NA	NA	NA	NA	NA	NA
547	NA	NA	21	1	546	27.3	NA	NA	NA	NA	NA	NA	NA
548	NA	NA	21	1	547	27.35	NA	NA	NA	NA	NA	NA	NA
549	NA	NA	21	1	548	27.4	NA	NA	NA	NA	NA	NA	NA
550	NA	NA	21	1	549	27.45	NA	NA	NA	NA	NA	NA	NA
551	NA	NA	21	1	550	27.5	NA	NA	NA	NA	NA	NA	NA
552	NA	NA	21	1	551	27.55	NA	NA	NA	NA	NA	NA	NA
553	NA	NA	21	1	552	27.6	NA	NA	NA	NA	NA	NA	NA
554	NA	NA	21	1	553	27.65	NA	NA	NA	NA	NA	NA	NA
555	NA	NA	21	1	554	27.7	NA	NA	NA	NA	NA	NA	NA
556	NA	NA	21	1	555	27.75	NA	NA	NA	NA	NA	NA	NA
557	NA	NA	21	1	556	27.8	NA	NA	NA	NA	NA	NA	NA
558	NA	NA	21	1	557	27.85	NA	NA	NA	NA	NA	NA	NA
559	NA	NA	21	1	558	27.9	NA	NA	NA	NA	NA	NA	NA
560	NA	NA	21	1	559	27.95	NA	NA	NA	NA	NA	NA	NA
561	NA	NA	21	1	560	28	NA	NA	NA	NA	NA	NA	NA
562	NA	NA	21	1	561	28.05	NA	NA	NA	NA	NA	NA	NA
563	NA	NA	21	1	562	28.1	NA	NA	NA	NA	NA	NA	NA
564	NA	NA	21	1	563	28.15	NA	NA	NA	NA	NA	NA	NA
565	NA	NA	21	1	564	28.2	NA	NA	NA	NA	NA	NA	NA
566	NA	NA	21	1	565	28.25	NA	NA	NA	NA	NA	NA	NA
567	NA	NA	21	1	566	28.3	NA	NA	NA	NA	NA	NA	NA
568	NA	NA	21	1	567	28.35	NA	NA	NA	NA	NA	NA	NA
569	NA	NA	21	1	568	28.4	NA	NA	NA	NA	NA	NA	NA
570	NA	NA	21	1	569	28.45	NA	NA	NA	NA	NA	NA	NA
571	NA	NA	21	1	570	28.5	NA	NA	NA	NA	NA	NA	NA
572	NA	NA	21	1	571	28.55	NA	NA	NA	NA	NA	NA	NA
573	NA	NA	21	1	572	28.6	NA	NA	NA	NA	NA	NA	NA
574	NA	NA	21	1	573	28.65	NA	NA	NA	NA	NA	NA	NA
575	NA	NA	21	1	574	28.7	NA	NA	NA	NA	NA	NA	NA
576	NA	NA	21	1	575	28.75	NA	NA	NA	NA	NA	NA	NA
577	NA	NA	21	1	576	28.8	NA	NA	NA	NA	NA	NA	NA
578	NA	NA	21	1	577	28.85	NA	NA	NA	NA	NA	NA	NA
579	NA	NA	21	1	578	28.9	NA	NA	NA	NA	NA	NA	NA
580	NA	NA	21	1	579	28.95	NA	NA	NA	NA	NA	NA	NA
581	NA	NA	21	1	580	29	NA	NA	NA	NA	NA	NA	NA
582	NA	NA	21	1	581	29.05	NA	NA	NA	NA	NA	NA	NA
583	NA	NA	21	1	582	29.1	NA	NA	NA	NA	NA	NA	NA
584	NA	NA	21	1	583	29.15	NA	NA	NA	NA	NA	NA	NA
585	NA	NA	21	1	584	29.2	NA	NA	NA	NA	NA	NA	NA
586	NA	NA	21	1	585	29.25	NA	NA	NA	NA	NA	NA	NA
587	NA	NA	21	1	586	29.3	NA	NA	NA	NA	NA	NA	NA
588	NA	NA	21	1	587	29.35	NA	NA	NA	NA	NA	NA	NA
589	NA	NA	21	1	588	29.4	NA	NA	NA	NA	NA	NA	NA
590	NA	NA	21	1	589	29.45	NA	NA	NA	NA	NA	NA	NA
591	NA	NA	21	1	590	29.5	NA	NA	NA	NA	NA	NA	NA
592	NA	NA	21	1	591	29.55	NA	NA	NA	NA	NA	NA	NA
593	NA	NA	21	1	592	29.6	NA	NA	NA	NA	NA	NA	NA
594	NA	NA	21	1	593	29.65	NA	NA	NA	NA	NA	NA	NA
595	NA	NA	21	1	594	29.7	NA	NA	NA	NA	NA	NA	NA
596	NA	NA	21	1	595	29.75	NA	NA	NA	NA	NA	NA	NA
597	NA	NA	21	1	596	29.8	NA	NA	NA	NA	NA	NA	NA
598	NA	NA	21	1	597	29.85	NA	NA	NA	NA	NA	NA	NA
599	NA	NA	21	1	598	29.9	NA	NA	NA	NA	NA	NA	NA
600	NA	NA	21	1	599	29.95	NA	NA	NA	NA	NA	NA	NA
601	NA	NA	21	1	600	30	NA	NA	NA	NA	NA	NA	NA
