# Supplementary material for: An automated feeding system for the African killifish reveals the impact of diet on lifespan and allows scalable assessment of associative learning
Source: eLife. 2022 Nov 10;11:e69008. doi: 10.7554/eLife.69008 (PMC9788828; doi:10.7554/eLife.69008)
Supplement: Figure 6—source data 3. [file elife-69008-fig6-data3.zip › Filtered and Interpolated Trajectories with Kinematics/t4_REC0011 DLC_likelihood-euclidean-filtered_splines-interpolated_kinematics_02_resnet50_TrainAllTheThingsJun28shuffle1_1030000.csv]

	x2	y2	fishnum	recording_num	bodyparts_coords	seconds	velocity_x	velocity_y	velocity_xy	velocity_xy_5frame	velocity_xy_10frame	velocity_xy_20frame	velocity_xy_40frame
1	176.9465	45.40915	4	11	0	0	0	0	0	NA	NA	NA	NA
2	188.089241337479	41.4897906153526	4	11	1	0.05	222.85482674958	-78.387187692948	236.238915083851	NA	NA	NA	NA
3	189.4216	42.12118	4	11	2	0.1	26.6471732504203	12.6277876929481	29.4878426517792	147.828628892063	NA	NA	NA
4	182.153251809886	46.7567325022921	4	11	3	0.15	-145.36696380228	92.711050045842	172.414886148778	220.035381712948	NA	NA	NA
5	169.077070376099	54.2077886343482	4	11	4	0.2	-261.52362867574	149.021122641122	301.001500575905	243.261811819223	212.125563924283	NA	NA
6	153.381728754263	63.1251704492302	4	11	5	0.25	-313.90683243672	178.34763629764	361.033764104426	295.008876667649	223.39635132828	NA	NA
7	138.2559	72.1597	4	11	6	0.3	-302.51657508526	180.690591015396	352.371065615225	304.491366347055	207.831830419143	NA	NA
8	126.297400096255	80.2018244014267	4	11	7	0.35	-239.1699980749	160.842488028534	288.223166893914	276.422498956504	211.958093590602	NA	NA
9	117.740616735257	87.1004910151086	4	11	8	0.4	-171.13566721996	137.973332273638	219.827334545803	226.757320943613	202.701452038592	NA	NA
10	112.229080536556	92.9442722643513	4	11	9	0.45	-110.23072397402	116.875624984854	160.657163623154	172.401849019063	182.125717660946	156.618238536065	NA
11	109.406322119703	97.8217405724604	4	11	10	0.5	-56.4551683370598	97.549366162182	112.707874039968	128.907310513556	156.922845036141	161.078267806661	NA
12	108.915872104247	101.821468362741	4	11	11	0.55	-9.80900030912011	79.994555805612	80.593705992475	100.911537730129	133.484457597314	152.494503340283	NA
13	110.401261109739	105.0320280585	4	11	12	0.6	29.7077801098399	64.21119391518	70.7504743663776	87.8289363653869	116.755583778412	152.669099213564	NA
14	113.506019755729	107.541992083042	4	11	13	0.65	62.0951729198001	50.19928049084	79.848470628672	87.0883691286698	106.501201152011	144.533601125113	NA
15	117.873678661767	109.439932859673	4	11	14	0.7	87.35317812076	37.9588155326198	95.244156799442	94.5670661755646	101.110913147846	132.172231451088	NA
16	123.147768447404	110.814422811698	4	11	15	0.75	105.48179571274	27.4897990405	109.005037856382	104.603857043268	98.7601842850408	119.484193764691	NA
17	128.971819732189	111.754034362423	4	11	16	0.8	116.4810256957	18.7922310145001	117.987191226949	112.090864573894	97.1571762614235	110.275893496325	NA
18	134.989363135673	112.347339935154	4	11	17	0.85	120.35086806968	11.86611145462	120.934428704893	114.392889930304	93.3801048365251	107.688758012225	NA
19	140.843929277406	112.682911953195	4	11	18	0.9	117.09132283466	6.71144036082012	117.283508281802	110.431999441412	86.3657502116348	111.590301523746	NA
20	146.179048776939	112.849322839854	4	11	19	0.95	106.70238999066	3.32821773317988	106.754283581495	99.7472863472824	82.2187452412307	118.331171969222	130.610005527749
21	150.638252253821	112.935145018435	4	11	20	1	89.1840695376402	1.71644357161995	89.2005854119198	82.1563526297825	82.0455424932401	123.468017840038	131.405659784886
22	153.865070327603	113.028950912244	4	11	21	1.05	64.53636147564	1.8761178761801	64.5636257563017	60.6406358493759	87.0673293953363	122.589613330759	125.721016220636
23	155.503033617834	113.219312944587	4	11	22	1.1	32.75926580462	3.80724064686007	32.9797601173939	50.044600552157	98.6219322460388	125.666414986599	125.933000479885
24	155.195672744066	113.594803538769	4	11	23	1.15	-6.14721747536009	7.50981188363994	9.70492437976887	53.6590855450684	116.679401895481	127.722400931722	123.687117845972
25	152.586518325849	114.243995118095	4	11	24	1.2	-52.1830883643401	12.98383158652	53.7741070954008	74.3873724433902	135.551430790598	125.063713479005	118.831925254688
26	147.319100982731	115.255460105872	4	11	25	1.25	-105.34834686236	20.2292997555401	107.273010376477	115.087511862295	148.175851395035	120.698660117147	112.549883610835
27	139.036951334265	116.717770925405	4	11	26	1.3	-165.642992969319	29.24621639066	168.205060247911	172.718167941586	148.022050400095	117.335693831615	106.129657330575
28	127.3836	118.7195	4	11	27	1.35	-233.0670266853	40.0345814918998	236.480457211918	221.058261029039	157.952725136673	112.594601629192	100.799318295516
29	112.696755565174	121.188381513663	4	11	28	1.4	-293.73688869652	49.3776302732601	297.858204776223	242.692617245001	169.079051651808	109.577381929001	96.9269571002957
30	98.0908384777792	123.408796693208	4	11	29	1.45	-292.118341747896	44.4083035909	295.474572532667	221.656728356801	167.90868171678	104.601772519433	95.4208914754325
31	87.3744471514946	124.504288526149	4	11	30	1.5	-214.327826525692	21.9098366588199	215.444791456288	200.817938411051	159.351777741054	101.733051763111	95.0977049005542
32	84.35618	123.5984	4	11	31	1.55	-60.3653430298922	-18.11777052298	63.0256158069076	165.439935362031	147.604058267893	98.9475291009886	95.4075409010148
33	90.2686614524625	120.633292374715	4	11	32	1.6	118.24962904925	-59.3021525057	132.286507483169	114.75910240452	126.567271012346	99.1969017462071	95.4799789284782
34	96.04062	118.8256	4	11	33	1.65	115.43917095075	-36.1538474943001	120.968189531123	76.0109382371065	102.475361962521	102.84063456683	94.1950957804603
35	94.31526	120.0289	4	11	34	1.7	-34.5072000000002	24.066	42.0704077451124	73.5513881789854	73.6521142482687	105.491619058288	92.694714723255
36	93.2353	120.1354	4	11	35	1.75	-21.5992	2.13000000000022	21.7039706192208	52.3166036136406	55.2902521311874	105.615573456979	91.6239204583712
37	95.61694	121.0078	4	11	36	1.8	47.6328000000001	17.448	50.7278655163019	39.5107885630105	49.8730078018817	101.983421164824	89.9443479891086
38	95.03688	119.8381	4	11	37	1.85	-11.6012000000001	-23.3940000000001	26.112584656445	32.5451260920176	40.4410783557412	93.9098785788063	89.8098600101164
39	95.81625	122.5763	4	11	38	1.9	15.5874	54.7640000000001	56.9391142779725	34.5695660252683	36.6022174818514	82.2636126768451	88.0266223476811
40	95.48704	122.4255	4	11	39	1.95	-6.58420000000007	-3.01600000000008	7.24209539014789	26.194627424778	43.0745563997973	72.5106109816431	88.4793922349781
41	96.6608	121.351	4	11	40	2	23.4752	-21.49	31.8261702854742	28.5655530978419	51.8793691729048	66.7273919610705	90.7086183821191
42	96.78763	121.7751	4	11	41	2.05	2.53659999999996	8.48199999999991	8.85317251385052	33.6936464006923	56.3627840617551	68.2254684712701	94.1197168898752
43	98.68559	121.7361	4	11	42	2.1	37.9592000000002	-0.78000000000003	37.9672130217642	53.603986707577	61.252486145267	65.2935428703573	98.7013432290071
44	102.814140082459	121.676584235897	4	11	43	2.15	82.57100164918	-1.19031528205994	82.5795807922249	69.1891723205412	62.0518633911697	60.6677906291991	104.057718930979
45	108.151193478969	121.508808502498	4	11	44	2.2	106.7410679302	-3.35551466797995	106.793796924571	86.5309406987322	71.3691077150175	60.3257159675048	108.31577977993
46	113.587672635995	120.76147851785	4	11	45	2.25	108.72958314052	-14.9465996929601	109.752098350295	93.9394191926921	78.1645317909535	62.5491807995954	111.049753586884
47	118.0145	118.9633	4	11	46	2.3	88.5365472800999	-35.9635703569998	95.5620144048054	90.410080381647	86.5779291406585	62.5530021466026	111.88384741611
48	120.9143	116.5848	4	11	47	2.35	57.996	-47.5700000000001	75.0096054915636	89.134228722458	90.1460073849734	67.0251183910404	110.445367540621
49	124.1195	116.0677	4	11	48	2.4	64.1040000000001	-10.342	64.9328867369995	87.1398912613658	84.7333637765468	66.4758627663615	106.720122349836
50	129.0699	115.2303	4	11	49	2.45	99.0079999999998	-16.748	100.414538628627	86.6249175825847	77.5768755352123	72.3570119505228	102.122922266999
51	134.037054941711	115.696881028039	4	11	50	2.5	99.3430988342203	9.33162056078004	99.780411044834	86.3525955772548	73.2189924262861	79.6841850011271	98.4468073246736
52	138.4322	117.2132	4	11	51	2.55	87.9029011657798	30.32637943922	92.9871460108998	79.0566471714466	68.74322023145	89.2919046787619	97.969059031679
53	141.7669	118.7752	4	11	52	2.6	66.694	31.24	73.647995464914	66.0195223479666	72.7977506368139	98.2057847118072	96.5664974317634
54	142.879702220915	119.661554797221	4	11	53	2.65	22.2560444183	17.7270959444201	28.4531447079583	59.2980935912063	70.8998621415533	105.274803295127	94.3953758597271
55	144.1221	118.4129	4	11	54	2.7	24.8479555816999	-24.9730959444202	35.2289145112271	50.8615228803153	73.344916186028	111.139940501571	93.9755329272973
56	146.5831	116.2014	4	11	55	2.75	49.2200000000003	-44.2299999999997	66.1732672610322	59.242905696373	81.2038382113007	116.483933716789	93.9902353955302
57	146.9519	118.7147	4	11	56	2.8	7.37599999999986	50.2659999999997	50.8042924564448	62.74307711166	92.0058802168653	121.784273667395	92.9502585396311
58	151.8005	115.5725	4	11	57	2.85	96.9720000000001	-62.8439999999998	115.554909545203	80.6703100240893	106.265562038641	126.980856502436	92.7289320459998
59	153.7536	116.7828	4	11	58	2.9	39.0620000000001	24.2059999999998	45.954001784393	103.109582831395	125.816242813708	131.176632022826	91.8028295986004
60	159.9748	116.2585	4	11	59	2.95	124.424	-10.4859999999999	124.865079073374	133.150237553415	144.70300546793	131.735233552355	92.4357001361956
61	168.664743669493	114.252461006334	4	11	60	3	173.79887338986	-40.1207798733199	178.369631297561	153.288218380909	159.748875007291	130.166222688277	92.0517673200841
62	178.375263831613	111.660955223772	4	11	61	3.05	194.2104032424	-51.8301156512399	201.007566066546	188.889408515756	174.825327103341	127.712649592088	92.3341209680376
63	188.762454501762	108.659152666374	4	11	62	3.1	207.74381340298	-60.0360511479602	216.24481368267	208.735700911771	181.163962368059	127.83945199317	91.62709267449
64	199.482409695339	105.422223348196	4	11	63	3.15	214.39910387154	-64.73858636356	223.959952458629	216.388167183187	191.453401904099	128.122961090255	89.9995789892565
65	210.191223427745	102.125337283296	4	11	64	3.2	214.17627464812	-65.9377212979999	224.096541053448	216.500416653267	190.125550918682	127.62534988709	87.4516136674912
66	220.54498971438	98.9436644857335	4	11	65	3.25	207.0753257327	-63.63345595125	216.631962654645	209.039706355209	179.128607165253	125.431289991465	85.3977783152686
67	230.199802570644	96.0523749695654	4	11	66	3.3	193.09625712528	-57.825790323362	201.568813416942	194.017395292443	163.41941896731	123.34751493266	83.4700303826296
68	238.811756011938	93.6266387488501	4	11	67	3.35	172.23906882588	-48.5147244143062	178.94126219238	171.515400925593	149.413341947698	118.432745700959	81.8424346246428
69	246.036944053662	91.8416258376454	4	11	68	3.4	144.50376083448	-35.7002582240941	148.848397144798	141.869047147318	130.429679366802	117.129796430839	81.249362159979
70	251.531460711216	90.8725062500094	4	11	69	3.45	109.89033315108	-19.38239175272	111.5865692192	110.338421281354	110.547694306249	112.514388321868	81.6388620079559
71	254.9514	90.89445	4	11	70	3.5	68.3987857756802	0.438874999812242	68.4001937632698	89.7869775401875	91.1137049756386	104.419349639041	85.2398779151764
72	257.0856	91.41084	4	11	71	3.55	42.6839999999999	10.3277999999997	43.9156840871229	66.8419634411615	71.8697027619783	95.3763372573134	91.2785758345881
73	260.7662	90.42941	4	11	72	3.6	73.6120000000005	-19.6285999999998	76.1840434865469	49.5799876869058	55.7015290338594	85.0484006371728	98.7792786867352
74	262.2863	89.65462	4	11	73	3.65	30.4019999999991	-15.4958000000002	34.1233266496682	40.3583628039592	42.8061909575794	74.7243546833856	107.095962259615
75	263.543	89.78872	4	11	74	3.7	25.1340000000005	2.68200000000007	25.2766904479211	33.4009842426025	34.9032257250551	63.7632868334112	113.636771916166
76	264.6366	89.57336	4	11	75	3.75	21.8719999999996	-4.30720000000008	22.292069348537	21.6160805275312	29.7100921128296	54.3116229137486	116.508172503727
77	265.0891	89.6332	4	11	76	3.8	9.04999999999973	1.19680000000017	9.12879128033912	18.7704184739973	27.3332555473163	45.1557870978638	116.838152243236
78	265.6255	88.95718	4	11	77	3.85	10.7280000000003	-13.5204000000002	17.2595249111907	20.2264637632044	20.6834593266474	36.7040127468493	115.820011709045
79	266.4745	89.47557	4	11	78	3.9	16.9799999999998	10.3678000000002	19.8950163819987	19.0618214217	19.019029999969	31.3220922971317	115.735135615291
80	267.8454	90.35336	4	11	79	3.95	27.4180000000001	17.5557999999998	32.5569168939567	21.2655268520302	16.9788793605731	31.5424904635568	113.57363132067
81	268.4361	89.77966	4	11	80	4	11.8140000000005	-11.4739999999998	16.4688576410147	19.7508381257636	17.5095408518586	40.3135331420761	109.347542598323
82	269.273	89.21896	4	11	81	4.05	16.7380000000003	-11.2140000000002	20.1473184319903	19.2676415259408	18.4418714337493	54.8445020770883	104.865416760762
83	268.8127	89.06838	4	11	82	4.1	-9.20600000000036	-3.01159999999982	9.68608127985748	13.7312949579417	17.7064964598392	69.7191053803009	99.9285827578321
84	269.5523	88.60278	4	11	83	4.15	14.7919999999999	-9.31200000000018	17.4790333828848	15.9572602820171	19.837993636684	86.068963428976	94.8600488106364
85	269.6607	88.38445	4	11	84	4.2	2.16800000000035	-4.36659999999989	4.87518405396151	15.6182160154683	28.1817552020586	99.6481939452425	90.9226102557037
86	270.9404	88.90077	4	11	85	4.25	25.5939999999998	10.3263999999999	27.5986842613917	15.6621547939148	50.9169741713225	107.585055015988	90.3637154456232
87	271.8604	88.97005	4	11	86	4.3	18.4000000000003	1.38560000000012	18.4520970992463	20.4083457474273	82.3557486068603	110.328789553813	91.692416714756
88	272.1223	89.39043	4	11	87	4.35	5.23799999999937	8.40759999999989	9.90577517208984	42.6322154461754	118.754751433954	113.207277717131	93.582511389202
89	272.8707	87.47065	4	11	88	4.4	14.9680000000001	-38.3955999999998	41.209988150447	85.8766880606279	153.118896857983	114.340474799743	94.7101393038574
90	278.5988	86.56197	4	11	89	4.45	114.562	-18.1736000000001	115.994532547702	149.093281198252	182.317508529912	114.632874319472	94.4564721175644
91	290.673355201812	84.8806388352396	4	11	90	4.5	241.49110403624	-33.6266232952082	243.821047333654	221.847348073994	197.660569180118	114.275735557604	93.6813407505506
92	307.169909862548	82.1151452245582	4	11	91	4.55	329.93109321472	-55.3098722136278	334.535062787368	285.829447968539	202.215707673877	114.354496264212	92.9446623006615
93	325.567027827471	78.8546793518248	4	11	92	4.6	367.94235929846	-65.2093174546681	373.676109550799	322.002801613648	208.708058974424	114.808764878491	92.0960130164818
94	343.343272941845	75.6884314009081	4	11	93	4.65	355.52490228748	-63.324959018334	361.120487623169	309.444450299607	208.842955962803	114.995742937887	92.2544117971996
95	357.977209050934	73.2055915556769	4	11	94	4.7	292.67872218178	-49.6567969046239	296.861300773251	255.338134149501	201.083993436885	118.081933677996	92.2941670902272
96	366.9474	71.99535	4	11	95	4.75	179.40381898132	-24.204831113538	181.029290763449	195.568769874853	177.634496943886	126.415807977498	92.9796074595263
97	370.1097	72.48624	4	11	96	4.8	63.2459999999992	9.81779999999986	64.0034820368384	131.856463957067	146.353243921563	138.229046331648	93.5033958650397
98	373.669	73.63947	4	11	97	4.85	71.1860000000001	23.0646000000002	74.829288177558	80.1651852601211	110.862778323029	150.461010031555	93.6959073224682
99	375.4006	72.40265	4	11	98	4.9	34.6320000000003	-24.7364000000002	42.558958034238	45.8245435881649	76.8725890177916	158.098186310583	93.9083079189405
100	376.4017	70.76401	4	11	99	4.95	20.0220000000002	-32.7727999999999	38.4049072885224	37.3683536936245	53.8463588260805	157.370453771572	93.5230136220939
101	376.8288	70.95116	4	11	100	5	8.54199999999992	3.74300000000005	9.32608240366763	26.1567867712039	55.1710467748779	147.049148359025	94.1541123245257
102	377.8853	70.69921	4	11	101	5.05	21.1299999999994	-5.03900000000016	21.7225325641367	21.8887140785164	74.2423849894194	131.044822524235	94.5361714331373
103	378.7561	71.04939	4	11	102	5.1	17.4160000000006	7.00360000000018	18.7714535654548	27.5275323920398	92.2139610886857	114.472920652663	94.8908641566887
104	378.6457	69.99422	4	11	103	5.15	-2.20800000000054	-21.1034000000001	21.2185945708005	64.5175499615909	107.353416658364	98.4398601654232	95.1639513828548
105	381.1236	67.76968	4	11	104	5.2	49.5580000000007	-44.4908000000001	66.5989988561395	111.116416285214	113.656914106259	84.9401402352119	95.3467090785083
106	390.4325	64.99435	4	11	105	5.25	186.178	-55.5065999999999	194.276170251423	158.271135406168	116.463799774164	78.3741599030645	95.4452434373494
107	403.168142011432	64.9227622653647	4	11	106	5.3	254.71284022864	-1.43175469270602	254.716864182254	192.818119238211	115.736401126907	76.6780021762664	95.7286577011174
108	415.849195215942	66.006203434539	4	11	107	5.35	253.6210640902	21.6688233834861	254.545049170221	199.786295820479	118.083062982297	74.1845369278049	96.6427787360017
109	425.5141	65.20963	4	11	108	5.4	193.298095681159	-15.93146869078	193.953513731017	168.410049586737	120.007131313055	73.4761410381377	96.2021531617501
110	429.7512	62.42178	4	11	109	5.45	84.742	-55.7570000000001	101.439881767478	120.356385968599	116.033921644343	72.4131529247162	94.0317087596064
111	429.1781	64.20153	4	11	110	5.5	-11.4620000000002	35.5950000000001	37.3949390827157	77.8949905584261	101.577273031251	74.0324890914471	88.5164424857021
112	428.57	63.81151	4	11	111	5.55	-12.1619999999996	-7.80040000000014	14.448546091562	47.1961433878986	79.1136193631135	74.7178466020629	80.8895867295222
113	430.6694	63.58204	4	11	112	5.6	41.9880000000001	-4.58939999999998	42.238072119357	32.2815474682081	56.1551127669241	74.9729634348859	72.5175189091919
114	428.651	63.71785	4	11	113	5.65	-40.3679999999997	2.71619999999999	40.4592778783801	34.7444964757651	39.5988654179117	75.3321598278224	64.4309629605725
115	429.8741	63.16233	4	11	114	5.7	24.4619999999998	-11.1104	26.8669021690255	37.870852757628	31.1693917431731	72.6114844790205	57.1158753613877
116	427.5022	63.90511	4	11	115	5.75	-47.4379999999996	14.8556000000001	49.7096841205008	34.4152349754222	31.6011784087302	64.4746788972011	53.0098805511969
117	428.5208	62.79853	4	11	116	5.8	20.3719999999998	-22.1316	30.0803275008766	32.0015874479248	33.6992920772192	53.2282690705867	53.0171112722489
118	429.2436	61.78115	4	11	117	5.85	14.4560000000001	-20.3476000000001	24.9599832083278	30.0572360181382	31.8628638874749	42.8245474404487	51.8556077773952
119	428.0539	62.55558	4	11	118	5.9	-23.7940000000003	15.4886	28.3910402408932	28.4578603416953	30.65718834259	34.3061200129171	51.2165444532892
120	428.2062	61.71196	4	11	119	5.95	3.0460000000005	-16.8724	17.1451450200925	29.5277313968104	29.1890473136975	30.6929637476407	50.298561842564
121	427.6178	59.71104	4	11	120	6	-11.7680000000007	-40.0184	41.7128057382864	29.3104927995277	27.3720847631511	29.9837366123792	50.3760945503641
122	428.5033	58.17675	4	11	121	6.05	17.7100000000007	-30.6858	35.4296827764521	29.3127892372553	27.3429187780599	30.7343509348096	51.1988268433703
123	429.3461	57.33142	4	11	122	6.1	16.8559999999991	-16.9065999999999	23.8737902219142	28.3208586092568	29.4939821139732	30.5621171657212	51.2488267009502
124	430.3559	58.32995	4	11	123	6.15	20.1960000000008	19.9705999999999	28.4025224295313	26.2863091846069	29.0133746079224	30.4220657557217	51.2369706295096
125	430.6982	57.82592	4	11	124	6.2	6.84599999999932	-10.0805999999999	12.1854918801002	25.1581061593093	30.2165357521083	29.2916104875635	51.1559843734147
126	429.1349	57.61848	4	11	125	6.25	-31.2659999999994	-4.14880000000011	31.5400586150369	29.6774714284187	28.3662948160282	27.6456011993293	46.9941058742957
127	427.9667	58.54245	4	11	126	6.3	-23.3640000000003	18.4794000000001	29.7886676499641	28.7139599785895	27.7694097924001	29.3562203682313	41.9080168601056
128	429.9301	57.29993	4	11	127	6.35	39.2679999999996	-24.8504	46.4706165674608	32.1122128949598	29.2613704439675	29.5266786269855	35.975728478975
129	428.7766	57.05485	4	11	128	6.4	-23.0700000000002	-4.90160000000003	23.5849651803857	30.4462804474495	30.1869431688534	28.9569478684407	32.1396968378552
130	430.1307	57.59764	4	11	129	6.45	27.0820000000003	10.8557999999999	29.1767564619513	30.3807134254908	29.3941736614295	28.1839707604117	29.7535342469826
131	430.3394	56.45604	4	11	130	6.5	4.17400000000043	-22.8319999999999	23.2103963774857	28.8452694595164	27.9191176355076	26.7197000092811	29.6654022677167
132	431.5361	57.31497	4	11	131	6.55	23.9339999999993	17.1786	29.4608325401705	31.6599263591173	31.3695219584028	27.6798070846777	29.6638207697187
133	429.5969	57.35766	4	11	132	6.6	-38.7839999999994	0.853800000000007	38.7933967375887	26.6761344278993	29.5593751399979	27.5246899670145	28.8415359370686
134	427.846	56.66505	4	11	133	6.65	-35.018	-13.8522	37.6582496783906	25.3919548235656	28.9005211289589	27.1417814311968	28.7582231533681
135	427.829	56.87726	4	11	134	6.7	-0.339999999999918	4.24419999999998	4.25779680586096	32.3583304913149	26.1514057687151	29.700484267809	29.423883670305
136	426.9918	56.8155	4	11	135	6.75	-16.7439999999999	-1.23519999999999	16.7894983558175	30.2734808204793	25.0731052025339	29.5135328513903	29.1445182874804
137	430.2063	56.84502	4	11	136	6.8	64.2899999999997	0.59039999999996	64.2927108789167	26.1411158988005	27.5902043769554	30.5877646496246	30.0950578112503
138	431.5247	56.32172	4	11	137	6.85	26.3679999999999	-10.466	28.3691483834111	25.626677109531	25.7880094900615	29.1269095175013	29.8984493661865
139	430.8068	56.77649	4	11	138	6.9	-14.3579999999997	9.09540000000007	16.9964250699961	24.7542555815021	24.0966196935401	29.9732736627934	30.1521047241569
140	430.795	56.85994	4	11	139	6.95	-0.235999999999876	1.66899999999998	1.68560285951344	22.8220782625959	30.0067948741884	28.8141047463245	30.3275044553772
141	430.4547	56.34004	4	11	140	7	-6.80600000000027	-10.398	12.4273907156733	21.3025381596436	31.1079480672731	29.3470679230542	30.2849274276674
142	427.7359	56.076	4	11	141	7.05	-54.3759999999997	-5.28080000000003	54.6318242843855	22.0521234882798	29.8060073408464	28.5932906046277	30.7893358094304
143	426.9045	56.69842	4	11	142	7.1	-16.6280000000006	12.4484	20.7714478686494	34.3869126388459	28.6944438950048	27.120954708416	31.0799630681455
144	427.9389	56.62202	4	11	143	7.15	20.6880000000001	-1.52799999999999	20.7443517131774	37.4616405530441	31.0460261966279	27.0943805510145	33.2713960461086
145	430.0223	54.23549	4	11	144	7.2	41.6679999999997	-47.7306	63.3595486123439	36.7899364190969	31.4768037239339	29.5561568530465	34.9329492388667
146	431.4092	54.32904	4	11	145	7.25	27.7380000000005	1.87100000000001	27.8010302866643	36.086349630366	33.6210306435745	30.6434353756315	35.396450733002
147	433.8937	53.69687	4	11	146	7.3	49.6900000000005	-12.6434	51.2733036146497	40.039928904976	29.5963768323	30.8338952542693	36.2674043566997
148	434.6791	54.05374	4	11	147	7.35	15.7079999999996	7.13740000000001	17.2535139249948	28.5666948090218	28.4538999267705	30.2702201053875	38.3925662461814
149	433.0682	52.82569	4	11	148	7.4	-32.2180000000003	-24.5609999999999	40.5122480862272	29.780420734105	30.0921414084889	31.3472615798732	40.7429921870107
150	433.3677	52.83575	4	11	149	7.45	5.99000000000046	0.201199999999915	5.99337813257311	22.4028172455031	29.1055188319047	32.4710381503427	41.1672505692599
151	435.0021	53.27917	4	11	150	7.5	32.6879999999994	8.86840000000007	33.8696599120801	20.821450223175	30.1789226839899	33.8501548460538	41.2135554298386
152	435.7209	53.25333	4	11	151	7.55	14.3759999999997	-0.516800000000046	14.3852861716405	20.1443539120018	31.8617831676921	33.898864534183	40.8952360577474
153	435.5875	52.80544	4	11	152	7.6	-2.66799999999989	-8.95780000000002	9.34667881335396	29.6443428547875	31.8459963157701	34.6352361692765	40.1588762182776
154	433.9089	53.59809	4	11	153	7.65	-33.5719999999992	15.853	37.1267665303612	30.5774246338748	31.6484969631185	39.4010106610205	39.6424966933937
155	431.6185	52.21682	4	11	154	7.7	-45.8080000000007	-27.6254	53.4933228465017	41.3207490898811	33.4652725767516	40.1654142099244	40.483052301349
156	432.4886	50.49772	4	11	155	7.75	17.4020000000007	-34.3819999999999	38.5350688075164	42.8705424083653	34.079279048533	41.2793686146138	41.2596558176358
157	434.5544	47.79085	4	11	156	7.8	41.3159999999993	-54.1374	68.1019084516723	43.1526400142353	38.201352236066	41.9470440637747	40.6218601005435
158	435.3676	47.52749	4	11	157	7.85	16.2639999999999	-5.26719999999997	17.095645405775	37.2862022987156	40.8165724117826	47.6582229748615	41.35833592941
159	433.9911	46.17914	4	11	158	7.9	-27.5299999999993	-26.9670000000001	38.537254559711	37.5811334631912	48.7098799135521	51.512710711228	42.4475424598263
160	435.0854	46.69091	4	11	159	7.95	21.8859999999995	10.2354000000001	24.1611342689035	35.0819553822509	51.2253095879442	53.5203963921953	42.6211035729086
161	436.4453	45.22373	4	11	160	8	27.1979999999996	-29.3436	40.0097246298944	38.7626024151998	52.3798145452376	53.080042936623	43.1767495068998
162	439.1146	44.44597	4	11	161	8.05	53.3860000000004	-15.5552	55.6060180469708	54.2671198128689	52.0323049598573	53.1971815108672	42.9550271890618
163	438.7893	42.70109	4	11	162	8.1	-6.5059999999994	-34.8976	35.4988805705193	65.1644168771728	63.4704496339529	53.1967977281393	42.705420463014
164	444.5504	42.00507	4	11	163	8.15	115.222	-13.9203999999999	116.059841548057	67.1784956272841	71.3769244593376	52.190612835773	46.0291794521128
165	448.3642	41.04666	4	11	164	8.2	76.2759999999992	-19.1682	78.6476195904229	68.9826545374636	73.5755202076391	51.4099477496514	44.8374913804756
166	446.814	39.08021	4	11	165	8.25	-31.0039999999992	-39.329	50.0801183804507	88.178296852706	72.080806824713	51.8758762596401	46.9457175147558
167	444.5881	36.73779	4	11	166	8.3	-44.5180000000005	-46.8484000000001	64.6268125978688	88.4867291058062	68.1930107856683	50.4098249468177	47.629037963793
168	438.5779	39.40107	4	11	167	8.35	-120.204	53.2656	131.477092146731	81.9866235381054	65.577023044496	52.4464517534325	49.0474288709728
169	434.0059	35.70345	4	11	168	8.4	-91.4400000000001	-73.9524	117.602002813558	76.983118022142	55.6713457579939	53.5478233397793	50.1726067110868
170	435.6211	34.05572	4	11	169	8.45	32.3040000000003	-32.9545999999999	46.1470917519188	67.403367033873	51.5945859113586	52.7711689954746	52.9686899071476
171	435.4529	35.29751	4	11	170	8.5	-3.36400000000026	24.8358	25.0625908006336	42.9757492362861	51.3719379740425	52.5033441677458	56.2628513882742
172	434.9931	34.59883	4	11	171	8.55	-9.19599999999946	-13.9736000000001	16.728057656524	22.8559624101815	48.7873449337782	52.0111898439406	59.4960765208825
173	434.7154	34.97423	4	11	172	8.6	-5.55400000000077	7.50799999999998	9.33900315879635	21.2025482846118	41.422453872912	50.7756047567515	63.9639443271227
174	434.7937	34.12769	4	11	173	8.65	1.56600000000026	-16.9307999999999	17.0030686830348	25.760757925943	35.7187222202211	52.6573482432052	69.9180801108038
175	435.6027	35.84022	4	11	174	8.7	16.1800000000005	34.2506	37.8800211240704	30.1713228336833	31.9668177833101	49.5095685510268	70.5980163472759
176	437.9932	35.94238	4	11	175	8.75	47.8099999999995	2.04319999999996	47.8536390072892	39.869158509538	32.9258815107785	52.6120664148979	70.797245228754
177	439.9321	35.96602	4	11	176	8.8	38.7779999999998	0.472800000000007	38.7808821952258	48.5814820302607	35.829368902213	53.3110318638114	69.5135403418307
178	442.7295	35.23472	4	11	177	8.85	55.9479999999996	-14.6259999999999	57.8281815380698	42.7310872820083	35.974186469007	50.436634767084	69.7471879511824
179	445.7207	35.70687	4	11	178	8.9	59.824000000001	9.44299999999998	60.5646862866482	40.0910050956141	49.6433507284165	48.8325027109456	70.3546320927915
180	446.1049	35.90308	4	11	179	8.95	7.68399999999929	3.92420000000001	8.62804738280853	41.4874149707426	47.4245511906951	52.4169834220999	71.2578222080315
181	447.8329	36.03009	4	11	180	9	34.5600000000002	2.54019999999997	34.6532280753181	32.079214428476	53.8521948557533	59.4456598399255	75.077490917712
182	448.5805	33.86752	4	11	181	9.05	14.9519999999995	-43.2514	45.7629315708685	50.7052194265723	57.8347187938446	65.7949715308978	78.2059002369624
183	448.539	34.40528	4	11	182	9.1	-0.8299999999997	10.7552	10.7871788267368	52.1180150993818	59.450815661256	74.7310909261062	79.2333737127958
184	456.2196	34.1532	4	11	183	9.15	153.612000000001	-5.04159999999999	153.694711277129	67.6133846158924	61.94628320167	87.6455473858346	77.4723829824239
185	456.5598	34.86021	4	11	184	9.2	6.80399999999963	14.1402000000001	15.6920257468562	74.1820226169465	72.8671490608897	89.7860849449005	78.000127649394
186	451.1388	36.29047	4	11	185	9.25	-108.42	28.6051999999999	112.130075657871	86.822416894036	85.9654381690725	89.7186141978679	79.9697971467969
187	447.290548324788	37.089384837348	4	11	186	9.3	-76.96503350424	15.97829674696	78.6061215761387	73.1873469767678	95.7605741595826	88.6172557368436	81.5024689260408
188	443.7498	36.01743	4	11	187	9.35	-70.8149664957602	-21.43909674696	73.9891502121842	93.6162830223976	113.487995383205	87.0479241489324	80.4802569713892
189	440.5613	33.16833	4	11	188	9.4	-63.7699999999995	-56.982	85.5193616907887	104.317491722253	125.647744043253	87.1614408458037	78.6323390201755
190	446.4154	32.50257	4	11	189	9.45	117.081999999999	-13.3152	117.836705975005	117.339125702219	132.147618699106	89.7444754205883	78.5462072289015
191	454.6578	33.30951	4	11	190	9.5	164.848000000001	16.1388000000001	165.636119157146	140.153573872375	125.585033539983	97.6516376676783	78.9831867787746
192	461.8056	32.57232	4	11	191	9.55	142.956	-14.7438000000001	143.71429147597	178.108141109738	119.399792679843	104.400610629984	79.1276495518643
193	452.423749271974	31.9409770358521	4	11	192	9.6	-187.637014560521	-12.626859282958	188.061391062963	170.678954375814	114.645032636609	107.69114266884	79.1982819476875
194	438.6605	32.13451	4	11	193	9.65	-275.264985439479	3.87065928295797	275.292197877603	146.852575357713	112.376598489937	102.287417721643	79.7545762247315
195	434.644	32.5156	4	11	194	9.7	-80.3300000000002	7.62180000000001	80.6907723053884	121.460459657467	106.621801780287	106.490686747761	79.0034041473207
196	432.6384	31.33909	4	11	195	9.75	-40.1120000000003	-23.5302	46.5042240666375	89.1364914008428	109.337837166284	107.327527878696	78.3870017208012
197	432.0753	31.95928	4	11	196	9.8	-11.2619999999993	12.4038	16.7537129747404	46.6450558701373	113.040647100386	109.69390598827	77.9171890266744
198	431.6714	33.21815	4	11	197	9.85	-8.07800000000043	25.1774	26.4415497798448	42.5646491847598	101.894289954475	110.523879175694	77.3901366561295
199	434.1732	35.11857	4	11	198	9.9	50.0360000000001	38.0083999999999	62.8350202240757	71.8230989748557	78.9270914000326	108.432175329405	77.2485618783181
200	436.9048	36.3934	4	11	199	9.95	54.6320000000003	25.4966	60.2887388785006	104.620834543305	80.8337547964163	104.675431035703	77.3044723063494
201	446.442	34.99054	4	11	200	10	190.744	-28.0571999999999	192.796473017117	114.652088508107	89.0700222174093	98.5207137176236	77.2529368764367
202	455.4617	35.55138	4	11	201	10.05	180.394	11.2168	180.742390816986	111.209126929928	99.9880192966977	92.4603275728309	78.0640496876999
203	458.962174047726	37.1053254177539	4	11	202	10.1	70.0094809545203	31.078908355078	76.5978196038548	119.102860408073	106.40272571478	83.6654729692688	79.6475306415226
204	457.585964375575	38.9244066065933	4	11	203	10.15	-27.524193443021	36.381623776788	45.6202123331817	106.316945459963	104.487752168873	71.8636050636285	76.3520125638321
205	452.996861559137	40.8786291128779	4	11	204	10.2	-91.7820563287592	39.084450125692	99.7574062692251	95.3552040500906	102.729060291119	68.2207233497409	81.538630240624
206	446.858656174001	42.8379984829674	4	11	205	10.25	-122.76410770272	39.1873874017899	128.866898276567	98.1533629214533	87.7035902689632	67.0553892437345	84.1284912439265
207	440.835138795759	44.6725202632215	4	11	206	10.3	-120.47034756484	36.690435605082	125.933683767624	97.7663774078189	71.8800080452761	67.2171223165051	85.2052348489602
208	436.5901	46.2522	4	11	207	10.35	-84.90077591518	31.59359473557	90.5886139606687	86.3552601741659	65.4366559840628	67.7323491633266	85.2905282566811
209	434.7447	47.42075	4	11	208	10.4	-36.9079999999997	23.3709999999999	43.6852847650095	69.0902350779635	64.8001187272244	67.3356829108325	84.2743546675295
210	432.69659611661	48.0239780519668	4	11	209	10.45	-40.9620776678003	12.064561039336	42.7018201009602	48.4048120404616	55.6076919030656	64.8644691921105	84.3761401353435
211	430.588889535707	48.3104724677756	4	11	210	10.5	-42.1541316180605	5.72988831617593	42.541772795555	32.7199490466722	45.0407562700597	56.8542360851951	84.7663298974764
212	429.5117	48.63609	4	11	211	10.55	-21.5437907141393	6.51235064448812	22.5065685801145	31.8338600466298	34.4462253363125	51.7274887454156	82.2593183403657
213	429.3603	49.22516	4	11	212	10.6	-3.02800000000047	11.7814	12.1642989917217	24.8601236319652	29.0619726118732	51.6039186142051	80.1213639995494
214	427.47	49.75348	4	11	213	10.65	-37.8059999999994	10.5664	39.2548397647978	20.9912774621558	30.1836136527916	50.4166074060216	78.4760027408697
215	427.1846	49.48526	4	11	214	10.7	-5.70800000000077	-5.36440000000013	7.83313802763683	20.4876386321635	26.9998780931016	56.5865737334868	81.2361520808301
216	427.694	48.44323	4	11	215	10.75	10.1880000000006	-20.8405999999999	23.1975419465082	25.4039961770742	26.0048819014269	60.9294546091572	81.6210676368628
217	428.1006	49.3562	4	11	216	10.8	8.13199999999938	18.2594	19.9883744301529	28.5333672589533	31.5749694455552	60.7165637096502	82.1814163620009
218	429.1376	47.83952	4	11	217	10.85	20.7400000000007	-30.3336	36.7460867162754	29.139632554238	37.7711812443474	60.0571773376678	82.4164169487425
219	431.1557	49.70037	4	11	218	10.9	40.3620000000001	37.217	54.901695174193	31.018486340698	36.0330960848189	60.1165340056535	81.5158312144523
220	431.6422	49.94205	4	11	219	10.95	9.72999999999956	4.83360000000005	10.8644645040606	42.6623002589469	57.5654555639081	64.0768492349839	80.5158762934177
221	432.923	48.93452	4	11	220	11	25.616	-20.1506000000001	32.5918108788082	50.1383663116205	76.8181529482546	71.0119460773291	76.064314382609
222	433.7355	52.75955	4	11	221	11.05	16.25	76.5006	78.2074440213973	43.5328249106845	86.9869020829878	72.0583091079004	73.9656935613161
223	437.1486	54.20439	4	11	222	11.1	68.2619999999997	28.8968	74.1264169796434	85.9912785735781	91.0523820634623	76.5772550298299	76.2844940844478
224	436.9384	53.13108	4	11	223	11.15	-4.20399999999972	-21.4662	21.8739881695131	122.617819555811	90.0494543585154	85.0884004181109	78.8127728281886
225	425.799	53.77224	4	11	224	11.2	-222.788	12.8232	223.156732818529	131.311503907029	101.153820376866	94.2515808119193	76.995577591756
226	415.078678022366	52.5817092452926	4	11	225	11.25	-214.40643955268	-23.8106150941479	215.724515789974	131.966397815304	116.019010253231	96.1867460299912	75.9256689882247
227	408.9949	52.56808	4	11	226	11.3	-121.67556044732	-0.272584905851971	121.675865777484	136.566083806346	112.541648770246	97.1457104074967	73.7162503784565
228	407.687	56.21042	4	11	227	11.35	-26.1579999999992	72.8467999999999	77.4008865210209	116.316362180154	115.383328815312	97.1004847341584	71.9127019451005
229	408.9107	58.09095	4	11	228	11.4	24.4740000000002	37.6106	44.8724181247234	109.420200950651	134.143704751403	95.695979518072	71.4670057450925
230	414.2338	61.06056	4	11	229	11.45	106.461999999999	59.3922000000001	121.908124687569	93.7717936334628	130.937706059931	96.1672833947248	70.7343231609026
231	423.2625	61.83888	4	11	230	11.5	180.574	15.5664	181.243709642459	98.8002598153208	115.555339111728	95.2743926800229	70.135801818016
232	423.447	64.00272	4	11	231	11.55	3.69000000000028	43.2767999999999	43.4338291915414	131.72132569646	107.304518732006	96.2038983772166	71.2981266408043
233	418.4231	65.02654	4	11	232	11.6	-100.478000000001	20.4764	102.543217430311	145.559049939707	103.148587404854	100.965069554691	73.9683741603756
234	407.957043505601	65.4314822577268	4	11	233	11.65	-209.321129887979	8.09884515453604	209.477747530418	121.690477272804	101.342504677629	107.208938250356	74.4847440400386
235	398.4558	66.44207	4	11	234	11.7	-190.02487011202	20.211754845464	191.096745903804	120.837243830548	91.1807464125835	97.4045814500252	75.1203525149319
236	395.5743	67.57178	4	11	235	11.75	-57.6300000000003	22.5942000000001	61.9008463079467	107.496914994388	74.5297751068145	90.9218833672922	76.1869794787527
237	394.4887	65.94183	4	11	236	11.8	-21.712	-32.5990000000002	39.1676619802613	70.9636836587977	79.8661479841875	86.7159370472629	79.4457387233919
238	395.2058	67.58418	4	11	237	11.85	14.3420000000003	32.8470000000002	35.8415732495104	36.8024428854602	86.5468102940687	83.7682265525332	81.7041610980044
239	396.5153	67.87117	4	11	238	11.9	26.1900000000003	5.73980000000006	26.8115908524656	27.3690729408247	80.274171749308	82.8174774845316	84.4246417572697
240	397.4863	68.16515	4	11	239	11.95	19.4200000000001	5.87959999999981	20.2905420371167	38.8950521378266	63.8714568401198	77.3917970868214	88.3826946034085
241	398.1347	68.51487	4	11	240	12	12.9679999999996	6.9944000000001	14.7339965847692	65.5967055937493	66.2884276228565	69.259657558703	89.6396153193877
242	401.1938	64.76436	4	11	241	12.05	61.182	-75.0102000000001	96.7975579652711	89.5846598398184	66.1273553625202	70.5379441737082	88.9163192421604
243	409.5223	63.23645	4	11	242	12.1	166.569999999999	-30.5582	169.349840529124	90.9404707947794	64.387865700212	71.3594932909213	88.1466187548151
244	416.8414	63.75672	4	11	243	12.15	146.382000000001	10.4054000000001	146.751362082811	105.207782304888	64.2924502914345	63.8810876619662	89.0475556872144
245	417.2993	62.48305	4	11	244	12.2	9.1579999999999	-25.4734000000001	27.0695968119217	93.3596585872139	63.6028477610593	55.9891242179445	84.1665249279134
246	421.4542	61.36182	4	11	245	12.25	83.098	-22.4245999999999	86.0705541353138	63.1790258066746	63.9895400105914	56.1872129275142	79.6947479494427
247	419.5816	61.22154	4	11	246	12.3	-37.4520000000007	-2.80560000000008	37.5569393768988	39.0002407430506	61.2097403632289	61.7457670392872	77.9351560095903
248	418.9457	60.55346	4	11	247	12.35	-12.7179999999998	-13.3615999999999	18.4466766264277	36.2652247273392	56.1721762877738	66.3078374618504	78.329548346906
249	418.8176	61.83997	4	11	248	12.4	-2.56199999999922	25.7302	25.857436764691	22.7712977162946	47.4880035746244	73.1533039964673	78.3761521472492
250	419.166219485772	62.4118066466405	4	11	249	12.45	6.97238971543925	11.43673293281	13.3945167333646	29.059822139244	48.1067915957693	80.5981058120921	76.3151233680328
251	418.846677560147	61.5383775228256	4	11	250	12.5	-6.39083851250007	-17.468582476298	18.6009190800907	49.1653267688729	46.0859982321719	84.0048379587524	72.5672064516919
252	416.0904	59.46346	4	11	251	12.55	-55.12555120294	-41.498350456512	68.9995614916461	55.9757664061982	57.3641787160541	81.6287401071042	72.0061561129845
253	410.6686	57.01576	4	11	252	12.6	-108.435999999999	-48.954	118.974199774572	59.9483584641994	68.2278092234889	75.3281679549396	71.6437959097398
254	407.7913	56.18266	4	11	253	12.65	-57.546000000001	-16.662	59.9096349513174	69.4006987480492	82.0141577015002	70.8861731240733	67.12197734006
255	409.0489	55.09473	4	11	254	12.7	25.1520000000005	-21.7586	33.2574770233706	85.6685352928641	97.5933638631249	70.9284684058017	65.7403620324016
256	409.98	51.93597	4	11	255	12.75	18.6220000000003	-63.1752	65.8626204993395	87.2902916781049	104.020135906913	68.4676125315933	67.6235788646404
257	415.7137	47.075	4	11	256	12.8	114.674	-97.2193999999999	150.338744215721	108.052548996802	102.047739850979	69.1543749719177	69.1482533856136
258	422.0594	46.74743	4	11	257	12.85	126.913999999999	-6.55140000000003	127.082981700776	135.23836926205	94.4841596221055	72.8908701412788	72.3966008961377
259	423.051776116979	54.873101665847	4	11	258	12.9	19.8475223395803	162.51343331694	163.720921544803	138.639573065778	94.2843426735222	73.9348268099667	77.5055898353124
260	419.8876	62.71837	4	11	259	12.95	-63.2835223395796	156.90536668306	169.186578349613	118.426944409095	93.7501452158341	75.2384496492442	81.0526528163901
261	415.7467	62.8632	4	11	260	13	-82.8180000000009	2.89659999999998	82.8686395179754	101.678027566106	90.8492268310147	75.8747553446808	85.3909646778097
262	413.334	62.36411	4	11	261	13.05	-48.2539999999995	-9.98180000000005	49.2756009323067	80.5161363502422	80.9445712277814	73.4743680522608	86.3060768915126
263	412.2697	60.47657	4	11	262	13.1	-21.2860000000001	-37.7507999999999	43.3383974858323	52.2619211696178	77.5539310590686	71.9280985285584	83.547345545237
264	413.8703	58.0636	4	11	263	13.15	32.0119999999997	-48.2594	57.9114654654843	43.0588805962518	65.8554959184332	70.3628670181538	80.8827261858343
265	413.2937	59.33471	4	11	264	13.2	-11.5319999999997	25.4222	27.9155024464901	43.4621980464679	52.8835354353634	75.4915998468586	82.8169358840132
266	413.9731	57.62186	4	11	265	13.25	13.5879999999997	-34.2570000000001	36.8534366511455	53.4298345520312	47.7293747824482	79.0599448017665	81.8430267664637
267	415.6288	55.66332	4	11	266	13.3	33.1140000000005	-39.1708	51.2921881833875	51.1948554866242	44.900996253542	76.5507397319401	82.0339682630898
268	419.9994	57.27656	4	11	267	13.35	87.4119999999994	32.2648000000001	93.1765800136488	53.505149701109	49.3720374350112	78.485364330425	81.9308764994922
269	422.323532082361	57.0332956694751	4	11	268	13.4	46.4826416472204	-4.86528661049803	46.7365701384494	52.3998689686447	46.4413913627854	81.8578756741575	84.7432150757707
270	422.4147843231	55.0620579807585	4	11	269	13.45	1.82504481477963	-39.424753774332	39.466973518914	46.3397944606162	57.2330544778831	81.5071998206881	85.2687773141033
271	421.8512	53.60061	4	11	270	13.5	-11.2716864619995	-29.22895961517	31.3270329888239	45.3142403179912	67.2706627725183	86.777091396867	86.2851737351447
272	422.8828	53.79411	4	11	271	13.55	20.6319999999994	3.87	20.9918156432447	41.6879272389466	72.1569082360988	90.9834136759211	84.9853323310646
273	427.2822	53.63052	4	11	272	13.6	87.9880000000003	-3.27180000000013	88.0488093005241	60.9609592546571	79.4167976017814	91.7665231355344	82.622843527975
274	428.178	52.51555	4	11	273	13.65	17.9160000000002	-22.2994	28.6050047432264	82.1414565763919	97.8602554298817	90.8792792475952	82.1888742041971
275	428.9305	45.76576	4	11	274	13.7	15.05	-134.9958	135.832133597466	97.9740220115815	110.130864206013	94.7054033622247	81.8580442469273
276	433.6671	40.80144	4	11	275	13.75	94.7320000000002	-99.2864	137.229519597498	113.519354885572	125.824808011286	95.218441001334	80.699231860933
277	438.5568	39.7206	4	11	276	13.8	97.7940000000001	-21.6168	100.154642819192	154.032583620817	137.0658310983	94.9135615542619	78.0019546850191
278	446.229489466955	36.5847419801984	4	11	277	13.85	153.4537893391	-62.7171603960319	165.775473670475	159.300769157369	134.161008836058	90.9708828577056	76.3543621186602
279	456.826	31.96801	4	11	278	13.9	211.930210660901	-92.334639603968	231.171148419452	169.50815944618	135.317167132405	95.5516033415746	75.3508628109897
280	464.6157	29.71616	4	11	279	13.95	155.794	-45.037	162.173061280226	176.157640185019	132.177752246566	95.2991049789624	74.7223412171084
281	455.8243	33.08097	4	11	280	14	-175.828	67.2962	188.266471041553	154.802662786544	123.16621923015	96.6955921256085	75.2419370428745
282	449.25	31.95454	4	11	281	14.05	-131.486	-22.5286	133.402046513387	116.601750643993	117.670214872425	96.4962966098685	75.551740685515
283	452.1165	31.25751	4	11	282	14.1	57.3299999999995	-13.9406	59.0005866780996	105.054735335764	102.52496811363	93.3175885273917	75.4671760343106
284	454.0591	30.74791	4	11	283	14.15	38.8520000000005	-10.192	40.1665877067002	76.8242790141198	93.2429512532675	94.0148813902403	75.1007841849323
285	459.1779	31.78044	4	11	284	14.2	102.376	20.6506	104.437984739079	59.1827895598312	80.4673457519119	88.2244886469959	75.7899478058556
286	460.7928	30.06537	4	11	285	14.25	32.2979999999995	-34.3013999999999	47.1141894333328	50.247273440716	67.5663762399312	82.3385189200994	76.5221311939875
287	462.4645	28.54491	4	11	286	14.3	33.4339999999997	-30.4092	45.1945992419446	69.8841518625418	55.9267621214369	79.4531696380981	77.114267176751
288	463.0052	29.0145	4	11	287	14.35	10.8140000000003	9.3918	14.3230060825236	55.8799561680599	52.4741682187257	74.2233599068955	76.9333886270809
289	456.7042	31.8693	4	11	288	14.4	-126.02	57.0959999999999	138.350979815829	58.3084734657427	52.7125956480756	68.8438499478219	77.6475527940912
290	455.1412	32.58927	4	11	289	14.45	-31.2599999999998	14.3994	34.4170062666698	52.6707346830425	44.2712250474255	67.9374826135286	76.9439040000627
291	452.8732	30.68281	4	11	290	14.5	-45.3600000000006	-38.1292	59.2567759217463	54.7010629967354	41.5108186100491	63.7067826888819	79.697721660691
292	452.0838	30.9988	4	11	291	14.55	-15.788	6.31979999999999	17.005905328444	35.5410394336094	41.2361244037712	60.120067695109	82.5326990890465
293	452.8938	30.08151	4	11	292	14.6	16.2	-18.3458	24.4746476509877	32.6624939267911	45.9217517001611	59.1678289330868	82.9064962011351
294	450.9567	30.96133	4	11	293	14.65	-38.7419999999997	17.5964	42.550862000199	24.7131637543556	44.4447486423762	59.3222891222693	86.9342100556512
295	450.9156	29.96096	4	11	294	14.7	-0.822000000000571	-20.0074	20.0242787325786	29.8015141244999	55.4076194751452	56.8744922494866	86.0669133591159
296	450.616	29.0326	4	11	295	14.75	-5.99199999999996	-18.5672	19.5101250595684	37.1424404035868	59.8471891378326	57.825821386641	86.7483239518084
297	452.638	29.6776	4	11	296	14.8	40.4399999999998	12.9000000000001	42.4476571791658	53.348457851143	64.3133732687811	59.31497279924	85.5333350299448
298	452.1865	32.70306	4	11	297	14.85	-9.02999999999906	60.5092	61.1792790464221	78.1527450234993	65.8614896474478	62.8958943964562	82.4787164314805
299	446.1488	31.38898	4	11	298	14.9	-120.754000000001	-26.2816	123.58094923798	94.9812145213097	65.931982596463	59.7435022466078	78.0832339284341
300	438.9667	31.92783	4	11	299	14.95	-143.642	10.777	144.04571459436	98.8252324130622	69.4777594515476	58.588703021163	74.6548639264887
301	433.987861130475	33.3668404846432	4	11	300	15	-99.5767773905004	28.780209692864	103.65247254862	94.5805388913088	74.1408241632329	62.6998511957734	70.5158277532903
302	431.338608845362	34.9444144982232	4	11	301	15.05	-52.9850457022599	31.5514802716001	61.6677466379285	78.515507341783	77.3938211947088	68.5691015682244	68.607995376802
303	430.484457190958	36.750402349894	4	11	302	15.1	-17.0830330880801	36.119757033416	39.955811437655	60.8027738795959	79.8700370927513	72.4954038748786	69.4603520064844
304	430.890920213562	38.8746543488097	4	11	303	15.15	8.12926045208087	42.4850399783139	43.2557914903507	53.3004338051561	75.0422558508394	79.8535387210621	71.3196132108151
305	432.02351195947	41.4070208041241	4	11	304	15.2	22.6518349181595	50.6473291062881	55.4820472834249	55.9624099763554	61.7697865671809	83.9093380712359	72.5978611191423
306	433.347746474981	44.4373520249913	4	11	305	15.25	26.4846903102205	60.6066244173439	66.1407721764214	65.1595352941939	65.5525132537141	91.1581289835173	73.8185935962533
307	434.329137806392	48.0554983205653	4	11	306	15.3	19.6278266282195	72.36292591148	74.9776274939251	71.5690043598958	72.8248298676678	91.6135004217914	76.0695602662807
308	434.4332	52.35131	4	11	307	15.35	2.08124387216003	85.916233588694	85.9414380268473	62.7367992547658	79.1293181023094	90.7340729560656	80.201920203456
309	434.2116	56.10994	4	11	308	15.4	-4.43200000000047	75.1726000000001	75.3031368188604	77.8045927022721	93.7750948456612	87.3226179090464	78.8253758536998
310	434.7565	56.26323	4	11	309	15.45	10.8980000000008	3.06579999999997	11.3210217577751	89.6872497589801	98.3409166909242	81.3722452394487	79.7718593210716
311	427.8362	57.72977	4	11	310	15.5	-138.406	29.3308	141.479739413953	93.0991009104249	108.175433803802	77.3248728176986	79.3152576334526
312	421.299	56.175	4	11	311	15.55	-130.744000000001	-31.0954000000001	134.390912777465	115.981185331427	105.833179648874	77.095923058495	81.465836052703
313	426.4387	55.8489	4	11	312	15.6	102.794	-6.52199999999993	103.000693784071	133.945034127083	101.59810881938	79.752875079882	83.8043456400292
314	435.6436	53.55807	4	11	313	15.65	184.098	-45.8166	189.713558923868	138.546274905331	99.6029799672533	83.3169372993609	83.8717776765992
315	430.8833	51.85134	4	11	314	15.7	-95.2059999999994	-34.1346	101.140265736055	121.979109538768	100.974703911717	88.321229988798	84.1533684806335
316	422.6645	51.55069	4	11	315	15.75	-164.376000000001	-6.01299999999995	164.485943305196	110.097116728335	89.0972323816832	89.8113658058656	85.6061835947202
317	424.2353	49.50682	4	11	316	15.8	31.4160000000004	-40.8774000000001	51.5550859446479	83.2247746030801	81.3670162493222	92.8241477333215	87.0672337649224
318	426.3561	49.00424	4	11	317	15.85	42.4160000000006	-10.0515999999999	43.5907297319057	68.0043736963506	80.3764320574545	97.5079460104558	88.039525756782
319	429.1224	49.08881	4	11	318	15.9	55.326	1.69139999999999	55.3518482975953	39.6481898580351	72.8587797530606	97.9072494607918	86.8356965413663
320	429.3051	47.8503	4	11	319	15.95	3.65399999999909	-24.7702000000001	25.0382612024078	40.7549229598765	78.3015432866719	100.95501562098	84.002879065915
321	429.4044	46.7194	4	11	320	16	1.98600000000056	-22.6179999999999	22.7050241136185	50.6557473865743	71.4472978079295	95.9306640711319	82.5139801898049
322	431.7857	45.14548	4	11	321	16.05	47.6260000000002	-31.4784	57.0887514538549	62.4927849030411	79.8151158177689	94.3625705371816	83.042256286776
323	436.1595	43.55284	4	11	322	16.1	87.4759999999992	-31.8527999999999	93.0948518653951	88.5987128769931	93.4177832015318	95.1132874051798	84.5507340162085
324	441.8181	44.43436	4	11	323	16.15	113.172000000001	17.6303999999999	114.537035879929	103.246405757824	96.2115189543303	87.8900166321363	84.7588134412161
325	449.5725	43.82386	4	11	324	16.2	155.088	-12.2099999999999	155.567901072168	118.875308675661	100.935327330244	84.3973988900311	85.5087612707411
326	451.3811	39.38068	4	11	325	16.25	36.1720000000003	-88.8636000000001	95.943488517773	136.179819016489	102.764095760581	80.0542382059232	84.8229594520153
327	444.918977952891	37.390436482252	4	11	326	16.3	-129.24244094218	-39.80487035496	135.233266043042	129.930253005619	107.358124825041	82.5209671080534	84.7159249360735
328	435.945869034433	37.7637265841052	4	11	327	16.35	-179.46217836916	7.46580203706401	179.617403569534	113.271941783495	109.850142752905	85.3449785574985	86.5189863757496
329	431.7994	38.15041	4	11	328	16.4	-82.9293806886596	7.73366831789602	83.2892058255802	102.281785763337	102.921253511212	86.3487751736863	87.0648906529517
330	435.3546	37.50216	4	11	329	16.45	71.1040000000003	-12.9649999999999	72.2763449615435	95.8409409744206	90.4932544933903	86.6335128923812	87.8232646368226
331	437.1646	38.46388	4	11	330	16.5	36.2	19.2344	40.9927084169856	83.5204664893211	88.6611786039169	87.7030875619112	85.2548386431138
332	442.208727120936	39.5099394520167	4	11	331	16.55	100.882542418719	20.921189040334	103.029042098459	75.9122540168044	85.226818398338	88.988589515057	83.2976725228075
333	448.0941	39.93568	4	11	332	16.6	117.707457581281	8.51481095966591	118.015031144037	67.7145672032861	77.2721739134652	89.348592952535	82.2672996193705
334	450.340678299327	39.6685243110974	4	11	333	16.65	44.9315659865397	-5.34311377805196	45.2481434629972	75.0405714444966	76.4860313930423	86.2006895830713	78.8463609966145
335	449.02048649958	38.829222796652	4	11	334	16.7	-26.4038359949404	-16.7860302889081	31.2879108939515	74.6126958222553	72.3316984545185	82.6962925526843	77.2898583432352
336	445.343565286051	37.5868578040557	4	11	335	16.75	-73.53842427058	-24.847299851926	77.6227296230386	71.0238813376093	72.6420793632419	79.8345530981651	74.4114377961139
337	440.519955344036	36.1105116807004	4	11	336	16.8	-96.4721988402994	-29.526922467106	100.889663987253	77.0598087692801	70.6190542050731	76.6077021388255	74.5185374792897
338	435.759697358826	34.5692667739781	4	11	337	16.85	-95.2051597042009	-30.824898134446	100.070958720807	76.948829705751	68.8470431521648	75.5300267410435	74.0904758756935
339	432.272832015716	33.1322054312807	4	11	338	16.9	-69.7373068621994	-28.7412268539479	75.427780621351	70.2435872819872	69.4801256549306	76.2225318451117	73.4898572587304
340	431.2694	31.96841	4	11	339	16.95	-20.0686403143197	-23.2759086256141	30.7330155763061	66.6254125878909	74.8993306119782	74.6915136526649	73.744394607922
341	433.3929	31.37511	4	11	340	17	42.4699999999996	-11.866	44.0965175042198	66.6702049667203	71.0079275924132	74.5790132150958	78.571026977317
342	437.523	31.66037	4	11	341	17.05	82.6020000000005	5.70520000000002	82.7987905167708	61.9004425405811	67.9885858793131	72.2327745084334	80.5855393659209
343	442.5376	31.69864	4	11	342	17.1	100.291999999999	0.765400000000014	100.294920614954	72.8498315182054	73.7878795686218	69.4213118335611	81.8346791684021
344	445.0981	31.39072	4	11	343	17.15	51.2099999999998	-6.15839999999999	51.578968490655	71.7722679028393	75.9590322971811	69.8027053610927	81.8663961583137
345	449.3629	31.11047	4	11	344	17.2	85.2960000000007	-5.60500000000005	85.4799604644277	69.3517591707354	77.0513288508112	70.1823177964392	83.396811789826
346	450.8941	32.29425	4	11	345	17.25	30.6239999999991	23.6756	38.708699427389	80.9055541705233	76.5159470669497	68.7686373863046	83.0930805737942
347	447.7012	30.77758	4	11	346	17.3	-63.8580000000002	-30.3334	70.6962468562513	90.017622053781	73.8464948117937	66.5161078505259	85.2169282648519
348	440.1701	33.17404	4	11	347	17.35	-150.622	47.9292	158.063895613894	81.2528261834171	69.9955805149574	62.8359731938885	84.8220544350933
349	435.3209	33.44858	4	11	348	17.4	-96.9839999999999	5.49080000000004	97.1393079069436	81.2596262310601	70.1252850672548	60.6309393437745	87.1695341999784
350	433.351119362144	34.1253489006319	4	11	349	17.45	-39.3956127571198	13.535378012638	41.6559811126079	78.3412304528521	65.4653049809002	60.8552763234629	88.4565054973492
351	433.195852746958	36.0562513377469	4	11	350	17.5	-3.10533230372016	38.6180487423	38.742699665604	59.0856068593914	66.5293471801959	69.4389663927227	89.6478358152837
352	434.064513828796	38.7235814887932	4	11	351	17.55	17.3732216367603	53.346603020926	56.1042679652116	50.2329480807286	65.0436298217387	72.1824892167848	90.0278522251699
353	435.166516282013	41.6096335312187	4	11	352	17.6	22.0400490643397	57.7210408485099	61.7857776465899	49.6777837783834	51.8840668191552	74.3207653842692	89.1508598216892
354	435.711273780963	44.1967016424716	4	11	353	17.65	10.8951499789998	51.7413622250581	52.8760140136297	51.7990681293318	45.3028463903679	77.5321027335562	89.4451828814454
355	434.9082	45.96708	4	11	354	17.7	-16.0614756192592	35.407567150568	38.8801596008818	51.7460291906254	44.6592237961145	84.0973310269678	90.7502537075525
356	432.8426	47.31676	4	11	355	17.75	-41.3120000000004	26.9936	49.3491214203458	44.682526778919	62.3619857184957	86.3516080494233	90.2225905425212
357	431.8313	49.91912	4	11	356	17.8	-20.2260000000001	52.0471999999999	55.8390732716796	40.3727447000073	70.5184836217759	93.8261543908783	90.5541005400536
358	430.5543	49.57171	4	11	357	17.85	-25.5399999999997	-6.94819999999993	26.4682655880582	39.6406638138457	78.6459502535809	94.1140821291432	91.4729337958373
359	429.0079	49.32248	4	11	358	17.9	-30.9280000000001	-4.98460000000009	31.3271036190709	72.9249033076596	84.9389203998576	98.1165365548452	92.5243953786897
360	430.756	49.53514	4	11	359	17.95	34.9619999999993	4.25319999999999	35.219755170074	89.2909380529264	102.729357073035	102.221497342034	94.3692409436907
361	441.3896	47.71343	4	11	360	18	212.672	-36.4341999999999	215.770318889415	112.609373728243	106.173868918651	104.716658415472	96.0264438318608
362	446.7136	43.35028	4	11	361	18.05	106.48	-87.2630000000001	137.669246998014	129.505096099708	122.608678960018	107.822929941906	97.5801559183295
363	439.8051	41.496	4	11	362	18.1	-138.17	-37.0855999999999	143.06044396464	165.818050332225	136.344097439131	108.880407809817	100.206329833388
364	442.9513	36.63505	4	11	363	18.15	62.9240000000004	-97.2190000000001	115.805715476396	139.422834529642	150.930226719322	109.087660401798	106.064875472739
365	453.583035647695	34.5243571609728	4	11	364	18.2	212.6347129539	-42.213856780544	216.78452633266	155.926419867109	159.783770887953	111.318189618666	113.519532443777
366	457.6966	33.7292	4	11	365	18.25	82.2712870460998	-15.903143219456	83.7942398764991	160.078821150019	147.071331112447	111.676543698738	124.983653683868
367	446.997697336026	31.133152923064	4	11	366	18.3	-213.978053279479	-51.92094153872	220.187173685351	172.355357338937	145.127376262037	114.592093229581	138.615455523995
368	439.1601	28.7527	4	11	367	18.35	-156.75194672052	-47.60905846128	163.822450379191	153.74949144368	139.114865366054	120.109894397786	152.130285012521
369	447.988	28.00604	4	11	368	18.4	176.558	-14.9332	177.188396420985	154.719827695253	133.236400403738	124.417851413605	168.077357729399
370	453.8619	26.06036	4	11	369	18.45	117.478	-38.9136	123.755196856374	134.328332656964	119.907022164296	127.883205563918	185.161542514886
371	457.9867	27.68248	4	11	370	18.5	82.4959999999999	32.4424	88.6459211343646	118.150909582088	117.179218478825	122.613921270999	200.909121946542
372	463.8598	28.35505	4	11	371	18.55	117.462	13.4513999999999	118.229698493907	94.1174434685398	106.575507499145	122.977822619874	213.653790905968
373	467.9812	27.89708	4	11	372	18.6	82.4279999999999	-9.15939999999999	82.9353350048095	86.064552884912	103.875691356441	126.091894282508	222.528854431888
374	470.7677	28.50034	4	11	373	18.65	55.7299999999998	12.0652	57.0210658532439	79.6386092623967	97.9054761078873	134.597648211922	226.745019440202
375	466.6203	28.97556	4	11	374	18.7	-82.9480000000001	9.5044	83.4907439382355	78.8226823413252	95.9826402398844	142.941733860586	226.400628595039
376	464.0248	27.85816	4	11	375	18.75	-51.9099999999992	-22.348	56.5162030217876	89.6004731307945	98.1565114295504	163.615699318313	225.971749398459
377	464.0623	33.56554	4	11	376	18.8	0.749999999999318	114.1476	114.15006388855	101.693508747235	100.828268977711	183.404756657112	225.295437531494
378	464.567635848916	40.3880652508113	4	11	377	18.85	10.1067169783198	136.450505016226	136.824288952156	105.900727594857	113.068923198962	210.146487895899	225.980433571154
379	464.495971873449	46.2619402971302	4	11	378	18.9	-1.43327950934008	117.477500926378	117.486243935446	116.674413596704	135.958896020106	238.038178903952	226.218519742507
380	463.110373204998	51.3012622830571	4	11	379	18.95	-27.7119733690199	100.786439718538	104.526838176345	122.833855614098	165.976445556876	268.101587687739	227.762299283689
381	459.673904974963	55.6201283526922	4	11	380	19	-68.7293646006992	86.377321392702	110.384633031025	136.537373267129	210.0521801578	297.101585477612	226.491691192328
382	453.449632314743	59.3326356501358	4	11	381	19.05	-124.485453204401	74.250145948872	144.947273975518	170.224283292978	260.23400581508	319.48465187003	228.642707067115
383	443.700620355737	62.5528813194881	4	11	382	19.1	-194.98023918012	64.404913387046	205.341877217312	226.052163518894	316.417284435357	336.177301053959	231.580983679245
384	429.689934229345	65.3949625048493	4	11	383	19.15	-280.21372252784	56.841623707224	285.92079406469	303.429946718896	378.170881700017	344.402378478605	235.444906080301
385	410.680639066966	67.9729763503199	4	11	384	19.2	-380.18590324758	51.5602769094119	383.666239305927	397.634156016062	440.220535135594	341.483067571412	236.357458441573
386	385.9358	70.40102	4	11	385	19.25	-494.896781339321	48.5608729936021	497.273549031034	496.297195603585	496.046659525674	340.26695509818	240.010021328319
387	355.227865318699	72.7600827670504	4	11	386	19.3	-614.158693626019	47.1812553410081	615.968320461347	586.117480107056	538.141034762349	335.998781833407	240.566548958276
388	320.36681594873	74.998722640874	4	11	387	19.35	-697.22098739938	44.772797476472	698.657075154926	654.388906752293	559.285678908956	331.850972744523	242.448170440249
389	283.672015974613	77.0323897799341	4	11	388	19.4	-733.89599948234	40.673342781202	735.022216582043	688.663372332451	552.845860937104	328.019188071408	245.303233735821
390	247.462829480868	78.776534342694	4	11	389	19.45	-724.183729874899	34.882891255198	725.023372532116	678.647913508637	516.989689585948	327.64139300346	250.652085189729
391	214.058620552014	80.1466064876172	4	11	390	19.5	-668.08417857708	27.401442898464	668.645876931826	622.274162214327	470.48173003856	330.369461113658	257.325434385742
392	185.778753272571	81.0580563731671	4	11	391	19.55	-565.59734558886	18.228997710998	565.891026342273	519.574241767152	411.763557851734	334.307591514356	262.995030601497
393	164.94259172706	81.4263341578069	4	11	392	19.6	-416.72323091022	7.36555569279602	416.788318683377	379.590472419602	347.284661053689	337.070073075982	268.573006620201
394	153.8695	81.16689	4	11	393	19.65	-221.4618345412	-5.18888315613822	221.52261434617	252.300087744668	277.8674944428	336.292163948679	273.118476042735
395	152.7423	80.61461	4	11	394	19.7	-22.5439999999998	-11.0455999999999	25.104525794366	144.879202194832	215.062250871326	329.773183022561	275.235894945081
396	154.3436	80.77882	4	11	395	19.75	32.0260000000002	3.28419999999994	32.1939535571512	72.2951598930502	164.692262701642	316.404343338325	277.650350481812
397	155.2682	79.67574	4	11	396	19.8	18.492	-22.0615999999998	28.7865985930952	36.1607471184476	130.474148266363	297.728341259439	277.688259707245
398	157.3683	77.98932	4	11	397	19.85	42.002	-33.7284	53.8681071744682	50.5340293230501	114.854467243008	274.749852984599	277.425223735352
399	159.3465	78.49789	4	11	398	19.9	39.5639999999997	10.1713999999998	40.8505504731573	77.0844376586165	119.738466960254	252.568288567689	276.634072794958
400	162.4957	74.8113	4	11	399	19.95	62.9840000000002	-73.7317999999999	96.9709368173785	116.069094337895	142.556676459174	233.202582691718	275.889150193258
401	169.717102752972	70.8276715485106	4	11	400	20	144.42805505944	-79.6725690297882	164.945995234983	157.413774592966	162.32695663809	217.549283293873	276.874269679894
402	180.453663467297	67.6905482998973	4	11	401	20.05	214.7312142865	-62.7424649722659	223.709881989488	203.31618680206	183.693124667144	206.505409332964	280.045089594488
403	193.177472805137	64.8843922770287	4	11	402	20.1	254.4761867568	-56.1231204573721	260.591508449824	234.579323595298	202.21504491551	200.968712186442	282.298728453237
404	206.360621428652	61.8936655027734	4	11	403	20.15	263.6629724703	-59.8145354851059	270.362611518629	247.569475617563	227.269082692579	201.834573606865	279.330377664017
405	218.4752	58.20283	4	11	404	20.2	242.29157142696	-73.8167100554681	253.286620783568	251.317154996394	251.34291451211	208.988722318751	270.881704436805
406	229.1104	53.8412	4	11	405	20.25	212.704	-87.2326	229.896755346308	247.016315238054	270.406303886103	215.033745865445	261.093922920373
407	240.8085	50.66199	4	11	406	20.3	233.962	-63.5842	242.448278883642	251.221978583097	282.536670399565	219.377737581082	248.842170388163
408	252.6662	49.14482	4	11	407	20.35	237.154	-30.3434	239.087309658125	268.106505428923	287.082957129876	222.999474726182	234.981466163074
409	267.176127986612	47.8281300287628	4	11	408	20.4	290.19855973224	-26.3337994247441	291.390928243844	293.243132154643	283.930680253477	225.248957518507	220.562942511092
410	283.997108433489	46.3538610204555	4	11	409	20.45	336.41960893754	-29.4853801661461	337.709255012695	313.756185802735	275.420768178328	224.136907383056	206.611861120274
411	301.704868599448	44.7639322442519	4	11	410	20.5	354.155203319179	-31.798575524072	355.57988897491	327.149599021699	267.7405350928	223.379078246131	194.140992357964
412	318.875135743309	43.1002629693257	4	11	411	20.55	343.40534287722	-33.273385498524	345.013547124101	316.639381923856	255.062350495019	225.78258767462	184.156466660239
413	334.083637123887	41.4047724648505	4	11	412	20.6	304.17002761156	-33.9098100895039	306.054375752943	282.735030927733	243.783904536854	227.527383830491	177.660283899532
414	345.9061	39.71938	4	11	413	20.65	236.44925752226	-33.70784929701	238.839842754633	242.237938030957	223.228832344435	222.368591379355	175.648544053872
415	354.1112	37.87712	4	11	414	20.7	164.102	-36.8452000000001	168.187500032078	196.368515187304	196.930900254001	211.99022585105	177.993097014784
416	361.5518	36.07928	4	11	415	20.75	148.812	-35.9568	153.094424491031	160.41821005201	176.351852606158	205.783502502421	179.455314892676
417	367.2854	36.83601	4	11	416	20.8	114.671999999999	15.1346000000001	115.666432905834	129.818282765013	169.028504949675	199.955999516887	180.173772709995
418	373.5648	36.16507	4	11	417	20.85	125.588	-13.4188	126.302850076473	111.12676958027	167.971810531106	195.213079341549	179.535572837648
419	377.5173	34.49202	4	11	418	20.9	79.0499999999997	-33.4610000000001	85.8402063196493	110.465767181359	160.806502505234	188.557596454494	179.734939888044
420	381.252	34.60788	4	11	419	20.95	74.6940000000006	2.3172000000001	74.7299341083618	141.688494712046	148.559683523772	180.02113954883	179.810210597301
421	388.7388	34.40789	4	11	420	21	149.736	-3.99979999999999	149.789412496478	175.525411010202	143.826469912042	170.732701422056	179.706209528846
422	401.854961769191	37.9613836791013	4	11	421	21.05	262.323235383819	71.069873582026	271.780070559266	191.794722245455	144.849648538755	161.807523987513	179.089514135151
423	415.559443463986	43.481278335031	4	11	422	21.1	274.0896338959	110.397893118594	295.487431567254	185.992597467274	146.642254146244	154.351855612622	175.748795502789
424	423.1091	47.07032	4	11	423	21.15	150.993130720281	71.78083329938	167.186762495914	177.187172642724	153.886360564554	149.462514500878	170.520211008733
425	420.8503	46.71895	4	11	424	21.2	-45.1760000000002	-7.02740000000006	45.7193102174564	148.010802365464	163.111378843659	146.997471710817	166.946181710403
426	415.562253446538	46.6921590772978	4	11	425	21.25	-105.76093106924	-0.535818454043948	105.762288373731	117.759097282286	165.113550237954	143.876883919907	163.757250353103
427	409.41283015404	48.0377062325449	4	11	426	21.3	-122.98846584996	26.9109431049419	125.898219172966	115.977998883653	154.586543025352	140.969807838908	159.254957006072
428	402.644686468112	50.5271187075437	4	11	427	21.35	-135.36287371856	49.788249499976	144.228906151363	140.230160220044	140.731900694137	136.071670949114	155.023683776228
429	395.500478734362	53.9319237440965	4	11	428	21.4	-142.884154675	68.096100731056	158.281270502746	153.039927833183	138.118526496521	134.220922257581	152.10801070681
430	388.222863298395	58.0236485840056	4	11	429	21.45	-145.55230871934	81.834496798182	166.980116899413	161.162283685239	145.435259897862	135.483513811545	150.61737668955
431	381.054496505819	62.5738204690734	4	11	430	21.5	-143.36733585152	91.0034377013559	169.811126439428	163.704704105989	143.927297927773	136.033340811562	149.306161262369
432	374.238034702241	67.3539666411023	4	11	431	21.55	-136.329236071559	95.6029234405781	166.509998433247	160.25905410939	137.089967139062	132.396440595683	147.369172705958
433	368.016134233266	72.1356143418947	4	11	432	21.6	-124.438009379501	95.6329540158478	156.941008255108	150.64035957568	125.501087751983	123.970207175087	145.053156939448
434	362.631451444501	76.6902908132528	4	11	433	21.65	-107.693655775299	91.0935294271621	141.053020519753	134.814668022363	114.555483950608	118.67183063811	143.427990317898
435	358.326642681553	80.7895232969791	4	11	434	21.7	-86.0961752589606	81.9846496745259	118.886644230866	113.017650592884	107.855648779432	121.902137569756	144.184606720086
436	355.34436429003	84.2048390348759	4	11	435	21.75	-59.6455678304596	68.3063147579361	90.6826686728407	87.297471397978	106.953131385169	121.730998203784	145.124815553565
437	353.927272615536	86.7077652687455	4	11	436	21.8	-28.3418334898795	50.058524677392	57.5249112858518	68.8519137918258	110.206338166013	118.553914495257	142.975284054033
438	354.31802400368	88.0698292403904	4	11	437	21.85	7.81502776287994	27.241279432898	28.3401122805789	65.0709379831829	107.208513656037	114.834288210906	148.403425183827
439	356.759274800067	88.0625581916129	4	11	438	21.9	48.8250159277391	-0.145420975550223	48.8252324889918	79.0915947479755	99.2251347796984	115.658424959126	158.46335398541
440	361.493681350305	86.4574793642153	4	11	439	21.95	94.6881310047604	-32.1015765479518	99.9817651876515	107.395025739142	98.3690152416508	121.21361383027	166.733570585263
441	368.7639	83.02612	4	11	440	22	145.4043729939	-68.6271872843059	160.785952496803	127.119555914096	99.5346984797953	127.879621102683	168.449102696531
442	377.4919	78.24424	4	11	441	22.05	174.56	-95.6376	199.042066241687	129.598355767571	100.017861851453	132.930821424402	165.237773250496
443	382.9666	75.03075	4	11	442	22.1	109.494000000001	-64.2698000000001	126.962763155345	131.667092500119	104.167488669829	135.754458266275	161.002426668988
444	385.5509	73.39036	4	11	443	22.15	51.6859999999997	-32.8077999999999	61.2192317563686	119.977802211615	116.761365967645	137.393466134918	158.646601576239
445	387.2285	68.13537	4	11	444	22.2	33.5519999999997	-105.0998	110.32544885039	92.6406979637635	134.571578881108	141.371741729355	159.485166347358
446	390.6992	64.37536	4	11	445	22.25	69.4140000000004	-75.2001999999999	102.339501054285	81.2154214255624	148.806110820196	146.372747187223	157.627843729046
447	392.3418	61.72532	4	11	446	22.3	32.8519999999992	-53.0007999999999	62.3565450024289	103.924376167719	155.655304682791	144.980760269158	155.339765021085
448	391.4651	58.34535	4	11	447	22.35	-17.5339999999994	-67.5994	69.8363804643395	137.476065262098	164.300402876514	160.73517941854	152.053137779091
449	383.13151827928	55.7171263182359	4	11	448	22.4	-166.6716344144	-52.5644736352821	174.764005467149	177.634419428778	175.561797490137	182.705785713239	148.498594438658
450	369.487861543142	53.0380851520611	4	11	449	22.45	-272.87313472276	-53.580823323496	278.083894322287	218.669911401818	184.374468217059	197.983627358981	145.208446717309
451	354.973999035432	48.6712539098558	4	11	450	22.5	-290.277250154201	-87.336624844106	303.131271887683	247.385384327465	193.210795894652	200.8648645815	142.317807408049
452	344.0298	40.97966	4	11	451	22.55	-218.883980708639	-153.831878197116	267.534004867628	247.199218812556	189.943658686863	198.079105905309	139.944967836269
453	337.9357	32.22035	4	11	452	22.6	-121.882000000001	-175.1862	213.413745092579	231.272871172019	217.30287016725	198.034646162888	138.208017638423
454	329.675104027426	34.9235866745248	4	11	453	22.65	-165.21191945148	54.0647334904959	173.833177892601	208.787172360526	248.650205458833	198.621372514368	137.225272247711
455	326.4348	44.30221	4	11	454	22.7	-64.8060805485204	187.572466509504	198.452156119606	161.217405971908	261.395675836853	197.06819512496	137.113620177922
456	333.3156	50.90323	4	11	455	22.75	137.616	132.0204	190.702777830214	187.220356007036	252.923618342804	193.524689254308	137.983742881491
457	332.9132	49.47456	4	11	456	22.8	-8.048	-28.5734000000001	29.6851729245427	250.10119210511	240.502907127828	192.125615546913	139.919135779214
458	317.288852496924	42.3515273938275	4	11	457	22.85	-312.48695006152	-142.46065212345	343.428495268214	291.518480501686	231.768889449263	189.271987347275	142.780084217656
459	294.048698456021	34.8792763637121	4	11	458	22.9	-464.80308081806	-149.445020602308	488.237358382974	297.060064325083	221.680947538599	181.33876391819	145.284436925855
460	273.8847	32.74221	4	11	459	22.95	-403.27996912042	-42.741327274242	405.538598102487	319.788408283748	209.761922032862	169.203279604347	146.625012960508
461	264.5721	38.44603	4	11	460	23	-186.252000000001	114.0764	218.410696947197	276.31742289149	193.838582613965	156.755993713415	146.520250007637
462	261.8752	45.08555	4	11	461	23.05	-53.9379999999994	132.7904	143.32689271787	193.260702972087	194.307572406963	146.959114248136	145.493520704699
463	260.4994	51.23726	4	11	462	23.1	-27.5160000000005	123.0342	126.073568306922	128.005363564037	161.2411045273	140.661577010572	146.262942735625
464	263.6362	49.37551	4	11	463	23.15	62.7359999999999	-37.235	72.9537587859596	90.6171009028475	114.027322377547	137.057078360505	148.629940736518
465	264.8934	53.13391	4	11	464	23.2	25.1440000000002	75.168	79.2619010622381	68.8267365301773	77.0108833718418	132.855498626489	149.683211125092
466	266.4327	52.80778	4	11	465	23.25	30.7860000000005	-6.52259999999998	31.4693836412477	46.1647861631102	60.5883690840257	129.594738575758	150.810169236557
467	267.476013797092	51.4419066305288	4	11	466	23.3	20.8662759418394	-27.3174673894241	34.3750708545194	34.7939417830078	53.4153213684439	134.857511289271	152.771097970763
468	267.564560398164	50.8098884134342	4	11	467	23.35	1.77093202144079	-12.6403643418919	12.7638164715863	26.0164031796463	49.5542645718803	124.824989016772	154.340150975591
469	266.761143785146	50.8599829814165	4	11	468	23.4	-16.0683322603609	1.00189135964598	16.0995368854476	30.5596372652039	52.4332091824106	107.863088138472	153.042421023048
470	265.128567939968	51.5404479671761	4	11	469	23.45	-32.6515169035599	13.609299715192	35.3742080454303	38.0039062067105	55.9490752201158	95.2663985620347	148.88030289892
471	262.729636844559	52.7995410034133	4	11	470	23.5	-47.9786219081791	25.1818607247441	54.1855540690359	52.9437429806504	65.3508945375506	92.1756354337741	143.774387535242
472	259.627154480849	54.5855197228284	4	11	471	23.55	-62.0496472742002	35.719574388302	71.5964155620524	70.0724765818134	75.4074501715786	92.9079355040879	139.207521219151
473	255.883924830766	56.8466417581217	4	11	472	23.6	-74.8645930016602	45.2224407058659	87.463000341286	85.8817472605853	88.4088735062447	94.4912393083626	135.615666500434
474	251.56275187624	59.5311647419936	4	11	473	23.65	-86.4234590905204	53.690459677438	101.743204891263	100.142151809897	101.698853899396	98.6385089586679	132.623049709227
475	246.726439599201	62.5873463071444	4	11	474	23.7	-96.7262455407797	61.123631303016	114.42056143929	112.810994136447	113.521913752228	102.298227125224	128.654885933008
476	241.437791981579	65.9634440862744	4	11	475	23.75	-105.77295235244	67.5219555825998	125.487576815596	123.874004031839	123.762901783522	108.095649218806	124.678805886404
477	235.759613005302	69.6077157120839	4	11	476	23.8	-113.56357952554	72.8854325161902	134.9406271948	133.325231216978	132.400549639732	113.416580394612	124.876237536693
478	229.754706652299	73.4684188172733	4	11	477	23.85	-120.09812706006	77.214062103788	142.778049818247	141.16208024387	139.428214044845	119.408314603908	117.667632140371
479	223.485876904502	77.4938110345429	4	11	478	23.9	-125.37659495594	80.507844345392	148.999340816957	147.383651757148	144.843808734925	124.746078127907	107.415789438611
480	217.015927743838	81.6321499965929	4	11	479	23.95	-129.39898321328	82.766779241	153.60480657375	151.990105143017	148.647379030333	128.557326193492	99.8869077710606
481	210.407663152237	85.8316933361238	4	11	480	24	-132.16529183202	83.9908667906181	156.595434381984	154.982424057851	150.840403900061	130.792781357068	97.704660011766
482	203.72388711163	90.0406986858359	4	11	481	24.05	-133.67552081214	84.180106994242	157.972894124147	156.362386252872	151.425710617646	131.455928190166	97.8938723461959
483	197.027403603944	94.2074236784294	4	11	482	24.1	-133.92967015372	83.3344998518697	157.739644392415	156.132677816795	150.40775570157	130.569755990296	98.7889702212353
484	190.38101661111	98.2801259466048	4	11	483	24.15	-132.92773985668	81.4540453635081	155.899151792066	154.297156042974	147.793302356418	128.189021057949	101.069826802397
485	183.847530115057	102.207063123062	4	11	484	24.2	-130.66972992106	78.538743529144	152.456264393364	150.861316092275	143.592738634757	124.454273239527	103.041191979715
486	177.489748097715	105.936492840502	4	11	485	24.25	-127.15564034684	74.5885943488	147.417825512876	145.83308734529	137.822660930614	119.76287319705	105.861382493384
487	171.370474541012	109.416672731625	4	11	486	24.3	-122.38547113406	69.60359782246	140.793694370652	139.224218459963	130.5113067406	114.894963784115	108.104006437165
488	165.552513426879	112.595860429131	4	11	487	24.35	-116.35922228266	63.5837539501199	132.598500657492	131.052799452719	121.711297935748	110.510275263969	110.005401551048
489	160.098668737244	115.42231356572	4	11	488	24.4	-109.0768937927	56.5290627317802	122.854807365432	121.348165818254	111.534233380973	106.968490738751	111.14034142737
490	155.071744454038	117.844289774093	4	11	489	24.45	-100.53848566412	48.4395241674599	111.599169357144	110.161297388926	100.261167448721	104.507416980087	114.482149154518
491	150.534544559189	119.81004668695	4	11	490	24.5	-90.7439978969802	39.3151382571401	98.8946573405519	97.589508526206	88.6853424940395	103.233684589758	119.451708438504
492	146.549873034627	121.267841936991	4	11	491	24.55	-79.6934304912395	29.15590500082	84.8593522240116	83.8442483019835	78.3642169505832	102.879809188304	125.192617344341
493	143.180533862282	122.165933156917	4	11	492	24.6	-67.3867834469002	17.96182439852	69.7395563438906	69.4695354447238	70.6127948263681	103.086701134108	131.324263479623
494	140.489331024083	122.452577979429	4	11	493	24.65	-53.8240567639804	5.73289645023976	54.1285062443197	56.0225191698246	66.143679121085	103.501144646127	137.451523610774
495	138.539068501959	122.076034037225	4	11	494	24.7	-39.0052504424796	-7.53087884407989	39.7256050708452	46.5671365122402	65.4220953254159	103.784156834206	143.173132054604
496	137.39255027784	120.984558963007	4	11	495	24.75	-22.9303644823801	-21.8295014843599	31.659575966056	43.6360811265302	68.6447082489019	103.627115767963	148.084963696406
497	137.112580333655	119.126410389476	4	11	496	24.8	-5.59939888370025	-37.1629714706199	37.5824389360895	48.4431099401866	75.2483116360072	102.791432479718	151.781764062054
498	137.761962651334	116.44984594933	4	11	497	24.85	12.98764635358	-53.5312888029202	55.0842794153405	61.3746552061079	84.4621043324679	100.602488498188	153.858830008756
499	139.403501212806	112.903123275272	4	11	498	24.9	32.8307712294401	-70.9344534811601	78.1636503126018	81.2668973279791	95.4680559112802	97.5346047268325	153.579873668289
500	142.1	108.4345	4	11	499	24.95	53.92997574388	-89.3724655054399	104.383331400452	103.929486759774	107.30714621969	100.406972115543	150.355780711563
501	145.864209897725	103.066783956257	4	11	500	25	75.2841979545002	-107.35432087486	131.120786575412	125.288127538406	118.568889041886	108.11063551994	148.812763707836
502	150.508669402302	97.1209837769463	4	11	501	25.05	92.8891900915397	-118.916003586214	150.895386095065	142.493001882374	127.218648008853	118.929306498516	NA
503	155.795863912933	90.9926582950152	4	11	502	25.1	105.74389021262	-122.566509638622	161.877483308498	153.239637233273	130.592182170007	132.07877096895	NA
504	161.488278828817	85.0773663434091	4	11	503	25.15	113.84829831768	-118.305839032122	164.188022032443	155.870880755792	128.92553033258	146.714026163598	NA
505	167.348399549156	79.7706667550739	4	11	504	25.2	117.20241440678	-106.133991766704	158.116508154947	150.507809257931	135.39184890567	161.891990869682	NA
506	173.13871147315	75.4681183629556	4	11	505	25.25	115.80623847988	-86.0509678423662	144.277004188009	135.896236801609	147.576562790978	176.407054195763	NA
507	178.6217	72.56528	4	11	506	25.3	109.659770537	-58.0567672591118	124.08002860576	115.358058782786	162.610301361025	188.668564339993	NA
508	183.0008	71.8265	4	11	507	25.35	87.5819999999999	-14.7756000000001	88.8196210268879	117.544060578067	179.695437605432	197.207384753543	NA
509	185.82	73.05404	4	11	508	25.4	56.3839999999999	24.5508000000001	61.497131938327	139.282244826164	197.959996415916	200.191256597826	NA
510	193.6868	69.96288	4	11	509	25.45	157.336	-61.8232	169.046517131351	174.712793464119	216.476835519673	196.204144443039	NA
511	205.604381269698	65.7257601150862	4	11	510	25.5	238.35162539396	-84.7423976982759	252.967925428492	223.494638409255	234.24521934964	194.391842825915	NA
512	220.118543368822	61.7018247814348	4	11	511	25.55	290.28324198248	-80.478706673028	301.232771795538	280.561934049045	250.118480671133	NA	NA
513	236.331855701274	57.9735925998307	4	11	512	25.6	324.26624664904	-74.564643632082	332.728845752567	315.40961046128	263.822587337079	NA	NA
514	253.346887670955	54.6235821710591	4	11	513	25.65	340.30063939362	-67.0002085754321	346.833610137279	329.208193873117	271.456982863072	NA	NA
515	270.266208681766	51.7343120959051	4	11	514	25.7	338.38642021622	-57.7854015030799	343.284899192522	325.524167878148	257.016439980407	NA	NA
516	286.19238813761	49.3883009751538	4	11	515	25.75	318.52358911688	-46.9202224150261	321.960842487677	304.150536264902	241.207122860852	NA	NA
517	300.227995442387	47.6680674095904	4	11	516	25.8	280.71214609554	-34.4046713112679	282.812641820694	262.3520316771	NA	NA	NA
518	311.4756	46.65613	4	11	517	25.85	224.95209115226	-20.238748191808	225.860687686339	198.623269499535	NA	NA	NA
519	318.3549	46.23703	4	11	518	25.9	137.586	-8.38200000000001	137.841087198266	153.206051848587	NA	NA	NA
520	319.5266	45.85614	4	11	519	25.95	23.4339999999997	-7.61779999999987	24.6410883046992	NA	NA	NA	NA
521	324.264	46.10127	4	11	520	26	94.7480000000007	4.90259999999992	94.8747542329367	NA	NA	NA	NA
522	NA	NA	4	11	521	26.05	NA	NA	NA	NA	NA	NA	NA
523	NA	NA	4	11	522	26.1	NA	NA	NA	NA	NA	NA	NA
524	NA	NA	4	11	523	26.15	NA	NA	NA	NA	NA	NA	NA
525	NA	NA	4	11	524	26.2	NA	NA	NA	NA	NA	NA	NA
526	NA	NA	4	11	525	26.25	NA	NA	NA	NA	NA	NA	NA
527	NA	NA	4	11	526	26.3	NA	NA	NA	NA	NA	NA	NA
528	NA	NA	4	11	527	26.35	NA	NA	NA	NA	NA	NA	NA
529	NA	NA	4	11	528	26.4	NA	NA	NA	NA	NA	NA	NA
530	NA	NA	4	11	529	26.45	NA	NA	NA	NA	NA	NA	NA
531	NA	NA	4	11	530	26.5	NA	NA	NA	NA	NA	NA	NA
532	NA	NA	4	11	531	26.55	NA	NA	NA	NA	NA	NA	NA
533	NA	NA	4	11	532	26.6	NA	NA	NA	NA	NA	NA	NA
534	NA	NA	4	11	533	26.65	NA	NA	NA	NA	NA	NA	NA
535	NA	NA	4	11	534	26.7	NA	NA	NA	NA	NA	NA	NA
536	NA	NA	4	11	535	26.75	NA	NA	NA	NA	NA	NA	NA
537	NA	NA	4	11	536	26.8	NA	NA	NA	NA	NA	NA	NA
538	NA	NA	4	11	537	26.85	NA	NA	NA	NA	NA	NA	NA
539	NA	NA	4	11	538	26.9	NA	NA	NA	NA	NA	NA	NA
540	NA	NA	4	11	539	26.95	NA	NA	NA	NA	NA	NA	NA
541	NA	NA	4	11	540	27	NA	NA	NA	NA	NA	NA	NA
542	NA	NA	4	11	541	27.05	NA	NA	NA	NA	NA	NA	NA
543	NA	NA	4	11	542	27.1	NA	NA	NA	NA	NA	NA	NA
544	NA	NA	4	11	543	27.15	NA	NA	NA	NA	NA	NA	NA
545	NA	NA	4	11	544	27.2	NA	NA	NA	NA	NA	NA	NA
546	NA	NA	4	11	545	27.25	NA	NA	NA	NA	NA	NA	NA
547	NA	NA	4	11	546	27.3	NA	NA	NA	NA	NA	NA	NA
548	NA	NA	4	11	547	27.35	NA	NA	NA	NA	NA	NA	NA
549	NA	NA	4	11	548	27.4	NA	NA	NA	NA	NA	NA	NA
550	NA	NA	4	11	549	27.45	NA	NA	NA	NA	NA	NA	NA
551	NA	NA	4	11	550	27.5	NA	NA	NA	NA	NA	NA	NA
552	NA	NA	4	11	551	27.55	NA	NA	NA	NA	NA	NA	NA
553	NA	NA	4	11	552	27.6	NA	NA	NA	NA	NA	NA	NA
554	NA	NA	4	11	553	27.65	NA	NA	NA	NA	NA	NA	NA
555	NA	NA	4	11	554	27.7	NA	NA	NA	NA	NA	NA	NA
556	NA	NA	4	11	555	27.75	NA	NA	NA	NA	NA	NA	NA
557	NA	NA	4	11	556	27.8	NA	NA	NA	NA	NA	NA	NA
558	NA	NA	4	11	557	27.85	NA	NA	NA	NA	NA	NA	NA
559	NA	NA	4	11	558	27.9	NA	NA	NA	NA	NA	NA	NA
560	NA	NA	4	11	559	27.95	NA	NA	NA	NA	NA	NA	NA
561	NA	NA	4	11	560	28	NA	NA	NA	NA	NA	NA	NA
562	NA	NA	4	11	561	28.05	NA	NA	NA	NA	NA	NA	NA
563	NA	NA	4	11	562	28.1	NA	NA	NA	NA	NA	NA	NA
564	NA	NA	4	11	563	28.15	NA	NA	NA	NA	NA	NA	NA
565	NA	NA	4	11	564	28.2	NA	NA	NA	NA	NA	NA	NA
566	NA	NA	4	11	565	28.25	NA	NA	NA	NA	NA	NA	NA
567	NA	NA	4	11	566	28.3	NA	NA	NA	NA	NA	NA	NA
568	NA	NA	4	11	567	28.35	NA	NA	NA	NA	NA	NA	NA
569	NA	NA	4	11	568	28.4	NA	NA	NA	NA	NA	NA	NA
570	NA	NA	4	11	569	28.45	NA	NA	NA	NA	NA	NA	NA
571	NA	NA	4	11	570	28.5	NA	NA	NA	NA	NA	NA	NA
572	NA	NA	4	11	571	28.55	NA	NA	NA	NA	NA	NA	NA
573	NA	NA	4	11	572	28.6	NA	NA	NA	NA	NA	NA	NA
574	NA	NA	4	11	573	28.65	NA	NA	NA	NA	NA	NA	NA
575	NA	NA	4	11	574	28.7	NA	NA	NA	NA	NA	NA	NA
576	NA	NA	4	11	575	28.75	NA	NA	NA	NA	NA	NA	NA
577	NA	NA	4	11	576	28.8	NA	NA	NA	NA	NA	NA	NA
578	NA	NA	4	11	577	28.85	NA	NA	NA	NA	NA	NA	NA
579	NA	NA	4	11	578	28.9	NA	NA	NA	NA	NA	NA	NA
580	NA	NA	4	11	579	28.95	NA	NA	NA	NA	NA	NA	NA
581	NA	NA	4	11	580	29	NA	NA	NA	NA	NA	NA	NA
582	NA	NA	4	11	581	29.05	NA	NA	NA	NA	NA	NA	NA
583	NA	NA	4	11	582	29.1	NA	NA	NA	NA	NA	NA	NA
584	NA	NA	4	11	583	29.15	NA	NA	NA	NA	NA	NA	NA
585	NA	NA	4	11	584	29.2	NA	NA	NA	NA	NA	NA	NA
586	NA	NA	4	11	585	29.25	NA	NA	NA	NA	NA	NA	NA
587	NA	NA	4	11	586	29.3	NA	NA	NA	NA	NA	NA	NA
588	NA	NA	4	11	587	29.35	NA	NA	NA	NA	NA	NA	NA
589	NA	NA	4	11	588	29.4	NA	NA	NA	NA	NA	NA	NA
590	NA	NA	4	11	589	29.45	NA	NA	NA	NA	NA	NA	NA
591	NA	NA	4	11	590	29.5	NA	NA	NA	NA	NA	NA	NA
592	NA	NA	4	11	591	29.55	NA	NA	NA	NA	NA	NA	NA
593	NA	NA	4	11	592	29.6	NA	NA	NA	NA	NA	NA	NA
594	NA	NA	4	11	593	29.65	NA	NA	NA	NA	NA	NA	NA
595	NA	NA	4	11	594	29.7	NA	NA	NA	NA	NA	NA	NA
596	NA	NA	4	11	595	29.75	NA	NA	NA	NA	NA	NA	NA
597	NA	NA	4	11	596	29.8	NA	NA	NA	NA	NA	NA	NA
598	NA	NA	4	11	597	29.85	NA	NA	NA	NA	NA	NA	NA
599	NA	NA	4	11	598	29.9	NA	NA	NA	NA	NA	NA	NA
600	NA	NA	4	11	599	29.95	NA	NA	NA	NA	NA	NA	NA
601	NA	NA	4	11	600	30	NA	NA	NA	NA	NA	NA	NA
