# Supplementary material for: An automated feeding system for the African killifish reveals the impact of diet on lifespan and allows scalable assessment of associative learning
Source: eLife. 2022 Nov 10;11:e69008. doi: 10.7554/eLife.69008 (PMC9788828; doi:10.7554/eLife.69008)
Supplement: Figure 6—source data 3. [file elife-69008-fig6-data3.zip › Filtered and Interpolated Trajectories with Kinematics/t4_REC001 DLC_likelihood-euclidean-filtered_splines-interpolated_kinematics_02_resnet50_TrainAllTheThingsJun28shuffle1_1030000.csv]

	x2	y2	fishnum	recording_num	bodyparts_coords	seconds	velocity_x	velocity_y	velocity_xy	velocity_xy_5frame	velocity_xy_10frame	velocity_xy_20frame	velocity_xy_40frame
1	32.73548	147.785	4	1	0	0	0	0	0	NA	NA	NA	NA
2	39.1155814464248	118.472019069267	4	1	1	0.05	127.602028928496	-586.25961861466	599.985514995883	NA	NA	NA	NA
3	44.3591274878191	95.3316660584456	4	1	2	0.1	104.870920827886	-462.807060216428	474.54007736066	339.986606813652	NA	NA	NA
4	48.5925358060009	77.7208535129911	4	1	3	0.15	84.668166363636	-352.21625090909	362.249894133643	375.460027535019	NA	NA	NA
5	51.9422240827885	64.9964939783577	4	1	4	0.2	66.9937655357519	-254.487190692668	263.157547578073	276.597681894672	208.825810714294	NA	NA
6	54.53461	56.5155	4	1	5	0.25	51.84771834423	-169.619879567154	177.367103606837	191.946821313537	212.631517244619	NA	NA
7	56.500322692537	51.6110788670897	4	1	6	0.3	39.3142538507399	-98.088422658206	105.673786794149	124.139023945554	156.048016326755	NA	NA
8	57.9868371076347	49.521616843667	4	1	7	0.35	29.730288301954	-41.7892404684541	51.2857744549849	77.665014614937	111.372784352158	NA	NA
9	59.1458396456113	49.4617949374894	4	1	8	0.4	23.180050759532	-1.19643812355193	23.2109072937265	49.8030069542183	78.3593772999606	NA	NA
10	60.1290167067855	50.646294156314	4	1	9	0.45	19.6635412234841	23.689984376492	30.7875009249872	35.4983507588371	55.8714710664611	123.441068166752	NA
11	61.0880546914755	52.2897955078985	4	1	10	0.5	19.1807596938	32.8700270316901	38.0570653032435	30.7987473907793	42.2624863754181	125.709129982108	NA
12	62.17464	53.60698	4	1	11	0.55	21.73170617049	26.3436898420299	34.1505058172435	32.5797306543672	35.8323186139139	98.0783043337505	NA
13	63.5069588376959	54.0010931789897	4	1	12	0.6	26.646376753918	7.88226357979397	27.7877576146959	34.0779275179852	34.8578115400479	76.8301379546624	NA
14	65.0691966299745	53.6296387456933	4	1	13	0.65	31.244755845572	-7.42908866592799	32.1158236116657	34.7219657966179	36.7703108582507	61.3129308093281	NA
15	66.8120386072659	52.8386849395502	4	1	14	0.7	34.8568395458281	-15.819076122862	38.2784852430776	36.1662864689908	38.0563256192096	50.8696555300874	NA
16	68.68617	51.9743	4	1	15	0.75	37.482627854682	-17.287698791004	41.2772566964068	38.9168756893164	38.7867427195979	44.8355243151194	NA
17	70.6496669866217	51.3232945251017	4	1	16	0.8	39.2699397324338	-13.020109497966	41.3721091791077	40.9608910621343	40.1085923407462	42.5039590404567	NA
18	72.6901695376355	50.9354485473931	4	1	17	0.85	40.810051020276	-7.75691955417201	41.5407037163242	42.034723720434	42.2874915571665	43.0063657507764	NA
19	74.8027085715609	50.8012844580318	4	1	18	0.9	42.250780678508	-2.68328178722598	42.3359004757552	42.8515196425778	44.2664843186955	45.0224835771551	NA
20	76.9823150069175	50.9113246481754	4	1	19	0.95	43.5921287071321	2.200803802872	43.6476485345763	44.0508982125017	45.8678399937138	46.7641203320788	94.0323457113966
21	79.2240197622248	51.2560915089812	4	1	20	1	44.8340951061459	6.89533721611596	45.3612363071256	45.6581074250165	47.4085622548207	48.2401949595184	95.9849603878283
22	81.5228537560023	51.8261074316069	4	1	21	1.05	45.9766798755501	11.400318452514	47.3690020287271	47.5720775752568	49.1755994669995	50.0024256423058	82.9388673727005
23	83.8738479067695	52.61189480721	4	1	22	1.1	47.0198830153439	15.715747512062	49.5767497788984	49.7009562669935	51.154919961505	52.1660021120296	73.0249524924673
24	86.2720331330458	53.603976026948	4	1	23	1.15	47.9637045255259	19.8416243947599	51.9057512269564	51.9656048670636	53.2746562960595	54.1883298762518	65.9094111408217
25	88.7124403533508	54.7928734819785	4	1	24	1.2	48.8081444061001	23.7779491006101	54.2920419932602	54.3003007214974	55.4719150449479	55.9692687673433	61.2573452638703
26	91.1901004862041	56.1691095634589	4	1	25	1.25	49.553202657066	27.524721629608	56.6844793074759	56.6517324979935	57.6936471994389	57.658308236843	58.7312320356554
27	93.7000444501251	57.7232066625467	4	1	26	1.3	50.1988792784201	31.081941981756	59.0424813008958	58.9772350168623	59.8962589438653	59.3916943917462	57.9736502612554
28	96.2373031636332	59.4456871703996	4	1	27	1.35	50.7451742701619	34.449610157058	61.3339086613789	61.2428738229023	62.0445126668927	61.1565860143228	58.5469617233923
29	98.7969075452482	61.327073478175	4	1	28	1.4	51.1920876323001	37.627726155508	63.5332638213007	63.4216895318141	64.1101754338081	62.9123277838961	59.7883247549274
30	101.373888513489	63.3578879770304	4	1	29	1.45	51.5396193648161	40.616289977108	65.6202360234604	65.4922171662333	66.0706975409727	64.6236232560412	61.0705800337589
31	103.963276986876	65.5286530581234	4	1	30	1.5	51.7877694677398	43.4153016218599	67.5785578520349	67.4372928357919	67.9080542188653	66.2607907935482	64.4787051269864
32	106.560103883928	67.8298911126115	4	1	31	1.55	51.9365379410399	46.0247610897622	69.3951194729915	69.243115850754	69.607789316493	67.7994304116506	66.7294790910994
33	109.159400123165	70.2521245316523	4	1	32	1.6	51.9859247847401	48.4446683808159	71.059287009172	70.8985212590432	71.1582520671407	69.2197670302722	71.5324503119618
34	111.756196623106	72.7858757064031	4	1	33	1.65	51.9359299988201	50.6750234950161	72.562378896111	72.3944189059164	72.5499992717328	70.5058914723152	76.0358418704212
35	114.345524302271	75.4216670280217	4	1	34	1.7	51.7865535832999	52.715826432372	73.8972630649063	73.7233614667527	73.7753314671345	71.6450349976532	81.0296650214035
36	116.92241407918	78.1500208876654	4	1	35	1.75	51.53779553818	54.5670771928741	75.0580460864012	74.8792112984895	74.8279343876576	72.6269397561913	86.3704117845343
37	119.48189687235	80.9614596764919	4	1	36	1.8	51.1896558634001	56.2287757765299	76.039832277173	75.8568826927115	75.7026018794359	73.443341482054	91.7430236996552
38	122.019003600304	83.8465057856586	4	1	37	1.85	50.7421345590799	57.7009221833339	76.8385361678561	76.6521416752259	76.3950213936517	74.0875576960082	96.4167089185925
39	124.528765181559	86.795681606323	4	1	38	1.9	50.1952316250998	58.9835164132882	77.4507358672211	77.2614498693988	76.9016075108223	74.5541659326996	98.7592525237601
40	127.006212534635	89.7995095296428	4	1	39	1.95	49.54894706152	60.0765584663961	77.873557977478	77.6818422921191	77.2193724543336	75.377039735439	98.5012789350293
41	129.446376578052	92.8485119467753	4	1	40	2	48.80328086834	60.98004834265	78.1045870572658	77.9108314888138	77.3458252935174	80.7172152944543	98.7468219362085
42	131.84428823033	95.9332112488783	4	1	41	2.05	47.95823304556	61.6939860420598	78.1417943907747	77.9463323289332	77.278893647615	83.4565325398931	99.2389832003775
43	134.194978409987	99.044129827109	4	1	42	2.1	47.0138035931399	62.2183715646142	77.9834821513295	77.7866032334413	77.0168633248757	90.8988985118941	99.8812372301215
44	136.493478035544	102.171790072625	4	1	43	2.15	45.9699925111403	62.5532049103199	77.6282400678179	77.4302007176361	76.5583325936664	97.8833538645906	100.572137989289
45	138.734818025519	105.306714376584	4	1	44	2.2	44.8267997994998	62.6984860791799	77.0749125000188	76.8759450031108	76.9787480037436	106.090061275464	101.212454752961
46	140.914029298433	108.439425130144	4	1	45	2.25	43.5842254582803	62.6542150712001	76.3225744782395	76.1228951609377	86.6064962012511	115.082515332226	101.705737616266
47	143.026142772805	111.560444724461	4	1	46	2.3	42.2422694874399	62.4203918863398	75.3705158181482	75.1703328583997	91.2104632003503	124.094353007564	101.959755307242
48	145.066189367154	114.660295550694	4	1	47	2.35	40.8009318869802	61.9970165246602	74.218232940464	76.1708927740458	105.402775630137	131.676831822862	101.890548757124
49	147.0292	117.7295	4	1	48	2.4	39.2602126569199	61.38408898612	72.865428555128	95.7827916848661	118.865100218359	134.606177263624	101.435706331403
50	150.5351	119.8627	4	1	49	2.45	70.1179999999999	42.664	82.0777120782493	105.54498139759	134.960750096594	132.378934614017	100.608273629205
51	159.1339	118.4193	4	1	50	2.5	171.976	-28.8679999999999	174.382069032341	134.682656099335	152.819205370934	131.232853078869	99.6792608122485
52	165.3407	118.2513	4	1	51	2.55	124.136	-3.36000000000013	124.181464381766	162.559867578318	170.909812367513	130.678535989104	99.128931429626
53	175.1468	123.225	4	1	52	2.6	196.122	99.4739999999999	219.906606449193	193.750607419142	186.336800320849	130.542707429971	98.5154640862131
54	185.0449	119.3969	4	1	53	2.65	197.962	-76.5619999999998	212.25148595004	209.855619057001	192.654021933582	130.638384506263	97.4466145255131
55	196.42583664472	115.9152821316	4	1	54	2.7	227.6187328944	-69.6323573680002	238.03141128237	236.274643337437	187.779121224291	130.779874508268	96.3550993401831
56	209.11442477904	114.713683226572	4	1	55	2.75	253.7717626864	-24.0319781005599	254.907127221638	237.990944542362	175.859209956486	130.78453547634	95.3301666491266
57	221.8962	113.8079	4	1	56	2.8	255.6355044192	-18.11566453144	256.276585783942	222.748176288846	170.146608777858	130.47616913243	94.4218124397666
58	233.13946614339	111.781570736647	4	1	57	2.85	224.8653228678	-40.5265852670601	228.488112473818	181.80763502944	155.682639229805	129.69353981824	93.6180083823175
59	239.5436	109.4897	4	1	58	2.9	128.0826771322	-45.83741473294	136.037644682459	141.862800855971	142.411668794167	128.317246730107	93.9325330178399
60	239.3574	107.8337	4	1	59	2.95	-3.72399999999971	-33.1200000000001	33.3287049853427	104.01857421828	126.598998919943	125.839507522971	95.1557184386267
61	237.3622	105.9279	4	1	60	3	-39.9040000000002	-38.116	55.1829563542949	73.3743339172485	108.749865581746	118.641306330043	97.1466067958361
62	234.974984452669	103.573693926279	4	1	61	3.05	-47.7443109466202	-47.0841214744198	67.055452595486	62.0751612994881	90.0425258973474	114.801330319359	99.7481216227178
63	232.29989923373	100.926678854859	4	1	62	3.1	-53.5017043787798	-52.9403014284	75.26691096866	71.390362810445	73.0502793156318	106.132029660532	102.798063918128
64	229.446400118694	98.1563394626146	4	1	63	3.15	-57.0699823007203	-55.4067878448882	79.5417815936567	75.6369303075207	63.980471526632	97.0098751864356	106.132179200212
65	226.523942883068	95.4321604264207	4	1	64	3.2	-58.4491447125197	-54.483580723878	79.9047125401275	76.0664775764147	63.8998938216503	86.6201374049025	109.585308419334
66	223.641983302363	92.9236264231528	4	1	65	3.25	-57.6391916141	-50.1706800653579	76.4157938396732	72.7262247140152	61.4234027035988	75.5778179660275	112.991942836164
67	220.909977152089	90.800222129686	4	1	66	3.3	-54.6401230054801	-42.4680858693358	69.2031889399562	65.885781753776	59.4560518608595	64.7492718719691	116.186596447543
68	218.437380207754	89.2314322228955	4	1	67	3.35	-49.4519388867002	-31.37579813581	58.5656466566624	56.4094248328555	56.5814200912592	55.5591849417729	119.004206829589
69	216.333648244868	88.3867413796565	4	1	68	3.4	-42.07463925772	-16.8938168647801	45.3395667924607	47.2098750996769	51.6080815787044	53.2588887720558	121.280823345724
70	214.708237038941	88.4356342768441	4	1	69	3.45	-32.5082241185396	0.977857943751985	32.5229279355251	42.8456261453042	46.6412758898625	57.9325022632362	122.586128559103
71	213.670602365482	89.5475955913335	4	1	70	3.5	-20.7526934691799	22.2392262897881	30.4180451737804	40.4366154685031	42.405770350309	63.0603605128035	120.684908398006
72	213.3302	91.89211	4	1	71	3.55	-6.80804730964041	46.89028817333	47.3819441680924	37.3303814036329	39.4560178465907	68.8177072563313	119.019189194973
73	213.2056	94.2148	4	1	72	3.6	-2.49199999999973	46.4537999999999	46.5205932726571	36.8731269468695	38.0680905679139	75.0534204062847	114.219643112468
74	212.4111	92.9538	4	1	73	3.65	-15.89	-25.2199999999999	29.8083964681094	37.6016656009411	42.5373060174795	81.6259738941604	110.528576359397
75	213.9073	93.17065	4	1	74	3.7	29.9239999999998	4.33699999999988	30.2366556517083	36.0664095478773	51.965110704822	88.3907423303991	107.728518179337
76	212.3869	92.40337	4	1	75	3.75	-30.4079999999999	-15.3456	34.0607384441382	35.6995656673247	64.6973183220082	95.199350195988	104.92308220902
77	210.9153	93.73594	4	1	76	3.8	-29.4319999999999	26.6514000000001	39.7056639027734	47.7442306313262	78.1793626518031	101.897023762655	99.4664223243278
78	209.1117	92.41715	4	1	77	3.85	-36.0719999999998	-26.3757999999999	44.6863738698943	67.0570944627746	93.5254207213102	108.314873840938	97.3017066369974
79	205.439265847431	89.813785928208	4	1	78	3.9	-73.4486830513805	-52.06728143584	90.0317212881167	91.7929710430753	111.643866209616	114.24439996134	96.2867527380492
80	199.862754762149	86.7973737967218	4	1	79	3.95	-111.53022170564	-60.3282426297241	126.80097480895	120.292315755729	130.140208770936	119.332749595236	98.3143816043865
81	192.709949013923	83.4743879957456	4	1	80	4	-143.05611496452	-66.459716019524	157.740121345642	151.351275775296	147.992930041667	122.72851046597	97.8018386274456
82	184.308630872521	79.9513029154837	4	1	81	4.05	-168.02636282804	-70.4617016052381	182.202387466042	175.543501787906	164.338029678719	123.237048070587	97.1935550387042
83	174.986582607712	76.3345929461403	4	1	82	4.1	-186.44096529618	-72.3341993868678	199.981173967728	193.223323079097	178.561657113963	122.307256564404	96.266364372243
84	165.071586489264	72.7307324779196	4	1	83	4.15	-198.29992236896	-72.077209364414	210.99285135117	204.192889040259	185.951493905201	124.047277532358	95.0252503644412
85	154.891424786946	69.2461959010259	4	1	84	4.2	-203.60323404636	-69.6907315378741	215.200081264903	208.383743601709	186.70038848565	128.836898953772	94.5764582529539
86	144.773879770527	65.9874576056633	4	1	85	4.25	-202.35090032838	-65.1747659072521	212.58795115145	205.772038452629	180.759702609932	134.268346452012	94.4368690179835
87	135.046733709774	63.0609919820361	4	1	86	4.3	-194.54292121506	-58.5293124725439	203.156660273292	196.359486022496	168.294733489371	134.183572776687	94.2328812918426
88	126.037768874458	60.5732734203486	4	1	87	4.35	-180.17929670632	-49.75437123375	186.922648222333	180.177453892202	151.089092407499	139.044228332222	94.3899716299928
89	118.074767534346	58.6307763108049	4	1	88	4.4	-159.26002680224	-38.849942190874	163.930089200502	157.326516179606	136.450688855101	139.314616704043	94.7837881982459
90	111.485511959206	57.3399750436093	4	1	89	4.45	-131.7851115028	-25.8160253439119	134.289920613436	128.205723377033	127.533589136609	138.696260945537	95.3905379713581
91	106.597784418808	56.8073440089659	4	1	90	4.5	-97.7545508079598	-10.652620692868	98.3332625884655	96.4061463623677	120.543762862358	132.543316742088	95.5241322123787
92	103.73936718292	57.1393575970791	4	1	91	4.55	-57.16834471776	6.64027176226398	57.5526962604304	76.5418916877056	104.029115874654	125.569402821077	95.5203190127943
93	103.23804252131	58.442490198153	4	1	92	4.6	-10.0264932322	26.0626520214781	27.9247631490047	74.8897243810149	99.5267995504814	117.479308338201	96.712407560677
94	105.421592703747	60.8232162023919	4	1	93	4.65	43.6710036487398	47.6145200847779	64.6088158271916	83.7610095451095	92.6777395028843	108.424526834722	98.9491722732865
95	110.6178	64.38801	4	1	94	4.7	103.92414592506	71.2958759521619	126.029084079982	79.8525083722756	90.692133405424	100.762174175509	100.897094667894
96	116.2364	68.78485	4	1	95	4.75	112.372	87.9368000000002	142.689688408939	102.647452738595	84.3269308742434	93.6743878399791	102.471481855594
97	115.0397	70.26128	4	1	96	4.8	-23.9340000000001	29.5285999999999	38.0101903962608	108.813587318063	82.8440721527834	86.5687388210304	108.071726628158
98	118.0592	63.8409	4	1	97	4.85	60.3900000000002	-128.4076	141.899484980602	106.494542429833	83.8695242689042	80.4650694190474	115.588050733181
99	120.0733	59.5148	4	1	98	4.9	40.282	-86.5219999999999	95.4394887245316	84.8928522033773	80.3983648143434	75.3231764351515	119.584245614418
100	123.2041	54.72566	4	1	99	4.95	62.6159999999999	-95.7828000000001	114.433859638832	85.8356359332912	73.9907592144087	71.4483263474803	117.861376879397
101	123.9801	53.17492	4	1	100	5	15.5199999999999	-31.0148	34.68123727666	65.0915957992133	66.8050128176006	68.3197539587873	115.785683298698
102	125.3965	51.5758	4	1	101	5.05	28.3280000000002	-31.9824	42.7241090458304	51.9831423106238	69.1083617674063	67.8035899550016	112.774054014716
103	126.4607	53.16061	4	1	102	5.1	21.284	31.6961999999999	38.1792843102119	41.4869759989843	61.4033392876135	71.1175585569496	109.496873471168
104	127.8835	53.61914	4	1	103	5.15	28.4559999999999	9.17060000000006	29.8972212815839	48.7171734318238	57.9686133674186	73.8510670142146	106.267252780563
105	128.7447	56.59467	4	1	104	5.2	17.2239999999999	59.5106	61.9530280806354	52.3810876015214	52.2045192895367	72.9572903820149	102.954537172829
106	129.4895	60.05708	4	1	105	5.25	14.896	69.2482	70.8322244408574	57.7150827760137	52.3125770433312	70.6746172591763	100.022202335338
107	131.1725	62.60332	4	1	106	5.3	33.6600000000004	50.9247999999999	61.0436798943185	63.9540844242135	52.7631077572197	81.9598804796284	97.1457284157359
108	129.0276	65.03498	4	1	107	5.35	-42.8980000000001	48.6332000000002	64.8492601826731	62.922062580089	58.365592844995	92.1318731341407	93.2740914379874
109	130.1561	67.87349	4	1	108	5.4	22.5700000000001	56.7702	61.0922295225833	55.9079806548387	67.3037692140858	99.8538745247924	90.6540194961497
110	131.7749	70.20653	4	1	109	5.45	32.3759999999999	46.6607999999999	56.7929188600127	53.1451279129179	71.923821549621	97.0264928132569	89.7340634993005
111	132.458210269172	71.8589087620063	4	1	110	5.5	13.6662053834402	33.0475752401259	35.7618148146057	59.0161029139763	74.544221700752	99.0280498553082	89.2015235620578
112	133.9084	73.72264	4	1	111	5.55	29.0037946165597	37.2746247598741	47.2294161847148	70.6534540039581	94.8113991918505	99.9787052083539	88.9789299172224
113	137.615577210129	76.6283042698325	4	1	112	5.6	74.1435442025801	58.11328539665	94.2041351879653	80.925580519153	122.860406980668	101.514438604135	88.9566915091236
114	142.29542023747	80.3252976265506	4	1	113	5.65	93.5968605468202	73.9398671343619	119.278984972492	93.1804627466653	141.739135682166	104.109978726403	87.8658182965228
115	145.97	84.29272	4	1	114	5.7	73.4915952505997	79.3484474689882	108.153551435987	136.477670470783	141.848466336977	105.146900170149	85.5020916177404
116	145.4875	89.12048	4	1	115	5.75	-9.64999999999975	96.5552	97.0362259521669	186.70471104736	145.743522667285	106.370016830697	83.0431217820131
117	135.866653700778	98.1373485941776	4	1	116	5.8	-192.41692598444	180.337371883552	263.715454805304	212.824817360374	147.194302659488	107.722718010441	83.4684280482977
118	122.416705645213	108.965415981788	4	1	117	5.85	-268.9989611113	216.561347752208	345.339338070848	202.771352154801	144.663284363275	106.083113456927	81.4874579596041
119	113.313	117.5224	4	1	118	5.9	-182.07411290426	171.13968036424	249.879516537566	198.306582587905	140.916188238721	105.984862557148	80.7774674444196
120	112.2948	120.2317	4	1	119	5.95	-20.3640000000001	54.186	57.8862254081228	157.910934848193	138.369978790677	108.019800651121	79.6209628380198
121	109.5678	117.6786	4	1	120	6	-54.5399999999998	-51.062	74.7123781176853	102.62185767919	138.195811960642	110.083293165328	80.4096613594304
122	106.512237113383	117.240142388074	4	1	121	6.05	-61.1112577323402	-8.76915223851995	61.7372161067443	69.0075591170677	120.634036829032	110.154269879443	80.8814700007006
123	103.789520506224	119.35029781134	4	1	122	6.1	-54.45433214318	42.2031084653199	68.8939522258327	73.9686054265521	89.3058199331866	106.795824461298	80.98995581137
124	100.828663645953	122.172479328936	4	1	123	6.15	-59.2171372054199	56.4436303519201	81.8080237269531	78.0850413333784	70.2305894321295	101.880569578831	80.932773094901
125	97.05868	123.8701	4	1	124	6.2	-75.3996729190601	33.9524134212797	82.6914569555449	83.3571388098713	74.1911349652643	98.0468928534659	81.0423620492663
126	92.3345118127454	123.249723716064	4	1	125	6.25	-94.4833637450918	-12.4075256787199	95.2945576518167	75.9897821871832	74.4230636633713	95.4116263048499	80.1774644641504
127	88.2148164363689	121.690517698232	4	1	126	6.3	-82.39390752753	-31.1841203566399	88.0977034892089	71.4536197471914	73.1142370993983	84.9769756169671	79.4665523538266
128	86.68418	121.2148	4	1	127	6.35	-30.6127287273782	-9.51435396464007	32.0571691123921	74.4136645039765	68.9283645593206	70.8430427850675	79.3931384312845
129	88.8883300747929	123.185025952825	4	1	128	6.4	44.0830014958581	39.4045190565001	59.1272115269941	70.7610859933643	62.8449509189411	61.7010603640467	78.3944004281414
130	92.61756	126.3242	4	1	129	6.45	74.5845985041419	62.7834809435001	97.4916807394707	62.8713353889254	57.7238069162551	62.2154328627827	78.0670949175999
131	95.3611743151046	129.027397007188	4	1	130	6.5	54.8722863020922	54.0639401437599	77.0316650987555	61.866946931458	52.6274406490581	61.7912728635526	77.3509857358671
132	96.759956592415	131.017424417687	4	1	131	6.55	27.9756455462078	39.8005482099802	48.6489504670143	54.2362820906909	49.3199144049019	61.7842347930474	77.7724259051877
133	96.9925601624454	132.349022819201	4	1	132	6.6	4.65207140060812	26.6319680302797	27.0352268250554	41.0339493285337	52.3802656369483	60.4654730186051	76.8507584544718
134	96.2376383557103	133.076932799437	4	1	133	6.65	-15.098436134702	14.5581996047201	20.9738873231585	34.493795304752	53.1715312959639	57.7555674633986	76.8771649424689
135	94.6738445027242	133.255894946101	4	1	134	6.7	-31.2758770597222	3.57924293327983	31.4800169286849	35.7684934208784	50.2397307603011	56.9378239283838	74.9539098707857
136	92.4798319340013	132.940649846898	4	1	135	6.75	-43.8802513744579	-6.30490198405994	44.330894979847	42.8935843424385	49.1594820637339	53.9849120976039	80.8572036101507
137	89.8342539800561	132.185938089534	4	1	136	6.8	-52.9115590789038	-15.0942351472798	55.0224410476463	52.1067805012369	50.4542324866965	51.2103866972118	82.6536332328696
138	86.9157639714031	131.046500261714	4	1	137	6.85	-58.3698001730602	-22.7887565564004	62.6606814328559	59.4455121920684	52.0025814778895	52.7031634056417	75.3372310817401
139	83.9030152385565	129.577076951145	4	1	138	6.9	-60.2549746569318	-29.38846621138	67.0398681171504	63.8251688227159	52.6661840078561	50.8039382991349	70.1117566496119
140	80.9746611120309	127.832408745533	4	1	139	6.95	-58.5670825305121	-34.8933641122397	68.1736753828423	65.1399715525146	56.1518409405124	48.1143891840791	69.6863236874581
141	78.3093549223406	125.867236232582	4	1	140	7	-53.306123793806	-39.30345025902	66.2291781330844	61.1115786133405	55.3423835461497	44.618678306406	68.5820852781416
142	76.08575	123.7363	4	1	141	7.05	-44.472098446812	-42.61872465164	61.5964546966402	53.2255875144753	53.1008589895217	45.3905819309322	67.6125253922274
143	74.73443	122.0951	4	1	142	7.1	-27.0264	-32.824	42.5187167369853	52.8581696889565	53.0260611743352	46.9056924476459	66.3493041559999
144	74.75767	123.4754	4	1	143	7.15	0.464800000000025	27.6059999999998	27.6099126228243	46.8595982695836	48.436345302306	51.8737603061068	64.9183088705205
145	73.89917	126.6792	4	1	144	7.2	-17.1700000000001	64.076	66.3365862552484	41.0617464265288	45.9890476078572	51.8609268881055	67.2237421754481
146	72.24883	125.9315	4	1	145	7.25	-33.0068	-14.9539999999999	36.2363210362199	44.9405437353298	40.0778745490781	66.3027809154514	71.1992972441862
147	72.32456	127.5601	4	1	146	7.3	1.51460000000014	32.5720000000001	32.6071954813659	43.6471030901367	40.3269313751679	80.3302908487721	73.5125242237091
148	75.26823	126.6021	4	1	147	7.35	58.8733999999999	-19.1600000000003	61.9127032809908	39.1199255267579	41.8088034174022	79.8314193784127	75.6066053290228
149	74.37627	127.1695	4	1	148	7.4	-17.8391999999999	11.3480000000001	21.1427093968583	33.2961508285726	51.0813366043575	78.522452935177	76.7878305155546
150	72.83427	128.7176	4	1	149	7.45	-30.84	30.9620000000001	43.7006984383546	39.592116323807	47.5700128356985	77.1572145121336	75.2368094629694
151	72.56844	128.481	4	1	150	7.5	-5.31660000000016	-4.7320000000002	7.11744754529344	38.6770630994746	77.2631782847531	75.3728976927305	74.5006800476011
152	75.50477	127.1981	4	1	151	7.55	58.7266	-25.658	64.0870229575379	58.5155701185782	107.559722708023	73.4408159914073	73.8190722772924
153	75.20637	124.3468	4	1	152	7.6	-5.96799999999973	-57.0259999999999	57.3374371593289	56.0201001446392	106.63677758249	72.2331352933948	73.9864564320471
154	79.71613	120.3639	4	1	153	7.65	90.1952	-79.658	120.335244492376	121.230205740934	108.608560568048	72.0810502776424	73.6156657897764
155	81.19199	120.8729	4	1	154	7.7	29.5171999999999	10.18	31.2233485686593	175.527329092238	108.32538141641	77.5096604225124	73.218093167602
156	96.2764084179969	113.804479328994	4	1	155	7.75	301.688368359938	-141.36841342012	333.167975526766	174.596492065506	110.667920836383	88.4136823907685	72.4700773879102
157	110.6643	105.1725	4	1	156	7.8	287.757831640062	-172.63958657988	335.57263971406	158.701551017518	106.554700607647	95.8146617502064	72.2703076318963
158	109.4537	102.833	4	1	157	7.85	-24.212	-46.79	52.6832520256675	160.630662688181	102.657467169387	98.5100472524039	72.3285942157471
159	109.9596	100.8536	4	1	158	7.9	10.1179999999999	-39.588	40.8605392524376	100.105635931832	93.0807639509274	102.771722731974	72.4522007941001
160	111.859977780034	101.604754561755	4	1	159	7.95	38.0075556006801	15.0230912351	40.8689069219735	37.5820721230556	107.449308009326	102.35922974186	75.2536577318912
161	112.3853	103.0387	4	1	160	8	10.50644439932	28.6789087649001	30.5428417450221	30.7184422732689	99.5641864967839	104.382681788796	77.2987154209028
162	111.4331	102.3979	4	1	161	8.05	-19.0440000000001	-12.816	22.9548206701774	27.4599768843368	84.0696007923903	102.247562623653	77.2774996039593
163	112.3426	102.2714	4	1	162	8.1	18.1900000000002	-2.53000000000014	18.3651027767341	54.2679533304717	90.3833169223175	101.067220416448	80.8650948512303
164	112.9634	103.3314	4	1	163	8.15	12.4159999999998	21.2	24.5682123077768	99.0227370617357	96.9348848959006	95.3575712734461	84.6742977719912
165	117.956492374248	96.1514459716416	4	1	164	8.2	99.8618474849602	-143.599080567168	174.908789152648	130.557129461725	96.3930780673093	94.5752594470986	86.62736535543
166	123.4072	84.66309	4	1	165	8.25	109.01415251504	-229.767119432832	254.316760401342	150.048191571366	98.0974427412093	78.637373860369	88.5024616463652
167	124.6377	75.71597	4	1	166	8.3	24.6099999999998	-178.9424	180.626782670123	166.409792907464	97.9404246396584	64.2103244150205	89.6959913858855
168	125.0699	69.9411	4	1	167	8.35	8.64400000000018	-115.4974	115.82041332494	138.518202804147	99.4769736635093	64.8257690530816	89.4448145381537
169	126.6985	64.87776	4	1	168	8.4	32.5719999999998	-101.2668	106.376218988268	97.1721484206829	97.6343785959647	66.3819486530232	89.5705628735553
170	125.7848	63.35886	4	1	169	8.45	-18.2739999999998	-30.3779999999999	35.4508386360603	65.3237198175919	81.701210884871	73.3501009516487	88.7014244992642
171	123.4167	63.5897	4	1	170	8.5	-47.362	4.61680000000001	47.5864884840224	48.9057557556526	57.710561223954	79.2245331490752	89.1069101241391
172	123.4821	62.52247	4	1	171	8.55	1.30799999999994	-21.3446	21.3846396546681	28.858964284465	44.3510480376506	81.1141832165113	88.5596025477617
173	122.336	63.75974	4	1	172	8.6	-22.9220000000001	24.7454	33.7305930152437	24.8842189655951	39.2682211838456	89.4970544090659	88.6092492512201
174	122.6376	63.70181	4	1	173	8.65	6.03200000000015	-1.15859999999998	6.1422616323307	18.2489740272251	35.8290124101457	97.2675452663399	87.4590000269383
175	122.142	63.10098	4	1	174	8.7	-9.91200000000021	-12.0166	15.5771120417106	23.3783762577094	50.3071238359882	95.7450702883476	88.856348289803
176	121.725	63.68856	4	1	175	8.75	-8.34000000000003	11.7516000000001	14.4102637921726	29.6306866120386	60.3516235569411	88.591240901962	82.9689488214661
177	123.8968	62.78677	4	1	176	8.8	43.4360000000001	-18.0358000000001	47.0316508070896	42.7990605358264	64.2879417933643	83.5773210215646	77.2290996479239
178	120.6532	62.98427	4	1	177	8.85	-64.872	3.9500000000001	64.9921447868895	75.7300287063813	79.5171351546225	80.3795818239035	78.7128475359733
179	117.091	62.46947	4	1	178	8.9	-71.2440000000001	-10.296	71.9841312512696	102.454273086657	96.9007119367151	76.3694030151363	80.587203625134
180	114.18	70.99795	4	1	179	8.95	-58.2199999999997	170.5696	180.231952894485	105.197507329019	109.788929691824	75.0436192566688	82.5001119551597
181	113.4447	78.36291	4	1	180	9	-14.7060000000002	147.2992	148.031485693551	129.403583697206	119.47192057997	73.8311384594821	84.653756379554
182	110.8663	76.75742	4	1	181	9.05	-51.568	-32.1098000000001	60.7478220189005	151.002363337604	122.803594005479	74.8716424718709	86.9236858890837
183	105.1144	69.44807	4	1	182	9.1	-115.038	-146.187	186.022526627825	143.847830677267	121.490942463961	76.1512780859919	89.1792341049739
184	99.5440072238134	62.3804712540537	4	1	183	9.15	-111.407855523732	-141.351974918926	179.978029453257	136.489568073283	116.909793620127	79.5604287804306	91.0953574357062
185	95.0093700185584	56.7583469855179	4	1	184	9.2	-90.6927441050999	-112.442485370716	144.459289592801	140.409680681938	99.7801146773493	83.1374371325073	89.0142492541815
186	91.4424310573331	52.4906911315343	4	1	185	9.25	-71.3387792245061	-85.3531170796721	111.24017267363	113.578301230717	87.3106533620232	87.3005237825631	84.6564768804625
187	88.7751330132353	49.4864976292443	4	1	186	9.3	-53.3459608819558	-60.0838700458	80.3483850621762	82.81722390265	85.4553431503775	90.2478748808273	81.800205901823
188	86.9394185593629	47.6547604157895	4	1	187	9.35	-36.714289077448	-36.634744269096	51.8656293717186	55.7123986774317	72.7854210173613	92.599926018865	80.1828336940508
189	85.8672303688138	46.9044734283112	4	1	188	9.4	-21.4437638109823	-15.0057397495659	26.1726428129239	38.1317386507635	62.220145624146	94.7924585972448	78.4099480753271
190	85.4905111146859	47.1446306039512	4	1	189	9.45	-7.53438508255783	4.80314351280001	8.93516346670965	30.501005618817	56.4859445731904	91.6501229586706	78.0439952806243
191	85.7412034700771	48.2842258798508	4	1	190	9.5	5.01384710782389	22.791905517992	23.3368725402893	31.9925408040059	55.1291269851564	90.0829796100328	77.6603628018095
192	86.5512501080852	50.2322531931516	4	1	191	9.55	16.2009327601621	38.960546266016	42.1947199024435	41.6230673456421	57.6921557561761	92.733188561656	79.0451834221404
193	87.8525937018081	52.8977064809951	4	1	192	9.6	26.0268718744581	53.30906575687	59.3233052976631	57.2594904689491	63.7089095737685	88.8614138008818	81.1311124150308
194	89.5771769243438	56.1895796805228	4	1	193	9.65	34.491664450714	65.837463990554	74.3252755211048	72.1265153195492	72.6751235743626	84.9231696050724	82.983400835444
195	91.6569424487901	60.0168667288763	4	1	194	9.7	41.595310488926	76.5457409670701	87.1172790832448	84.8833058935351	83.5201312399918	82.2834282200154	83.4256934007275
196	94.023832948245	64.2885615631969	4	1	195	9.75	47.3378099890979	85.4338966864118	97.6719967932899	95.4252783435312	92.8553058580424	80.721712858963	83.2943023452722
197	96.6097910958062	68.9136581206264	4	1	196	9.8	51.719162951224	92.50193114859	105.978672772373	103.727179803083	100.011033972935	80.0230907820813	82.8209086634322
198	99.3467595645718	73.801150338306	4	1	197	9.85	54.7393693753119	97.7498443535922	112.033167547643	109.780772011034	104.937406584402	79.986085564198	82.1749870484305
199	102.16668102764	78.8600321533775	4	1	198	9.9	56.398429261364	101.17763630143	115.834782818865	113.584096396536	107.626193585999	80.4504931355179	81.3479271826247
200	105.001498158107	83.9992975029822	4	1	199	9.95	56.69634260934	102.785306992094	117.385240123001	115.138762052334	108.08091186684	81.0443713045797	77.5566834648688
201	107.783153629073	89.1279403242618	4	1	200	10	55.63310941932	102.572856425592	116.688618720795	114.449534825274	106.31429873277	81.4895871441369	74.367956282896
202	110.443590113635	94.1549545543576	4	1	201	10.05	53.20872969124	100.540284601916	113.752001051365	111.525207368914	102.354025807987	83.2187243724099	73.5827699978728
203	112.91475028489	98.9893341304113	4	1	202	10.1	49.4232034251002	96.6875915210738	108.587031412342	106.381051722646	96.2632615546275	86.1109467440698	69.0690148454659
204	115.128576815937	103.540072989564	4	1	203	10.15	44.2765306209398	91.014777183054	101.213145537069	99.0445010690038	88.2258626966732	86.4063728904574	65.0531455449901
205	117.017012379874	107.716165068958	4	1	204	10.2	37.7687112787402	83.5218415878802	91.6644618916611	89.5692895636393	78.5686113691677	83.7139496689478	62.1158131554178
206	118.511999649798	111.426604305734	4	1	205	10.25	29.8997453984799	74.2087847355199	80.005865452582	78.0769882839815	70.1238684302315	79.2880809079813	60.3707430147467
207	119.545481298807	114.580384637034	4	1	206	10.3	20.6696329801801	63.075606626	66.3759435245424	64.926518024432	66.4264147718853	75.3939424460371	59.0544897065119
208	120.0494	117.0865	4	1	207	10.35	10.07837402386	50.12230725932	51.1255250140524	50.756171015689	67.2844869037372	71.7500480779959	58.509762892066
209	120.118973445402	118.858174167533	4	1	208	10.4	1.39146890804	35.4334833506599	35.460794239322	41.2032357914592	65.186552194916	67.9033957680046	60.4985671675653
210	120.502519402756	119.825550255575	4	1	209	10.45	7.67091914707976	19.34752176084	20.812726847946	43.2835399801313	59.3469874710551	63.463243971067	63.0778438879635
211	122.111630658732	119.92300121583	4	1	210	10.5	32.1822251195201	1.94901920510006	32.2411893314331	56.4919855234929	52.261863083193	58.6529329557592	64.9903423545128
212	125.8579	119.0849	4	1	211	10.55	74.9253868253601	-16.7620243165999	76.7774644679031	65.4465863654001	48.4338590840876	54.4323514340896	66.1422719177106
213	131.5018	117.5142	4	1	212	10.6	112.878	-31.414	117.16775273086	67.9378039264213	47.2368346013643	49.2766158900499	66.5960558277659
214	135.299530753732	116.221568128202	4	1	213	10.65	75.9546150746399	-25.8526374359602	80.2337984488578	63.3204903749268	47.580928839336	45.1831214849079	66.4263185977879
215	136.757005640894	115.419818775636	4	1	214	10.7	29.1494977432399	-16.0349870513198	33.2688146530522	53.5841781880438	48.3578765729663	41.9481980908202	65.7130390247994
216	136.480346415667	115.055158092942	4	1	215	10.75	-5.53318450454015	-7.29321365388017	9.15462157396074	37.9816836792357	47.1819974812868	40.0197731705304	64.5415260090775
217	135.07567483223	115.073792230762	4	1	216	10.8	-28.0934316687399	0.372682756400025	28.0959035334882	29.7152713132719	42.4382880962938	38.0858886309424	63.0036068117254
218	133.149112644765	115.421927339737	4	1	217	10.85	-38.5312437492996	6.96270217950001	39.1552801868197	28.7779492195113	31.2687448763626	37.033440219934	61.1985378536067
219	131.306781607451	116.045769570507	4	1	218	10.9	-36.8466207462802	12.4768446154002	38.9017366190386	31.0435045876469	25.1796907748997	40.5466411996126	59.2317766782959
220	130.154803474469	116.891525073715	4	1	219	10.95	-23.0395626596402	16.9151100641599	28.5822041842495	31.2923980045439	24.5494087105853	45.1113164713473	57.2099826879081
221	130.2993	117.9054	4	1	220	11	2.88993051061993	20.2774985257	20.4823984146383	24.5558060734896	27.7776832578677	48.4910975648887	55.2336474281648
222	131.5097	118.7343	4	1	221	11.05	24.2080000000004	16.5780000000001	29.3403706179732	20.6441102365276	27.7379181777973	49.0658194630112	53.3917624411079
223	131.2935	118.5666	4	1	222	11.1	-4.3240000000003	-3.35400000000021	5.4723205315482	20.3208682016593	26.8300458385038	47.081164911462	51.7609010173039
224	130.32703828578	118.603420855015	4	1	223	11.15	-19.3292342844001	0.736417100300173	19.3432574342286	24.5118619280886	33.5123535598892	46.4462643051183	50.4071655147069
225	129.0362	118.214	4	1	224	11.2	-25.8167657155997	-7.78841710030008	26.9659940099083	24.1834383510507	41.8647563697283	47.7121283806511	49.3886024239819
226	127.636052851481	116.686837129865	4	1	225	11.25	-28.0029429703802	-30.5432574027	41.4373670467847	29.1042856035179	49.8001976484905	49.7949711101737	48.7567285419955
227	126.833687419277	115.558035675079	4	1	226	11.3	-16.04730864408	-22.57602909572	27.6982527327837	46.3805968832509	55.6933508297286	50.6132711774136	48.5563048992256
228	127.4592	116.9256	4	1	227	11.35	12.5102516144599	27.3512864984201	30.0765567938844	63.4086445377972	62.8935849465614	50.6470276292176	48.8211043665185
229	129.7504	121.6895	4	1	228	11.4	45.8240000000004	95.2779999999998	105.724813832894	75.0885333688925	67.7128378353369	50.5601575885873	49.5532308611625
230	132.032883008803	126.809049746418	4	1	229	11.45	45.6496601760597	102.39099492836	112.10623228264	87.2032633084064	70.8748480507169	50.9567214047491	50.7179632906902
231	133.86769270258	131.451457049231	4	1	230	11.5	36.6961938755401	92.8481460562602	99.8368112022608	96.6828842896049	71.8122589624797	51.8143619005705	51.6533446443019
232	135.272806501727	135.635411770321	4	1	231	11.55	28.1022759829398	83.6790944218001	88.2719024303535	89.0450787874228	73.48862417703	52.3511734481262	51.5211107348407
233	136.26620182664	139.37960377157	4	1	232	11.6	19.8679064982605	74.8838400249798	77.474661699877	78.3410515636365	74.4640094199314	54.2451861445578	50.4139688921255
234	136.865856097717	142.70272291486	4	1	233	11.65	11.9930854215397	66.4623828658	67.5357863219829	68.535984556067	67.6079616172853	55.6312095445059	50.2538205821345
235	137.089746735354	145.623459062073	4	1	234	11.7	4.47781275273996	58.4147229442601	58.5860961637082	59.7739850456535	60.0486864397699	56.8290067571436	51.2800599229894
236	136.955851159947	148.160502075091	4	1	235	11.75	-2.67791150813991	50.7408602603596	50.8114761644135	52.2451345502578	53.8285261526504	57.4936839134606	52.9099276026259
237	136.482146791894	150.332541815796	4	1	236	11.8	-9.47408736106013	43.4407948141001	44.4619048782859	46.1708444471477	49.0089960665238	59.0267211675087	54.0554994231499
238	135.686611051591	152.158268146071	4	1	237	11.85	-15.9107148060599	36.5145266055004	39.8304092228986	41.7563213159034	45.5967873425542	60.6087685131029	54.9022949315489
239	134.587221359434	153.656370927796	4	1	238	11.9	-21.9877938431398	29.9620556344996	37.1643358064323	39.1210677492338	43.5495812536749	58.5598205227124	55.7216776033303
240	133.201955135821	154.845540022855	4	1	239	11.95	-27.70532447226	23.7833819011803	36.5134805074866	38.2440070873941	42.7831654635704	56.3246101100331	56.7539737892666
241	131.548789801147	155.74446529313	4	1	240	12	-33.0633066934803	17.9785054054997	37.6352083310658	38.9484401348506	43.1751088644414	54.8155917237151	57.9325866093674
242	129.64570277581	156.371836600501	4	1	241	12.05	-38.0617405067397	12.5474261474204	40.0766015690872	40.9283180602022	44.5648181579874	53.9764020066703	58.8227977600444
243	127.510671480207	156.746343806853	4	1	242	12.1	-42.7006259120603	7.49014412703957	43.352574460181	43.8100096112374	46.7535276062744	53.746772872789	60.2324672364306
244	125.161673334733	156.886676774065	4	1	243	12.15	-46.97996290948	2.80665934424007	47.0637254331903	47.229149979649	49.5116794281396	54.0613768591506	61.2085363357581
245	122.616685759786	156.811525364022	4	1	244	12.2	-50.89975149894	-1.50302820085983	50.9219382626626	50.8856292285807	52.6005337802963	54.8479914653277	61.8986699015416
246	119.893686175762	156.539579438604	4	1	245	12.25	-54.4599916804799	-5.43891850836019	54.7309101731236	54.5586150776982	55.8026572947798	56.0248840950781	62.1246826776152
247	117.010652003057	156.089528859694	4	1	246	12.3	-57.6606834540999	-9.00101157819961	58.3589978137459	58.095040796077	58.9438079468167	57.4977276688861	62.5884161388331
248	113.98556066207	155.480063489173	4	1	247	12.35	-60.5018268197401	-12.1893074104202	61.7175037057685	61.3910579493552	61.8967584030238	59.1575622338802	62.8898204900421
249	110.836389573195	154.729873188924	4	1	248	12.4	-62.9834217774999	-15.0038060049803	64.7458540250843	64.3761646099106	64.5731724646263	60.8831976180734	61.2009428617812
250	107.581116156831	153.85764782083	4	1	249	12.45	-65.1054683272801	-17.4445073618796	67.4020240290538	67.0019866650528	66.912817467085	62.5512261737841	59.2569163030678
251	104.237717833372	152.882077246771	4	1	250	12.5	-66.86796646918	-19.5114114811804	69.6564434759005	69.2349017283494	68.8746593257148	64.0508113181643	57.5273567948167
252	100.824172023217	151.82185132863	4	1	251	12.55	-68.2709162031	-21.2045183628197	71.4881080894568	71.0513041331757	70.4306371797849	65.2944220719626	55.9982552185066
253	97.358456146762	150.695659928289	4	1	252	12.6	-69.3143175291002	-22.5238280068203	72.8820790222517	72.4345769848148	71.5615968614861	66.2197483283034	54.6549342365019
254	93.8585476244031	149.522192907631	4	1	253	12.65	-69.9981704471779	-23.4693404131599	73.8278660492158	73.3731540415191	72.2547158080072	66.7858631270104	53.4824947582193
255	90.3424238765373	148.320140128536	4	1	254	12.7	-70.3224749573161	-24.0410555819	74.3183882872493	73.859287694517	72.501918567272	66.9683330459396	52.4667342236614
256	86.8280623235612	147.108191452888	4	1	255	12.75	-70.287231059522	-24.2389735129598	74.3493287594219	73.8882919946227	72.2989653415489	66.7556814417699	51.595615200357
257	83.3334403858716	145.905036742568	4	1	256	12.8	-69.892438753792	-24.0630942064001	73.9187763544464	73.4581274828387	71.6450361971084	66.1501111101575	50.8602637249834
258	79.8765354838649	144.729365859458	4	1	257	12.85	-69.138098040134	-23.5134176622	73.0271005227801	72.5692601497291	70.542738253583	65.1708724669814	50.252516938691
259	76.475325037938	143.599868665441	4	1	258	12.9	-68.0242089185379	-22.5899438803401	71.6770434902961	71.2247766415787	68.9985537893944	63.84206520085	49.7588128650365
260	73.1477864684874	142.535235022398	4	1	259	12.95	-66.5507713890122	-21.2926728608596	69.8740516217011	69.4307846996998	67.0238486247942	62.1892224961024	49.3582302996301
261	69.9118971959098	141.554154792212	4	1	260	13	-64.7177854515519	-19.6216046037205	67.6269112186698	67.1971845125434	64.6367035578249	60.2391218659182	49.0285092235721
262	66.7856346406019	140.675317836764	4	1	261	13.05	-62.5252511061581	-17.5767391089596	64.9488166450517	64.5389800959501	61.8695850405302	58.0201084303429	48.7532659429404
263	63.7869762229603	139.917414017937	4	1	262	13.1	-59.973168352832	-15.1580763765401	61.8590995869981	61.4784370998592	58.7801480724768	55.5630956002149	48.5249165891128
264	60.9338993633818	139.299133197613	4	1	263	13.15	-57.06153719157	-12.3656164064801	58.3860214073295	58.0486304740711	55.4294145936929	52.903612657288	48.3439599972723
265	58.2443814822627	138.839165237673	4	1	264	13.2	-53.7903576223819	-9.19935919880004	54.5713366412468	54.3083853813606	51.8765264249329	50.0854769819951	48.217036528101
266	55.7364	138.5562	4	1	265	13.25	-50.159629645254	-5.65930475346022	50.4778780897294	50.3631116324102	48.1792783902876	47.1663463056358	48.1551141139102
267	53.4259218146883	138.462446171137	4	1	266	13.3	-46.209563706234	-1.87507657725973	46.2475911814993	46.3198490914357	44.3951806635774	44.2227997810807	48.1721481162961
268	51.3208717352147	138.544187736274	4	1	267	13.35	-42.101001589472	1.63483130274017	42.1327308422459	42.2746157500066	40.5834529468467	41.3474716435017	48.2841680956654
269	49.4271640481642	138.781227505262	4	1	268	13.4	-37.87415374101	4.74079537975967	38.1697087024569	38.3099263065041	36.8086715251817	38.6344281119996	48.5086686447405
270	47.7507130401221	139.153368287951	4	1	269	13.45	-33.529020160842	7.44281565378003	34.3451699341014	34.4819759457942	33.1471053391961	36.165234425476	48.8642006535609
271	46.2974329976735	139.640412894193	4	1	270	13.5	-29.0656008489719	9.74089212483989	30.6544308722169	30.8037942612832	29.6959890534468	34.0062071289798	49.3700916796527
272	45.0732382074034	140.222164133837	4	1	271	13.55	-24.4838958054021	11.6350247928801	27.1078393779497	27.2974939589277	26.5760145216313	32.2121098139183	50.0462494053983
273	44.0840429558971	140.878424816735	4	1	272	13.6	-19.783905030126	13.1252136579599	23.741822419691	24.0195949283856	23.9147952145267	30.8300848499221	50.913018933752
274	43.3357615297397	141.588997752739	4	1	273	13.65	-14.965628523148	14.2114587200803	20.6382071906793	21.0820518003895	21.8394416303063	29.9020568675342	51.9910751534704
275	42.8343082155163	142.333685751697	4	1	274	13.7	-10.0290662844679	14.89375997916	17.955674781391	18.6700530974684	20.4539424260191	29.4657400102625	53.3013378004886
276	42.585597299812	143.092291623463	4	1	275	13.75	-4.97421831408602	15.1721174353202	15.9667152322366	17.0257961677702	19.8331358676721	29.5545467860505	54.8649006703344
277	42.595543069212	143.844618177885	4	1	276	13.8	0.198915387999961	15.0465310884397	15.0478458633442	16.3813893016849	20.0290389642592	30.1941851224347	56.7029686248463
278	42.8700598103014	144.570468224816	4	1	277	13.85	5.490334821788	14.5170009386203	15.5205377711998	16.8882899236527	21.0767167529976	31.3974637243494	58.8367971048346
279	43.4150618096653	145.249644574106	4	1	278	13.9	10.9000399872781	13.5835269857995	17.4161728602528	18.5842199349547	22.9954422098868	33.1752720886309	61.2876290500315
280	44.2364633538889	145.861950035606	4	1	279	13.95	16.428030884472	12.24610923	20.4901778912301	21.3880248310499	25.7843746813289	35.5391788110195	64.0766234632637
281	45.3401787295574	146.387187419167	4	1	280	14	22.07430751337	10.5047476712201	24.4463652887465	25.127637338225	29.4131045186542	38.5010614933871	67.4727816186547
282	46.7321222232557	146.805159534639	4	1	281	14.05	27.838869873966	8.35944230943994	29.0668703438204	29.6094951180887	33.8123557232381	42.0723903804538	72.3935232631128
283	48.4182081215692	147.095669191874	4	1	282	14.1	33.72171796627	5.81019314470041	34.2186003070754	34.6804594390052	38.8801322341722	46.2629422672891	77.1951344276388
284	50.4043507110828	147.238519200722	4	1	283	14.15	39.722851790272	2.85700017696001	39.8254617595711	40.2419891023538	44.5111025469555	51.0785376496528	80.5727508931208
285	52.6964642783819	147.213512371035	4	1	284	14.2	45.8422713459821	-0.500136593740308	45.8449994958125	46.2366866154264	50.6244151960198	56.5171986189821	82.7384596544303
286	55.3004631100514	147.000451512662	4	1	285	14.25	52.07997663339	-4.26121716745968	52.2540136054897	52.6326271301194	57.1689871191021	62.563455035033	83.7287403168842
287	58.2222614926765	146.579139435455	4	1	286	14.3	58.435967652502	-8.42624154414011	59.0403579091832	59.4127099758223	64.1157417966484	69.1831374686118	83.8467916189519
288	61.4677737128423	145.929378949265	4	1	287	14.35	64.910244403316	-12.9952097238004	66.1983028805405	66.5683709530344	71.4491677815807	76.3261225661674	83.9204541763402
289	65.0429140571341	145.030972863943	4	1	288	14.4	71.5028068858359	-17.9681217064399	73.7258759880856	74.0959851358503	79.1616330894188	83.9408299880634	84.7690950831597
290	68.9535968121368	143.863723989339	4	1	289	14.45	78.2136551000539	-23.3449774920797	81.6233043818731	81.9947969778704	87.2500225566353	91.9880125010514	86.5346211101424
291	73.2057362644357	142.407435135304	4	1	290	14.5	85.0427890459781	-29.1257770806999	89.8920845195691	90.265708433042	95.7138055514118	100.93935610833	89.1714935583366
292	77.8052467006159	140.641909111689	4	1	291	14.55	91.9902087236039	-35.3105204723005	98.5344171192836	98.9105562030152	104.553919213986	112.574936712307	92.5956541881649
293	82.7580424072626	138.546948728346	4	1	292	14.6	99.0559141329339	-41.8992076668599	107.552860156399	107.931674160236	113.772112898163	123.560184005355	96.7123339923906
294	88.0700376709607	136.102356795124	4	1	293	14.65	106.239905273962	-48.89183866444	116.950114837952	117.331625966973	123.370557429171	131.243444918707	101.423063842937
295	93.7471467782956	133.287936121875	4	1	294	14.7	113.542182146698	-56.2884134649801	126.728894167978	127.113041450101	133.351609806083	136.011179298598	106.627263001107
296	99.7952840158523	130.08348951845	4	1	295	14.75	120.962744751134	-64.0889320685	136.891843553255	137.278517363283	144.709725097557	137.902933847718	112.221667892054
297	106.220363670216	126.468819794698	4	1	296	14.8	128.501593087274	-72.2933944750397	147.441494534921	147.830558655327	161.034131627966	137.499398115469	118.099803683343
298	113.028300027972	122.423729760473	4	1	297	14.85	136.15872715512	-80.9018006845002	158.380239722312	158.77154545193	175.67120022913	136.443444628331	124.155672366612
299	120.225007375705	117.928022225623	4	1	298	14.9	143.93414695466	-89.914150697	169.710321298171	172.087824228141	183.325256747996	136.362918077689	130.293820794505
300	127.8164	112.9615	4	1	299	14.95	151.8278524859	-99.3304445124599	181.43382815099	194.955221805832	184.772336040561	137.530063409265	135.910753349759
301	135.7556	106.5997	4	1	300	15	158.784	-127.236	203.473237434312	214.063883094977	180.092062144024	139.841925623286	138.283332187477
302	143.909905307931	96.361182548984	4	1	301	15.05	163.086106158621	-204.77034902032	261.778482423373	218.819954840665	170.444877016953	143.118917995876	139.76333732093
303	152.5952	87.10059	4	1	302	15.1	173.70589384138	-185.21185097968	253.923546168039	210.773126629192	159.114776358499	147.161725717492	143.439138900767
304	161.5779	83.50786	4	1	303	15.15	179.654	-71.8546000000001	193.49068002661	188.096300059907	149.355278726206	151.76759003622	145.983776837109
305	168.553168129629	82.4174409942376	4	1	304	15.2	139.50536259258	-21.808380115248	141.199687093628	145.934532228073	141.708517012448	156.737327383231	147.064689847741
306	173.053345831226	82.613699924392	4	1	305	15.25	90.0035540319402	3.925178603088	90.089104587883	104.165669622022	134.974126149015	161.879880749074	147.088245282499
307	175.238772386106	83.9246812779691	4	1	306	15.3	43.7085310975999	26.2196270715421	50.9696432642078	79.8906026117466	125.203704363786	167.016469898075	146.411470396406
308	175.269787075588	86.1784295424747	4	1	307	15.35	0.620293789639845	45.0749652901121	45.0792331377794	72.6439073957029	118.652251205854	171.985222167056	145.256751450829
309	173.306729180986	89.2029892054147	4	1	308	15.4	-39.26115789204	60.4911932587999	72.1153449752351	81.8519522381236	120.209923324445	176.646811600946	143.94744763472
310	169.509937983618	92.826404754295	4	1	309	15.45	-75.9358239473602	72.4683109776061	104.966211013409	104.472876499498	128.702318725902	179.833494198466	143.091824033473
311	164.039752764799	96.8767206766215	4	1	310	15.5	-109.40370437638	81.0063184465301	136.129328799987	133.138832789686	143.667699354124	175.627308266624	143.107900012338
312	157.056512805846	101.1819814599	4	1	311	15.55	-139.66479917906	86.10521566557	164.074264571082	160.529244037143	163.588062779197	166.951737929553	144.491442103228
313	148.720557388076	105.570231591636	4	1	312	15.6	-166.7191083554	87.76500263472	188.409014588719	184.760730056101	184.855667975612	163.318093796179	147.29240092302
314	139.192225792804	109.869515559337	4	1	313	15.65	-190.56663190544	85.98567935402	209.067401212517	205.483446470125	203.938344475686	160.724108755511	149.193964393255
315	128.631857301348	113.907877850506	4	1	314	15.7	-211.20736982912	80.7672458233799	226.123641108198	222.703249058896	217.958471384485	158.118200396883	148.006250743909
316	117.199791195023	117.513362952652	4	1	315	15.75	-228.6413221265	72.1097020429201	239.742910870108	236.572503161538	216.280490384232	156.27355671728	145.646378420615
317	105.056366755145	120.514015353279	4	1	316	15.8	-242.86848879756	60.0130480125401	250.173277514937	247.347444914229	208.69977149532	155.323542677344	143.216866250459
318	92.3619232630324	122.737879539893	4	1	317	15.85	-253.888869842252	44.4772837322799	257.755285101931	251.156212712868	207.983936386505	154.070058273328	141.003527865114
319	79.2768	124.013	4	1	318	15.9	-261.702465260648	25.5024092021401	262.942109975968	227.07753429834	201.238294186577	151.531977191751	138.980641575096
320	67.0217060865592	124.296560259767	4	1	319	15.95	-245.101878268816	5.67120519534001	245.167480101397	194.696293931743	187.534082067864	148.65358465768	137.038704058021
321	61.05883	124.0623	4	1	320	16	-119.257521731184	-4.68520519534025	119.349518797464	179.395369611471	168.879414080436	146.37387440139	134.795985017001
322	65.4618144851239	123.759943840201	4	1	321	16.05	88.0596897024779	-6.04712319597979	88.2670756819554	155.129143458926	147.05902257549	145.86396621058	131.213434511515
323	74.50864	123.2266	4	1	322	16.1	180.936510297522	-10.66687680402	181.250663500572	123.91195142286	123.284448571043	147.423076128547	127.809564082535
324	81.5200950034604	122.239851643638	4	1	323	16.15	140.229100069208	-19.73496712724	141.610979213242	110.681293862532	99.1256099078171	146.62033875029	125.763114352434
325	85.7838622441209	120.95179811366	4	1	324	16.2	85.27534481321	-25.76107059956	89.0815199210665	99.4217512192363	79.3486979308753	139.275174104587	124.737477090564
326	88.0793480430433	119.608167797186	4	1	325	16.25	45.909715978448	-26.8726063294801	53.1962309958232	67.1735275306154	76.4672584185485	129.412876092155	124.578318773068
327	89.1859587212895	118.454689081338	4	1	326	16.3	22.132213564924	-23.0695743169599	31.9693624654784	43.1220763567081	83.0281609258412	119.417262602844	124.88653958245
328	89.8831005999211	117.737090353235	4	1	327	16.35	13.942837572632	-14.35197456206	20.0095450574673	34.7854444388906	86.86221587059	110.021833563172	124.834076575627
329	90.95018	117.7011	4	1	328	16.4	21.3415880015782	-0.719807064700149	21.3537233437052	42.2532229745652	92.0023833140029	101.314471549246	124.016165303152
330	93.2108252226051	118.41243296206	4	1	329	16.45	45.2129044521018	14.2266592412	47.3983603319789	66.6345706324462	91.0162661413098	94.2439139175753	122.376419390887
331	97.6655524888836	119.216750393072	4	1	330	16.5	89.0945453255702	16.0863486202402	90.5351236741961	106.550904210565	89.9463381038751	93.9646617673783	120.186190084462
332	105.3591	119.2797	4	1	331	16.55	153.870950222328	1.25899213856002	153.876100754883	140.882690271298	91.7755026301982	95.475131093477	117.563768444909
333	116.2742	118.0917	4	1	332	16.6	218.302	-23.76	219.591212948059	147.247087843729	96.7592185553014	92.3010343688904	113.031795723158
334	125.8521	116.9091	4	1	333	16.65	191.558	-23.6520000000002	193.012653647371	137.639453233185	103.503333190675	90.8021199493565	108.434250780584
335	129.7465	117.6325	4	1	334	16.7	77.8880000000001	14.468	79.2203481941352	116.91643462795	109.139129904275	91.3567537842442	103.400781920999
336	131.8562354137	117.379530605625	4	1	335	16.75	42.1947082740002	-5.05938788749972	42.4969506214759	86.9675329000383	111.462065116208	92.8830808288565	98.1644525392634
337	133.509995970067	115.487310146226	4	1	336	16.8	33.0752111273398	-37.8444091879803	50.2610077287094	66.1239761100521	107.922101261113	94.4495364875561	92.8062341667933
338	134.781859460929	112.234808260368	4	1	337	16.85	25.4372698172403	-65.0500377171599	69.8467043084999	71.0311719648217	97.7398528671907	95.5980948779262	87.0502756862438
339	135.745903678115	107.900994586619	4	1	338	16.9	19.28088434372	-86.6762734749798	88.7948696974403	85.2846769992315	89.60185658471	96.500353414552	81.1322499143405
340	136.476206413453	102.764838763548	4	1	339	16.95	14.60605470676	-102.72311646142	103.756327467983	98.9277678942752	91.6972414271786	96.0992541240932	75.7402602011387
341	137.046845458772	97.1053104297205	4	1	340	17	11.4127809063797	-113.19056667655	113.764475793525	108.512172834343	95.8198235538379	93.998505767533	73.523469497251
342	137.531898605898	91.2013792237053	4	1	341	17.05	9.70106294251991	-118.078624120304	118.476462203928	113.079737059368	97.1235703449141	89.2635706792367	71.9364647384509
343	138.005443646662	85.3320147840695	4	1	342	17.1	9.47090081528017	-117.387288792716	117.768729008839	112.363310889535	94.436971200551	78.6405153177693	67.7456502019291
344	138.541558372891	79.7761867493805	4	1	343	17.15	10.7222945245798	-111.11656069378	111.632690822565	106.354970108444	89.4973736384291	70.2481628108784	64.7911377061959
345	139.214320576413	74.8128647582059	4	1	344	17.2	13.4552440704402	-99.2664398234919	100.17419661882	95.3193727955529	83.059378343911	67.5263897374104	63.3885109188068
346	140.097808049056	70.721018449113	4	1	345	17.25	17.6697494528599	-81.836926181858	83.7227718880695	80.3617695667588	76.5349464188578	66.9160289863714	62.9506570946966
347	141.26609858265	67.7796174606695	4	1	346	17.3	23.3658106718798	-58.8280197688701	63.298475639471	65.9150102174901	70.6050400973607	66.1952057307427	63.0228603461379
348	142.793269969022	66.2676314314426	4	1	347	17.35	30.5434277274401	-30.2397205845381	42.9807128648687	53.7554457982865	59.5411777683479	64.0787178093151	62.6120787674951
349	144.7534	66.46403	4	1	348	17.4	39.2026006195601	3.92797137114798	39.3988940762212	46.7149227292713	50.8944690370467	60.9500282794351	62.8024158941402
350	146.4868	67.39761	4	1	349	17.45	34.6679999999998	18.6716000000001	39.3763745228022	45.8907073991684	43.3555380476423	57.236606484702	62.1001337608048
351	145.672012266447	65.1125203022763	4	1	350	17.5	-16.2957546710595	-45.7017939544741	48.5201565429932	38.7205859699369	38.0122344189048	53.0822772271237	64.5216289183025
352	144.347	62.46691	4	1	351	17.55	-26.5002453289401	-52.9122060455259	59.1773989889569	35.8739278566032	35.2668411165713	48.3977983834247	64.3873147101646
353	144.5437	62.16958	4	1	352	17.6	3.93399999999986	-5.9465999999999	7.13010571871117	32.9556302969981	33.7204644180793	43.1902660349678	60.7572787557844
354	143.9809	61.04418	4	1	353	17.65	-11.2560000000002	-22.5080000000001	25.1656035095527	29.3095461085384	32.4026829204411	38.7801554630352	57.6449967684276
355	143.0717	61.88625	4	1	354	17.7	-18.184	16.8414	24.7848867247764	24.6429748339742	31.4138346254931	35.4202680533695	58.1672162084154
356	144.4776	61.32312	4	1	355	17.75	28.1180000000001	-11.2625999999999	30.2897356006948	28.7203428662216	29.6296080353897	33.0182333605368	60.3183021131532
357	146.1574	61.9479	4	1	356	17.8	33.596	12.4955999999999	35.8445426161361	28.9314379842789	26.1905566694888	31.5961842047197	63.0127356328391
358	147.1411	60.98598	4	1	357	17.85	19.674	-19.2384	27.5169458799482	29.8720389539881	26.8393543015877	29.6260626570641	65.9696912844662
359	146.1393	61.83171	4	1	358	17.9	-20.0360000000001	16.9146000000001	26.2210790998388	29.9496699622409	26.6658418890238	29.1044783737285	69.1761380456348
360	147.5644	62.20977	4	1	359	17.95	28.5020000000003	7.56119999999996	29.4878915733224	27.7381385050033	27.4849980590967	28.1010133975164	72.6832741720698
361	149.0857	62.01361	4	1	360	18	30.4259999999999	-3.92319999999998	30.677890641959	24.9583657369538	28.0242323021687	35.044752069072	76.5573717187103
362	148.2994	62.97158	4	1	361	18.05	-15.7260000000002	19.1594000000001	24.7868853299484	24.4002457937687	27.925527292868	39.5110587410925	80.8691683790629
363	148.6782	62.40577	4	1	362	18.1	7.57600000000025	-11.3162000000001	13.6180820397002	25.0979571642052	25.5316608960488	42.8740421937994	85.6910880620881
364	149.7999	62.74379	4	1	363	18.15	22.4340000000001	6.7604	23.4304793839137	26.0987946420965	25.8062738270159	45.0418307259768	91.0960491534901
365	151.0461	61.66416	4	1	364	18.2	24.9239999999998	-21.5925999999999	32.9764484255049	28.1129160807327	24.7881921695396	48.8080426794204	97.1558227950598
366	151.0612	63.4482	4	1	365	18.25	0.302000000000362	35.6807999999999	35.6820780314151	26.1049560551439	40.4598961027543	53.720575239935	103.936468745926
367	149.605	64.40585	4	1	366	18.3	-29.1240000000005	19.153	34.8574925231295	27.2123018602631	52.8315608126962	59.8302655349354	111.482057185792
368	149.7817	64.43391	4	1	367	18.35	3.53400000000022	0.561199999999928	3.57828191175618	24.478427174874	58.9087300860112	67.8606647596173	119.739219481261
369	151.1941	64.11317	4	1	368	18.4	28.2479999999998	-6.41480000000001	28.9672084095101	54.8209975634122	63.4178195629299	77.4022478118346	128.244545170064
370	151.0875	63.15372	4	1	369	18.45	-2.13199999999972	-19.1889999999999	19.3070749985594	77.5502055446596	70.1310872997441	88.1299418594377	136.871039056882
371	151.5967	53.79782	4	1	370	18.5	10.1839999999999	-187.118	187.394929974106	91.7125041168785	79.4169181777014	100.032466210297	145.03295449808
372	152.3972	46.41592	4	1	371	18.55	16.01	-147.638	148.503532429367	99.6233372655966	91.7350037770029	113.340538374701	151.043978697033
373	151.004058368805	42.967187932657	4	1	372	18.6	-27.8628326238999	-68.97464134686	74.3897747728506	115.783747424614	110.189668623186	128.191910089208	154.626386412632
374	147.592507020758	42.6521257336999	4	1	373	18.65	-68.23102696094	-6.30124397914201	68.5213741531005	104.012838791991	128.998221796653	143.411942843945	156.104141074122
375	143.1315	44.92237	4	1	374	18.7	-89.2201404151604	45.4048853260021	100.109125793647	105.919802009346	151.471691549336	158.89137753675	158.524360695637
376	138.419636282826	49.2932872852589	4	1	375	18.75	-94.23727434348	87.418345705178	128.540386810988	128.666833129493	159.605036317839	174.854704131315	161.140385981713
377	133.574094574149	55.5351639704993	4	1	376	18.8	-96.9108341735398	124.837533704808	158.038348516145	158.37310632771	173.849515936706	191.367930166864	163.991624792536
378	128.541698511036	63.4820163935741	4	1	377	18.85	-100.64792126226	158.937048461496	188.124930373585	187.159635674057	197.475090092405	209.852376305458	167.413280579204
379	123.269271730553	72.9678608923361	4	1	378	18.9	-105.44853560966	189.71688997524	217.052740144185	215.197233843688	223.40606612496	227.3846119664	171.18785652754
380	117.703637869768	83.8267138046382	4	1	379	18.95	-111.3126772157	217.177058246042	244.041772525384	241.779229864065	247.651667773756	245.641064716248	175.142679812297
381	111.791620565748	95.8925914683333	4	1	380	19	-118.2403460804	241.317553273902	268.728377659143	266.283347055318	270.292490084929	255.021156927088	179.261353246113
382	105.480043455558	108.999510221274	4	1	381	19.05	-126.2315422038	262.138375058814	290.94832861803	288.43902592221	291.000856556725	262.576898652973	183.647021360654
383	98.7157301762674	122.981486401314	4	1	382	19.1	-135.286265585812	279.6395236008	310.645516329847	308.143699873455	309.515083987731	266.378730631464	188.354778188297
384	91.4455043649415	137.672536346305	4	1	383	19.15	-145.404516226518	293.82099889982	327.831134478646	325.38774632617	325.771002136147	267.166451422267	192.782116768694
385	83.6161896586476	152.906676394101	4	1	384	19.2	-156.586294125878	304.68280095592	342.565142281611	340.222483249385	339.81043788316	268.240678711853	196.858182725113
386	75.1746096944526	168.517922882555	4	1	385	19.25	-168.8315992839	312.22492976908	354.948609922713	352.746820920144	350.437277536337	268.560196723492	200.678653776095
387	66.0675881094235	184.340292149518	4	1	386	19.3	-182.140431700582	316.44738533926	365.122013234108	363.102978350083	351.304281369239	268.152984050136	204.260949716661
388	56.2419485406271	200.207800532845	4	1	387	19.35	-196.512791375928	317.35016766654	373.267204683642	371.477175892864	335.282371170523	266.96589639879	208.303714856513
389	45.6445146251303	215.954464370388	4	1	388	19.4	-211.948678309936	314.93327675086	379.611921628342	375.486808746505	310.926836719575	264.973465243246	211.341904573162
390	34.22211	231.4143	4	1	389	19.45	-228.448092502606	309.19671259224	384.436129995514	362.386079489093	288.82968964995	262.155417765157	214.229278951957
391	22.3322304046188	245.912134832875	4	1	390	19.5	-237.797591907624	289.9566966575	374.996774190918	317.817921420902	266.827903362054	258.490240281929	212.546692871955
392	11.9750599876319	256.736040573574	4	1	391	19.55	-207.143408339738	216.478114813979	299.618366947051	258.750695089066	245.305111543547	253.953504346607	211.574524278768
393	5.561455	260.6649	4	1	392	19.6	-128.272099752638	78.5771885285203	150.426414342686	206.182203407036	224.416708809849	248.517646287386	212.413445519163
394	4.302101	256.6437	4	1	393	19.65	-25.18708	-80.4239999999993	84.2757899691619	158.168997977603	204.175928350345	242.152290693444	213.670505567298
395	5.375094652168	250.659450920422	4	1	394	19.7	21.45987304336	-119.684981591561	121.593671585364	128.224143598001	184.500397647154	234.824987913475	214.726843248216
396	7.83073743633845	244.375695294921	4	1	395	19.75	49.112855683409	-125.67511251002	134.930747043754	131.015496198795	166.543203027521	226.502603420875	215.461634924009
397	11.4874247093414	237.833582676364	4	1	396	19.8	73.133745460059	-130.84225237114	149.894095049037	149.601161611625	156.602727323975	217.153969266457	213.771882408981
398	16.1635518280069	231.07426261762	4	1	397	19.85	93.52254237331	-135.18640117488	164.383177346659	162.818591887271	161.752921404249	206.755053407567	210.740040487907
399	21.6775141491649	224.138884671557	4	1	398	19.9	110.27924642316	-138.70755892126	177.20411703331	174.917408077439	173.377744667313	195.299197179925	208.488934232714
400	27.8477070296456	217.068598391045	4	1	399	19.95	123.403857609614	-141.40572561024	187.680822963596	184.98131104995	180.820286177	182.817493187666	205.01447762276
401	34.492525826279	209.904553328952	4	1	400	20	132.896375932668	-143.28090124186	195.424827994594	192.490346609702	186.177303479695	170.072228816822	200.231839267737
402	41.430365895895	202.687899038146	4	1	401	20.05	138.75680139232	-144.33308581612	200.213609911592	197.154327723001	189.002826989368	160.572149904563	195.861451460062
403	48.4796225953239	195.459785071495	4	1	402	20.1	140.985133988578	-144.56227933302	201.928355145422	198.821980466729	189.093398005286	158.448160406862	190.756043455604
404	55.4586912813955	188.261360981869	4	1	403	20.15	139.581373721432	-143.96848179252	200.5240225998	197.437198881951	186.422466009504	160.174559712329	184.985890195167
405	62.1859673109399	181.133776322136	4	1	404	20.2	134.545520590888	-142.55169319466	196.019086682235	193.024342928785	181.134588728179	161.213007784579	178.619877256714
406	68.4798460407872	174.118180645165	4	1	405	20.25	125.877574596946	-140.311913539419	188.500920070707	185.69644940087	173.601254606123	162.363073124527	171.724514597191
407	74.1587228277675	167.255723503823	4	1	406	20.3	113.577535739606	-137.24914282684	178.149330145763	175.690604296008	164.541572485151	159.390780767826	164.363013080717
408	79.0409930287107	160.587554450981	4	1	407	20.35	97.6454040188639	-133.36338105684	165.288887505842	163.44719698963	155.143399409475	154.514184577024	156.594344353143
409	82.945052000447	154.154823039505	4	1	408	20.4	78.0811794347261	-128.65462822952	150.494797075493	149.765310330295	146.971374757346	152.004403222181	148.472242679455
410	85.6892950998063	147.998678822265	4	1	409	20.45	54.8848619871859	-123.1228843448	134.802050150343	136.058802041517	141.605729392157	147.873537480363	140.044143319304
411	87.0921176836186	142.160271352129	4	1	410	20.5	28.0564516762459	-116.76814940272	120.091486774032	124.59034941808	138.548842769359	141.973438253545	131.677174188931
412	86.9719151087141	136.680750181966	4	1	411	20.55	-2.40405149808993	-109.59042340326	109.616788701874	118.252145218683	129.778734546285	137.769398573517	125.032204542482
413	85.1470827319229	131.601264864645	4	1	412	20.6	-36.4966475358241	-101.58970634642	107.946624388658	119.764261794685	119.934971148761	132.994440623821	121.970167602104
414	81.4360159100748	126.962964953033	4	1	413	20.65	-74.2213364369618	-92.7659982322402	118.80377607851	127.332375208424	117.586340434858	127.81948969689	120.436265553744
415	75.65711	122.807	4	1	414	20.7	-115.578118201496	-83.1192990606598	142.362633030351	123.498667051053	114.612486232546	122.414766599953	117.874533108874
416	68.4871325657172	119.498260410771	4	1	415	20.75	-143.399548685656	-66.1747917845801	157.932053842728	115.279592879443	110.345621900967	116.946425773507	114.9280947636
417	64.03634	118.6966	4	1	416	20.8	-89.0158513143442	-16.0332082154198	90.4482479150173	116.920535651032	110.997224661882	111.572056894978	111.608200797003
418	65.3035554185467	121.789639011964	4	1	417	20.85	25.344308370934	61.8607802392799	66.8512535306069	109.460710670407	110.845481838167	106.43363529872	107.972033558396
419	67.40838	127.7811	4	1	418	20.9	42.096491629066	119.82921976072	127.008489936456	93.3588685935107	108.667604636435	101.645288178985	104.090207782476
420	66.67478	132.9828	4	1	419	20.95	-14.6719999999999	104.034	105.063508127228	98.4957822727117	103.223803807749	97.2707934509413	100.035935520726
421	69.00201	129.8893	4	1	420	21	46.5446	-61.8700000000001	77.4228434582457	106.411370796892	95.3440087776549	93.2821195610405	95.8833277498867
422	72.0688215843197	124.958605904124	4	1	421	21.05	61.3362316863942	-98.6138819175198	116.132816311022	100.414673621837	93.3653792436705	89.4922591804004	91.7071522400295
423	74.796180892176	120.389202694788	4	1	422	21.1	54.5471861571258	-91.38806418672	106.429196151508	96.9868969450913	92.932299448678	85.4921747973463	87.582415240633
424	77.1959561813178	116.173078041234	4	1	423	21.15	47.995505782836	-84.3224930710798	97.0250040611828	97.329148961799	85.7042359231131	80.6979713951585	83.5836779031145
425	79.2800157094942	112.302219612703	4	1	424	21.2	41.6811905635279	-77.4171685706202	87.924624743498	88.2349762146293	79.9291006693365	74.5360584331686	79.7841028363561
426	81.0602277344542	108.768615078436	4	1	425	21.25	35.6042404992002	-70.67209068534	79.1341035417841	79.4532281004641	76.2186172211136	67.4931164026728	76.2540940450938
427	82.5484605139467	105.564252107675	4	1	426	21.3	29.7646555898498	-64.0872594152199	70.6619525751735	70.993798224389	67.9872936989184	63.8256208261789	73.0592035625348
428	83.7565823057209	102.68111836966	4	1	427	21.35	24.1624358354841	-57.6626747603001	62.520455580682	62.8713043935817	60.1388677565253	61.4298825397692	70.256649717352
429	84.6964613675257	100.111201533634	4	1	428	21.4	18.7975812360961	-51.3983367205199	54.7278546808074	55.1080854804281	52.7283381538824	56.176012342771	67.8891426680071
430	85.3799659571101	97.8464892688373	4	1	429	21.45	13.670091791688	-45.294245295934	47.3121555894615	47.7396111832076	45.8483130585878	52.1983335610894	65.9734540215709
431	85.8189643322231	95.8789692445114	4	1	430	21.5	8.77996750226004	-39.3504004865181	40.318008976016	40.8245074125864	39.6422240276906	49.7932172462282	64.4793186192474
432	86.0253247506138	94.2006291298975	4	1	431	21.55	4.12720836781403	-33.5668022922781	33.8195810890708	34.4628780833757	34.2858624086873	45.6449059065424	63.2951517459429
433	86.0109154700312	92.8034565942371	4	1	432	21.6	-0.288185611652239	-27.9434507132078	27.9449367275762	28.825321723594	29.9274656308605	42.170389857445	62.1952070790921
434	85.7876047482243	91.6794393067713	4	1	433	21.65	-4.46621443613793	-22.4803457493161	22.9197080347539	24.1763625749532	26.6477887624288	39.3478661093389	60.8607535658358
435	85.3672608429421	90.8205649367415	4	1	434	21.7	-8.4068781056439	-17.1774874005959	19.1243737905529	20.8321136341671	24.4675664528424	37.1534390727589	58.9688140209075
436	84.7617520119336	90.218821153389	4	1	435	21.75	-12.1101766201701	-12.0348756670501	17.0732132328121	19.0304238491345	23.3678172713429	35.5617623166805	56.7138327039489
437	83.9829465129478	89.8661956259551	4	1	436	21.8	-15.5761099797158	-7.05251054867801	17.0983363851404	18.832699441482	23.3025181141663	34.5463502300919	56.1670226271845
438	83.0427126037337	89.7546760236811	4	1	437	21.85	-18.804678184282	-2.23039204548002	18.9364878024134	20.1098111820908	24.2019119583648	34.0796641359844	56.2263037760976
439	81.9529185420404	89.8762500158082	4	1	438	21.9	-21.7958812338662	2.43147984254193	21.9310859964911	22.5592719677327	25.9673940647955	34.1329971570289	54.79315643888
440	80.7254325856169	90.2229052715779	4	1	439	21.95	-24.5497191284699	6.93310511539408	25.5099324935967	25.7729225941656	28.45856508693	34.6761145922004	53.9157607165573
441	79.3721229922121	90.7866294602313	4	1	440	22	-27.066191868096	11.2744837730679	29.3205171610216	29.3734000675951	31.4813006056704	35.6765176774542	53.7324707212002
442	77.9048580195752	91.5594102510099	4	1	441	22.05	-29.3452994527379	15.4556158155719	33.1665895173052	33.1020886881089	34.8068380514964	37.0980443114854	52.5808758199509
443	76.335505925455	92.5332353131548	4	1	442	22.1	-31.3870418824041	19.4765012428982	36.9388751695609	36.8073189917693	38.2318626411083	38.898239360838	51.6681283633786
444	74.6759349676007	93.7000923159074	4	1	443	22.15	-33.191419157086	23.3371400550519	40.5745290990602	40.4033292436081	41.618205551629	41.0235357365132	50.9840853369398
445	72.9380134037612	95.051968928509	4	1	444	22.2	-34.7584312767898	27.037532252032	44.0360840118986	43.8407535088273	44.8846627315585	43.4015696086464	50.5191068279275
446	71.1336094916856	96.5808528202009	4	1	445	22.25	-36.088078241512	30.5776778338381	47.3005684202155	47.0903252146216	47.9852180835656	45.9345490052251	50.2641068118543
447	69.2745914891228	98.2787316602244	4	1	446	22.3	-37.1803600512561	33.9575768004698	50.3537108434011	50.1343224151491	50.8935705088045	48.5084244281901	50.210592834676
448	67.3728276538219	100.137593117821	4	1	447	22.35	-38.035276706018	37.1772291519321	53.1867336985326	52.9620064713478	53.5945667633111	51.0227250124259	50.3506801789806
449	65.4401862435318	102.149424862231	4	1	448	22.4	-38.6528282058021	40.2366348882001	55.7945151016976	55.567106923523	56.0796774082309	53.410300534989	50.6770547791573
450	63.4885355160017	104.306214562698	4	1	449	22.45	-39.033014550602	43.13579400934	58.1745042928921	57.9463875087818	58.3445741303628	55.6331878720251	51.1828385160724
451	61.5297437289805	106.59994988846	4	1	450	22.5	-39.175835740424	45.87470651524	60.3260706810918	60.0988083120006	60.3877974047798	57.6717241961721	51.8612715603648
452	59.5756791402172	109.022618508761	4	1	451	22.55	-39.081291775266	48.4533724060199	62.2501137696947	62.0250324013127	62.2100108048837	59.5168457333594	52.7050512278545
453	57.6382100074608	111.566208092842	4	1	452	22.6	-38.749382655128	50.8717916816201	63.9488377146269	63.7271417893779	63.8135873837435	61.1658668693121	53.705027227847
454	55.7292045884604	114.222706309943	4	1	453	22.65	-38.180108380008	53.1299643420201	65.425635548258	65.2084878860367	65.202395518349	62.6203045645408	54.8477591502179
455	53.860531140965	116.984100829306	4	1	454	22.7	-37.3734689499079	55.2278903872599	66.6850512332181	66.4736341009857	66.3817130124916	63.8847745830961	56.1115868680082
456	52.0440579227236	119.842379320172	4	1	455	22.75	-36.329464364828	57.16556981732	67.7328011643856	67.5283664554864	67.3582303087787	64.9664513070281	57.4631687852076
457	50.2916531914851	122.789529451783	4	1	456	22.8	-35.04809462477	58.9430026322199	68.5758448444401	68.3797586353853	68.1401209579142	65.8748354392602	58.8618658025401
458	48.6151852049987	125.81753889338	4	1	457	22.85	-33.529359729728	60.5601888319401	69.2224994871303	69.0362842356053	68.7371669753131	66.6216962219767	60.2744147275807
459	47.0265222210133	128.918395314204	4	1	458	22.9	-31.773259679708	62.0171284164797	69.6825964477523	69.5079727315208	69.1609317208507	67.2211124012856	61.684529487071
460	45.5375324972779	132.084086383497	4	1	459	22.95	-29.779794474708	63.3138213858604	69.9676792343185	69.8066078148428	69.4249750358294	67.6895624399443	62.8530936394226
461	44.1600842915415	135.306599770499	4	1	460	23	-27.548964114728	64.4502677400396	70.0912436439629	69.9459674951399	69.5451052092764	68.0460254432753	62.9303796364731
462	42.9060458615533	138.577923144452	4	1	461	23.05	-25.080768599764	65.4264674790602	70.0690202610499	69.9421048063161	69.5396600736367	68.3120581442236	62.7123375524325
463	41.7872854650621	141.890044174598	4	1	462	23.1	-22.3752079298241	66.2424206029198	69.9192978886158	69.8136658360536	69.42980506021	68.511815094856	61.9995434653311
464	40.815671359817	145.234950530178	4	1	463	23.15	-19.4322821049019	66.8981271116002	69.6632830036333	69.582237687032	69.2398292842222	68.6719825639226	61.212632087924
465	40.0030718035669	148.604629880432	4	1	464	23.2	-16.2519911250021	67.3935870050798	69.325484383006	69.2727123324306	68.9974118673969	68.82160412737	60.2898786842959
466	39.361355054061	151.991069894603	4	1	465	23.25	-12.8343349901179	67.72880028342	68.9341028988552	68.9136426252801	68.733820577772	68.99178856519	59.466469273292
467	38.9023893690483	155.386258241932	4	1	466	23.3	-9.179313700254	67.9037669465805	68.5213934880428	68.5375537621283	68.4839953305329	69.2153071768902	58.6148582826773
468	38.6380430062777	158.782182591659	4	1	467	23.35	-5.28692725541205	67.9184869945396	68.1239493528632	68.1811578987402	68.2864632143988	69.5261044427354	57.6358056914645
469	38.5801842234982	162.170830613027	4	1	468	23.4	-1.15717565558995	67.77296042736	67.7828386878743	67.8854034685119	68.1830334069946	69.958758439153	57.0468693937667
470	38.7406812784589	165.544189975276	4	1	469	23.45	3.20994109921401	67.4671872449801	67.5435050660656	67.6952783286352	68.2182332189105	70.0729994068201	56.5904333580041
471	39.1314024289088	168.894248347648	4	1	470	23.5	7.81442300899798	67.0011674474398	67.4553307477135	67.6592838035175	68.4384719211036	68.189035076774	55.8327827241538
472	39.7642159325969	172.212993399384	4	1	471	23.55	12.656270073762	66.3749010347203	67.5707677886593	67.8285130518609	68.8909542801436	65.9078293715055	54.3656156863006
473	40.6509900472722	175.492412799725	4	1	472	23.6	17.7354822935061	65.58838800682	67.9439767272746	68.2553085390807	69.6224038252609	62.8332200613501	53.1220944153098
474	41.8035930306837	178.724494217913	4	1	473	23.65	23.05205966823	64.6416283637598	68.6289849295913	68.9915403736953	70.6776875940838	59.8049596113072	51.842019735241
475	43.2338931405804	181.901225323189	4	1	474	23.7	28.606002197934	63.5346221055204	69.6774825021648	70.0866302316521	71.1485869462432	56.6949827854957	50.359600379362
476	44.9537586347114	185.014593784795	4	1	475	23.75	34.39730988262	62.26736923212	71.1364899207865	71.5855238470044	67.6442495757761	53.9664872395559	49.2918315496957
477	46.9750577708257	188.056587271971	4	1	476	23.8	40.425982722286	60.83986974352	73.0462170784432	73.5268621363067	63.3316634124782	51.3548811260943	47.8986655524834
478	49.3096588066722	191.019193453959	4	1	477	23.85	46.6920207169301	59.2521236397596	75.438444804036	74.0418653534058	57.3799769083014	48.6499151609523	46.5785537474827
479	51.9694300000001	193.8944	4	1	478	23.9	53.195423866558	57.50413092082	78.3356763761032	66.2969587778569	51.4268858156199	46.8726263862478	50.374123857417
480	54.62591	196.3427	4	1	479	23.95	53.1295999999979	48.9660000000003	72.25249858766	56.5766965933043	45.1717323520809	45.491304276064	54.5042106886345
481	56.11963	196.9713	4	1	480	24	29.8744000000001	12.5720000000001	32.4119570430421	43.1744299695984	39.4945025580082	43.6195400050323	58.8846462304748
482	56.75945	195.9299	4	1	481	24.05	12.7964	-20.8280000000002	24.4449061556801	29.3269094949331	33.818807972045	40.4191732283776	63.52882685448
483	56.41417	195.6884	4	1	482	24.1	-6.90560000000005	-4.83000000000004	8.42711168550655	16.3015993507561	27.6774264966437	37.7323737357636	67.4124736835905
484	55.96025	195.6585	4	1	483	24.15	-9.07839999999993	-0.597999999999956	9.09807400277656	12.6920463381595	23.0675651784117	35.0120569065595	69.3379618559861
485	56.2701	195.8344	4	1	484	24.2	6.19699999999995	3.51799999999969	7.12594786677514	11.0609193507858	19.8340216058847	31.897596631354	69.6607912356806
486	55.62119	195.5266	4	1	485	24.25	-12.9782	-6.15599999999972	14.3641919800592	12.180423023689	19.5948304342886	29.5918745342013	69.3985438767377
487	55.9958	194.8034	4	1	486	24.3	7.49220000000008	-14.4639999999998	16.2892712188114	16.8082208618904	17.506683044277	26.5820239280766	68.4064533109613
488	55.66481	195.4216	4	1	487	24.35	-6.6198	12.364	14.0246300500227	23.3664438610133	18.0847705632258	23.6310030522299	68.3236545779111
489	54.48209	196.5167	4	1	488	24.4	-23.6544000000001	21.9019999999995	32.2370631937833	26.4976145304177	18.597227997499	30.789489275681	67.4458388754662
490	55.86676	195.0793	4	1	489	24.45	27.6934	-28.7479999999999	39.91706286239	23.9524467377683	18.623460910627	38.935421970449	66.9616866289824
491	54.69382	196.0159	4	1	490	24.5	-23.4587999999999	18.732	30.020045327081	23.9891181027626	19.6892465103944	49.5802573841756	66.4098078556531
492	54.81776	195.8879	4	1	491	24.55	2.47879999999995	-2.55999999999972	3.56343225556461	20.3862351331076	19.3452398841082	61.1498243374544	65.6101605047556
493	55.5275	195.8573	4	1	492	24.6	14.1948000000001	-0.611999999999853	14.207986874994	13.8804779602407	19.5845796078161	71.9917273058309	65.5018304702003
494	55.25657	196.5148	4	1	493	24.65	-5.4186	13.15	14.2226483455086	12.8808784903712	38.5114133729503	78.8709641006649	66.265296849082
495	55.49002	196.8011	4	1	494	24.7	4.66899999999995	5.72599999999966	7.38827699805548	14.7380330304481	58.0368223350133	82.6265996858655	65.3229611950434
496	55.49247	195.55	4	1	495	24.75	0.0489999999999213	-25.0219999999996	25.0220479777331	15.1800411128696	79.5656843340625	84.8306005139195	65.0119851551772
497	55.90787	196.0401	4	1	496	24.8	8.30800000000011	9.80199999999968	12.8492049559494	56.636591612793	104.792965630632	85.4580254958282	64.8733755535199
498	55.40507	195.3912	4	1	497	24.85	-10.056	-12.978	16.4180272871012	102.193166709786	125.898684048436	87.99739399487	63.5259246747329
499	65.2829	190.3822	4	1	498	24.9	197.5566	-100.18	221.505400845126	146.250490177754	139.144700203831	88.0190513646847	62.2402259810684
500	77.024009357695	191.022534639955	4	1	499	24.95	234.8221871539	12.8066927991	235.17115248302	194.847898230815	146.629738461104	88.4320689819008	60.9176790096688
501	87.3752994959656	197.602173358993	4	1	500	25	207.025802765412	131.59277438076	245.308665317573	236.617326984002	149.971954517444	89.2000757062738	60.2647843481475
502	96.1731148862534	206.888125398536	4	1	501	25.05	175.956307805756	185.71904079086	255.836245221257	221.652808794868	151.570811107548	90.8011477811336	60.0267809010782
503	103.2538	215.6474	4	1	502	25.1	141.613702274932	175.18549202928	225.265171053037	191.066310212422	156.410208381924	93.271287204637	60.3218105070474
504	108.5754	220.6942	4	1	503	25.15	106.432	100.936	146.682809899456	153.693418857135	137.526689356419	97.5185367916045	NA
505	112.6793	220.4373	4	1	504	25.2	82.0779999999999	-5.13800000000003	82.2386595707882	108.293723984281	118.827315628788	98.7483257587328	NA
506	115.3066	219.158	4	1	505	25.25	52.5460000000001	-25.5860000000001	58.4442085411379	76.2030897798453	98.834467078485	100.432095776153	NA
507	114.6697	220.4516	4	1	506	25.3	-12.7379999999999	25.8720000000005	28.8377708569859	53.4005699179695	76.8093299316355	103.164727178963	NA
508	117.6243	219.1205	4	1	507	25.35	59.092	-26.6220000000004	64.8120000308586	46.5883210451544	60.6438903608381	103.420846297236	NA
509	118.7732	217.9593	4	1	508	25.4	22.978	-23.2239999999996	32.670210590077	43.9755152998349	55.8923733793783	93.6909626864558	NA
510	117.5587	220.0396	4	1	509	25.45	-24.29	41.6059999999999	48.1774152067127	45.3249358789901	50.8669130563616	82.8999360488887	NA
511	118.5529	218	4	1	510	25.5	19.8839999999998	-40.7920000000001	45.3801798145402	45.0846909418308	50.8922370348618	70.9493113121194	NA
512	119.8048	219.2643	4	1	511	25.55	25.0380000000001	25.2859999999998	35.5848737527618	58.3841768407871	54.7586432503781	58.903737464702	NA
513	116.7141	220.0149	4	1	512	25.6	-61.814	15.0120000000004	63.6107753450625	55.1455050675687	50.431484212548	48.6518937082638	NA
514	121.3168	218.1708	4	1	513	25.65	92.054	-36.8819999999999	99.1676400848583	57.8089587698888	49.8552360164925	NA	NA
515	119.7474	218.4781	4	1	514	25.7	-31.388	6.14599999999996	31.9840563406207	64.1923506217662	46.9725564689891	NA	NA
516	118.2021	220.9732	4	1	515	25.75	-30.9059999999999	49.9019999999996	58.6974483261407	55.7782774832652	43.0641555457538	NA	NA
517	121.5682	220.727	4	1	516	25.8	67.3220000000001	-4.92399999999975	67.5018330121487	41.326295192198	40.9981449977684	NA	NA
518	120.5066	220.5454	4	1	517	25.85	-21.232	-3.63200000000006	21.5404096525577	38.7996078704094	36.6598970556895	NA	NA
519	119.4278	219.7415	4	1	518	25.9	-21.576	-16.078	26.907728629522	28.3193523216187	NA	NA	NA
520	118.8567	220.5225	4	1	519	25.95	-11.422	15.6200000000001	19.350619731678	17.8039393737706	NA	NA	NA
521	118.5463	220.47	4	1	520	26	-6.20800000000003	-1.05000000000018	6.2961705821873	17.5415166281139	NA	NA	NA
522	117.9884	220.9656	4	1	521	26.05	-11.1580000000001	9.91199999999992	14.924768272908	NA	NA	NA	NA
523	118.9829	221.1498	4	1	522	26.1	19.89	3.68400000000008	20.2282959242741	NA	NA	NA	NA
524	NA	NA	4	1	523	26.15	NA	NA	NA	NA	NA	NA	NA
525	NA	NA	4	1	524	26.2	NA	NA	NA	NA	NA	NA	NA
526	NA	NA	4	1	525	26.25	NA	NA	NA	NA	NA	NA	NA
527	NA	NA	4	1	526	26.3	NA	NA	NA	NA	NA	NA	NA
528	NA	NA	4	1	527	26.35	NA	NA	NA	NA	NA	NA	NA
529	NA	NA	4	1	528	26.4	NA	NA	NA	NA	NA	NA	NA
530	NA	NA	4	1	529	26.45	NA	NA	NA	NA	NA	NA	NA
531	NA	NA	4	1	530	26.5	NA	NA	NA	NA	NA	NA	NA
532	NA	NA	4	1	531	26.55	NA	NA	NA	NA	NA	NA	NA
533	NA	NA	4	1	532	26.6	NA	NA	NA	NA	NA	NA	NA
534	NA	NA	4	1	533	26.65	NA	NA	NA	NA	NA	NA	NA
535	NA	NA	4	1	534	26.7	NA	NA	NA	NA	NA	NA	NA
536	NA	NA	4	1	535	26.75	NA	NA	NA	NA	NA	NA	NA
537	NA	NA	4	1	536	26.8	NA	NA	NA	NA	NA	NA	NA
538	NA	NA	4	1	537	26.85	NA	NA	NA	NA	NA	NA	NA
539	NA	NA	4	1	538	26.9	NA	NA	NA	NA	NA	NA	NA
540	NA	NA	4	1	539	26.95	NA	NA	NA	NA	NA	NA	NA
541	NA	NA	4	1	540	27	NA	NA	NA	NA	NA	NA	NA
542	NA	NA	4	1	541	27.05	NA	NA	NA	NA	NA	NA	NA
543	NA	NA	4	1	542	27.1	NA	NA	NA	NA	NA	NA	NA
544	NA	NA	4	1	543	27.15	NA	NA	NA	NA	NA	NA	NA
545	NA	NA	4	1	544	27.2	NA	NA	NA	NA	NA	NA	NA
546	NA	NA	4	1	545	27.25	NA	NA	NA	NA	NA	NA	NA
547	NA	NA	4	1	546	27.3	NA	NA	NA	NA	NA	NA	NA
548	NA	NA	4	1	547	27.35	NA	NA	NA	NA	NA	NA	NA
549	NA	NA	4	1	548	27.4	NA	NA	NA	NA	NA	NA	NA
550	NA	NA	4	1	549	27.45	NA	NA	NA	NA	NA	NA	NA
551	NA	NA	4	1	550	27.5	NA	NA	NA	NA	NA	NA	NA
552	NA	NA	4	1	551	27.55	NA	NA	NA	NA	NA	NA	NA
553	NA	NA	4	1	552	27.6	NA	NA	NA	NA	NA	NA	NA
554	NA	NA	4	1	553	27.65	NA	NA	NA	NA	NA	NA	NA
555	NA	NA	4	1	554	27.7	NA	NA	NA	NA	NA	NA	NA
556	NA	NA	4	1	555	27.75	NA	NA	NA	NA	NA	NA	NA
557	NA	NA	4	1	556	27.8	NA	NA	NA	NA	NA	NA	NA
558	NA	NA	4	1	557	27.85	NA	NA	NA	NA	NA	NA	NA
559	NA	NA	4	1	558	27.9	NA	NA	NA	NA	NA	NA	NA
560	NA	NA	4	1	559	27.95	NA	NA	NA	NA	NA	NA	NA
561	NA	NA	4	1	560	28	NA	NA	NA	NA	NA	NA	NA
562	NA	NA	4	1	561	28.05	NA	NA	NA	NA	NA	NA	NA
563	NA	NA	4	1	562	28.1	NA	NA	NA	NA	NA	NA	NA
564	NA	NA	4	1	563	28.15	NA	NA	NA	NA	NA	NA	NA
565	NA	NA	4	1	564	28.2	NA	NA	NA	NA	NA	NA	NA
566	NA	NA	4	1	565	28.25	NA	NA	NA	NA	NA	NA	NA
567	NA	NA	4	1	566	28.3	NA	NA	NA	NA	NA	NA	NA
568	NA	NA	4	1	567	28.35	NA	NA	NA	NA	NA	NA	NA
569	NA	NA	4	1	568	28.4	NA	NA	NA	NA	NA	NA	NA
570	NA	NA	4	1	569	28.45	NA	NA	NA	NA	NA	NA	NA
571	NA	NA	4	1	570	28.5	NA	NA	NA	NA	NA	NA	NA
572	NA	NA	4	1	571	28.55	NA	NA	NA	NA	NA	NA	NA
573	NA	NA	4	1	572	28.6	NA	NA	NA	NA	NA	NA	NA
574	NA	NA	4	1	573	28.65	NA	NA	NA	NA	NA	NA	NA
575	NA	NA	4	1	574	28.7	NA	NA	NA	NA	NA	NA	NA
576	NA	NA	4	1	575	28.75	NA	NA	NA	NA	NA	NA	NA
577	NA	NA	4	1	576	28.8	NA	NA	NA	NA	NA	NA	NA
578	NA	NA	4	1	577	28.85	NA	NA	NA	NA	NA	NA	NA
579	NA	NA	4	1	578	28.9	NA	NA	NA	NA	NA	NA	NA
580	NA	NA	4	1	579	28.95	NA	NA	NA	NA	NA	NA	NA
581	NA	NA	4	1	580	29	NA	NA	NA	NA	NA	NA	NA
582	NA	NA	4	1	581	29.05	NA	NA	NA	NA	NA	NA	NA
583	NA	NA	4	1	582	29.1	NA	NA	NA	NA	NA	NA	NA
584	NA	NA	4	1	583	29.15	NA	NA	NA	NA	NA	NA	NA
585	NA	NA	4	1	584	29.2	NA	NA	NA	NA	NA	NA	NA
586	NA	NA	4	1	585	29.25	NA	NA	NA	NA	NA	NA	NA
587	NA	NA	4	1	586	29.3	NA	NA	NA	NA	NA	NA	NA
588	NA	NA	4	1	587	29.35	NA	NA	NA	NA	NA	NA	NA
589	NA	NA	4	1	588	29.4	NA	NA	NA	NA	NA	NA	NA
590	NA	NA	4	1	589	29.45	NA	NA	NA	NA	NA	NA	NA
591	NA	NA	4	1	590	29.5	NA	NA	NA	NA	NA	NA	NA
592	NA	NA	4	1	591	29.55	NA	NA	NA	NA	NA	NA	NA
593	NA	NA	4	1	592	29.6	NA	NA	NA	NA	NA	NA	NA
594	NA	NA	4	1	593	29.65	NA	NA	NA	NA	NA	NA	NA
595	NA	NA	4	1	594	29.7	NA	NA	NA	NA	NA	NA	NA
596	NA	NA	4	1	595	29.75	NA	NA	NA	NA	NA	NA	NA
597	NA	NA	4	1	596	29.8	NA	NA	NA	NA	NA	NA	NA
598	NA	NA	4	1	597	29.85	NA	NA	NA	NA	NA	NA	NA
599	NA	NA	4	1	598	29.9	NA	NA	NA	NA	NA	NA	NA
600	NA	NA	4	1	599	29.95	NA	NA	NA	NA	NA	NA	NA
601	NA	NA	4	1	600	30	NA	NA	NA	NA	NA	NA	NA
