# Supplementary material for: An automated feeding system for the African killifish reveals the impact of diet on lifespan and allows scalable assessment of associative learning
Source: eLife. 2022 Nov 10;11:e69008. doi: 10.7554/eLife.69008 (PMC9788828; doi:10.7554/eLife.69008)
Supplement: Figure 6—source data 3. [file elife-69008-fig6-data3.zip › Filtered and Interpolated Trajectories with Kinematics/t10_REC003 DLC_likelihood-euclidean-filtered_splines-interpolated_kinematics_02_resnet50_TrainAllTheThingsJun28shuffle1_1030000.csv]

	x2	y2	fishnum	recording_num	bodyparts_coords	seconds	velocity_x	velocity_y	velocity_xy	velocity_xy_5frame	velocity_xy_10frame	velocity_xy_20frame	velocity_xy_40frame
1	NA	NA	10	3	0	0	0	0	0	NA	NA	NA	NA
2	NA	NA	10	3	1	0.05	NA	NA	NA	NA	NA	NA	NA
3	NA	NA	10	3	2	0.1	NA	NA	NA	NA	NA	NA	NA
4	NA	NA	10	3	3	0.15	NA	NA	NA	NA	NA	NA	NA
5	NA	NA	10	3	4	0.2	NA	NA	NA	NA	NA	NA	NA
6	NA	NA	10	3	5	0.25	NA	NA	NA	NA	NA	NA	NA
7	NA	NA	10	3	6	0.3	NA	NA	NA	NA	NA	NA	NA
8	NA	NA	10	3	7	0.35	NA	NA	NA	NA	NA	NA	NA
9	NA	NA	10	3	8	0.4	NA	NA	NA	NA	NA	NA	NA
10	NA	NA	10	3	9	0.45	NA	NA	NA	NA	NA	NA	NA
11	NA	NA	10	3	10	0.5	NA	NA	NA	NA	NA	NA	NA
12	NA	NA	10	3	11	0.55	NA	NA	NA	NA	NA	NA	NA
13	NA	NA	10	3	12	0.6	NA	NA	NA	NA	NA	NA	NA
14	93.0812759399414	118.620216369629	10	3	13	0.65	NA	NA	NA	NA	NA	NA	NA
15	93.1633486066546	118.781403677804	10	3	14	0.7	1.64145333426376	3.22374616349975	3.6175832229881	NA	NA	NA	NA
16	93.2454212733677	118.942590985979	10	3	15	0.75	1.64145333426205	3.22374616350004	3.61758322298758	NA	NA	NA	NA
17	93.3274939400809	119.103778294154	10	3	16	0.8	1.64145333426404	3.22374616350004	3.61758322298849	3.61758322299177	NA	NA	NA
18	93.4095666067941	119.26496560233	10	3	17	0.85	1.64145333426404	3.22374616351993	3.61758322300622	3.61758322299167	NA	NA	NA
19	93.4916392735073	119.426152910505	10	3	18	0.9	1.64145333426404	3.22374616350004	3.61758322298849	3.61758322299183	16.7118209067152	NA	NA
20	93.5737119402204	119.58734021868	10	3	19	0.95	1.64145333426205	3.22374616350004	3.61758322298758	11.6925831440293	35.4222895224409	NA	NA
21	93.6557846069336	119.748527526855	10	3	20	1	1.64145333426376	3.22374616350004	3.61758322298836	19.7675830650635	42.6773595900438	NA	NA
22	95.855354309082	119.764698028564	10	3	21	1.05	43.9913940429682	0.323410034179972	43.9925828281758	29.8060585904386	45.9661625115877	NA	NA
23	98.0549240112305	119.780868530273	10	3	22	1.1	43.9913940429699	0.323410034179972	43.9925828281775	67.22699582189	49.2549654331316	NA	NA
24	97.7880630493164	117.103637695312	10	3	23	1.15	-5.33721923828182	-53.5446166992199	53.8099608498637	81.7371359570958	52.5437683546746	36.3026830926934	NA
25	106.913482666016	114.33521270752	10	3	24	1.2	182.508392333992	-55.36849975584	190.722269380245	80.2397418791462	55.8325712762186	37.9470845534654	NA
26	110.683296203613	114.876068115234	10	3	25	1.25	75.3962707519401	10.8171081542801	76.1682838990169	78.7423478011997	59.1213741977643	39.5914860142383	NA
27	112.30441556658	114.037246704101	10	3	26	1.3	32.4223872593402	-16.7764282226602	36.5056124384278	75.2814781189107	58.3726771587895	41.2358874750103	NA
28	113.925534929548	113.198425292968	10	3	27	1.35	32.4223872593598	-16.7764282226599	36.5056124384451	44.4381467305471	57.6239801198136	42.8802889357809	NA
29	115.546654292515	112.359603881836	10	3	28	1.4	32.4223872593402	-16.77642822264	36.5056124384185	36.5056124384328	55.8935452786717	44.5246903965537	NA
30	117.167773655482	111.520782470703	10	3	29	1.45	32.4223872593399	-16.7764282226599	36.5056124384274	36.5056124384328	40.47187958449	46.1690918573257	NA
31	118.78889301845	110.68196105957	10	3	30	1.5	32.4223872593601	-16.7764282226599	36.5056124384453	36.5056124384274	36.5056124384328	53.3234760733004	NA
32	120.410012381417	109.843139648437	10	3	31	1.55	32.4223872593402	-16.7764282226599	36.5056124384277	36.5056124384328	36.5056124384328	56.7521259553183	NA
33	122.031131744384	109.004318237305	10	3	32	1.6	32.4223872593399	-16.77642822264	36.5056124384183	36.5056124384328	36.5056124384301	58.6489694459809	NA
34	123.652251107352	108.165496826172	10	3	33	1.65	32.4223872593601	-16.7764282226599	36.5056124384453	36.5056124384328	36.5056124384328	59.7715853879379	54.4979118897203
35	125.273370470319	107.326675415039	10	3	34	1.7	32.4223872593399	-16.7764282226599	36.5056124384274	36.5056124384328	36.5056124384328	54.3223047127401	56.4508887060529
36	126.894489833287	106.487854003906	10	3	35	1.75	32.4223872593601	-16.7764282226602	36.5056124384455	36.5056124384329	47.5255779488365	54.6007233116038	58.403865522385
37	128.515609196254	105.649032592773	10	3	36	1.8	32.4223872593399	-16.7764282226599	36.5056124384274	36.5056124384328	55.1315747518471	56.8622754834969	60.3568423387175
38	130.136728559221	104.810211181641	10	3	37	1.85	32.4223872593404	-16.77642822264	36.5056124384188	36.5056124384328	59.6739587721482	59.1238276553892	62.3098191550496
39	131.757847922189	103.971389770508	10	3	38	1.9	32.4223872593598	-16.7764282226599	36.5056124384451	58.5455434592402	63.649625497204	61.3853798272828	64.2627959713822
40	133.378967285156	103.132568359375	10	3	39	1.95	32.4223872593399	-16.7764282226599	36.5056124384274	73.7575370652615	68.1727298409903	63.646931999176	66.2157727877147
41	140.226348876953	100.502082824707	10	3	40	2	136.94763183594	-52.6097106933599	146.705267542482	82.8423051058635	72.6958341847748	65.9084841710682	68.1687496040473
42	144.359680175781	96.6819915771484	10	3	41	2.05	82.6666259765597	-76.4018249511722	112.565580468534	90.7936385559753	77.2189385285611	68.1700363429613	69.1123514302501
43	148.455841064453	96.6314544677734	10	3	42	2.1	81.9232177734403	-1.0107421875	81.9294526414288	99.8398472435478	81.7420428723483	70.431588514855	70.055953256453
44	151.657745361328	94.560791015625	10	3	43	2.15	64.0380859375	-41.4132690429679	76.262279689004	86.8461249103094	86.2651472161328	72.6931406867472	70.7541206321136
45	155.736745435138	94.8136955083803	10	3	44	2.2	81.5800014761999	5.05808985510612	81.7366558762903	80.6803399918607	90.7882515599191	74.9546928586404	68.0294802945148
46	159.815745508948	95.0666000011356	10	3	45	2.25	81.5800014761999	5.05808985510583	81.7366558762903	80.6417806388331	84.2913903932999	77.2162450305316	68.1686895939466
47	163.894745582758	95.3195044938908	10	3	46	2.3	81.5800014761999	5.05808985510413	81.7366558762902	81.7366558762904	81.2084979340756	79.4777972024247	69.2994656798932
48	167.973745656568	95.5724089866461	10	3	47	2.35	81.5800014762004	5.05808985510583	81.7366558762908	81.7366558762904	81.1892182575617	81.7393493743183	70.4302417658393
49	172.052745730378	95.8253134794014	10	3	48	2.4	81.5800014761999	5.05808985510612	81.7366558762903	81.7366558762904	81.7366558762904	84.0009015462106	71.5610178517861
50	176.131745804188	96.0782179721567	10	3	49	2.45	81.5800014761999	5.05808985510583	81.7366558762903	81.7366558762904	81.7366558762904	86.2624537181037	72.6917939377327
51	180.210745877998	96.331122464912	10	3	50	2.5	81.5800014761999	5.05808985510612	81.7366558762903	81.7366558762904	81.7366558762884	83.0140231347941	73.8225700236788
52	184.289745951808	96.5840269576672	10	3	51	2.55	81.5800014761999	5.05808985510413	81.7366558762902	81.7366558762904	81.7366558762884	81.472576905182	74.9533461096254
53	188.368746025618	96.8369314504225	10	3	52	2.6	81.5800014762004	5.05808985510583	81.7366558762908	81.7366558762904	81.7366558762884	81.4629370669251	76.0841221955722
54	192.447746099428	97.0898359431778	10	3	53	2.65	81.5800014761999	5.05808985510612	81.7366558762903	81.7366558762864	81.7366558762884	81.7366558762894	77.2148982815183
55	196.526746173238	97.3427404359331	10	3	54	2.7	81.5800014761999	5.05808985510583	81.7366558762903	81.7366558762864	81.7366558762884	81.7366558762894	78.3456743674649
56	200.605746247047	97.5956449286883	10	3	55	2.75	81.58000147618	5.05808985510413	81.7366558762703	81.7366558762864	81.7366558762884	81.7366558762894	79.476450453411
57	204.684746320857	97.8485494214436	10	3	56	2.8	81.5800014761999	5.05808985510583	81.7366558762903	81.7366558762864	81.7366558762884	81.7366558762894	80.6072265393571
58	208.763746394667	98.1014539141989	10	3	57	2.85	81.5800014762004	5.05808985510612	81.7366558762909	81.7366558762864	81.7366558762884	81.7366558762894	81.7380026253039
59	212.842746468477	98.3543584069542	10	3	58	2.9	81.5800014761999	5.05808985510612	81.7366558762903	81.7366558762904	81.7366558762884	81.7366558762894	82.86877871125
60	216.921746542287	98.6072628997095	10	3	59	2.95	81.5800014761999	5.05808985510583	81.7366558762903	81.7366558762905	81.7366558762884	81.7366558762894	83.9995547971966
61	221.000746616097	98.8601673924647	10	3	60	3	81.5800014761999	5.05808985510413	81.7366558762902	81.7366558762904	81.7366558762904	81.7366558762894	82.3753395055418
62	225.079746689907	99.11307188522	10	3	61	3.05	81.5800014762004	5.05808985510583	81.7366558762908	81.7366558762904	81.7366558762904	81.7366558762894	81.6046163907357
63	229.158746763717	99.3659763779753	10	3	62	3.1	81.5800014761999	5.05808985510612	81.7366558762903	81.7366558762904	81.7366558762904	81.7366558762894	81.5997964716072
64	233.237746837527	99.6188808707306	10	3	63	3.15	81.5800014761999	5.05808985510612	81.7366558762903	81.7366558762905	81.7366558762904	81.7366558762894	81.7366558762894
65	237.316746911337	99.8717853634859	10	3	64	3.2	81.5800014761999	5.05808985510583	81.7366558762903	81.7366558762903	81.7366558762903	81.7366558762894	81.7366558762894
66	241.395746985147	100.124689856241	10	3	65	3.25	81.5800014762004	5.05808985510214	81.7366558762906	81.7366558762905	81.7366558762904	81.7366558762904	81.7366558762894
67	245.474747058957	100.377594348996	10	3	66	3.3	81.5800014761999	5.05808985509987	81.7366558762899	81.7366558762904	81.7366558762903	81.7366558762894	81.7366558762894
68	249.553747132767	100.630498841752	10	3	67	3.35	81.5800014761999	5.05808985512004	81.7366558762912	81.7366558762903	81.7366558762904	81.7366558762894	84.9413704130946
69	253.632747206577	100.883403334507	10	3	68	3.4	81.5800014761999	5.05808985509987	81.7366558762899	81.7366558762904	81.7366558762904	81.7366558762894	88.1633398112033
70	257.711747280387	101.136307827262	10	3	69	3.45	81.5800014761999	5.05808985510015	81.7366558762899	81.7366558762904	81.7366558762905	81.7366558762894	88.8650184061746
71	261.790747354197	101.389212320018	10	3	70	3.5	81.5800014761999	5.05808985512004	81.7366558762912	81.7366558762904	81.7366558762904	81.7366558762894	90.3817040575243
72	265.869747428007	101.642116812773	10	3	71	3.55	81.5800014761999	5.05808985509987	81.7366558762899	81.7366558762904	81.7366558762884	81.7366558762894	91.0340137459021
73	269.948747501817	101.895021305528	10	3	72	3.6	81.580001476201	5.05808985510015	81.7366558762911	81.7366558762906	81.7366558762883	81.7366558762894	90.93215477287
74	274.027747575627	102.147925798283	10	3	73	3.65	81.5800014761999	5.05808985509987	81.7366558762899	81.7366558762904	81.7366558762885	81.7366558762894	90.0519754399043
75	278.106747649437	102.400830291039	10	3	74	3.7	81.5800014761999	5.05808985512004	81.7366558762912	81.7366558762863	81.7366558762885	81.7366558762893	89.8783838278102
76	282.185747723247	102.653734783794	10	3	75	3.75	81.5800014761999	5.05808985509987	81.7366558762899	81.7366558762863	81.7366558762883	81.7366558762894	89.5448844278122
77	286.264747797056	102.906639276549	10	3	76	3.8	81.5800014761794	5.05808985510015	81.7366558762695	81.7366558762865	81.7366558762885	81.7366558762894	89.8476231653083
78	290.343747870866	103.159543769304	10	3	77	3.85	81.580001476201	5.05808985509987	81.736655876291	81.7366558762863	81.7366558762884	88.1460849498998	89.1586171573419
79	294.422747944676	103.41244826206	10	3	78	3.9	81.5800014761999	5.05808985512004	81.7366558762912	81.7366558762863	81.7366558762884	94.5900237461172	88.6006158141278
80	298.501748018486	103.665352754815	10	3	79	3.95	81.5800014761999	5.05808985510015	81.7366558762899	81.7366558762906	81.7366558762882	95.9933809360598	89.438843597474
81	302.580748092296	103.91825724757	10	3	80	4	81.5800014761999	5.05808985509987	81.7366558762899	81.7366558762904	81.7366558762884	99.0267522387592	87.7249217768511
82	306.659748166106	104.171161740326	10	3	81	4.05	81.5800014761999	5.05808985512004	81.7366558762912	81.7366558762902	81.7366558762905	100.331371615515	86.4929204386345
83	310.738748239916	104.424066233081	10	3	82	4.1	81.5800014761999	5.05808985510015	81.7366558762899	81.7366558762902	94.5555140235113	100.127653669451	84.8049888463217
84	314.817748313726	104.676970725836	10	3	83	4.15	81.5800014761999	5.05808985509987	81.7366558762899	81.7366558762904	107.443391615946	98.3672950035191	83.0078813821766
85	318.896748387536	104.929875218591	10	3	84	4.2	81.5800014761999	5.05808985509987	81.7366558762899	81.7366558762904	110.250105995831	98.020111779331	81.5087338645984
86	322.975748461346	105.182779711347	10	3	85	4.25	81.5800014761999	5.05808985512004	81.7366558762912	107.374372170732	116.31684860123	97.3531129793341	80.2363699140444
87	327.054748535156	105.435684204102	10	3	86	4.3	81.580001476201	5.05808985510015	81.7366558762911	133.150127355602	118.926087354741	97.9585904543272	78.5476743200662
88	337.488616943359	104.292922973633	10	3	87	4.35	208.677368164059	-22.8552246093801	209.925237348499	138.763556115372	118.518651462613	96.5805784383945	76.6932676865301
89	348.019226074219	104.234428405762	10	3	88	4.4	210.6121826172	-1.16989135741989	210.615431800637	150.89704132617	114.99793413075	95.4645757519662	75.117360582082
90	353.508392333984	104.128410339355	10	3	89	4.45	109.7833251953	-2.12036132814006	109.803799675143	156.115518833192	114.303567682374	97.1410313186586	73.2130231119834
91	360.611083984375	103.629333496094	10	3	90	4.5	142.05383300782	-9.98153686521988	142.404081930279	129.662930754494	112.96957008238	93.7131876774128	71.5593257728258
92	365.99609375	103.892822265625	10	3	91	4.55	107.7001953125	5.26977539061988	107.829043411403	96.8457409058981	114.180525032364	91.2491850009796	69.8409355291299
93	369.764312744141	102.955215454102	10	3	92	4.6	75.3643798828205	-18.7521362304599	77.6622969550077	89.8435792493753	98.6056428532776	87.873321816354	68.1140933824548
94	372.038726806641	102.465805053711	10	3	93	4.65	45.48828125	-9.78820800782017	46.5294825576586	75.0420988385899	83.4857598879865	84.2791068880639	68.4633641021676
95	375.756561279297	102.062461853027	10	3	94	4.7	74.3566894531193	-8.06686401367983	74.7929913925284	72.2455312315358	84.0319566414861	81.2808118529075	71.1498158455929
96	378.973297119141	100.901481628418	10	3	95	4.75	64.3347167968807	-23.2196044921801	68.3966798763515	67.5483549520614	71.1095267535955	78.7360839517994	73.9611041577776
97	383.639617919922	101.394660949707	10	3	96	4.8	93.3264160156193	9.86358642578011	93.8462053761327	70.1257788700749	63.572282647218	75.3586927638429	77.8248079102567
98	386.232238769531	100.609786987305	10	3	97	4.85	51.8524169921807	-15.6974792480401	54.1764155576357	78.2203340335969	57.2279921700949	65.2404504231603	80.1900602540396
99	389.081420898438	101.451210021973	10	3	98	4.9	56.9836425781398	16.8284606933599	59.4166021477259	67.1769546686012	53.5602796453779	55.6446974180468	79.2354774340125
100	394.601135253906	99.7934265136719	10	3	99	4.95	110.39428710936	-33.1556701660219	115.265767210139	54.8990340629001	48.2580560234412	50.432665287907	78.2808946139854
101	395.171234130859	99.462890625	10	3	100	5	11.4019775390591	-6.61071777343807	13.179783051373	46.9076293881285	44.502597821219	44.0918993068925	77.3263117939578
102	396.697143554688	100.015319824219	10	3	101	5.05	30.5181884765807	11.0485839843801	32.4566023476273	36.994780420681	36.5368604953219	39.3504994427449	76.3717289739308
103	397.383575439453	100.200492858887	10	3	102	5.1	13.7286376953	3.70346069335994	14.2193921837775	18.2957780132855	31.875257993043	36.1005330954589	75.4171461539037
104	397.650360107422	99.7863693237305	10	3	103	5.15	5.33569335937955	-8.28247070313012	9.85235731048847	21.8282409738369	27.8036349481072	38.5594332008161	74.4625633338761
105	398.617553710938	100.285820007324	10	3	104	5.2	19.3438720703205	9.98901367187017	21.7707551731614	18.1746869277437	16.833373934328	44.2795199118549	73.507980513849
106	398.798919677734	98.7544174194336	10	3	105	5.25	3.62731933591931	-30.6280517578082	30.8420978541297	16.8428865979575	17.0742718601894	50.5690953362212	72.5533976938218
107	399.380432128906	99.1608047485352	10	3	106	5.3	11.6302490234409	8.1277465820321	14.1888321171611	18.6124894755334	15.1287162382718	57.6910253661862	71.5988148737949
108	399.643890380859	99.4318923950195	10	3	107	5.35	5.26916503905909	5.42175292968608	7.56039053484687	15.3709698553704	14.9730740208228	63.7995420696848	67.4395175169621
109	400.556915283203	99.6334991455078	10	3	108	5.4	18.2604980468807	4.03213500976591	18.7003716983677	12.320302746542	23.5585867562543	63.0063791160588	63.2629652988262
110	400.352325439453	99.8219528198242	10	3	109	5.45	-4.091796875	3.76907348632812	5.56315707234673	12.0827455488	40.3009838002686	59.4207579093121	61.6067038838278
111	400.471069335938	100.592292785645	10	3	110	5.5	2.37487792970001	15.4067993164159	15.5887623099876	13.1032614436881	56.6355928512234	60.9394359105028	59.9408908944518
112	401.09765625	100.419212341309	10	3	111	5.55	12.5317382812398	-3.46160888671989	13.0010461284509	28.5046840369753	78.8451902370505	61.494272946882	59.2471311155889
113	401.633697509766	100.082260131836	10	3	112	5.6	10.7208251953205	-6.73904418946023	12.6629700092875	65.2309977451668	95.7238261463266	62.9609704914534	58.6023746940268
114	404.972839355469	103.510078430176	10	3	113	5.65	66.7828369140591	68.5563659668	95.7074846648037	100.950882955905	98.2091232840103	64.6460197796883	59.9986720971789
115	414.358581542969	104.690948486328	10	3	114	5.7	187.71484375	23.6174011230401	189.194725613304	145.607634925301	102.008141884296	65.7351491747905	60.0353355564191
116	424.051177978516	105.262092590332	10	3	115	5.75	193.851928710941	11.4228820800801	194.188188363678	178.344390848965	104.804599960816	66.3707114358443	59.1359584069129
117	435.801025390625	106.49390411377	10	3	116	5.8	234.99694824218	24.6362304687599	236.284805975432	167.913562531045	107.859829655492	67.8389369837468	57.1862924822749
118	444.469848632812	108.105407714844	10	3	117	5.85	173.37646484374	32.2300720214801	176.346749627608	138.785286023426	110.948866962084	69.6385846107638	56.2283713030989
119	445.195470174153	110.158626556397	10	3	118	5.9	14.5124308268203	41.0643768310598	43.5533430752052	108.658316965727	105.733452803122	70.8812331796057	55.1394454591712
120	445.921091715494	112.21184539795	10	3	119	5.95	14.5124308268203	41.0643768310601	43.5533430752055	70.1120243856834	91.1693145493124	72.7807424797486	53.3322549221826
121	446.646713256835	114.265064239502	10	3	120	6	14.5124308268203	41.0643768310399	43.5533430751864	43.5533430752029	76.1058300204651	75.7898824820111	54.2459328983791
122	447.372334798177	116.318283081055	10	3	121	6.05	14.5124308268396	41.0643768310601	43.5533430752119	43.5533430751991	56.8326837304431	79.1437627884329	53.9597580746053
123	448.097956339518	118.371501922608	10	3	122	6.1	14.5124308268203	41.0643768310601	43.5533430752055	43.5533430751991	43.553343075201	81.1042162925948	55.2457439867681
124	448.823577880859	120.42472076416	10	3	123	6.15	14.5124308268191	41.0643768310399	43.553343075186	43.5533430752028	43.553343075201	81.4379109935417	57.0617157994223
125	449.5491994222	122.477939605713	10	3	124	6.2	14.5124308268203	41.0643768310601	43.5533430752055	43.5533430752028	43.5533430752009	75.7911512009834	58.783962483555
126	450.274820963541	124.531158447266	10	3	125	6.25	14.5124308268203	41.0643768310598	43.5533430752052	43.5533430751991	46.7751650032062	67.7028214776046	59.486335114591
127	451.000442504883	126.584377288819	10	3	126	6.3	14.5124308268396	41.0643768310601	43.5533430752119	43.5533430752029	50.4276959213736	56.6815595983637	60.3890665008126
128	451.726064046224	128.637596130371	10	3	127	6.35	14.5124308268203	41.0643768310402	43.5533430751867	43.5533430752028	51.2595656231055	48.6572005365131	61.0321313383372
129	452.451685587565	130.690814971924	10	3	128	6.4	14.5124308268203	41.0643768310598	43.5533430752052	49.9969869312095	57.1423691839612	47.2725118022836	60.8454959922564
130	453.177307128906	132.744033813477	10	3	129	6.45	14.5124308268203	41.0643768310598	43.5533430752052	57.3020487675445	60.4129878526544	47.2437519350531	61.2799174654755
131	452.336334228516	136.438095092773	10	3	130	6.5	-16.8194580078	73.8812255859204	75.7715623552386	58.965788171012	59.299812934744	47.5524298862554	60.9026795585396
132	449.903289794922	139.61799621582	10	3	131	6.55	-48.6608886718807	63.5980224609398	80.0786522568866	70.7313952927196	56.5304354662842	46.4252432023285	60.6584247444446
133	448.583038330078	141.85041809082	10	3	132	6.6	-26.4050292968795	44.6484375	51.8720400925245	77.272632630106	53.7610579978252	47.5305174820827	60.5024313877079
134	448.117980957031	146.948318481445	10	3	133	6.65	-9.30114746093977	101.9580078125	102.381378683743	68.6026389382785	50.9916805293661	49.4774118191564	58.3531134847501
135	444.330657958984	147.389877319336	10	3	134	6.7	-75.7464599609409	8.83117675781989	76.2595297621372	55.7588221650239	50.9341607949053	51.8327757923195	54.1959692300755
136	444.954437255859	148.886138916016	10	3	135	6.75	12.4755859375	29.9252319336	32.4215938961011	48.5563278246384	48.3296947693046	52.6019587933378	49.5071019069201
137	444.581614176432	149.586008707683	10	3	136	6.8	-7.45646158853901	13.99739583334	15.8595683906139	31.2519657660127	42.4227904832834	52.9391960178784	43.9085572498649
138	444.208791097005	150.285878499349	10	3	137	6.85	-7.45646158854015	13.9973958333201	15.8595683905969	24.5956889597046	43.8014693410599	52.4256780659106	40.3878607937075
139	443.835968017578	150.985748291016	10	3	138	6.9	-7.45646158854015	13.99739583334	15.8595683906145	28.0567506003308	41.8124544543515	50.8097588049072	40.1522722885513
140	445.593811035156	152.221786499023	10	3	139	6.95	35.1568603515602	24.7207641601403	42.9781457305965	29.0867588015429	43.2525637319847	49.7790924512023	39.3626995390629
141	447.950012207031	153.015655517578	10	3	140	7	47.1240234375	15.8773803711	49.7269020992324	39.0466108574814	45.9041046519316	46.015476635068	39.2344937531814
142	448.690368652344	153.760894775391	10	3	141	7.05	14.8071289062591	14.9047851562597	21.0096093966745	52.3729431426903	49.3479565694725	42.1730867004564	38.8906328198839
143	450.613098144531	156.421875	10	3	142	7.1	38.4545898437409	53.2196044921801	65.6588286702894	61.9094385042647	51.090298133996	39.9006464828209	37.9744596908724
144	451.085296630859	160.519317626953	10	3	143	7.15	9.44396972655909	81.9488525390602	82.4912298166587	63.7514587035323	50.6278370804482	35.2683159759584	37.5956942632173
145	451.221801757812	165.05029296875	10	3	144	7.2	2.73010253906023	90.6195068359398	90.6606225384688	69.6091543374021	48.6240241074994	32.6007872591676	36.6904215170382
146	450.088836669922	167.770645141602	10	3	145	7.25	-22.6593017578	54.4070434570398	58.9370030955702	63.1339854105107	43.7012585008313	31.3113823362356	35.7546914550993
147	449.178771972656	170.115112304688	10	3	146	7.3	-18.2012939453193	46.8893432617205	50.2980875660235	48.8827310182062	41.9233829176293	31.1355549013661	34.9318654758533
148	449.518127441406	171.744293212891	10	3	147	7.35	6.787109375	32.5836181640597	33.2829840358321	35.338609710734	35.9998236245819	32.118521050902	34.2096432539192
149	449.570068359375	172.303634643555	10	3	148	7.4	1.03881835937955	11.1868286132801	11.2349578551362	23.6510582981303	28.7241774975653	33.0320327748191	33.4476503446822
150	448.512847900391	171.858779907227	10	3	149	7.45	-21.1444091796795	-8.89709472656023	22.9400160011082	14.2376114978564	21.9490107863505	31.4816471430727	32.6520479805507
151	448.523895263672	171.836395263672	10	3	150	7.5	0.220947265619316	-0.447692871100003	0.499246032551503	8.86566183865324	16.7186600205396	30.9165576201074	31.0086124485789
152	448.415252685547	171.955947875977	10	3	151	7.55	-2.1728515625	2.3910522461	3.23085356465417	8.56562397692436	12.9231532332596	31.3560224374393	29.3714230703922
153	448.402099609375	171.635055541992	10	3	152	7.6	-0.263061523439774	-6.41784667970001	6.4232357398161	8.55941186196689	13.1467439678079	28.4184018996621	28.2760898609863
154	448.063507080078	171.984725952148	10	3	153	7.65	-6.77185058593977	6.99340820312045	9.73476854649176	9.7862617429489	15.43622846919	25.7139767072783	25.9644466943387
155	449.039459228516	172.584365844727	10	3	154	7.7	19.5190429687602	11.9927978515796	22.9089554263209	11.6086949686627	14.339270178646	21.5480672417569	24.3191520895701
156	449.371063232422	172.577514648438	10	3	155	7.75	6.63208007811932	-0.137023925779545	6.63349543746155	17.4278260969625	18.1318567393835	18.9074241168609	23.6946185001228
157	449.709259033203	173.09375	10	3	156	7.8	6.76391601562045	10.3247070312398	12.3430196932233	22.3068329614556	20.7886619572493	16.9245349338282	23.4779158324606
158	450.474090576172	174.696563720703	10	3	157	7.85	15.2966308593795	32.0562744140602	35.518891381315	20.1191284953252	20.8369801747423	15.9936084419278	23.4360704143748
159	450.368194580078	176.399765014648	10	3	158	7.9	-2.11791992187955	34.0640258789	34.129802868957	26.4774517358181	22.7037759169913	16.0855418844572	23.3954020842588
160	450.062072753906	176.914077758789	10	3	159	7.95	-6.12243652343977	10.2862548828199	11.9704330956689	29.9686289458359	21.1471236971633	15.5250035098991	22.6811373544126
161	448.288177490234	176.176162719727	10	3	160	8	-35.4779052734409	-14.7583007812403	38.4251116399264	24.2461342525222	21.0961882131821	16.0017482620897	22.1917911257414
162	446.853332519531	175.774719238281	10	3	161	8.05	-28.6968994140591	-8.02886962891989	29.7989057433124	23.1007188725269	20.9259166343969	16.5697594403281	22.2769625673229
163	446.691101074219	175.469879150391	10	3	162	8.1	-3.24462890624091	-6.09680175779999	6.90641791474619	22.1751188990014	18.8404729160478	16.6515332391516	21.1534319582225
164	445.984771728516	174.237854003906	10	3	163	8.15	-14.1265869140591	-24.6405029297	28.4027259689809	15.7149246905461	16.7348552997244	16.660577412719	19.7413004212174
165	445.652374267578	174.393707275391	10	3	164	8.2	-6.64794921876023	3.11706542970001	7.34243322804135	11.8832043229579	16.7107368411522	16.0375169199727	17.7653874031175
166	445.944091796875	174.486785888672	10	3	165	8.25	5.83435058593977	1.86157226561988	6.12414059764968	13.4348115795733	13.871639784796	16.0778546640101	16.4751104920163
167	445.413818359375	174.443771362305	10	3	166	8.3	-10.60546875	-0.860290527339771	10.6403039053712	10.3689917269219	12.3508569234069	15.8202767635551	15.4032825756085
168	445.939392089844	173.932510375977	10	3	167	8.35	10.5114746093795	-10.2252197265602	14.6644541978236	11.246354783303	12.4660863035609	14.7536197778477	14.794321247071
169	446.523223876953	173.63850402832	10	3	168	8.4	11.6766357421807	-5.88012695313978	13.0736267057237	12.0283548790458	10.6173789084468	13.7587713936984	14.830350247841
170	447.086181640625	173.474136352539	10	3	169	8.45	11.2591552734398	-3.28735351561988	11.7292485099466	12.8185095238559	10.9279101427821	13.8806275657525	14.5284748161712
171	446.745483398438	173.105850219727	10	3	170	8.5	-6.81396484373977	-7.36572265624034	10.0341410763639	11.4973610275484	11.0595211148381	13.4670246313754	14.5497387464581
172	446.316101074219	172.516036987305	10	3	171	8.55	-8.58764648438068	-11.7962646484398	14.5910771294215	10.8657660899717	10.7146368927134	13.1979026972065	15.0833067355822
173	446.704071044922	172.62483215332	10	3	172	8.6	7.75939941406023	2.17590332029999	8.05871171628634	10.6094655022612	10.6667666396476	13.8884620167828	15.6286827342631
174	446.234832763672	172.784881591797	10	3	173	8.65	-9.384765625	3.20098876953978	9.91565201784035	10.0906873506303	10.7826874876725	13.7686241351566	15.4605518712068
175	446.052947998047	172.295181274414	10	3	174	8.7	-3.6376953125	-9.79400634765966	10.447745571394	8.61076426157085	11.0505182903527	13.9827075644781	15.2777822589677
176	445.796875	172.565032958984	10	3	175	8.75	-5.12145996093977	5.3970336914	7.44025031820946	9.83617225174672	13.0624094779549	14.0427968671717	15.4849520099791
177	446.071929931641	172.796630859375	10	3	176	8.8	5.50109863282046	4.63195800781989	7.19146168412416	10.6996088853732	14.0449484710061	13.8820302173887	15.4893135387975
178	445.784118652344	172.148361206055	10	3	177	8.85	-5.75622558594091	-12.9653930664	14.1857516671657	11.4915710784443	15.3108377300048	13.5950340522142	14.6702428311801
179	445.422912597656	172.761520385742	10	3	178	8.9	-7.22412109375909	12.2631835937398	14.2328351859727	16.0341316052794	16.9198693618663	13.5751586112249	13.8781472595311
180	445.874267578125	172.200073242188	10	3	179	8.95	9.02709960937955	-11.2289428710795	14.4075565367493	19.4791326804414	17.0375049861741	13.5319461224433	13.7223271453879
181	444.370758056641	172.311767578125	10	3	180	9	-30.0701904296795	2.23388671873977	30.1530529523853	20.7855032082628	17.0260726195053	13.0977292308265	13.3189471522202
182	443.219177246094	172.717071533203	10	3	181	9.05	-23.0316162109409	8.10607910156023	24.4164670599337	23.1401298383594	17.0494235420641	13.5968540308364	13.6148993889636
183	444.138671875	173.194122314453	10	3	182	9.1	18.3898925781205	9.541015625	20.7176043062731	22.583438893904	16.5233014647808	14.6058322293746	15.373678203892
184	442.852844238281	173.387573242188	10	3	183	9.15	-25.7165527343795	3.86901855470001	26.0059683364557	18.0180136337312	16.3676297347772	14.2605263296946	16.5181479890943
185	443.005249023438	173.948440551758	10	3	184	9.2	3.04809570313978	11.2173461914	11.6241018144722	14.6197144036868	16.0133739545338	14.5180475979628	17.9498521447368
186	442.718475341797	173.720550537109	10	3	185	9.25	-5.73547363282046	-4.55780029298012	7.32592665152118	12.2610997212988	13.1330489836981	14.892049355948	18.7371701852806
187	442.361389160156	173.822113037109	10	3	186	9.3	-7.14172363281932	2.03125	7.42497090971204	9.59512963119507	13.1487595906666	15.1583503140399	19.0856779240823
188	442.153228759766	173.42741394043	10	3	187	9.35	-4.16320800779999	-7.89398193358011	8.92453089433272	9.4433090151637	13.9008267287445	14.5868658845125	19.4739424520447
189	442.458740234375	173.982727050781	10	3	188	9.4	6.11022949217954	11.1062622070199	12.6761178859373	8.24808433366512	11.6011832975229	13.9975231253638	19.2948208501383
190	442.614227294922	174.50325012207	10	3	189	9.45	3.10974121093977	10.4104614257801	10.8649987343153	11.6778047776464	11.9985902097515	13.5640267250233	19.3131011930657
191	442.652984619141	174.447998046875	10	3	190	9.5	0.775146484380684	-1.1050415039	1.34980324402829	15.5405537361902	12.7580260923908	13.170869673065	19.2541683215725
192	443.88037109375	174.504333496094	10	3	191	9.55	24.5477294921795	1.12670898438012	24.5735731296184	13.6072369638508	13.2672770860157	14.0318960807207	19.5920964308901
193	442.54736328125	174.9697265625	10	3	192	9.6	-26.66015625	9.30786132811988	28.2382756870515	14.5538714043392	12.6504303042443	16.8588943910012	19.8305252521381
194	442.540374755859	175.120040893555	10	3	193	9.65	-0.139770507820458	3.0062866211	3.00953402424051	17.2679678511164	11.6274165159503	19.267671843032	19.6026466432312
195	442.318237304688	175.867645263672	10	3	194	9.7	-4.44274902341931	14.9520874023398	15.5981709367573	14.8567493943851	11.1146794955127	21.9169967249955	19.5451870951293
196	442.145812988281	175.141830444336	10	3	195	9.75	-3.44848632813978	-14.5162963867199	14.9202854779144	9.76030687229845	13.2086903624319	23.4315435033895	19.6034497744223
197	442.428833007812	175.700057983398	10	3	196	9.8	5.66040039061932	11.1645507812403	12.5174808459617	9.64759606804985	14.9150325707748	24.2893256307759	19.8495266708326
198	442.417785644531	175.562698364258	10	3	197	9.85	-0.220947265619316	-2.74719238279999	2.75606307661834	7.67548758668618	19.8169620532579	25.3528508518751	19.8465998510525
199	442.521331787109	175.627777099609	10	3	198	9.9	2.07092285155909	1.30157470701988	2.44598000299747	9.14941287374736	26.9341603885411	25.0144830890518	19.7410689795594
200	442.663635253906	175.876876831055	10	3	199	9.95	2.84606933594091	4.98199462891989	5.73762852993899	14.9733157471646	31.8354032402395	25.0942562636882	20.0792780000052
201	443.550537109375	176.551788330078	10	3	200	10	17.7380371093795	13.4982299804602	22.2899119132203	29.8736172342174	34.1050609143881	25.4106074123186	19.9164978326022
202	443.402130126953	178.628341674805	10	3	201	10.05	-2.96813964843977	41.5310668945398	41.636995213048	44.2207247090324	35.311374175536	25.5873388309438	19.7000154336059
203	444.455413818359	182.344848632812	10	3	202	10.1	21.0656738281193	74.3301391601398	77.2575705118822	55.9953188937928	38.055271399506	25.0552182749016	19.373698595073
204	444.635284423828	186.049560546875	10	3	203	10.15	3.59741210938068	74.0942382812602	74.1815173770724	59.0607089550289	38.4015496621533	24.9447669567677	19.1479403688475
205	445.164489746094	189.236450195312	10	3	204	10.2	10.5841064453193	63.7377929687398	64.6105994537412	55.6494326039075	39.0738330318636	24.5723265922959	19.035179556602
206	443.754089355469	190.480773925781	10	3	205	10.25	-28.2080078125	24.8864746093801	37.6168622194008	46.2369255647945	37.6125244622052	24.3148501928965	19.3054382667799
207	443.003814697266	191.454223632812	10	3	206	10.3	-15.0054931640591	19.4689941406199	24.5806134574407	32.5823746152742	36.2596450911127	24.5407030276253	19.4755682522982
208	441.574401855469	191.940155029297	10	3	207	10.35	-28.5882568359409	9.71862792970001	30.1950353163176	22.1523471699345	30.2934744965453	25.1063338175925	19.838902588292
209	441.804748535156	191.755157470703	10	3	208	10.4	4.60693359374091	-3.69995117187955	5.90876262947086	16.1643399693816	22.9553735249944	25.484614833755	19.8997349339304
210	441.295379638672	192.113906860352	10	3	209	10.45	-10.1873779296807	7.17498779297955	12.4604622270424	16.8698575783179	17.3092499443523	26.5945292749872	19.9320868805232
211	441.537078857422	192.412094116211	10	3	210	10.5	4.833984375	5.96374511718011	7.67682621663626	14.3500234282961	14.5246394714049	26.6621259921394	20.1581600455126
212	440.13671875	192.293060302734	10	3	211	10.55	-28.0072021484398	-2.38067626953978	28.1082015021225	13.3283724347145	13.7700318797145	25.368134786491	19.709573920711
213	439.285339355469	192.071273803711	10	3	212	10.6	-17.0275878906205	-4.43572998046022	17.5958645662087	12.4661527187701	12.1573962356791	21.8885027991448	19.7046429642224
214	439.24560546875	192.066452026367	10	3	213	10.65	-0.794677734379547	-0.0964355468801159	0.80050766156276	12.8849389734283	12.5676800053566	19.0282088946629	20.0952347991398
215	438.921997070312	192.314056396484	10	3	214	10.7	-6.47216796876023	4.95208740234034	8.14936364732019	10.6702061811111	14.1152255181107	16.1533623882085	20.0574730098654
216	439.385284423828	192.469085693359	10	3	215	10.75	9.26574707032046	3.1005859375	9.77075748992753	9.96476904306213	15.7117275220735	15.1793330301703	20.5126207638266
217	439.090789794922	193.268280029297	10	3	216	10.8	-5.88989257812045	15.9838867187597	17.0345375405363	11.8069875759987	14.4766244818693	14.6618108738204	22.5558994082627
218	439.689056396484	192.898284912109	10	3	217	10.85	11.9653320312398	-7.39990234375966	14.0686788759639	15.7642983174513	13.4835311017442	14.3249543247088	25.1901928122376
219	439.57958984375	193.386749267578	10	3	218	10.9	-2.18933105467954	9.76928710938012	10.0116003262458	18.5385160707188	15.1010442643315	14.7849867788089	27.6386667403978
220	440.591125488281	194.349990844727	10	3	219	10.95	20.2307128906205	19.2648315429796	27.9359173545831	18.2830427826274	14.9974748320647	14.7699174973583	28.6939230855619
221	439.622772216797	195.027954101562	10	3	220	11	-19.3670654296807	13.5592651367	23.6418462562648	17.0022931604263	15.8340265889356	14.9057126787067	29.0070487805695
222	439.73095703125	195.808349609375	10	3	221	11.05	2.16369628906023	15.6079101562602	15.7571711000796	18.3951009526642	15.5535898679264	13.8318090104783	28.6037241779671
223	439.942352294922	195.488677978516	10	3	222	11.1	4.22790527343977	-6.39343261718011	7.66493076495818	14.230651346678	16.4925124137385	14.3540676535432	27.1705223810441
224	439.093688964844	195.502868652344	10	3	223	11.15	-16.9732666015602	0.283813476560226	16.9756392874353	13.1295371071525	17.0022935522612	15.2457026415119	25.911436109718
225	438.796508789062	195.307434082031	10	3	224	11.2	-5.94360351563978	-3.90869140626023	7.11366932465223	12.8241369532253	15.4246094766058	15.542619427435	25.1812891090606
226	439.597503662109	195.732543945312	10	3	225	11.25	16.0198974609398	8.50219726561988	18.136275058637	15.9827316670507	14.0996978353399	16.7103913347566	25.0663615611123
227	439.031402587891	196.163558959961	10	3	226	11.3	-11.3220214843591	8.62030029298012	14.2301703304438	15.6094861518582	13.1869935390872	20.5710957889001	24.579518885585
228	440.135864257812	195.768783569336	10	3	227	11.35	22.0892333984193	-7.8955078125	23.4579043340852	16.6185676065336	15.2246042053422	25.2740518068827	24.1367989497083
229	439.705596923828	196.389755249023	10	3	228	11.4	-8.60534667967954	12.4194335937403	15.109411711473	15.0698585635273	15.3903610186923	29.7927186470407	24.2964883405938
230	440.071228027344	196.875473022461	10	3	229	11.45	7.31262207031932	9.71435546875966	12.1590765980292	13.5498501249492	16.0877640228053	30.7933168961367	24.3332103212763
231	439.637908935547	196.588668823242	10	3	230	11.5	-8.66638183593977	-5.73608398438012	10.3927298436055	14.4664767436337	17.5867560805777	31.3519715689996	24.2549391611484
232	439.920654296875	196.761734008789	10	3	231	11.55	5.65490722656023	3.46130371094034	6.63012813755303	15.1712358855263	25.5886017098738	31.8393135694432	24.1946906642707
233	438.541931152344	197.01643371582	10	3	232	11.6	-27.5744628906205	5.09399414061988	28.0410374275075	15.556960439077	34.0555912000269	32.4525419629435	24.5492001907082
234	439.199981689453	196.356918334961	10	3	233	11.65	13.1610107421807	-13.1903076171801	18.6332074209363	20.103653597628	42.5831437418201	32.7946633247732	26.1940935496405
235	439.2861328125	197.056015014648	10	3	234	11.7	1.72302246093977	13.9819335937403	14.0876993657825	37.6273532947984	46.1620243156675	34.2092158299128	26.9337155227405
236	439.921417236328	198.585647583008	10	3	235	11.75	12.7056884765602	30.5926513672	33.1261956363607	53.6447056564202	48.6042453026592	34.9533900920542	27.3527639256509
237	440.119842529297	203.293899536133	10	3	236	11.8	3.96850585937955	94.1650390625	94.2486266234054	69.9950515981139	50.4916335997992	34.4972268973495	27.6989655557815
238	439.986877441406	208.698654174805	10	3	237	11.85	-2.65930175781932	108.09509277344	108.127799235616	76.7670881922581	49.6804797205449	33.9486435747079	27.6493217929169
239	439.979431152344	213.717895507812	10	3	238	11.9	-0.148925781240905	100.38482666014	100.384937129405	77.1048370076904	50.1989656308541	33.8079899023787	27.6725198585629
240	439.898468017578	216.113922119141	10	3	239	11.95	-1.61926269531932	47.9205322265801	47.9478823365032	63.3559139047999	52.3306676370203	33.8965031451944	27.448254844022
241	440.087493896484	217.844375610352	10	3	240	12	3.78051757811932	34.6090698242199	34.8149397135224	45.7162537846695	52.3200241035308	33.60416564359	27.4931117329202
242	439.736846923828	219.070419311523	10	3	241	12.05	-7.01293945311932	24.5208740234204	25.5040111089525	30.4028796635943	43.4058520848252	34.5575723180631	27.1778738872699
243	440.204803466797	219.950180053711	10	3	242	12.1	9.35913085937955	17.5952148437597	19.9294986349645	27.8942470817825	33.8416959493888	34.7443327278732	27.3512171949698
244	439.361175537109	219.109619140625	10	3	243	12.15	-16.8725585937602	-16.8112182617199	23.8180665240287	27.5352111993712	25.0328360629372	37.1424844577691	27.1529542639534
245	440.262847900391	220.633010864258	10	3	244	12.2	18.0334472656409	30.4678344726602	35.4047194274446	23.4557902648505	21.6309819747212	38.324811618046	27.2578215569494
246	438.822937011719	219.825286865234	10	3	245	12.25	-28.7982177734409	-16.1544799804801	33.0197603014659	21.9671381141081	18.6040859845208	37.9951365165452	27.1821703683843
247	438.871490478516	220.075973510742	10	3	246	12.3	0.971069335940911	5.01373291015966	5.10690643634899	19.6627924622801	18.6235110363271	34.8268353226629	27.2129410929466
248	438.285125732422	219.861633300781	10	3	247	12.35	-11.7272949218807	-4.28680419921989	12.4862378812522	15.3677168676598	19.8081857352016	30.0245917789512	27.0093371669695
249	437.671783447266	219.819076538086	10	3	248	12.4	-12.2668457031193	-0.851135253899997	12.2963382648888	9.6729607696703	24.0860032846841	25.5523210700852	26.75978203909
250	436.98974609375	219.678039550781	10	3	249	12.45	-13.6407470703205	-2.8207397461	13.9293414543432	13.7912318078038	24.3189555990717	24.1031927919073	26.754782234228
251	437.058135986328	219.461273193359	10	3	250	12.5	1.36779785156023	-4.33532714843977	4.54597981151827	17.6492333562951	23.6702489295596	23.6342518968408	26.8724256887225
252	437.880798339844	220.448303222656	10	3	251	12.55	16.4532470703193	19.7406005859398	25.6982616270163	28.5092141070881	26.2478185605007	22.5164342050966	27.2975511078051
253	436.968780517578	221.749282836914	10	3	252	12.6	-18.2403564453193	26.0195922851602	31.7762456237088	33.2701943304836	26.2074876085135	22.249892426996	27.5408928153048
254	438.108947753906	224.877807617188	10	3	253	12.65	22.8033447265602	62.5704956054801	66.5962420188538	37.667537089449	26.0718060772332	21.5112452031336	28.7231016189814
255	437.703308105469	226.720397949219	10	3	254	12.7	-8.11279296874091	36.8518066406199	37.7342425713209	38.7044053131976	26.5754036090935	20.3064272839859	30.2015215338635
256	438.014343261719	228.010055541992	10	3	255	12.75	6.220703125	25.7931518554597	26.5326936063451	34.7657418607319	28.6644178091608	19.4109506447144	31.1018567093105
257	436.517242431641	228.388244628906	10	3	256	12.8	-29.9420166015591	7.56378173828011	30.8826027457593	23.6343980473784	26.4093573738661	19.9286552885437	31.2274812364825
258	436.035430908203	228.752731323242	10	3	257	12.85	-9.63623046876023	7.28973388671989	12.0829283613806	19.8806128877034	24.6915991187905	20.0700307592312	30.170290798929
259	435.66259765625	228.352508544922	10	3	258	12.9	-7.45666503906023	-8.0044555664	10.9395229520859	19.6612985288726	18.9364871215832	19.7115741758014	28.7865628888452
260	434.897155761719	228.912246704102	10	3	259	12.95	-15.3088378906205	11.1947631836	18.9653167729459	14.1143094345346	16.2938989689002	19.6130613232616	28.3108509207978
261	433.874603271484	229.668472290039	10	3	260	13	-20.4510498047	15.1245117187403	25.4361218121913	14.617456376849	15.1516523598691	20.140685733855	27.9180896903843
262	433.723480224609	229.624526977539	10	3	261	13.05	-3.0224609375	-0.87890625	3.14765727406947	14.2385761957879	13.6094920165866	20.037529897547	27.6739118263916
263	434.162628173828	230.207580566406	10	3	262	13.1	8.78295898438068	11.6610717773398	14.5986630729524	12.707185050097	13.9325739099488	20.3374529027365	27.575498320408
264	434.251892089844	229.764221191406	10	3	263	13.15	1.78527832031932	-8.8671875	9.04512204678071	10.6420061908655	13.3513422743697	20.3037187801938	27.6881297774628
265	433.815979003906	230.124328613281	10	3	264	13.2	-8.71826171875909	7.2021484375	11.3083610444911	13.1046745986386	12.6507190374298	22.0782314496811	27.0430829293068
266	433.278594970703	229.593276977539	10	3	265	13.25	-10.7476806640602	-10.6210327148398	15.110227516034	13.2476914430486	11.6169536585492	24.2085769020758	26.3214076380148
267	432.506866455078	229.548095703125	10	3	266	13.3	-15.4345703125	-0.903625488280113	15.460999312935	12.4641083529514	13.6657024212278	27.6281271503021	26.5428155646908
268	432.745025634766	230.275802612305	10	3	267	13.35	4.76318359376023	14.5541381836	15.3137472950023	12.5942530247626	15.9833066866825	30.3159898189069	26.5008290691273
269	432.536163330078	230.424453735352	10	3	268	13.4	-4.17724609376023	2.97302246093977	5.12720659629466	12.5919011262329	21.6709504388045	32.0208047076051	26.534719462334
270	432.007873535156	230.144348144531	10	3	269	13.45	-10.5657958984398	-5.60211181641989	11.9590844035469	14.2267302438171	27.862563930462	32.5185090496883	26.9488123792354
271	432.156982421875	230.884399414062	10	3	270	13.5	2.98217773437955	14.8010253906199	15.0984680233858	18.7189219303163	33.2655014442825	32.2019274839279	27.0427367658331
272	431.29541015625	230.075546264648	10	3	271	13.55	-17.2314453125	-16.1770629882795	23.6351449008556	30.8777925246575	41.6467622840176	32.8313894476865	26.9620126030596
273	431.885406494141	231.869766235352	10	3	272	13.6	11.7999267578205	35.8843994140796	37.7747057274987	43.1308748361614	46.6994057278651	32.90110421382	26.5012956539214
274	433.579559326172	234.697128295898	10	3	273	13.65	33.8830566406193	56.5472412109204	65.9215595680005	53.9391017623321	50.6902671408406	33.8650143517921	25.1341674069158
275	434.722076416016	238.175521850586	10	3	274	13.7	22.8503417968807	69.5678710937597	73.2244959610664	69.0667943242182	52.3862990619468	33.7797385746276	24.2901510248576
276	434.674285888672	241.632171630859	10	3	275	13.75	-0.955810546880684	69.1329956054602	69.1396026542394	74.6798895254138	52.7869013093065	33.2318646313153	23.7640000625285
277	434.57373046875	246.594833374023	10	3	276	13.8	-2.01110839843977	99.2532348632801	99.2736077102858	70.5027417570237	51.9970764741451	33.156975840838	23.2454394749769
278	433.589447021484	249.736251831055	10	3	277	13.85	-19.6856689453205	62.8283691406398	65.8401817334768	61.6417232877321	49.8189017409575	32.9316273790234	23.5239511550529
279	432.850891113281	251.863479614258	10	3	278	13.9	-14.7711181640591	42.5445556640602	45.03582072605	51.6347008562809	46.0590782647797	33.3578647488666	24.4045106774338
280	433.0751953125	253.291946411133	10	3	279	13.95	4.48608398437955	28.5693359375	28.9194036146086	34.9273586240721	39.6969132187933	34.2845634352092	26.544712064761
281	433.371063232422	254.2001953125	10	3	280	14	5.91735839843977	18.1649780273398	19.1044904969832	24.9579139565012	33.1982278183481	33.9447877978112	28.7178483812477
282	433.394897460938	254.986679077148	10	3	281	14.05	0.476684570320458	15.7296752929602	15.736896549242	21.6154147725357	24.6671893976585	33.8864953085722	31.4404727058744
283	432.977874755859	255.668975830078	10	3	282	14.1	-8.34045410158069	13.6459350586	15.9929583956222	17.7521031498545	19.1638490301818	32.6651384051064	32.6838493182844
284	433.669250488281	256.904907226562	10	3	283	14.15	13.8275146484409	24.7186279296795	28.3233248062225	14.7617547804153	16.0254623568926	29.9646160336377	32.8190805878395
285	433.289154052734	256.611541748047	10	3	284	14.2	-7.60192871094091	-5.86730957029999	9.60284550120232	14.4070201712448	16.1828278084716	26.5020706000341	33.0129045828983
286	433.39599609375	256.789581298828	10	3	285	14.25	2.13684082032046	3.56079101562045	4.15274864978741	13.3697841038624	15.1026742863158	23.3194232229813	32.8820984090618
287	432.99755859375	256.216278076172	10	3	286	14.3	-7.96875	-11.4660644531205	13.9632235033896	10.4355099412495	15.7759141429993	18.8627517996517	32.8073185044548
288	433.037658691406	256.755126953125	10	3	287	14.35	0.802001953120453	10.7769775390602	10.8067780587101	14.6135524670887	15.5113750692553	16.731912491199	32.8543801646429
289	432.917144775391	257.427001953125	10	3	288	14.4	-2.41027832029999	13.4375	13.6519539931582	15.4435937922163	13.8701538024957	16.7882166472626	33.0179650582279
290	433.458618164062	258.852264404297	10	3	289	14.45	10.8294677734193	28.5052490234398	30.4930581303982	17.1448081147538	13.3072279812749	20.5709150798337	32.9645789411842
291	433.043548583984	258.860321044922	10	3	290	14.5	-8.30139160156023	0.1611328125	8.30295527542566	17.6529660346482	13.4406186276145	25.2337692785675	32.7994997031464
292	432.423309326172	257.923583984375	10	3	291	14.55	-12.4047851562398	-18.7347412109398	22.4692951160768	17.3047976637419	13.0583142016449	30.0495559640623	32.383812712775
293	432.701110839844	258.530395507812	10	3	292	14.6	5.55603027343977	12.1362304687398	13.347567658182	12.0009034954612	14.2999759522161	32.4665944227488	31.6238380560282
294	432.543792724609	259.104797363281	10	3	293	14.65	-3.14636230470001	11.4880371093807	11.9111121386269	11.4376434630126	17.5509709376325	31.7731468238869	30.2547990667077
295	432.357971191406	259.175109863281	10	3	294	14.7	-3.71643066405909	1.40625	3.9735872889945	8.9718202885361	24.9590023511957	32.246070591169	28.7295626323744
296	432.317504882812	259.446441650391	10	3	295	14.75	-0.809326171880684	5.42663574220001	5.48665511318268	10.9469858697841	35.3648642708192	32.5323321868084	27.178165623553
297	431.816589355469	259.524810791016	10	3	296	14.8	-10.0183105468602	1.5673828125	10.1401792436944	17.7971442115231	44.3231977851254	32.4576611680715	24.8571732660455
298	431.570373535156	258.390045166016	10	3	297	14.85	-4.92431640625909	-22.6953125	23.2233955644219	37.9171012069303	49.4218137762423	32.7771329502623	23.3903862195006
299	431.93115234375	260.669769287109	10	3	298	14.9	7.21557617187955	45.5944824218591	46.1619038473221	59.2920850786258	49.6761398452781	32.6780653675891	22.2903149430136
300	433.119018554688	265.76171875	10	3	299	14.95	23.7573242187602	101.83898925782	104.57337226603	79.6745752817147	51.1849132010632	31.6445944471592	21.9031300433074
301	432.797241210938	271.370574951172	10	3	300	15	-6.435546875	112.17712402344	112.361574471661	87.8966416827005	51.6240457460023	31.6542116084816	21.5729968118219
302	432.686248779297	276.972106933594	10	3	301	15.05	-2.21984863282046	112.03063964844	112.052630259138	81.5551354790331	51.8570081344981	30.8811301169779	21.3343487777469
303	432.206604003906	280.15283203125	10	3	302	15.1	-9.59289550781932	63.6145019531205	64.3337275693513	64.452725195196	51.2542899483085	30.5825377069501	21.927653377273
304	432.27587890625	280.872222900391	10	3	303	15.15	1.38549804687955	14.3878173828205	14.4543728289849	43.9560064133787	47.8051597975457	30.5449820997778	23.8985494477628
305	432.833618164062	281.645050048828	10	3	304	15.2	11.1547851562398	15.4565429687398	19.0613208468449	24.0394409872815	38.3301865431227	30.9570546647147	25.1881604091112
306	432.494720458984	282.004333496094	10	3	305	15.25	-6.77795410156023	7.18566894531932	9.87798056257369	14.6119382139164	27.943558946144	31.0369080241247	26.735830336278
307	432.144775390625	282.520355224609	10	3	306	15.3	-6.99890136717954	10.3204345703	12.4698031286525	14.0551841160584	17.4390624488303	30.8515947324394	27.663392496891
308	432.056976318359	283.375671386719	10	3	307	15.35	-1.75598144532046	17.1063232422	17.196213702526	12.2076478910494	11.7432616376579	30.0488599478023	28.1554196602607
309	431.904296875	283.938873291016	10	3	308	15.4	-3.05358886717954	11.2640380859409	11.6706023396948	11.9311114789093	11.4138243542774	27.7924132387646	28.6019286717882
310	431.833923339844	284.424987792969	10	3	309	15.45	-1.40747070312045	9.72229003905909	9.82363972180016	10.8386839103792	10.7291961283661	23.2353450067812	28.6007244935272
311	431.533874511719	284.124328613281	10	3	310	15.5	-6.0009765625	-6.01318359375909	8.49529850187313	8.87458506139933	10.4497703022472	17.9122243450762	28.8624020568358
312	431.883605957031	284.102966308594	10	3	311	15.55	6.99462890624091	-0.427246093740905	7.00766528600202	8.77246459249641	9.84618133038065	12.6191415914314	28.6143047137101
313	431.574066162109	283.902496337891	10	3	312	15.6	-6.19079589844091	-4.00939941405909	7.3757194576265	9.25074436568287	8.84342994729606	11.3887123317973	28.9532460188453
314	431.018951416016	283.845825195312	10	3	313	15.65	-11.1022949218591	-1.13342285158069	11.1599999951803	8.96842912558518	7.77966667998341	16.0239520716387	29.7005414981584
315	431.59814453125	284.039611816406	10	3	314	15.7	11.5838623046795	3.87573242188068	12.2150385877324	8.85367875038207	8.14050347043969	18.1302502270533	29.9472734302534
316	431.425018310547	283.730621337891	10	3	315	15.75	-3.46252441406023	-6.17980957029999	7.08372230138467	8.81227483319279	7.88088974400846	20.9393284857477	30.1375013618791
317	431.114013671875	283.812866210938	10	3	316	15.8	-6.22009277343977	1.64489746093977	6.43391340998648	6.78686876747041	7.7992207340325	22.8691238257106	30.150266723304
318	431.002563476562	284.153533935547	10	3	317	15.85	-2.22900390626023	6.81335449217954	7.16869987168012	7.03026257519651	11.0341630259366	23.533706370259	29.8819921996125
319	431.053649902344	284.1611328125	10	3	318	15.9	1.02172851563978	0.151977539060226	1.03296966656832	6.79335036243174	20.634079789	24.5257919759873	28.7989621699035
320	431.690216064453	283.947052001953	10	3	319	15.95	12.7313232421807	-4.28161621093977	13.4320076263629	6.74476271768292	25.5313043257405	25.5568545398952	26.4868996392545
321	431.410369873047	283.853851318359	10	3	320	16	-5.59692382812045	-1.86401367188068	5.89916123756086	13.2560512186805	31.4288866692482	26.07059250519	24.1290654993841
322	431.405426025391	284.163360595703	10	3	321	16.05	-0.0988769531193157	6.19018554688068	6.19097518624236	34.4812908105297	35.8920663210405	26.3474793104423	21.8783110784585
323	431.433868408203	286.1494140625	10	3	322	16.1	0.568847656239768	39.7210693359398	39.725142376668	44.0323460762845	38.223982793222	27.3239543307405	20.4432184037305
324	432.50341796875	291.399536132812	10	3	323	16.15	21.3909912109398	105.00244140624	107.159167625814	56.0644229760647	41.2719172719913	28.856100896539	20.0987843337797
325	432.327301025391	294.453826904297	10	3	324	16.2	-3.52233886717954	61.0858154297	61.1872839551374	65.0393699243981	42.9732056093507	28.9374921957921	19.7290460773112
326	432.675750732422	297.738372802734	10	3	325	16.25	6.96899414061932	65.6909179687398	66.0595457364618	63.1919143677635	44.2602952663715	29.2380946996335	19.9043990720523
327	433.381866455078	300.192077636719	10	3	326	16.3	14.1223144531205	49.0740966797	51.0657099279091	48.0625437334529	44.8957378868521	29.4489387141686	19.8159799838377
328	433.247192382812	301.710510253906	10	3	327	16.35	-2.69348144532046	30.3686523437409	30.487864593495	41.9140651424168	43.6137456355443	29.7151244514226	19.7209767867528
329	433.399810791016	303.278717041016	10	3	328	16.4	3.05236816408069	31.3641357422	31.5123144542612	32.4561675566783	37.0781220040779	29.8055111010425	19.8566387616542
330	432.527557373047	304.526275634766	10	3	329	16.45	-17.4450683593807	24.951171875	30.4448909999569	24.7521058493061	32.3436800658436	29.7384542717277	19.678160391452
331	432.944091796875	305.367279052734	10	3	330	16.5	8.33068847656023	16.8200683593591	18.7700578077694	24.0355769033252	27.0473027300188	30.3459066536921	19.6385635709144
332	432.663787841797	305.928436279297	10	3	331	16.55	-5.60607910156023	11.2231445312602	12.5454013910479	26.093700274703	23.0058111072967	31.1374805654856	19.792187322651
333	432.606842041016	307.272491455078	10	3	332	16.6	-1.13891601561932	26.8811035156205	26.9052198635903	22.7732949892704	21.2062661096233	29.4977244756636	20.4581898050747
334	432.323791503906	309.343383789062	10	3	333	16.65	-5.66101074220001	41.4178466796795	41.8029313111502	21.6384379033593	18.3391049300937	24.1736165959206	20.5257265443816
335	431.790893554688	308.901702880859	10	3	334	16.7	-10.6579589843602	-8.83361816406023	13.8428645727942	21.2595163652873	16.5037029341047	21.327841927569	20.6885322438626
336	432.088073730469	309.485168457031	10	3	335	16.75	5.94360351561932	11.6693115234409	13.095772378214	18.3769553159215	16.4315180410126	18.8694696583569	20.674711857854
337	431.591003417969	309.294067382812	10	3	336	16.8	-9.94140625	-3.82202148438068	10.6507937006876	10.5845095854844	17.379223244119	16.7628361419649	20.9823680223358
338	431.858093261719	309.858703613281	10	3	337	16.85	5.341796875	11.2927246093807	12.4924146167613	10.2341108789391	15.381703315783	15.9082472032466	21.424359407926
339	432.000091552734	309.85546875	10	3	338	16.9	2.83996582029999	-0.0646972656204525	2.84070265896503	11.2245981786659	11.2691111877632	15.1874855473211	21.6392667057372
340	432.488128662109	309.498687744141	10	3	339	16.95	9.7607421875	-7.13562011717954	12.0908710400674	13.4989301229508	10.3120037892944	13.7994662430087	21.5613317927495
341	431.744140625	308.987976074219	10	3	340	17	-14.8797607421795	-10.2142333984409	18.048208876848	12.3864513156445	10.691636586695	13.2065346366389	21.5852272243204
342	432.677703857422	309.571868896484	10	3	341	17.05	18.6712646484398	11.6778564453	22.0224534221124	11.9537127900421	10.5198611766331	13.2368953348598	21.9316061022653
343	432.370452880859	309.732055664062	10	3	342	17.1	-6.14501953126023	3.20373535156023	6.93002058022965	10.3898966996497	10.6102282968699	13.5924252794089	21.8650389643055
344	432.389587402344	309.759979248047	10	3	343	17.15	0.382690429700006	0.558471679700006	0.677010030952955	10.1586749947241	12.0358661645484	12.1953521922243	19.6975961291509
345	432.179382324219	309.722106933594	10	3	344	17.2	-4.2041015625	-0.757446289060226	4.27179058810542	7.54079223031541	11.0952295519127	12.4395722919332	18.8669622195926
346	432.217376708984	308.878356933594	10	3	345	17.25	0.759887695299994	-16.875	16.8921003522199	8.83400527809532	9.98155123226515	12.1113290160745	17.3015529616997
347	431.812438964844	309.066833496094	10	3	346	17.3	-8.09875488279999	3.76953125	8.93303960006913	12.1180195390548	9.09456742560057	12.515797330503	17.0104611042543
348	432.474090576172	309.171020507812	10	3	347	17.35	13.2330322265602	2.08374023436022	13.3960858191291	11.8005624041758	11.8031472430348	13.1335943644293	16.6311685616092
349	431.820526123047	309.722045898438	10	3	348	17.4	-13.0712890625	11.0205078125205	17.0970813357502	9.80442746980624	13.1215931966853	13.4730223104319	16.6937960546048
350	431.954681396484	309.726379394531	10	3	349	17.45	2.68310546873977	0.0866699218602207	2.68450491371063	10.6483426208857	14.5671407945721	13.3842093137714	16.6422631652109
351	431.740173339844	309.455444335938	10	3	350	17.5	-4.29016113279999	-5.41870117186022	6.91142568037211	14.7722892079742	13.5310214454541	12.8245477949487	16.5515852192368
352	431.818969726562	308.802551269531	10	3	351	17.55	1.57592773436022	-13.0578613281398	13.1526153554665	14.1251668543159	14.5117334843728	12.725731639045	16.3666329979415
353	433.317718505859	309.606567382812	10	3	352	17.6	29.9749755859398	16.0803222656193	34.0158187545715	17.3337191849683	15.6569604319888	14.2323534529473	17.1232038311676
354	432.6318359375	309.506988525391	10	3	353	17.65	-13.7176513671795	-1.99157714841931	13.8614695674589	17.257615421102	14.9101784563153	15.2215756623813	18.1551353625928
355	431.823699951172	309.034027099609	10	3	354	17.7	-16.1627197265602	-9.45922851564092	18.7272665669727	18.3751243478599	15.67318907563	16.4060825116162	19.5968024609606
356	431.582611083984	309.254272460938	10	3	355	17.75	-4.82177734376023	4.40490722658069	6.53090686104022	16.5416316560034	15.6675443576323	15.7336362650425	20.4314716094856
357	431.976715087891	310.104370117188	10	3	356	17.8	7.88208007814092	17.001953125	18.7401599892563	15.6951900583147	16.3568958524895	17.2580860665436	21.6812920992009
358	431.869262695312	308.866607666016	10	3	357	17.85	-2.14904785158069	-24.7552490234398	24.8483552952886	14.0126589662916	16.6615596628598	17.3540899199718	21.558583949374
359	432.346038818359	308.799591064453	10	3	358	17.9	9.53552246093977	-1.34033203126023	9.62926157901576	14.0774732941627	17.3215581280772	18.2001065618885	21.9124137808046
360	432.255157470703	309.307250976562	10	3	359	17.95	-1.81762695311932	10.1531982421795	10.3146111068573	14.338667357119	18.2450242286603	19.485060087413	21.8951297059253
361	432.395263671875	308.994445800781	10	3	360	18	2.80212402343977	-6.25610351561932	6.85497850039536	16.7814876697162	17.936251084631	19.8966358018347	22.1159675820346
362	432.937805175781	309.837219238281	10	3	361	18.05	10.8508300781205	16.85546875	20.046130304038	18.9479261978396	20.0044386487144	19.4963706610232	23.4260224410411
363	431.532562255859	308.629180908203	10	3	362	18.1	-28.1048583984409	-24.1607666015602	37.0624568582748	22.4773894910289	19.0512194079549	20.6539823829263	24.1228679907223
364	432.228851318359	309.378753662109	10	3	363	18.15	13.92578125	14.9914550781193	20.4614542196326	21.7950288750993	21.4900346674618	24.1149185329614	24.4452680390026
365	431.246063232422	308.384368896484	10	3	364	18.2	-19.6557617187398	-19.8876953125	27.9619275728035	25.6702099403098	23.296931099196	26.7540326299881	25.2115565675117
366	431.317077636719	308.2275390625	10	3	365	18.25	1.42028808593977	-3.13659667967954	3.44317542074742	21.3209511461936	24.1257272460371	28.7516142028968	25.2829253880868
367	433.215911865234	308.756378173828	10	3	366	18.3	37.9766845703	10.5767822265602	39.4220356300907	24.0321431370839	22.6358454695569	30.8467868678988	25.6421380156987
368	432.540313720703	308.395782470703	10	3	367	18.35	-13.5119628906193	-7.2119140625	15.3161628876935	24.1164727073632	24.6464051029927	29.9835735343186	25.8414506115355
369	430.951568603516	307.788452148438	10	3	368	18.4	-31.7749023437398	-12.1466064453	34.0174141740845	26.4564256169749	30.9082789378456	30.3518052511774	25.9482383194564
370	432.055358886719	308.680480957031	10	3	369	18.45	22.0758056640591	17.8405761718602	28.3835754242	19.6014809988041	35.2630410313159	30.4060500980792	26.4153404379286
371	432.761383056641	308.953979492188	10	3	370	18.5	14.1204833984409	5.46997070313978	15.1429399688057	27.9718590597919	39.5669773211626	31.4073873691205	27.4085142982514
372	432.685455322266	308.708068847656	10	3	371	18.55	-1.5185546875	-4.91821289063978	5.14731253923672	37.7844147386072	41.6891350870832	34.1263132430373	28.1242704777574
373	430.243377685547	307.222564697266	10	3	372	18.6	-48.8415527343807	-29.7100830078	57.1680531926325	46.4096093552685	40.9159276606823	34.0133825284973	28.3184465722857
374	434.150909423828	308.632171630859	10	3	373	18.65	78.1506347656205	28.1921386718591	83.0801925681611	52.6775290253502	39.2135758348931	33.6689604156239	29.0164813964918
375	430.959930419922	307.019195556641	10	3	374	18.7	-63.8195800781205	-32.2595214843591	71.5095485075067	63.7767891753623	37.5151690969624	34.0170306234073	30.4344721552179
376	432.939117431641	308.237548828125	10	3	375	18.75	39.5837402343807	24.3670654296795	46.4825383192142	53.8599962615727	38.6890474922039	34.8322145111311	31.4031845073263
377	430.075866699219	307.239593505859	10	3	376	18.8	-57.2650146484409	-19.9591064453205	60.6436132892969	40.6427369311789	45.6167810165176	34.0261899648537	32.7097617076241
378	429.87060546875	306.920745849609	10	3	377	18.85	-4.10522460937955	-6.376953125	7.58408862368464	28.6207288386562	43.380359954002	34.3288113030991	32.6658509347017
379	430.476928710938	307.516021728516	10	3	378	18.9	12.1264648437602	11.9055175781409	16.9938959161922	24.7005659590576	36.4296418934022	33.6963700770242	33.3476663195108
380	430.847991943359	307.083374023438	10	3	379	18.95	7.42126464841931	-8.65295410156023	11.3995080448933	27.4567728576729	32.7710202154987	33.3456207884442	34.3658263548839
381	429.908721923828	306.121948242188	10	3	380	19	-18.7854003906193	-19.228515625	26.8817239212211	32.9007236464312	30.0974517010996	34.9203927946682	35.2457234710537
382	431.569000244141	302.791625976562	10	3	381	19.05	33.2055664062602	-66.6064453125205	74.4246477823734	32.2165468556255	26.3632448426243	36.7521702944916	35.3703456805405
383	430.558380126953	301.374969482422	10	3	382	19.1	-20.2124023437602	-28.3331298828	34.8038425674761	36.9213115923412	27.741694945516	35.9829107616451	35.0695597261709
384	429.915588378906	301.592651367188	10	3	383	19.15	-12.8558349609398	4.35363769532046	13.5730119621636	35.4943374431416	28.1791643191553	33.9180442600222	35.8990811619578
385	428.561096191406	300.490631103516	10	3	384	19.2	-27.08984375	-22.0404052734398	34.9233317284718	25.2697168275758	29.1760724799261	34.1149116804477	35.6211396946756
386	428.149169921875	299.593322753906	10	3	385	19.25	-8.23852539062045	-17.9461669922	19.7468531752233	22.5826662446007	31.1517380971325	34.0547548117558	36.7150900864443
387	427.231475830078	300.311126708984	10	3	386	19.3	-18.3538818359398	14.3560791015591	23.301544704544	24.1417817826851	27.8875595724656	34.5727365473495	37.3374225655761
388	428.282928466797	300.500834147135	10	3	387	19.35	21.0290527343795	3.79414876302008	21.3685896526009	21.4308333675109	28.5854615692882	35.3481283350849	38.6115441800605
389	429.334381103515	300.690541585287	10	3	388	19.4	21.0290527343602	3.79414876304054	21.3685896525855	26.8091387511233	31.4064466266423	36.3435273878441	39.5253241667804
390	430.385833740234	300.880249023438	10	3	389	19.45	21.0290527343795	3.79414876302008	21.3685896526009	30.5054023173554	35.4588031453966	38.3256026116885	40.1547024855486
391	428.202972412109	300.059906005859	10	3	390	19.5	-43.6572265625	-16.4068603515807	46.638380093285	34.5882568939758	38.012057922412	39.084059572987	40.0698260517467
392	428.924387613932	302.020538330078	10	3	391	19.55	14.428304036461	39.2126464843807	41.7828625357044	38.6711114705994	42.7822282520746	36.6143781180437	40.169661873026
393	429.645802815755	303.981170654297	10	3	392	19.6	14.4283040364598	39.2126464843795	41.7828625357029	49.4867729232824	42.9545617246538	36.1257369238445	39.1813340432008
394	430.367218017578	305.941802978516	10	3	393	19.65	14.4283040364598	39.2126464843807	41.782862535704	49.2149770937008	44.507890456533	38.1292019082917	37.8228984269886
395	430.669006347656	309.702056884766	10	3	394	19.7	6.03576660156023	75.205078125	75.4468969160155	55.0590541867939	47.475132743451	37.225248765944	36.2734361377413
396	432.660430908203	310.778991699219	10	3	395	19.75	39.8284912109398	21.5386962890591	45.2794009453773	51.3208665553318	47.0163810488415	38.5979656617575	35.4279981532858
397	435.553741455078	312.836273193359	10	3	396	19.8	57.8662109375	41.1456298828	71.0032480011697	50.3446694424665	45.3411966636218	40.6486551662984	34.1997773710204
398	436.692474365234	313.027008056641	10	3	397	19.85	22.7746582031193	3.81469726564092	23.0919243783925	45.4634925636197	43.6660122784007	42.894277057022	34.387239669993
399	438.357635498047	313.821746826172	10	3	398	19.9	33.3032226562602	15.8947753906193	36.9018769713775	44.8177850039823	44.8519571899411	45.3542782565366	34.9712798006947
400	440.782104492188	314.618560791016	10	3	399	19.95	48.4893798828205	15.9362792968807	51.0410125217815	35.6233391404498	38.9916943864913	46.963784182653	36.3406694811067
401	442.88427734375	314.658020019531	10	3	400	20	42.0434570312398	0.789184570299994	42.05086314719	36.0111580014696	39.1838734011029	45.2192593088251	36.7249179205957
402	443.527099609375	315.731872558594	10	3	401	20.05	12.8564453125	21.4770507812591	25.0310186835072	39.3592449374157	38.5150820805222	43.5871534515605	35.1232512337502
403	444.169921875	316.805725097656	10	3	402	20.1	12.8564453125	21.4770507812409	25.0310186834916	32.5198962093629	42.8339923893902	42.3797573247565	34.5121046772771
404	442.381622314453	318.804656982422	10	3	403	20.15	-35.7659912109398	39.9786376953193	53.6423116511083	33.5499617982236	46.2006660565402	41.727752593955	34.4317288859369
405	443.21484375	318.927398681641	10	3	404	20.2	16.6644287109398	2.45483398438068	16.8442688815177	41.4068250205946	46.4524356218549	38.431960595035	33.8175951004384
406	440.860626220703	319.093353271484	10	3	405	20.25	-47.0843505859398	3.31909179685908	47.2011910914933	49.6568267773107	43.4221375688087	36.8012414948158	33.5828732787717
407	443.759094238281	317.700500488281	10	3	406	20.3	57.9693603515602	-27.8570556640591	64.3153347953622	53.0420871756646	41.8331102394992	33.8268181946913	33.2592841688719
408	440.871337890625	319.326477050781	10	3	407	20.35	-57.7551269531205	32.51953125	66.2810274670723	60.3849750343468	41.0935023711123	33.4263510049011	32.9840189352707
409	443.946868896484	317.597045898438	10	3	408	20.4	61.5106201171795	-34.5886230468602	70.5686136428778	53.2943133393939	38.6035479979689	33.5990322135452	33.9760017828237
410	441.28173828125	317.858612060547	10	3	409	20.45	-53.3026123046795	5.23132324217954	53.5587081749284	42.2593954584038	37.8722268035787	34.3557363505248	34.7467179700448
411	440.796813964844	318.190093994141	10	3	410	20.5	-9.69848632812045	6.62963867188068	11.7478826167287	32.5301779649139	34.4186095885287	34.3657762682044	34.1971080821542
412	440.6923828125	317.745147705078	10	3	411	20.55	-2.08862304687955	-8.89892578126023	9.14074539041179	24.1650088202731	29.1385543088604	33.6321243494567	33.6042072830966
413	441.429412841797	318.229156494141	10	3	412	20.6	14.7406005859398	9.68017578126023	17.6349399996231	15.3594785728106	24.0187096204121	32.8984724307098	33.0117854715941
414	440.112548828125	317.653625488281	10	3	413	20.65	-26.3372802734398	-11.5106201172	28.7427679196735	15.5429058376635	20.9973983705502	30.7342558635821	32.3258754077257
415	440.524261474609	317.413635253906	10	3	414	20.7	8.23425292967954	-4.7998046875	9.53105693761626	16.0177131593169	22.2590370791948	30.4099414349328	30.8971784729293
416	441.114654541016	317.184631347656	10	3	415	20.75	11.8078613281409	-4.580078125	12.6650189409929	15.5072412759102	25.3094149676	28.5677808957858	30.9716538972119
417	441.158111572266	316.610534667969	10	3	416	20.8	0.869140625	-11.4819335937409	11.514781998679	17.8297879208273	25.4311384594141	25.8699131714454	29.7433736574541
418	440.655334472656	317.172607421875	10	3	417	20.85	-10.0555419922	11.2414550781205	15.0825805825892	29.1585955855789	24.7034424903072	23.0737608135195	30.1117788500407
419	440.9658203125	319.166351318359	10	3	418	20.9	6.20971679687955	39.8748779296795	40.355501144259	35.0759240975365	22.8649637291953	22.5977253091109	29.7960369957907
420	443.648040771484	321.103759765625	10	3	419	20.95	53.6444091796795	38.7481689453205	66.1750952613745	34.8445637595113	22.947656066287	22.5296517574366	28.6307906100896
421	445.758941650391	321.188049316406	10	3	420	21	42.2180175781409	1.68579101562045	42.2516615007808	33.8996437047043	22.716952203043	23.1749568554833	28.2913182690972
422	445.769901820592	321.705832345145	10	3	421	21.05	0.219203404019481	10.3556605747792	10.3579803085529	27.9001395375633	22.6012720340305	23.6212611146326	28.9212542805567
423	445.780861990793	322.223615373884	10	3	422	21.1	0.219203404020618	10.3556605747804	10.3579803085541	16.736716546995	22.128812006627	23.6438136184317	29.5683115685158
424	445.791822160994	322.741398402623	10	3	423	21.15	0.219203404019481	10.3556605747804	10.3579803085541	10.3579803085495	24.1980522476716	22.9239982214965	28.5291136349251
425	445.802782331194	323.259181431361	10	3	424	21.2	0.219203404000154	10.3556605747599	10.3579803085332	10.3579803085497	22.8002664356783	23.3623963508236	28.4472070347291
426	445.813742501395	323.7769644601	10	3	425	21.25	0.219203404019481	10.3556605747792	10.3579803085529	10.3579803085497	21.0404987433665	25.142066299608	27.6891954666838
427	445.824702671596	324.294747488839	10	3	426	21.3	0.219203404020618	10.3556605747804	10.3579803085541	20.49596495778	21.8113837698512	25.6599291202169	26.3630950170496
428	445.835662841797	324.812530517578	10	3	427	21.35	0.219203404019481	10.3556605747804	10.3579803085541	28.8638163243616	22.5841847465562	26.7972066951804	24.9291801799783
429	448.378021240234	326.501770019531	10	3	428	21.4	50.8471679687398	33.7847900390602	61.0479035547054	31.7230171781836	22.9830327137977	25.9930417780361	23.311414542152
430	445.954406738281	325.533538818359	10	3	429	21.45	-48.4722900390591	-19.3646240234409	52.1972371414416	33.2647872311526	23.7771366353603	22.9058448696544	22.6163137568914
431	446.784698486328	324.622406005859	10	3	430	21.5	16.6058349609398	-18.22265625	24.6539845776628	34.8103891845626	27.5671803961729	22.21686026999	22.8165941103799
432	446.993255615234	325.501342773438	10	3	431	21.55	4.17114257811932	17.5787353515807	18.0668305733992	25.4701004698155	28.7185862064034	24.2103842116567	22.9544759777166
433	446.195922851562	325.07470703125	10	3	432	21.6	-15.9466552734398	-8.53271484376023	18.0859900756041	18.6904569463589	31.4656013837338	26.2381507063218	22.7289878497431
434	446.278228759766	324.362121582031	10	3	433	21.65	1.64611816408069	-14.2517089843795	14.3464599809696	23.4113436141623	27.7880313084006	26.3239714062681	22.848958232006
435	446.541412353516	325.238403320312	10	3	434	21.7	5.263671875	17.5256347656193	18.2990195241589	24.1723851816541	23.0114233036304	26.4844726345254	22.8367548676614
436	444.225921630859	324.559661865234	10	3	435	21.75	-46.3098144531409	-13.5748291015602	48.2584179166796	28.1208135829049	23.3932217966135	26.8106100375818	22.7221875902181
437	444.287658691406	323.467803955078	10	3	436	21.8	1.23474121094091	-21.8371582031193	21.8720384108582	30.1059621469858	26.6093846534622	26.8562768626538	22.695494575825
438	445.81591796875	324.582183837891	10	3	437	21.85	30.5651855468795	22.2875976562602	37.8281320818582	27.3323896609019	29.8921166660875	26.7845995464371	22.5822484126219
439	447.028045654297	324.642150878906	10	3	438	21.9	24.2425537109398	1.19934082029999	24.2722028013742	23.3750999790647	29.6649100987385	24.0251037751931	22.0239001752602
440	446.809173583984	324.607757568359	10	3	439	21.95	-4.37744140626023	-0.687866210940911	4.43115709373926	29.0463841252703	29.1918086336905	22.7029757563463	21.0260786498544
441	446.10693359375	323.369415283203	10	3	440	22	-14.0447998046795	-24.7668457031193	28.4719695074936	31.6634197492701	26.0540396789906	22.4582313652765	20.4903867515015
442	448.572631835938	322.892364501953	10	3	441	22.05	49.3139648437602	-9.541015625	50.228459141886	29.2238580504912	24.9939675189042	22.2876908408006	20.5271182399755
443	446.187072753906	323.780914306641	10	3	442	22.1	-47.7111816406398	17.7709960937602	50.9133102018575	31.051227606479	22.1035977091404	21.8141620810545	20.5790133715214
444	446.112945556641	324.380065917969	10	3	443	22.15	-1.48254394529999	11.9830322265591	12.0743943074797	28.7329793789166	20.2621762419855	22.7739182425155	20.437517594488
445	446.77001953125	324.211303710938	10	3	444	22.2	13.1414794921795	-3.37524414061932	13.5680048736784	20.9415509125382	22.3945282090621	22.3111133844992	20.9474162454445
446	446.260040283203	323.538757324219	10	3	445	22.25	-10.1995849609398	-13.4509277343807	16.8807283696812	12.5437756690107	21.5232409339394	20.3023088808282	21.2355639336186
447	446.657073974609	323.138793945312	10	3	446	22.3	7.94067382811932	-7.99926757813978	11.2713168099942	11.3004944334798	17.965997028139	19.7310600314331	22.8504983457601
448	446.227752685547	323.260437011719	10	3	447	22.35	-8.58642578123977	2.43286132813978	8.92443398421979	13.7378288116452	13.7362074960216	18.3672901300634	24.6728865790755
449	446.064697265625	323.503753662109	10	3	448	22.4	-3.26110839843977	4.86633300779999	5.85798812982565	14.3135024889623	15.8829263862925	18.0547585724842	25.702075821684
450	447.243408203125	324.022308349609	10	3	449	22.45	23.57421875	10.37109375	25.7546767645051	14.9904431437399	15.4304181353078	19.1463124300544	25.5126470895554
451	447.261291503906	323.034515380859	10	3	450	22.5	0.357666015620453	-19.755859375	19.7590967562666	14.9286393230325	14.5505780826657	18.763913233013	25.4500627670689
452	447.155944824219	322.309326171875	10	3	451	22.55	-2.10693359374091	-14.5037841796795	14.6560200838821	20.4653583391052	14.468152543962	16.8438522682944	25.9556047047933
453	446.957824707031	322.691833496094	10	3	452	22.6	-3.96240234375909	7.65014648437955	8.6154148806829	17.1230074589705	14.6309825509865	14.9198760367209	25.8417489480911
454	445.644165039062	323.734375	10	3	453	22.65	-26.2731933593807	20.8508300781205	33.5415832101894	14.7876536763691	15.8473409029829	14.5510637827078	26.2090051479698
455	445.9365234375	323.389465332031	10	3	454	22.7	5.84716796876023	-6.89819335937955	9.04292236383149	13.9458619441842	15.8980966510467	15.4103598563637	26.1197645182884
456	445.575744628906	323.207397460938	10	3	455	22.75	-7.21557617187955	-3.64135742186022	8.08232784325979	14.3333257789405	16.0045855320867	15.6605178296555	25.7199090660165
457	445.733520507812	322.709442138672	10	3	456	22.8	3.15551757811932	-9.95910644532046	10.4470614229573	11.2293234668606	15.7217075084498	18.8447198288665	25.7842247481157
458	446.085479736328	322.316345214844	10	3	457	22.85	7.03918457032046	-7.86193847656023	10.5527340544645	14.673185843123	16.1035445774202	22.561173611714	25.7351043272013
459	446.656311035156	323.013549804688	10	3	458	22.9	11.4166259765602	13.9440917968807	18.0215716497897	17.2215173878042	13.219201179123	27.3790478681749	26.1234460825327
460	447.968414306641	322.962097167969	10	3	459	22.95	26.2420654297	-1.02905273438068	26.2622342451436	17.4975530727153	15.3903015774196	28.3223184227645	26.2399676208048
461	446.945159912109	322.769622802734	10	3	460	23	-20.4650878906409	-3.84948730470001	20.8239855666658	17.8737633758999	16.7704575766452	28.4418941688614	27.076090528092
462	447.324157714844	322.315673828125	10	3	461	23.05	7.57995605470001	-9.07897949217954	11.827239847513	15.2090788913855	23.2212871137709	29.623518568786	27.9486482463018
463	447.790679931641	321.904754638672	10	3	462	23.1	9.33044433594091	-8.21838378906023	12.4337855703876	16.1074173117161	30.4913646724415	29.8693358151277	27.002052588274
464	447.745697021484	322.135314941406	10	3	463	23.15	-0.899658203140916	4.61120605468068	4.6981492272173	16.3193977654863	38.9107548333668	29.6440920534241	27.011212881076
465	446.220458984375	322.330657958984	10	3	464	23.2	-30.5047607421795	3.90686035155909	30.7539263467968	28.9450211548265	40.7465401944822	29.9284156520776	28.2771658370175
466	447.296813964844	322.527435302734	10	3	465	23.25	21.5270996093795	3.935546875	21.8838878355166	43.108965968983	40.8792028056362	31.1375092512049	29.0608204555583
467	449.042846679688	325.843627929688	10	3	466	23.3	34.9206542968807	66.3238525390807	74.9553567942143	62.6124307753482	43.5253296291222	31.8373894647983	29.7770300196462
468	448.873779296875	330.002868652344	10	3	467	23.35	-3.38134765626023	83.1848144531193	83.25350964117	65.3856630772483	43.6351270528352	33.1029185243391	30.0336595773507
469	451.138427734375	334.584503173828	10	3	468	23.4	45.29296875	91.6326904296807	102.215473259043	65.4390078457861	46.0689829277253	34.1921335925812	30.8456251024079
470	450.841003417969	336.795593261719	10	3	469	23.45	-5.94848632812045	44.2218017578193	44.6200878562975	58.1056381034178	44.4665297267357	33.3336228115551	30.8254269897345
471	451.030395507812	337.886810302734	10	3	470	23.5	3.78784179686022	21.8243408203	22.1506116782055	44.1612881366874	45.5045609257645	35.3882678231709	30.6970454396294
472	451.226470947266	339.791168212891	10	3	471	23.55	3.92150878908069	38.0871582031409	38.2885080823727	29.5255350801023	40.4534918158256	39.0534442243092	30.8653821955941
473	450.955169677734	339.171356201172	10	3	472	23.6	-5.42602539064092	-12.3962402343807	13.531759807518	23.547396376223	35.7144723762367	39.0842291398272	31.1844130815046
474	451.289520263672	340.584167480469	10	3	473	23.65	6.68701171876023	28.2562255859398	29.036707976118	25.5701140057429	29.4735123517957	39.4713619794443	30.6154369224485
475	450.590454101562	340.815887451172	10	3	474	23.7	-13.9813232422	4.63439941406023	14.7293943369008	22.8013455282334	25.920705428628	41.1439718176713	30.5648607864732
476	451.408294677734	339.425354003906	10	3	475	23.75	16.3568115234398	-27.8106689453193	32.2641998258051	27.2676566157859	29.8973328407057	42.4611230814611	30.7874657909953
477	451.411529541016	340.647583007812	10	3	476	23.8	0.0646972656409162	24.4445800781193	24.4446656948253	29.421489623489	34.5815588194963	40.709340210426	31.0059434064243
478	451.056610107422	338.889892578125	10	3	477	23.85	-7.09838867188068	-35.1538085937398	35.8633152452806	28.2940144810331	34.5333312268192	37.5061455429875	32.1666659037281
479	449.358367919922	337.851989746094	10	3	478	23.9	-33.96484375	-20.7580566406205	39.8058730146334	34.2245516756685	32.8737410311633	34.312202336641	32.4235843939178
480	449.733673095703	337.595458984375	10	3	479	23.95	7.50610351562045	-5.13061523437955	9.09201862462112	46.3617721107591	37.8214139086069	33.3285355567045	36.6392143253516
481	452.245300292969	339.405426025391	10	3	480	24	50.2325439453193	36.1993408203205	61.9168857989818	41.7990058378524	39.4176852371577	32.9521967103974	36.4777144749197
482	448.667602539062	337.099304199219	10	3	481	24.05	-71.5539550781398	-46.1224365234409	85.1307678702787	36.3259924388375	40.9651886050264	32.1072458224023	36.5411332674669
483	449.190612792969	336.709197998047	10	3	482	24.1	10.4602050781398	-7.80212402343977	13.0494838807471	47.3488133361807	39.2978187097383	32.4994903478815	36.46482648509
484	449.708374023438	337.053955078125	10	3	483	24.15	10.3552246093807	6.89514160156023	12.4408060195588	44.6108187986469	39.1508923214863	31.5867817914728	36.581910611293
485	452.499725341797	338.6396484375	10	3	484	24.2	55.8270263671795	31.7138671875	64.2061231113369	35.5686050992936	40.7363656847809	31.2013059208687	36.0476003095062
486	450.680297851562	337.057159423828	10	3	485	24.25	-36.3885498047	-31.6497802734398	48.2269131113132	36.7966315816242	36.0070605800891	30.4374223307858	35.7350409705011
487	448.707611083984	336.753082275391	10	3	486	24.3	-39.4537353515602	-6.08154296873977	39.9196993735121	41.975792204135	29.6329328253084	30.1744973480503	34.5989345344908
488	448.303588867188	335.8828125	10	3	487	24.35	-8.08044433591931	-17.4053955078205	19.1896162924001	34.1239180333811	30.4656494689438	31.2304132831171	33.982308394003
489	449.761322021484	337.127502441406	10	3	488	24.4	29.1546630859193	24.8937988281205	38.3366091321128	27.4033023615312	30.2998225517823	30.6550351952544	31.7105282666522
490	448.516143798828	337.200866699219	10	3	489	24.45	-24.9035644531193	1.46728515625909	24.9467522575674	23.6972605513232	24.5811979331306	39.944805839148	31.0147875343093
491	448.383972167969	336.481719970703	10	3	490	24.5	-2.64343261718068	-14.3829345703193	14.6238347520635	24.1346673562633	21.4571594244139	37.5671611266685	30.7644463917229
492	449.351348876953	336.937744140625	10	3	491	24.55	19.3475341796807	9.12048339843977	21.3894903224721	18.6238528994295	19.3838060910743	34.0288223106245	30.6109379447524
493	448.963165283203	335.94189453125	10	3	492	24.6	-7.763671875	-19.9169921875	21.3766503171007	15.0384778328801	23.163007856496	33.8454238303528	30.5447421848898
494	448.452087402344	335.770263671875	10	3	493	24.65	-10.2215576171807	-3.4326171875	10.7825368479438	15.5110164872966	22.1591780690226	33.6924592431418	30.2411140534073
495	448.12744140625	335.903686523438	10	3	494	24.7	-6.49291992187955	2.66845703126023	7.01987692482016	15.0703516308254	39.1532459935151	30.9512288013412	30.5316127216818
496	448.372711181641	335.090545654297	10	3	495	24.75	4.90539550782046	-16.2628173828205	16.9865280241464	22.1913483567286	39.127261673248	29.0089588595411	30.1143658402131
497	449.114013671875	335.699432373047	10	3	496	24.8	14.8260498046795	12.177734375	19.1861660401159	25.6945032386157	38.4247117959407	28.4885288585556	29.9343222016578
498	446.365570068359	334.948883056641	10	3	497	24.85	-54.9688720703205	-15.0109863281193	56.9816339466169	63.2680141541502	37.2251981917618	30.4584712450185	29.5038531362966
499	447.751434326172	334.663635253906	10	3	498	24.9	27.7172851562602	-5.70495605470001	28.298311257379	62.7435068591994	37.0850959345013	29.1088541966634	28.7085175639467
500	452.004272460938	325.896301269531	10	3	499	24.95	85.0567626953205	-175.3466796875	194.887431502493	61.779071961056	37.3212596695518	28.7010395119142	30.270528417276
501	452.626251220703	325.537200927734	10	3	500	25	12.4395751953	-7.18200683594091	14.3639915493927	52.2590480267949	36.5607582946683	28.5766960730484	29.8943595016329
502	453.248229980469	325.178100585938	10	3	501	25.05	12.4395751953193	-7.18200683591931	14.3639915493986	48.475688630387	37.5932516260369	29.1146300671025	27.9610983603931
503	452.866706848145	324.90520477295	10	3	502	25.1	-7.63046264647983	-5.45791625975994	9.38151427531163	11.3745051849533	37.753934633541	28.5899940218982	NA
504	452.48518371582	324.632308959961	10	3	503	25.15	-7.63046264649915	-5.4579162597804	9.38151427533925	10.3780097301371	36.0585303243043	28.8954463153418	NA
505	452.103660583496	324.359413146972	10	3	504	25.2	-7.63046264648096	-5.4579162597804	9.38151427532446	13.4074312910179	18.2488330303132	29.8619195224948	NA
506	451.722137451172	324.086517333984	10	3	505	25.25	-7.63046264647983	-5.45791625975994	9.38151427531163	23.248821240287	18.0261304728487	29.7913093496404	NA
507	450.440460205078	323.355377197266	10	3	506	25.3	-25.6335449218795	-14.6228027343591	29.5110993538024	23.6413720182216	19.8045483382643	29.6941470552653	NA
508	447.584838867188	322.701965332031	10	3	507	25.35	-57.1124267578	-13.0682373047	58.5884640216572	25.1231608756731	19.9547898520346	27.7772929894761	NA
509	447.207122802734	322.27880859375	10	3	508	25.4	-7.55432128908069	-8.46313476562045	11.3442681650123	25.6742512155604	20.7057966961823	26.761999932639	NA
510	447.822174072266	322.850219726562	10	3	509	25.45	12.3010253906409	11.4282226562398	16.790458562582	26.2016653855107	22.4025793754378	20.596250995404	NA
511	447.653961181641	323.433288574219	10	3	510	25.5	-3.3642578125	11.6613769531398	12.1369659747478	16.6607584637822	23.0218604046124	22.2215578765972	NA
512	448.490478515625	322.060699462891	10	3	511	25.55	16.7303466796795	-27.4517822265591	32.1481702035542	17.770221374143	21.7950424844936	21.8933744101617	NA
513	448.764007568359	321.590240478516	10	3	512	25.6	5.47058105467954	-9.4091796875	10.8839294130145	19.6819978752026	17.8006513454113	NA	NA
514	448.003173828125	321.223571777344	10	3	513	25.65	-15.2166748046795	-7.33337402344091	16.8915827168163	20.3694695936645	17.4654695409738	NA	NA
515	448.185577392578	322.528350830078	10	3	514	25.7	3.64807128906023	26.0955810546807	26.3493410678801	17.3884195834765	22.9436689604948	NA	NA
516	447.673400878906	321.941772460938	10	3	515	25.75	-10.2435302734398	-11.7315673828	15.5743245670576	18.9405442270405	26.4169852803457	NA	NA
517	448.483367919922	322.237152099609	10	3	516	25.8	16.1993408203193	5.90759277341931	17.2429201526139	17.1607177078046	23.9822004820592	NA	NA
518	447.715301513672	321.708831787109	10	3	517	25.85	-15.361328125	-10.56640625	18.6445526308344	26.2053400457871	NA	NA	NA
519	447.884185791016	322.071014404297	10	3	518	25.9	3.37768554688068	7.24365234376023	7.99245012063696	32.4645009670269	NA	NA	NA
520	451.103515625	320.508178710938	10	3	519	25.95	64.3865966796795	-31.2567138671795	71.5724527577926	30.5759813806418	NA	NA	NA
521	448.913635253906	321.342712402344	10	3	520	26	-43.7976074218795	16.6906738281193	46.8701291732565	NA	NA	NA	NA
522	449.172332763672	321.050842285156	10	3	521	26.05	5.17395019531932	-5.83740234375909	7.80032222068864	NA	NA	NA	NA
523	NA	NA	10	3	522	26.1	NA	NA	NA	NA	NA	NA	NA
524	NA	NA	10	3	523	26.15	NA	NA	NA	NA	NA	NA	NA
525	NA	NA	10	3	524	26.2	NA	NA	NA	NA	NA	NA	NA
526	NA	NA	10	3	525	26.25	NA	NA	NA	NA	NA	NA	NA
527	NA	NA	10	3	526	26.3	NA	NA	NA	NA	NA	NA	NA
528	NA	NA	10	3	527	26.35	NA	NA	NA	NA	NA	NA	NA
529	NA	NA	10	3	528	26.4	NA	NA	NA	NA	NA	NA	NA
530	NA	NA	10	3	529	26.45	NA	NA	NA	NA	NA	NA	NA
531	NA	NA	10	3	530	26.5	NA	NA	NA	NA	NA	NA	NA
532	NA	NA	10	3	531	26.55	NA	NA	NA	NA	NA	NA	NA
533	NA	NA	10	3	532	26.6	NA	NA	NA	NA	NA	NA	NA
534	NA	NA	10	3	533	26.65	NA	NA	NA	NA	NA	NA	NA
535	NA	NA	10	3	534	26.7	NA	NA	NA	NA	NA	NA	NA
536	NA	NA	10	3	535	26.75	NA	NA	NA	NA	NA	NA	NA
537	NA	NA	10	3	536	26.8	NA	NA	NA	NA	NA	NA	NA
538	NA	NA	10	3	537	26.85	NA	NA	NA	NA	NA	NA	NA
539	NA	NA	10	3	538	26.9	NA	NA	NA	NA	NA	NA	NA
540	NA	NA	10	3	539	26.95	NA	NA	NA	NA	NA	NA	NA
541	NA	NA	10	3	540	27	NA	NA	NA	NA	NA	NA	NA
542	NA	NA	10	3	541	27.05	NA	NA	NA	NA	NA	NA	NA
543	NA	NA	10	3	542	27.1	NA	NA	NA	NA	NA	NA	NA
544	NA	NA	10	3	543	27.15	NA	NA	NA	NA	NA	NA	NA
545	NA	NA	10	3	544	27.2	NA	NA	NA	NA	NA	NA	NA
546	NA	NA	10	3	545	27.25	NA	NA	NA	NA	NA	NA	NA
547	NA	NA	10	3	546	27.3	NA	NA	NA	NA	NA	NA	NA
548	NA	NA	10	3	547	27.35	NA	NA	NA	NA	NA	NA	NA
549	NA	NA	10	3	548	27.4	NA	NA	NA	NA	NA	NA	NA
550	NA	NA	10	3	549	27.45	NA	NA	NA	NA	NA	NA	NA
551	NA	NA	10	3	550	27.5	NA	NA	NA	NA	NA	NA	NA
552	NA	NA	10	3	551	27.55	NA	NA	NA	NA	NA	NA	NA
553	NA	NA	10	3	552	27.6	NA	NA	NA	NA	NA	NA	NA
554	NA	NA	10	3	553	27.65	NA	NA	NA	NA	NA	NA	NA
555	NA	NA	10	3	554	27.7	NA	NA	NA	NA	NA	NA	NA
556	NA	NA	10	3	555	27.75	NA	NA	NA	NA	NA	NA	NA
557	NA	NA	10	3	556	27.8	NA	NA	NA	NA	NA	NA	NA
558	NA	NA	10	3	557	27.85	NA	NA	NA	NA	NA	NA	NA
559	NA	NA	10	3	558	27.9	NA	NA	NA	NA	NA	NA	NA
560	NA	NA	10	3	559	27.95	NA	NA	NA	NA	NA	NA	NA
561	NA	NA	10	3	560	28	NA	NA	NA	NA	NA	NA	NA
562	NA	NA	10	3	561	28.05	NA	NA	NA	NA	NA	NA	NA
563	NA	NA	10	3	562	28.1	NA	NA	NA	NA	NA	NA	NA
564	NA	NA	10	3	563	28.15	NA	NA	NA	NA	NA	NA	NA
565	NA	NA	10	3	564	28.2	NA	NA	NA	NA	NA	NA	NA
566	NA	NA	10	3	565	28.25	NA	NA	NA	NA	NA	NA	NA
567	NA	NA	10	3	566	28.3	NA	NA	NA	NA	NA	NA	NA
568	NA	NA	10	3	567	28.35	NA	NA	NA	NA	NA	NA	NA
569	NA	NA	10	3	568	28.4	NA	NA	NA	NA	NA	NA	NA
570	NA	NA	10	3	569	28.45	NA	NA	NA	NA	NA	NA	NA
571	NA	NA	10	3	570	28.5	NA	NA	NA	NA	NA	NA	NA
572	NA	NA	10	3	571	28.55	NA	NA	NA	NA	NA	NA	NA
573	NA	NA	10	3	572	28.6	NA	NA	NA	NA	NA	NA	NA
574	NA	NA	10	3	573	28.65	NA	NA	NA	NA	NA	NA	NA
575	NA	NA	10	3	574	28.7	NA	NA	NA	NA	NA	NA	NA
576	NA	NA	10	3	575	28.75	NA	NA	NA	NA	NA	NA	NA
577	NA	NA	10	3	576	28.8	NA	NA	NA	NA	NA	NA	NA
578	NA	NA	10	3	577	28.85	NA	NA	NA	NA	NA	NA	NA
579	NA	NA	10	3	578	28.9	NA	NA	NA	NA	NA	NA	NA
580	NA	NA	10	3	579	28.95	NA	NA	NA	NA	NA	NA	NA
581	NA	NA	10	3	580	29	NA	NA	NA	NA	NA	NA	NA
582	NA	NA	10	3	581	29.05	NA	NA	NA	NA	NA	NA	NA
583	NA	NA	10	3	582	29.1	NA	NA	NA	NA	NA	NA	NA
584	NA	NA	10	3	583	29.15	NA	NA	NA	NA	NA	NA	NA
585	NA	NA	10	3	584	29.2	NA	NA	NA	NA	NA	NA	NA
586	NA	NA	10	3	585	29.25	NA	NA	NA	NA	NA	NA	NA
587	NA	NA	10	3	586	29.3	NA	NA	NA	NA	NA	NA	NA
588	NA	NA	10	3	587	29.35	NA	NA	NA	NA	NA	NA	NA
589	NA	NA	10	3	588	29.4	NA	NA	NA	NA	NA	NA	NA
590	NA	NA	10	3	589	29.45	NA	NA	NA	NA	NA	NA	NA
591	NA	NA	10	3	590	29.5	NA	NA	NA	NA	NA	NA	NA
592	NA	NA	10	3	591	29.55	NA	NA	NA	NA	NA	NA	NA
593	NA	NA	10	3	592	29.6	NA	NA	NA	NA	NA	NA	NA
594	NA	NA	10	3	593	29.65	NA	NA	NA	NA	NA	NA	NA
595	NA	NA	10	3	594	29.7	NA	NA	NA	NA	NA	NA	NA
596	NA	NA	10	3	595	29.75	NA	NA	NA	NA	NA	NA	NA
597	NA	NA	10	3	596	29.8	NA	NA	NA	NA	NA	NA	NA
598	NA	NA	10	3	597	29.85	NA	NA	NA	NA	NA	NA	NA
599	NA	NA	10	3	598	29.9	NA	NA	NA	NA	NA	NA	NA
600	NA	NA	10	3	599	29.95	NA	NA	NA	NA	NA	NA	NA
601	NA	NA	10	3	600	30	NA	NA	NA	NA	NA	NA	NA
