# Supplementary material for: An automated feeding system for the African killifish reveals the impact of diet on lifespan and allows scalable assessment of associative learning
Source: eLife. 2022 Nov 10;11:e69008. doi: 10.7554/eLife.69008 (PMC9788828; doi:10.7554/eLife.69008)
Supplement: Figure 6—source data 3. [file elife-69008-fig6-data3.zip › Filtered and Interpolated Trajectories with Kinematics/t5_REC005 DLC_likelihood-euclidean-filtered_splines-interpolated_kinematics_02_resnet50_TrainAllTheThingsJun28shuffle1_1030000.csv]

	x2	y2	fishnum	recording_num	bodyparts_coords	seconds	velocity_x	velocity_y	velocity_xy	velocity_xy_5frame	velocity_xy_10frame	velocity_xy_20frame	velocity_xy_40frame
1	384.456	171.9241	5	5	0	0	0	0	0	NA	NA	NA	NA
2	383.9363	171.7197	5	5	1	0.05	-10.394	-4.08800000000042	11.169018757259	NA	NA	NA	NA
3	384.2165	172.3086	5	5	2	0.1	5.60399999999959	11.7780000000005	13.0432396282521	8.25921159156547	NA	NA	NA
4	383.7907	172.3417	5	5	3	0.15	-8.51599999999962	0.661999999999807	8.54169186988112	9.76587333197033	NA	NA	NA
5	384.1881	172.4982	5	5	4	0.2	7.94800000000009	3.12999999999988	8.54210770243508	10.8432268162897	47.3150537964821	NA	NA
6	384.5523	172.5943	5	5	5	0.25	7.28399999999965	1.92200000000014	7.53330870202433	10.2994308465916	79.611263569608	NA	NA
7	383.7418	172.426	5	5	6	0.3	-16.2099999999998	-3.36600000000033	16.5557861788559	35.5499501872886	109.520016134818	NA	NA
8	383.2257	172.4368	5	5	7	0.35	-10.3219999999999	0.216000000000349	10.3242597797613	86.3708960013988	130.667327215587	NA	NA
9	378.276	167.8625	5	5	8	0.4	-98.9940000000001	-91.4859999999999	134.794288573367	149.456653807246	140.32647400787	NA	NA
10	369.037368817657	158.529435334855	5	5	9	0.45	-184.77262364686	-186.6612933029	262.646836772986	208.196805453347	147.107804020046	82.715007142471	NA
11	357.884164196619	146.851793530591	5	5	10	0.5	-223.06409242076	-233.55283608528	322.962097731259	251.035223584582	150.689746045522	83.2182725694576	NA
12	347.306452477272	135.504554961032	5	5	11	0.55	-211.55423438694	-226.94477139118	310.256544409364	245.102997828451	151.471521772002	83.0558168335858	NA
13	339.7943	127.1627	5	5	12	0.6	-150.243049545439	-166.83709922064	224.516350435934	207.844712038694	153.880821460026	82.618654875429	NA
14	336.2774	123.2558	5	5	13	0.65	-70.3380000000004	-78.1380000000001	105.133159792713	151.922838283798	142.548843193506	82.8759424759931	NA
15	333.2474	120.9332	5	5	14	0.7	-60.5999999999995	-46.4519999999999	76.3554078242001	94.7462380906574	118.11496048846	83.1617227829707	NA
16	331.7135	119.4016	5	5	15	0.75	-30.6780000000003	-30.6319999999999	43.3527289567798	56.7264193354698	86.8252815693071	84.7220966247041	NA
17	330.5109	119.2043	5	5	16	0.8	-24.0520000000004	-3.94599999999997	24.3735434436607	39.9946885585612	56.591617532353	84.8679355250897	NA
18	329.6901	117.6918	5	5	17	0.85	-16.4160000000004	-30.2500000000001	34.4172566599957	28.3852089382258	34.5699825352713	84.4997589167653	NA
19	329.9141	116.6417	5	5	18	0.9	4.48000000000093	-21.002	21.4745059081695	21.7277248548162	25.4254109441163	78.6762949887789	NA
20	330.4307	115.886	5	5	19	0.95	10.3319999999997	-15.1140000000001	18.308009722523	18.4369969740486	19.2156415458951	65.6122374089307	49.605835589348
21	330.0467	116.2113	5	5	20	1	-7.68000000000029	6.50599999999997	10.0653085397321	12.4135457350728	18.7544472038863	50.4302856210017	51.0305217793561
22	330.3603	115.9695	5	5	21	1.05	6.27200000000016	-4.83599999999996	7.91990403982281	10.8561333296715	18.264349278177	35.7377964040418	51.9401120289025
23	330.5588	115.8869	5	5	22	1.1	3.97000000000048	-1.65199999999999	4.30000046511669	10.0460741535644	15.1186963735047	24.7470742884103	52.0723066239522
24	331.1715	115.582	5	5	23	1.15	12.2539999999992	-6.09800000000007	13.6874438811628	15.7811695529564	14.8037467840518	19.9860600518878	52.0994169814602
25	330.6735	116.0921	5	5	24	1.2	-9.95999999999981	10.2020000000002	14.2577138419874	18.0917015823053	13.1095143294015	17.1151116133172	52.1181781552526
26	328.9995	117.0667	5	5	25	1.25	-33.4799999999996	19.4919999999999	38.740785536692	17.8238470119367	14.0352896726962	15.6296978930386	52.6385851448583
27	329.973	117.0825	5	5	26	1.3	19.47	0.315999999999974	19.4725641865678	18.7513602384321	14.8839752757306	14.7211908677105	54.5791508245187
28	330.0281	117.2199	5	5	27	1.35	1.10199999999963	2.74799999999999	2.96072761327332	16.1729545052387	14.9241660415493	14.8878554782198	56.1210351668069
29	329.1174	117.1192	5	5	28	1.4	-18.2140000000004	-2.01399999999978	18.3250100136402	12.2894097924361	14.5467091596592	14.7774717473667	53.6255928725764
30	329.1367	117.1847	5	5	29	1.45	0.386000000000877	1.31	1.36568517601996	11.6762489691558	15.0145816807393	16.496664036225	47.8203989469908
31	330.0658	117.4497	5	5	30	1.5	18.5820000000001	5.30000000000001	19.3230619726793	12.024485071162	12.504948582191	18.8427709892547	40.9035207138004
32	329.7198	116.7059	5	5	31	1.55	-6.92000000000007	-14.8760000000001	16.4067600701664	10.3420580808863	11.178032457244	20.8244072242192	33.5015235817385
33	329.9054	116.8502	5	5	32	1.6	3.71199999999931	2.88600000000002	4.7019081233043	13.8562088562399	14.6570145829348	21.5259583724754	28.5928291667605
34	329.4906	117.1215	5	5	33	1.65	-8.29600000000028	5.42599999999993	9.91287506226139	12.7204873719459	14.7511967106816	21.3228914869273	26.6534466956294
35	328.6247	117.5045	5	5	34	1.7	-17.3179999999991	7.65999999999991	18.9364390527883	10.6798159453322	19.8838137430484	21.0746335275345	24.9918707851311
36	329.2071	117.8598	5	5	35	1.75	11.6480000000001	7.10600000000028	13.644454551209	17.2895440947076	23.6502523058131	20.5550736650125	24.7616759866751
37	329.3257	117.5732	5	5	36	1.8	2.37199999999916	-5.73200000000014	6.20340293709812	19.1603353404769	26.7648391727079	24.2903661239477	24.6253850329632
38	327.4553	117.3195	5	5	37	1.85	-37.4079999999992	-5.0739999999999	37.7505488701812	25.9114186298568	28.1277507034014	27.7423114168485	23.9242838474303
39	326.7502	117.9759	5	5	38	1.9	-14.1020000000003	13.1279999999998	19.2668312911076	34.5800172396804	28.0990738141954	28.574890756374	24.2176023320701
40	324.2224	118.7184	5	5	39	1.95	-50.5560000000003	14.8500000000001	52.6918554996883	42.8498624000835	27.1346853743297	30.0285604850509	24.2086591084507
41	324.0094	121.5598	5	5	40	2	-4.25999999999931	56.8279999999999	56.9874476003267	38.9659573120953	28.605198747834	31.3767558065991	24.7400850773051
42	322.1224	123.0063	5	5	41	2.05	-37.74	28.93	47.5526287391139	37.037812287914	37.4026997906514	31.2652507594352	25.1196235898989
43	322.2258	123.917	5	5	42	2.1	2.0679999999993	18.2140000000001	18.3310234302398	28.3579521188026	40.8276082507622	32.4385840451107	25.7498093684283
44	321.9116	124.2816	5	5	43	2.15	-6.28399999999942	7.29199999999992	9.62610617020151	22.6303802559877	42.3985848020663	33.320833339371	25.7058585518407
45	321.5909	123.9454	5	5	44	2.2	-6.4140000000009	-6.72399999999982	9.29255465413086	31.9555371812192	40.1733072270533	32.868629956945	26.1439452348206
46	321.8451	122.5509	5	5	45	2.25	5.08400000000051	-27.8900000000002	28.3495882862523	42.6892591894292	39.1032593073851	33.8936540803115	26.283816196553
47	323.3632	127.0084	5	5	46	2.3	30.3620000000001	89.1499999999999	94.1784133652717	47.7593573162187	35.7656623461626	34.5295791982159	26.7546469804043
48	325.6311	129.8042	5	5	47	2.35	45.3579999999999	55.9160000000003	71.9996334712895	51.9886623353041	36.7494173868199	32.9607122166408	28.5862391621056
49	326.0581	131.5001	5	5	48	2.4	8.54000000000042	33.9179999999999	34.9765968041489	55.5761383587826	38.5425928645465	33.6577329167735	29.5711012445226
50	327.5444	131.8276	5	5	49	2.45	29.7259999999994	6.54999999999973	30.4390797495582	39.575787511106	38.6025745395604	31.9206541806765	30.8194711784182
51	327.1094	134.1007	5	5	50	2.5	-8.70000000000005	45.462	46.2869684036447	30.8095755842107	39.182109412789	30.6373991653554	31.8574843807266
52	326.6598	133.5527	5	5	51	2.55	-8.99199999999951	-10.96	14.1766591268885	29.3258284128744	31.6564586057804	29.4148399555786	32.8357237744023
53	327.0555	132.201	5	5	52	2.6	7.91399999999953	-27.0339999999999	28.168573836813	25.2164867438166	25.0938161825194	29.9736603643813	36.2227830196806
54	327.9333	131.1389	5	5	53	2.65	17.5559999999996	-21.2419999999997	27.5578609474679	22.7880804667954	24.9168810314807	30.0888256167541	37.1519177799634
55	327.9905	131.6302	5	5	54	2.7	1.14400000000046	9.82599999999991	9.89237140426901	23.7371297004548	23.6680011342997	31.2132569421068	38.403755459635
56	326.8396	132.8912	5	5	55	2.75	-23.0179999999996	25.2199999999999	34.1449370185387	19.3780567808282	22.1715390233258	32.0125587280934	39.8024754741786
57	327.7055	132.51	5	5	56	2.8	17.3179999999991	-7.62400000000014	18.9219052951855	20.5079336500869	23.0640175649947	29.218927836861	40.1348151128862
58	327.6512	132.196	5	5	57	2.85	-1.0859999999991	-6.27999999999986	6.37320923868001	22.1195155247828	23.1979033419426	29.4301669073626	39.4654746499856
59	327.2546	133.8083	5	5	58	2.9	-7.9320000000007	32.2460000000001	33.2072452937611	21.5549975798561	21.6350583689617	30.5673117326712	39.3825997208709
60	327.7773	133.0787	5	5	59	2.95	10.4540000000009	-14.5920000000001	17.9502807777489	22.3909054295346	23.8239393446532	31.6103818717855	38.8160119619424
61	328.8899	134.1809	5	5	60	3	22.2519999999997	22.0440000000002	31.322347293905	27.0177499030571	24.8430080433978	32.3382129548541	39.0281346001118
62	328.9482	133.0273	5	5	61	3.05	1.16599999999949	-23.0720000000002	23.101444543578	22.7621830878365	26.7813970679415	34.4061967893693	37.978636226211
63	329.9461	131.9406	5	5	62	3.1	19.9580000000003	-21.7340000000002	29.5074316062923	25.5283631645236	33.7665176322058	40.0069819942506	40.5842952742225
64	330.1844	131.3938	5	5	63	3.15	4.76599999999962	-10.9359999999998	11.9294112176583	28.1310185069395	36.2177424338617	40.9830022205558	42.8105877196809
65	330.6754	129.8825	5	5	64	3.2	9.82000000000085	-30.2260000000001	31.7811811611844	31.1718887063485	39.5527626092712	43.938880962325	47.3742104524186
66	329.9134	131.9642	5	5	65	3.25	-15.24	41.6340000000002	44.3356240059844	40.5152853613546	42.5048868863825	45.7112968680456	51.0321687886928
67	329.4316	133.8179	5	5	66	3.3	-9.63600000000042	37.0740000000001	38.305795540623	49.6733017798869	45.7483760137439	45.7400510275566	52.0351165638769
68	330.0446	130.0563	5	5	67	3.35	12.26	-75.2320000000003	76.2244148813229	53.5771620540187	56.8160606465586	45.9702370833304	53.2553572024951
69	330.319	132.9292	5	5	68	3.4	5.48800000000028	57.4580000000003	57.7194933103197	56.8787552658254	60.3309460721498	45.1074665249683	53.9236617513812
70	330.9041	130.4318	5	5	69	3.45	11.7020000000002	-49.948	51.3004825318437	60.3248633211393	64.0538225799968	45.7113697432083	53.6746301893046
71	332.1843	133.1915	5	5	70	3.5	25.6039999999996	55.1939999999996	60.8435900650178	73.1168359317626	66.5795856926935	47.4188700348681	53.3712362568611
72	329.5753	134.1422	5	5	71	3.55	-52.1799999999996	19.0140000000002	55.5363358171924	70.9885903644127	64.6987049871716	46.5424324968433	53.1533755273778
73	327.9165	140.9523	5	5	72	3.6	-33.1760000000008	136.202	140.184277934439	74.5304831059749	58.1739565344549	51.1949301840638	53.1638925785571
74	326.6638	142.9452	5	5	73	3.65	-25.0540000000001	39.8579999999998	47.0782654735706	76.2804161195615	53.9971906160749	55.5323498226076	53.6877395997493
75	324.2605	145.4211	5	5	74	3.7	-48.066	49.5179999999999	69.0099462396544	69.072546653204	51.8699768771454	63.5351639627303	58.2780672555984
76	321.3388	147.311	5	5	75	3.75	-58.4339999999997	37.7980000000002	69.5932551329508	43.2310771371473	52.3328531833538	70.0517788492921	62.5047385718306
77	320.5096	147.8236	5	5	76	3.8	-16.5840000000003	10.2519999999998	19.4969884854048	37.0057908677371	47.3364889799428	74.8513052908928	66.2325840067046
78	320.1301	147.4271	5	5	77	3.85	-7.58999999999901	-7.93000000000006	10.9769303541558	29.2094706483159	45.573799721569	77.0805474976276	69.8670672299021
79	320.3598	146.6633	5	5	78	3.9	4.5939999999996	-15.2760000000001	15.9518341265197	28.3852902471461	50.7337535730655	77.2800117700911	72.9939361509439
80	319.5181	145.42	5	5	79	3.95	-16.8340000000001	-24.8660000000001	30.0283451425483	25.6004313066816	63.0165053454638	75.7388785068238	76.0413320976187
81	316.3647	146.299	5	5	80	4	-63.0679999999995	17.5800000000004	65.4723531271021	47.9165223059906	73.5239720058908	74.404259558868	79.1503385268154
82	316.4587	146.0367	5	5	81	4.05	1.87999999999988	-5.24600000000021	5.57269378308209	64.4617162783939	85.0039055946139	71.9005542653863	81.9128488388015
83	310.3511	146.5347	5	5	82	4.1	-122.152000000001	9.95999999999981	122.557385350701	96.8235400426117	95.9871384608004	66.3208031628637	84.3099670082244
84	305.418	146.4464	5	5	83	4.15	-98.6619999999994	-1.76599999999951	98.6778039885357	118.662653764636	100.562832924107	66.3924769789429	86.6164721159982
85	295.8351	146.0316	5	5	84	4.2	-191.658	-8.29600000000028	191.837463963638	144.407379882546	99.6077801365022	72.6172535488718	88.5148311462113
86	287.1936	144.768	5	5	85	4.25	-172.83	-25.2719999999999	174.667921737221	144.05775461561	96.4756659343823	79.2981802756155	91.1405223294456
87	280.5809	145.9346	5	5	86	4.3	-132.254	23.3319999999998	134.296324372635	136.663949569821	96.4646195508299	86.7251169858526	93.5518795045982
88	275.1014	148.4767	5	5	87	4.35	-109.589999999999	50.8420000000001	120.80925901602	102.392020230393	87.0678066041583	93.7638973764739	95.6026750400776
89	272.0326	148.1567	5	5	88	4.4	-61.3760000000002	-6.39999999999986	61.70877875959	74.288678104129	82.0512003848204	100.880405776919	98.103084976807
90	271.0189	148.0126	5	5	89	4.45	-20.2740000000006	-2.88200000000018	20.4778172664965	48.5218592191136	82.2180017522798	106.371294452029	100.351277759926
91	269.6145	147.0413	5	5	90	4.5	-28.0879999999991	-19.4259999999997	34.1512111059028	30.0778585927066	85.0723885453401	110.881807018763	102.66442645322
92	269.474	147.2755	5	5	91	4.55	-2.81000000000063	4.68399999999974	5.46222994755815	27.4384511998199	88.4463283770913	117.28326518076	104.148304093773
93	268.2852	146.4817	5	5	92	4.6	-23.7760000000003	-15.8760000000001	28.5892558839858	62.0439832741669	91.5406562921474	117.425003832385	103.537655331444
94	265.8824	146.15	5	5	93	4.65	-48.0559999999991	-6.63399999999967	48.5117417951563	95.8560989865512	101.197978629731	117.700594409389	105.544037857339
95	256.2362	145.4005	5	5	94	4.7	-192.924	-14.9900000000002	193.505477638232	128.370797535069	113.134808767556	113.494498329692	109.628102561161
96	246.2599	143.4741	5	5	95	4.75	-199.526	-38.528	203.211789667824	153.003453991588	125.287948103143	112.229265809599	109.940233027633
97	238.1478	145.6613	5	5	96	4.8	-162.242	43.7440000000004	168.035722690147	174.957506059643	138.101910810689	112.252453718304	112.248870956517
98	230.5859	145.037	5	5	97	4.85	-151.238	-12.4860000000001	151.752538166582	164.225634260945	147.782201060612	114.124802582528	113.674817731655
99	222.6864	145.5175	5	5	98	4.9	-157.99	9.61000000000013	158.28200213543	154.719797219735	153.349988433957	118.926158183523	115.786924912084
100	215.7016	145.1936	5	5	99	4.95	-139.696	-6.47800000000018	139.846118644744	147.83302408631	144.770994907105	124.963677013028	116.654078375982
101	208.0054	146.3603	5	5	100	5	-153.924	23.3339999999998	155.68260446177	142.560948129635	139.386143073858	130.924593347573	115.652862363135
102	202.1149	149.5108	5	5	101	5.05	-117.81	63.0099999999999	133.601857023022	131.742470808272	136.058579059516	136.39605392216	115.670399026237
103	195.8964	150.3097	5	5	102	5.1	-124.37	15.9780000000001	125.39215838321	125.316355553264	136.708948872908	140.754507500024	112.848257274344
104	190.7764	151.2711	5	5	103	5.15	-102.4	19.228	104.189615528612	124.052488927982	136.654337737314	144.695598735735	110.394378719698
105	185.3913	151.3565	5	5	104	5.2	-107.702	1.70800000000042	107.715542369706	124.284134032722	136.792545258501	146.638951573449	106.053164754308
106	179.0558	155.3106	5	5	105	5.25	-126.71	79.0819999999997	149.363271335358	130.856949616181	136.561238592002	140.582285779651	101.974612595847
107	172.6979	157.5417	5	5	106	5.3	-127.158	44.622	134.760082546724	141.566204666357	134.69019703363	137.772624927181	98.7808084476694
108	165.087	159.7066	5	5	107	5.35	-152.218	43.2980000000003	158.256236300501	148.268734963737	133.726813939436	133.585738086837	96.3679497778833
109	157.2129	160.1539	5	5	108	5.4	-157.482	8.94599999999969	157.735890779493	149.069988256023	136.041209037513	130.693444047249	97.1203656368699
110	150.1515	160.1422	5	5	109	5.45	-141.228	-0.23399999999981	141.228193856609	145.096260034538	148.506908239794	126.936862299935	102.098704815729
111	142.9249	162.7077	5	5	110	5.5	-144.532	51.3099999999997	153.369537796786	136.596678262691	141.778428485443	120.423917707508	104.32529562112
112	137.2347	163.4962	5	5	111	5.55	-113.804	15.77	114.8914414393	130.51621340867	139.486670794846	114.057532871715	106.315415805016
113	131.8014	165.491	5	5	112	5.6	-108.666	39.8960000000005	115.758327441269	148.745081515851	130.462527300766	108.271510716303	108.058401730139
114	125.5913	166.8943	5	5	113	5.65	-124.202	28.0659999999995	127.333566509385	134.486868714864	124.732550357183	103.088163030007	109.400202904036
115	114.0159	167.8956	5	5	114	5.7	-231.508	20.0260000000003	232.372534392514	133.877081555153	117.08117934137	98.611831178924	107.03912792538
116	109.9525	168.4709	5	5	115	5.75	-81.268	11.506	82.0784737918536	124.32837633884	104.286596823014	91.7199593820956	104.218592701454
117	104.5884	170.0515	5	5	116	5.8	-107.282	31.6120000000001	111.842505640745	118.948887305697	93.4248687098004	85.3091631770351	101.895037694257
118	101.8674	172.0914	5	5	117	5.85	-54.4199999999998	40.7979999999998	68.0148013597038	85.4172771668887	82.81620749317	78.611096973239	99.4153548980383
119	96.87598	171.5398	5	5	118	5.9	-99.8284000000001	-11.0319999999996	100.436121343668	74.0863249311635	70.1351170225014	75.314573090217	96.0195572001225
120	93.72601	172.2798	5	5	119	5.95	-62.9993999999999	14.7999999999996	64.7144836984734	52.9726558644475	48.7167541180541	79.2337326184288	92.911222298057
121	94.94627	172.636	5	5	120	6	24.4051999999999	7.12400000000002	25.4237126132278	41.3040386474998	41.6614902787477	77.7259978946682	90.5540474659199
122	94.86844	172.3321	5	5	121	6.05	-1.55659999999983	-6.07799999999997	6.27416030716455	21.3213467393059	31.1316555592247	76.2347776878716	90.097602203337
123	95.27341	172.0678	5	5	122	6.1	8.09939999999983	-5.28599999999983	9.67171527496522	12.0162310692195	26.7596666457122	75.3622959602551	91.3056736176986
124	95.29819	172.0595	5	5	123	6.15	0.495600000000138	-0.165999999999826	0.522661802698532	9.23665562633192	25.8965958232507	74.1048070723363	94.2438187968297
125	94.51507	171.5971	5	5	124	6.2	-15.6624000000002	-9.24800000000005	18.1889053480414	9.2906552540019	41.3862858954879	67.4393042773114	97.9415605615841
126	95.07936	171.7141	5	5	125	6.25	11.2858	2.3399999999998	11.5258353987899	12.2152946439247	51.1653989663225	67.8548996232577	101.09350949331
127	95.03024	172.0376	5	5	126	6.3	-0.982399999999757	6.46999999999991	6.54415844551447	30.4718449071956	59.0446866659428	66.0174504613334	104.753725069839
128	94.43214	173.0949	5	5	127	6.35	-11.962	21.146	24.294912224579	70.7563407217563	67.9083844273402	65.2449717092397	107.617842375539
129	89.86671	173.5718	5	5	128	6.4	-91.3086000000001	9.53800000000001	91.8054131190532	93.0941423063131	78.0744971221712	61.3456703529964	109.935089561247
130	79.5508	177.3341	5	5	129	6.45	-206.3182	75.2460000000002	219.611384420845	108.798718077884	86.1618544365687	58.8855822961788	111.755556845819
131	73.80217	175.1187	5	5	130	6.5	-114.9726	-44.3080000000003	123.214843321574	123.601474210756	94.0483089677676	60.6841772243317	112.017879250756
132	69.5578636112116	174.841453959413	5	5	131	6.55	-84.886127775768	-5.54492081173976	85.0670373033673	125.677149337147	100.903245363442	66.1376715349587	111.66105108469
133	65.08681	176.8838	5	5	132	6.6	-89.421072224232	40.8469208117401	98.3086928889398	101.567368151381	103.730276772767	74.3398365190943	109.610394265641
134	60.2906372855282	178.6446361655	5	5	133	6.65	-95.923454289436	35.2167233099999	102.183788751008	95.0024756292221	96.794744882742	85.3994745636522	108.456602862234
135	55.4581183234701	179.731004930608	5	5	134	6.7	-96.6503792411619	21.7273753021601	99.062478492017	93.0077726490005	76.3848786968697	97.2712899442441	107.282483212208
136	50.9748121536276	180.301984877761	5	5	135	6.75	-89.66612339685	11.4195989430596	90.3903807107784	83.8590793347786	70.2029554823409	110.467059604524	112.878410215832
137	47.2262778158025	180.516654589394	5	5	136	6.8	-74.9706867565021	4.29339423266015	75.0935224022592	67.9123404283372	73.2306564039746	124.198286962643	121.107917642069
138	44.5980743497965	180.534092647942	5	5	137	6.85	-52.56406932012	0.348761170960188	52.5652263178306	51.2023892423583	80.7712886108483	136.624587777839	133.350871012384
139	43.4757607954115	180.513377635842	5	5	138	6.9	-22.4462710876999	-0.414300241999968	22.4500942188008	45.4034353354597	92.7244520051332	144.555606032276	143.96752220419
140	44.2448961924492	180.613588135527	5	5	139	6.95	15.3827079407539	2.0042099937001	15.5127225621223	53.4535401589488	108.38072545192	144.277381073209	150.1114504966
141	47.2910395807114	180.993802729435	5	5	140	7	60.922867765244	7.60429187815987	61.3956111762857	77.683497886918	126.88581024128	146.309760606844	150.143794552706
142	52.99975	181.8131	5	5	141	7.05	114.174208385772	16.3859454112998	115.344046519705	117.536563581929	147.493328561843	147.087324481509	150.35836618109
143	61.5775641502418	183.17815328038	5	5	142	7.1	171.556283004836	27.3010656076002	173.715014957677	165.559061661481	169.518898782911	143.858492571026	152.036479241372
144	72.5149293718643	184.98601490662	5	5	143	7.15	218.74730443245	36.1572325248	221.715422693856	208.368185147101	192.316467181811	142.808398652132	153.494541165016
145	85.12327066542	187.081331965487	5	5	144	7.2	252.166825871114	41.9063411773402	255.625212959881	241.533116964738	212.169883449548	147.125662147104	153.862592203899
146	98.7140130314614	189.308751543748	5	5	145	7.25	271.814847320828	44.5483915652198	275.441228604385	261.354299678905	222.416565731347	157.901920808406	154.748358906734
147	112.598581470541	191.51292072817	5	5	146	7.3	277.691368781592	44.08338368844	281.16870560789	267.096370781692	220.943992559044	176.198384822804	156.417801780498
148	126.088400983211	193.53848660552	5	5	147	7.35	269.7963902534	40.5113175470001	272.820928528511	258.780705237615	206.945696531204	201.456770315529	158.232568146661
149	138.494896570025	195.230096262566	5	5	148	7.4	248.12991173628	33.83219314092	250.425778207793	236.464946315593	192.89234529913	226.589374055383	158.817246680007
150	149.129493231535	196.432396786073	5	5	149	7.45	212.6919332302	24.0460104701401	214.046885239496	200.35486815335	185.870598842289	241.337318697021	156.518555306638
151	157.303615968293	196.99003526281	5	5	150	7.5	163.48245473516	11.1527695347399	163.862433994277	152.537093383503	188.918031375531	239.60341188108	156.791303240613
152	162.328689780852	196.747658779543	5	5	151	7.55	100.50147625118	-4.84752966534018	100.618314796675	118.688319816569	204.903441083764	234.579060827222	158.028242984223
153	163.516139669765	195.54991442304	5	5	152	7.6	23.7489977782604	-23.9548871300599	33.7320546792769	112.960492446963	233.394641848146	229.733121963649	158.795161046923
154	160.177390635583	193.241449280067	5	5	153	7.65	-66.77498068364	-46.1693028594601	81.1819103731185	141.371116435469	260.862280928956	221.589607766381	159.181369789502
155	151.62386767886	189.666910437391	5	5	154	7.7	-171.07045913446	-71.4907768535198	185.40774839147	209.452014014178	270.504753944494	210.453894463555	159.228144345809
156	137.166995800148	184.67094498178	5	5	155	7.75	-289.13743757424	-99.9193091122203	305.915553936803	314.252190312789	256.790258030814	199.029658208944	158.970752092323
157	116.1182	178.0982	5	5	156	7.8	-420.97591600296	-131.4548996356	441.02280269022	403.036242041344	248.214129095399	188.637316598353	158.570199397799
158	89.3772430909508	170.187050031955	5	5	157	7.85	-534.819138180984	-158.2229993609	557.732936172331	428.049015442024	252.520547396095	179.840548515482	158.536165886135
159	64.1972391334675	162.750779430093	5	5	158	7.9	-503.600079149666	-148.72541203724	525.102169015894	372.209399626159	250.286870233631	173.078887327737	159.789088009463
160	49.41964	157.9964	5	5	159	7.95	-295.55198266935	-95.0875886018599	310.47161539487	286.976244176621	235.03719008482	168.759729540068	162.264565633543
161	48.63727	156.9136	5	5	160	8	-15.6474	-21.6559999999998	26.7174748574785	190.788904479401	209.141285042356	167.272845874381	164.921513520642
162	49.22532	157.3675	5	5	161	8.05	11.7610000000001	9.07800000000009	14.8570254425306	97.537498425918	172.371192112941	168.969161486937	167.762670517221
163	50.93719	160.8046	5	5	162	8.1	34.2374	68.7419999999997	76.7962376862302	42.0253647276168	126.286455182819	173.73182952282	170.857290237007
164	52.8581780669574	163.033205109127	5	5	163	8.15	38.419761339148	44.5721021825403	58.8451387484804	46.0731704585537	85.2954937265177	175.554340926873	174.634656634238
165	54.5037253967621	163.032980247393	5	5	164	8.2	32.910946596094	-0.00449723468022967	32.9109469033644	57.7661400492612	67.0147051356415	171.330626544513	178.740518392434
166	55.8669766024937	161.121481043812	5	5	165	8.25	27.265024114632	-38.22998407162	46.9565035121631	61.784005886237	77.7554337179487	160.039583376241	179.486879944406
167	56.941076297232	157.6162631274	5	5	166	8.3	21.481993894766	-70.1043583282399	73.321873396068	73.0534890271174	89.7241938784747	140.942013972795	176.685201944377
168	57.7191690940567	152.834882127169	5	5	167	8.35	15.561855936494	-95.6276200046199	96.8855668711092	92.0040455436663	94.9431116495452	115.61556145674	182.29145433194
169	58.1943996060473	147.094893672135	5	5	168	8.4	9.50461023981191	-114.79976910068	115.192554452882	109.437696977344	100.821811620115	92.9888019635418	185.466764521744
170	58.3599124462836	140.713853391313	5	5	169	8.45	3.31025680472607	-127.62080561644	127.663729486109	121.682247707688	107.624063004205	83.1918125700644	185.824355194867
171	58.2088522278452	134.009316913715	5	5	170	8.5	-3.02120436876805	-134.09072955196	134.12476068055	128.102217412853	110.937881710125	90.2396151602036	196.707943502278
172	57.7343635638118	127.298839868357	5	5	171	8.55	-9.48977328066803	-134.20954090716	134.544627047791	128.590134213113	109.512835832648	100.946280207221	208.467092299743
173	56.9295910672631	120.899977884254	5	5	172	8.6	-16.095449930974	-127.97723968206	128.985415396935	123.244080464744	104.944667730662	111.981458510365	213.698458441735
174	55.7876793512787	115.130286590419	5	5	173	8.65	-22.838234319688	-115.3938258767	117.632138454179	112.438066442907	100.682110200566	127.679705502096	214.016252368251
175	54.3017730289383	110.307321615866	5	5	174	8.7	-29.718126446808	-96.4592994910601	100.933460744267	97.3434239576083	99.3689200044873	147.027142321313	213.62956989077
176	52.4650167133216	106.748638589612	5	5	175	8.75	-36.7351263123339	-71.17366052508	80.0946905713635	81.7871180484706	102.723796602459	159.944101679868	211.282320385344
177	50.2705550175082	104.771793140668	5	5	176	8.8	-43.889233916268	-39.5369089788801	59.0714146212967	72.7740861880193	112.168366535967	164.733087290401	206.38279976449
178	47.7115325545778	104.694340898051	5	5	177	8.85	-51.180449258608	-1.54904485233999	51.2038858512468	75.4937595442302	129.019805371186	184.742360148397	198.184747537367
179	44.7810939376101	106.833837490774	5	5	178	8.9	-58.608772339354	42.7899318544601	72.5669791519226	93.0095267620099	154.537599384077	197.854641715752	188.971977321594
180	41.4723837796847	111.507838547852	5	5	179	8.95	-66.1742031585081	93.48002114156	114.531827525322	126.993309114327	186.43022163842	202.888980849666	182.926561101357
181	37.7785466938813	119.033899698299	5	5	180	9	-73.8767417160679	150.52122300894	167.673526660262	176.252492693901	208.95032164961	226.143041130175	183.421187194283
182	33.6927272932797	129.72957657113	5	5	181	9.05	-81.716388012032	213.91353745662	228.99032638288	236.301112580135	219.953338748155	247.965023112549	183.915546779708
183	29.2080701909593	143.912424795359	5	5	182	9.1	-89.693142046408	283.65696448458	297.499803749117	297.366683732609	264.540052566131	253.665087360649	182.44471690487
184	24.31772	161.9	5	5	183	9.15	-97.807003819186	359.75150409282	372.810078583094	324.891116537209	295.027173230937	252.47816380963	181.327637758852
185	19.7820529251079	182.397148784937	5	5	184	9.2	-90.713341497842	409.94297569874	419.859683287693	312.913368381983	306.409041694844	255.928513237028	181.36409114687
186	19.430371537495	197.657881633527	5	5	185	9.25	-7.03362775225806	305.2146569718	305.295690683264	352.827612438362	349.562285657891	262.525057394447	181.030130386611
187	27.85921	198.3235	5	5	186	9.3	168.5767692501	13.3123673294597	169.101585606747	353.75323388174	383.761679689131	271.823585556185	179.906293745798
188	45.8580595846217	181.184642950644	5	5	187	9.35	359.976991692434	-342.77714098712	497.071024031012	315.451399657079	378.310369350113	280.753933617994	178.989111329845
189	58.98824	167.6293	5	5	188	9.4	262.603608307566	-271.10685901288	377.438185799984	374.233454778573	350.418728235183	284.955152679646	179.369844980602
190	54.0590923450951	177.928008385545	5	5	189	9.45	-98.5829530980979	205.9741677109	228.350512164391	454.609990996278	325.426804835636	282.661309632649	181.011849168897
191	38.100214843508	203.28414578826	5	5	190	9.5	-319.177550031742	507.1227480543	599.205966290732	403.793126261864	316.099793139284	276.602759228362	183.512650583248
192	23.19627	227.6343	5	5	191	9.55	-298.07889687016	487.0030842348	570.984266695274	347.084222588626	323.693832364215	266.884813352194	186.395247430993
193	18.6782578576448	238.912327649365	5	5	192	9.6	-90.3602428471039	225.5605529873	242.986700358938	335.402210014192	296.967814669857	252.907975299374	189.169396209587
194	22.8625286127661	241.041160711927	5	5	193	9.65	83.6854151024259	42.5766612512399	93.8936674337954	257.966131499995	274.883132128354	234.975570015607	191.354218773377
195	31.31177	241.941	5	5	194	9.7	168.984827744678	17.9967857614599	169.940449292222	192.777673732151	258.913577570454	215.701039972428	192.662158934738
196	40.2396346514391	247.657672331309	5	5	195	9.75	178.557293028782	114.33344662618	212.025573719747	190.14250307785	203.643232798832	202.116159093354	193.402982313989
197	48.4636347890021	256.739508545224	5	5	196	9.8	164.48000275126	181.6367242783	245.041977856052	202.682041668083	150.007947015258	195.079500201195	193.885135634041
198	55.452247532064	265.860465486528	5	5	197	9.85	139.772254861238	182.419138826081	229.810847087434	182.424945126715	127.505581248635	173.235862511293	193.976161249248
199	60.67395	271.6945	5	5	198	9.9	104.43404935872	116.68069026944	156.59136038496	149.320334097669	119.532411796031	160.885048245452	192.998402136657
200	63.92784	272.7881	5	5	199	9.95	65.0778000000001	21.8719999999996	68.6549665853826	107.238220298366	105.975275109221	159.134717488129	190.491973218396
201	66.0608805524345	273.713491044966	5	5	200	10	42.6608110486899	18.5078208993207	46.5025185745176	64.8686594194203	88.1325250474245	140.882260036321	186.526279126097
202	67.1521852131716	275.057883226007	5	5	201	10.05	21.8260932147422	26.8878436208195	34.6314088595347	36.3827819239794	66.4651680381759	124.825471749438	180.975078147679
203	67.00625	275.9441	5	5	202	10.1	-2.91870426343223	17.72433547986	17.9630426927066	29.5256050917261	49.5039103527282	124.673705058525	173.65281541878
204	66.31479	276.0967	5	5	203	10.15	-13.8291999999998	3.05200000000013	14.1619729077553	26.9447159971798	46.8869643625489	130.230273737124	164.404036372608
205	67.8688265566939	276.830222288106	5	5	204	10.2	31.080731133878	14.6704457621195	34.3690824241164	25.6921157779861	59.3558574058041	129.395804632448	153.9537168508
206	69.54832	276.7931	5	5	205	10.25	33.589868866122	-0.742445762119814	33.5980731017861	34.139161286036	78.1212872738105	124.28090723353	146.366522605337
207	69.67558	275.3804	5	5	206	10.3	2.54519999999985	-28.2539999999995	28.3684077635663	57.3911468011184	99.642996483617	115.946685711898	142.199881558988
208	72.66484	275.7324	5	5	207	10.35	59.7852	7.03999999999951	60.198270232956	89.1861097198821	121.841828868416	107.198388880502	129.857783245399
209	78.9490401764989	273.990702995411	5	5	208	10.4	125.684003529978	-34.8339400917791	130.421900483167	129.297858550441	140.928135678217	101.041651593668	120.53862881667
210	87.6045752501064	269.685314641876	5	5	209	10.45	173.11070147215	-86.1077670707004	193.343897017935	173.593877189248	152.816334155675	98.3226368041428	114.954546182658
211	97.7376419950413	263.82063255248	5	5	210	10.5	202.661334898698	-117.29364178792	234.156817254581	209.544496450795	160.429289419636	96.4497990238325	100.087022814406
212	108.454437185523	257.40105434031	5	5	211	10.55	214.335903809634	-128.3915642434	249.8485009576	224.465124555316	165.42820338562	95.0653429431631	86.1733146945932
213	118.861157595769	251.430977618455	5	5	212	10.6	208.13440820492	-119.4015344371	239.951366540694	216.446558591468	164.892867408275	94.3976555381864	80.4961167238718
214	128.064	246.9148	5	5	213	10.65	184.05684808462	-90.3235523690995	205.025041005772	191.560720288832	155.196338824786	93.8325027296083	79.0356786728056
215	135.361259340205	244.577123778699	5	5	214	10.7	145.9451868041	-46.7535244260205	153.251067198693	157.262529581993	137.289416202481	92.2063937291715	76.021897436171
216	140.819623229461	244.023369970966	5	5	215	10.75	109.16727778512	-11.0750761546598	109.727625741401	120.241238365755	114.778310773855	90.6168861173197	71.8169278578754
217	144.697877448613	244.579164273885	5	5	216	10.8	77.5650843830402	11.1158860583799	78.3575474234042	85.9275530942564	90.4876894027092	89.3202629167801	66.1968481840355
218	147.254807778511	245.570132384535	5	5	217	10.85	51.1386065979599	19.8193622129997	54.8449104595038	58.1322738134951	66.9534822079572	86.4797039795063	61.3265609874349
219	148.7492	246.3219	5	5	218	10.9	29.8878444297799	15.0353523093003	33.45661464828	37.9959012588774	46.7368697809993	80.1922093878878	59.9488343880829
220	149.461825738785	246.361650750648	5	5	219	10.95	14.2525147756999	0.795015012960221	14.2746707948861	23.7128492234257	31.596453302668	70.7743748771865	62.6481279431078
221	149.7614	246.0228	5	5	220	11	5.99148522430028	-6.77701501296042	9.04576296831281	13.6657260501596	20.8044828150029	59.291785592491	66.7955249610357
222	149.971888002978	245.746786991027	5	5	221	11.05	4.20976005955993	-5.52026017945991	6.94228724614566	7.54618646774213	13.21232244794	47.5211576397488	71.7121357300362
223	150.150312444429	245.600914751346	5	5	222	11.1	3.56848882902	-2.91744479361967	4.60929459317356	5.06063279184087	8.06654055073749	36.3185283892182	77.7415454477286
224	150.286960390405	245.558952254736	5	5	223	11.15	2.73295891951989	-0.839249932200232	2.85891673619247	3.61306437112849	5.18807995098939	27.841083608487	83.3847033092163
225	150.372118906959	245.594668474975	5	5	224	11.2	1.70317033108006	0.7143244047802	1.84690241537986	2.71179567245439	4.25933355189159	22.6479902398942	84.6391193624101
226	150.396075060143	245.681832385842	5	5	225	11.25	0.479123063680049	1.74327821733982	1.80792086475091	2.46735505131535	3.80526041112748	19.3529484822204	84.3537676453054
227	150.349115916009	245.794212961116	5	5	226	11.3	-0.939182882680143	2.24761150547977	2.43594375277518	2.82997343423664	4.5546258767885	16.4470106561729	84.3694407263026
228	150.221528540611	245.905579174576	5	5	227	11.35	-2.55174750796016	2.22732426920004	3.38709148747836	3.4580343119423	5.68357457047927	15.4547330943682	83.6966121832561
229	150.0036	245.9897	5	5	228	11.4	-4.35857081221968	1.68241650848017	4.67200865079892	3.99745645112648	8.94529743597468	18.8560171824983	81.1063147513709
230	149.75432139931	245.996084238435	5	5	229	11.45	-4.98557201380038	0.127684768700078	4.98720680390813	6.39745608112261	13.6995271771205	26.9736190820728	76.5648605656184
231	149.8075	245.7772	5	5	230	11.5	1.06357201380035	-4.37768476870019	4.5050315606718	8.89979408964319	17.9014141494378	37.1412508982389	71.6585510248624
232	150.404837851649	245.372010491823	5	5	231	11.55	11.94675703298	-8.10379016353977	14.4359419027558	15.0606214377127	19.6816988644059	48.3589285169094	65.5785295355783
233	151.1448	245.6625	5	5	232	11.6	14.7992429670199	5.80979016353979	15.8987815300813	23.9410200422987	22.8429256379989	61.0854353572707	59.791604959996
234	151.56610933415	247.385546915929	5	5	233	11.65	8.4261866830002	34.4609383185804	35.4761453911466	31.8053718477491	32.5239544140072	72.9369038888244	55.2232176381917
235	151.61175712044	249.854584973239	5	5	234	11.7	0.91295572579952	49.3807611462	49.3891998268379	32.9659416476891	49.6879046122539	77.0718449956487	52.3345669498032
236	151.325801719518	252.027186741115	5	5	235	11.75	-5.71910801843956	43.4520353575198	43.8267905879238	36.7860571863545	70.4772413853503	78.0906491732911	51.4712591197701
237	150.752301492037	252.860924788743	5	5	236	11.8	-11.4700045496204	16.6747609525601	20.238790902456	49.9872873903018	92.1632311570303	79.4186185358252	50.0195119414089
238	149.935314798648	251.313371685309	5	5	237	11.85	-16.33973386778	-30.9510620686802	34.9993592234083	75.4347891822092	116.487296144062	80.9135203870059	49.4433669925047
239	148.9189	246.3421	5	5	238	11.9	-20.3282959729597	-99.4254337061801	101.482296410883	109.149110922952	136.928510341674	82.0204201148539	49.6443631164982
240	148.173438015553	237.542283406939	5	5	239	11.95	-14.9092396889404	-175.99633186122	176.626708786375	151.360520666372	140.444162814177	82.3553462540502	50.1910071337781
241	149.8746	227.0595	5	5	240	12	34.02323968894	-209.65566813878	212.398399291636	196.18853510177	138.279884197144	84.0253164572338	50.6411897742577
242	155.923145825643	217.202547785528	5	5	241	12.05	120.97091651286	-197.13904428944	231.295839619556	223.869733293046	139.155538207244	83.6359014314078	51.605958641519
243	165.4149	208.3827	5	5	242	12.1	189.83508348714	-176.39695571056	259.1394314004	205.453536446145	138.984115136013	83.2646815307738	52.8381729620914
244	175.0639	201.2579	5	5	243	12.15	192.98	-142.496	239.888287367266	167.410657471337	131.516885815701	82.6053516678964	53.2838691770463
245	177.9285	198.1492	5	5	244	12.2	57.2920000000005	-62.174	84.5457245518663	126.950555748117	115.022787895846	82.0211436597122	53.7182010443209
246	177.6857	197.0669	5	5	245	12.25	-4.85600000000034	-21.6460000000001	22.184004417598	81.779695170256	97.5733915291173	83.5895697573199	54.1384373172056
247	178.7696	196.1041	5	5	246	12.3	21.678	-19.2560000000003	28.9953310034566	39.1640383383545	75.1085717057853	83.5920132266448	54.3291205241986
248	178.4185	197.7309	5	5	247	12.35	-7.02200000000005	32.5360000000001	33.2851285110934	24.5920393455482	50.0420669174854	83.4320008906413	54.6978285312152
249	179.5107	196.9537	5	5	248	12.4	21.8440000000004	-15.5439999999999	26.8100032077583	27.7361255868974	28.2821929941187	80.4327090504981	55.7571117441712
250	179.7182	196.4075	5	5	249	12.45	4.14999999999964	-10.924	11.6857295878348	23.2665876634533	23.5981245052474	73.4083951854834	59.3732878036017
251	178.2326	197.5843	5	5	250	12.5	-29.7120000000001	23.5360000000003	37.9044356243437	18.3044386647148	28.8992553174954	64.1411286502766	65.144721224844
252	178.5648	197.5733	5	5	251	12.55	6.64400000000001	-0.220000000000482	6.6476413862362	17.4003476498828	28.0284882460451	54.8529887661287	71.262557743583
253	178.6311	197.1548	5	5	252	12.6	1.32600000000025	-8.36999999999989	8.47438351740106	22.6042096649466	27.8798866452696	44.590910566912	75.3681971452746
254	178.1494	198.1598	5	5	253	12.65	-9.63399999999979	20.0999999999999	22.2895481335982	30.0623850480935	29.3485322852958	33.6308344652681	76.4274953377738
255	179.5242	199.4498	5	5	254	12.7	27.4959999999999	25.8000000000004	37.705039663154	32.790388828637	31.7940024751202	30.364557092993	75.6095036892705
256	183.2701	199.7724	5	5	255	12.75	74.9180000000001	6.45199999999988	75.195312540078	37.4553346258244	30.7088657714359	30.1862254611201	74.7762199045713
257	184.2078	199.3855	5	5	256	12.8	18.7539999999996	-7.73799999999994	20.2876602889535	41.2967169207087	34.597405826472	29.2396225125721	74.8922469266158
258	183.1511	200.5735	5	5	257	12.85	-21.1339999999996	23.7599999999998	31.7991125033384	40.9837952852938	39.1397542163386	28.4821366754244	74.2036877364959
259	183.2427	198.5007	5	5	258	12.9	1.83199999999999	-41.456	41.4964596080196	31.3553464947782	38.9794759364175	29.4938033734885	71.8377111989127
260	184.8171	197.6138	5	5	259	12.95	31.4879999999999	-17.7379999999999	36.1404314860793	36.404422824307	37.1309896807385	36.3912293531532	67.6290275970015
261	183.6708	198.3319	5	5	260	13	-22.9259999999999	14.3619999999999	27.0530685875002	40.8241738068529	31.4731956047449	46.2641259924542	62.6286399406702
262	184.3089	196.1465	5	5	261	13.05	12.7619999999996	-43.7079999999997	45.5330419365977	36.6622349521264	30.450756779099	58.8892140557582	57.3712018365874
263	183.3351	198.6593	5	5	262	13.1	-19.4759999999997	50.256	53.8978674160674	33.2781840761833	29.0843867055792	67.4717127597753	51.2341755111037
264	183.1617	197.6396	5	5	263	13.15	-3.4680000000003	-20.394	20.6867653343872	31.5910447147115	29.6390744616813	70.2496390076513	46.6090418417164
265	182.6336	196.8367	5	5	264	13.2	-10.5619999999999	-16.0579999999999	19.2201771063639	24.497090733891	40.9884562311862	69.1978637188288	47.8204023978425
266	182.6223	197.7675	5	5	265	13.25	-0.226000000000113	18.6160000000001	18.6173717801414	17.3445996043055	61.8193862134725	65.9628700518228	51.795447764148
267	182.1438	197.9231	5	5	266	13.3	-9.56999999999994	3.11199999999985	10.0632720324951	22.6159139712361	83.1810222850443	66.1924806265869	54.4297122697494
268	183.0399	198.0618	5	5	267	13.35	17.9219999999998	2.774	18.1354117681401	48.698728386189	95.803671303212	64.9753745823504	56.7827867671618
269	184.5562	196.2636	5	5	268	13.4	30.326	-35.9640000000002	47.0433371690403	92.0477277122335	101.519802078885	63.2427133473273	58.1256190952412
270	185.5198	188.8442	5	5	269	13.45	19.2720000000003	-148.388	149.634249181128	141.864953836198	101.264737756919	61.8496600085197	57.959780259665
271	192.349969411275	179.261016970723	5	5	270	13.5	136.6033882255	-191.66366058554	235.362368410364	174.262743002118	100.452544498901	61.1161512310638	57.8247615792085
272	201.8811	170.483	5	5	271	13.55	190.6226117745	-175.56033941446	259.149402652316	180.423690186534	101.934204474075	59.8894149070462	57.7285704909812
273	208.3166	164.1825	5	5	272	13.6	128.71	-126.01	180.124357597744	153.830747127649	100.866362459122	57.8774404552954	57.8045112722259
274	209.728	160.555	5	5	273	13.65	28.2280000000003	-72.55	77.8480730911177	108.857361285568	96.8463522329733	59.5872492181647	57.6545860169821
275	210.4284	161.0068	5	5	274	13.7	14.008	9.03599999999983	16.6695338867048	62.0034551119519	82.7108637858532	65.276247702692	57.0009191790911
276	210.0253	160.6708	5	5	275	13.75	-8.06200000000047	-6.71999999999969	10.4954391999574	27.4699819161248	60.412916248655	73.4046700671757	55.3784967169057
277	211.2359	160.9571	5	5	276	13.8	24.212	5.72599999999966	24.8798717842355	13.2690142794126	36.597807529048	79.6198020269267	55.0424578973616
278	211.2054	161.3287	5	5	277	13.85	-0.609999999999786	7.43200000000002	7.45699161860867	11.5909804440572	19.9512096073788	85.0834368588991	54.5350934928452
279	211.5269	161.2116	5	5	278	13.9	6.43000000000029	-2.34199999999987	6.84323490755674	11.9684712117421	17.6546963574443	86.757434816994	53.9136584022157
280	211.187	161.4479	5	5	279	13.95	-6.798	4.726	8.27936470992793	11.1921599461441	29.2877576484649	79.5283311661767	53.2166095304379
281	211.4213	160.8748	5	5	280	14	4.68599999999981	-11.4620000000002	12.3828930383817	12.4324372986329	46.3567956354508	69.3853971659629	52.749145575715
282	210.8421	161.7505	5	5	281	14.05	-11.5840000000003	17.5139999999999	20.9983154562456	22.0403784354759	57.3053995797786	56.5679269262042	52.0933201102012
283	211.5236	161.7945	5	5	282	14.1	13.63	0.880000000000223	13.6583783810524	46.9845348528726	69.3005112586767	48.1373097846765	51.5784141415215
284	210.784	159.1519	5	5	283	14.15	-14.7919999999999	-52.8519999999997	54.882940591772	80.7451200591594	76.6685174010147	45.059533026313	51.8191364532251
285	210.3829	152.514	5	5	284	14.2	-8.02199999999971	-132.758	133.000146796911	103.418639213413	76.3457985465002	44.8039746393534	51.7558881369652
286	211.1316	143.4857	5	5	285	14.25	14.9739999999997	-180.566	181.185819069816	126.16858521872	78.3578780832708	44.7941233819885	51.4539515182861
287	213.4829	137.1923	5	5	286	14.3	47.0260000000002	-125.868	134.365911227514	131.296656366554	76.5380463233604	43.8924351681362	51.3717179755102
288	215.5778	131.1762	5	5	287	14.35	41.8979999999999	-120.322	127.408108407589	105.707062240128	76.3234099619741	44.0948124033401	51.0267065711511
289	217.1566	127.4725	5	5	288	14.4	31.576	-74.074	80.5232963309376	75.9706361073821	72.4643696951817	44.5846034571041	50.4113354121671
290	217.3877	127.5745	5	5	289	14.45	4.62199999999996	2.04000000000008	5.05217616478285	49.6574534333077	60.3201916302419	44.5835590523562	47.4415427484362
291	218.0371	126.0847	5	5	290	14.5	12.9880000000003	-29.796	32.5036884060872	26.4782347052279	43.2314511285262	44.3821399203662	44.9314553211801
292	218.1505	126.0026	5	5	291	14.55	2.26799999999969	-1.64199999999994	2.79999785714175	13.6320830238098	30.4794707564939	44.2972253133563	41.4711906638707
293	218.7191	126.0921	5	5	292	14.6	11.3720000000001	1.79000000000002	11.51201476719	14.9333210203561	18.8891135480035	45.2793878277477	39.0535354545335
294	218.1488	126.6738	5	5	293	14.65	-11.4060000000001	11.634	16.2925379238472	10.4922661496704	12.5006895131935	44.0510236882855	39.4307539836483
295	218.7267	126.6692	5	5	294	14.7	11.558	-0.0919999999999277	11.5583661475141	11.30148807968	12.8213195582122	38.2355285712383	40.7723921753653
296	218.3469	127.0169	5	5	295	14.75	-7.59599999999978	6.95400000000006	10.2984140526587	11.2999923907791	10.4064017574615	29.5032329693965	40.7263106220432
297	218.579	126.7653	5	5	296	14.8	4.64200000000005	-5.03200000000021	6.84610750718995	11.3692960025772	12.0564043033522	23.1236339240938	40.8693530764305
298	218.9548	126.3298	5	5	297	14.85	7.51599999999996	-8.70999999999981	11.5045363226858	10.7093180960683	14.2353656935212	16.9699762834031	41.2052474221263
299	218.6973	127.1209	5	5	298	14.9	-5.14999999999986	15.822	16.6390559828374	10.3205373652527	15.6376776813893	14.0652360073403	41.632796293102
300	218.622	127.5269	5	5	299	14.95	-1.50599999999997	8.11999999999983	8.25847661496945	12.8113205270244	16.1508655122347	15.3547543306957	41.5987498664451
301	218.979	127.31	5	5	300	15	7.13999999999999	-4.33799999999991	8.35451039858106	17.1707389962633	15.7750148102667	20.4775134763972	41.8670943359674
302	219.7204	126.6923	5	5	301	15.05	14.828	-12.354	19.3000233160481	19.9060593602014	15.7677970916937	26.3744544015373	41.4155248001355
303	218.6551	127.972	5	5	302	15.1	-21.3060000000002	25.5939999999998	33.3016286688804	21.5924129284012	15.0508390188026	29.9697611243905	41.2218015413184
304	219.7582	126.9324	5	5	303	15.15	22.0619999999997	-20.7919999999999	30.315657802528	21.2294922552807	15.6297825014871	33.8019749409835	39.9190027152639
305	219.0689	127.4028	5	5	304	15.2	-13.7859999999995	9.40799999999996	16.6902444559684	18.7242736563631	17.8881891031792	36.7408097113771	36.9573063876837
306	219.0219	127.0792	5	5	305	15.25	-0.940000000000509	-6.47199999999998	6.53990703297843	12.930939041342	30.5486251953328	36.6584978620979	32.5781622066137
307	218.8046	127.339	5	5	306	15.3	-4.34599999999989	5.19599999999997	6.77393032146026	11.3535056427728	40.6925044997223	37.8462709847247	29.921686586325
308	218.9868	127.4564	5	5	307	15.35	3.64399999999989	2.34800000000007	4.33495559377481	14.1839652779573	45.7041565552598	38.3156824409124	26.8306588462707
309	218.4604	128.4466	5	5	308	15.4	-10.5279999999999	19.8039999999997	22.428490809682	39.867758135385	51.9662722005777	38.6809891290999	25.4334945839387
310	219.9804	128.1863	5	5	309	15.45	30.4000000000002	-5.20600000000002	30.842542631891	62.6607353430816	57.3307539105195	38.613940680534	26.1289189976174
311	224.201	122.9212	5	5	310	15.5	84.4119999999998	-105.302	134.958871320117	78.4773740691775	57.5419809139291	39.3520487515687	25.8961241507741
312	227.32	117.7524	5	5	311	15.55	62.38	-103.376	120.738816359943	92.5790387583827	59.9247448777557	38.5338242869146	26.0291219691116
313	229.8557	114.4408	5	5	312	15.6	50.7140000000004	-66.232	83.4181492242548	100.477542543082	61.5805258630223	37.1642152548891	26.1164238526577
314	232.2088	110.4338	5	5	313	15.65	47.0619999999997	-80.1399999999998	92.9368142557078	75.2162036924732	61.7321957567126	35.7869817422423	25.7859440235053
315	234.8353	108.0952	5	5	314	15.7	52.5299999999999	-46.772	70.3350615553863	57.1887544124298	59.3396922578888	35.679084204129	25.6765579747079
316	235.2204	108.2923	5	5	315	15.75	7.70200000000045	3.94199999999984	8.65217706707426	44.683677656867	48.1554723078045	35.653091443831	25.4749769576752
317	236.3574	109.3162	5	5	316	15.8	22.74	20.478	30.6015699597259	30.8853527550426	36.3751440741069	36.7197392485563	26.1198004614373
318	237.3078	108.8826	5	5	317	15.85	19.0079999999995	-8.67199999999997	20.8927654464405	18.2018419726959	28.6242739545183	36.6913414091383	28.2744981397185
319	236.6226	109.8644	5	5	318	15.9	-13.7039999999996	19.6360000000001	23.9451897465857	21.0947409231357	19.6076912839068	36.8017531605372	32.6105465007102
320	236.8833	109.6371	5	5	319	15.95	5.21399999999971	-4.54599999999999	6.91750764365295	15.561533735784	14.0274144977384	36.903083664539	37.2546441265126
321	237.7813	110.3648	5	5	320	16	17.9599999999999	14.554	23.1166718192736	12.5648702521697	13.7642019737329	31.314734825151	42.4335766820109
322	237.6347	110.372	5	5	321	16.05	-2.93199999999956	0.143999999999949	2.9355340229671	8.33002981277115	13.5147336193569	25.6837895366859	47.0146452897415
323	237.9132	110.4707	5	5	322	16.1	5.5699999999996	1.97399999999988	5.90944802836906	9.85298702278092	11.8021569552544	22.2630865809248	49.8558524552918
324	237.822	110.575	5	5	323	16.15	-1.82399999999973	2.08600000000018	2.77098754959306	6.43366302433011	11.8713105643617	17.769913106027	51.6503370405188
325	238.5329	110.4247	5	5	324	16.2	14.2180000000002	-3.00600000000003	14.5322936937018	11.4679335029298	14.4664750711892	14.6123062380386	53.5863602293728
326	238.2845	110.5947	5	5	325	16.25	-4.96800000000007	3.40000000000003	6.02005182701951	11.039443658339	14.4739973424975	14.2914560532525	54.3702279555976
327	239.3224	109.6472	5	5	326	16.3	20.7579999999996	-18.9500000000001	28.1068864159655	15.4125913159523	14.9924349992648	14.39332993815	54.4688297162213
328	239.4037	109.8171	5	5	327	16.35	1.62599999999998	3.39799999999997	3.76699880541522	19.0799631195974	15.9018992073313	18.2333138385246	54.9084602355745
329	239.0596	110.9999	5	5	328	16.4	-6.88199999999995	23.656	24.6367258376595	22.5143316606649	15.9321349281472	26.5401038723205	55.385063824895
330	240.2214	109.8375	5	5	329	16.45	23.236	-23.2479999999998	32.8691527119272	18.5169364955999	15.1971979783388	35.8953475724912	55.1111177929869
331	239.4362	110.6908	5	5	330	16.5	-15.7039999999995	17.0659999999998	23.1918945323571	20.7643547563236	14.8187101327721	45.5151046124532	52.2033984335701
332	239.8121	110.5374	5	5	331	16.55	7.51799999999946	-3.06799999999981	8.11991059064019	16.451678540342	15.271926256943	55.4954662925684	49.7966434179532
333	240.5623	110.5348	5	5	332	16.6	15.0040000000001	-0.0520000000000209	15.0040901090337	11.3144328370802	24.6644707217949	62.5474896556946	48.5429626431466
334	240.6782	110.6357	5	5	333	16.65	2.31800000000021	2.01799999999992	3.07334475775183	7.12308860487921	41.2088971802793	67.5136923387953	46.5645154016484
335	240.3196	110.6159	5	5	334	16.7	-7.17199999999991	-0.396000000000072	7.1829241956183	12.0269160182862	57.3242200737933	71.4936362546165	45.2024144139904
336	240.2386	110.5389	5	5	335	16.75	-1.62000000000035	-1.53999999999996	2.23517337135199	28.5645866872662	76.5562118824089	73.0873644673642	45.3885862847523
337	241.8703	110.5102	5	5	336	16.8	32.6339999999999	-0.574000000000012	32.6390476576752	65.9661158202166	95.9984975858721	72.2179201838863	48.4464992264751
338	243.5672	115.0906	5	5	337	16.85	33.9380000000006	91.6079999999999	97.6924434539337	103.334007310506	109.193080104058	73.1255790620107	54.9605595949601
339	251.2063	120.7449	5	5	338	16.9	152.782	113.086	190.080990422504	145.989335159939	119.095249749443	73.9683744892529	62.4289240316718
340	260.358	123.9633	5	5	339	16.95	183.034	64.3680000000001	194.022381647067	179.970079153458	127.790074530894	73.3191519214348	67.2962670264649
341	270.978028293579	125.787677287974	5	5	340	17	212.400565871579	36.48754575948	215.511812618514	189.821573520849	131.356018801956	73.0920620419893	71.826679032558
342	281.1042	125.9276	5	5	341	17.05	202.52343412842	2.79845424051985	202.542767625272	172.22438367867	129.16391411083	73.9094972992205	73.9613757913037
343	288.3127	124.5052	5	5	342	17.1	144.17	-28.4479999999999	146.949915290891	152.246141751282	121.586687402227	74.8228387053685	74.5740623052736
344	293.4139	124.3148	5	5	343	17.15	102.024	-3.80799999999994	102.095041211608	116.722702443974	106.727851798226	75.3591176972698	76.2252251015939
345	298.062	123.5753	5	5	344	17.2	92.962	-14.7900000000001	94.1311720101264	78.3577490682012	89.3140837690762	75.7925225899422	81.9122743249837
346	297.3909	121.8034	5	5	345	17.25	-13.4220000000005	-35.438	37.8946160819715	53.3518012836037	69.6279122015697	76.4857165162521	86.4014991411061
347	297.8527	121.5315	5	5	346	17.3	9.23600000000079	-5.43800000000005	10.7180007464086	41.2313199177825	51.8204970125689	82.4996685148003	88.9472162480979
348	297.021	120.8177	5	5	347	17.35	-16.6340000000002	-14.2759999999998	21.9201763679037	26.3820257868702	40.4525973066791	91.6878053513957	91.5605042661675
349	296.4191	118.8323	5	5	348	17.4	-12.038	-39.708	41.4926343825021	22.5331219591654	31.6229856450962	98.3177441910231	93.5458579423353
350	297.4032	118.9739	5	5	349	17.45	19.6820000000002	2.83199999999994	19.884701355565	25.2832449569365	23.7949706489902	98.6971864804387	94.5365604032344
351	296.708	118.3524	5	5	350	17.5	-13.904	-12.4299999999999	18.6500969434477	27.5533933297545	21.615414230548	98.1382534526628	95.9665870570971
352	297.1985	119.4732	5	5	351	17.55	9.80999999999995	22.4160000000001	24.4686157352638	22.0146513724098	35.835422918771	92.4272852900389	100.001378569773
353	298.8595	119.3812	5	5	352	17.6	33.22	-1.83999999999997	33.2709182319936	21.2079155111101	61.7889233005648	86.6006349548526	104.436605565913
354	299.2529	118.8144	5	5	353	17.65	7.86799999999971	-11.336	13.798924595779	20.6977065019306	89.9076365838197	84.9367578643925	108.343913710574
355	300.0188	119.0182	5	5	354	17.7	15.3179999999998	4.07599999999974	15.8510220490664	46.3876008806056	108.080289191801	92.3309123953508	111.773183135152
356	300.0536	119.8224	5	5	355	17.75	0.696000000000367	16.0840000000002	16.0990518975499	96.0244532713751	126.648594703756	99.7156338148481	114.338737418662
357	297.5302	127.0399	5	5	356	17.8	-50.4680000000008	144.35	152.918087628639	157.80062179523	133.034073567509	105.676512312309	115.981525730482
358	305.833697547752	138.40187494312	5	5	357	17.85	166.069950955041	227.2394988624	281.455180185841	194.952662872492	132.748672603026	109.995429470324	116.168319560736
359	318.3374	148.5981	5	5	358	17.9	250.07404904496	203.9245011376	322.679767215051	232.599482905581	138.250530083689	113.123341395418	112.245099163398
360	326.2785	154.8075	5	5	359	17.95	158.822	124.188	201.611227435379	219.680546254412	160.866854141711	115.753968885034	109.183093845609
361	334.0952	161.3862	5	5	360	18	156.333999999999	131.574	204.333152062997	169.472891934677	177.815853399148	118.841112072205	104.392929153944
362	337.4024	164.3128	5	5	361	18.05	66.1440000000005	58.5320000000002	88.323404372794	118.700438372148	175.517601705848	126.093259840325	99.9268466263428
363	338.9213	164.3897	5	5	362	18.1	30.3779999999995	1.5379999999999	30.4169085871653	126.781045410931	158.201935640084	134.050372426458	97.137242772213
364	341.7679	162.4567	5	5	363	18.15	56.9320000000005	-38.6599999999999	68.8174994024052	123.032223892715	136.339046207016	141.328709723879	95.3807715870519
365	350.6829	154.2744	5	5	364	18.2	178.3	-163.646	242.014262629292	131.354657157283	123.427648578267	147.753843680363	93.6513769275778
366	359.4783	151.3165	5	5	365	18.25	175.907999999999	-59.1580000000005	185.589044471919	146.93097934549	111.033629440654	152.191758321073	95.1023696826852
367	365.8365	149.9818	5	5	366	18.3	127.164	-26.694	129.935570695634	153.977654041884	119.152446113141	149.463382946164	96.619880960161
368	371.1208	148.7996	5	5	367	18.35	105.685999999999	-23.6439999999999	108.2985195282	120.074251745603	135.35207224989	140.648833770076	98.0058537334814
369	376.3089	148.4122	5	5	368	18.4	103.762	-7.74799999999971	104.050872884374	99.0350349885925	144.406889364069	126.172454135772	100.585506078438
370	379.7455	147.2592	5	5	369	18.45	68.732	-23.0600000000004	72.4972511478885	106.950235068999	134.640833219014	119.66900121078	102.131839499429
371	383.6761	148.1006	5	5	370	18.5	78.6120000000005	16.8279999999999	80.3929606868666	123.773165154291	126.567663242997	110.647604855224	103.043246345219
372	391.6941	145.3534	5	5	371	18.55	160.359999999999	-54.9439999999998	169.511571097668	134.836124686255	123.409164186481	107.426407962647	103.804608371359
373	400.6373	141.8071	5	5	372	18.6	178.864	-70.926	192.413169954658	149.207414692424	123.095731900068	107.673850589573	104.032812141719
374	408.5819	142.421	5	5	373	18.65	158.892000000001	12.278	159.365670544193	154.100291497402	116.005862064529	105.824785309711	104.471277022137
375	415.7964	142.2066	5	5	374	18.7	144.29	-4.28799999999967	144.353701178736	139.868093303963	115.910353843293	94.9718414598048	105.268606586726
376	421.0323	142.4768	5	5	375	18.75	104.718	5.40399999999977	104.857344711756	122.418298645846	110.261580269795	90.4891055505222	105.597828102595
377	425.8795	141.6481	5	5	376	18.8	96.9439999999997	-16.574	98.3505801304697	97.1755994428034	95.700369812152	87.5632496080127	102.601842383388
378	430.6159	139.3644	5	5	377	18.85	94.7280000000001	-45.6740000000002	105.164196664074	82.6132929941622	79.9956289292562	86.0162779966386	96.982847939338
379	431.5724	138.0106	5	5	378	18.9	19.1300000000001	-27.0759999999996	33.1521745289805	66.422869042187	67.2426812553534	88.0476707614575	89.6326498422378
380	435.1474	138.1334	5	5	379	18.95	71.4999999999998	2.45599999999968	71.5421689355304	51.5326463203415	55.3028497005959	88.5097101138231	85.3021768151596
381	436.3426	138.1213	5	5	380	19	23.904	-0.242000000000075	23.9052249518803	37.5729592126665	54.410547858047	87.2453806182335	80.4395700618425
382	437.4812	137.7586	5	5	381	19.05	22.7719999999999	-7.25399999999979	23.8994665212426	37.3097630679034	51.7173350295444	81.5159569023932	78.6749581337862
383	439.2233	138.0618	5	5	382	19.1	34.8419999999999	6.06400000000008	35.3657611256988	27.9924064070296	48.9368240932088	74.0152518569795	78.1854376616227
384	439.9168	136.629	5	5	383	19.15	13.8700000000006	-28.6560000000003	31.8361938051651	42.398226673907	60.0894794583859	67.6138443203958	76.6241891523115
385	440.8981	135.8583	5	5	384	19.2	19.6259999999995	-15.4139999999995	24.9553856311612	51.9020237387473	61.1090663843529	62.7833694930891	71.1301623022155
386	443.8717	132.0945	5	5	385	19.25	59.4719999999995	-75.2760000000001	95.9343262862671	60.3006889737511	64.2291809666723	59.0038978841178	67.2448323230959
387	445.7613	129.0645	5	5	386	19.3	37.7920000000006	-60.6	71.4184518454443	82.8691958488684	67.3315439926344	55.7403018206122	64.4489614337849
388	448.2952	126.1421	5	5	387	19.35	50.6780000000003	-58.4480000000002	77.3590873007177	94.2257263616762	68.0348747847028	53.3168621086	62.308643728995
389	452.9778	120.6282	5	5	388	19.4	93.6519999999996	-110.278	144.678728180752	86.0601352594377	67.9850073854381	53.0928455487032	60.9678934814729
390	449.1519	119.1911	5	5	389	19.45	-76.5179999999998	-28.742	81.7380381952	82.7610642465214	70.2638892855824	50.9353524195392	59.7250858899587
391	446.3983	119.2884	5	5	390	19.5	-55.0720000000001	1.9459999999998	55.1063707750748	75.7690605956546	63.5972479101885	50.2315352684608	59.1689455600107
392	443.6719	119.6172	5	5	391	19.55	-54.5280000000002	6.57600000000002	54.9230967808628	53.1008189220078	59.76326861168	49.9235083049257	56.8290063148423
393	443.2929	117.5314	5	5	392	19.6	-7.58000000000038	-41.7159999999998	42.3990690463835	46.3020522094887	57.6969001239912	48.6970247336721	53.0854481876791
394	441.7323	117.3913	5	5	393	19.65	-31.2119999999993	-2.80200000000008	31.337519812518	41.1343605609394	46.0962116390205	47.4235929949117	50.1423929632366
395	439.6786	116.1743	5	5	394	19.7	-41.0739999999998	-24.34	47.7442046326042	36.7654729768387	40.7616384547256	47.2884831446263	48.1370515931379
396	438.481	115.3333	5	5	395	19.75	-23.9520000000005	-16.8200000000002	29.2679125323284	39.6247396523278	36.2338895702492	44.0005590956696	47.1186022429212
397	436.9213	114.783	5	5	396	19.8	-31.1940000000004	-11.0059999999999	33.0786588603592	39.0916043560332	32.5154726172171	41.3346732595571	46.7755755030709
398	434.0933	114.9788	5	5	397	19.85	-56.5599999999995	3.91600000000011	56.6954024238293	35.2212246999625	29.3591746826413	38.6010094613514	47.5528207559356
399	432.7474	114.4851	5	5	398	19.9	-26.9179999999994	-9.87400000000008	28.6718433310447	31.3334185795591	26.8621786043852	33.8881162014883	47.4277721047483
400	431.3375	114.3193	5	5	399	19.95	-28.198000000001	-3.31600000000009	28.3923063522507	28.2654722575955	24.3130770036702	30.9404616660944	47.7558493945196
401	431.5102	114.7794	5	5	400	20	3.45400000000041	9.20199999999994	9.82888193031139	19.0936097129547	24.4038702811507	31.0925105017879	49.174339570774
402	430.8875	114.1478	5	5	401	20.05	-12.4540000000002	-12.6319999999998	17.7389272505414	14.6327528527373	22.9060779074341	32.1420557272914	50.3891142456575
403	431.3816	113.9255	5	5	402	20.1	9.88200000000006	-4.44600000000008	10.8360897006255	13.404929307378	19.5051187987116	32.1556445183788	52.9685158347258
404	431.16	114.1541	5	5	403	20.15	-4.43199999999933	4.572	6.36755902995756	17.4743219827423	21.6800207639562	32.6709416060775	53.7553148974787
405	430.0474	114.1426	5	5	404	20.2	-22.2520000000009	-0.229999999999961	22.2531886254541	17.5466835572727	21.1192848774633	33.4907336931867	53.7229108142838
406	430.8757	112.8815	5	5	405	20.25	16.5660000000003	-25.222	30.1758453071328	19.9166278844684	25.9511314333265	35.2333066017247	51.7775288465951
407	430.855	111.9767	5	5	406	20.3	-0.413999999999533	-18.0960000000002	18.1007351231934	28.727288675175	31.7686388373658	37.8108491855295	52.2794274199429
408	430.5015	110.8989	5	5	407	20.35	-7.06999999999994	-21.5559999999999	22.6858113366041	28.8336404475485	34.9521143541163	41.7887794032712	51.9806434283125
409	432.1699	109.0089	5	5	408	20.4	33.3679999999993	-37.8	50.4208629834908	34.4279408839108	38.4797046077698	41.7626986607934	49.4752029239096
410	431.7132	107.9652	5	5	409	20.45	-9.13400000000024	-20.874	22.7849474873217	45.990594117459	42.6683903827033	44.5763463694999	48.4298663505511
411	432.5056	105.1679	5	5	410	20.5	15.8480000000009	-55.9459999999999	58.1473474889441	49.9876008237642	46.0627429222987	48.1171438730872	48.2076244510454
412	433.7373	101.5776	5	5	411	20.55	24.6339999999998	-71.806	75.9140012909344	48.2321205403646	52.7156204636249	50.8547201863893	48.3956921928077
413	434.0559	99.46798	5	5	412	20.6	6.37200000000007	-42.1924000000001	42.6708448681299	56.503140317858	64.0724400078308	57.2400069357796	48.9869355199798
414	434.0373	97.38589	5	5	413	20.65	-0.371999999999844	-41.6417999999999	41.6434615664931	57.6975449606866	61.8453765576306	60.0870368000458	50.8649975139633
415	436.2133	95.03007	5	5	414	20.7	43.5199999999998	-47.1164000000002	64.1400463747883	59.4406468097909	68.0334078615365	60.1573384839412	52.3689831612181
416	437.9002	92.30379	5	5	415	20.75	33.7379999999996	-54.5255999999998	64.1193707030874	78.1572791918975	70.2831563128479	59.5544985975207	54.1371073471981
417	440.3535	88.85608	5	5	416	20.8	49.0660000000003	-68.9542	84.6295105364555	75.4586325748966	69.9408015354128	63.2241815803287	55.1735179010385
418	443.3041	82.71549	5	5	417	20.85	59.0120000000002	-122.8118	136.254006778663	79.5636754052151	79.5278995174429	65.3602773952736	56.113892177186
419	443.7389	81.37682	5	5	418	20.9	8.69599999999991	-26.7734000000002	28.1502284814885	82.8687676650091	81.6943689923217	65.0622896463309	56.8489223274861
420	445.5988	77.57402	5	5	419	20.95	37.1979999999996	-76.0559999999998	84.6652605263809	80.4409562610347	77.6462865851792	65.9192710350078	58.5529548891584
421	447.676	74.11798	5	5	420	21	41.5440000000001	-69.1208	80.6448320020571	80.8985198429883	73.0462542727427	65.3227384003029	61.2742804508995
422	447.818	70.49624	5	5	421	21.05	2.83999999999992	-72.4348000000001	72.4904535165839	87.9301054097468	73.7327426970324	64.6493286583239	62.6509803836556
423	451.0496	64.36914	5	5	422	21.1	64.6320000000003	-122.542	138.541824688431	75.7288977651433	66.6481147827162	65.8182265215809	62.6479179486742
424	448.7834	66.57915	5	5	423	21.15	-45.3240000000005	44.2001999999999	63.3081563152809	63.2237408804763	68.2792027350311	69.0590534218491	62.7377793543745
425	447.6016	66.63155	5	5	424	21.2	-23.6359999999991	1.04800000000012	23.6592223033631	67.0245291330301	63.805134208479	71.2472326292495	62.4920668348172
426	446.9682	67.27928	5	5	425	21.25	-12.6679999999999	12.9545999999999	18.1190475787221	52.3977097224442	60.3623204877579	73.0409080926714	62.2565411315333
427	443.5333	70.30079	5	5	426	21.3	-68.6980000000005	60.4302000000001	91.494394779353	48.6283000603155	59.3578557812349	72.5361866165475	62.4353869688633
428	441.6028	72.9406	5	5	427	21.35	-38.6099999999999	52.7961999999999	65.4077276355018	51.8813706518147	52.1085535257189	70.4390049511008	62.5689336166847
429	440.0789	74.55915	5	5	428	21.4	-30.4780000000005	32.371	44.4611080046374	57.5009000950396	56.4237378513766	71.9351459941788	61.5131778168255
430	439.7526	76.52853	5	5	429	21.45	-6.52600000000007	39.3876	39.9245752608591	51.6911824294397	64.8481786733198	72.5295634088169	61.485730717573
431	438.5875	78.52415	5	5	430	21.5	-23.3019999999999	39.9124	46.2166947948466	51.8193973289935	73.0355619126002	74.4314170287117	60.2130436601523
432	435.9642	80.21737	5	5	431	21.55	-52.4659999999994	33.8643999999999	62.4458064513538	64.2191756424377	71.3396305360626	74.4472405809218	58.6534917582315
433	433.9433	82.82928	5	5	432	21.6	-40.4179999999997	52.2381999999999	66.0488021332708	77.814986694825	74.2298951194854	68.0558289615688	58.6341450311744
434	431.0529	87.29917	5	5	433	21.65	-57.808	89.3978000000001	106.459999571858	88.5702237301609	75.5910892533264	65.3885219087032	59.7172288959581
435	429.333	92.41287	5	5	434	21.7	-34.3979999999999	102.274	107.903630522796	90.9880786426854	81.2539926091547	64.8267951856931	58.9624056319055
436	427.5337	97.07752	5	5	435	21.75	-35.9860000000003	93.2930000000002	99.9928799715263	96.6403929099773	88.5005135696655	64.958583665546	58.8824546247991
437	426.2064	100.5599	5	5	436	21.8	-26.5460000000007	69.6475999999998	74.5350810139763	86.963002864215	89.5366253806088	61.6465923573979	57.9531274669539
438	424.0154	104.7355	5	5	437	21.85	-43.8199999999995	83.5120000000001	94.3103734697301	84.6929985234845	84.0031043974188	59.7775898380959	55.2989115624294
439	422.9596	107.4404	5	5	438	21.9	-21.1159999999995	54.0979999999999	58.073049343047	88.4308034091702	74.3533059660299	57.9640659873202	56.1838054223558
440	420.8658	111.7904	5	5	439	21.95	-41.8760000000009	87.0000000000002	96.5536088191431	88.0851721185321	64.8054116980664	57.0521904001383	55.1350061806696
441	417.2946	116.5296	5	5	440	22	-71.4239999999995	94.7839999999999	118.681904399954	71.3658158848603	56.8816054184917	55.1033489200017	54.2799717447617
442	418.5267	119.9551	5	5	441	22.05	24.6420000000001	68.51	72.8069245607861	61.7436090678447	51.9535541787331	52.6576548581391	53.8889085844424
443	419.0274	120.1455	5	5	442	22.1	10.0139999999999	3.80799999999994	10.7135923013711	44.9178248726483	45.3252845567063	51.450063540768	50.9738760049071
444	418.7488	120.5584	5	5	443	22.15	-5.57199999999966	8.25800000000015	9.96201525796858	25.3324074278133	40.337042721314	50.375404370067	50.0918900467024
445	418.8159	119.9408	5	5	444	22.2	1.34199999999964	-12.3520000000002	12.4246878431615	15.8219362389342	32.8503881911219	46.6775786345616	50.6998355445715
446	419.8079	120.2455	5	5	445	22.25	19.8400000000004	6.09400000000022	20.7548171757792	19.2847532285523	21.706184270338	44.7240011569267	50.6180350311653
447	420.9801	119.776	5	5	446	22.3	23.4439999999995	-9.39000000000021	25.2545686163906	18.9304763747834	15.7786843356694	43.3700683173603	49.0822710703984
448	422.2249	120.4197	5	5	447	22.35	24.896	12.8740000000002	28.0276772494619	20.7829515095954	18.8970226841172	40.158818173758	47.4809394358838
449	422.5929	120.5994	5	5	448	22.4	7.3599999999999	3.59399999999994	8.19063098912398	18.0799611128626	26.3975027741041	40.4324648505328	46.8086045664243
450	422.8095	121.6619	5	5	449	22.45	4.33200000000056	21.25	21.6870635172216	15.7354324324045	28.5497455710567	37.7404489525224	46.2021861448003
451	423.1349	121.8205	5	5	450	22.5	6.50800000000004	3.17199999999985	7.23986519211508	18.509292139682	32.5663968953616	34.1285264608117	45.326140614956
452	423.7726	122.0466	5	5	451	22.55	12.7539999999999	4.52200000000005	13.5319252141001	33.8645291734249	34.7865824559875	33.3305765879629	44.4904596860779
453	422.323	123.5589	5	5	452	22.6	-28.9920000000006	30.2459999999999	41.8969757858492	36.316539632518	34.9923517908097	33.8919230482453	43.2927898091324
454	419.5821	126.8048	5	5	453	22.65	-54.8179999999991	64.9180000000001	84.9668161578384	47.0528326778607	40.5278869797515	34.7952581847016	40.8273580031294
455	418.5509	128.153	5	5	454	22.7	-20.6240000000003	26.9639999999998	33.9471158126873	53.8377324795704	42.6305097139229	36.5728759034499	38.726819205972
456	415.9536	129.7444	5	5	455	22.75	-51.9460000000004	31.8280000000004	60.9213304188284	51.4754114419374	46.5508686512855	36.2774863967847	36.7222392939503
457	414.6425	131.7221	5	5	456	22.8	-26.2220000000002	39.554	47.4564242226488	47.1912447860782	50.8824688402564	36.517949783399	35.5754306969453
458	413.9015	133.0312	5	5	457	22.85	-14.8199999999997	26.182	30.0853705976841	48.9444797953278	48.8868234123735	35.1842890336718	33.4779362733194
459	413.2819	136.1475	5	5	458	22.9	-12.3919999999998	62.3259999999999	63.5459828785422	46.0489046247103	43.193013595299	35.6531431455285	32.2341998340629
460	412.2467	138.0155	5	5	459	22.95	-20.7040000000006	37.3599999999999	42.7132908589355	47.9272052009424	44.596006235843	35.3521818894623	30.0744006388145
461	414.188	139.2898	5	5	460	23	38.8260000000002	25.4860000000002	46.4434545657408	46.2982353828095	39.9885758982077	35.5489323099103	27.5925355022213
462	416.841	140.31	5	5	461	23.05	53.0600000000004	20.4039999999998	56.8479271038095	39.1947824045198	38.2493171108105	36.3232645140167	26.2573977322746
463	417.1871	141.351	5	5	462	23.1	6.92199999999957	20.8199999999999	21.9405215070196	40.2475326763582	35.3762262765339	35.1355160774967	26.3463851798653
464	418.3768	142.0917	5	5	463	23.15	23.7940000000003	14.8140000000001	28.0287179870935	33.9282471717051	30.7783993113054	31.2793116361917	26.2550591227925
465	420.7104	142.6474	5	5	464	23.2	46.6719999999998	11.114	47.9770422181274	28.5714290206785	28.0738540650017	30.7760597773824	26.4047929259521
466	420.8291	143.3802	5	5	465	23.25	2.3739999999998	14.6559999999999	14.8470270424755	24.4542171702584	24.5469959685351	28.7204774309738	26.7349130736549
467	420.6011	144.866	5	5	466	23.3	-4.56000000000017	29.7160000000002	30.0638363486767	22.362016218091	21.764060187777	27.7807930765303	26.8148013099105
468	420.576	144.8031	5	5	467	23.35	-0.501999999999043	-1.25800000000027	1.3544622549188	15.9001754536452	21.38420874262	26.7970543728809	26.608079114589
469	420.5061	145.6787	5	5	468	23.4	-1.39800000000037	17.5119999999998	17.5677132262567	15.1657447653651	19.3656096770845	24.0359348175931	26.6368624139332
470	421.2802	145.799	5	5	469	23.45	15.4819999999995	2.40600000000029	15.6678383958983	14.9566913548755	16.9561133189219	22.4083523251067	27.9626672231263
471	421.3711	146.3503	5	5	470	23.5	1.81800000000067	11.026	11.1748736010749	18.3142003149817	17.45237896374	21.0565445436309	29.7267820689206
472	420.3746	147.4049	5	5	471	23.55	-19.9300000000005	21.0919999999999	29.0185692962285	16.3692031360781	17.3122690422501	19.1842188765864	31.4156574714705
473	419.7867	146.7141	5	5	472	23.6	-11.7579999999998	-13.8159999999999	18.1420070554499	18.0120511841985	18.2178824692277	18.8008473114852	32.2379998350056
474	419.7349	147.1028	5	5	473	23.65	-1.03600000000029	7.774	7.84272733173866	19.7390131621149	17.2934703238807	17.7148600608834	32.4560172341617
475	418.5757	147.3894	5	5	474	23.7	-23.184	5.73199999999986	23.8820786365006	19.6678467296247	16.7428505852116	16.2367099484543	34.7464068245798
476	419.3794	146.8105	5	5	475	23.75	16.0739999999998	-11.5780000000001	19.8096834906567	18.1215646234738	17.5660931187266	17.1923397505252	34.5910428406522
477	420.3564	147.859	5	5	476	23.8	19.5400000000006	20.9700000000004	28.6627371337777	18.2177375116834	16.6043775653957	17.1116528364221	34.3749833841552
478	420.7101	148.2409	5	5	477	23.85	7.07400000000007	7.63800000000003	10.4105965246955	15.4736499862248	16.2174858803505	18.0318691955063	36.4093312315727
479	420.6342	147.8317	5	5	478	23.9	-1.5179999999998	-8.18399999999997	8.32359177278649	15.3931730753384	16.0641104446823	17.6205816823379	35.8429057690881
480	420.7151	147.3301	5	5	479	23.95	1.61799999999971	-10.0320000000005	10.1616410092076	13.5409084011667	15.5173065779868	20.5731525567903	35.8217336298926
481	421.2529	146.5224	5	5	480	24	10.7560000000001	-16.1539999999997	19.4072989362248	14.3134071372271	16.9323005373104	23.9046318279309	34.7549212945163
482	420.3312	146.2199	5	5	481	24.05	-18.4339999999997	-6.05000000000018	19.4014137629193	13.9104833776813	16.911036630594	26.5080504289243	34.2201789392833
483	420.7786	146.7759	5	5	482	24.1	8.94799999999918	11.1200000000002	14.2730902049973	15.5609631697488	17.8458559217848	29.3404835925145	34.2322541216945
484	420.8758	146.4758	5	5	483	24.15	1.94400000000087	-6.00200000000029	6.30897297505758	18.4714279992823	17.9476930407951	33.6327228321317	33.8605475282042
485	421.1462	145.5957	5	5	484	24.2	5.4079999999999	-17.602	18.4140399695449	20.2811648600214	24.4034545283689	38.7167538717771	33.5201758496678
486	419.8386	146.6789	5	5	485	24.25	-26.1520000000007	21.6640000000001	33.9596230838925	21.3783047063425	30.2431705371353	40.4616082503305	33.2398115440394
487	421.0422	145.9207	5	5	486	24.3	24.0719999999999	-15.1639999999998	28.4500980666146	21.9849027039089	36.4117232924529	40.9691736917801	33.1255683496809
488	421.93	146.3541	5	5	487	24.35	17.7560000000005	8.66799999999955	19.7587894366029	33.2459458869889	42.4634813046786	46.0216080902645	33.7751223660014
489	422.3768	146.2179	5	5	488	24.4	8.93599999999992	-2.72400000000005	9.34196296288948	42.0149130749882	51.2013352195811	47.6498767205831	33.6887837580773
490	424.9054	143.4677	5	5	489	24.45	50.5719999999997	-55.0039999999996	74.7192558849452	52.5422817248845	61.9162011655674	49.2351149346785	33.4970386984028
491	426.9948	140.1862	5	5	490	24.5	41.7880000000002	-65.6299999999999	77.8044590238889	63.5486579030147	63.9909159633507	48.4532980454017	33.7539692217868
492	430.0195	137.4864	5	5	491	24.55	60.4939999999999	-53.9960000000002	81.0869413160961	80.4177677352533	65.0273107529662	49.2561390019802	33.3413465627053
493	432.3701	134.578	5	5	492	24.6	47.0119999999997	-58.168	74.7906703272539	90.5864564441459	74.1973602587442	49.6636609319038	33.7958353681365
494	436.3442	132.0981	5	5	493	24.65	79.4820000000004	-49.5980000000003	93.6875121240824	85.9669188517131	77.352060400371	50.0062349955249	34.2935457392103
495	439.8626	126.8985	5	5	494	24.7	70.3679999999997	-103.992	125.562699429408	77.5123397810478	74.0667753409881	50.8036417508814	33.9196986567569
496	441.6244	124.8061	5	5	495	24.75	35.2359999999999	-41.848	54.706771061725	84.8460626144737	66.663425553668	49.2872833375536	33.8826492854955
497	439.7129	125.1415	5	5	496	24.8	-38.2299999999998	6.70799999999986	38.8140459627695	74.2863530654888	62.1005547115075	49.1394838629396	33.2872876226388
498	434.3856	126.7779	5	5	497	24.85	-106.546	32.7280000000002	111.459284494384	57.5470942378303	56.8638405591291	49.5183755364965	33.1186036709708
499	432.3442	126.8895	5	5	498	24.9	-40.8280000000002	2.23199999999991	40.8889643791576	47.359932255623	48.8111347714688	49.7569858338166	33.2486799785893
500	434.344	126.2708	5	5	499	24.95	39.9959999999999	-12.3740000000001	41.8664052911161	46.6887696419672	39.6910823361953	46.4209248400154	33.2315064374087
501	434.4274	126.4399	5	5	500	25	1.66799999999967	3.38200000000001	3.7709611506881	28.8816185037844	34.5836507117566	43.6033066156426	32.880623377628
502	432.8457	127.2408	5	5	501	25.05	-31.6339999999991	16.018	35.4582328944907	23.3359164774488	33.2516569729131	40.1746426964863	32.5068586046868
503	431.7276	127.3238	5	5	502	25.1	-22.3620000000005	1.66000000000025	22.4235288034695	21.8350704345603	24.8393908142489	38.2511871437585	32.6414983881311
504	431.0759	127.4148	5	5	503	25.15	-13.0340000000001	1.81999999999988	13.1604542474795	21.8073691678902	22.1619112672623	34.954368646289	32.7228740114753
505	429.7074	128.4536	5	5	504	25.2	-27.3699999999997	20.7759999999999	34.3621750766737	19.8145443038591	18.7750743390428	29.1226434417368	32.849064204311
506	429.8503	128.3415	5	5	505	25.25	2.85799999999995	-2.24199999999996	3.63245481733765	20.7971631247134	20.5431876776172	27.3036903206605	32.0793736902654
507	428.5975	128.5768	5	5	506	25.3	-25.0559999999996	4.7059999999999	25.4941085743349	20.9879060570757	18.2487306814652	25.6054015534975	31.5229610429141
508	427.2892	128.9725	5	5	507	25.35	-26.1660000000006	7.9140000000001	27.3366229077411	15.7150782435252	19.6385337283878	20.2155992516771	31.9274159727334
509	427.1696	129.668	5	5	508	25.4	-2.39199999999983	13.9100000000002	14.1141689092913	19.2790061873441	21.0976025211091	18.8474832365954	32.3152287678646
510	427.4105	129.9872	5	5	509	25.45	4.81800000000021	6.3839999999999	7.99803600892124	16.6829170590712	18.5542045472783	17.2278979401389	30.7146564580959
511	426.3952	130.3331	5	5	510	25.5	-20.3060000000005	6.91800000000001	21.4520945364321	18.4799043320623	20.0237299295643	17.3079487098543	28.9557587440739
512	426.0688	129.7993	5	5	511	25.55	-6.52799999999957	-10.6760000000003	12.5136629329705	21.2072989851426	17.9591461340818	15.7575782073934	27.1142329219034
513	426.1342	127.9844	5	5	512	25.6	1.30800000000022	-36.2979999999999	36.3215592726963	21.3933308510313	15.5918076891054	15.6193358443584	25.5586872682011
514	425.1254	128.9371	5	5	513	25.65	-20.1760000000002	19.0539999999999	27.7511421746926	20.7684536717845	15.5330552059286	15.4395130274257	24.0115376780171
515	425.2516	129.3653	5	5	514	25.7	2.52399999999966	8.56400000000008	8.92819533836484	19.2353752090923	15.680721541235	14.8944866577407	21.3565444892653
516	424.7215	130.1128	5	5	515	25.75	-10.6020000000001	14.95	18.3277086401984	12.7037110461484	14.0727097420915	14.8714640429772	20.0902226349884
517	424.9319	129.9924	5	5	516	25.8	4.20799999999986	-2.40799999999979	4.84827061950937	9.85881142671471	13.2664257333217	13.9064382228885	19.641398862957
518	425.1146	130.0054	5	5	517	25.85	3.65400000000022	0.260000000000105	3.663238457977	9.96811223143881	11.6001379603289	14.3364564089702	17.3557484638505
519	424.7141	129.4604	5	5	518	25.9	-8.01000000000045	-10.9000000000003	13.526644077524	7.37696581239848	9.78142353374218	14.8734717019125	16.3949419617818
520	424.9712	129.0625	5	5	519	25.95	5.14200000000073	-7.95799999999986	9.47469936198533	7.29747625755107	11.2347687682031	15.0083880761763	15.4685536570447
521	425.2145	129.1763	5	5	520	26	4.86599999999953	2.27599999999995	5.37197654499675	10.4965648745095	9.71919815639006	14.3082108725052	15.7239296854775
522	425.0095	129.2629	5	5	521	26.05	-4.09999999999968	1.73200000000008	4.45082284527229	9.70403564076966	9.85373031169517	14.0538231473205	16.0723491969041
523	425.5007	128.4115	5	5	522	26.1	9.82399999999984	-17.0280000000002	19.658681542769	12.5014253049674	13.0811051288351	12.8661873926437	19.9688753987276
524	425.0472	128.5632	5	5	523	26.15	-9.07000000000039	3.03400000000011	9.56399790882493	12.0614305003816	14.2138881978965	13.0687067097453	22.8675856073599
525	425.1584	127.3954	5	5	524	26.2	2.22399999999993	-23.356	23.461647682974	12.4099843658393	14.3360546111176	13.5904455367939	NA
526	425.3106	127.3508	5	5	525	26.25	3.04400000000101	-0.891999999999769	3.17200252206799	15.6656453831607	14.5437120029189	12.8767549493163	NA
527	425.4551	127.0769	5	5	526	26.3	2.88999999999987	-5.47800000000024	6.19359217256043	18.7237407550232	14.8412205613193	13.6773961724166	NA
528	425.9247	125.3425	5	5	527	26.35	9.39199999999914	-34.6879999999999	35.9369866293764	16.1706839172679	14.1322368249584	14.4958976760238	NA
529	425.4549	126.493	5	5	528	26.4	-9.39599999999928	23.0099999999999	24.8544747681374	17.0259935054562	16.3559898857483	13.9424006869682	NA
530	425.5527	125.9672	5	5	529	26.45	1.95600000000013	-10.5159999999998	10.6963634941973	17.2724567567994	15.9461223053847	13.7092093739505	NA
531	425.4782	126.3321	5	5	530	26.5	-1.49000000000001	7.29799999999983	7.4485504630094	12.5988282667561	16.0343117422426	14.1399106611007	NA
532	425.4497	125.9619	5	5	531	26.55	-0.570000000000164	-7.40399999999994	7.42590842927647	13.9882390164734	17.501062033138	16.3871201864147	NA
533	425.6502	125.3663	5	5	532	26.6	4.00999999999954	-11.9120000000001	12.5688441791598	15.7215606935014	15.9106902232126	24.3184149530967	NA
534	426.3142	123.9215	5	5	533	26.65	13.2800000000009	-28.896	31.8015285167242	15.042629979029	13.6709131760399	30.2956581872942	NA
535	425.5339	123.3484	5	5	534	26.7	-15.6060000000002	-11.4619999999999	19.3629718793373	17.7296673094766	13.0823641367833	NA	NA
536	425.3681	123.465	5	5	535	26.75	-3.3159999999998	2.33200000000011	4.05389689064722	19.2225521796691	13.7361093192826	NA	NA
537	426.351	123.1159	5	5	536	26.8	19.6579999999994	-6.98200000000014	20.8610950815143	13.3535873356064	17.9330198115102	NA	NA
538	425.3501	123.155	5	5	537	26.85	-20.018	0.782000000000096	20.0332685301226	10.4431675800652	34.504593081235	NA	NA
539	425.2621	123.2407	5	5	538	26.9	-1.76000000000045	1.71400000000006	2.45670429641049	12.4295886595362	44.2353264888401	NA	NA
540	425.0266	123.1917	5	5	539	26.95	-4.71000000000004	-0.980000000000132	4.81087310163141	18.1363723135438	NA	NA	NA
541	424.5078	123.6606	5	5	540	27	-10.376	9.3780000000001	13.9860022880022	49.786633982801	NA	NA	NA
542	425.2378	121.3012	5	5	541	27.05	14.6000000000004	-47.1880000000002	49.3950133515523	75.1170656420738	NA	NA	NA
543	428.8876	113.1684	5	5	542	27.1	72.9960000000005	-162.656	178.284576876408	NA	NA	NA	NA
544	430.0766	106.8234	5	5	543	27.15	23.7799999999993	-126.9	129.108862592775	NA	NA	NA	NA
545	NA	NA	5	5	544	27.2	NA	NA	NA	NA	NA	NA	NA
546	NA	NA	5	5	545	27.25	NA	NA	NA	NA	NA	NA	NA
547	NA	NA	5	5	546	27.3	NA	NA	NA	NA	NA	NA	NA
548	NA	NA	5	5	547	27.35	NA	NA	NA	NA	NA	NA	NA
549	NA	NA	5	5	548	27.4	NA	NA	NA	NA	NA	NA	NA
550	NA	NA	5	5	549	27.45	NA	NA	NA	NA	NA	NA	NA
551	NA	NA	5	5	550	27.5	NA	NA	NA	NA	NA	NA	NA
552	NA	NA	5	5	551	27.55	NA	NA	NA	NA	NA	NA	NA
553	NA	NA	5	5	552	27.6	NA	NA	NA	NA	NA	NA	NA
554	NA	NA	5	5	553	27.65	NA	NA	NA	NA	NA	NA	NA
555	NA	NA	5	5	554	27.7	NA	NA	NA	NA	NA	NA	NA
556	NA	NA	5	5	555	27.75	NA	NA	NA	NA	NA	NA	NA
557	NA	NA	5	5	556	27.8	NA	NA	NA	NA	NA	NA	NA
558	NA	NA	5	5	557	27.85	NA	NA	NA	NA	NA	NA	NA
559	NA	NA	5	5	558	27.9	NA	NA	NA	NA	NA	NA	NA
560	NA	NA	5	5	559	27.95	NA	NA	NA	NA	NA	NA	NA
561	NA	NA	5	5	560	28	NA	NA	NA	NA	NA	NA	NA
562	NA	NA	5	5	561	28.05	NA	NA	NA	NA	NA	NA	NA
563	NA	NA	5	5	562	28.1	NA	NA	NA	NA	NA	NA	NA
564	NA	NA	5	5	563	28.15	NA	NA	NA	NA	NA	NA	NA
565	NA	NA	5	5	564	28.2	NA	NA	NA	NA	NA	NA	NA
566	NA	NA	5	5	565	28.25	NA	NA	NA	NA	NA	NA	NA
567	NA	NA	5	5	566	28.3	NA	NA	NA	NA	NA	NA	NA
568	NA	NA	5	5	567	28.35	NA	NA	NA	NA	NA	NA	NA
569	NA	NA	5	5	568	28.4	NA	NA	NA	NA	NA	NA	NA
570	NA	NA	5	5	569	28.45	NA	NA	NA	NA	NA	NA	NA
571	NA	NA	5	5	570	28.5	NA	NA	NA	NA	NA	NA	NA
572	NA	NA	5	5	571	28.55	NA	NA	NA	NA	NA	NA	NA
573	NA	NA	5	5	572	28.6	NA	NA	NA	NA	NA	NA	NA
574	NA	NA	5	5	573	28.65	NA	NA	NA	NA	NA	NA	NA
575	NA	NA	5	5	574	28.7	NA	NA	NA	NA	NA	NA	NA
576	NA	NA	5	5	575	28.75	NA	NA	NA	NA	NA	NA	NA
577	NA	NA	5	5	576	28.8	NA	NA	NA	NA	NA	NA	NA
578	NA	NA	5	5	577	28.85	NA	NA	NA	NA	NA	NA	NA
579	NA	NA	5	5	578	28.9	NA	NA	NA	NA	NA	NA	NA
580	NA	NA	5	5	579	28.95	NA	NA	NA	NA	NA	NA	NA
581	NA	NA	5	5	580	29	NA	NA	NA	NA	NA	NA	NA
582	NA	NA	5	5	581	29.05	NA	NA	NA	NA	NA	NA	NA
583	NA	NA	5	5	582	29.1	NA	NA	NA	NA	NA	NA	NA
584	NA	NA	5	5	583	29.15	NA	NA	NA	NA	NA	NA	NA
585	NA	NA	5	5	584	29.2	NA	NA	NA	NA	NA	NA	NA
586	NA	NA	5	5	585	29.25	NA	NA	NA	NA	NA	NA	NA
587	NA	NA	5	5	586	29.3	NA	NA	NA	NA	NA	NA	NA
588	NA	NA	5	5	587	29.35	NA	NA	NA	NA	NA	NA	NA
589	NA	NA	5	5	588	29.4	NA	NA	NA	NA	NA	NA	NA
590	NA	NA	5	5	589	29.45	NA	NA	NA	NA	NA	NA	NA
591	NA	NA	5	5	590	29.5	NA	NA	NA	NA	NA	NA	NA
592	NA	NA	5	5	591	29.55	NA	NA	NA	NA	NA	NA	NA
593	NA	NA	5	5	592	29.6	NA	NA	NA	NA	NA	NA	NA
594	NA	NA	5	5	593	29.65	NA	NA	NA	NA	NA	NA	NA
595	NA	NA	5	5	594	29.7	NA	NA	NA	NA	NA	NA	NA
596	NA	NA	5	5	595	29.75	NA	NA	NA	NA	NA	NA	NA
597	NA	NA	5	5	596	29.8	NA	NA	NA	NA	NA	NA	NA
598	NA	NA	5	5	597	29.85	NA	NA	NA	NA	NA	NA	NA
599	NA	NA	5	5	598	29.9	NA	NA	NA	NA	NA	NA	NA
600	NA	NA	5	5	599	29.95	NA	NA	NA	NA	NA	NA	NA
601	NA	NA	5	5	600	30	NA	NA	NA	NA	NA	NA	NA
