# Supplementary material for: An automated feeding system for the African killifish reveals the impact of diet on lifespan and allows scalable assessment of associative learning
Source: eLife. 2022 Nov 10;11:e69008. doi: 10.7554/eLife.69008 (PMC9788828; doi:10.7554/eLife.69008)
Supplement: Figure 6—source data 3. [file elife-69008-fig6-data3.zip › Filtered and Interpolated Trajectories with Kinematics/t15_REC0011 DLC_likelihood-euclidean-filtered_splines-interpolated_kinematics_02_resnet50_TrainAllTheThingsJun28shuffle1_1030000.csv]

	x2	y2	fishnum	recording_num	bodyparts_coords	seconds	velocity_x	velocity_y	velocity_xy	velocity_xy_5frame	velocity_xy_10frame	velocity_xy_20frame	velocity_xy_40frame
1	113.70025458769	118.443725231351	15	11	0	0	0	0	0	NA	NA	NA	NA
2	106.8596	145.1821	15	11	1	0.05	-136.8130917538	534.76749537298	551.991029078122	NA	NA	NA	NA
3	100.620605106968	169.74229394048	15	11	2	0.1	-124.77989786064	491.2038788096	506.804965906717	387.764888552299	NA	NA	NA
4	94.9766597789017	192.148026511052	15	11	3	0.15	-112.878906561326	448.11465141144	462.112960601709	462.607534248418	NA	NA	NA
5	89.9211538861081	212.42301716998	15	11	4	0.2	-101.110117855872	405.49981317856	417.91548717495	418.410769519148	338.2824012994	NA	NA
6	85.4474772988948	230.590985375525	15	11	5	0.25	-89.4735317442661	363.3593641109	374.213228480595	374.709579471008	354.602490966555	NA	NA
7	81.5490198875693	246.67565058595	15	11	6	0.3	-77.9691482265099	321.6933042085	331.00720543177	331.505248857526	311.658292547864	NA	NA
8	78.2191715224391	260.700732259517	15	11	7	0.35	-66.5969673026041	280.50163347134	288.299015666017	288.7999140465	269.227370961075	NA	NA
9	75.4513220738116	272.689949854489	15	11	8	0.4	-55.35698897255	239.78435189944	246.0913075343	246.597447684691	227.348953366842	NA	NA
10	73.2388614119943	282.667022829126	15	11	9	0.45	-44.2492132363461	199.54145949274	204.388813119819	204.905815576581	186.635540770905	218.335056065828	NA
11	71.5751794072947	290.655670641693	15	11	10	0.5	-33.2736400939919	159.77295625134	163.200896671548	163.745162451142	152.963926375583	229.477110693851	NA
12	70.4536659300203	296.679612750451	15	11	11	0.55	-22.4302695454878	120.47884217516	122.54904489122	123.192657876158	127.367964040133	214.809824283295	NA
13	69.8677108504784	300.762568613662	15	11	12	0.6	-11.7191015908381	81.65911726422	82.4957500388233	84.4711674953101	109.799231492995	204.167854328265	NA
14	69.8107040389766	302.928257689589	15	11	13	0.65	-1.14013623003615	43.3137815185398	43.3287846593791	59.3304050664748	100.170780429843	197.502157796327	NA
15	70.2760353658224	303.200399436493	15	11	14	0.7	9.30662653691599	5.44283493808052	10.7813612155803	49.8301125036858	98.3877108322565	194.763582482099	NA
16	71.2570947013232	301.602713312638	15	11	15	0.75	19.621186710016	-31.9537224771	37.4970845273714	55.8533005348478	104.351730421148	195.902887817851	NA
17	72.7472719157864	298.158918776286	15	11	16	0.8	29.803544289264	-68.8758907270403	75.047582077275	77.1489029835279	117.961356018726	200.786757063214	NA
18	74.7399568795197	292.892735285698	15	11	17	0.85	39.8536992746659	-105.32366981176	112.611690194634	112.304254169203	139.108337695455	208.945798539711	NA
19	77.2285394628303	285.827882299137	15	11	18	0.9	49.7716516662121	-141.29705973122	149.80679690278	149.373055775822	167.655362225813	219.826458521832	NA
20	80.2064095360258	276.988079274866	15	11	19	0.95	59.5574014639101	-176.79606048542	186.558117143955	186.092599533766	202.891624193294	232.874921934107	305.788600361808
21	83.6669569694137	266.397045671146	15	11	20	1	69.210948667758	-211.8206720744	222.841092560465	222.363374856062	238.841849260119	247.625511973177	315.10109922362
22	87.6035716333015	254.07850094624	15	11	21	1.05	78.7322932777559	-246.370894498119	258.645300866994	258.161821468098	274.205550086294	263.965954932832	310.408204571916
23	92.0096433979965	240.05616455841	15	11	22	1.1	88.1214352939	-280.4467277566	293.965566806117	293.478994217385	308.092365586427	281.869472930805	306.64091925708
24	96.8785621338062	224.353755965919	15	11	23	1.15	97.378374716194	-314.04817184982	328.799029962957	328.310642744416	339.482136613821	301.294899540343	303.788467456694
25	102.203717711038	206.994994627028	15	11	24	1.2	106.503111544636	-347.17522677782	363.14398089039	362.318500638822	367.362133035958	321.914407799574	301.840061584139
26	107.9785	188.0036	15	11	25	1.25	115.49564577924	-379.82789254056	396.999335195623	393.821356316792	390.899293525205	340.767990599315	300.784897074099
27	114.17328334476	167.484076265351	15	11	26	1.3	123.8956668952	-410.39047469298	428.684590339023	420.802451759544	409.970553846938	357.317059556079	300.612143938288
28	120.666379984431	145.864066492612	15	11	27	1.35	129.86193279342	-432.40019545478	451.479845195967	441.245271854531	424.630608166156	371.564084576368	301.310932355246
29	127.313086631886	123.651998473567	15	11	28	1.4	132.9341329491	-444.2413603809	463.704507176717	453.487944305994	434.934436854874	383.530666279162	302.870326411206
30	133.9687	101.3563	15	11	29	1.45	133.11226736228	-445.91396947134	465.358081365323	457.622607055054	440.937191405853	393.242144657789	305.279272016376
31	140.512800381238	79.4001632617659	15	11	30	1.5	130.88200762476	-439.122734764682	458.212697452942	455.439860015519	442.694131938511	400.725087753389	308.52648111139
32	146.922102386438	57.8658380409986	15	11	31	1.55	128.186040104	-430.686504415346	449.357904084321	449.066421950203	440.428569025865	406.006584860538	312.600128617717
33	153.197604206029	36.7503385179023	15	11	32	1.6	125.51003639182	-422.309990461926	440.566109998293	440.629110957176	435.035803566308	409.113984185894	317.486827311705
34	159.34030403044	16.0506788726812	15	11	33	1.65	122.85399648822	-413.993192904422	431.837316850137	431.900319571027	427.579195944504	410.074777117061	323.165995831904
35	165.351200050101	-4.23612671446058	15	11	34	1.7	120.21792039322	-405.736111742836	423.171526400188	423.234530996675	419.12215627962	408.916540686179	329.47372269723
36	171.23129045544	-24.1130640633189	15	11	35	1.75	117.60180810678	-397.538746977166	414.568740522195	414.631747117097	410.550881981573	405.666906330346	334.930006516006
37	176.981573436888	-43.5831189936896	15	11	36	1.8	115.00565962896	-389.401098607414	406.028961212563	406.091969938805	402.042615874137	400.437530813362	339.26555543952
38	182.603047184874	-62.6492773253685	15	11	37	1.85	112.42947495972	-381.323166633578	397.552190600401	397.615201602063	393.597360205633	393.676066170781	342.481606963436
39	188.096709889826	-81.3145248781515	15	11	38	1.9	109.87325409904	-373.30495105566	389.138430958677	389.201444392119	385.215117379249	385.91419430058	344.58896416086
40	193.463559742175	-99.5818474718345	15	11	39	1.95	107.33699704698	-365.34645187366	380.787684716478	380.850700751599	376.895889966504	377.683622098644	345.600300038042
41	198.70459493235	-117.454230926213	15	11	40	2	104.8207038035	-357.44766908757	372.499954472478	372.562973294169	368.639680722182	369.427450249603	345.528901899333
42	203.82081365078	-134.934661061084	15	11	41	2.05	102.3243743686	-349.60860269742	364.275243009963	364.338264819694	360.446492600859	361.234302302603	344.388317982236
43	208.813214087895	-152.026123696241	15	11	42	2.1	99.8480087423002	-341.82925270314	356.113553313251	356.176578330944	352.316328775255	353.104181692604	342.192226323693
44	213.682794434124	-168.731604651483	15	11	43	2.15	97.3916069245797	-334.10961910484	348.014888586298	348.077917052245	344.249192656657	345.037092123465	338.954376937013
45	218.430552879896	-185.054089746603	15	11	44	2.2	94.9551689154401	-326.4497019024	339.979252272732	340.042284450119	336.245087917669	337.033037594887	334.688563092754
46	223.057487615641	-200.996564801398	15	11	45	2.25	92.5386947149002	-318.8495010959	332.006648078983	332.06968425634	328.304018517633	329.092022432697	329.408605755784
47	227.564596831788	-216.562015635664	15	11	46	2.3	90.14218432294	-311.30901668532	324.09707999933	324.16012049362	320.425988731068	321.21405132296	323.170339112309
48	231.952878718766	-231.753428069197	15	11	47	2.35	87.7656377395596	-303.82824867066	316.250552344359	316.313597504393	312.611003179576	313.399129350505	316.197595619706
49	236.223331467005	-246.573787921793	15	11	48	2.4	85.4090549647805	-296.40719705192	308.467069772695	308.530119983021	304.85906686768	305.647262042558	308.756223392572
50	240.376953266935	-261.026081013247	15	11	49	2.45	83.0724359985999	-289.04586182908	300.746637326599	300.809693012017	297.17018522327	297.958455418295	301.112083877476
51	244.414742308984	-275.113293163355	15	11	50	2.5	80.7557808409797	-281.744243002161	293.089260472125	293.152322102811	289.544364143212	290.332716045277	293.48673637522
52	248.337696783582	-288.838410191913	15	11	51	2.55	78.4590894919603	-274.502340571159	285.494945144309	285.558013241741	281.981610045061	282.770051103935	285.924502729918
53	252.146814881159	-302.204417918718	15	11	52	2.6	76.18236195154	-267.3201545361	277.963697798327	278.026772942147	274.481929925754	275.270468461491	278.425396020925
54	255.843094792143	-315.214302163564	15	11	53	2.65	73.9255982196801	-260.197684896921	270.495525467344	270.558608303402	267.045331428459	267.833976756965	270.989430973089
55	259.427534706964	-327.871048746248	15	11	54	2.7	71.6887982964204	-253.13493165368	263.090435828629	263.153527078104	259.671822918921	260.460585499329	263.616624235891
56	262.901132816052	-340.177643486565	15	11	55	2.75	69.4719621817592	-246.13189480634	255.748437278399	255.811537748698	252.361413572921	253.150305181221	256.30699472365
57	266.264887309836	-352.137072204312	15	11	56	2.8	67.2750898756806	-239.18857435494	248.469539017823	248.532649615178	245.114113476802	245.903147411257	249.060564033457
58	269.519796378745	-363.752320719284	15	11	57	2.85	65.09818137818	-232.30497029944	241.253751151293	241.316872895695	237.929933743407	238.719125068631	241.877356963074
59	272.666858213208	-375.026374851277	15	11	58	2.9	62.9412366892598	-225.48108263986	234.101084799744	234.16421884244	230.80888664625	231.598252484564	234.757402158757
60	275.707071003656	-385.962220420087	15	11	59	2.95	60.8042558089596	-218.7169113762	227.011552231216	227.0746998755	223.750985775388	224.540545656308	227.700732934012
61	278.641432940517	-396.56284324551	15	11	60	3	58.6872387372205	-212.01245650846	219.985167012122	220.048329738117	216.75624621923	217.546022500837	220.707388316138
62	281.470942214221	-406.831229147341	15	11	61	3.05	56.5901854740798	-205.36771803662	213.021944183127	213.085123677322	209.824684777453	210.614703157234	213.777414400721
63	284.196597015197	-416.770363945377	15	11	62	3.1	54.5130960195206	-198.782695960721	206.121900464375	206.18509865508	202.956320211508	203.746610349246	206.910866129104
64	286.819395533874	-426.383233459413	15	11	63	3.15	52.4559703735395	-192.25739028072	199.285054495772	199.34827359602	196.151173540669	196.941769822713	200.107809657083
65	289.340335960682	-435.672823509245	15	11	64	3.2	50.4188085361602	-185.79180099664	192.511427120005	192.574669679405	189.409268393696	190.200210876896	193.368325566488
66	291.760416486051	-444.64211991467	15	11	65	3.25	48.4016105073795	-179.3859281085	185.801041716821	185.8643106849	182.730631428754	183.521967014603	186.692513305125
67	294.080635300409	-453.294108495482	15	11	66	3.3	46.4043762871609	-173.039771616241	179.153924600052	179.217223404016	176.115292837665	176.907076743954	180.080497462319
68	296.301990594186	-461.631775071478	15	11	67	3.35	44.4271058755396	-166.753331519919	172.570105491851	172.633438132312	169.563286955085	170.355584575643	173.532436866753
69	298.425480557812	-469.658105462453	15	11	68	3.4	42.4697992725203	-160.526607819501	166.049618091352	166.112989261488	163.074652999177	163.867542274955	167.048538168635
70	300.452103381716	-477.376085488204	15	11	69	3.45	40.532456478079	-154.35960051502	159.592500761483	159.655915995926	156.649435978404	157.443010449729	160.629076824254
71	302.382857256326	-484.788700968527	15	11	70	3.5	38.615077492201	-148.25230960646	153.198797362702	153.262263225269	150.287687809976	151.082060586999	154.274430860953
72	304.218740372073	-491.898937723216	15	11	71	3.55	36.7176623149396	-142.204735093781	146.86855827224	146.932082594338	143.989468710455	144.784777697508	147.985137918864
73	305.960750919386	-498.709781572068	15	11	72	3.6	34.8402109462597	-136.216876977039	140.601841638571	140.665433824496	137.754848939777	138.551263796716	141.761997508812
74	307.609887088695	-505.224218334879	15	11	73	3.65	32.9827233861806	-130.288735256221	134.398714936695	134.462386358465	131.583911009242	132.381642557201	135.606268303287
75	309.167147070428	-511.445233831445	15	11	74	3.7	31.1451996346591	-124.42030993132	128.259256912273	128.323021424984	125.476752505763	126.276065633648	129.520085522108
76	310.633529055015	-517.375813881562	15	11	75	3.75	29.3276396917406	-118.611601002339	122.183560032545	122.247434654285	119.433489745245	120.234721429029	123.507451944686
77	312.010031232885	-523.018944305024	15	11	76	3.8	27.5300435574002	-112.862608469241	116.171733604838	116.235739424146	113.45426255735	114.25784751338	117.576929148724
78	313.297651794469	-528.377610921629	15	11	77	3.85	25.7524112316798	-107.1733323321	110.223907785073	110.288071187029	107.539240638347	108.345748664875	111.749595172429
79	314.497388930194	-533.454799551172	15	11	78	3.9	23.9947427145	-101.54377259086	104.340238785999	104.404593132025	101.688632115225	102.498823852706	106.075178694922
80	315.610240830491	-538.253496013449	15	11	79	3.95	22.2570380059403	-95.9739292455401	98.5209157266914	98.5855036897163	95.9026952888916	96.7176079921997	100.619656941864
81	316.637205685789	-542.776686128256	15	11	80	4	20.5392971059598	-90.4638022961399	92.7661697575251	92.8310466224091	90.1817550480826	91.0028392210694	95.4204648331213
82	317.579281686517	-547.027355715388	15	11	81	4.05	18.8415200145596	-85.013391742641	87.0762863932931	87.1415248063049	84.5262263163058	85.3555726804935	90.4905838298079
83	318.437467023105	-551.008490594642	15	11	82	4.1	17.1637067317602	-79.62269758508	81.4516224485367	81.5173193907539	78.9366483899734	79.7773846683789	85.8336396472746
84	319.212759885982	-554.723076585813	15	11	83	4.15	15.5058572575399	-74.2917198234204	75.892629705478	75.9589169641398	73.4137366961703	74.2707667838601	81.4497807685246
85	319.906158465578	-558.174099508697	15	11	84	4.2	13.8679715919204	-69.0204584576804	70.3998886489368	70.4669489428953	67.9584634786368	68.8399601673201	77.3376723973326
86	320.518660952321	-561.36454518309	15	11	85	4.25	12.2500497348597	-63.8089134878578	64.9741576244545	65.0422501575377	62.5721886968939	63.4929368747683	73.4952589198728
87	321.051265536641	-564.297399428788	15	11	86	4.3	10.6520916863997	-58.6570849139616	59.6164462870706	59.6859485860357	57.2568828036366	58.2467815534933	69.9200965209063
88	321.504970408968	-566.975648065587	15	11	87	4.35	9.07409744654046	-53.5649727359805	54.3281285217487	54.3996075665196	52.0155286984108	53.1436057692159	66.6095149205649
89	321.880773759731	-569.402276913283	15	11	88	4.4	7.51606701526043	-48.532576953919	49.111121847968	49.185460429648	46.852901452495	48.2828151148877	63.5607030879285
90	322.17967377936	-571.58027179167	15	11	89	4.45	5.97800039257891	-43.5598975677408	43.9681835513561	44.0468166643779	41.7772250457486	43.796303433999	60.7707578838983
91	322.402668658282	-573.512618520546	15	11	90	4.5	4.45989757844018	-38.6469345775186	38.9034219400964	38.9888072392839	36.8041187014541	39.7588690792431	58.2367132260558
92	322.55075658693	-575.202302919707	15	11	91	4.55	2.96175857296021	-33.7936879832205	33.9232274607202	34.0198543189542	31.9673367906808	36.196389962108	55.9555583679616
93	322.62493575573	-576.652310808947	15	11	92	4.6	1.4835833760003	-29.0001577848011	29.0380813962787	29.1548425249776	27.3505631484584	33.1160154978334	53.9242497697452
94	322.626204355113	-577.865628008063	15	11	93	4.65	0.025371987659355	-24.2663439823195	24.2663572463197	24.4227769732602	23.1518935336051	30.517918979848	52.1397190210194
95	322.555560575509	-578.84524033685	15	11	94	4.7	-1.41287559207967	-19.5922465757394	19.643124581473	19.8878569169836	19.6341433893613	28.3992791610174	50.5988782302489
96	322.414002607346	-579.594133615105	15	11	95	4.75	-2.83115936325999	-14.9778655650994	15.2430941815093	15.7123190576328	16.9455494615923	26.7557964107161	49.298623722491
97	322.202528641054	-580.115293662624	15	11	96	4.8	-4.22947932583952	-10.4232009503812	11.2486271793376	12.283932748256	15.1358971205793	25.5823455284322	48.2358385597103
98	321.922136867063	-580.411706299202	15	11	97	4.85	-5.60783547982055	-5.92825273155995	8.16039209952452	10.113444253745	14.216502297256	24.8732811762545	47.4073942013476
99	321.573825475801	-580.486357344634	15	11	98	4.9	-6.96622782523946	-1.49302090864012	7.1244256994355	9.46832194992444	14.1829365072011	24.622582323151	46.8101514986225
100	321.158592657698	-580.342232618718	15	11	99	4.95	-8.30465636205986	2.88249451832144	8.79068210891819	10.383937324175	15.0213332762863	24.8239077755968	46.4409611320111
101	320.677436603184	-579.982317941249	15	11	100	5	-9.62312109028062	7.19829354937929	12.0174826624064	12.7206855368793	16.7074741199782	25.4705872310422	46.2966635384536
102	320.131355502687	-579.409599132022	15	11	101	5.05	-10.9216220099404	11.4543761845403	15.8267040505905	16.0819402661462	19.1973542661837	26.5555440554298	46.3740883205817
103	319.521347546638	-578.627062010833	15	11	102	5.1	-12.2001591209789	15.6507424237793	19.8441331630457	19.9292222988275	22.3959992040507	28.0711148711116	46.6700530745902
104	318.848410925465	-577.637692397479	15	11	103	5.15	-13.458732423461	19.7873922670806	23.9306993457701	23.946626290032	26.093271112697	30.0086712581787	47.1813615058463
105	318.113543829599	-576.444476111755	15	11	104	5.2	-14.6973419173196	23.8643257144804	28.0270922723248	28.0107712081924	30.0136721618323	32.3577962931777	47.9048006080545
106	317.317744449468	-575.050398973457	15	11	105	5.25	-15.9159876026195	27.8815427659583	32.1045026184288	32.071312871222	33.9956250004922	35.1043105702136	48.8371365408271
107	316.462010975501	-573.458446802381	15	11	106	5.3	-17.1146694793401	31.8390434215212	36.1474286413926	36.1046019592478	37.9751909902802	38.2248955659273	49.9751086138069
108	315.547341598129	-571.671605418322	15	11	107	5.35	-18.2933875474407	35.7368276811803	40.146841478194	40.0981220248371	41.9257274449671	41.6711826334794	51.3154204022571
109	314.57473450778	-569.692860641077	15	11	108	5.4	-19.4521418069792	39.5748955448994	44.0971447858988	44.0446237109524	45.8344060091563	45.3374878823573	52.8547263410423
110	313.545187894884	-567.525198290442	15	11	109	5.45	-20.5909322579203	43.3532470127011	47.9946926002713	47.939610772368	49.6942593100692	49.0856188300232	54.5896108858191
111	312.45969994987	-565.171604186212	15	11	110	5.5	-21.7097589002799	47.0718820845991	51.8370110490052	51.7801420187122	53.501147020449	52.8344579976641	56.5165548688019
112	311.319268863168	-562.635064148183	15	11	111	5.55	-22.8086217340399	50.7308007605798	55.6223639484709	55.5642100590647	57.2524368656709	56.5517866790555	58.6318785569571
113	310.124892825206	-559.918563996151	15	11	112	5.6	-23.88752075924	54.3300030406408	59.3494977099146	59.2903965953013	60.9463660629082	60.2240906513469	60.9316394765027
114	308.877570026416	-557.025089549911	15	11	113	5.65	-24.9464559758007	57.8694889248004	63.0174849876617	62.9576703299457	64.5817046520176	63.8448040318445	63.4114351894482
115	307.578298657225	-553.957626629261	15	11	114	5.7	-25.9854273838198	61.3492584129995	66.6256252814543	66.5652629589737	68.1575654982141	67.4103220550916	66.0659859625253
116	306.228076908063	-550.719161053994	15	11	115	5.75	-27.0044349832403	64.7693115053403	70.173379722227	70.1125901071042	71.673290994836	70.9184766709381	68.8881437982475
117	304.827902969359	-547.312678643909	15	11	116	5.8	-28.0034787740794	68.1296482017001	73.6603270936108	73.5991992449704	75.1283823678308	74.3678716991815	71.8662012294237
118	303.378775031544	-543.741165218799	15	11	117	5.85	-28.9825587562996	71.4302685021994	77.0861334505672	77.0247344011268	78.5224538577267	77.7575596282598	74.9759336809863
119	301.881691285045	-540.007606598462	15	11	118	5.9	-29.9416749299803	74.6711724067404	80.4505306769928	80.3889116597262	81.8552020545328	81.0868703589336	78.1644653050687
120	300.337649920294	-536.114988602692	15	11	119	5.95	-30.8808272950205	77.8523599153982	83.7533010622363	83.691501776688	85.1263848001139	84.3553139960414	81.3626710827098
121	298.747649127718	-532.066297051286	15	11	120	6	-31.8000158515201	80.9738310281205	86.9942660152239	86.9323176083491	88.3358063214271	87.5625225065615	84.5299676755697
122	297.112687097748	-527.86451776404	15	11	121	6.05	-32.6992405993997	84.0355857449208	90.1732776784196	90.1112048640952	91.4833065326922	90.7082130584844	87.6502245702533
123	295.433762020812	-523.512636560749	15	11	122	6.1	-33.5785015387194	87.0376240658197	93.2902126088731	93.228035199101	94.5687531936114	93.7921640818937	90.7166663484591
124	293.711872087341	-519.01363926121	15	11	123	6.15	-34.4377986694201	89.9799459907808	96.344966955723	96.2827009831281	97.5920360658496	96.8141991207177	93.7259941480037
125	291.948015487763	-514.370511685217	15	11	124	6.2	-35.277131991561	92.8625515198587	99.3374527372654	99.2751112886964	100.553062493869	99.7741756318728	96.6763916747251
126	290.143190412508	-509.586239652568	15	11	125	6.25	-36.0965015050999	95.6854406529806	102.267594935359	102.205188778874	103.451754018287	102.671977026281	99.5667626954913
127	288.298395052006	-504.663808983057	15	11	126	6.3	-36.8959072100392	98.4486133902203	105.135329206261	105.072867267604	106.288043749138	105.50750689292	102.396398364946
128	286.414627596685	-499.606205496481	15	11	127	6.35	-37.6753491064198	101.15206973152	107.940600059759	107.878089788637	109.061874306061	108.280684728493	105.16481541825
129	284.492886236975	-494.416415012636	15	11	128	6.4	-38.4348271942008	103.7958096769	110.683359399376	110.620807053446	111.773196186903	110.99144272778	107.871670371447
130	282.534169163305	-489.097423351317	15	11	129	6.45	-39.1743414733992	106.37983322638	113.363565342428	113.30097620958	114.421966463632	113.639723335396	110.51671077417
131	280.539474566106	-483.652216332321	15	11	130	6.5	-39.8938919439809	108.904140379919	115.981181259406	115.918559833248	117.008147731136	116.225477353475	113.099745918473
132	278.509800635805	-478.083779775442	15	11	131	6.55	-40.5934786060197	111.36873113758	118.53617498693	118.473525106201	119.531707253148	118.748662461451	115.620628406799
133	276.446145562833	-472.395099500478	15	11	132	6.6	-41.2731014594397	113.77360549928	121.028518178101	120.965843138627	121.992616263375	121.209242045571	118.079242096501
134	274.349507537619	-466.589161327223	15	11	133	6.65	-41.9327605042804	116.1187634651	123.458185764141	123.395488408825	124.390849389711	123.607184264163	120.475493952419
135	272.220884750592	-460.668951075474	15	11	134	6.7	-42.5724557405397	118.40420503498	125.825155504556	125.762438296716	126.726384176924	125.942461294359	122.809308383776
136	270.061275392182	-454.637454565026	15	11	135	6.75	-43.1921871682005	120.62993020896	128.129407610398	128.066672693502	128.999200688664	128.215048720044	125.080623210866
137	267.871677652818	-448.497657615676	15	11	136	6.8	-43.7919547872798	122.795938987	130.370924426385	130.30817367322	131.209281173764	130.424925030711	127.289386730716
138	265.653089722929	-442.252546047219	15	11	137	6.85	-44.3717585977799	124.90223136914	132.549690162029	132.486925215221	133.356609785082	132.57207120824	129.435555541849
139	263.406509792945	-435.905105679451	15	11	138	6.9	-44.9315985996805	126.94880735536	134.665690662734	134.602912968502	135.441172341423	134.65647038396	131.519092904727
140	261.132936053296	-429.458322332168	15	11	139	6.95	-45.4714747929791	128.935666945661	136.718913214562	136.656124050812	137.462956125085	136.678107552299	133.539967487458
141	258.83336669441	-422.915181825166	15	11	140	7	-45.9913871777201	130.86281014004	138.709346376801	138.646546876662	139.421949708953	138.636969330384	135.498152393358
142	256.508799906716	-416.27866997824	15	11	141	7.05	-46.4913357538808	132.73023693852	140.636979837935	140.574171009626	141.318142808275	140.533043755114	137.393624397921
143	254.160233880646	-409.551772611187	15	11	142	7.1	-46.9713205213998	134.537947341059	142.501804291278	142.438987034949	143.151526153106	142.366320111108	139.226363343557
144	251.788666806626	-402.737475543802	15	11	143	7.15	-47.4313414803999	136.2859413477	144.303811327556	144.240986449405	144.922091378209	144.13678878412	140.996351654715
145	249.395096875088	-395.838764595881	15	11	144	7.2	-47.8713986307599	137.97421895842	146.042993341178	145.980161565737	146.629830927675	145.844441135679	142.703573945938
146	246.980522276461	-388.85862558722	15	11	145	7.25	-48.2914919725403	139.60278017322	147.719343449077	147.65650542955	148.274737972104	147.489269395451	144.348016702444
147	244.545941201173	-381.800044337615	15	11	146	7.3	-48.6916215057596	141.171624992099	149.332855419596	149.270011746791	149.856806336464	149.071266568513	145.92966801785
148	242.092351839654	-374.666006666862	15	11	147	7.35	-49.0717872303804	142.68075341506	150.883523610343	150.8206748204	151.376030437135	150.590426355206	147.448517377364
149	239.620752382334	-367.459498394756	15	11	148	7.4	-49.4319891463999	144.13016544212	152.371342913761	152.308489494803	152.832405226816	152.046743081674	148.904555477441
150	237.132141019642	-360.183505341094	15	11	149	7.45	-49.7722272538397	145.51986107324	153.796308709224	153.73345110719	154.225926146272	153.440211639519	150.297774074923
151	234.627515942007	-352.841013325671	15	11	150	7.5	-50.0925015527002	146.849840308461	155.158416821092	155.095555444719	155.556589081948	154.77082743324	151.628165860223
152	232.107875339859	-345.435008168283	15	11	151	7.55	-50.39281204296	148.12010314776	156.457663481531	156.394798706842	156.824390328751	156.03858633439	152.895724350223
153	229.574217403627	-337.968475688726	15	11	152	7.6	-50.6731587246401	149.330649591139	157.694045297989	157.631177472144	158.029326557305	157.243484641542	154.100443797487
154	227.027540323741	-330.444401706796	15	11	153	7.65	-50.9335415977199	150.481479638601	158.867559224372	158.804688669092	159.17139478514	158.385519045268	155.242319113022
155	224.468842290629	-322.865772042288	15	11	154	7.7	-51.1739606622399	151.57259329016	159.978202535736	159.915329550312	160.250592351364	159.464686597518	156.321345800414
156	221.899121494721	-315.235572514999	15	11	155	7.75	-51.3944159181602	152.60399054578	161.025972805834	160.963097669891	161.266916894377	160.480984684843	157.33751989952
157	219.319376126447	-307.556788944724	15	11	156	7.8	-51.5949073654798	153.575671405499	162.010867887628	161.947990863439	162.220366332316	161.434411004988	158.290837938293
158	216.730604376236	-299.832407151259	15	11	157	7.85	-51.7754350042202	154.4876358693	162.932885895886	162.870007230584	163.11093884595	162.324963546488	159.181296891532
159	214.133804434518	-292.065412954401	15	11	158	7.9	-51.9359988343598	155.339883937161	163.792025192111	163.729145119662	163.938632863719	163.152640570922	160.008894145594
160	211.529974491721	-284.258792173945	15	11	159	7.95	-52.0765988559401	156.13241560912	164.588284371463	164.525403114321	164.703447048764	163.917440597546	160.773627468259
161	208.920112738275	-276.415530629685	15	11	160	8	-52.1972350689197	156.865230885199	165.321662251222	165.258780022009	165.405380287739	164.619362390061	161.475494983092
162	206.30521736461	-268.53861414142	15	11	161	8.05	-52.2979074733001	157.5383297653	165.992157860925	165.929274863999	166.044431681225	165.258404945332	162.114495147753
163	203.686286561155	-260.631028528944	15	11	162	8.1	-52.3786160691003	158.15171224952	166.599770434323	166.536886866943	166.62060053567	165.834567483865	162.690626735814
164	201.064318518338	-252.695759612054	15	11	163	8.15	-52.4393608563395	158.7053783378	167.144499402061	167.081615455816	167.133886356704	166.347849441924	163.2038888217
165	198.440311426591	-244.735793210545	15	11	164	8.2	-52.4801418349404	159.19932803018	167.626344386186	167.563460248128	167.584288843728	166.79825046515	163.654280768462
166	195.815263476341	-236.754115144212	15	11	165	8.25	-52.5009590050001	159.63356132666	168.045305195585	167.982421049332	167.971807885745	167.185770403589	164.041802218138
167	193.190172858019	-228.753711232852	15	11	166	8.3	-52.5018123664398	160.0080782272	168.401381822486	168.338497849409	168.296443558347	167.510409308073	164.366453084506
168	190.566037762054	-220.737567296261	15	11	167	8.35	-52.4827019192998	160.32287873182	168.694574440341	168.631690820512	168.55819612178	167.772167427858	164.628233548068
169	187.943856378874	-212.708669154235	15	11	168	8.4	-52.4436276636004	160.57796284052	168.924883402446	168.862000315675	168.75706602013	167.971045209514	164.827144053172
170	185.32462689891	-204.670002626569	15	11	169	8.45	-52.3845895992798	160.77333055332	169.092309241704	169.029426868565	168.893053881535	168.107043296999	164.963185307176
171	182.709347512591	-196.624553533059	15	11	170	8.5	-52.3055877263801	160.9089818702	169.196852671397	169.133971194228	168.96616051944	168.180162532944	165.036358281628
172	180.099016410347	-188.575307693501	15	11	171	8.55	-52.2066220448801	160.98491679116	169.238514586939	169.175634190851	168.97638693492	168.190403961116	165.046664215427
173	177.494631782605	-180.525250927692	15	11	172	8.6	-52.0876925548396	161.00113531618	169.217296068653	169.154416942558	168.923734320045	168.137768830087	164.994104620007
174	174.897191819797	-172.477369055427	15	11	173	8.65	-51.9487992561602	160.9576374453	169.133198385561	169.070320723205	168.808204062324	168.022258598132	164.878681286566
175	172.307694712352	-164.4346478965	15	11	174	8.7	-51.7899421489	160.85442317854	168.986223000241	168.923347001275	168.62979775027	167.843874939405	164.700396295435
176	169.727138650698	-156.400073270709	15	11	175	8.75	-51.6111212330799	160.69149251582	168.77637157463	168.713497445862	168.388517180142	167.602619751433	164.459252027701
177	167.156521825265	-148.37663099785	15	11	176	8.8	-51.4123365086601	160.46884545718	168.50364597729	168.440773933798	168.084364363884	167.298495164025	164.155251179204
178	164.596842426483	-140.367306897718	15	11	177	8.85	-51.1935879756402	160.18648200264	168.168048291587	168.105178557982	167.717341538393	166.931503549649	163.788396777127
179	162.04909864478	-132.375086790108	15	11	178	8.9	-50.9548756340598	159.8444021522	167.76958082524	167.70671363708	167.287451176134	166.501647535421	163.358692199372
180	159.514288670587	-124.402956494818	15	11	179	8.95	-50.6961994838599	159.4426059058	167.308246121163	167.245381726494	166.794695997275	166.008930016806	162.866141197021
181	156.993410694332	-116.453901831642	15	11	180	9	-50.4175595251002	158.98109326352	166.78404697012	166.721185630925	166.239078983427	165.453354173194	162.310747920193
182	154.487462906446	-108.530908620378	15	11	181	9.05	-50.1189557577197	158.45986422528	166.196986424359	166.13412841847	165.620603393129	164.834923485523	161.692516947707
183	151.997443497357	-100.636962680819	15	11	182	9.1	-49.80038818178	157.87891879118	165.547067813743	165.484213436568	164.939272779253	164.15364175615	161.011453320992
184	149.524350657494	-92.7750498327628	15	11	183	9.15	-49.46185679726	157.238256961124	164.834294762968	164.771444329773	164.195091008518	163.409513131208	160.26756258282
185	147.069182577288	-84.9481558960041	15	11	184	9.2	-49.1033616041204	156.537878735174	164.058671211652	163.995825059765	163.388062283342	162.602542125721	159.460850821518
186	144.632937447168	-77.1592666903403	15	11	185	9.25	-48.7249026024	155.777784113276	163.220201436145	163.157359927581	162.518191166246	161.732733651812	158.591324721414
187	142.216613457562	-69.4113680355662	15	11	186	9.3	-48.3264797921197	154.957973095482	162.318890074317	162.256053598567	161.585482607161	160.800093050336	157.658991620475
188	139.8212087989	-61.7074457514781	15	11	187	9.35	-47.9080931732403	154.078445681762	161.354742152822	161.291911130115	160.589941973906	159.804626126395	156.663859576225
189	137.447721661613	-54.0504856578702	15	11	188	9.4	-47.4697427457397	153.139201872158	160.327763117896	160.264938002718	159.531575086281	158.74633918923	155.605937441269
190	135.097150236128	-46.4434735745407	15	11	189	9.45	-47.0114285097003	152.14024166659	159.237958869395	159.175140154556	158.410388254167	157.625239097042	154.48523495002
191	132.770492712875	-38.8893953212842	15	11	190	9.5	-46.5331504650595	151.08156506513	158.085335799159	158.022524020231	157.226388320197	156.441333307442	153.30176281853
192	130.468747282285	-31.3912367178972	15	11	191	9.55	-46.0349086118003	149.96317206774	156.86990083351	156.807096573996	155.979582707542	155.194629934299	152.05553285975
193	128.192912134786	-23.9519835841744	15	11	192	9.6	-45.5167029499796	148.785062674456	155.591661481194	155.528865378218	154.669979473538	153.885137811897	150.746558117043
194	125.943985460807	-16.5746217399121	15	11	193	9.65	-44.9785334795803	147.547236885246	154.250625886719	154.187838637676	153.297587369941	152.512866567509	149.374853019378
195	123.722965450778	-9.26213700490743	15	11	194	9.7	-44.4204002005799	146.249694700093	152.846802890509	152.784025260527	151.862415910742	151.077826703631	147.940433562455
196	121.530850295128	-2.01751519895565	15	11	195	9.75	-43.842303113	144.892436119036	151.380202096446	151.317434926845	150.364475448638	149.580029691395	146.443317521001
197	119.368638184287	5.15625785814859	15	11	196	9.8	-43.2442422168202	143.475461142085	149.850833947766	149.788078165887	148.803777261437	148.019488076925	144.883524698734
198	117.237327308685	12.2561963466088	15	11	197	9.85	-42.6262175120399	141.998769769204	148.258709812784	148.195966443266	147.180333649887	146.396215602801	143.261077224183
199	115.137915858749	19.2793144466293	15	11	198	9.9	-41.98822899872	140.46236200041	146.603842081929	146.5411122596	145.494158048736	144.710227347117	141.575999902676
200	113.07140202491	26.2226263384128	15	11	199	9.95	-41.3302766767799	138.86623783567	144.886244277406	144.823529262347	143.745265153096	142.961539883235	139.828320637597
201	111.038783997598	33.0831462021648	15	11	200	10	-40.6523605462399	137.21039727504	143.105931178116	143.043232372929	141.933671062593	141.150171463866	138.018070937749
202	109.041059967241	39.8578882180901	15	11	201	10.05	-39.9544806071401	135.494840318506	141.262918961502	141.200237931586	140.059393446308	139.276142233978	136.145286532613
203	107.079228124269	46.5438665663921	15	11	202	10.1	-39.2366368594401	133.71956696604	139.357225365694	139.294563862926	138.122451732064	137.339474477937	134.210008123977
204	105.154286659111	53.1380954272738	15	11	203	10.15	-38.49882930316	131.884577217634	137.388869875212	137.326229865586	136.122867324294	135.340192907548	132.212282311559
205	103.267233762198	59.6375889809406	15	11	204	10.2	-37.7410579382598	129.989871073336	135.357873934107	135.295257630269	134.060663855728	133.27832499919	130.152162742885
206	101.419067623957	66.0393614075967	15	11	205	10.25	-36.96332276482	128.035448533122	133.264261191416	133.201671091198	131.935867479094	131.153901390191	128.029711555406
207	99.6107864348185	72.3404268874454	15	11	206	10.3	-36.1656237827702	126.021309596974	131.108057784917	131.045496717002	129.748507206519	128.966956347132	125.845001204076
208	97.8433883852121	78.5377996006924	15	11	207	10.35	-35.347960992128	123.94745426494	128.889292670339	128.826763848529	127.498615305986	126.717528321971	123.598116804005
209	96.1178716655667	84.6284937275404	15	11	208	10.4	-34.510334392908	121.81388253696	126.607998004228	126.545505092602	125.186227766359	124.405660616123	121.289159171471
210	94.4352344663119	90.6095234481936	15	11	209	10.45	-33.652743985096	119.620594413064	124.264209591745	124.20175678277	122.811384845283	122.031402178153	118.9182488269
211	92.7964749778769	96.4779029428574	15	11	210	10.5	-32.7751897687	117.367589893276	121.85796741178	121.795559520774	120.374131717789	119.594808568056	116.485531346541
212	91.2025913906915	102.230646391735	15	11	211	10.55	-31.877671743708	115.054868977552	119.389316235756	119.326958815716	117.874519247956	117.095943130928	113.991184642522
213	89.6545818951849	107.86476797503	15	11	212	10.6	-30.9601899101318	112.6824316659	116.85830636036	116.796005842038	115.312604911879	114.534878436058	111.435429061331
214	88.153444681786	113.377281872947	15	11	213	10.65	-30.0227442679781	110.25027795834	114.264994478937	114.202758342975	112.688453907952	111.91169805561	108.818541704862
215	86.700177940925	118.765202265691	15	11	214	10.7	-29.0653348172199	107.75840785488	111.609444723356	111.547281713143	110.002140500578	109.226498782138	106.140877257459
216	85.2957798630306	124.025543333465	15	11	215	10.75	-28.087961557888	105.20682135548	108.891729916469	108.829650302983	107.253749657019	106.479393419416	103.402899162594
217	83.9412486385323	129.155319256475	15	11	216	10.8	-27.090624489966	102.5955184602	106.111933086593	106.049949000187	104.443379055336	103.670514331226	100.605227877781
218	82.6375824578599	134.151544214923	15	11	217	10.85	-26.0733236134479	99.9244991689602	103.270149309561	103.208275159119	101.57114156613	100.800018005209	97.7487185251459
219	81.3857795114422	139.011232389013	15	11	218	10.9	-25.0360589283542	97.1937634817999	100.366487964958	100.304740971062	98.6371683448614	97.8680909958253	94.8345916643815
220	80.1868379897091	143.731397958951	15	11	219	10.95	-23.9788304346618	94.4033113987598	97.401075518012	97.3394763975287	95.6416127189923	94.8749577705647	91.8646655889759
221	79.0417560830895	148.309055104941	15	11	220	11	-22.9016381323922	91.5531429198001	94.3740589761846	94.3126328292767	92.5846551210439	91.8208912292164	88.8428175071242
222	77.9515319820131	152.741218007186	15	11	221	11.05	-21.804482021528	88.6432580449002	91.2856102189272	91.2243876895353	89.4665094144962	88.706227051066	85.7785014055865
223	76.9171638769094	157.02490084589	15	11	222	11.1	-20.6873621020739	85.6736567740796	88.1359314683014	88.074950278866	86.2874310985401	85.5313836447247	82.6841081615813
224	75.9396499582073	161.157117801257	15	11	223	11.15	-19.550278374042	82.64433910734	84.9252622662512	84.8645692710259	83.0477280836991	82.2968905021765	79.5749990918064
225	75.0199884163367	165.134883053494	15	11	224	11.2	-18.3932308374119	79.5553050447404	81.6538884646654	81.5935424314637	79.7477750405511	79.0034295157273	76.4707544148388
226	74.1591774417263	168.955210782801	15	11	225	11.25	-17.216219492208	76.4065545861399	78.3221539369843	78.2622293678035	76.3880328014142	75.6518969349965	73.3952593583932
227	73.3582152248062	172.615115169386	15	11	226	11.3	-16.019244338402	73.1980877317	74.9304760211162	74.871068477863	72.9690750467961	72.243499408429	70.3734888328698
228	72.6180999560053	176.11161039345	15	11	227	11.35	-14.8023053760181	69.9299044812801	71.4793661500006	71.4205998022363	69.4916257233195	68.7799087283205	67.4260776518025
229	71.9398298257532	179.441710635199	15	11	228	11.4	-13.565402605042	66.6020048349799	67.9694578165485	67.9114963318025	65.9566126594917	65.2635227126404	64.5665161964396
230	71.3244030244795	182.602430074837	15	11	229	11.45	-12.308536025474	63.21438879276	64.401545086532	64.3446076621285	62.3652463124623	61.6979289997988	61.8020835818301
231	70.7728177426129	185.590782892567	15	11	230	11.5	-11.0317056373319	59.7670563546001	60.7766365848151	60.7210220788354	58.7191387489491	58.0908264461921	59.1359212733619
232	70.2860721705835	188.403783268594	15	11	231	11.55	-9.73491144058812	56.2600075205398	57.0960326727461	57.0421568411204	55.0204894023617	54.4610596802453	56.5686637992036
233	69.86516449882	191.038445383122	15	11	232	11.6	-8.41815343527003	52.69324229056	53.3614382335353	53.3098928226883	51.272386358101	50.8333378871045	54.0994459628367
234	69.5110929177524	193.491783416355	15	11	233	11.65	-7.08143162135173	49.0667606646599	49.5751316279735	49.5267811660957	47.4793173415817	47.2383001280028	51.7264866610347
235	69.2248556178098	195.760811548499	15	11	234	11.7	-5.72474599885226	45.38056264288	45.7402249943716	45.696371142595	43.6480829590464	43.7150100475398	49.4474278328057
236	69.0074507894215	197.842543959756	15	11	235	11.75	-4.34809656776594	41.6346482251402	41.861078301852	41.8237506373666	39.7936200909699	40.3111252973701	47.2595364630428
237	68.859876623017	199.733994830329	15	11	236	11.8	-2.95148332808992	37.8290174114602	37.9439825552426	37.9164778420431	35.9530443136945	37.0764633345134	45.1598292778716
238	68.7831313090256	201.432178340425	15	11	237	11.85	-1.53490627982791	33.9636702019197	33.9983357073935	33.9862730954046	32.1750500508895	34.0521372983956	43.1451527765652
239	68.7782130378768	202.934108670247	15	11	238	11.9	-0.098365422976201	30.0386065964403	30.0387676513559	30.0604590158442	28.5199875965139	31.2649413970538	41.2122368425032
240	68.8461199999998	204.236799999999	15	11	239	11.95	1.35813924246008	26.0538265950396	26.089201261179	26.209717484794	25.0647737826172	28.7292093930956	39.3577324986711
241	68.9870351620491	205.33943246629	15	11	240	12	2.81830324098593	22.05264932582	22.23200790405	22.5263494644125	21.9031118457912	26.4509513175075	37.5782402450042
242	69.1978805955774	206.249850031341	15	11	241	12.05	4.21690867056611	18.2083513010201	18.6902748999916	19.1234973509847	19.132437266665	24.4311005473412	35.8703332142419
243	69.4747631483628	206.97806261378	15	11	242	12.1	5.5376510557079	14.56425164878	15.5814956054858	16.1432744698298	16.8318882386901	22.6675082809488	34.2305783092728
244	69.8137896681832	207.534080132232	15	11	243	12.15	6.78053039640815	11.1203503690399	13.0245070842171	13.7457646757382	15.0505654525259	21.1560828198929	32.6555581836823
245	70.2110670028165	207.927912505326	15	11	244	12.2	7.94554669266603	7.87664746188	11.1880868554046	12.055157048536	13.8103358271447	19.8914261498841	31.1418973325356
246	70.6627020000408	208.169569651687	15	11	245	12.25	9.03269994448578	4.83314292722014	10.2444589335919	11.1374270129678	13.108282544045	18.8671759910892	29.6862968832628
247	71.1648015076338	208.269061489942	15	11	246	12.3	10.04199015186	1.98983676510011	10.2372367639807	10.9776335540671	12.9091567809879	18.0761591473142	28.285585548772
248	71.7134723733736	208.236397938718	15	11	247	12.35	10.9734173147962	-0.653271024480091	10.9928454276449	11.4773971844596	13.159966511008	17.5103968248099	26.9368001077413
249	72.3048214450379	208.081588916641	15	11	248	12.4	11.8269814332859	-3.09618044153979	12.2255397897133	12.4708004123518	13.792178043272	17.160950972366	25.6373211306155
250	72.9349555704048	207.814644342338	15	11	249	12.45	12.6026825073379	-5.33889148606022	13.6869050073669	13.7631565134398	14.718078517151	17.0175359975433	24.3851165809533
251	73.5999815972522	207.445574134436	15	11	250	12.5	13.300520536948	-7.38140415804025	15.2114750730529	15.1825060090481	15.8312401363872	17.0656540438163	23.1792068861823
252	74.2960063733579	206.984388211561	15	11	251	12.55	13.920495522114	-9.22371845749979	16.699017269421	16.6067225324769	17.0198810279635	17.2796067482385	22.020603934025
253	75.0191367465	206.441096492341	15	11	252	12.6	14.462607462842	-10.8658343844002	18.0895929056865	17.9587598498424	18.1889054109296	17.627818731441	20.9142523565949
254	75.7654795644563	205.8257088954	15	11	253	12.65	14.9268563591261	-12.3077519388198	19.3466224068571	19.1916798604226	19.2713364922061	18.0728162393617	19.8726602069138
255	76.5311416750047	205.148235339367	15	11	254	12.7	15.3132422109681	-13.5494711206599	20.4470915941943	20.2766055424872	20.224736167942	18.5687846175314	18.919765243478
256	77.3122299259231	204.418685742867	15	11	255	12.75	15.621765018368	-14.5909919299999	21.376075125954	21.1953048128111	21.0230255435877	19.0614684691554	18.0874694620368
257	78.1048511649896	203.647070024528	15	11	256	12.8	15.8524247813298	-15.4323143667801	22.1236456797438	21.9359504519354	21.650056715489	19.4947077630306	17.5120708715267
258	78.9051122399819	202.843398102977	15	11	257	12.85	16.0052214998461	-16.07343843102	22.6830892573064	22.4907124860417	22.0956709518741	19.821462917087	17.5826395194007
259	79.7091199986781	202.017679896839	15	11	258	12.9	16.080155173924	-16.5143641227598	23.0498506024784	22.8543712267529	22.3534544354514	20.0097008641772	17.1938290049218
260	80.512981288856	201.179925324741	15	11	259	12.95	16.0772258035578	-16.7550914419604	23.2209017647257	23.0235078884909	22.4194907179119	20.0410237688111	17.1151038078887
261	81.3128029582935	200.34014430531	15	11	260	13	15.9964333887501	-16.79562038862	23.1943688295101	22.9960370909371	22.2916968019237	19.9074624548571	17.0925992599978
262	82.1046918547686	199.508346757173	15	11	261	13.05	15.837777929502	-16.6359509627398	22.9693289884338	22.7709584189675	21.9695344980977	19.6101073207089	19.3460125576845
263	82.8847548260593	198.694542598956	15	11	262	13.1	15.6012594258138	-16.2760831643402	22.5457352695374	22.3482689497822	21.4540204232445	19.1609964322409	22.7925732767109
264	83.6490987199433	197.908741749286	15	11	263	13.15	15.2868778776801	-15.7160169933996	21.9244572426305	21.7290223770945	20.7480652361482	18.5892375939347	27.0522866801585
265	84.3938303841986	197.160954126789	15	11	264	13.2	14.894633285106	-14.9557524499403	21.1074544187991	20.9155611077046	19.8573113696802	17.948104337072	30.4850100639193
266	85.1150566666032	196.461189650093	15	11	265	13.25	14.424525648092	-13.9952895339201	20.098135966072	19.9120037555518	18.7918993661265	17.3077629329844	35.6205088877832
267	85.808884414935	195.819458237824	15	11	266	13.3	13.876554966636	-12.8346282453799	18.902022641484	18.7251720533289	17.5701579259287	16.9479825957391	42.6163493565315
268	86.4714204769718	195.245769808608	15	11	267	13.35	13.2507212407361	-11.4737685843198	17.5279485087737	17.3663537895782	16.2263219126078	17.6548822139914	50.5757375809888
269	87.0987717004917	194.750134281072	15	11	268	13.4	12.5470244703979	-9.91271055071991	15.9902987315159	15.8547763551584	14.8250207524181	17.2267070374775	58.5977319140792
270	87.6870449332725	194.342561573843	15	11	269	13.45	11.7654646556161	-8.15145414458016	14.3133631000456	14.2247547441528	13.476717956232	17.212671618234	65.7872484359212
271	88.2323470230921	194.033061605547	15	11	270	13.5	10.906041796392	-6.1899993659199	12.5402487939729	12.5406400696638	12.3238290640451	17.1195444761793	71.2625213138619
272	88.7307848177285	193.831644294811	15	11	271	13.55	9.96875589272804	-4.02834621471982	10.7519145864561	10.9248694515072	11.9264306933804	21.4124183671305	75.0181408355153
273	89.1784651649595	193.748319560262	15	11	272	13.6	8.95360694461999	-1.66649469098047	9.10737513632844	9.58708212288581	13.8557440047384	27.9573278219808	79.0355439656155
274	89.5714949125632	193.793097320526	15	11	273	13.65	7.86059495207382	0.895555205279948	7.91144564073296	8.79288177293185	13.7053488388068	36.0317571209553	81.129915159449
275	89.9059809083174	193.97598749423	15	11	274	13.7	6.68971991508414	3.6578034740802	7.62442645693868	9.62810664260805	14.5680318667879	42.4012355103071	81.0881518579882
276	90.17803	194.307	15	11	275	13.75	5.44098183365207	6.62025011539981	8.56924704420307	15.170847939813	15.447189586232	52.1795493064109	81.0362838258025
277	89.98684	195.0285	15	11	276	13.8	-3.82380000000012	14.4300000000004	14.9280389348371	16.4858282261064	25.2546788083323	65.7379909500324	80.9124546696637
278	88.7252	196.3693	15	11	277	13.85	-25.2328	26.816	36.8210816223533	19.5489816106899	39.6883337313537	81.3300122448906	80.5503297497574
279	89.4041351922399	196.116945817394	15	11	278	13.9	13.5787038447981	-5.04708365212025	14.4863470721999	22.1014973995322	57.2384934894926	97.1857629639812	83.1444293495026
280	90.37684	195.5091	15	11	279	13.95	19.4540961552019	-12.1569163478802	22.9401933798562	40.8812509740565	71.3257530643822	111.533473103031	87.8032089611491
281	90.65604	196.5385	15	11	280	14	5.58400000000006	20.5880000000002	21.3318259884148	64.2058195228944	92.0352695487767	122.617580172867	93.7092090538265
282	95.573211722682	198.868651700947	15	11	281	14.05	98.34343445364	46.60303401894	108.826806807458	97.9911587528788	119.549551206684	130.426174350322	100.337469882568
283	103.1954	197.9941	15	11	282	14.1	152.44376554636	-17.4910340189399	153.443924366543	123.102524518074	148.804280485043	138.91009149899	107.122562783599
284	109.8845	191.7206	15	11	283	14.15	133.782	-125.47	183.413043222122	161.969041698021	180.666177089156	143.670592724963	113.497705401606
285	115.5065	186.8707	15	11	284	14.2	112.44	-96.9979999999998	148.497022205834	198.217851439312	208.498914339275	144.228199378904	118.897500464331
286	123.154255626218	179.268747601484	15	11	285	14.25	152.95511252436	-152.03904797032	215.664411888148	233.402741447191	229.787970759501	144.764804718621	122.763883460814
287	132.850497673858	168.482847397977	15	11	286	14.3	193.9248409528	-215.71800407014	290.070855513914	263.341195425432	235.597669892311	144.876926743588	125.443158786467
288	143.627684638987	156.030495962779	15	11	287	14.35	215.54373930258	-249.04702870396	329.368374405937	293.895304160475	238.131849266627	143.445777285523	128.883857789997
289	154.518275017675	143.429189869185	15	11	288	14.4	217.81180757376	-252.02612187188	333.105313113328	297.606899820981	230.102691960434	149.062151661528	130.678447821286
290	164.55472730599	132.196425690493	15	11	289	14.45	200.7290457663	-224.65528357384	301.267565881049	272.97748834531	217.130645693427	158.393746304064	133.336909663539
291	172.7695	123.8497	15	11	290	14.5	164.2954538802	-166.93451380986	234.22239019068	242.860957086062	197.494339888464	170.298873631474	133.991638820083
292	179.4259	118.8147	15	11	291	14.55	133.128	-100.7	166.923798135557	196.864188495435	170.204302280492	179.262521398005	134.46458285226
293	187.1444	114.3052	15	11	292	14.6	154.37	-90.1900000000001	178.785718109697	140.365987226378	138.087274086004	186.287797745217	135.034396740997
294	191.1135	111.0141	15	11	293	14.65	79.3819999999999	-65.822	103.121470160195	97.3817799559473	117.4581262339	190.963653682257	135.425935021266
295	191.4829	110.151	15	11	294	14.7	7.38800000000026	-17.2620000000001	18.7765595357618	67.4311162156742	108.288578268853	195.393765418355	135.630351371577
296	192.3927	110.4729	15	11	295	14.75	18.1959999999998	6.43799999999999	19.3013538385263	33.3135910859458	110.809776503446	193.348217615218	136.170444062007
297	192.0406	109.6899	15	11	296	14.8	-7.04199999999958	-15.66	17.1704794341915	38.0520639723643	122.9273729037	185.148326622901	137.210192333346
298	192.3588	109.9483	15	11	297	14.85	6.36399999999981	5.16800000000018	8.19809246105454	76.211169311329	134.443746223808	176.437703335103	138.410720122088
299	197.4132	106.1198	15	11	298	14.9	101.088	-76.5700000000001	126.813834592287	124.237773050945	151.82461540408	164.171132678591	139.059862633109
300	205.4589	99.40654	15	11	299	14.95	160.914	-134.2652	209.572086230586	178.423629591725	173.656885143283	155.140346224047	138.564502200844
301	215.696222707751	91.440191532162	15	11	300	15	204.74645415502	-159.32696935676	259.434372536608	235.573901361671	189.202095341971	145.3656974673	139.34239665845
302	227.347615811645	82.9697298506129	15	11	301	15.05	233.02786207788	-169.409233630982	288.09976213809	265.597166835796	200.09235096531	138.502991354198	136.707499229417
303	239.45836970225	74.6423449059876	15	11	302	15.1	242.2150778121	-166.547698892506	293.949451310783	271.102600975237	214.788132584203	131.158701983004	133.177843572274
304	251.073774770133	67.1052266489206	15	11	303	15.15	232.30810135766	-150.74236514134	276.930161962914	254.166417632997	210.884139123282	127.181277317568	129.155764661798
305	261.239121405861	61.0055650300465	15	11	304	15.2	203.30693271456	-121.993232377482	237.099256927787	221.761072338896	201.99211417924	127.032503364249	125.801011230426
306	268.9997	56.99055	15	11	305	15.25	155.21157188278	-80.30030060093	174.753455825409	194.002363806734	179.921618431153	127.576083405394	121.332935225006
307	274.8336	54.60274	15	11	306	15.3	116.677999999999	-47.7562	126.073035667584	156.171111410768	154.078609804697	129.543457923103	114.364601253354
308	281.7757	51.13999	15	11	307	15.35	138.842	-69.255	155.155908649977	132.881627383243	127.8736577422	133.375662958652	107.024800256371
309	285.7746	49.33183	15	11	308	15.4	79.978000000001	-36.1632	87.7738999830824	105.67681922931	102.537939231056	129.057573604691	99.0339838803701
310	291.5637	47.63522	15	11	309	15.45	115.781999999999	-33.9322	120.651836790162	86.3961472704977	80.4081215852157	118.735258097623	91.7476049048106
311	293.2537	48.58064	15	11	310	15.5	33.8	18.9084000000001	38.7294150557429	61.744951677666	65.9500714688166	108.385919685426	86.2738721991116
312	294.658	49.05883	15	11	311	15.55	28.0860000000007	9.56379999999996	29.6696758735251	48.9047670513438	58.994564880896	94.152477060829	82.1826116096843
313	295.3885	50.47671	15	11	312	15.6	14.6100000000001	28.3575999999999	31.8999306858181	27.9346157871886	51.9631933331013	80.0678893993297	78.2474733829266
314	296.466	49.999	15	11	313	15.65	21.5499999999997	-9.55419999999989	23.572976851471	26.2233237083236	47.2310080861005	67.3478756413384	76.6733045131077
315	296.7454	49.26	15	11	314	15.7	5.58800000000019	-14.7800000000001	15.8010804693858	31.5929824912942	35.4784020160073	56.208257042497	77.3418951280545
316	298.182	49.72065	15	11	315	15.75	28.732	9.21300000000002	30.1729546614182	42.1814349885366	36.8502209396994	49.3176528347935	77.3307252383131
317	300.9315	49.068	15	11	316	15.8	54.9900000000002	-13.053	56.5179697883782	45.5572491208572	34.2263443169613	43.5808758838068	77.2001844877262
318	304.2363	46.40834	15	11	317	15.85	66.096	-53.1931999999999	84.8421931720296	43.0221882448259	32.2621210564593	37.6118971776385	77.2739035832818
319	306.2474	46.62374	15	11	318	15.9	40.222	4.30799999999991	40.452047513074	47.4771181710752	32.1578120516211	33.8968350821493	74.25663002402
320	306.3946	46.57122	15	11	319	15.95	2.94399999999996	-1.05040000000002	3.12577608922965	36.8597061426283	32.0083924997784	28.3548635855745	69.105069752353
321	308.9901	46.19671	15	11	320	16	51.9099999999992	-7.49019999999987	52.4476042926644	22.342807124382	32.6852342007705	27.1820469309234	63.4719968296155
322	309.0316	46.36316	15	11	321	16.05	0.830000000000837	3.32899999999995	3.43090964614358	18.758374982385	28.1671868867176	25.8622318651704	56.4935970741719
323	309.0018	46.97532	15	11	322	16.1	-0.596000000000458	12.2432000000001	12.2576980807981	20.9945967547309	23.2606010221758	25.3362447828489	49.6284375340451
324	310.1243	46.88054	15	11	323	16.15	22.45	-1.8956	22.529886803089	17.8933502304658	20.5626620781982	26.1653317086473	42.9002005496742
325	310.837	46.81909	15	11	324	16.2	14.2539999999997	-1.22900000000001	14.3068849509595	19.474667630807	21.2313251551418	27.6512868918598	37.2953141229147
326	312.683	46.88191	15	11	325	16.25	36.9200000000001	1.2563999999999	36.941371671339	24.1783949199696	17.5138729221475	27.0853670712323	33.0805597995657
327	312.1429	47.05407	15	11	326	16.3	-10.8019999999999	3.4432000000001	11.3374966478495	22.3669491740115	17.4981194133795	24.8569110523493	32.4548639307569
328	312.3154	48.83455	15	11	327	16.35	3.45000000000027	35.6095999999999	35.7763345266113	21.4680535555528	18.4103685092386	21.1721442079116	29.8349707381789
329	312.7354	49.36122	15	11	328	16.4	8.40000000000032	10.5334000000001	13.4726580732982	17.1343956138291	20.1728513656736	19.4556864433488	29.0795908792126
330	312.9726	48.93175	15	11	329	16.45	4.74399999999946	-8.58940000000004	9.812406858666	15.521571195952	23.2941812839411	19.4748814070825	26.8025714043863
331	312.2551	49.19321	15	11	330	16.5	-14.3499999999995	5.22919999999999	15.2730819627207	12.6423420985076	21.4854999416941	18.5580739738046	26.4596641018868
332	312.4118	49.24046	15	11	331	16.55	3.13400000000001	0.944999999999965	3.2733745584641	17.9787535573357	21.5466352179809	18.8347170875148	26.3043447984913
333	312.0204	50.23524	15	11	332	16.6	-7.82800000000066	19.8956	21.380189039389	25.1203090123295	19.0836873936474	19.1889856687604	26.0193210941536
334	313.2939	51.7874	15	11	333	16.65	25.4700000000003	31.0432	40.1547153674387	25.8366042695591	18.3487108084994	18.4525254580101	26.0665321119627
335	311.3261	52.93107	15	11	334	16.7	-39.3560000000002	22.8734	45.5201841336348	27.5716992400098	17.7184376590232	18.3823712033324	26.3767963343293
336	311.2409	53.86994	15	11	335	16.75	-1.70399999999972	18.7774	18.8545582488692	25.5250326887872	19.6022750254618	16.8434667643378	26.5081570013045
337	311.8351	53.80778	15	11	336	16.8	11.884	-1.24319999999997	11.9488494107173	18.718668059663	20.17131476165	21.3288519777071	25.4729843878535
338	312.3484	53.59063	15	11	337	16.85	10.2660000000003	-4.34300000000007	11.1468562832759	10.316566305717	19.9676028282823	22.0580442987192	23.4268193644345
339	312.4379	53.8834	15	11	338	16.9	1.78999999999974	5.85540000000009	6.12289222181806	13.3679457813644	16.7321995503466	24.2623466762759	23.110983672247
340	312.4783	53.71263	15	11	339	16.95	0.807999999999538	-3.41540000000009	3.50967536390474	12.7709302832903	13.4705611227237	25.2502792231981	25.0690617175217
341	312.2562	55.40368	15	11	340	17	-4.44200000000023	33.8210000000001	34.1114556271058	14.4101729677773	12.2014335869815	25.7372812728501	24.9208702748755
342	312.631	55.15792	15	11	341	17.05	7.49599999999987	-4.91520000000008	8.96377192034686	14.74573104103	21.1110687374332	26.7464577318122	26.0611582991919
343	313.2992	54.45871	15	11	342	17.1	13.3640000000003	-13.9841999999999	19.3430697057112	16.6245559397304	25.0324012037911	26.7023974054583	26.7822636132272
344	313.3325	54.84732	15	11	343	17.15	0.66599999999994	7.7722	7.80068258808163	11.0349213925986	30.1759825440524	25.9677325152781	27.179950971825
345	313.8264	55.26245	15	11	344	17.2	9.87799999999993	8.30259999999996	12.9037998574063	29.4512071915761	32.782120787373	25.1023057767988	27.1762503764259
346	313.6559	55.00575	15	11	345	17.25	-3.41000000000008	-5.13400000000004	6.16328289144681	35.6546294398048	31.8722875202385	25.9309469313766	26.7202828552752
347	318.5568	56.23315	15	11	346	17.3	98.0180000000007	24.5480000000001	101.045200915235	45.6062340470748	33.3216007019743	26.0890577233577	26.9307222521862
348	321.0748	56.2264	15	11	347	17.35	50.3599999999994	-0.135000000000076	50.3601809468547	48.9396856350156	33.4371919826343	25.6814945209574	26.3483025981115
349	323.8665	56.92563	15	11	348	17.4	55.8339999999998	13.9846	57.5587056244317	52.7096536478784	35.2032654802097	26.7662809011453	26.8491988908998
350	325.3039	56.57922	15	11	349	17.45	28.7480000000005	-6.92819999999998	29.5710577971101	37.1919942123725	36.7340504308739	30.6632420279609	27.2920334952616
351	325.7447	57.74962	15	11	350	17.5	8.81600000000049	23.408	25.0131229557608	31.2197545254637	39.6604602757718	31.2836665759463	27.1491935171828
352	326.909	57.6083	15	11	351	17.55	23.2859999999994	-2.82640000000001	23.4569037377053	24.8002969133445	31.0670467092822	33.2875995108691	27.6975835318357
353	327.6315	58.33529	15	11	352	17.6	14.4500000000005	14.5398	20.4989825123106	24.5284152267321	26.3305878381236	34.3755415576939	28.6411893613322
354	327.2165	59.53882	15	11	353	17.65	-8.30000000000041	24.0706	25.4614175638358	26.6112669036652	23.3565792582382	35.90737648564	29.1292353569998
355	327.5498	58.16818	15	11	354	17.7	6.66600000000017	-27.4128	28.2116493640482	24.942099206192	28.5443632685489	35.9701295495193	31.1284545968841
356	328.4967	59.66522	15	11	355	17.75	18.9379999999994	29.9408	35.4273813404262	21.4414211507836	30.6950456316542	36.5970989462126	33.9769293862041
357	328.9876	60.23957	15	11	356	17.8	9.81800000000021	11.4870000000001	15.1110652503391	21.9128616031318	33.2535983197639	32.5325925266654	36.9108600315946
358	329.0652	60.36768	15	11	357	17.85	1.55200000000036	2.56219999999999	2.99559223526852	32.5603113103657	35.3138911327535	30.6385608975038	38.0290635645485
359	329.8902	61.48753	15	11	358	17.9	16.4999999999998	22.397	27.8186198255771	34.7788243596432	36.6114874910703	29.4360511055237	39.3079716269638
360	333.7565	60.20826	15	11	359	17.95	77.3260000000005	-25.5853999999999	81.4488979002176	41.5650974333358	35.2062086681647	29.3337877673251	40.1296758356199
361	335.6861	58.90945	15	11	360	18	38.5919999999999	-25.9762000000001	46.5199465868136	49.1863611147235	33.5337376166533	28.5611057615154	40.4896988843123
362	337.2273	57.0022	15	11	361	18.05	30.8240000000001	-38.145	49.0424306188019	51.3101133790088	33.9981383440486	28.6487093318591	42.6270272302039
363	337.971	55.08639	15	11	362	18.1	14.8739999999998	-38.3162	41.1019106422073	37.8521060259638	34.946533956884	30.5799813172061	44.2355330888762
364	339.583	54.03995	15	11	363	18.15	32.2400000000005	-20.9288000000001	38.4373811470037	32.2886508736635	35.5155229528092	32.2907381987216	45.5646007808806
365	340.1573	53.62599	15	11	364	18.2	11.4859999999999	-8.27919999999992	14.1588611349923	26.4311792547614	30.1232122661013	37.1546034169694	47.3329616463421
366	340.9448	53.12169	15	11	365	18.25	15.7499999999993	-10.086	18.7026708253121	20.7067067990445	26.4271658913767	42.0229118410315	51.3202501282807
367	341.8933	53.39738	15	11	366	18.3	18.9700000000005	5.51379999999995	19.7550725242915	19.7209325266096	24.0438203439544	47.7326623398315	88.9024612613392
368	341.9878	54.01416	15	11	367	18.35	1.88999999999965	12.3356	12.4795483636227	22.3943185062388	25.8460715016586	50.3766326081397	133.071328923493
369	343.5002	53.29326	15	11	368	18.4	30.2480000000003	-14.418	33.5085097848295	20.5656809090899	27.9699889063728	51.8496623527824	142.932683650509
370	344.7645	52.74946	15	11	369	18.45	25.2859999999998	-10.8759999999999	27.5257910331382	21.6564614331475	39.102998165774	49.5961096432789	149.665210129895
371	345.2209	52.60748	15	11	370	18.5	9.12799999999947	-2.83959999999993	9.55948283956774	30.9854362042727	50.5120860654097	49.6957311926783	151.87480778214
372	346.3336	52.01534	15	11	371	18.55	22.2540000000004	-11.8428	25.2089751445793	36.2190452861361	61.4671863356145	51.9664549495387	153.442238609522
373	347.9516	49.54121	15	11	372	18.6	32.3599999999999	-49.4826	59.1244222192488	55.8116778253092	65.8067312593955	54.0955246200584	154.764344905003
374	349.8685	47.25457	15	11	373	18.65	38.338	-45.7328	59.6765551941463	80.4584912217294	68.1838017527555	55.2218250761211	155.616361619755
375	353.8326	42.39097	15	11	374	18.7	79.2820000000006	-97.272	125.488953729004	101.277911238082	69.0690070204565	58.6957937431649	156.399419552886
376	357.9118	37.15213	15	11	375	18.75	81.5840000000003	-104.7768	132.793549821669	100.628026314518	72.9642964939798	66.0434013103488	157.208894838751
377	362.0195	32.15944	15	11	376	18.8	82.1539999999993	-99.8538000000001	129.30607522634	100.148558219375	79.889089555123	145.272329996013	158.25117247142
378	364.6634	31.25676	15	11	377	18.85	52.8780000000006	-18.0535999999999	55.8749976014323	82.3263362156038	82.3449777384582	235.504096949483	167.753157985402
379	367.1594	29.85239	15	11	378	18.9	49.9199999999996	-28.0874	57.2792147184296	65.4701017662302	82.4736612458694	256.429316195495	184.531988081049
380	368.83	29.13304	15	11	379	18.95	33.4119999999996	-14.387	36.3778437101482	58.5002678721645	78.2885893205557	269.996632492464	201.459109700351
381	371.2556	29.14261	15	11	380	19	48.5120000000006	0.191400000000002	48.5123775748011	64.0619291623982	81.5747165552879	275.188509802764	214.355034002859
382	375.9723	28.90176	15	11	381	19.05	94.3340000000001	-4.81700000000004	94.4569057560114	64.7987642723639	229.077473656412	278.235767887185	219.136416156386
383	380.0298	27.88003	15	11	382	19.1	81.1500000000001	-20.4346	83.6833040526007	74.2508424255076	405.20146263957	278.948708492801	222.315395273936
384	382.6572	26.33468	15	11	383	19.15	52.5479999999993	-30.9070000000001	60.963390268258	97.6793313443456	444.674830638234	278.941985040789	223.992826969367
385	386.7506	25.47884	15	11	384	19.2	81.8680000000006	-17.1167999999999	83.638234475867	399.654679440659	470.924257964472	275.644235688803	226.855675866505
386	385.8455	33.71198	15	11	385	19.25	-18.1020000000001	164.6628	165.654822168991	746.340996116743	477.412723111548	272.39487783647	231.534933207161
387	305.959739783318	40.990814778155	15	11	386	19.3	-1597.71520433364	145.5766955631	1604.33364623758	824.550897004103	476.582446219247	268.769682603009	237.869783325458
388	215.104	40.96194	15	11	387	19.35	-1817.11479566636	-0.577495563100001	1817.11488743302	867.597673503437	475.552439247143	285.129683362664	245.355843662452
389	194.301921649757	32.1266313602595	15	11	388	19.4	-416.04156700486	-176.70617279481	452.012894705061	857.146114878751	475.410308835708	317.214313809315	252.510378716271
390	205.8289	22.61663	15	11	389	19.45	230.53956700486	-190.20002720519	298.872116972533	553.510212997836	472.99988205705	353.322109757423	259.214200328735
391	200.8692	19.86916	15	11	390	19.5	-99.194	-54.9494	113.397029045562	204.763882377543	463.215039117652	379.01433681304	265.117706066104
392	196.6868	18.83772	15	11	391	19.55	-83.648	-20.6288	86.1541368330042	126.269720667313	308.461891549606	386.306377363232	269.340934131406
393	195.5502	15.34904	15	11	392	19.6	-22.7320000000003	-69.7736	73.3832343315557	78.4020906106624	165.057904085758	390.535265927814	271.540738165166
394	192.6647	16.08187	15	11	393	19.65	-57.7099999999996	14.6566	59.5420861539126	69.2839633565536	189.753796980397	392.763828862612	272.665215521968
395	190.8757	13.70275	15	11	394	19.7	-35.7800000000003	-47.5824	59.5339666892776	63.4135701013765	235.719961550374	395.015557989846	271.198416134138
396	187.4881	13.83852	15	11	395	19.75	-67.7519999999998	2.71540000000002	67.8063927750177	125.351925793974	280.615950514532	397.026465103973	268.725530932137
397	185.4203	11.89162	15	11	396	19.8	-41.3560000000001	-38.938	56.8021705571188	253.237873293481	296.030308507217	330.467236654903	265.736242856943
398	173.629733274222	26.9862779906211	15	11	397	19.85	-235.81133451556	301.893159812422	383.075012794541	393.037832490085	305.518092608486	255.207590375422	264.909933847569
399	154.499376926744	56.2340726368007	15	11	398	19.9	-382.60712694956	584.955892923592	698.97182365145	491.947937672511	310.117348889516	248.591441237047	264.528041492378
400	135.158532115894	88.8586859645799	15	11	399	19.95	-386.816896217	652.492266555584	758.5337626723	528.647046913058	317.031233922642	248.431768165005	265.05173709366
401	122.7365	114.0838	15	11	400	20	-248.44064231788	504.502280708402	562.356918687145	485.684259422998	330.837891090293	255.046902329444	265.547518488428
402	119.6142	125.6859	15	11	401	20.05	-62.4460000000002	232.042	240.297716759856	366.996824485551	352.4725817602	260.446100375627	265.061144889727
403	114.5542	132.4072	15	11	402	20.1	-101.2	134.426	168.26107534424	241.024635355198	345.357276665085	264.132767837532	264.902269645324
404	111.1335	136.425	15	11	403	20.15	-68.4139999999999	80.3560000000004	105.534648964215	169.727844508076	307.429085493697	266.388446003147	265.263496493806
405	109.4549	142.6358	15	11	404	20.2	-33.5720000000001	124.216	128.672817020534	176.298116607341	261.143574779636	266.752596579474	264.927475478873
406	104.722507541077	151.777115843186	15	11	405	20.25	-94.64784917846	182.82631686372	205.872964451533	205.030293907172	229.477854144356	265.056184027805	262.407822902843
407	96.7645748534896	162.876546159855	15	11	406	20.3	-159.158653751748	221.98860633338	273.149077256184	247.861346501843	224.861892244036	262.702803110877	223.804468052862
408	86.8398463953631	174.907258554931	15	11	407	20.35	-198.49456916253	240.61424790152	311.921961843395	281.262514204074	222.747443066578	244.690184332474	179.781204763263
409	76.2070666248244	186.842420633338	15	11	408	20.4	-212.655595410774	238.70324156814	319.689911937566	289.227863780636	222.659543116777	211.84176917544	169.800995538722
410	66.12498	197.6552	15	11	409	20.45	-201.641732496488	216.25558733324	295.678655531694	273.425667880732	216.473959236305	176.781364429897	163.579800531971
411	57.6203145635268	206.520386823559	15	11	410	20.5	-170.093308729464	177.30373647118	245.699712334342	240.464592225983	199.274476965316	152.080700163815	161.939623951316
412	50.7917326960836	213.419261527528	15	11	411	20.55	-136.571637348864	137.97749407938	194.138097756661	197.457739731712	172.933024461555	143.815912416222	160.936538143133
413	45.5058803628597	218.534727099142	15	11	412	20.6	-105.717046664478	102.30931143228	147.116583569653	151.685404268536	144.023091999864	139.269273362834	160.218518755822
414	41.6294035290443	222.049686525633	15	11	413	20.65	-77.5295366763079	70.2991885298201	104.65564946621	109.321090149997	116.254452857183	137.763164125	159.81980131828
415	39.0289481598268	224.147042794234	15	11	414	20.7	-52.0091073843501	41.9471253720201	66.816978215816	72.4403810423788	92.4191540801587	134.839392967901	159.399701608319
416	37.5711602203963	225.009698892177	15	11	415	20.75	-29.1557587886099	17.2531219588598	33.8781417416436	47.5815917737442	74.6835461832743	127.789180701713	158.754102477975
417	37.1226856759422	224.820557806696	15	11	416	20.8	-8.96949088908201	-3.78282170961995	9.7345522185716	35.0511659826534	62.7699325884078	117.141699450821	158.365762692387
418	37.5501704916537	223.762522525023	15	11	417	20.85	8.54969631423003	-21.16070563346	22.8226372264799	33.152903891781	55.7911036590904	104.354819151104	149.801792811452
419	38.7202606327202	222.018496034392	15	11	418	20.9	23.4018028213299	-34.88052981262	42.0035205107557	40.046002216552	52.8667851332225	91.0105498403971	133.319097485683
420	40.4996020643307	219.771381322034	15	11	419	20.95	35.5868286322101	-44.9422942471602	57.3256677614541	53.0994841344368	53.2048266994963	78.727832898936	115.322292348285
421	42.7548407516747	217.204081375183	15	11	420	21	45.1047737468799	-51.3459989370199	68.3436333654985	64.0006155444366	56.3038844381093	68.8323455731879	102.200094923934
422	45.3526226599414	214.499499181072	15	11	421	21.05	51.9556381653341	-54.09164388222	75.0019618079955	70.6824042837917	61.350374440086	61.426975910639	97.0940715419861
423	48.1595937543201	211.840537726933	15	11	422	21.1	56.1394218875739	-53.1792290827798	77.3282942764793	73.2567495072116	64.686546302344	56.304269674112	93.7476815655129
424	51.0424	209.4101	15	11	423	21.15	57.656124913598	-48.6087545386602	75.4124642075309	72.5617666596666	65.7666468236116	53.2511566334141	91.9219878950311
425	53.8890178247717	207.356821590226	15	11	424	21.2	56.932356495434	-41.0655681954802	70.1973938785538	69.6012647457353	65.0365117177134	52.0468066371647	89.4643275408044
426	56.6727455068311	205.692268498453	15	11	425	21.25	55.674553641188	-33.29106183546	64.8687191277733	65.3724770602514	62.9811449631014	52.4520209281452	85.0177013293069
427	59.3882117869755	204.393739328242	15	11	426	21.3	54.3093256028881	-25.97058340422	60.199452238339	60.8508893634315	60.0840192328702	54.0287222738957	78.8260708088591
428	62.0300454060019	203.438532683156	15	11	427	21.35	52.836672380528	-19.1041329017196	56.1843558490601	56.8162739282153	56.8174356891335	54.91340129043	71.6003681927036
429	64.5928751047076	202.803947166757	15	11	428	21.4	51.256593974114	-12.69171032798	52.8045257234314	53.4005232665362	53.6355281336057	54.7964257959269	64.118582351395
430	67.0713296238899	202.467281382606	15	11	429	21.45	49.5690903836459	-6.73331568302046	50.0243167024724	50.5667737200051	50.8887865748332	53.8632202666735	57.1858648911101
431	69.4600377043459	202.405833934266	15	11	430	21.5	47.77416160912	-1.22894896679952	47.7899658193779	48.2623943180157	48.600157418181	52.3194896840522	51.4740181854097
432	71.7536280868728	202.5969034253	15	11	431	21.55	45.871807650538	3.82138982068	46.0307045056835	46.42016690378	46.7070701077054	50.3722306677501	47.0586163142331
433	73.9467295122678	203.017788459269	15	11	432	21.6	43.8620285079	8.41770067938	44.662458839113	44.9612992214511	45.1402562785159	48.2260897681918	43.8335011951631
434	76.0339707213282	203.645787639735	15	11	433	21.65	41.7448241812082	12.5599836093198	43.5933886522528	43.7997915698259	43.8262047682422	46.0808116650622	41.5248374136679
435	78.0099804548511	204.45819957026	15	11	434	21.7	39.520194670458	16.2482386105	42.7299782908281	42.8473664954057	42.6899288156336	44.089262113708	39.9234065434849
436	79.8693874536338	205.432322854407	15	11	435	21.75	37.1881399756541	19.48246568294	41.982427561252	42.0181182390161	41.657834405003	42.2462219569009	39.7418369164865
437	81.6068204584734	206.545456095738	15	11	436	21.8	34.7486600967918	22.2626648266197	41.2685791335827	41.2322426327045	40.6604421026301	40.5104421668977	41.0005475930506
438	83.2169082101672	207.774897897815	15	11	437	21.85	32.2017550338762	24.5888360415404	40.516217557165	40.4185584098161	39.63474384725	38.8459172343034	42.4853783249881
439	84.6942794495123	209.0979468642	15	11	438	21.9	29.5474247869018	26.4609793276998	39.6640106206946	39.51587724018	38.5260951965187	37.2266148623929	43.3791936608711
440	86.033562917306	210.491901598455	15	11	439	21.95	26.7856693558741	27.8790946851001	38.6615571763863	38.4735177098545	37.2897376525828	35.6438968832842	44.3346754086731
441	87.2293873543454	211.934060704142	15	11	440	22	23.9164887407881	28.8431821137402	37.4690217130716	37.251369455484	35.8922864956207	34.1156907976316	43.7929443454593
442	88.2763815014278	213.401722784823	15	11	441	22.05	20.939882941648	29.3532416136196	36.056781481955	35.819947760333	34.3138142260899	32.6902567178272	43.0941890752153
443	89.1691740993504	214.872186444062	15	11	442	22.1	17.8558519584519	29.4092731847803	34.4054762853123	34.1609168953495	32.5515781900908	31.3627327162142	42.1098548066215
444	89.9023938889103	216.322750285418	15	11	443	22.15	14.6643957911979	29.01127682712	32.5069021449398	32.2686957510614	30.6270249565436	29.7985181939217	41.8541250457304
445	90.4706696109049	217.730712912456	15	11	444	22.2	11.3655144398922	28.1592525407598	30.3664028514687	30.1541107423254	28.5978649509347	27.8000064498051	41.6776803494294
446	90.8686300061312	219.073372928736	15	11	445	22.25	7.95920790452584	26.8532003256001	28.0079159916313	27.8517869246976	26.5735471902602	27.0316529048279	41.4168166047897
447	91.0909038153865	220.328028937822	15	11	446	22.3	4.44547618510597	25.0931201817201	25.4838564382747	25.4341021527542	24.7200713330243	27.9723729122056	41.0627805433121
448	91.132119779468	221.471979543275	15	11	447	22.35	0.824319281630039	22.87901210906	22.8938571971737	23.03481300652	23.0907215851784	30.0573553595462	40.607024621517
449	90.9869066391729	222.482523348657	15	11	448	22.4	-2.90426280590196	20.2108761076397	20.4184782852226	20.8783986294589	21.0709411913246	31.9619615258153	40.0416758705748
450	90.6498931352984	223.33695895753	15	11	449	22.45	-6.74027007749004	17.0887121774598	18.3699571202975	19.2860319237233	18.3102752470275	34.8061305506728	39.3602791184857
451	90.1157080086417	224.012584973457	15	11	450	22.5	-10.6837025331339	13.5125203185402	17.2258441063262	18.3296562456592	18.171019314035	35.2663990068665	38.5592627091525
452	89.37898	224.4867	15	11	451	22.55	-14.7345601728341	9.48230053086036	17.5220229095965	16.707780229895	21.6309315983212	35.8161474826805	37.6427670216524
453	88.5135270289312	224.753346949388	15	11	452	22.6	-17.3090594213761	5.3329389877598	18.1119788068531	13.585737487535	27.5631325290016	35.9936198450512	36.6532922817454
454	87.9099237300357	224.873545968517	15	11	453	22.65	-12.0720659779099	2.40398038257979	12.3090982064015	15.4636399986111	33.2968980950869	37.6274384263986	35.7418925544379
455	88.0379339166746	224.925061512953	15	11	454	22.7	2.56020373277806	1.03031088872001	2.75974340849756	23.9758312729191	41.0143961504108	39.2660985851508	34.9824994015599
456	89.367321402209	224.985658038259	15	11	455	22.75	26.5877497106879	1.21193050612021	26.6153566617066	36.7966088123441	43.9592508234728	40.5874112526784	34.3809228594972
457	92.36785	225.1331	15	11	456	22.8	60.0105719558201	2.94883923482018	60.0829792811365	49.8860159602789	46.9122236323368	41.6151189197266	33.9340548686013
458	96.389	225.9869	15	11	457	22.85	80.4229999999998	17.0759999999996	82.2158665039782	68.4430548132867	48.896518104924	42.3681320087306	33.6382317738801
459	98.75484	229.072	15	11	458	22.9	47.3168000000001	61.7020000000002	77.7561339460755	72.4548616483345	54.1839356614726	42.8567368787567	33.4906440817006
460	102.5216	232.0103	15	11	459	22.95	75.3352000000001	58.766	95.5449376735367	69.8486159917545	60.2219219232741	43.0766613536872	33.4895649452713
461	103.4909	234.1332	15	11	460	23	19.3859999999998	42.4579999999997	46.6743908369458	60.996427397504	63.0038031913219	43.0028346206735	33.6342849304686
462	103.2866	236.4769	15	11	461	23.05	-4.08599999999979	46.8740000000003	47.0517509982362	58.4818553626663	61.599306241132	42.5952773254775	33.9249552572011
463	105.121589538077	236.960897878183	15	11	462	23.1	36.6997907615399	9.67995756366008	37.9549235327259	52.0007890332615	57.1731314884596	41.9438518472766	34.0971132304199
464	108.2756	236.1397	15	11	463	23.15	63.0802092384599	-16.42395756366	65.1832737718871	53.5527447343092	52.4165756624265	41.6852669149542	34.3345925515269
465	111.308488053263	235.263278480791	15	11	464	23.2	60.6577610652602	-17.5284303841801	63.1396060265127	53.3499964905095	45.1389265569635	42.1649923533147	34.6438527556936
466	113.940669046319	234.570948935178	15	11	465	23.25	52.6436198611199	-13.8465909122601	54.4341693421842	53.3498355794151	42.0464184178741	41.7301928141665	35.1193849801235
467	116.18269799786	234.049362852604	15	11	466	23.3	44.84057903082	-10.4317216514801	46.0380097792376	46.3512959621866	38.2783310186183	39.8957368249971	35.3377690920308
468	118.045129926579	233.685171722513	15	11	467	23.35	37.2486385743798	-7.28382260182002	37.9541189772541	38.2770640806655	34.9911855896292	37.219108188214	36.0117386031854
469	119.538519851168	233.465027034347	15	11	468	23.4	29.8677984917802	-4.40289376331975	30.1905756857445	30.540092101439	29.1865981684358	35.0193266375858	36.6854878867125
470	120.673422790319	233.37558027755	15	11	469	23.45	22.6980587830198	-1.78893513594005	22.7684466189071	23.2066655467271	24.1080627833552	32.1729993398698	37.7222201526043
471	121.460393762725	233.403482941564	15	11	470	23.5	15.7394194481202	0.558053280279864	15.7493094460518	16.6325355998433	20.456582437011	32.0021708540706	38.1745986815391
472	121.909987787078	233.535386515833	15	11	471	23.55	8.9918804870598	2.63807148538035	9.37087700567795	12.0219003746849	18.1921674088623	32.0337630317217	38.1212488918761
473	122.03275988207	233.7579424898	15	11	472	23.6	2.45544189984003	4.45111947933981	5.08346924283488	9.93906148604494	17.2650848879684	32.2006066157885	38.8619962054548
474	121.839265066394	234.057802352907	15	11	473	23.65	-3.8698963135198	5.99719726214005	7.13739955995279	10.3730727725831	17.6220776127452	31.0417466766551	40.0809300888044
475	121.340058358741	234.421617594598	15	11	474	23.7	-9.98413415306004	7.27630483381972	12.3542521757073	13.1776692709974	19.2070721227761	30.0216069262363	40.4350311413505
476	120.545694777805	234.836039704316	15	11	475	23.75	-15.8872716187201	8.28844219436007	17.9193658787424	17.8976341760936	21.9579232902671	29.6513587075685	40.929851872704
477	119.466729342278	235.287720171504	15	11	476	23.8	-21.5793087105399	9.03360934375996	23.3938594977496	23.2222548508055	25.789195044825	29.060419264335	39.789365640623
478	118.113717070851	235.763310485605	15	11	477	23.85	-27.0602454285401	9.51180628201996	28.6832937683157	28.4750827595072	29.4100276419477	29.6553451976402	38.155133058282
479	116.497212982218	236.249462136062	15	11	478	23.9	-32.3300817726599	9.72303300914007	33.7605029335124	33.5427738079512	32.8968951848745	30.5142388946684	36.7124929264135
480	114.62777209507	236.732826612318	15	11	479	23.95	-37.38881774296	9.66728952512028	38.6183917192157	38.4007208186527	35.9351510691175	32.3677789515214	34.9060111211207
481	112.5159494281	237.200055403816	15	11	480	24	-42.2364533394	9.34457582996004	43.2578211209625	40.9224211078019	38.846134978126	33.3463627424048	34.0093634983326
482	110.1723	237.6378	15	11	481	24.05	-46.8729885619999	8.75489192367979	47.6835945512572	42.5715355189434	39.9286711198078	33.6472204582748	34.1075518348635
483	108.3335	238.5766	15	11	482	24.1	-36.7760000000001	18.7760000000003	41.2917952140618	43.3952193787277	42.0456055073121	35.780140563633	34.0756459288521
484	109.1315	240.5194	15	11	483	24.15	15.96	38.8559999999995	42.0060749892199	44.1494961483008	43.4064001765915	38.4765932626546	33.0220918405984
485	110.486	238.8667	15	11	484	24.2	27.09	-33.0539999999996	42.7368110181372	41.4566214209629	45.5284857802666	38.7050699293863	32.2218715992169
486	112.1817	237.2376	15	11	485	24.25	33.914	-32.5820000000004	47.029204968828	43.1687899068222	44.7348021945425	40.1295109312416	31.8234425323831
487	111.9066	235.5489	15	11	486	24.3	-5.50200000000018	-33.7739999999997	34.2192209145676	44.2412648342397	41.5052458717245	39.6829944562489	31.6780267360486
488	110.6985	237.7292	15	11	487	24.35	-24.162	43.6059999999998	49.8526376433583	47.6617521818056	42.1502534853183	39.0911579283501	31.6418378321315
489	111.4353	239.9801	15	11	488	24.4	14.736	45.018	47.3684496263072	45.3201082407842	44.0562913404348	38.4056592152412	31.5998573779789
490	110.7576	237.0659	15	11	489	24.45	-13.554	-58.2839999999999	59.8392477559669	41.5538703224861	41.4749887896551	37.6390229023716	31.5816218063396
491	111.0766	238.8029	15	11	490	24.5	6.38000000000005	34.7399999999999	35.320985263721	41.1317170638145	41.4128868843572	36.0165561425945	31.9736420836007
492	111.2327	239.5563	15	11	491	24.55	3.1219999999999	15.068	15.388031323077	43.87131784663	39.4373177926899	36.1813406380054	33.1164755113073
493	111.6624	237.2082	15	11	492	24.6	8.59400000000022	-46.9619999999998	47.7418713500003	35.2882253975046	36.1367103493882	35.9506852419158	35.1521860992449
494	112.734	240.0673	15	11	493	24.65	21.4319999999998	57.1819999999997	61.0664535403846	37.5056655279302	33.4049182538909	35.0024370045417	38.0721083057618
495	112.4942	239.2558	15	11	494	24.7	-4.79599999999976	-16.2299999999999	16.92378551034	37.3207652628938	29.7495600244766	34.4221362721975	41.9349292140678
496	112.3403	241.5711	15	11	495	24.75	-3.07800000000015	46.3060000000002	46.4081859158491	31.1417036349618	27.2983100906465	33.9955263571977	46.8654685810036
497	112.4576	240.8575	15	11	496	24.8	2.346	-14.2720000000003	14.463529997895	22.9385186611518	30.8574354042862	34.2956342077622	52.9977494055908
498	111.8259	240.3003	15	11	497	24.85	-12.6339999999999	-11.1439999999999	16.8465632103404	24.2108946514486	29.7511169985132	33.6283304666228	60.4673243823789
499	112.5204	241.0233	15	11	498	24.9	13.8899999999998	14.4600000000003	20.0505286713344	17.0909546533628	25.9485826686486	32.6854758612895	69.410002392142
500	113.6839	241.066	15	11	499	24.95	23.27	0.853999999999928	23.2856654618243	24.3941055456787	27.3692837547398	30.7954646611578	79.9615426430827
501	114.192	240.8819	15	11	500	25	10.162	-3.68200000000002	10.8084859254199	28.3605303620646	26.5781658300383	30.6009214247966	92.2575566585786
502	116.3201	242.2849	15	11	501	25.05	42.5620000000001	28.0599999999998	50.9792844594743	28.9586466761454	29.1539506228344	32.5857305643399	106.433464505569
503	117.927410695428	243.168001116562	15	11	502	25.1	32.14621390856	17.6620223312403	36.67868729227	30.527672858031	31.1199505838575	34.5242316348567	122.889743757137
504	119.0782	243.222	15	11	503	25.15	23.01578609144	1.07997766875997	23.0411102417384	36.0653770067137	31.9660334686882	37.667623348869	141.578758287087
505	120.593801822519	242.867363111975	15	11	504	25.2	30.31203645038	-7.09273776049997	31.1307963712526	33.9137956999901	31.8413692978391	45.1647884987493	162.630100833227
506	122.44606062876	242.343735266217	15	11	505	25.25	37.0451761248199	-10.47255691516	38.4970066688333	33.8793708056504	33.9035327589467	53.6014262307656	186.084728810846
507	124.394448523742	241.845555864471	15	11	506	25.3	38.9677578996401	-9.96358803492001	40.2213779258564	34.9734202612309	34.3140257243936	66.3125043549327	212.500199125924
508	126.198437612483	241.567264308483	15	11	507	25.35	36.0797817748201	-5.56583111976011	36.5065628205715	33.1550657376471	39.2973462712001	81.8434908364078	241.295425123021
509	127.6175	241.7033	15	11	508	25.4	28.38124775034	2.72071383034017	28.5113575196409	31.7416885111796	49.3866640290895	100.414345569043	273.053347544974
510	128.4266	242.4514	15	11	509	25.45	16.182	14.9619999999999	22.0390237533335	34.7142557487971	62.9602932427587	122.284062383794	307.5300953719
511	128.462670760938	244.022492006393	15	11	510	25.5	0.721415218760058	31.42184012786	31.4301205364958	44.7153217367499	80.624686631493	148.498557174563	345.780402134498
512	127.578137639957	246.630801376323	15	11	511	25.55	-17.6906624196201	52.1661873986	55.0842141139438	63.7999077969481	103.471058087031	176.685588373132	387.819645650864
513	125.625425994199	250.490553466932	15	11	512	25.6	-39.05423291516	77.1950418121799	86.5118927603354	92.7655207478704	132.567031088958	209.828802272359	432.470670109403
514	122.456961180808	255.815973635362	15	11	513	25.65	-63.3692962678202	106.5084033686	123.934287820632	129.507684751806	168.862657669397	248.155079569633	480.339224399703
515	117.925168556926	262.821287238758	15	11	514	25.7	-90.63585247764	140.106272067919	166.867088507945	172.227860425265	212.726755469748	290.838065394257	532.992010476069
516	111.882473479696	271.72071963426	15	11	515	25.75	-120.8539015446	177.98864791004	215.140940556176	220.418740441166	263.093581590179	338.173931264494	588.71837540329
517	104.181301306261	282.728496179014	15	11	516	25.8	-154.0234434687	220.15553089508	268.685092481236	273.925407541847	319.057151021871	390.704764044086	649.184072251907
518	94.6740773937647	296.058842230161	15	11	517	25.85	-190.144478249926	266.606921022941	327.466292839842	332.687990191626	380.360258273518	448.962519779419	713.660938150795
519	83.2132270993487	311.925983144844	15	11	518	25.9	-229.21700588832	317.34281829366	391.467623324035	396.679478428551	446.923495110177	513.421219228659	782.258481657503
520	69.6511757801564	330.544144280206	15	11	519	25.95	-271.241026383846	372.36322270724	460.680001756842	465.886441618476	518.715837545755	584.264726082642	855.10595767887
521	53.8403487933305	352.12755099339	15	11	520	26	-316.216539736518	431.66813426368	535.0983817408	540.30177610587	595.723175897495	660.9598828442	932.726210468956
522	35.6331714960139	376.890428641539	15	11	521	26.05	-364.143545946332	495.25755296298	614.719908430862	619.921582678506	677.938470001141	743.053560737388	NA
523	14.8820692453496	405.047002581796	15	11	522	26.1	-415.022045013286	563.13147880514	699.542965276811	704.743684899883	765.35800846988	830.41710858395	NA
524	-8.5605326015197	436.811498171303	15	11	523	26.15	-468.852036937386	635.28991179014	789.566656187215	794.766873366439	857.979780787921	923.010825450537	NA
525	-34.8422086874511	472.398140767203	15	11	524	26.2	-525.633521718628	711.732851918	884.790512863727	889.990498383806	955.802696695535	1020.81923245339	NA
526	-64.1105336553018	512.021155726639	15	11	525	26.25	-585.366499357014	792.46029918872	985.214324073579	990.41424083389	1058.82618409822	1123.83532457581	NA
527	-96.5130821479288	555.894768406755	15	11	526	26.3	-648.05096985254	877.472253602321	1090.8380335177	1096.03797889733	1167.04997045291	1232.05564014888	NA
528	-132.197428808189	604.233204164693	15	11	527	26.35	-713.686933205204	966.76871515876	1201.66167752723	1206.86170849119	1280.47395889438	1345.47838546518	NA
529	-171.311148278941	657.250688357595	15	11	528	26.4	-782.27438941504	1060.34968385804	1317.68534650444	1322.88549483	1399.0981557909	1464.10261774596	NA
530	-214.00181520304	715.161446342605	15	11	529	26.45	-853.81333848198	1158.2151597002	1438.90916083299	1444.10944252201	1522.92262736102	1587.92785297395	NA
531	-260.417004223344	778.179703476866	15	11	530	26.5	-928.30378040608	1260.36514268522	1565.33325576765	1570.53367695487	1651.94747325413	1716.95386376335	NA
532	-310.70428998271	846.519685117519	15	11	531	26.55	-1005.74571518732	1366.79963281306	1696.95777197771	1702.15833268446	1786.17281029662	NA	NA
533	-365.011247123995	920.39561662171	15	11	532	26.6	-1086.1391428257	1477.51863008382	1833.78284969157	1838.98354623086	1925.59876246048	NA	NA
534	-423.485450290057	1000.02172334658	15	11	533	26.65	-1169.48406332124	1592.5221344974	1975.80862515237	1981.00945167827	2070.22545470401	NA	NA
535	-486.274474123752	1085.61223064927	15	11	534	26.7	-1255.7804766739	1711.8101460538	2123.03522856501	2128.23617807123	2220.05300925236	NA	NA
536	-553.525893267938	1177.38136388693	15	11	535	26.75	-1345.02838288372	1835.3826647532	2275.46278300467	2280.66384796609	2375.08154342848	NA	NA
537	-625.387282365472	1275.54334841669	15	11	536	26.8	-1437.22778195068	1963.2396905952	2433.09140394256	2438.29257672355	NA	NA	NA
538	-702.006216059211	1380.3124095957	15	11	537	26.85	-1532.37867387478	2095.3812235802	2595.92119916586	2601.12247227386	NA	NA	NA
539	-783.530268992012	1491.90277278111	15	11	538	26.9	-1630.48105865602	2231.8072637082	2763.95226893966	2769.15363517869	NA	NA	NA
540	-870.107015806732	1610.52866333005	15	11	539	26.95	-1731.5349362944	2372.5178109788	2937.18470631653	NA	NA	NA	NA
541	-961.884031146228	1736.40430659968	15	11	540	27	-1835.54030678992	2517.5128653926	3115.61859752886	NA	NA	NA	NA
542	NA	NA	15	11	541	27.05	NA	NA	NA	NA	NA	NA	NA
543	NA	NA	15	11	542	27.1	NA	NA	NA	NA	NA	NA	NA
544	NA	NA	15	11	543	27.15	NA	NA	NA	NA	NA	NA	NA
545	NA	NA	15	11	544	27.2	NA	NA	NA	NA	NA	NA	NA
546	NA	NA	15	11	545	27.25	NA	NA	NA	NA	NA	NA	NA
547	NA	NA	15	11	546	27.3	NA	NA	NA	NA	NA	NA	NA
548	NA	NA	15	11	547	27.35	NA	NA	NA	NA	NA	NA	NA
549	NA	NA	15	11	548	27.4	NA	NA	NA	NA	NA	NA	NA
550	NA	NA	15	11	549	27.45	NA	NA	NA	NA	NA	NA	NA
551	NA	NA	15	11	550	27.5	NA	NA	NA	NA	NA	NA	NA
552	NA	NA	15	11	551	27.55	NA	NA	NA	NA	NA	NA	NA
553	NA	NA	15	11	552	27.6	NA	NA	NA	NA	NA	NA	NA
554	NA	NA	15	11	553	27.65	NA	NA	NA	NA	NA	NA	NA
555	NA	NA	15	11	554	27.7	NA	NA	NA	NA	NA	NA	NA
556	NA	NA	15	11	555	27.75	NA	NA	NA	NA	NA	NA	NA
557	NA	NA	15	11	556	27.8	NA	NA	NA	NA	NA	NA	NA
558	NA	NA	15	11	557	27.85	NA	NA	NA	NA	NA	NA	NA
559	NA	NA	15	11	558	27.9	NA	NA	NA	NA	NA	NA	NA
560	NA	NA	15	11	559	27.95	NA	NA	NA	NA	NA	NA	NA
561	NA	NA	15	11	560	28	NA	NA	NA	NA	NA	NA	NA
562	NA	NA	15	11	561	28.05	NA	NA	NA	NA	NA	NA	NA
563	NA	NA	15	11	562	28.1	NA	NA	NA	NA	NA	NA	NA
564	NA	NA	15	11	563	28.15	NA	NA	NA	NA	NA	NA	NA
565	NA	NA	15	11	564	28.2	NA	NA	NA	NA	NA	NA	NA
566	NA	NA	15	11	565	28.25	NA	NA	NA	NA	NA	NA	NA
567	NA	NA	15	11	566	28.3	NA	NA	NA	NA	NA	NA	NA
568	NA	NA	15	11	567	28.35	NA	NA	NA	NA	NA	NA	NA
569	NA	NA	15	11	568	28.4	NA	NA	NA	NA	NA	NA	NA
570	NA	NA	15	11	569	28.45	NA	NA	NA	NA	NA	NA	NA
571	NA	NA	15	11	570	28.5	NA	NA	NA	NA	NA	NA	NA
572	NA	NA	15	11	571	28.55	NA	NA	NA	NA	NA	NA	NA
573	NA	NA	15	11	572	28.6	NA	NA	NA	NA	NA	NA	NA
574	NA	NA	15	11	573	28.65	NA	NA	NA	NA	NA	NA	NA
575	NA	NA	15	11	574	28.7	NA	NA	NA	NA	NA	NA	NA
576	NA	NA	15	11	575	28.75	NA	NA	NA	NA	NA	NA	NA
577	NA	NA	15	11	576	28.8	NA	NA	NA	NA	NA	NA	NA
578	NA	NA	15	11	577	28.85	NA	NA	NA	NA	NA	NA	NA
579	NA	NA	15	11	578	28.9	NA	NA	NA	NA	NA	NA	NA
580	NA	NA	15	11	579	28.95	NA	NA	NA	NA	NA	NA	NA
581	NA	NA	15	11	580	29	NA	NA	NA	NA	NA	NA	NA
582	NA	NA	15	11	581	29.05	NA	NA	NA	NA	NA	NA	NA
583	NA	NA	15	11	582	29.1	NA	NA	NA	NA	NA	NA	NA
584	NA	NA	15	11	583	29.15	NA	NA	NA	NA	NA	NA	NA
585	NA	NA	15	11	584	29.2	NA	NA	NA	NA	NA	NA	NA
586	NA	NA	15	11	585	29.25	NA	NA	NA	NA	NA	NA	NA
587	NA	NA	15	11	586	29.3	NA	NA	NA	NA	NA	NA	NA
588	NA	NA	15	11	587	29.35	NA	NA	NA	NA	NA	NA	NA
589	NA	NA	15	11	588	29.4	NA	NA	NA	NA	NA	NA	NA
590	NA	NA	15	11	589	29.45	NA	NA	NA	NA	NA	NA	NA
591	NA	NA	15	11	590	29.5	NA	NA	NA	NA	NA	NA	NA
592	NA	NA	15	11	591	29.55	NA	NA	NA	NA	NA	NA	NA
593	NA	NA	15	11	592	29.6	NA	NA	NA	NA	NA	NA	NA
594	NA	NA	15	11	593	29.65	NA	NA	NA	NA	NA	NA	NA
595	NA	NA	15	11	594	29.7	NA	NA	NA	NA	NA	NA	NA
596	NA	NA	15	11	595	29.75	NA	NA	NA	NA	NA	NA	NA
597	NA	NA	15	11	596	29.8	NA	NA	NA	NA	NA	NA	NA
598	NA	NA	15	11	597	29.85	NA	NA	NA	NA	NA	NA	NA
599	NA	NA	15	11	598	29.9	NA	NA	NA	NA	NA	NA	NA
600	NA	NA	15	11	599	29.95	NA	NA	NA	NA	NA	NA	NA
601	NA	NA	15	11	600	30	NA	NA	NA	NA	NA	NA	NA
