# Supplementary material for: An automated feeding system for the African killifish reveals the impact of diet on lifespan and allows scalable assessment of associative learning
Source: eLife. 2022 Nov 10;11:e69008. doi: 10.7554/eLife.69008 (PMC9788828; doi:10.7554/eLife.69008)
Supplement: Figure 6—source data 3. [file elife-69008-fig6-data3.zip › Filtered and Interpolated Trajectories with Kinematics/t19_REC0010 DLC_likelihood-euclidean-filtered_splines-interpolated_kinematics_02_resnet50_TrainAllTheThingsJun28shuffle1_1030000.csv]

	x2	y2	fishnum	recording_num	bodyparts_coords	seconds	velocity_x	velocity_y	velocity_xy	velocity_xy_5frame	velocity_xy_10frame	velocity_xy_20frame	velocity_xy_40frame
1	364.8057	164.4283	19	10	0	0	0	0	0	NA	NA	NA	NA
2	377.682281497139	182.429618003701	19	10	1	0.05	257.53162994278	360.02636007402	442.652821485566	NA	NA	NA	NA
3	364.5136	197.6075	19	10	2	0.1	-263.37362994278	303.55763992598	401.886687645495	530.448279694027	NA	NA	NA
4	367.468	201.8247	19	10	3	0.15	59.0880000000004	84.3440000000004	102.982047367491	761.317066211934	NA	NA	NA
5	450.766781602825	183.755739528686	19	10	4	0.2	1665.9756320565	-361.37920942628	1704.71984197158	1021.00014742576	802.847468563382	NA	NA
6	502.2076	157.581	19	10	5	0.25	1028.8163679435	-523.49479057372	1154.34393258954	1356.05787379643	818.580173328933	NA	NA
7	416.933688214415	140.069392384329	19	10	6	0.3	-1705.4782357117	-350.23215231342	1741.06822755468	1378.0598866787	780.292093686566	NA	NA
8	313.5366	130.2875	19	10	7	0.35	-2067.9417642883	-195.63784768658	2077.17531949887	1075.24665743274	749.755802103313	NA	NA
9	306.0174	122.7459	19	10	8	0.4	-150.384	-150.832	212.992111778817	875.843280445932	748.497604850653	NA	NA
10	304.6308	113.3146	19	10	9	0.45	-27.7319999999997	-188.626	190.653695741782	539.584039947376	596.53058895788	449.692261481802	NA
11	303.1567	105.5876	19	10	10	0.5	-29.4820000000004	-154.54	157.327047655513	143.453730410193	500.918159380244	451.744241407045	NA
12	301.8359	102.9067	19	10	11	0.55	-26.4160000000004	-53.6179999999999	59.7720250618967	118.93532302261	336.770447061778	432.186996257066	NA
13	299.25	98.83175	19	10	12	0.6	-51.7179999999996	-81.499	96.5237718129579	117.814520483023	131.793768843778	413.461814222962	NA
14	297.0728	94.87066	19	10	13	0.65	-43.5440000000006	-79.2218	90.4000748408985	125.993038314556	113.984215680144	409.295839039849	NA
15	295.068628512831	85.8378442907878	19	10	14	0.7	-40.0834297433789	-180.656314184244	185.049683043848	133.95685417618	96.5370544002219	326.672763669545	NA
16	294.3048	75.95634	19	10	15	0.75	-15.2765702566205	-197.630085815756	198.219636813179	120.133807277363	84.9083094851564	270.845380312219	NA
17	294.8107	71.00255	19	10	16	0.8	10.1179999999999	-99.0758	99.5911043700189	109.033108337678	84.0818988275663	185.039403517981	NA
18	293.6754	70.23498	19	10	17	0.85	-22.7059999999994	-15.3514000000001	27.4085373188716	75.2595883174209	77.1678263426109	81.8052549178355	NA
19	295.2106	71.06419	19	10	18	0.9	30.7039999999995	16.5842000000001	34.896580142472	43.8235806557567	70.0940732290438	71.8292525367254	NA
20	294.5622	70.58022	19	10	19	0.95	-12.9679999999996	-9.67939999999999	16.182082942563	34.2069434789521	56.8149383812093	64.4271890382749	239.346715446743
21	296.5157	69.95216	19	10	20	1	39.0699999999993	-12.5611999999998	41.0395985048579	34.2018454078586	40.7726012441944	57.4577338634333	239.698815421324
22	295.2902	67.68703	19	10	21	1.05	-24.5099999999991	-45.3026000000003	51.5079184859957	31.1550381204098	33.3083599741831	54.7438552888708	229.263149440757
23	295.3399	69.05528	19	10	22	1.1	0.99399999999946	27.3650000000001	27.3830469634042	38.3702884449977	31.8167409918927	52.2617493819552	220.021421871814
24	295.2113	68.0806	19	10	23	1.15	-2.57200000000012	-19.4935999999998	19.6625437052278	37.7216218326322	29.6742893933071	47.7764002617173	218.031907275884
25	297.7599	67.50443	19	10	24	1.2	50.9720000000004	-11.5234000000001	52.258334565503	32.4097764694141	32.3173236763279	43.1334046408046	176.707748084828
26	296.8333	69.15149	19	10	25	1.25	-18.5320000000002	32.9411999999999	37.7962654430302	29.4316365759267	30.0071582417103	33.9416992126604	151.244299846394
27	297.7841	68.34398	19	10	26	1.3	19.0160000000003	-16.1501999999999	24.9486916699054	28.1935406662044	25.4058117501754	29.9007289175414	113.429975500454
28	297.9111	68.95555	19	10	27	1.35	2.53999999999905	12.2314	12.4923474959671	26.2643589076581	27.3556724212996	29.4644666825536	67.2118521981959
29	297.2821	69.19659	19	10	28	1.4	-12.5799999999992	4.82079999999996	13.4720641566161	22.2926946507884	25.4587272943907	28.5644770624296	66.4440102377548
30	298.8005	67.70193	19	10	29	1.45	30.3679999999997	-29.8931999999999	42.6124257727717	18.4018470309367	29.4518709004	29.0011694116844	65.4777932026688
31	299.5189	68.23889	19	10	30	1.5	14.3679999999995	10.7391999999999	17.9379441586817	25.2797082666724	27.1107971811263	27.6533894356037	64.2261611265437
32	299.3758	68.4734	19	10	31	1.55	-2.86199999999894	4.6902	5.49445357064686	22.723913922577	26.4930978608997	26.3393026244479	65.6798897859134
33	297.407830497583	69.7469068377241	19	10	32	1.6	-39.3593900483404	25.470136754482	46.8816536746456	32.6393828931418	27.1121923732145	26.5810295206657	66.3981838609014
34	297.4352	69.72565	19	10	33	1.65	0.547390048340048	-0.425136754481912	0.693092436139029	31.9288997114642	27.4546647315522	26.7679755119193	65.9329283379808
35	301.2946	67.20525	19	10	34	1.7	77.1879999999999	-50.4079999999999	92.1897706255958	34.5843486908628	25.6850151470409	26.7427325001123	63.3862352295456
36	301.4589	67.90551	19	10	35	1.75	3.28600000000051	14.0052	14.3855282502939	28.9446764797566	25.2996206294971	31.6432193805682	61.2710106985712
37	302.0072	68.66729	19	10	36	1.8	10.9659999999997	15.2355999999997	18.7716984676397	32.1854155405274	27.2727934987204	41.8205474829277	61.2795874878999
38	302.819097214049	68.2052440374074	19	10	37	1.85	16.2379442809799	-9.24091925185195	18.6832926191145	18.73064740094	25.8063866200318	52.6184494785563	62.2795295648144
39	302.7479	67.36341	19	10	38	1.9	-1.42394428097987	-16.8366807481479	16.8967877399933	18.67034154753	28.077223729448	61.0587679387842	62.8568028315069
40	301.5409	67.05493	19	10	39	1.95	-24.1399999999999	-6.16960000000006	24.9159299276586	19.961238306578	24.0335940998246	66.5283973670627	63.7516100628024
41	301.0764	67.58421	19	10	40	2	-9.29000000000087	10.5856	14.0839989832439	22.668096760307	36.1756415800101	70.9945883896541	63.5560638469363
42	302.0829	68.34438	19	10	41	2.05	20.1300000000003	15.2034	25.2261822628795	23.9690319183685	57.1479971049557	76.615924282956	63.0664930342588
43	303.0324	67.04308	19	10	42	2.1	18.99	-26.026	32.2175848877596	29.3365407987093	78.1247065838981	80.5346183398476	63.0405381779466
44	303.9808	66.3578	19	10	43	2.15	18.9679999999998	-13.7056000000001	23.4014635303008	53.6809416124902	94.6628711460161	84.0894564142444	62.6697391091837
45	305.4167	64.20507	19	10	44	2.2	28.7180000000001	-43.0545999999998	51.7534743293626	94.3347559033334	107.371779587085	83.6390658182866	62.2885342707892
46	311.4673	61.12312	19	10	45	2.25	121.012000000001	-61.6390000000001	135.806003052148	133.581316407489	116.689556149811	88.600322184482	62.2888851083152
47	319.8605	53.37203	19	10	46	2.3	167.864	-155.0218	228.495253717095	165.356710373664	125.959055067192	92.6584460582585	62.0526476098794
48	327.608382211494	44.9789215171676	19	10	47	2.35	154.95764422988	-167.862169656648	228.450387408539	185.40701837546	135.262850059663	95.0945924470752	61.8946547189011
49	335.1649	39.88357	19	10	48	2.4	151.130355770119	-101.907030343352	182.278433361173	179.698170687132	140.101689099041	97.1491286005842	62.0432214358514
50	342.7519	39.43497	19	10	49	2.45	151.74	-8.97199999999998	152.005014338343	157.58335423105	143.244537536749	98.5020507139204	62.2139783544509
51	348.1025	39.06919	19	10	50	2.5	107.012000000001	-7.31560000000002	107.261764610509	136.944383711838	141.025002788954	99.4587382582688	65.4622713363267
52	353.9931	38.81554	19	10	51	2.55	117.812	-5.07300000000001	117.921171436685	114.846667824418	128.168895011561	99.7936834440697	68.2842182541072
53	360.2538	38.97681	19	10	52	2.6	125.214	3.22540000000004	125.255534812478	101.082056698037	112.064478310252	99.5000468352276	70.8372715499785
54	363.7956	38.39362	19	10	53	2.65	70.8359999999993	-11.6638	71.7898539240742	102.351834890776	99.6353860551524	98.571502706448	73.6640917721858
55	367.0497	35.80346	19	10	54	2.7	65.0819999999999	-51.8031999999999	83.1819587064405	98.7544357920727	89.6323218407561	97.8343360414661	73.5692249910233
56	372.6833	36.53216	19	10	55	2.75	112.672	14.5739999999999	113.610655574202	87.184572908667	82.2279203667266	92.9345508360621	75.3144344788759
57	377.3301	34.69522	19	10	56	2.8	92.9360000000008	-36.7388	99.9341759431685	84.4241042858869	73.6283118209477	82.2847477368311	76.0502784671461
58	380.6515	34.12312	19	10	57	2.85	66.4279999999997	-11.442	67.4062203954498	78.1825869834749	63.7372436107918	71.1708599592458	76.4075103059807
59	383.2353	32.80769	19	10	58	2.9	51.6759999999999	-26.3086	57.9875108101735	62.1040058426771	57.0413163138553	63.0276749329186	76.8783613953485
60	385.8014	33.21814	19	10	59	2.95	51.3220000000001	8.20899999999995	51.9743721943807	48.5021878498228	52.4241345461836	57.899559341839	77.0808541151232
61	387.4315	32.89983	19	10	60	3	32.6020000000005	-6.36619999999994	33.217749870213	40.2899143129165	44.8440988831703	59.9299542829993	77.3461414939111
62	389.0274	32.8662	19	10	61	3.05	31.9179999999994	-0.672600000000045	31.925085978897	29.6585283418236	36.4006004621009	59.9525122252585	77.1637861330779
63	390.2562	33.34073	19	10	62	3.1	24.5759999999996	9.49060000000003	26.3448527109183	26.6656821088922	30.2772416082393	61.1399247601094	77.0289800467289
64	390.1696	33.11526	19	10	63	3.15	-1.73199999999952	-4.50940000000003	4.83058095470913	27.5841919236635	26.4199638106848	63.2387271301272	77.1022214414695
65	391.3133	31.6605	19	10	64	3.2	22.8740000000005	-29.0952	37.0101410297235	24.299013074379	26.1667968429218	63.4993841637599	77.0560242810749
66	393.018	32.47784	19	10	65	3.25	34.0939999999989	16.3468	37.8102989440698	20.2645689035621	37.631988199272	62.0285467732698	74.7075588113385
67	392.9922	33.25237	19	10	66	3.3	-0.51599999999894	15.4906	15.4991917324742	23.181399279546	46.2767126295692	59.4421108760336	70.3852608558469
68	393.0992	32.96288	19	10	67	3.35	2.13999999999942	-5.78980000000001	6.17263185683365	25.6679115769515	58.5426059094271	57.7204281648862	65.6907187334305
69	394.0654	33.05662	19	10	68	3.4	19.3240000000003	1.87480000000008	19.4147328346288	47.6797844748804	69.4361379463992	56.6075941901128	62.025144545041
70	396.5087	33.4331	19	10	69	3.45	48.8659999999993	7.52960000000002	49.442702516751	68.2544121847595	74.5746337813362	55.659657516326	60.3928667244699
71	403.4258	30.8221	19	10	70	3.5	138.342	-52.2200000000001	147.869663433715	96.8206429152922	79.2129946633692	55.2335447295534	58.8040460342329
72	409.3418	30.64613	19	10	71	3.55	118.32	-3.51939999999999	118.372330281869	115.690876613252	82.4836212899664	54.5338888220861	56.7207272117803
73	415.8369	26.99661	19	10	72	3.6	129.902000000001	-72.9904	149.003785509497	123.481355985721	85.1636147215332	54.5579132582302	54.9387736900717
74	421.3723	28.30659	19	10	73	3.65	110.708	26.1996	113.76590132443	110.746204851858	86.7952245695409	55.6329401764909	53.9262696302188
75	425.7637	27.80675	19	10	74	3.7	87.8279999999995	-9.99679999999998	88.3950993790941	96.7128303951733	85.1525181897302	56.2777125206836	52.1057989652
76	429.6806	26.26421	19	10	75	3.75	78.3380000000011	-30.8508	84.1939077643993	73.5065865277743	72.8351012598348	56.4805667866148	50.1788967368591
77	431.817	25.14832	19	10	76	3.8	42.7279999999996	-22.3178	48.2054579984463	57.8995725258294	62.7910650146029	58.4857739748627	48.9310814535818
78	433.4653	25.18122	19	10	77	3.85	32.9660000000001	0.65800000000003	32.9725661725018	46.8236803937394	50.5732206070332	60.2105775076152	48.3334743005629
79	435.0608	25.98503	19	10	78	3.9	31.9099999999992	16.0762	35.7308313147056	34.9239976678118	41.8297424065825	61.0226141571634	47.7440010912758
80	436.6984	25.77683	19	10	79	3.95	32.7520000000004	-4.16399999999996	33.015638718644	28.8692996340324	37.980791260031	62.8861741071009	47.2655523653468
81	437.7685	26.39291	19	10	80	4	21.4020000000005	12.3216	24.6954941347611	27.6398546862923	33.7481389098604	57.6781377854666	46.8493437124995
82	436.8881	26.56257	19	10	81	4.05	-17.6080000000002	3.39320000000001	17.9319678295497	25.7599122873357	34.487926659759	53.4889421983022	46.6375592717734
83	438.0016	25.81483	19	10	82	4.1	22.2699999999998	-14.9548	26.8253414338008	29.1379021263227	35.2575402936971	48.7376226200339	46.9566171908159
84	439.3179	25.78887	19	10	83	4.15	26.3260000000002	-0.519200000000026	26.3311193199228	32.5722801519091	35.2500037447858	44.6138121303104	47.0202676054022
85	441.6921	25.02102	19	10	84	4.2	47.4839999999995	-15.357	49.9055879135789	40.1065536854856	40.6198300244715	40.7122137666402	46.3283988628499
86	443.2333	26.43767	19	10	85	4.25	30.8240000000001	28.333	41.8673842626931	42.875225901102	42.5211743110984	38.3292467004484	46.2647582494686
87	445.5491	24.89936	19	10	86	4.3	46.3160000000005	-30.7662	55.6033354974326	44.740095202236	44.1868193820014	38.4200520311299	46.5537736171889
88	444.5836	26.68896	19	10	87	4.35	-19.3100000000004	35.792	40.6687025118827	52.1017579226204	46.9020246330345	38.9465204362396	46.6269704975578
89	444.6846	28.46887	19	10	88	4.4	2.01999999999998	35.5981999999999	35.6554658255925	52.4700684702877	47.3978818540382	38.8804079924388	47.0055979434641
90	446.7813	24.67386	19	10	89	4.45	41.934	-75.9002	86.7139015155009	48.2670850785172	43.4436362732494	38.8714472143675	46.6938091164254
91	446.2391	26.79098	19	10	90	4.5	-10.8439999999996	42.3424	43.7089370010298	50.9288233649671	42.9103544910365	38.4651426954456	43.1298939738271
92	447.0539	25.26553	19	10	91	4.55	16.2959999999998	-30.5090000000001	34.5884185385802	50.0556685058404	42.3521774025008	38.7412297214608	40.6373015923674
93	446.6187	27.92908	19	10	92	4.6	-8.70400000000018	53.271	53.9773939441319	34.7855146238783	42.6355005787821	39.3553211234016	37.2112173541565
94	447.2086	26.48007	19	10	93	4.65	11.798	-28.9802	31.2896915299591	33.3506405117853	42.5108122400917	38.4075950343135	35.1566659427434
95	447.1537	26.99531	19	10	94	4.7	-1.0979999999995	10.3048	10.3631321056907	36.4372697264843	37.1230644042636	36.3790852050161	33.4861357264755
96	447.9931	25.37286	19	10	95	4.75	16.7880000000002	-32.449	36.5345664405643	34.3421777925972	34.4091110797927	36.0489497123223	32.3263452311768
97	445.92	26.77202	19	10	96	4.8	-41.4620000000002	27.9832	50.0215646120753	34.965955974343	33.2956400609201	34.6217732595151	32.7392180875547
98	447.6229	25.41881	19	10	97	4.85	34.058	-27.0642	43.5019342746963	39.4606141846488	31.8086176137686	33.0433634875004	34.2787198279398
99	447.2347	27.09487	19	10	98	4.9	-7.76400000000081	33.5212	34.4085824386883	35.4675816478002	29.4173082145888	32.9885817297648	35.5977685219332
100	447.209	25.45325	19	10	99	4.95	-0.513999999999442	-32.8324	32.8364231572198	30.154010395356	29.3145341367828	30.5014441257499	35.8022435375271
101	447.178	26.28114	19	10	100	5	-0.620000000000118	16.5578	16.5694037563215	29.2750574349401	29.1875449336082	28.5816501621875	35.5058377673135
102	446.9376	25.13336	19	10	101	5.05	-4.80800000000045	-22.9556	23.4537083498539	23.8686604548346	26.8913691165295	27.7856609864326	35.4920780575827
103	446.4438	27.02534	19	10	102	5.1	-9.87599999999929	37.8396	39.107169472617	19.1684540889168	23.4512263962187	25.684812088279	35.9479443702618
104	446.4305	27.39393	19	10	103	5.15	-0.266000000000304	7.37180000000002	7.37659753816083	22.9075082194162	23.466351219438	25.6995197551764	35.9308062004091
105	445.9663	27.34502	19	10	104	5.2	-9.28400000000011	-0.978199999999987	9.33539132763067	23.6287278377031	23.8798238472361	26.2600576863108	35.3294095919911
106	447.2603	26.14729	19	10	105	5.25	25.8799999999997	-23.9546	35.2646744088185	17.6273953574972	22.7541892445823	26.3234437619051	34.6925491122147
107	446.6056	27.33133	19	10	106	5.3	-13.0939999999998	23.6808	27.0598064412884	23.0640419840414	22.2756819119451	27.0583841439796	33.7785565615947
108	447.0214	27.51615	19	10	107	5.35	8.31600000000094	3.69639999999997	9.10050707158757	28.5911936055555	19.5610065627895	29.61091921964	34.1016819640738
109	446.6889	25.82045	19	10	108	5.4	-6.65000000000077	-33.914	34.5598306708816	22.6008702697483	21.981731295764	32.3151290514275	34.3913747752869
110	446.5467	27.66353	19	10	109	5.45	-2.84400000000005	36.8616	36.9711494352015	20.9226359861872	23.2055812358388	32.7330398606866	32.8041903152897
111	446.6283	27.41072	19	10	110	5.5	1.63200000000074	-5.0562	5.31305772978258	21.4946177680817	23.4593425902019	32.5465328391815	32.6656950039244
112	446.05	26.67801	19	10	111	5.55	-11.5660000000003	-14.6542	18.6686350234827	20.8994206074867	27.2253991714296	32.2429263937046	33.5196393186512
113	446.6066	26.8967	19	10	112	5.6	11.1320000000001	4.37379999999997	11.9604159810602	17.8199688661221	35.7706120430613	32.5405676171221	33.6851122453019
114	447.5605	25.63816	19	10	113	5.65	19.0779999999995	-25.1708	31.5838448679065	24.3178149106555	41.1639068834171	33.4540173665046	35.2011777950938
115	446.5198	25.35439	19	10	114	5.7	-20.8140000000003	-5.67540000000001	21.5738907283784	33.5281623566721	41.5862558741371	34.2797339789661	35.2567758249346
116	444.6462	25.10508	19	10	115	5.75	-37.4719999999991	-4.98619999999995	37.8022879524498	50.0466063180408	42.3388764337807	33.3361485121071	35.5709446881606
117	441.8463	26.72754	19	10	116	5.8	-55.9980000000007	32.4492	64.7203722535654	61.4283931593475	42.210170875464	32.9353398636743	35.2196080359336
118	437.8135	24.26035	19	10	117	5.85	-80.6560000000002	-49.3438	94.5526357879041	65.3525428821521	45.5201286714547	35.1600004406473	35.0928018609756
119	434.431239537489	21.4076768616035	19	10	118	5.9	-67.64520925022	-57.05346276793	88.4927790744399	60.359937956906	44.9263034372452	35.794167820809	34.5777391205526
120	432.6264	20.41518	19	10	119	5.95	-36.0967907497798	-19.84993723207	41.1946393424011	50.892179394256	45.3538867220933	35.1069365048295	34.173916440062
121	432.2951	20.96505	19	10	120	6	-6.62599999999998	10.9974	12.8392633262193	40.9936510248686	43.2129544340123	36.7497398456613	34.7666750716185
122	431.5879	20.45991	19	10	121	6.05	-14.144	-10.1028	17.3815794403156	28.424213715143	38.6452805559191	39.2536176508699	34.3727595568963
123	431.0862	22.65634	19	10	122	6.1	-10.0339999999994	43.9286	45.0599939409671	25.3552305620346	34.5493888382332	41.6854124023248	34.3119574303852
124	431.7664	21.56934	19	10	123	6.15	13.6039999999991	-21.74	25.6455925258118	26.0659709111186	30.4244287582009	44.7028358350112	34.758215418336
125	432.8514	20.86699	19	10	124	6.2	21.7000000000007	-14.047	25.8497235768592	26.3983817175821	28.6276171355219	44.2534939635584	35.6448625415658
126	433.5	21.36813	19	10	125	6.25	12.9719999999998	10.0228	16.3929650716395	28.1051266515979	31.1606032575418	44.8184456144161	36.8097548329801
127	432.552	21.45727	19	10	126	6.3	-18.9599999999996	1.78280000000001	19.0436334726329	32.4246438012588	36.2970644262757	43.3808319278877	38.443943625245
128	433.7874	19.07935	19	10	127	6.35	24.7079999999994	-47.5584	53.5937186110459	31.9000037090091	37.850696133195	40.5746845023112	39.4372053489488
129	432.3611	20.96229	19	10	128	6.4	-28.5259999999994	37.6588	47.2431782741166	36.2552356039649	44.4793682327771	36.8403491896777	40.1083729345272
130	432.5801	22.10278	19	10	129	6.45	4.37999999999988	22.8098	23.2265231156107	46.1957471349693	43.1531012050235	35.6147930194374	40.1764496919055
131	432.1076	20.25374	19	10	130	6.5	-9.4500000000005	-36.9808	38.1691245464185	47.596265614792	46.4239367948199	36.9868173040556	41.6535019475075
132	432.9995	23.57332	19	10	131	6.55	17.8380000000004	66.3916	68.7461911276546	56.5340926642954	48.1163832998563	36.5025927200881	42.3786255135925
133	434.3362	26.29233	19	10	132	6.6	26.7340000000002	54.3802	60.5963110101598	54.4061987010379	46.5999801663892	36.0833472436483	42.3385528297912
134	438.5786	28.06177	19	10	133	6.65	84.8479999999995	35.3888	91.9323135216335	56.5926379856748	43.2562696211545	36.0624134701673	43.0863844184347
135	438.8172	28.64414	19	10	134	6.7	4.77200000000039	11.6474	12.5870532993232	50.0370194647433	42.601968903353	37.0099911041654	42.8878742933376
136	441.2586	28.90282	19	10	135	6.75	48.8279999999997	5.17359999999996	49.101320969603	45.6036947179865	42.8130313505694	40.2833611538531	42.4787671546066
137	441.7628	30.6291	19	10	136	6.8	10.0840000000005	34.5256000000001	35.9680985229969	29.9784465780136	36.7081210139005	43.9525473868158	41.299184513629
138	440.9883	32.38758	19	10	137	6.85	-15.4900000000009	35.1696	38.4296872763756	30.7977391056681	34.3159983541017	43.7144102572503	39.7099005127873
139	440.8553	33.06495	19	10	138	6.9	-2.65999999999963	13.5474000000001	13.8060728217694	29.033424715464	27.6454587075576	44.4225780482454	39.753425981307
140	441.2679	32.33996	19	10	139	6.95	8.25199999999995	-14.4998000000001	16.6835159375955	23.3792225630576	30.8668810033074	45.2459628789815	40.1045862779912
141	441.6844	34.31041	19	10	140	7	8.3299999999997	39.409	40.2797490185825	23.028301990217	34.1427855128863	46.5572640493538	45.3077850068843
142	441.8223	33.95111	19	10	141	7.05	2.75800000000004	-7.18599999999995	7.69708776096515	25.3124708371015	39.7887114737753	45.5036333763151	49.9821568102315
143	443.0832	35.28257	19	10	142	7.1	25.2179999999998	26.6292	36.6750844121727	30.9360229009466	40.8288403481113	42.9916932572575	53.0681873449456
144	442.25	34.33559	19	10	143	7.15	-16.6639999999995	-18.9395999999999	25.2269170561918	39.2521463103085	45.5888864753363	41.4699330018583	59.1996987716059
145	440.4923	35.72425	19	10	144	7.2	-35.154	27.7731999999999	44.801276256821	56.1982003844929	47.88995685461	41.5222546231169	70.503079282437
146	436.4608	35.01728	19	10	145	7.25	-80.6299999999999	-14.1394	81.860366065392	58.6293787060055	50.3014967481382	40.1390886947972	85.5671868751098
147	431.8968	35.74319	19	10	146	7.3	-91.2800000000004	14.5182	92.4273581318869	65.865302113571	54.2991457387297	39.2175370993703	101.380993838364
148	429.9772	37.25193	19	10	147	7.35	-38.3920000000001	30.1748000000001	48.8309760197358	64.8438908082734	51.6673881604133	38.8451165232633	114.449554324405
149	426.916	37.48849	19	10	148	7.4	-61.2239999999997	4.73119999999994	61.4065340940194	61.3508471859679	55.2944072961589	42.6665027729364	123.775038488897
150	425.5153	38.89459	19	10	149	7.45	-28.0139999999994	28.122	39.6942197303332	52.4000910929664	52.1776282429264	44.5943795365449	130.427995498835
151	422.2964	38.82029	19	10	150	7.5	-64.3780000000004	-1.48600000000002	64.3951479538641	44.7053976148211	46.1353918767081	53.6287527097129	134.857871906065
152	423.7979	36.96896	19	10	151	7.55	30.0300000000004	-37.0265999999999	47.6735776668798	44.7235124787469	38.6463627249654	63.4617209003748	138.116537762844
153	423.8677	37.48211	19	10	152	7.6	1.39599999999973	10.2629999999999	10.3575086290091	39.5113656775793	36.8613926984154	70.0530274462429	142.230973714421
154	423.0794	40.4542	19	10	153	7.65	-15.7659999999998	59.4418	61.4971084136482	30.9199365674483	39.7441190705365	82.3369840730445	146.715487576767
155	422.5073	40.08355	19	10	154	7.7	-11.4420000000007	-7.41299999999995	13.6334857244952	24.8926343569643	41.2988022184798	103.996167460709	153.854841389259
156	422.032	41.04431	19	10	155	7.75	-9.50600000000009	19.2152	21.4380024032092	29.0173877820097	56.9560086712877	130.851012596367	160.043774737216
157	421.6124	40.27437	19	10	156	7.8	-8.39200000000005	-15.3988000000001	17.5370666144599	34.7647256623261	72.62429606202	158.809440289913	165.842148946013
158	420.0841	40.02159	19	10	157	7.85	-30.566	-5.05559999999988	30.9812757542358	43.0862387593804	88.4386667320724	185.184698391559	170.258583365793
159	416.2137	37.70311	19	10	158	7.9	-77.4079999999992	-46.3696	90.2337978152304	82.9920807751271	109.37956084993	203.127498929549	173.843168945457
160	414.7338	35.37098	19	10	159	7.95	-29.5980000000009	-46.6426	55.2410512097666	120.355957767076	155.814706678491	215.610028118687	176.505386804622
161	404.4172	39.32497	19	10	160	8	-206.332	79.0797999999999	220.967212481943	147.859945682135	215.566633316025	223.158479762776	178.111469451387
162	394.5837	42.10097	19	10	161	8.05	-196.669999999999	55.5199999999999	204.356451574203	183.994396037534	278.972517854861	230.729442149373	179.909353127689
163	386.835470195323	45.4095321971997	19	10	162	8.1	-154.96459609354	66.1712439439941	168.501215329533	268.543174597601	333.508004084702	241.470254171585	179.916366967631
164	375.156	52.26994	19	10	163	8.15	-233.58940390646	137.208156056006	270.906049592224	348.141185856923	366.510878788561	251.961042151675	179.532294275209
165	354.464037006622	64.2288983255202	19	10	164	8.2	-413.83925986756	239.179166510404	477.984944010103	437.589077942646	389.921254018895	266.187428155402	178.505832951314
166	327.425840883773	79.2856643081894	19	10	165	8.25	-540.76392245698	301.135319653384	618.957268778552	519.15606248727	389.360950854264	279.948460779636	176.76840977531
167	298.644549319038	94.5526331367639	19	10	166	8.3	-575.6258312947	305.33937657149	651.595912002815	549.027361539589	388.834588236726	292.466760792656	174.954337210758
168	272.7233	107.1422	19	10	167	8.35	-518.42498638076	251.791337264722	576.336138052654	511.299333440189	394.501841611097	301.672050208322	174.296903277764
169	253.158383364998	114.808069395114	19	10	168	8.4	-391.29833270004	153.31738790228	420.26254485382	430.580715851605	394.54252345342	305.019835117978	173.434399454242
170	239.018700855386	117.869183053158	19	10	169	8.45	-282.79365019224	61.2222731608799	289.344803513104	340.080098530807	376.560149632312	308.416394072699	173.37659124211
171	228.266306663276	117.285792013645	19	10	170	8.5	-215.0478838422	-11.6678207902601	215.36418083563	269.847620734925	344.330288243246	302.594186193061	172.656511186294
172	218.863254980777	114.018147316088	19	10	171	8.55	-188.06103364998	-65.3528939511398	199.092825398827	240.057685367251	305.961003730451	296.356985355004	171.884487232416
173	208.7716	109.0265	19	10	172	8.6	-201.83309961554	-99.8329463217601	225.173749073243	241.820965824435	269.836096331942	289.77970648902	172.535505812339
174	196.500797734288	103.242548700696	19	10	173	8.65	-245.41604531424	-115.67902598608	271.312868015451	258.079860634888	243.528791447395	276.727604477373	172.797593250371
175	182.749911481919	97.4837824367092	19	10	174	8.7	-275.01772504738	-115.175325279736	298.161205799026	271.841908930094	226.911534126502	253.015498441919	173.592606605789
176	168.765406362407	92.5391378223738	19	10	175	8.75	-279.69010239024	-98.892892286708	296.658654887892	269.824571928959	215.827421531859	222.685806954253	175.423254857757
177	155.793747495263	89.1975514720256	19	10	176	8.8	-259.43317734288	-66.8317270069642	267.90306687486	246.999897527539	203.879382473281	191.099234131603	181.118607376536
178	145.0814	88.24796	19	10	177	8.85	-214.24694990526	-18.9918294405118	215.087064067564	212.002102428569	185.057571366942	163.409108163968	188.853117913348
179	137.2939	89.30918	19	10	178	8.9	-155.75	21.2243999999998	157.189496008353	173.57498242883	158.912685501325	143.741299978934	194.948265975334
180	131.17701470024	88.5934915029271	19	10	179	8.95	-122.3377059952	-14.3137699414581	123.172230304176	135.916856016468	129.470847251526	131.143154365532	199.785611136125
181	126.511370574033	86.2388285979629	19	10	180	9	-93.31288252414	-47.093258099284	104.523054889195	100.290570804926	101.041325665259	122.154542609812	198.359400621125
182	123.481541160809	83.6570688940172	19	10	181	9.05	-60.5965882644799	-51.6351940789139	79.6124348130491	70.8254734751115	76.2374645327546	113.03953231546	196.224125103582
183	122.2721	82.26009	19	10	182	9.1	-24.1888232161801	-27.9395778803439	36.9556380098547	46.9395920744822	56.9821199959952	103.600757453093	196.380190703177
184	122.6032	82.62563	19	10	183	9.15	6.62200000000013	7.31079999999992	9.86400935928188	28.507668901688	43.9538085104738	93.6341443490667	195.104209979942
185	122.786082199141	82.6653278197661	19	10	184	9.2	3.6576439828201	0.793956395322084	3.74282330102998	16.5580730490416	35.3747746045626	80.9977850561768	189.289824516409
186	122.462649621029	82.1385186240017	19	10	185	9.25	-6.4686515622401	-10.536183915288	12.3634390252245	13.6736691870647	28.4816636877649	70.898048935879	179.887453935872
187	121.723575943346	81.4749965183543	19	10	186	9.3	-14.7814735536599	-13.270442112948	19.8644555498169	17.0821435458362	22.1996821576384	69.7704539604168	167.861906920341
188	120.659534843776	81.1045556084713	19	10	187	9.35	-21.2808219914001	-7.40881819766003	22.53361869997	23.809957134643	22.143943539243	76.0341856183746	155.83838721735
189	119.3612	81.45699	19	10	188	9.4	-25.9666968755201	7.04868783057407	26.9063811531396	28.4556584738418	28.3556031968081	84.8766968326907	147.356286767341
190	117.999842015694	82.7377003190069	19	10	189	9.45	-27.2271596861199	25.614206380138	37.3818912450638	27.8412912662351	32.524722860828	91.1548281995504	140.865874969632
191	117.069119198502	84.2545132732348	19	10	190	9.5	-18.6144563438401	30.336259084558	35.5919457212184	30.6142178914214	40.7547722064991	94.1246150491896	135.923006234234
192	117.143286782058	85.0908620908452	19	10	191	9.55	1.48335167112009	16.726976352208	16.7926195117838	39.62906284778	63.3034433880791	96.0912648521611	132.49569368896
193	118.7966	84.33018	19	10	192	9.6	33.06626435884	-15.2136418169042	36.3982518259016	41.239488587013	95.086251240754	102.980674917334	127.618887251172
194	121.787	82.32755	19	10	193	9.65	59.8080000000002	-40.0525999999999	71.9806059349323	53.0538859391564	125.799585154908	113.480815482512	121.247028424535
195	124.056398401444	82.4298061273147	19	10	194	9.7	45.3879680288799	2.04512254629407	45.4340199412289	98.765595509923	146.934881794538	125.5641505909	114.11715794504
196	128.5273	80.87604	19	10	195	9.75	89.4180319711199	-31.075322546294	94.6639324819355	159.558284590087	159.767566410614	137.089100917492	107.254842887377
197	138.307079366503	73.4700354184662	19	10	196	9.8	195.59558733006	-148.120091630676	245.351167365617	211.970107462035	169.982847546684	144.624579709079	100.827796539869
198	151.445682910215	62.6537371020924	19	10	197	9.85	262.77207087424	-216.325966327476	340.361697226719	252.630275002063	183.817406295426	148.267666270731	95.9564867855073
199	164.7287	52.52863	19	10	198	9.9	265.6603417957	-202.502142041848	334.039720294675	266.481246882072	198.606027768216	150.971273555748	92.5511379303917
200	175.471540968069	46.2625354069173	19	10	199	9.95	214.85681936138	-125.321891861654	248.73485764137	241.200099583445	218.603578320971	150.588595573731	90.1319110056739
201	183.1089	43.28862	19	10	200	10	152.74718063862	-59.478308138346	163.918791881978	208.076528000765	233.423429628485	149.691469858657	87.9397315626322
202	188.8474	41.72668	19	10	201	10.05	114.77	-31.2388	118.94543087248	185.241948074398	225.94571603008	151.951855062461	88.4866270125576
203	197.0194	38.63525	19	10	202	10.1	163.44	-61.8286000000001	174.743839313322	184.576881639879	201.449081300708	151.637017049251	91.9426768932015
204	206.510755468463	33.0883843587356	19	10	203	10.15	189.82710936926	-110.937312825288	219.866820662839	200.365612374897	176.142961956589	148.859912500003	97.118057900023
205	217.0933	26.87756	19	10	204	10.2	211.65089063074	-124.216487174712	245.409525468778	210.691332476715	154.242309352923	147.236530833904	102.717978563833
206	228.283	22.16099	19	10	205	10.25	223.794	-94.3313999999999	242.862445557068	194.821634600651	139.615373306699	143.611636838876	108.072640676149
207	236.4096	19.57311	19	10	206	10.3	162.532	-51.7576	170.574031381568	167.04397583878	133.920862578238	131.885139119321	110.822784718923
208	240.6622	17.413	19	10	207	10.35	85.052	-43.2022	95.3953499330025	123.907737065967	119.456627803077	115.87878795264	112.275170441343
209	244.6014	16.47678	19	10	208	10.4	78.784	-18.7244	80.9785268534813	78.8651342385011	99.113797231789	100.225579028093	115.845156952219
210	245.399	17.73108	19	10	209	10.45	15.9519999999998	25.0859999999999	29.7283316047166	57.1503926797606	75.8694833468367	89.1089938117974	116.012354069191
211	244.7628	18.34264	19	10	210	10.5	-12.724	12.2312	17.6494314197371	44.0916210055031	53.7998440492667	81.7548480760748	115.316746174438
212	247.3983	16.71039	19	10	211	10.55	52.7100000000002	-32.645	62.0003235878654	31.1836186247984	37.8245622085623	80.8819891729541	116.793617843662
213	248.2346	17.96173	19	10	212	10.6	16.7259999999999	25.0268	30.1014915617149	27.8312296277061	30.3084946045718	80.9046788690686	117.261371532237
214	249.0084	18.23885	19	10	213	10.65	15.4759999999999	5.5424	16.4385149499581	28.7345538600323	24.3081960995966	80.7553003175337	115.929082884503
215	248.4197	18.51042	19	10	214	10.7	-11.7739999999998	5.43140000000001	12.966386619255	18.498731737364	23.9756782706715	79.8718065367659	118.055240931715
216	249.474	18.85216	19	10	215	10.75	21.0859999999997	6.83480000000003	22.1660525813683	16.5253682036406	23.8943228454503	79.0561804348069	120.967530074778
217	248.9724	18.64932	19	10	216	10.8	-10.0319999999999	-4.05680000000004	10.8212129745236	17.4327735743948	27.8431157676705	77.020989728767	120.931798600117
218	249.8736	18.18949	19	10	217	10.85	18.0240000000003	-9.1966	20.2346738930978	20.1201269136369	42.3527299350601	76.2826746119547	116.134352115471
219	250.5288	17.37056	19	10	218	10.9	13.1039999999996	-16.3786	20.9755418037291	19.0540918308683	62.3968034032783	80.7190403486908	110.657661890558
220	250.1252	18.62751	19	10	219	10.95	-8.07199999999966	25.139	26.4031533154658	37.1874997979769	83.8741297266952	81.4361125646505	105.079490969361
221	250.9659	18.67041	19	10	220	11	16.814	0.85799999999999	16.8358771675253	68.1800916664797	104.312516820347	80.942022490219	101.415089457043
222	253.1366	23.2571	19	10	221	11.05	43.4139999999996	91.7338	101.488252810067	107.360833232162	116.217417248972	81.6353806248633	99.7954634220962
223	259.4344	29.34588	19	10	222	11.1	125.956	121.7756	175.197633235612	147.628132539753	122.256854619338	82.8857260152216	96.6941130455289
224	265.4712	38.35413	19	10	223	11.15	120.736000000001	180.165	216.87924963214	189.570941809826	137.129884597785	82.998253269003	91.7295256647554
225	274.5236	45.26191	19	10	224	11.2	181.048	138.1556	227.739649853423	195.247334699967	138.89654685863	88.8739510295262	86.0216811762398
226	285.7995	46.34184	19	10	225	11.25	225.518000000001	21.5985999999999	226.549923517887	176.333617572195	137.989722134988	98.32342331068	80.8199878390651
227	291.9663	48.37562	19	10	226	11.3	123.335999999999	40.6756	129.870217260771	166.898935963408	135.427645482056	109.978458080913	77.6096868117006
228	294.6968	51.34159	19	10	227	11.35	54.6100000000001	59.3194	80.6290475967564	130.164961177506	123.418722095383	116.389916278301	77.6471351508535
229	302.8106	53.82482	19	10	228	11.4	162.276000000001	49.6646000000001	169.705841588203	86.4085024601496	103.599703134728	121.089744753024	80.8324300629619
230	304.60126908211	55.108902206611	19	10	229	11.45	35.8133816421991	25.6816441322199	44.0697759239118	75.6079562641458	93.8737723323571	121.049988126925	87.1312693071218
231	304.265	55.30323	19	10	230	11.5	-6.72538164219986	3.88655586778	7.76762993110602	70.5038266185706	92.3343298010131	121.075330838012	93.2330781381817
232	308.05	55.55515	19	10	231	11.55	75.7000000000005	5.03839999999997	75.8674862807519	40.3004703060474	103.739498912854	118.708937671238	95.4655603535255
233	309.8808	57.6144	19	10	232	11.6	36.6160000000002	41.1850000000001	55.1083993688805	57.5825834872086	110.522977937265	112.483547221989	97.5223201034454
234	310.7334	57.99686	19	10	233	11.65	17.0519999999999	7.64919999999989	18.689060025587	98.2601571418765	105.049604908262	102.703751011977	101.690012888023
235	314.4129	63.38426	19	10	234	11.7	73.5899999999992	107.748	130.480341829717	131.871041561562	103.20342939522	92.1715558157136	105.263534057503
236	324.920498198514	62.3561592493416	19	10	235	11.75	210.15196397028	-20.5620150131679	211.155498204446	150.54212925596	104.160939541036	82.5837952433234	108.362328751672
237	336.6422	58.98771	19	10	236	11.8	234.43403602972	-67.368984986832	243.921908379178	169.798739510477	101.99022986042	78.1983838946342	113.971082898278
238	344.0443	59.5469	19	10	237	11.85	148.042	11.1838	148.46383784087	148.824275303232	101.548372348595	79.0115956897522	119.25716352481
239	349.7823	59.19787	19	10	238	11.9	114.76	-6.98059999999998	114.972111298175	110.061721940195	101.807798889226	80.9458197772329	123.612007014835
240	351.0127	59.55219	19	10	239	11.95	24.6079999999995	7.08640000000003	25.6080207934931	72.1094181592788	90.4693392990701	92.8264260495931	128.287998170547
241	350.3562	60.1187	19	10	240	12	-13.1299999999999	11.3301999999999	17.3427313892591	52.5546154412313	72.8332606856338	105.524133786144	131.316706842729
242	353.0417	60.46721	19	10	241	12.05	53.7099999999998	6.97020000000009	54.1603894745965	33.8168582679755	52.6572688764147	109.295740082188	130.498659201163
243	355.4488	59.67379	19	10	242	12.1	48.1420000000003	-15.8684000000001	50.6898242506327	32.1144032949078	47.5002134422393	112.158914191669	128.098894549303
244	355.7047	60.70673	19	10	243	12.15	5.11799999999994	20.6588000000001	21.2833254318963	35.6047994310725	56.8420346462035	120.381772507043	125.323311510627
245	355.9628	59.89184	19	10	244	12.2	5.16200000000026	-16.2978	17.0957459281542	33.2051195935506	82.4494227039657	121.65311708548	122.383025552279
246	357.6171	60.43033	19	10	245	12.25	33.0859999999996	10.7697999999999	34.7947120700829	42.4458114432473	106.887328031253	118.401234192664	119.371466663247
247	359.7184	60.26115	19	10	246	12.3	42.0259999999996	-3.38359999999994	42.1619902869868	79.8672110244315	116.601250303955	117.963707715644	119.887803977396
248	364.5154	60.93906	19	10	247	12.35	95.9400000000005	13.5581999999999	96.8932834991162	132.784442113024	122.769456034743	122.124410771319	119.173103746095
249	371.3688	68.78745	19	10	248	12.4	137.068	156.9678	208.390323337818	178.169856631433	138.955746124859	126.134269276647	116.578370460452
250	383.355861072992	76.1815084750512	19	10	249	12.45	239.74122145984	147.881169501024	281.681901371115	199.99738101436	152.836894871889	135.52600821417	115.684694903126
251	395.7218	80.46278	19	10	250	12.5	247.318778540159	85.6254304989758	261.721784662132	203.093100626239	163.969207699693	141.558082847446	116.016008971667
252	403.1177	82.05325	19	10	251	12.55	147.918000000001	31.8094000000002	151.299612201619	198.044281225287	183.270146554874	142.288380731087	115.906977287608
253	408.3458	84.1113	19	10	252	12.6	104.562	41.1609999999999	112.371881558511	172.889347630755	196.748608100399	143.714241876617	115.543794114268
254	416.4919	88.29429	19	10	253	12.65	162.922	83.6598000000001	183.146226333059	149.768558767953	195.42650390709	147.942872009276	115.823845450179
255	424.0791	90.08372	19	10	254	12.7	151.744	35.7885999999999	155.907233398454	166.542912095388	188.602593724374	152.594495288844	113.383389229307
256	431.3235	91.02962	19	10	255	12.75	144.888000000001	18.9179999999999	146.117840348125	190.404115574559	176.228837663639	156.15913808317	108.989907683934
257	443.051767748642	90.1860092019966	19	10	256	12.8	234.56535497284	-16.8722159600679	235.17137883879	192.808726588894	167.97551115822	161.577224060157	103.072682767543
258	454.5471	91.61568	19	10	257	12.85	229.90664502716	28.593415960068	231.677898954367	204.315839817994	164.659027718491	159.334611802439	100.153412695136
259	461.991	97.92567	19	10	258	12.9	148.878	126.1998	195.169281404733	202.689116559325	156.929997893694	152.210921143672	97.7991222322471
260	471.7792	102.1784	19	10	259	12.95	195.764	85.0546	213.442799543953	169.408110221052	152.352095705798	138.542963756659	97.7926703317377
261	478.3213	104.3693	19	10	260	13	130.842	43.818	137.984224054781	138.913939862423	148.349068466647	126.50788415719	98.1861535765375
262	481.2953	102.6438	19	10	261	13.05	59.4799999999998	-34.5099999999999	68.7663471474236	121.051269198494	139.88430156544	122.518214493027	97.8121329429283
263	484.9947	101.23	19	10	262	13.1	73.9880000000005	-28.2759999999999	79.2070471612221	100.388351593603	121.920615504479	118.928674036867	96.9476714972249
264	489.952421795575	103.083291227673	19	10	263	13.15	99.1544359114994	37.0658245534599	105.855928085089	94.0090203739684	108.995338380253	111.265918393316	97.4051843118033
265	493.402594703557	107.374778654689	19	10	264	13.2	69.0034581596399	85.8297485403199	110.1282115195	110.360492909829	88.4833337889438	105.113661373134	99.604677704376
266	492.0071	112.4923	19	10	265	13.25	-27.9098940711401	102.35042690622	106.087567956607	104.927291146535	76.7869306507418	99.5785811752051	99.6787801736071
267	485.8542	116.8265	19	10	266	13.3	-123.058	86.6839999999999	150.523709826724	96.9394075620123	77.0609178278352	88.1816578194408	100.82094033354
268	483.7519	118.3598	19	10	267	13.35	-42.0460000000003	30.6660000000002	52.0410383447528	76.5783159842845	73.1983203552442	78.1824146189528	99.3019109099015
269	481.3736	116.0781	19	10	268	13.4	-47.5659999999993	-45.634	65.916510162477	59.5648409275152	65.6018388929383	69.4639751878473	95.1254801717344
270	480.9575	116.0725	19	10	269	13.45	-8.32200000000057	-0.112000000000023	8.32275363086097	43.7613427458418	57.8752270404701	60.0593324493054	88.3398144084543
271	479.9065	116.077	19	10	270	13.5	-21.0199999999998	0.0899999999998613	21.0201926727609	41.4693495639536	50.8080938837636	54.8142243056289	82.5194260950632
272	476.3459	116.401	19	10	271	13.55	-71.2120000000004	6.47999999999996	71.5062189183575	34.2642702238644	36.4790140734416	53.3358851547692	79.7611184617176
273	478.1445	115.4618	19	10	272	13.6	35.9720000000004	-18.784	40.5810724353119	39.1721380966556	34.4442137334269	50.181101117833	77.5218299336562
274	477.9066	113.9863	19	10	273	13.65	-4.75799999999936	-29.5099999999999	29.8911134620306	42.051346840012	29.9326119954417	46.86749661433	74.9061311807406
275	476.6786	112.8946	19	10	274	13.7	-24.5600000000002	-21.8340000000001	32.8620929948172	29.1966854010413	31.635331109667	46.6148601199082	73.8878787842892
276	478.1071	111.8481	19	10	275	13.75	28.5699999999997	-20.9299999999999	35.4162363895428	27.4190779029002	32.841517960516	43.1984222640441	72.7200980160681
277	477.7899	112.0218	19	10	276	13.8	-6.34400000000028	3.47399999999993	7.2329117235041	25.6009537670189	29.6108524817032	40.0646566069223	69.2006908395778
278	479.2495	112.6388	19	10	277	13.85	29.1920000000005	12.3400000000001	31.6930349446062	24.0985241226785	27.1638818804219	39.2692100173642	65.6890649576219
279	478.3005	112.2133	19	10	278	13.9	-18.9800000000002	-8.50999999999999	20.8004927826244	23.63168908102	28.1331543357216	38.040039199797	63.6437503674903
280	477.1738	111.6327	19	10	279	13.95	-22.5339999999994	-11.6120000000001	25.3499447731149	30.0250195623652	35.3544931993463	38.1366650602497	59.1997711604266
281	475.968	112.765	19	10	280	14	-24.1160000000002	22.646	33.0820611812507	26.9086858579436	35.5887506443246	38.530968032936	56.7734228092146
282	477.9044	112.4619	19	10	281	14.05	38.7279999999998	-6.06200000000001	39.1995641302297	30.6653549044243	43.650299140403	37.0040224304078	58.1947860111247
283	477.392	113.0835	19	10	282	14.1	-10.2480000000003	12.432	16.1113664224983	46.610462276014	44.0942063013014	36.114985830445	57.7546493186009
284	478.7917	114.4828	19	10	283	14.15	27.9939999999999	27.9859999999999	39.5838380150282	47.5458122076292	46.1474664041524	38.5463439681651	55.9504335566254
285	484.0454	114.4549	19	10	284	14.2	105.074	-0.55800000000005	105.075481631063	57.2755787184409	44.6379990108323	42.6620961954441	53.5971716896364
286	485.9044	114.7842	19	10	285	14.25	37.1800000000007	6.58600000000007	37.7588108393267	61.2797267446593	44.220418105356	45.861614856931	51.4276769334073
287	487.4896	118.8806	19	10	286	14.3	31.7039999999997	81.9280000000001	87.8483966842878	61.6295779038804	44.3971923791124	50.2197238597149	48.9657537049428
288	486.4851	120.3822	19	10	287	14.35	-20.0900000000001	30.0319999999999	36.1321065535903	42.6655357456506	45.066089780468	53.195715296291	49.0583550288138
289	485.4276	122.1578	19	10	288	14.4	-21.1500000000001	35.5119999999999	41.3330938111339	40.8950240030827	48.9595336006085	57.8235255471332	47.9948234945049
290	485.5902	122.6441	19	10	289	14.45	3.25199999999995	9.726	10.2552708399145	31.5188060397839	49.969699191542	58.3402098715477	48.8852579821307
291	486.4245	123.8243	19	10	290	14.5	16.6860000000008	23.604	28.9062521264869	28.8524528162768	56.1344790695374	58.7326213128003	49.3307778843585
292	487.1238	121.899	19	10	291	14.55	13.9859999999999	-38.5059999999999	40.9673068677938	36.2894892973365	56.7891485790267	63.0536868674801	48.9857124865769
293	487.7054	120.9185	19	10	292	14.6	11.6319999999996	-19.6100000000001	22.8003404360548	57.2738626374334	62.2972242912805	65.3281975193687	49.7016988806423
294	490.0151	117.7439	19	10	293	14.65	46.1940000000004	-63.492	78.5182762164328	71.3739341359921	69.499584690114	65.0333704989208	50.4874254252007
295	492.6713	122.8536	19	10	294	14.7	53.1239999999991	102.194	115.177137540399	82.0594911182695	72.0424207322631	60.5794832593647	50.8516628171435
296	493.086	127.8066	19	10	295	14.75	8.29400000000078	99.0600000000001	99.4066096192805	95.7419957662842	73.2448245202446	59.6569316027705	50.0925105113139
297	493.0633	132.5263	19	10	296	14.8	-0.453999999999724	94.3939999999998	94.3950917791807	102.709680082891	81.7101813558479	57.8668508029634	52.2943777106508
298	492.7593	137.0768	19	10	297	14.85	-6.08000000000061	91.01	91.2128636761285	86.8109788270928	85.5903052582695	58.8475000402635	52.9902938133285
299	493.2946	142.7193	19	10	298	14.9	10.7060000000001	112.85	113.356697799469	75.1157149044972	81.1072073972332	57.9496077892128	53.2574633024957
300	491.9995	143.9465	19	10	299	14.95	-25.9019999999998	24.5439999999996	35.6836312614057	81.3608715934263	71.1892673271874	59.6338509040118	53.5345874102818
301	490.5147	145.3549	19	10	300	15	-29.6960000000001	28.168	40.9302900063023	75.4386147502546	63.1793841360035	60.1305877357811	53.9056345964247
302	484.2419	145.6766	19	10	301	15.05	-125.456	6.43400000000042	125.620875223826	59.504734711575	58.9445530269001	60.967402542746	54.6264915679211
303	481.8257	143.7664	19	10	302	15.1	-48.3240000000001	-38.2040000000001	61.6015794602704	55.567555827282	55.3977757892466	63.2884119308396	55.4169341460802
304	480.1908	144.1716	19	10	303	15.15	-32.6979999999992	8.10400000000016	33.6872976060703	51.2430533675099	46.3996308883116	62.4285068822363	56.2097242341496
305	480.5494	143.4566	19	10	304	15.2	7.17199999999934	-14.3000000000001	15.9977368399406	36.5282344603739	47.2252810757604	59.0412294388428	55.6072333137859
306	479.9807	142.6765	19	10	305	15.25	-11.3739999999996	-15.6020000000001	19.307777707442	35.3569368282385	47.0163509513175	54.3234061656967	55.3470119459097
307	480.4585	140.1184	19	10	306	15.3	9.55600000000004	-51.1619999999999	52.0467806881462	33.2945270650483	40.2246237296441	54.3690315615867	54.76276962588
308	480.864	137.3608	19	10	307	15.35	8.10999999999922	-55.1519999999999	55.7450912995932	38.8830063242388	40.9865186034097	52.7848723303659	56.3710689496427
309	480.1548	138.2898	19	10	308	15.4	-14.1839999999991	18.58	23.3752487901193	42.7896485351251	43.7498063672394	48.6914010578583	57.9031553770334
310	480.0883	136.0938	19	10	309	15.45	-1.33000000000038	-43.9200000000005	43.9401331358935	43.9210129989142	46.8931915504982	48.7289649490159	59.9542080736857
311	482.0152	135.8517	19	10	310	15.5	38.5379999999998	-4.84199999999987	38.8409887618735	46.616100378581	45.4674281953899	49.078647880049	61.4654790438474
312	484.2973	134.0864	19	10	311	15.55	45.6420000000003	-35.3059999999999	57.7036030070915	54.2050856694306	49.7935100962734	46.1992962683621	61.4760680184591
313	486.5407	136.7219	19	10	312	15.6	44.8680000000002	52.7100000000002	69.2205281979272	54.9033767767576	50.1719688714853	45.5056707727916	62.5511497801568
314	489.5404	136.0877	19	10	313	15.65	59.9939999999992	-12.6839999999999	61.3201752443672	48.1452078556546	50.9831712274049	47.3860779693784	61.8296463877701
315	488.5029	138.2203	19	10	314	15.7	-20.7499999999993	42.6519999999999	47.4315886725288	55.6660071936325	50.2326488222714	50.6349833682072	60.5523376490641
316	488.7119	138.0786	19	10	315	15.75	4.18000000000006	-2.83400000000029	5.05014415635852	53.7278373643897	51.1409448087805	51.037092289049	59.941733856628
317	489.3651	133.3582	19	10	316	15.8	13.0639999999994	-94.4079999999997	95.3075996969807	47.7612567853793	52.1739688070801	51.6586884487966	57.9208269517108
318	489.8697	136.2916	19	10	317	15.85	10.0920000000008	58.6679999999996	59.5296790517131	45.5619208677851	50.0248229421735	53.8946378590219	56.4222745329015
319	490.8569	135.0652	19	10	318	15.9	19.7439999999995	-24.5279999999997	31.4872723493154	54.1366817619063	51.0223495715174	57.856702964854	54.1817389400977
320	491.6794	136.6907	19	10	319	15.95	16.4499999999998	32.5099999999998	36.4349090845576	48.6819304205278	54.3767751859161	60.2745652433597	54.0055555583008
321	493.6912	135.389	19	10	320	16	40.2359999999999	-26.0339999999997	47.9239486269649	46.3218085199574	56.6067563827081	62.8003703519136	53.1465179552626
322	491.351	137.8578	19	10	321	16.05	-46.8039999999996	49.3759999999997	68.033842990088	54.2834423576556	53.5238668013198	61.9847334941722	50.2397544221115
323	493.3818	139.1112	19	10	322	16.1	40.616	25.068	47.7290695488609	63.1916295040471	57.6173068465585	61.8138876294739	48.9160444123295
324	493.20870646465	142.671767172263	19	10	323	16.15	-3.46187070700012	71.2113434452601	71.2954415378065	59.0768310035099	64.7302347023031	61.2307858933039	48.5737123322856
325	491.6577	146.4117	19	10	324	16.2	-31.0201292930003	74.7986565547399	80.9758448165154	58.3658031821119	70.316481664448	62.0634458592854	49.9538574097893
326	491.3752	147.7497	19	10	325	16.25	-5.64999999999941	26.7599999999999	27.349956124279	68.9128051731597	74.4597958950468	65.5600615475593	50.2985526999378
327	489.713403944975	150.512342214912	19	10	326	16.3	-33.2359211004996	55.2528442982401	64.4787038830977	75.1770270469507	71.7954981812642	61.4726223418348	49.4440392612778
328	486.4607	154.3402	19	10	327	16.35	-65.0540788995011	76.5571557017603	100.4640795041	77.441333824849	73.6029523167743	60.059676735437	48.8937786635699
329	482.9016	158.0359	19	10	328	16.4	-71.182	73.9139999999998	102.616550906761	89.8427607865836	71.4392222150903	59.6720768223371	48.4716343462159
330	480.4093	161.9199	19	10	329	16.45	-49.846	77.6800000000003	92.2973787060069	85.2251931804165	69.7501165326547	59.2821461675857	48.0623033221083
331	476.1569	163.2906	19	10	330	16.5	-85.0479999999993	27.414	89.3570909329522	78.293099460389	74.5133667124104	57.2143880304761	48.058101464293
332	474.4257	164.4246	19	10	331	16.55	-34.624	22.6799999999997	41.3908658522625	67.7014173832299	69.4213778823497	54.2802125758609	47.0677077734445
333	473.0928	167.4327	19	10	332	16.6	-26.6579999999999	60.1620000000003	65.803610903962	62.0588992404604	62.5020466243155	52.3264180518673	45.8423705799022
334	470.6107	167.496	19	10	333	16.65	-49.6420000000001	1.26599999999996	49.658140520966	59.1839726382372	54.613918942371	49.7613466951928	44.7601941621006
335	469.3349	170.4353	19	10	334	16.7	-25.5160000000001	58.7860000000001	64.0847879921593	53.6175625842829	48.2478106707234	49.2727314513715	44.821900322034
336	465.6306	171.0133	19	10	335	16.75	-74.0859999999998	11.5599999999995	74.9824579218363	46.7109937882421	39.9689801659055	49.5600131108266	47.4299529230882
337	464.9587	171.1036	19	10	336	16.8	-13.4379999999999	1.80600000000027	13.5588155824909	41.5264205015121	36.7649269704575	47.2293900737591	49.3822400312376
338	464.6347	172.6332	19	10	337	16.85	-6.48000000000025	30.5919999999998	31.2707669237579	34.4367221009864	31.0498837869603	43.8929194681179	51.1905394501043
339	464.8944	173.7912	19	10	338	16.9	5.19400000000019	23.1600000000003	23.735274087316	20.7539876935738	28.0834711752953	39.0865657275777	52.6066889736952
340	464.1963	172.5411	19	10	339	16.95	-13.9620000000002	-25.0020000000001	28.6362959895307	19.9122913566321	28.7953463700883	35.8500414008568	54.3415921011275
341	464.0477	172.834	19	10	340	17	-2.97199999999975	5.85800000000006	6.56878588477348	15.3887737856785	24.6066595092428	33.3158325766724	55.9124655855709
342	463.6362	172.6121	19	10	341	17.05	-8.23000000000093	-4.4380000000001	9.35033389778227	14.6405218490784	25.0374022651684	32.1506820527168	56.7320850161972
343	464.0211	172.4145	19	10	342	17.1	7.69800000000032	-3.95199999999988	8.65317906898985	23.1539706391903	25.2837923119203	29.8708535303305	57.8120957243705
344	464.0223	173.4142	19	10	343	17.15	0.0239999999996598	19.9939999999998	19.9940144043159	28.4593313249119	23.5592125127844	28.2896024308973	58.053138143978
345	463.9868	169.8542	19	10	344	17.2	-0.709999999999127	-71.2	71.2035399400901	30.1625131737048	23.4522721309903	27.5803547847827	57.7961578401856
346	463.8286	168.207	19	10	345	17.25	-3.16400000000044	-32.944	33.0955893133813	35.1788108381621	26.6626849874393	29.2998442986172	58.6143164646227
347	463.2356	168.8751	19	10	346	17.3	-11.8600000000004	13.3620000000002	17.8662431417468	32.4779031764903	27.5364371349761	37.2918577206404	58.2264303928562
348	464.4295	170.0666	19	10	347	17.35	23.8780000000008	23.8299999999998	33.7346673912762	23.7505736227902	28.6918232737008	42.3214021647715	56.6467604007299
349	464.1057	170.0457	19	10	348	17.4	-6.47600000000011	-0.417999999999665	6.4894760959573	24.8660386499666	28.4957336864993	45.5413011250534	54.7070158765282
350	463.4702	168.8226	19	10	349	17.45	-12.7100000000007	-24.4620000000003	27.5668921715894	24.9103610962474	26.365363199477	49.4010380346694	52.7177338391782
351	465.0049	169.9989	19	10	350	17.5	30.6940000000009	23.526	38.6729144492635	22.2048357092395	33.9930290879915	54.6105431406658	50.6845689127648
352	464.5067	170.7537	19	10	351	17.55	-9.96399999999994	15.0960000000003	18.0878553731505	24.5135641965082	49.5463131761124	59.1839574565335	50.159529897401
353	465.5106	170.8677	19	10	352	17.6	20.0779999999997	2.28000000000009	20.2070404562368	28.9801527761639	59.3590120176227	63.2977733968737	49.4196901242398
354	465.1971	170.0223	19	10	353	17.65	-6.27000000000066	-16.9080000000002	18.033118532301	43.1200195260164	67.5233897373224	66.3449295927632	49.056670675332
355	463.8239	172.1054	19	10	354	17.7	-27.4639999999999	41.662	49.8998350698677	74.1822652559774	75.3498039383485	66.3195842289998	51.2565770423114
356	466.5451	176.8489	19	10	355	17.75	54.4240000000002	94.8699999999997	109.372248198526	96.5131883260059	82.5584012938923	67.6686198184188	50.9606882143267
357	469.0254	185.1565	19	10	356	17.8	49.606	166.152	173.399084022956	110.533215278137	90.831477778091	69.2234707119533	51.505312989939
358	472.3426	190.8543	19	10	357	17.85	66.3440000000003	113.956	131.861655806379	121.719455100533	97.9037235200466	69.4006013333419	51.5554251721826
359	475.0106	194.3615	19	10	358	17.9	53.3600000000001	70.1440000000002	88.1332532929544	121.996783061768	104.194125499027	70.3274660254787	51.8944613190752
360	474.7188	199.645	19	10	359	17.95	-5.83600000000047	105.67	105.831034181851	107.480690300205	106.273805258522	69.5854262774996	52.047586927916
361	474.072726846209	205.145128876676	19	10	360	18	-12.9214630758202	110.00257753352	110.758888004701	99.2942587140872	101.344210548846	68.0533052488572	53.4473311582568
362	473.838388616196	210.180610089943	19	10	361	18.05	-4.68676460025904	100.70962426534	100.818620215138	97.8550357199178	88.9006282477943	68.1683777420852	54.0243301265362
363	473.944617572004	214.725843787874	19	10	362	18.1	2.12457911615957	90.9046739586199	90.9294978757928	90.8281554165118	79.4421906490611	68.968526718149	56.7371698980797
364	474.320245975679	218.755230118543	19	10	363	18.15	7.51256807349932	80.5877266133803	80.937138322107	80.691638035924	73.1315423136349	69.8237389197667	57.6691335037159
365	474.894106089263	222.243169230024	19	10	364	18.2	11.4772022716807	69.7587822296197	70.6966326648206	70.320566195384	63.8210486166506	74.93279929984	57.7935046142629
366	475.595030174802	225.164061270392	19	10	365	18.25	14.0184817107797	58.4178408073603	60.0763011017619	59.590122584035	53.5482092038221	72.6215321300362	58.1006739391766
367	476.351850494339	227.492306387721	19	10	366	18.3	15.1364063907397	46.5649023465795	48.9632610124378	48.408048907352	45.5052777060795	65.7187682592375	58.2086875981685
368	477.093399309919	229.202304730083	19	10	367	18.35	14.8309763116004	34.1999668472403	37.2772798190477	36.8139418167895	40.0333299162514	60.7894481795938	58.101722926556
369	477.748508883585	230.268456445554	19	10	368	18.4	13.1021914733196	21.3230343094199	25.0267699386922	26.4047803717202	35.4533523405063	58.2476215130971	58.5474864559003
370	478.246011477383	230.665161682207	19	10	369	18.45	9.95005187596007	7.93410473306039	12.7260972120076	20.6899892167749	43.5917933411576	54.6941358211627	60.0677532931124
371	478.514739353355	230.366820588116	19	10	370	18.5	5.37455751944094	-5.96682188182001	8.0304938764154	20.4765372484679	43.8988537112264	52.2841191758478	60.7839008430883
372	478.483524773546	229.347833311356	19	10	371	18.55	-0.62429159618091	-20.3797455352003	20.3893052377117	22.4986557736605	42.5369082706808	48.8647027965389	62.3686626278194
373	478.0812	227.5826	19	10	372	18.6	-8.04649547091913	-35.3046662271197	36.2100199775124	50.3696448655257	42.1367057101264	50.1765663992856	62.43786866044
374	476.3843	227.1275	19	10	373	18.65	-33.9380000000006	-9.10200000000032	35.1373625646554	61.3929270507327	43.3637007125593	48.9933374146686	63.1503327638552
375	471.6049	233.0418	19	10	374	18.7	-95.5880000000002	118.286	152.081042671334	64.3838273245867	45.5672230256747	49.267424999526	63.1097093213367
376	469.196985514249	235.084047975794	19	10	375	18.75	-48.1582897150201	40.84495951588	63.14690480245	63.7968741717849	51.0200291478735	48.5327280599345	61.3746827931908
377	468.820430813952	233.357441992553	19	10	376	18.8	-7.53109400593985	-34.53211966482	35.3438066069821	64.228745651458	52.2241278869984	47.1939044843836	59.4487657297476
378	468.0504	231.8826	19	10	377	18.85	-15.4006162790392	-29.4968398510599	33.2752542135035	40.7648011858238	60.3198028823198	46.8028445197701	58.3113718081295
379	466.2157	232.2165	19	10	378	18.9	-36.694	6.678	37.2967199630208	40.6471312450144	62.5333224888309	46.767506886322	56.5709949795098
380	466.9865	230.6587	19	10	379	18.95	15.415999999999	-31.1559999999997	34.7613203431624	40.06442844941	54.9430566578945	50.5500803087251	57.456477917873
381	467.0963	233.7847	19	10	380	19	2.19600000000014	62.5199999999995	62.5585550984031	56.8427315928547	53.1666024086426	53.5144964373194	55.9653205566503
382	466.026	235.0028	19	10	381	19.05	-21.4059999999995	24.3620000000004	32.4302926289603	60.8378993262038	51.8509006980863	56.5689475135537	55.6506217983464
383	460.4297	236.7353	19	10	382	19.1	-111.926	34.6499999999997	117.166769930727	69.1213121299652	51.4689833294137	55.9072106027309	54.927338270928
384	459.7279	233.959	19	10	383	19.15	-14.036000000001	-55.5259999999998	57.2725586297662	65.6860735722708	50.1713130600847	56.4769266079436	55.3600729691008
385	456.7998	236.395	19	10	384	19.2	-58.5619999999994	48.7200000000001	76.1783843619694	63.6373729467626	55.5329375917755	51.2866193428334	54.1208359195659
386	455.559004128353	238.294821735579	19	10	385	19.25	-24.8159174329396	37.9964347115799	45.3823623099308	46.0952350659727	56.0089637267653	50.1278334563454	54.2529188609353
387	456.623	237.9809	19	10	386	19.3	21.2799174329393	-6.2784347115803	22.1867895014193	39.5047267939656	60.9137671401089	53.1787632002576	54.7037875774226
388	457.7097	236.9868	19	10	387	19.35	21.7340000000002	-19.8820000000001	29.4560805267776	41.9445630535858	51.4946183231421	55.8332954366652	54.678114332249
389	456.589	236.5149	19	10	388	19.4	-22.414	-9.43799999999953	24.3200172697305	46.3318538812597	50.4205307270563	54.8943684459225	56.6424833001986
390	459.1838	232.9381	19	10	389	19.45	51.8960000000004	-71.5360000000004	88.3775656600707	58.1901613334553	47.6301820277723	60.2188200145832	58.5226057668346
391	460.3569	236.093	19	10	390	19.5	23.4619999999995	63.098	67.3188164483005	56.8940015803114	47.0890645040483	59.6465219374528	60.6448186296499
392	463.0277	233.0167	19	10	391	19.55	53.4159999999997	-61.5260000000001	81.4783267623972	61.3363346601471	54.506625702429	62.436540800154	61.8250482386699
393	464.1719	233.119	19	10	392	19.6	22.8840000000002	2.04600000000028	22.9752817610582	53.3158010019588	60.1976075439166	59.6781101425703	61.1442725150979
394	463.5197	235.3523	19	10	393	19.65	-13.0439999999999	44.6660000000003	46.5316826689087	47.8462751268368	59.6174238317603	61.7268085235331	62.7227322388771
395	464.7899	237.4048	19	10	394	19.7	25.4039999999998	41.0499999999996	48.2748973691292	50.8230900714026	64.9047024373909	58.9742468396057	60.1644631459435
396	466.0414	238.963	19	10	395	19.75	25.0300000000004	31.164	39.9711870726905	63.5012135075218	63.2840801481404	59.9731096619361	59.5312171650246
397	467.1835	243.6438	19	10	396	19.8	22.8419999999994	93.6160000000001	96.3624014852266	57.8985130033736	63.959314460199	62.2136706704616	59.7246657547644
398	469.1165	247.5053	19	10	397	19.85	38.6599999999999	77.2300000000001	86.3658989416541	76.4936038728231	67.8616019619985	62.5533841447279	59.1709856652167
399	468.3447	248.0168	19	10	398	19.9	-15.4359999999997	10.2299999999997	18.5181801481675	78.7218851694441	73.0330863200099	66.5174597140752	58.5232092222394
400	471.7395	254.2099	19	10	399	19.95	67.8960000000006	123.862	141.250351716377	77.0955388489954	70.3183116514391	66.4951312249441	58.190982829212
401	473.5327	256.0308	19	10	400	20	35.8639999999991	36.4179999999999	51.1125935557953	72.2219904164752	72.8571548198239	67.7751408219804	57.3397669366667
402	476.0091	259.6817	19	10	401	20.05	49.5280000000002	73.0179999999996	88.2306698829832	88.1676596366462	69.9207156384942	67.0811489637861	58.2627124789896
403	478.7181	261.1886	19	10	402	20.1	54.1800000000001	30.1380000000006	61.9981567790531	64.1430194300552	64.9091607455392	66.3813344274648	56.14754042052
404	481.3837	265.3148	19	10	403	20.15	53.3119999999997	82.5239999999997	98.2465262490227	66.9924244702037	73.4174955963901	68.9685378698105	55.4595641206654
405	481.7805	266.2938	19	10	404	20.2	7.93600000000083	19.5799999999997	21.1271506834216	62.7458924279931	68.0855600124973	69.0423069490536	54.2935465557928
406	481.8035	269.5617	19	10	405	20.25	0.459999999999354	65.3579999999999	65.359618756538	57.5963310746032	72.2662014958205	68.9346008737038	54.6216355973836
407	483.4261	272.4924	19	10	406	20.3	32.4520000000007	58.614	66.9980096719302	58.6673315561339	70.2029834673732	66.2705683092712	57.2466042437685
408	483.2761	274.2987	19	10	407	20.35	-3.00000000000068	36.1260000000004	36.2503500121038	72.0281005949395	64.901066892931	62.5086758937682	58.1979702774586
409	487.9472	276.5379	19	10	408	20.4	93.4220000000005	44.7839999999997	103.601528656676	77.5399785214372	64.9039894196111	62.1520499985563	58.3879365069863
410	484.4244	273.9074	19	10	409	20.45	-70.4560000000004	-52.6099999999997	87.9309958774493	77.6600745067533	67.7663022466681	56.1631456438408	56.3999163913156
411	480.0703	275.5281	19	10	410	20.5	-87.0820000000003	32.414	92.9190083890269	72.2058027112588	65.0120469275837	55.0330119358805	55.8816757212928
412	477.1496	277.2291	19	10	411	20.55	-58.4139999999991	34.0200000000004	67.5984895985104	71.1406472830883	62.6204209800481	54.0888841578252	54.3071960409218
413	477.2383	277.6692	19	10	412	20.6	1.77399999999921	8.80199999999945	8.9789910346312	63.5045038983968	60.1081910419973	52.6169706984697	53.9942494621635
414	472.808	275.5437	19	10	413	20.65	-88.6059999999998	-42.5099999999998	98.2757515158238	52.4841153337302	50.8866044007226	49.1923197177976	53.3602024922532
415	472.195	277.9545	19	10	414	20.7	-12.26	48.2159999999999	49.7502789539917	47.5807674533429	44.2407312751843	49.6128462719799	53.7129316113071
416	472.1536	279.8449	19	10	415	20.75	-0.828000000000202	37.808	37.817065565694	48.0105793727357	37.7998223759405	49.270161532831	53.596721637288
417	470.0594	279.3405	19	10	416	20.8	-41.884	-10.0879999999995	43.0817501965739	30.6325615183569	37.9747848482772	52.2795378170753	52.519566198843
418	469.538252925193	279.535408962258	19	10	417	20.85	-10.4229414961401	3.8981792451591	11.1280506315953	24.9769586519718	40.3328745040084	53.8425564101892	51.7159362537756
419	469.9901	279.8817	19	10	418	20.9	9.03694149614012	6.92582075484097	11.3856622439296	23.1155294181509	33.4806500159841	50.2584132998974	52.1063814175778
420	470.2145	278.8318	19	10	419	20.95	4.48800000000006	-20.9980000000007	21.4722646220661	28.3688022432114	31.4593902972917	46.3047015576872	49.7168037414869
421	470.7719	277.5198	19	10	420	21	11.1480000000006	-26.2400000000002	28.5099193965894	32.6551696352811	33.5282761380784	43.9882106206051	49.8420051694257
422	468.5855	280.211	19	10	421	21.05	-43.7279999999998	53.8240000000008	69.3481143218766	36.3287385136114	41.9386546541025	41.5332431180574	48.1715442998642
423	467.1766	279.3953	19	10	422	21.1	-28.1780000000003	-16.3139999999999	32.5598875919438	37.9418219426116	47.5769217783811	41.6071644968623	46.896028169331
424	465.713894903554	279.666725300248	19	10	423	21.15	-29.2541019289206	5.42850600495967	29.7535066355809	43.9410228580058	49.6302221990722	37.751867114696	44.6103560172669
425	464.4046	278.9834	19	10	424	21.2	-26.1858980710792	-13.6665060049597	29.5376817670675	55.5085070649936	48.36867184019	38.3835562735607	45.3040875343267
426	462.873	276.4911	19	10	425	21.25	-30.6320000000005	-49.846	58.5059239735604	62.4986739214811	50.1765988652696	38.2588424008722	44.2590004700561
427	458.4585	281.0685	19	10	426	21.3	-88.2899999999995	91.5479999999991	127.185535356815	62.9317058845329	45.0917013878377	38.7685640884149	43.5224097608998
428	456.2731	283.6411	19	10	427	21.35	-43.7080000000003	51.4520000000005	67.5107218743814	58.7955217377684	42.8814544897161	40.9231966137829	43.7248361834484
429	454.8797	284.4192	19	10	428	21.4	-27.8679999999997	15.5619999999999	31.91866645084	56.4121748725334	42.0230842134078	42.0607128365992	43.3306597596997
430	455.3052	284.2965	19	10	429	21.45	8.50999999999999	-2.45400000000018	8.85676103324464	34.6748957106818	45.3077222498296	43.2704618391329	43.9894745082769
431	453.0014	284.6413	19	10	430	21.5	-46.0760000000005	6.89600000000041	46.5891896473855	23.2642350579511	42.9894086636661	44.6509984029709	43.6791199098438
432	453.7643	284.1183	19	10	431	21.55	15.258	-10.4600000000005	18.4991395475577	21.1144625422827	35.5984735227272	42.2542044419032	43.2525566191445
433	454.1719	283.7908	19	10	432	21.6	8.15200000000004	-6.54999999999973	10.4574186107278	31.8199227618908	34.2694714491847	41.1750856401922	43.9259507897292
434	454.3969	284.8251	19	10	433	21.65	4.50000000000045	20.6860000000006	21.1698038724979	29.5666424547988	34.4912034741262	40.0283923167362	43.31371841521
435	455.467	281.8952	19	10	434	21.7	21.4019999999994	-58.5980000000006	62.3840621312852	36.5220513347726	38.1722518380758	40.9953287966734	43.2398743366221
436	453.7656	281.4214	19	10	435	21.75	-34.0279999999996	-9.47599999999966	35.3227881119252	45.2747078404182	39.1253979406722	39.2478394072812	43.6104600853394
437	451.5718	279.9104	19	10	436	21.8	-43.8760000000002	-30.2200000000005	53.2761839474267	47.8679444059696	39.4167074959686	34.7652817047243	46.4239964777167
438	452.886	277.5392	19	10	437	21.85	26.2840000000006	-47.4239999999998	54.2207011389562	44.5245809142608	39.4687167906683	33.6071159567075	47.2160652724723
439	452.9414	275.8333	19	10	438	21.9	1.10799999999927	-34.1179999999997	34.1359867002549	48.6841534265456	38.0337004200645	36.4029062195019	49.3845025802714
440	452.8492	273.5518	19	10	439	21.95	-1.84399999999982	-45.6299999999999	45.667244672741	42.3113636571646	36.6829353435172	41.6742474588666	50.8398698433006
441	451.5549	271.0621	19	10	440	22	-25.8860000000004	-49.7940000000006	56.1206506733491	33.6627257409183	35.5062701508963	43.3700291990826	52.4963826001575
442	452.3881	270.3898	19	10	441	22.05	16.6640000000007	-13.4460000000001	21.412235100522	28.1994564341595	33.9320898867214	44.9718701202316	51.2599717338016
443	452.7915	270.0176	19	10	442	22.1	8.06799999999953	-7.44399999999928	10.9775115577248	28.8412897727737	32.9447604642304	46.2447370825961	52.2639298129796
444	453.0027	269.7499	19	10	443	22.15	4.22400000000039	-5.35399999999981	6.81964016646049	22.3283868752471	38.3146089648777	48.8755697157241	52.8668986996432
445	453.2838	267.3223	19	10	444	22.2	5.62199999999962	-48.5520000000008	48.876411365812	25.5528161162782	45.1762430796573	48.0961923996836	54.4670404282872
446	453.7156	268.4181	19	10	445	22.25	8.63600000000019	21.9159999999999	23.556136185716	32.2267951875424	47.614660457493	48.9620777698066	54.1420204755761
447	455.577	268.1788	19	10	446	22.3	37.2280000000001	-4.78599999999915	37.5343813056776	48.4297614955959	50.5270327444946	54.0794288670185	53.7997651540038
448	456.5512	270.1707	19	10	447	22.35	19.4839999999999	39.8379999999997	44.347406914046	61.511196386541	53.0207573745239	53.5089339311617	54.207231638766
449	460.2785	272.4933	19	10	448	22.4	74.5460000000003	46.4519999999993	87.8344717067279	72.9009340397389	59.7174390113836	56.7082923239437	54.9985440978826
450	463.1546	277.4309	19	10	449	22.45	57.5220000000002	98.7520000000006	114.283585820537	75.5012493727111	59.5094494558499	58.4092778474684	56.2215909750758
451	466.1657	280.1022	19	10	450	22.5	60.222	53.4259999999995	80.5048244517056	73.8147195615053	62.4178853887168	60.3417667973441	56.7830158482001
452	465.5276	282.5471	19	10	451	22.55	-12.7620000000002	48.8980000000004	50.5359579705386	71.0051165271714	74.2267678473156	60.2657390257	57.0847930186331
453	466.4833	284.0674	19	10	452	22.6	19.1139999999996	30.4060000000004	35.9147578580172	57.5077025251587	74.073107398093	63.352773985767	57.6401451757002
454	467.9427	287.4558	19	10	453	22.65	29.1880000000003	67.7679999999998	73.7864565350579	51.9348367376947	75.1019756830096	65.7054050825503	58.2382539716382
455	467.6014	289.7706	19	10	454	22.7	-6.82599999999979	46.2959999999998	46.7965158104744	72.9522863219202	71.6423126152794	67.9387520599009	57.584866403331
456	469.3253	291.7595	19	10	455	22.75	34.4780000000003	39.778	52.6404955143853	74.3314952346806	73.0688731371953	69.0362015438709	57.2200600193434
457	473.5625	298.2858	19	10	456	22.8	84.7439999999995	130.526	155.623205891666	79.1988348388479	70.0044453069053	72.8342486032833	57.0747753819343
458	473.749	300.4182	19	10	457	22.85	3.73000000000047	42.6480000000004	42.8108024218191	85.7769227054001	73.6847905970102	74.8073473208244	56.8988215545804
459	476.1804	304.6795	19	10	458	22.9	48.6279999999999	85.2260000000001	98.1231545558948	94.2029095366959	71.6933711537169	73.5941819762632	58.453449632969
460	472.2395	304.0927	19	10	459	22.95	-78.818	-11.7360000000008	79.6869551432354	67.0566042918904	76.368054663952	70.7689344912851	58.1288891819643
461	467.5438	304.7283	19	10	460	23	-93.9140000000009	12.7120000000002	94.770429670864	73.0380859593398	75.654517699025	70.1960024973177	58.7267686776579
462	466.5547	304.624	19	10	461	23.05	-19.781999999999	-2.08599999999933	19.8916796676389	64.1879074685859	71.4417293592509	69.1977159170347	61.3878001075172
463	464.6567	307.7252	19	10	462	23.1	-37.9600000000005	62.023999999999	72.7182107590658	66.9591866225039	75.5415872435558	69.0355532688043	64.9475630749247
464	462.5401	309.3912	19	10	463	23.15	-42.3320000000001	33.3200000000011	53.8722621021252	57.1061258613542	72.0863882695167	67.6009382275523	69.3268385510593
465	458.3334	311.4356	19	10	464	23.2	-84.1340000000002	40.8879999999999	93.5433509128256	75.8268544266113	69.8955563672907	67.0735404069786	70.9682072278651
466	457.3226	309.3972	19	10	465	23.25	-20.2159999999992	-40.7680000000005	45.5051258651155	78.0450885277719	67.3231318574401	65.4780422688802	71.0284623901378
467	456.285	303.8181	19	10	466	23.3	-20.752	-111.582	113.495322493924	79.9848690704476	68.3909865271641	60.07012189685	70.947142606783
468	455.7326	299.6642	19	10	467	23.35	-11.0480000000007	-83.0780000000004	83.8093812648685	72.8319261120775	64.3863159405984	60.2887091779991	70.2455503852591
469	454.4258	296.7667	19	10	468	23.4	-26.1360000000002	-57.9499999999996	63.5711648155039	77.5401378535259	63.5085053013877	60.1986069419943	68.5728034967284
470	454.6061	293.8834	19	10	469	23.45	3.6060000000009	-57.6660000000004	57.7786361209751	60.9551186277168	57.7790261500051	57.8485005164602	66.4412452670231
471	453.5035	290.6119	19	10	470	23.5	-22.052000000001	-65.4300000000001	69.0461845723575	50.7275433534248	55.3015668387353	57.1117705579717	65.2176210301904
472	452.0214	290.2381	19	10	471	23.55	-29.6419999999989	-7.47600000000034	30.570226364879	47.0321415323279	48.6985144344491	62.5098611893344	64.6549387478936
473	451.0272	288.9419	19	10	472	23.6	-19.8840000000007	-25.924	32.6715048934087	42.7261261879326	45.0358311124424	66.5423521640824	64.3365997654148
474	450.560614578279	286.73599763538	19	10	473	23.65	-9.33170843441985	-44.1180472923998	45.0941557100191	33.0629958239447	48.3108256144719	72.9482720195683	63.3652042865731
475	450.74819556853	284.933302841924	19	10	474	23.7	3.75161980501957	-36.05389586912	36.248559398999	36.4419102411815	45.8014446656296	73.9976623958292	63.6169448344893
476	451.771	284.7652	19	10	475	23.75	20.4560886294007	-3.36205683847993	20.7305327524178	39.34411887146	46.9004092585034	73.0207232364048	63.059557155295
477	452.6352	286.9755	19	10	476	23.8	17.2839999999997	44.2060000000004	47.4647984510629	49.5895096966159	56.6287358515047	69.0600366102828	60.5970097077093
478	450.6501	288.2502	19	10	477	23.85	-39.7019999999998	25.4939999999999	47.1825480448012	48.8767631433266	68.6983883875664	65.6837534496938	60.1650500076384
479	450.6888	283.4343	19	10	478	23.9	0.774000000000115	-96.318	96.3211098357987	60.7378226930621	82.3880387377488	63.5514250171937	58.7091153559792
480	449.5245	284.5811	19	10	479	23.95	-23.2860000000005	22.9359999999997	32.6848266325525	76.8155614618279	90.2162986416534	62.1135560427611	57.8617513982127
481	448.142	280.8257	19	10	480	24	-27.6499999999999	-75.1080000000002	80.0358305010951	98.0526579036728	90.7398796340742	60.2392395630631	57.8141359618553
482	447.0977	274.5189	19	10	481	24.05	-20.8860000000004	-126.136	127.853492294892	115.186567778882	89.4215587861164	60.1121615787526	60.2613228448839
483	444.2053	267.4169	19	10	482	24.1	-57.847999999999	-142.04	153.368030254026	131.55583413998	86.3316757869451	59.6376462620252	61.273305406195
484	438.289349812514	260.502926216416	19	10	483	24.15	-118.319003749721	-138.279475671681	181.990659211843	120.741936575086	78.7920244199155	59.1294703455938	61.8981060129359
485	433.9503	256.7658	19	10	484	24.2	-86.7809962502793	-74.7425243283192	114.531158438044	102.027556110405	78.4256674198925	60.160349262	60.3365900073012
486	434.805	257.7431	19	10	485	24.25	17.0939999999996	19.5460000000003	25.9663426766265	74.6106936702173	73.5780698676228	60.6410720417099	59.548049315346
487	436.246296729114	258.670856576952	19	10	486	24.3	28.8259345822803	18.5551315390398	34.2815899714843	42.3974810609492	63.5955873060005	61.1238975185686	57.1803757500167
488	437.036820324926	258.475994757845	19	10	487	24.35	15.8104719162395	-3.89723638214036	16.2837180530884	25.295500699805	50.5769041364841	60.0413908372777	56.7557987376583
489	437.386076618678	257.489781366637	19	10	488	24.4	6.98512587503956	-19.7242678241605	20.9245961655025	26.4142031601592	35.8709019534388	57.2196237699641	56.2496240813863
490	437.503571441613	256.043483227289	19	10	489	24.45	2.34989645870087	-28.9259627869592	29.0212566323232	25.1636185015961	30.1043998823466	57.8750022799652	55.6219998276429
491	437.598810624973	254.468367163757	19	10	490	24.5	1.90478366719958	-31.5023212706404	31.5598549783974	26.5431146027508	30.5422644493455	58.5165013657388	54.8724975389699
492	437.8813	253.0957	19	10	491	24.55	5.64978750054024	-27.45334327514	28.0286666786691	29.3443228459283	32.8262362510208	58.0127845004334	54.8287193432299
493	438.301076316684	252.015326101521	19	10	492	24.6	8.3955263336793	-21.6074779695799	23.181198558862	34.9132990648882	33.7511058876104	56.0042586483077	55.0783045379713
494	437.7703	250.3514	19	10	493	24.65	-10.6155263336791	-33.2785220304197	34.9306373813901	34.6703257385318	35.6472231200127	50.8479400063034	54.2147032234073
495	436.2996	247.918	19	10	494	24.7	-29.4140000000004	-48.6680000000001	56.8661377271223	40.4888540004455	37.3243371400379	46.6755176187733	55.3801499116605
496	437.676729689124	247.281164374643	19	10	495	24.75	27.5425937824798	-12.7367125071402	30.3449883466156	40.95909717247	43.4549328638548	46.0753753942872	56.500067939649
497	440.428876034419	248.044577801167	19	10	496	24.8	55.0429269058998	15.2682685304802	57.1213079882374	41.950123394097	52.4299816948664	45.3007148897506	59.0878878656272
498	441.4286	248.8385	19	10	497	24.85	19.9944793116208	15.87844397666	25.5324144189844	39.7353752151877	61.4316131601312	47.8278440256228	59.908366876551
499	439.4692	249.2099	19	10	498	24.9	-39.1880000000003	7.42799999999988	39.8857684895255	52.2395399891778	65.8249780591681	48.9478231455789	60.5421302432245
500	439.445880432514	251.499401084724	19	10	499	24.95	-0.46639134971997	45.7900216944802	45.7923968325754	64.3711093892873	63.2466353552	49.1304436125246	61.2732516232484
501	441.850407881213	255.471603930131	19	10	500	25	48.0905489739803	79.4440569081399	92.8658122165664	81.9041291477925	61.608486339229	49.5057555148766	60.2752996390556
502	445.593505113654	260.017926233177	19	10	501	25.05	74.8619446488192	90.9264460609194	117.779154988785	89.6998327242391	57.7751935284805	49.5452771077072	57.9603630819099
503	449.585894897397	264.029785690815	19	10	502	25.1	79.8477956748604	80.2371891527605	113.197513211511	86.7578954952123	61.9045821636353	50.5189628139174	54.8253399138729
504	452.7383	266.3986	19	10	503	25.15	63.0481020520597	47.3762861836997	78.8642863717586	70.9774326892802	62.2484231711451	49.2999361012208	50.9803841120572
505	454.285208563224	266.548303561154	19	10	504	25.2	30.9381712644802	2.99407122308025	31.0827106874414	51.1792776676737	60.9365500850114	50.599950561321	48.2711747538835
506	454.756170225635	266.032897588567	19	10	505	25.25	9.41923324822028	-10.3081194517404	13.963498186906	41.905035179478	55.5565781658984	52.359063837588	48.1071475222782
507	455.0045	266.9389	19	10	506	25.3	4.96659548730008	18.1200482286602	18.7883798807518	34.7970136180511	46.6605725205481	57.0518782126858	47.7413331489643
508	455.574984907129	270.231153507466	19	10	507	25.35	11.4096981425803	65.84507014932	66.8263007705325	35.1152046748104	39.6063124677036	59.7753429158244	47.6945379113406
509	455.7783	272.3878	19	10	508	25.4	4.0663018574196	43.1329298506807	43.3241785646237	40.1357236425167	32.7748941432736	63.8646367164848	47.6538374478036
510	455.5359	270.7722	19	10	509	25.45	-4.8479999999995	-32.3120000000006	32.673665971238	42.1418673734225	37.9532657674419	64.6715009665317	47.1444361374876
511	457.102744790834	269.605839651687	19	10	510	25.5	31.3368958166791	-23.3272069662598	39.0660930254373	37.3075897559292	43.1096413359471	62.0340979123724	46.4367975530665
512	458.2782	270.4393	19	10	511	25.55	23.5091041833209	16.6692069662599	28.8190985352812	30.752774668496	56.3285628968911	57.9079416633864	45.9225103432679
513	457.2687	272.318	19	10	512	25.6	-20.1900000000001	37.5739999999996	42.6549126830659	40.7913268600734	57.6461036680134	53.6464211794381	45.4806112261295
514	457.7699	272.4825	19	10	513	25.65	10.0239999999997	3.29000000000065	10.5501031274579	46.0835590293775	65.4808502618246	51.112828217811	45.5579013617452
515	459.3512	276.3122	19	10	514	25.7	31.626	76.5940000000001	82.866426929125	70.5152584203596	68.406451848052	49.8668318889938	44.442991431131
516	461.0697	279.1017	19	10	515	25.75	34.3700000000001	55.7899999999995	65.5272538719574	77.9846175800977	68.5116176588464	50.1389196502692	44.8738170030574
517	463.0705	286.3806	19	10	516	25.8	40.0159999999994	145.578	150.977595490192	100.208925855153	69.1553108062247	50.1819514081779	43.7295128047397
518	463.1719	290.3794	19	10	517	25.85	2.02800000000025	79.9759999999992	80.001708481756	96.0215768360305	67.6865298911725	47.5612317970584	43.1634725798676
519	457.2189	291.6331	19	10	518	25.9	-119.059999999999	25.0740000000008	121.671644502735	90.9396762883153	69.4507622923483	46.3598517500284	42.4953303813011
520	454.5762	293.2469	19	10	519	25.95	-52.854000000001	32.2759999999994	61.9296818335123	67.7953631920898	61.7803980105457	45.1584286624506	41.9139245117678
521	452.7429	292.4329	19	10	520	26	-36.665999999999	-16.2799999999993	40.1177511333812	57.3884422022473	57.1681979645913	43.3678395912564	40.4286843429352
522	451.0236	292.0437	19	10	521	26.05	-34.3860000000006	-7.78400000000033	35.2560300090644	38.6925987295436	44.0353399194648	42.2997435788285	38.3577947953597
523	451.8938	293.1383	19	10	522	26.1	17.4040000000002	21.8920000000003	27.9671035325437	27.5392191850608	37.4763599261033	40.4422596383415	36.8161924541818
524	450.5499	292.7129	19	10	523	26.15	-26.8780000000004	-8.50800000000049	28.1924271392165	23.3967196408673	27.2388532382322	41.8158666222696	35.6420806867241
525	450.8508	292.6465	19	10	524	26.2	6.01800000000026	-1.32799999999975	6.16278411109804	20.2753166468398	21.9104054768491	38.286032300941	35.5188476559202
526	450.0077	293.1267	19	10	525	26.25	-16.8619999999999	9.6040000000005	19.405253412414	17.5642776499592	18.2240615236663	37.3885701685268	36.4148455497278
527	449.3369	293.8445	19	10	526	26.3	-13.4159999999997	14.3559999999991	19.6490150389267	15.7851077469209	15.4441763514324	30.4071473967937	36.428495983299
528	449.3833	293.1254	19	10	527	26.35	0.928000000000111	-14.3819999999994	14.4119085481411	16.2815917686375	13.1979893855105	26.5516022439108	35.1511650204745
529	448.4234	293.028	19	10	528	26.4	-19.1980000000001	-1.94799999999987	19.2965776240245	13.0514034064653	14.1809709521909	21.1260240461173	35.2349722496759
530	448.8542	293.0635	19	10	529	26.45	8.61599999999953	0.709999999999127	8.64520421968103	10.613036056025	14.7916665913364	19.1563480570039	NA
531	448.9986	293.1385	19	10	530	26.5	2.88800000000037	1.50000000000091	3.25431160155338	8.83170112106169	17.6089423724624	18.823270773498	NA
532	449.365	293.2076	19	10	531	26.55	7.32799999999997	1.38199999999983	7.45717828672476	12.5768341574609	16.7789548741225	18.8076479273329	NA
533	449.1522	293.033	19	10	532	26.6	-4.25600000000031	-3.49199999999996	5.50523387332476	13.3017414140353	15.6268445617183	19.9859637289255	NA
534	447.2513	293.0046	19	10	533	26.65	-38.0179999999996	-0.568000000000666	38.0222428060204	22.1664813384594	15.0131948540024	20.1713331556372	NA
535	446.803	292.5858	19	10	534	26.7	-8.96600000000035	-8.37599999999952	12.2697405025534	22.9448736922201	16.4022906371588	21.1708634228467	NA
536	447.7738	290.414	19	10	535	26.75	19.4159999999999	-43.4360000000004	47.5780112236738	22.4219880023749	19.4224800233297	22.6907714491864	NA
537	447.5439	289.8952	19	10	536	26.8	-4.59799999999973	-10.376	11.3491400555283	17.449555550544	22.1711195032334	22.6750405584201	NA
538	447.6864	289.9194	19	10	537	26.85	2.84999999999968	0.484000000000151	2.89080542409868	19.5028398602822	26.7739380723405	22.7410982438906	NA
539	448.3443	289.9077	19	10	538	26.9	13.1579999999997	-0.234000000000378	13.1600805468656	16.6784787081999	26.1616953590834	24.1100927493234	NA
540	447.3038	289.4752	19	10	539	26.95	-20.809999999999	-8.65000000000009	22.5361620512447	21.3973653142467	27.550060254357	NA	NA
541	446.0088	288.4163	19	10	540	27	-25.9000000000003	-21.1779999999999	33.4562054632621	31.1258881423062	27.7726005259104	NA	NA
542	444.3203	287.9673	19	10	541	27.05	-33.7700000000007	-8.97999999999911	34.9435730857626	34.8738351676229	28.5711262427177	NA	NA
543	445.5316	285.6931	19	10	542	27.1	24.226000000001	-45.4840000000002	51.5334195643959	35.5972806484318	29.855351926063	NA	NA
544	443.9758	286.0445	19	10	543	27.15	-31.1160000000007	7.02800000000025	31.8998156734494	38.8667223436209	33.2069906446445	NA	NA
545	444.7281	284.9749	19	10	544	27.2	15.0459999999998	-21.3920000000007	26.1533894552891	35.7448871711886	NA	NA	NA
546	444.6172	282.4872	19	10	545	27.25	-2.21799999999917	-49.7540000000004	49.8034139392073	28.5848157098198	NA	NA	NA
547	445.3799	281.8932	19	10	546	27.3	15.2539999999999	-11.8799999999999	19.3343972236011	31.540146121666	NA	NA	NA
548	445.0985	282.6278	19	10	547	27.35	-5.62800000000038	14.692	15.7330622575519	NA	NA	NA	NA
549	442.8899	281.8736	19	10	548	27.4	-44.1719999999998	-15.0839999999994	46.6764677326805	NA	NA	NA	NA
550	NA	NA	19	10	549	27.45	NA	NA	NA	NA	NA	NA	NA
551	NA	NA	19	10	550	27.5	NA	NA	NA	NA	NA	NA	NA
552	NA	NA	19	10	551	27.55	NA	NA	NA	NA	NA	NA	NA
553	NA	NA	19	10	552	27.6	NA	NA	NA	NA	NA	NA	NA
554	NA	NA	19	10	553	27.65	NA	NA	NA	NA	NA	NA	NA
555	NA	NA	19	10	554	27.7	NA	NA	NA	NA	NA	NA	NA
556	NA	NA	19	10	555	27.75	NA	NA	NA	NA	NA	NA	NA
557	NA	NA	19	10	556	27.8	NA	NA	NA	NA	NA	NA	NA
558	NA	NA	19	10	557	27.85	NA	NA	NA	NA	NA	NA	NA
559	NA	NA	19	10	558	27.9	NA	NA	NA	NA	NA	NA	NA
560	NA	NA	19	10	559	27.95	NA	NA	NA	NA	NA	NA	NA
561	NA	NA	19	10	560	28	NA	NA	NA	NA	NA	NA	NA
562	NA	NA	19	10	561	28.05	NA	NA	NA	NA	NA	NA	NA
563	NA	NA	19	10	562	28.1	NA	NA	NA	NA	NA	NA	NA
564	NA	NA	19	10	563	28.15	NA	NA	NA	NA	NA	NA	NA
565	NA	NA	19	10	564	28.2	NA	NA	NA	NA	NA	NA	NA
566	NA	NA	19	10	565	28.25	NA	NA	NA	NA	NA	NA	NA
567	NA	NA	19	10	566	28.3	NA	NA	NA	NA	NA	NA	NA
568	NA	NA	19	10	567	28.35	NA	NA	NA	NA	NA	NA	NA
569	NA	NA	19	10	568	28.4	NA	NA	NA	NA	NA	NA	NA
570	NA	NA	19	10	569	28.45	NA	NA	NA	NA	NA	NA	NA
571	NA	NA	19	10	570	28.5	NA	NA	NA	NA	NA	NA	NA
572	NA	NA	19	10	571	28.55	NA	NA	NA	NA	NA	NA	NA
573	NA	NA	19	10	572	28.6	NA	NA	NA	NA	NA	NA	NA
574	NA	NA	19	10	573	28.65	NA	NA	NA	NA	NA	NA	NA
575	NA	NA	19	10	574	28.7	NA	NA	NA	NA	NA	NA	NA
576	NA	NA	19	10	575	28.75	NA	NA	NA	NA	NA	NA	NA
577	NA	NA	19	10	576	28.8	NA	NA	NA	NA	NA	NA	NA
578	NA	NA	19	10	577	28.85	NA	NA	NA	NA	NA	NA	NA
579	NA	NA	19	10	578	28.9	NA	NA	NA	NA	NA	NA	NA
580	NA	NA	19	10	579	28.95	NA	NA	NA	NA	NA	NA	NA
581	NA	NA	19	10	580	29	NA	NA	NA	NA	NA	NA	NA
582	NA	NA	19	10	581	29.05	NA	NA	NA	NA	NA	NA	NA
583	NA	NA	19	10	582	29.1	NA	NA	NA	NA	NA	NA	NA
584	NA	NA	19	10	583	29.15	NA	NA	NA	NA	NA	NA	NA
585	NA	NA	19	10	584	29.2	NA	NA	NA	NA	NA	NA	NA
586	NA	NA	19	10	585	29.25	NA	NA	NA	NA	NA	NA	NA
587	NA	NA	19	10	586	29.3	NA	NA	NA	NA	NA	NA	NA
588	NA	NA	19	10	587	29.35	NA	NA	NA	NA	NA	NA	NA
589	NA	NA	19	10	588	29.4	NA	NA	NA	NA	NA	NA	NA
590	NA	NA	19	10	589	29.45	NA	NA	NA	NA	NA	NA	NA
591	NA	NA	19	10	590	29.5	NA	NA	NA	NA	NA	NA	NA
592	NA	NA	19	10	591	29.55	NA	NA	NA	NA	NA	NA	NA
593	NA	NA	19	10	592	29.6	NA	NA	NA	NA	NA	NA	NA
594	NA	NA	19	10	593	29.65	NA	NA	NA	NA	NA	NA	NA
595	NA	NA	19	10	594	29.7	NA	NA	NA	NA	NA	NA	NA
596	NA	NA	19	10	595	29.75	NA	NA	NA	NA	NA	NA	NA
597	NA	NA	19	10	596	29.8	NA	NA	NA	NA	NA	NA	NA
598	NA	NA	19	10	597	29.85	NA	NA	NA	NA	NA	NA	NA
599	NA	NA	19	10	598	29.9	NA	NA	NA	NA	NA	NA	NA
600	NA	NA	19	10	599	29.95	NA	NA	NA	NA	NA	NA	NA
601	NA	NA	19	10	600	30	NA	NA	NA	NA	NA	NA	NA
