# Supplementary material for: An automated feeding system for the African killifish reveals the impact of diet on lifespan and allows scalable assessment of associative learning
Source: eLife. 2022 Nov 10;11:e69008. doi: 10.7554/eLife.69008 (PMC9788828; doi:10.7554/eLife.69008)
Supplement: Figure 6—source data 3. [file elife-69008-fig6-data3.zip › Filtered and Interpolated Trajectories with Kinematics/t16_REC0017 DLC_likelihood-euclidean-filtered_splines-interpolated_kinematics_02_resnet50_TrainAllTheThingsJun28shuffle1_1030000.csv]

	x2	y2	fishnum	recording_num	bodyparts_coords	seconds	velocity_x	velocity_y	velocity_xy	velocity_xy_5frame	velocity_xy_10frame	velocity_xy_20frame	velocity_xy_40frame
1	296.8469	175.2562	16	17	0	0	0	0	0	NA	NA	NA	NA
2	296.966	175.9532	16	17	1	0.05	2.38200000000006	13.9400000000001	14.1420480836406	NA	NA	NA	NA
3	296.1548	176.3693	16	17	2	0.1	-16.2239999999997	8.322	18.2338657448164	40.1063364974013	NA	NA	NA
4	291.2552	176.7367	16	17	3	0.15	-97.9920000000004	7.34800000000007	98.2671113241866	51.3966091885279	NA	NA	NA
5	289.0057	179.4108	16	17	4	0.2	-44.9900000000002	53.4819999999996	69.8886573343628	54.6162512250184	37.5175572123022	NA	NA
6	289.9679	182.0643	16	17	5	0.25	19.2439999999999	53.0700000000002	56.4513634556333	60.295523368675	39.9854952666301	NA	NA
7	290.0515	183.574	16	17	6	0.3	1.6719999999998	30.1940000000002	30.2402582660931	44.8074706384649	39.1364961199503	NA	NA
8	287.7203	183.5359	16	17	7	0.35	-46.6239999999993	-0.762000000000285	46.6302264630994	34.9287779272031	39.670407541056	NA	NA
9	288.3917	184.3319	16	17	8	0.4	13.4280000000001	15.9199999999998	20.8268476731357	28.5743813447322	31.6219902538721	NA	NA
10	287.5316	183.7748	16	17	9	0.45	-17.2019999999998	-11.1419999999998	20.4951937780541	23.6567410148821	26.041317518572	27.6427985282162	NA
11	288.5216	184.5114	16	17	10	0.5	19.799999999999	14.7320000000002	24.6793805432788	19.0452917134369	22.7102625890353	28.083351419479	NA
12	288.356	184.7404	16	17	11	0.55	-3.31199999999967	4.5799999999997	5.65205661684268	18.4365098692793	23.4022822573036	29.0736494276923	NA
13	288.2699	183.5649	16	17	12	0.6	-1.72199999999975	-23.51	23.5729799558732	17.1538571099408	20.2784471369307	33.7410897228279	NA
14	288.8271	184.2578	16	17	13	0.65	11.1439999999993	13.8580000000002	17.7829384523478	16.8461438333385	18.418342512487	39.5815414312539	NA
15	288.1283	184.344	16	17	14	0.7	-13.975999999999	1.72399999999982	14.0819299813616	23.1478234997251	17.7680398441301	45.5491511558582	NA
16	287.9747	185.4908	16	17	15	0.75	-3.0720000000008	22.9360000000003	23.1408141602671	21.5116025604245	16.1812075723278	52.704297832179	NA
17	286.4684	186.5786	16	17	16	0.8	-30.1260000000002	21.7559999999997	37.1604549487759	18.4001751556947	19.0108027354343	58.0311405665686	NA
18	287.1868	186.3026	16	17	17	0.85	14.3680000000006	-5.51999999999964	15.3918752593702	18.3822225783195	27.8117719045998	66.2464174205004	NA
19	287.284	186.3568	16	17	18	0.9	1.94399999999973	1.08399999999961	2.22580142869891	15.5162713113172	47.5410926086356	79.8225269823248	NA
20	286.8836	185.7831	16	17	19	0.95	-8.00799999999981	-11.474	13.9921670944853	14.8737819711435	65.0569847931444	95.1163702069509	125.160534031874
21	287.1255	185.4149	16	17	20	1	4.83799999999974	-7.36400000000003	8.8110578252556	34.1119412487751	82.6983330753226	110.739447971664	130.995582389522
22	285.5059	185.9229	16	17	21	1.05	-32.3919999999998	10.1600000000002	33.9480082479075	76.6820100615765	92.6599988758336	128.752257632142	135.645386502118
23	280.1747	184.2782	16	17	22	1.1	-106.624	-32.894	111.582671647528	111.731747007969	112.21438770407	146.057771540227	140.296165017007
24	270.0054	180.7811	16	17	23	1.15	-203.385999999999	-69.9419999999998	215.076145492706	149.880394839328	141.226711452163	159.978335172615	141.660432882786
25	262.2224	175.4001	16	17	24	1.2	-155.66	-107.62	189.240851826449	170.446215780524	172.464700569772	168.780428603271	144.250690803026
26	253.6079	170.3657	16	17	25	1.25	-172.29	-100.688	199.554296982049	190.316834159365	205.297688371	179.541378463715	145.203795186774
27	247.715	166.8953	16	17	26	1.3	-117.858	-69.4080000000002	136.777112953886	205.771412842749	238.49371252885	190.235975517202	146.487776807217
28	240.409952112526	159.287999807813	16	17	27	1.35	-146.10095774948	-152.14600384374	210.935763541734	233.197654131574	264.303771175855	200.144092145511	147.236879994621
29	230.229546255877	148.79851755308	16	17	28	1.4	-203.60811713298	-209.78964509466	292.349038909624	260.714981902671	272.415577736594	211.62725380725	148.508919509213
30	217.17354227129	139.008851521806	16	17	29	1.45	-261.12007969174	-195.79332062548	326.372058270577	306.541209277176	272.503872413398	222.678269535531	149.670096137202
31	201.2417	133.501	16	17	30	1.5	-318.6368454258	-110.15703043612	337.140935837535	338.290708192345	276.384423852106	233.907813359566	150.610523577043
32	182.976503658121	134.552057001392	16	17	31	1.55	-365.30392683758	21.0211400278399	365.90824982641	339.059742630439	287.81195215857	242.217123576543	151.913519002681
33	165.091334961284	139.219499450609	16	17	32	1.6	-357.70337393674	93.3488489843398	369.683258117579	311.810090695223	288.073796586952	246.851240311186	152.658430461262
34	150.8423	143.2559	16	17	33	1.65	-284.98069922568	80.7280109878201	296.194211100094	292.053865801542	282.027796162338	243.739324334319	153.441118003793
35	141.35	142.7422	16	17	34	1.7	-189.846	-10.274	190.123798594495	269.082695039965	272.89183850129	242.952230450193	154.212482816985
36	131.091263342205	136.676161640755	16	17	35	1.75	-205.1747331559	-121.3207671849	238.35981136913	237.85688498156	262.517938348132	237.703292541368	154.65670871769
37	120.0004	130.7973	16	17	36	1.8	-221.8172668441	-117.5772328151	251.052396018526	224.995849694237	245.940534624237	234.944413047866	154.653030549913
38	109.3232	130.6929	16	17	37	1.85	-213.544	-2.08799999999997	213.554207825554	233.973586307358	229.398709446518	228.227342568741	155.099507102604
39	98.29997	134.2873	16	17	38	1.9	-220.4646	71.8879999999996	231.889034663478	232.982010894723	215.063070932044	217.195312036101	155.78456864234
40	86.81248	136.7601	16	17	39	1.95	-229.7498	49.4560000000001	235.012481660103	222.798374208508	213.400588486989	204.223822067453	156.088598352915
41	75.30686	138.7125	16	17	40	2	-230.1124	39.0480000000002	233.401934305952	220.940533911476	199.022161230631	190.481599182422	156.439276258316
42	65.45296	140.4546	16	17	41	2.05	-197.078	34.8419999999999	200.134212587453	205.130292169851	182.076873937161	175.074780373219	156.083103273752
43	55.24437	140.1461	16	17	42	2.1	-204.1718	-6.17000000000019	204.265006340391	192.827590666619	168.380888550529	159.259089382296	153.712819809845
44	47.627	140.7578	16	17	43	2.15	-152.3474	12.2340000000003	152.837825955357	165.062311566538	152.362827909864	146.903900834971	148.688340742701
45	38.95275	140.6477	16	17	44	2.2	-173.485	-2.20200000000034	173.498974143941	141.355373665814	135.555805633616	139.644537030698	144.251284311676
46	35.28428	137.6638	16	17	45	2.25	-73.3694	-59.6779999999995	94.5755388055492	115.821243189583	118.445260016713	129.772038971666	139.509620268233
47	33.2058565763271	134.152908163059	16	17	46	2.3	-41.568468473458	-70.21783673882	81.5995230838297	99.5953636498767	104.209026122202	119.070085582625	136.306965874257
48	31.2756144556955	130.845204578724	16	17	47	2.35	-38.604842412632	-66.1540716867	76.594353959239	78.2840206006138	89.1194693180741	110.054922059697	131.240560818002
49	29.4902231694804	127.735924169567	16	17	48	2.4	-35.707825724302	-62.1856081831402	71.7084282568245	71.8282084668871	78.7447307378974	99.9418834774291	124.149750298021
50	27.8463522490575	124.820301858159	16	17	49	2.45	-32.877418408458	-58.31244622816	66.9422588976266	67.0626785785905	65.8884855744081	89.4989271702986	116.234970476672
51	26.340671225802	122.093572567073	16	17	50	2.5	-30.11362046511	-54.53458582172	62.2964781369159	62.417695446565	60.5219167127009	78.9707391570668	108.086943548559
52	24.9698496310895	119.550971218879	16	17	51	2.55	-27.4164318942501	-50.85202696388	57.7718736423463	57.894097825918	56.0632972280881	69.949082970961	99.2603648607799
53	23.7305569962952	117.18773273615	16	17	52	2.6	-24.785852695886	-47.26476965458	53.3694382991115	53.4929505482024	51.7289555688654	60.5743993085042	90.381806304112
54	22.6194628527947	114.999092041458	16	17	53	2.65	-22.22188287001	-43.77281389384	49.0904401535899	49.2156249585146	47.5209390449942	53.6373571510828	83.3829449606937
55	21.6332367319633	112.980284057373	16	17	54	2.7	-19.724522416628	-40.3761596817	44.9365225090482	45.0639158775858	43.4420487069808	45.5503381731582	79.0773932715103
56	20.7685481651764	111.126543706467	16	17	55	2.75	-17.293771335738	-37.0748070181199	40.9098501884769	41.0402156911659	39.4962182974209	41.3159479950971	73.6059601477755
57	20.0220666838095	109.433105911313	16	17	56	2.8	-14.9296296273381	-33.8687559030799	37.0133282377025	37.1477802640703	35.68913981972	37.6695187006481	67.8553151963625
58	19.390461819238	107.895205594481	16	17	57	2.85	-12.63209729143	-30.7580063366402	33.2509373670119	33.3911468657593	32.0293292989343	34.2537790672623	63.0780585668342
59	18.8704031028373	106.508077678544	16	17	58	2.9	-10.401174328014	-27.74255831874	29.6282630181121	29.7768116363272	28.5299835642682	31.1041885599413	57.8760243673746
60	18.4585600659829	105.266957086073	16	17	59	2.95	-8.23686073708799	-24.8224118494198	26.1533555174934	26.3143637618542	25.2121907719084	28.2461188858898	52.6270374626828
61	18.15160224005	104.16707873964	16	17	60	3	-6.13915651865803	-21.99756692866	22.8381740413164	23.0184429067028	22.1099792774933	25.6922879146959	47.4469034814534
62	17.9461991564142	103.203677561816	16	17	61	3.05	-4.10806167271602	-19.2680235564802	19.7010888653372	19.9121868644661	19.2757401732081	23.4459493483405	43.1244464923249
63	17.8390203464508	102.371988475174	16	17	62	3.1	-2.14357619926801	-16.6337817328397	16.7713330912549	17.0332346780574	16.7786025656592	21.5045232259281	38.7220537959387
64	17.8267353415354	101.667246402284	16	17	63	3.15	-0.245700098307964	-14.0948414578003	14.0969828069284	14.4431469186593	14.6874380748884	19.8619890864167	35.6259923764919
65	17.9060136730432	101.084686265718	16	17	64	3.2	1.58556663015602	-11.6512027313198	11.7585945854501	12.2371165845621	13.0501890647988	18.5102495123223	32.0313480139557
66	18.0735248723497	100.619542988048	16	17	65	3.25	3.35022398612999	-9.30286555340018	9.88773524432569	10.5387622246157	11.888357531971	17.4398813238853	30.4250125208769
67	18.3259384708303	100.267051491846	16	17	66	3.3	5.04827196961202	-7.04982992403984	8.67093719485143	9.46268928531083	11.202758876961	16.6405448101005	29.1555663381652
68	18.6599239998605	100.022446699684	16	17	67	3.35	6.67971058060395	-4.89209584324016	8.27956129152264	9.06714345154021	10.9797171529219	16.1011950739709	28.0209974873294
69	19.0721509908156	99.8809635341318	16	17	68	3.4	8.24453981910203	-2.82966331104404	8.71661811040427	9.33356814528269	11.1939946085653	15.81016525732	27.0155812774515
70	19.5592889750711	99.8378369177627	16	17	69	3.45	9.74275968511002	-0.862532327381871	9.78086541659703	10.16840116936	11.8083082527363	15.7551477550671	26.1335810158162
71	20.1180074840023	99.8883017731478	16	17	70	3.5	11.174370178624	1.00929710770203	11.2198587130381	11.4206720812282	12.7697833702773	15.92306780584	25.3692485064197
72	20.7449760489848	100.027593022859	16	17	71	3.55	12.53937129965	2.78582499422384	12.8451023152378	12.9252999318198	14.0053494469929	16.2998100136887	24.7168237016628
73	21.4368642013938	100.250945589468	16	17	72	3.6	13.83776304818	4.46705133218018	14.540915850864	14.5494730539323	15.4237875822826	16.8697082833732	24.1705333466435
74	22.1903414726049	100.553594395546	16	17	73	3.65	15.069545424222	6.05297612155994	16.2397573633618	16.2059985952718	16.9328924397517	17.614627601901	23.7245883088069
75	23.0020773939934	100.930774363664	16	17	74	3.7	16.23471842777	7.54359936236	17.9017310271597	17.8422977246258	18.4601064453354	18.5123578547531	23.3731790674925
76	23.8687414969348	101.377720416396	16	17	75	3.75	17.333282058828	8.93892105464005	19.5024864197357	19.4269030833369	19.9577780797091	19.5340770466567	23.1104684919025
77	24.7870033128044	101.889667476311	16	17	76	3.8	18.365236317392	10.2389411983	21.0265979620076	20.9404849476836	21.3968611504164	20.6416139756823	22.931040674418
78	25.7535323729777	102.461850465983	16	17	77	3.85	19.3305812034659	11.44365979344	22.4639426444199	22.3707398367384	22.7596994138244	21.7882159073966	22.8312449250999
79	26.7649982088301	103.089504307981	16	17	78	3.9	20.229316717048	12.5530768399599	23.8076666850949	23.7095575641464	24.0352605952368	22.9269739949617	22.8077531233154
80	27.818070351737	103.767863924879	16	17	79	3.95	21.061442858138	13.5671923379599	25.053005472434	24.951424576207	25.2164074567699	24.0210431457425	22.8570355205297
81	28.9094183330739	104.492164239248	16	17	80	4	21.826959626738	14.4860062873801	26.1965750567754	26.0924957443118	26.2983707230362	25.0462090981435	22.9752630272715
82	30.0357116842161	105.257640173659	16	17	81	4.05	22.525867022844	15.30951868822	27.2359330223109	27.13003624279	27.2778785043718	25.9876980549851	23.1581469455819
83	31.193619936539	106.059526650685	16	17	82	4.1	23.158165046458	16.03772954052	28.1692984849438	28.0620750768014	28.1526442325105	26.8365434673588	23.400667410226
84	32.3798126214181	106.893058592896	16	17	83	4.15	23.7238536975819	16.6706388442199	28.9953691774857	28.8871838819261	28.9210555501718	27.5871875311971	23.6966023280121
85	33.5909592702288	107.753470922864	16	17	84	4.2	24.2229329762141	17.20824659936	29.7131996424913	29.6043324325365	29.5819798461497	28.2361086226626	24.0377153819687
86	34.8237294143465	108.635998563162	16	17	85	4.25	24.655402882354	17.6505528059602	30.3221190823989	30.2127927207092	30.1346401165778	28.7810556599197	24.4124807941175
87	36.0747925851467	109.53587643636	16	17	86	4.3	25.021263416004	17.9975574639599	30.821675775363	30.7120748575536	30.5785349595538	29.2215365387355	24.8047092073441
88	37.3408183140046	110.448339465031	16	17	87	4.35	25.320514577158	18.24926057342	31.2115999258072	31.1018846154979	30.9133875208932	29.5612947762289	25.1939269991551
89	38.6184761322958	111.368622571746	16	17	88	4.4	25.5531563658239	18.4056621343001	31.4917798617077	31.3820963512296	31.1391144671574	29.8053409893107	25.559585066913
90	39.9044355713957	112.291960679076	16	17	89	4.45	25.7191887819981	18.4667621465999	31.6622484322127	31.552737486571	31.2558097885553	29.9589232859923	25.8861651801601
91	41.1953661626796	113.213588709594	16	17	90	4.5	25.8186118256779	18.4325606103602	31.7231777610572	31.6139823210772	31.2637405968032	30.0274582487029	26.1644600733792
92	42.4879374375231	114.12874158587	16	17	91	4.55	25.8514254968701	18.3030575255199	31.6748814520704	31.5661540767612	31.1651945730992	30.016483877475	26.3899747664497
93	43.7788189273014	115.032654230478	16	17	92	4.6	25.817629795566	18.07825289216	31.5178240983382	31.4097349616127	30.9699453199472	29.9316265370789	26.5611062276319
94	45.06468016339	115.920561565987	16	17	93	4.65	25.717224721772	17.75814671018	31.2526386401276	31.1453848423769	30.6896264284496	29.7785770541231	26.6779399644671
95	46.3421906771644	116.787698514971	16	17	94	4.7	25.550210275488	17.34273897968	30.8801528564702	30.7776516596273	30.3358667258349	29.5630729091843	26.7415589278436
96	47.60802	117.6293	16	17	95	4.75	25.316586456712	16.8320297005801	30.401427164878	30.3259083188172	29.920276380828	29.2908845415783	26.753654940893
97	48.8593794954588	118.441456885859	16	17	96	4.8	25.027189909176	16.2431377171799	29.8362155383225	29.813098780138	29.4544327953963	28.9678044390058	26.7163056491493
98	50.0956478558494	119.223683806179	16	17	97	4.85	24.7253672078119	15.6445384064	29.2591073942878	29.2619984900572	28.9498655532645	28.5996380909137	26.6318420355248
99	51.3167456056674	119.976351336807	16	17	98	4.9	24.42195499636	15.0533506125601	28.6885909467317	28.6951679192792	28.4180396410889	28.1921961388642	26.5027667775616
100	52.5225932694078	120.699830053587	16	17	99	4.95	24.116953274808	14.4695743355999	28.1246514060659	28.1312139311653	27.8703360298134	27.7512872145777	26.3317021156699
101	53.7131113715663	121.394490532365	16	17	100	5	23.81036204317	13.8932095755601	27.5672743109881	27.5738227877117	27.3180284863533	27.2827110486149	26.1213554445236
102	54.8882204366379	122.060703348984	16	17	101	5.05	23.502181301432	13.3242563323802	27.0164455977531	27.0229805020397	26.7704143049124	26.7922514779143	25.8744958940689
103	56.0478409891182	122.69883907929	16	17	102	5.1	23.192411049606	12.7627146061198	26.4721516770199	26.4786735695696	26.2293308618802	26.285668987905	25.5939379230454
104	57.1918935535024	123.309268299129	16	17	103	5.15	22.8810512876841	12.2085843967801	25.9343795183716	25.9408890534274	25.6947658492789	25.768692397737	25.282529498952
105	58.3202986542859	123.892361584344	16	17	104	5.2	22.5681020156699	11.6618657043	25.403116743715	25.4096146786595	25.1667077033204	25.2470092330246	24.9431433379704
106	59.432976815964	124.448489510781	16	17	105	5.25	22.2535632335619	11.12255852874	24.8783517302772	24.8848389360486	24.6451457164018	24.7262542218663	24.5786702146874
107	60.529848563032	124.978022654286	16	17	106	5.3	21.93743494136	10.5906628700998	24.3600737239138	24.366551196518	24.1300701604323	24.2110747595631	24.1920136788281
108	61.6108344199854	125.481331590702	16	17	107	5.35	21.6197171390681	10.0661787283201	23.8482729639653	23.8547418370712	23.6214724225454	23.7023892948208	23.7860857195493
109	62.6758549113193	125.958786895875	16	17	108	5.4	21.3004098266779	9.54910610345991	23.3429408207187	23.3494023793763	23.1193451543852	23.2001925658124	23.3638030451015
110	63.7248305615293	126.410759145649	16	17	109	5.45	20.9795130042001	9.03944499548004	22.8440699464808	22.8505256422051	22.6236824362359	22.7044809453475	22.9280837243668
111	64.7576818951105	126.837618915871	16	17	110	5.5	20.6570266716238	8.53719540444018	22.351654441803	22.3581059090423	22.1344799573794	22.2152526403442	22.4818439829083
112	65.7743294365584	127.239736782384	16	17	111	5.55	20.3329508289582	8.0423573302599	21.8656900380577	21.8721391122524	21.6517352142137	21.7325079106628	22.0279949687441
113	66.7746937103683	127.617483321034	16	17	112	5.6	20.0072854761979	7.55493077300002	21.3861742981512	21.3926230354006	21.1754477277613	21.2562493090119	21.5694393067079
114	67.7586952410355	127.971229107666	16	17	113	5.65	19.680030613344	7.07491573264008	20.913106836769	20.9195575353825	20.7056192823459	20.7864819437808	21.1090672465109
115	68.7262545530554	128.301344718125	16	17	114	5.7	19.351186240398	6.60231220917979	20.446489562222	20.4529447862224	20.2422541873746	20.3232137667565	20.6497521773035
116	69.6772921709232	128.608200728255	16	17	115	5.75	19.0207523573559	6.13712020260039	19.9863269417126	19.9927895464804	19.7853595642865	19.8664558877966	20.1943452268832
117	70.6117286191344	128.892167713901	16	17	116	5.8	18.688728964224	5.6793397129195	19.532626292257	19.5390994524395	19.3349456608932	19.4162229186505	19.7452083680577
118	71.5294844221843	129.153616250909	16	17	117	5.85	18.355116060998	5.22897074016043	19.0853980994414	19.0918853393486	18.8910261954784	18.9725333481848	19.3028440077451
119	72.4304801045682	129.392916915124	16	17	118	5.9	18.0199136476782	4.78601328429988	18.6446563665644	18.6511615931905	18.4536187331765	18.5354099513387	18.8672980213891
120	73.3146361907814	129.61044028239	16	17	119	5.95	17.6831217242639	4.35046734531966	18.2104189967674	18.2169465355641	18.0227450972772	18.104880234156	18.4386228596928
121	74.1818732053194	129.806556928553	16	17	120	6	17.3447402907601	3.92233292326011	17.7827082109224	17.7892628444763	17.5984318182138	17.6809769172017	18.0168780963887
122	75.0321116726774	129.981637429457	16	17	121	6.05	17.0047693471599	3.50161001808033	17.3615510041249	17.3681380139135	17.1807106230872	17.2637384595739	17.6021309941516
123	75.8652721173507	130.136052360948	16	17	122	6.1	16.6632088934659	3.08829862982009	16.9469796440024	16.9536048552058	16.7696189686083	16.8532096255109	17.1944570822348
124	76.6812750638348	130.270172298869	16	17	123	6.15	16.3200589296821	2.68239875841971	16.5390322137502	16.5457020432371	16.3652006203316	16.4494420952848	16.7939407373063
125	77.4800410366249	130.384367819068	16	17	124	6.2	15.9753194558019	2.2839104039798	16.137753203229	16.1444747106102	15.9675062809374	16.0524951215824	16.4006757565197
126	78.2614905602164	130.479009497387	16	17	125	6.25	15.6289904718301	1.89283356638043	15.7431941510791	15.7499750927403	15.5765942701168	15.6624362319001	16.0147659091204
127	79.0255441591046	130.554467909673	16	17	126	6.3	15.2810719777639	1.50916824571993	15.3554143409903	15.3622632267497	15.1925312582545	15.2793419765524	15.6363254499534
128	79.7721223577849	130.61111363177	16	17	127	6.35	14.9315639736059	1.13291444193976	14.974481554653	14.981407706669	14.8153930555434	14.9032987206694	15.2654795751684
129	80.5011456807526	130.649317239523	16	17	128	6.4	14.5804664593541	0.764072155059807	14.6004728837969	14.6074864969965	14.4452654573932	14.5344034769658	14.902364797454
130	81.212534652503	130.669449308778	16	17	129	6.45	14.2277794350079	0.402641385100537	14.2334756028255	14.2405878058989	14.0822451458876	14.1727647740381	14.5471292154868
131	81.9062097975315	130.671880415378	16	17	130	6.5	13.8735029005701	0.0486221319999913	13.8735881027169	13.8808110183465	13.7264406455863	13.8185035524332	14.1999326502897
132	82.5820916403334	130.65698113517	16	17	131	6.55	13.517636856038	-0.297985604159976	13.520920885502	13.5282676880367	13.3779733300177	13.4717540776404	13.860946620246
133	83.2401007054041	130.625122043997	16	17	132	6.6	13.160181301414	-0.637181823460082	13.1755976168914	13.1830825851062	13.0369784727305	13.1326648554576	13.5303541270059
134	83.8801575172389	130.576673717706	16	17	133	6.65	12.8011362366959	-0.968966525820179	12.8377562322475	12.8453947941761	12.7036063336	12.8013995308318	13.2083492268966
135	84.5021826003331	130.512006732141	16	17	134	6.7	12.440501661884	-1.29333971129995	12.5075500881733	12.5153588541365	12.3780232671387	12.478137746283	12.8951363669928
136	85.1060964791821	130.431491663147	16	17	135	6.75	12.07827757698	-1.61030137988007	12.1851491480663	12.1931459271145	12.0604128347496	12.1630759304443	12.5909294719282
137	85.6918196782812	130.335499086568	16	17	136	6.8	11.7144639819821	-1.91985153157987	11.8707411853037	11.8789449791633	11.7509768970262	11.8564279812564	12.2959507767821
138	86.2592727221258	130.224399578251	16	17	137	6.85	11.3490608768919	-2.22199016634022	11.5645329817814	11.5729639491712	11.4499366553718	11.5584258021519	12.0104294125698
139	86.8083761352111	130.098563714039	16	17	138	6.9	10.9820682617061	-2.51671728424014	11.2667514924918	11.2754308753231	11.1575336042705	11.2693196435694	11.7345997633582
140	87.3390504420326	129.958362069779	16	17	139	6.95	10.6134861364299	-2.80403288519949	10.9776449382128	10.986594939916	10.8740303466783	10.9893781968175	11.4686996267912
141	87.8512161670856	129.804165221314	16	17	140	7	10.2433145010599	-3.08393696930011	10.6974837788257	10.7067273836292	10.5997112153022	10.7188883833776	11.2129682216709
142	88.3447938348653	129.63634374449	16	17	141	7.05	9.87155335559407	-3.35642953648005	10.426561508268	10.4361222293776	10.3348826324952	10.458154780918	10.9676440959277
143	88.8197039698672	129.455268215151	16	17	142	7.1	9.49820270003812	-3.62151058678023	10.1651952003477	10.1750967441855	10.0798731315733	10.2074986285008	10.7329629946949
144	89.2758670965866	129.261309209144	16	17	143	7.15	9.12326253438778	-3.87918012013984	9.91372572123376	9.92399155528137	9.83503295353872	9.9672563585084	10.5091557505338
145	89.7132037395188	129.054837302312	16	17	144	7.2	8.74673285864418	-4.12943813664015	9.67251751225211	9.68317032507451	9.60073312649637	9.73777761240323	10.2964462557578
146	90.1316344231591	128.836223070501	16	17	145	7.25	8.36861367280591	-4.37228463621977	9.44195783430521	9.45301887951734	9.37736393200567	9.51942271195628	10.0950495705609
147	90.531079672003	128.605837089555	16	17	146	7.3	7.98890497687808	-4.60771961892021	9.22245535723375	9.23394367769981	9.16533266480985	9.31255957701177	9.90517021094183
148	90.9114600105457	128.36404993532	16	17	147	7.35	7.60760677085386	-4.83574308469997	9.01443797256186	9.02636950880726	8.96506060162978	9.11756010447028	9.72700064836754
149	91.2726959632826	128.11123218364	16	17	148	7.4	7.2247190547381	-5.05635503359997	8.81834971214612	8.83073630872998	8.77697911274633	8.93479604975064	9.56072003994355
150	91.614708054709	127.847754410361	16	17	149	7.45	6.84024182852795	-5.26955546557986	8.63464666778936	8.6474950045452	8.60152487812812	8.76463447954428	9.4064931948893
151	91.9374168093202	127.573987191328	16	17	150	7.5	6.45417509222398	-5.47534438066009	8.46379183391879	8.47710232374222	8.43913420861033	8.60743289090863	9.26446977133916
152	92.2407427516116	127.290301102385	16	17	151	7.55	6.06651884582817	-5.67372177886	8.30624883630984	8.32001454779285	8.2902365215283	8.46353411421504	9.1347836877219
153	92.5246064060786	126.997066719377	16	17	152	7.6	5.67727308933996	-5.86468766015997	8.16247456854699	8.17668024744898	8.15524707736727	8.33326113393223	9.01755272563532
154	92.7889282972164	126.69465461815	16	17	153	7.65	5.28643782275594	-6.04824202454012	8.03291083239928	8.04753210849068	8.03455914596257	8.21691197023579	8.91287829630649
155	93.0336289495205	126.383435374548	16	17	154	7.7	4.89401304608208	-6.22438487203993	7.91797516607	7.93297803851141	7.9285358325922	8.11475476523256	8.82084534034383
156	93.2586288874861	126.063779564417	16	17	155	7.75	4.49999875931184	-6.39311620261992	7.81805113912728	7.83339183099232	7.83750184981159	8.02702321067743	8.74152233014579
157	93.4638486356086	125.736057763601	16	17	156	7.8	4.10439496245004	-6.55443601632015	7.73347848641348	7.74910374413228	7.76173556362023	7.95391244062721	8.67496134572411
158	93.6492087183832	125.400640547945	16	17	157	7.85	3.70720165549216	-6.70834431311988	7.66454353095157	7.68039141773541	7.70146166623468	7.89557549458318	8.62119819732539
159	93.8146296603055	125.057898493294	16	17	158	7.9	3.30841883844585	-6.85484109301996	7.61147039809907	7.6274715911325	7.65684482772525	7.85212043631775	8.58025257181611
160	93.9600319858707	124.708202175493	16	17	159	7.95	2.90804651130401	-6.9939263560201	7.57441353408566	7.59049308872906	7.627984652337	7.82360819296106	8.55212818389226
161	94.0853362195741	124.351922170388	16	17	160	8	2.50608467406806	-7.12560010210012	7.55345200611271	7.56953150147705	7.61491221274453	7.81005115930069	8.53681291767427
162	94.1904628859111	123.989429053823	16	17	161	8.05	2.10253332674	-7.24986233129982	7.5485859743963	7.56458591131821	7.61758835972612	7.81141259452577	8.53427894887465
163	94.275332509377	123.621093401643	16	17	162	8.1	1.69739246931783	-7.36671304360016	7.5597355946915	7.57557788693859	7.63590391179909	7.82760682276983	8.54448284244618
164	94.3398656144672	123.247285789693	16	17	163	8.15	1.29066210180412	-7.47615223899999	7.5867424473049	7.60235283435656	7.66968172667292	7.85850023410458	8.56736562533193
165	94.3839827256769	122.868376793818	16	17	164	8.2	0.882342224194019	-7.57817991749988	7.62937341218754	7.64468363072319	7.71868055332993	7.90391306828443	8.60285283862778
166	94.4076043675016	122.484736989862	16	17	165	8.25	0.472432836494079	-7.67279607912002	7.68732674320257	7.70227632212113	7.78260046878979	7.9636219483353	8.6508545780998
167	94.4106510644366	122.096736953672	16	17	166	8.3	0.0609339387000318	-7.76000072379986	7.76023995622944	7.77477754202764	7.8610896254313	8.03736311443645	8.71126553649572
168	94.3930433409772	121.704747261092	16	17	167	8.35	-0.352154469188122	-7.83979385160023	7.8476990516812	7.86178321972126	7.95375197930497	8.12483629018049	8.78396506541682
169	94.3547017216187	121.309138487967	16	17	168	8.4	-0.766832387170098	-7.91217546249982	7.94924854683744	7.96284810322302	8.06015564048392	8.22570909388158	8.86881727845266
170	94.2955467308565	120.910281210142	16	17	169	8.45	-1.18309981524391	-7.97714555650003	8.06440180065567	8.07749562013942	8.17984148423186	8.33962188824023	8.96567122069347
171	94.2154988931859	120.508546003461	16	17	170	8.5	-1.60095675341211	-8.03470413361993	8.19265116071134	8.20522763648881	8.31233168392608	8.46619294443991	9.0743611322618
172	94.1144787331024	120.104303443771	16	17	171	8.55	-2.02040320166986	-8.08485119380009	8.33347754081143	8.3455337389402	8.45713786914677	8.60502378353426	9.1947068348615
173	93.9924067751011	119.697924106915	16	17	172	8.6	-2.44143916002599	-8.12758673712011	8.48635913342814	8.49789974874247	8.6137686685619	8.75570455096012	9.32651427009151
174	93.8492035436774	119.289778568739	16	17	173	8.65	-2.86406462847395	-8.16291076352002	8.65077905909442	8.66181526462914	8.78173646109024	8.91781928042807	9.4695762160654
175	93.6847895633267	118.880237405087	16	17	174	8.7	-3.28827960701403	-8.19082327303988	8.826231849667	8.83678011815412	8.96056322315053	9.090950912023	9.62367320439431
176	93.4990853585444	118.469671191806	16	17	175	8.75	-3.71408409564594	-8.21132426562002	9.01222874014471	9.022309700635	9.14978542009003	9.27468594552218	9.78857465266346
177	93.2920114538257	118.058450504738	16	17	176	8.8	-4.14147809437424	-8.22441374135991	9.20830180843631	9.21793918324027	9.34895794163722	9.46861863236423	9.96404021823923
178	93.063488373666	117.646945919731	16	17	177	8.85	-4.57046160319379	-8.23009170014018	9.41400704583256	9.4232266975586	9.55765712261527	9.67235463625045	10.1498213679591
179	92.8134366425607	117.235528012628	16	17	178	8.9	-5.00103462210603	-8.22835814206002	9.62892647212079	9.63775557555093	9.77548292037222	9.88551412058757	10.3456631456441
180	92.541776785005	116.824567359275	16	17	179	8.95	-5.43319715111409	-8.21921306706002	9.85266942125861	9.86113576512032	10.0020603398141	10.1077342484259	10.5513061064796
181	92.2484293254944	116.414434535516	16	17	180	9	-5.86694919021198	-8.20265647517999	10.0848731301064	10.0930045445955	10.2370402071183	10.3386711052229	10.7664883752914
182	91.9333147885241	116.005500117197	16	17	181	9.05	-6.30229073940598	-8.17868836637984	10.3252027562833	10.3330266575042	10.4800993955817	10.5780010751972	10.9909477759037
183	91.5963536985895	115.598134680162	16	17	182	9.1	-6.73922179869209	-8.14730874069994	10.5733509432087	10.5808939820697	10.730940603939	10.8254217174132	11.2244239722016
184	91.2374665801859	115.192708800256	16	17	183	9.15	-7.17774236807202	-8.1085175981201	10.8290370366639	10.8363248386856	10.9892917800849	11.0806521980262	11.4666605590357
185	90.8565739578087	114.789593053325	16	17	184	9.2	-7.61785244754378	-8.06231493861986	11.0920060440861	11.0990630260431	11.2549052737012	11.3434333405042	11.7174070430241
186	90.4535963559532	114.389158015213	16	17	185	9.25	-8.05955203711022	-8.00870076224015	11.3620274131861	11.3688766632825	11.5275567903558	11.6135273569916	11.9764206593922
187	90.0284542991147	113.991774261766	16	17	186	9.3	-8.50284113676992	-7.94767506894004	11.6388936930706	11.6455569026656	11.8070442087573	11.890717322042	12.2434679805378
188	89.5810683117886	113.597812368828	16	17	187	9.35	-8.94771974652201	-7.87923785875989	11.9224191294055	11.9289165653328	12.0931863122111	12.1748064457378	12.51832628392
189	89.1113589184703	113.207642912244	16	17	188	9.4	-9.39418786636594	-7.80338913168009	12.2124382335797	12.2187887420259	12.3858214756802	12.4656171974067	12.8007846599078
190	88.619246643655	112.821636467859	16	17	189	9.45	-9.84224549630596	-7.72012888770007	12.5088043574219	12.5150253914714	12.6848063411942	12.762990324719	13.0906448530861
191	88.1046520118381	112.440163611519	16	17	190	9.5	-10.2918926363381	-7.62945712679993	12.8113882966519	12.8174959611398	12.990014506865	13.0667838061428	13.387721842214
192	87.567495547515	112.063594919068	16	17	191	9.55	-10.7431292864621	-7.53137384902004	13.1200769402981	13.1260860486948	13.3013352485023	13.3768717682732	13.6918441737523
193	87.0076977751809	111.69230096635	16	17	192	9.6	-11.1959554466819	-7.42587905435983	13.4347719777473	13.4406961170557	13.6186722875366	13.6931433934432	14.0028540712199
194	86.4251792193312	111.326652329212	16	17	193	9.65	-11.6503711169941	-7.31297274276017	13.755388671355	13.761240271704	13.9419426147285	14.0155018376432	14.3206073475311
195	85.8198604044613	110.967019583498	16	17	194	9.7	-12.1063762973981	-7.1926549142799	14.0818546992261	14.0876451055332	14.2710753757368	14.3438631740253	14.6449731499974
196	85.1916618550665	110.613773305053	16	17	195	9.75	-12.5639709878959	-7.06492556889998	14.4141090698935	14.4198486139333	14.6060108219299	14.6781553732622	14.975833568264
197	84.5405040956421	110.267284069723	16	17	196	9.8	-13.0231551884879	-6.92978470659995	14.7521011094442	14.7577991807622	14.9466993277891	15.0183173287113	15.3130831344268
198	83.8663076506836	109.927922453351	16	17	197	9.85	-13.4839288991702	-6.78723232744005	15.0957895197477	15.1014546344179	15.2931004746752	15.3642979315895	15.6566282424703
199	83.1689930446861	109.596059031783	16	17	198	9.9	-13.9462921199498	-6.63726843136004	15.4451415054995	15.4507813721558	15.6451821996063	15.7160551992281	16.0063865112813
200	82.448480802145	109.272064380863	16	17	199	9.95	-14.4102448508221	-6.47989301839999	15.8001319675044	15.8057535500449	16.0029200068563	16.0735554577464	16.3622861123176
201	81.7046914475558	108.956309076438	16	17	200	10	-14.8757870917839	-6.31510608849993	16.160742758583	16.1663523354171	16.3662962396595	16.436772579205	16.7242200189743
202	80.9375455054137	108.649163694352	16	17	201	10.05	-15.3429188428422	-6.14290764172011	16.5269619988897	16.5325652184503	16.7352994089202	16.8056872723074	17.0919050887542
203	80.146963500214	108.350998810449	16	17	202	10.1	-15.8116401039939	-5.96329767805997	16.8987834466089	16.9043853792948	17.1099235756425	17.1802864250266	17.4650099758432
204	79.3328659564521	108.062185000575	16	17	203	10.15	-16.2819508752381	-5.77627619748	17.2762059206656	17.2818111071632	17.4901677837277	17.560562497036	17.8431998661749
205	78.4951733986234	107.783092840575	16	17	204	10.2	-16.7538511565741	-5.58184320000009	17.6592327717267	17.6648452677956	17.876035539756	17.9465129594907	18.2261368141823
206	77.6338063512232	107.514092906294	16	17	205	10.25	-17.2273409480039	-5.37999868561997	18.0478713979251	18.0534948158678	18.2675343364801	18.3381397795364	18.6134800051391
207	76.7486853387468	107.255555773576	16	17	206	10.3	-17.7024202495281	-5.1707426543598	18.4421328020519	18.447770349005	18.6646752168258	18.7354489468116	19.0048859583144
208	75.8397308856895	107.007852018267	16	17	207	10.35	-18.1790890611458	-4.95407510618008	18.8420311869699	18.8476857002172	19.067472375378	19.1384500392029	19.4000086833862
209	74.9068635165467	106.771352216211	16	17	208	10.4	-18.6573473828562	-4.72999604112005	19.2475835863514	19.2532575657971	19.4759427944658	19.5471558251559	19.7984998002465
210	73.9500037558138	106.546426943254	16	17	209	10.45	-19.1371952146579	-4.49850545913989	19.6588095277877	19.664505165856	19.8901059121251	19.9615818999162	20.2000086303777
211	72.9690721279861	106.333446775241	16	17	210	10.5	-19.618632556554	-4.25960336026009	20.0757307258247	20.0814499348881	20.3099833194133	20.3816562318058	20.6041822663891
212	71.9639891575588	106.132782288016	16	17	211	10.55	-20.1016594085459	-4.01328974449996	20.4983708023465	20.5041152399265	20.735598484703	20.8069384092352	21.0106656249711
213	70.9346753690274	105.944804057425	16	17	212	10.6	-20.5862757706279	-3.75956461182	20.9267550321303	20.932526124033	21.1669765027633	21.2368765582432	21.4191014874608
214	69.8810512868872	105.769882659312	16	17	213	10.65	-21.0724816428041	-3.49842796226	21.3609101115434	21.3667090730295	21.6041438665841	21.6708978947066	21.8291305313262
215	68.8030374356336	105.608388669522	16	17	214	10.7	-21.560277025072	-3.22987979580006	21.8008639483202	21.80669180355	22.0471282600764	22.1084104543394	22.2403913551696
216	67.7005543397618	105.460692663901	16	17	215	10.75	-22.0496619174361	-2.95392011242001	22.2466454708073	22.2525030706385	22.4957781271315	22.5488046370161	22.6525204992828
217	66.5735225237672	105.327165218294	16	17	216	10.8	-22.540636319892	-2.67054891214002	22.6982844549487	22.7041724932416	22.9492016016445	22.9914545879175	23.0651524633238
218	65.4218625121451	105.208176908544	16	17	217	10.85	-23.033200232442	-2.37976619499989	23.1558113675731	23.1617303961197	23.4062807411085	23.4357194351829	23.4779197223158
219	64.2454948293909	105.104098310498	16	17	218	10.9	-23.5273536550838	-2.08157196092003	23.6192572245588	23.6248471812336	23.8658529949475	23.8809444012648	23.8904527418832
220	63.04434	105.0153	16	17	219	10.95	-24.0230965878182	-1.77596620996013	24.0886534627106	24.0917113997391	24.3267149965537	24.3264618030091	24.3023799933968
221	61.8184148104235	104.94205239347	16	17	220	11	-24.51850379153	-1.46495213060007	24.5622293963765	24.5600584115784	24.7876259546188	24.7715919535732	24.7133279695276
222	60.5681210949362	104.884225269628	16	17	221	11.05	-25.0058743097459	-1.15654247683977	25.0326055474764	25.0275334966533	25.2473106911319	25.2156439776348	25.1229212005514
223	59.2939569497688	104.841588247769	16	17	222	11.1	-25.4832829033481	-0.852740437180159	25.4975464267697	25.4916995969877	25.7044623676025	25.657916549895	25.530782271648
224	57.9964204711519	104.813910947188	16	17	223	11.15	-25.950729572338	-0.553546011619801	25.9566326499335	25.9504047280041	26.1577449359456	26.0976985656165	25.9365318413379
225	56.6760097553161	104.800962987178	16	17	224	11.2	-26.408214316716	-0.258959200200195	26.4094839643824	26.4029099825247	26.6057953459418	26.5342697508486	26.3397886611371
226	55.3332228984921	104.802513987035	16	17	225	11.25	-26.85573713648	0.0310199971400493	26.8557550514584	26.8488663236267	27.0474057800149	26.9669012190293	26.7401695964596
227	53.9685579969106	104.818333566054	16	17	226	11.3	-27.2932980316301	0.3163915803799	27.2951318200796	27.2879563752378	27.4820863536251	27.394855979836	27.137289648757
228	52.5825131468022	104.848191343529	16	17	227	11.35	-27.720897002168	0.59715554950003	27.7273281322796	27.7198910948959	27.9095523586816	27.8173894054287	27.5307619788536
229	51.1755864443975	104.891856938754	16	17	228	11.4	-28.1385340480939	0.873311904500156	28.1520829079889	28.1444068320257	28.3295441362855	28.2337496586104	27.920197931418
230	49.7482759859273	104.949099971026	16	17	229	11.45	-28.5462091694041	1.14486064543996	28.5691575626732	28.5612627247255	28.7418245051434	28.6431780868775	28.3052070604949
231	48.3010798676221	105.019690059638	16	17	230	11.5	-28.943922366104	1.41180177223987	28.978333737107	28.9702383937364	29.1461764834398	29.0449997072493	28.6853971560104
232	46.8344961857125	105.103396823885	16	17	231	11.55	-29.3316736381919	1.67413528494023	29.379411283579	29.3711318973332	29.5424012685401	29.4389039918677	29.0603742711623
233	45.3490230364293	105.199989883062	16	17	232	11.6	-29.709462985664	1.93186118353992	29.772206477334	29.7637579153909	29.9303164432548	29.8246879850528	29.4297427505988
234	43.8451585160032	105.309238856463	16	17	233	11.65	-30.077290408522	2.18497946801989	30.1565504259727	30.1479461348538	30.3097543812753	30.2021657879692	29.7931052592894
235	42.3234007206646	105.430913363383	16	17	234	11.7	-30.435155906772	2.43349013840003	30.5322876529619	30.5235398123547	30.6805608278131	30.5711668679347	30.1500628119967
236	40.7842477466444	105.564783023118	16	17	235	11.75	-30.7830594804041	2.67739319469996	30.8992748344216	30.8903944927732	31.0425936344838	30.9315345559031	30.5002148032543
237	39.228197690173	105.710617454961	16	17	236	11.8	-31.121001129428	2.91668863685999	31.2573796710832	31.2483768652175	31.3957216301103	31.2831247095965	30.8431590377627
238	37.6557486474813	105.868186278208	16	17	237	11.85	-31.4489808538339	3.15137646494009	31.6064798794264	31.5973637402353	31.739823611424	31.6258045225242	31.1784917611185
239	36.0673987147998	106.037259112153	16	17	238	11.9	-31.7669986536301	3.38145667889989	31.9464622881941	31.9372411341138	32.0747874396529	31.9594514615713	31.5058076907956
240	34.4636459883592	106.21760557609	16	17	239	11.95	-32.0750545288121	3.60692927873998	32.277222028051	32.2679034478658	32.4005092307261	32.2839523179807	31.8247000473018
241	32.8449885643901	106.408995289315	16	17	240	12	-32.3731484793819	3.82779426450014	32.5986618038141	32.5892527300749	32.7168926283665	32.5992023584476	32.1348056461329
242	31.2119245391232	106.611197871123	16	17	241	12.05	-32.661280505338	4.04405163615991	32.9106912398433	32.9011980140883	33.0238481506529	32.9051045646898	32.4359451539075
243	29.5649520087892	106.823982940807	16	17	242	12.1	-32.93945060668	4.25570139368006	33.2132262904717	33.2036547212169	33.3212926017937	33.2015689513026	32.7279945226027
244	27.9045690696186	107.047120117663	16	17	243	12.15	-33.207658783412	4.46274353711999	33.5061887082614	33.4965441226192	33.6091485418672	33.4885119529623	33.0108396187014
245	26.2312738178421	107.280379020986	16	17	244	12.2	-33.46590503553	4.6651780664601	33.7895055636937	33.7797928534401	33.8873438081484	33.7658558731448	33.2843752746502
246	24.5455643496904	107.523529270069	16	17	245	12.25	-33.714189363034	4.86300498166003	34.0631088108259	34.0533324735125	34.1558110824114	34.0335283874794	33.5485044433934
247	22.8479387613941	107.776340484209	16	17	246	12.3	-33.952511765926	5.05622428279992	34.3269348939476	34.3170990696461	34.4144874992694	34.2914620956895	33.8031374438401
248	21.138895149184	108.038582282699	16	17	247	12.35	-34.180872244202	5.24483596979991	34.5809243908339	34.5710328950799	34.6633142911812	34.5395941168084	34.0481912865891
249	19.4189316092905	108.310024284834	16	17	248	12.4	-34.39927079787	5.42884004270007	34.8250216889296	34.8150780422036	34.9022364662717	34.7778657229808	34.2835890705525
250	17.6885462379444	108.59043610991	16	17	249	12.45	-34.607707426922	5.60823650152003	35.0591746908625	35.0491821450986	35.1312025155635	35.0062220077262	34.5092594422607
251	15.9482371313763	108.87958737722	16	17	250	12.5	-34.806182131362	5.78302534620008	35.2833345464447	35.2732961088498	35.3501641465922	35.2246115850165	34.7251361106451
252	14.1985023858169	109.177247706059	16	17	251	12.55	-34.994694911188	5.95320657678002	35.4974554084225	35.4873738628972	35.559076040726	35.4329863159473	34.931157410979
253	12.4398400974968	109.483186715723	16	17	252	12.6	-35.173245766402	6.11878019327975	35.70149420959	35.6913721360471	35.757895631823	35.6313010601526	35.1272659124287
254	10.6727483626466	109.797174025505	16	17	253	12.65	-35.341834697004	6.27974619564014	35.8954104591661	35.8852502509808	35.9465829040945	35.8195134494337	35.3134080643424
255	8.89772527749711	110.118979254701	16	17	254	12.7	-35.5004617029898	6.43610458392004	36.0791660566123	36.0689699363533	36.125100207304	35.9975836813657	35.4895338769967
256	7.11526893827885	110.448372022606	16	17	255	12.75	-35.6491267843652	6.58785535809983	36.2527251211131	36.2424951547962	36.2934120876216	36.1654743308837	35.6555966330343
257	5.3258774412225	110.785121948513	16	17	256	12.8	-35.787829941127	6.73499851814	36.416053835285	36.4057919452918	36.4514851326252	36.3231501780836	35.8115526262721
258	3.5300488825587	111.128998651718	16	17	257	12.85	-35.916571173276	6.87753406410025	36.5691203018046	36.5588282785609	36.5992878291241	36.470578050654	35.9573609249607
259	1.72828135851812	111.479771751516	16	17	258	12.9	-36.0353504808116	7.01546199595981	36.7118944116438	36.7015739242623	36.7367904325958	36.6077266795337	36.0929831569096
260	-0.0789270346686237	111.8372108672	16	17	259	12.95	-36.1441678637349	7.14878231368004	36.8443477229578	36.834000328897	36.8639648471678	36.7345665665406	36.2183833141992
261	-1.89107820077084	112.201085618067	16	17	260	13	-36.2430233220443	7.27749501733996	36.9664533496203	36.9560805034519	36.9807845151752	36.8510698628425	36.333527575462
262	-3.70767404355792	112.57116562341	16	17	261	13.05	-36.3319168557416	7.40160010685997	37.0781858584585	37.0677889198997	37.0872243154413	36.9572102572682	36.4383841439429
263	-5.5282164667992	112.947220502525	16	17	262	13.1	-36.4108484648256	7.52109758230006	37.1795211745791	37.1691014157748	37.183260469485	37.0529628735547	36.5329230997557
264	-7.35220737426403	113.329019874705	16	17	263	13.15	-36.4798181492966	7.63598744359996	37.270436493883	37.259995106088	37.2688704549729	37.1383041757225	36.6171162649236
265	-9.17914866972176	113.716333359247	16	17	264	13.2	-36.5388259091546	7.74626969084011	37.3509102023329	37.3404483019855	37.3440329257771	37.2132118808487	36.6909370799533
266	-11.0085422569417	114.108930575443	16	17	265	13.25	-36.5878717443988	7.85194432391989	37.4209218011865	37.4104404355181	37.4087276380635	37.2776648785892	36.7543604908279
267	-12.8398900396933	114.50658114259	16	17	266	13.3	-36.626955655032	7.95301134293993	37.4804518379463	37.4699519900461	37.4629353819113	37.3316431568547	36.8073628454206
268	-14.6726939217459	114.909054679982	16	17	267	13.35	-36.656077641052	8.04947074784025	37.5294818422419	37.5189644357795	37.5066379179854	37.3751277331131	36.8499217984447
269	-16.5064558068687	115.316120806913	16	17	268	13.4	-36.675237702456	8.14132253861999	37.5679942665228	37.557460170039	37.5398179188493	37.4081005908383	36.882016224145
270	-18.3406775988312	115.727549142679	16	17	269	13.45	-36.68443583925	8.2285667153198	37.5959724310001	37.585422461837	37.5624589145295	37.4305446206722	36.9036261360204
271	-20.1748612014027	116.143109306574	16	17	270	13.5	-36.68367205143	8.31120327790018	37.6134004724838	37.6028354004527	37.5745452420033	37.4424435659075	36.9147326129419
272	-22.0085085183526	116.562570917892	16	17	271	13.55	-36.672946338998	8.38923222635998	37.6202632969365	37.6096838476525	37.5760619982681	37.4437819719385	36.9153177310967
273	-23.8411214534502	116.985703595929	16	17	272	13.6	-36.652258701952	8.46265356073985	37.6165465353203	37.6059533932795	37.5669949967412	37.4345451393588	36.9053645012438
274	-25.6722019104649	117.41227695998	16	17	273	13.65	-36.621609140294	8.53146728102018	37.6022365025218	37.5916303139675	37.5473307267037	37.4147190804134	36.8848568108251
275	-27.5012517931659	117.842060629338	16	17	274	13.7	-36.58099765402	8.59567338715976	37.5773201591351	37.5667015346991	37.5170563155672	37.3842904785409	36.8537793705153
276	-29.3277730053228	118.274824223299	16	17	275	13.75	-36.530424243138	8.65527187922027	37.541785075924	37.5311545930298	37.4761594937515	37.3432466507721	36.8121176648393
277	-31.1512674507047	118.710337361157	16	17	276	13.8	-36.469888907638	8.71026275715991	37.4956194005943	37.4849776057549	37.4246285619658	37.2915755127575	36.759857906524
278	-32.9712370330812	119.148369662207	16	17	277	13.85	-36.39939164753	8.76064602100001	37.4388118269736	37.4281592378549	37.3624523607323	37.2292655462353	36.6969869942819
279	-34.7871836562214	119.588690745744	16	17	278	13.9	-36.318932462804	8.80642167074001	37.3713515661475	37.3606886735354	37.2896202419776	37.1563057687563	36.6234924737537
280	-36.5986092238948	120.031070231062	16	17	279	13.95	-36.2285113534679	8.84758970636	37.2932283196352	37.2825555892325	37.2061220425524	37.0726857055002	36.5393625013692
281	-38.4050156398708	120.475277737457	16	17	280	14	-36.12812831952	8.88415012790006	37.2044322543265	37.1937501284348	37.111948059541	36.9783953630414	36.4445858109027
282	-40.2059048079186	120.921082884222	16	17	281	14.05	-36.0177833609561	8.91610293529993	37.1049539790798	37.0942628782003	37.0070890272469	36.8734252049251	36.3391516825301
283	-42.0007786318076	121.368255290653	16	17	282	14.1	-35.89747647778	8.94344812861988	36.9947845229849	36.9840848472498	36.8915360957294	36.7577661289328	36.2230499142062
284	-43.7891390153073	121.816564576045	16	17	283	14.15	-35.767207669994	8.96618570784	36.8739153149751	36.8632074455466	36.765280810809	36.6314094459278	36.096270795208
285	-45.5704878621868	122.265780359692	16	17	284	14.2	-35.6269769375901	8.98431567294011	36.7423381648829	36.7316224652613	36.6283150954331	36.494346860182	35.9588050817002
286	-47.3443270762157	122.715672260888	16	17	285	14.25	-35.4767842805779	8.99783802391994	36.6000452458103	36.5893220630241	36.4806312323312	36.3465704510893	35.8106439742022
287	-49.1101585611632	123.166009898929	16	17	286	14.3	-35.3166296989501	9.00675276082012	36.4470290776533	36.4362987434177	36.3222218478844	36.1880726561934	35.6517790968416
288	-50.8674842207986	123.616562893109	16	17	287	14.35	-35.146513192708	9.01105988360001	36.283282511799	36.2725453436165	36.1530798971333	36.0188462554507	35.4822024783061
289	-52.6158059588914	124.067100862723	16	17	288	14.4	-34.966434761856	9.01075939227979	36.1087987169428	36.0980550191159	35.973198649878	35.8388843566691	35.3019065344081
290	-54.3546256792109	124.517393427066	16	17	289	14.45	-34.77639440639	9.00585128686004	35.923571165877	35.9128212305075	35.7825716778116	35.6481803820662	35.1108840521953
291	-56.0834452855264	124.967210205432	16	17	290	14.5	-34.5763921263101	8.99633556731999	35.7275936233072	35.7168377312424	35.5811928426376	35.4467280558979	34.9091281755587
292	-57.8017666816073	125.416320817116	16	17	291	14.55	-34.3664279216179	8.98221223368012	35.5208601346115	35.5100985563382	35.3690562851399	35.2345213931217	34.6966323922908
293	-59.5090917712229	125.864494881413	16	17	292	14.6	-34.146501792312	8.96348128593985	35.3033650154736	35.2925980120068	35.1461564151719	35.0115546890536	34.4733905225754
294	-61.2049224581427	126.311502017617	16	17	293	14.65	-33.916613738396	8.94014272408015	35.0751028424219	35.0643306661594	34.9124879025293	34.7778225100025	34.2393967088942
295	-62.8887606461359	126.757111845024	16	17	294	14.7	-33.6767637598641	8.91219654813995	34.8360684442199	34.8252913397722	34.6680456686993	34.5333196848595	33.9946454073606
296	-64.5601082389719	127.201093982928	16	17	295	14.75	-33.4269518567201	8.87964275808002	34.5862568940701	34.5754750991014	34.4128248794646	34.2780412976323	33.7391313804979
297	-66.21846714042	127.643218050623	16	17	296	14.8	-33.1671780289619	8.8424813539001	34.3256635026757	34.3148772487204	34.1468209383589	34.0119826809257	33.4728496915149
298	-67.8633392542496	128.083253667405	16	17	297	14.85	-32.8974422765918	8.80071233563967	34.0542838121193	34.0434933253918	33.870029480974	33.7351394103769	33.1957957001364
299	-69.4942264842301	128.520970452568	16	17	298	14.9	-32.61774459961	8.75433570326038	33.7721135905168	33.7613190927698	33.5824463701271	33.4475073000599	32.9079650600903
300	-71.1106307341308	128.956138025407	16	17	299	14.95	-32.3280849980139	8.70335145677984	33.4791488275769	33.4683505369457	33.2840676919073	33.1490823988905	32.6093537183693
301	-72.712053907721	129.388526005216	16	17	300	15	-32.0284634718041	8.64775959617987	33.1753857309604	33.1645838628466	32.9748897526271	32.839860988076	32.2999579164334
302	-74.2979979087702	129.81790401129	16	17	301	15.05	-31.718880020984	8.58756012148035	32.8608207235549	32.8500154915337	32.6549090767115	32.5198395796564	31.9797741935578
303	-75.8679646410475	130.244041662925	16	17	302	15.1	-31.3993346455459	8.52275303270005	32.5354504416241	32.5246420584228	32.3241224055819	32.189014916218	31.6487993925902
304	-77.4214560083225	130.666708579414	16	17	303	15.15	-31.0698273455	8.45333832977985	32.1992717339524	32.1884604124843	31.9825266975904	31.8473839718607	31.3070306684469
305	-78.9579739143645	131.085674380052	16	17	304	15.2	-30.7303581208402	8.37931601276011	31.852281662022	31.8414676164773	31.6301191290816	31.4949439545392	30.9544654997616
306	-80.4770202629428	131.500708684135	16	17	305	15.25	-30.380926971566	8.30068608165959	31.4944775012681	31.4836609483173	31.2668970966873	31.1316923099065	30.5911017042108
307	-81.9780969578267	131.911581110956	16	17	306	15.3	-30.0215338976778	8.21744853642031	31.1258567435201	31.1150379036471	30.8928582209539	30.7576267268363	30.2169374581725
308	-83.4607059027856	132.318061279811	16	17	307	15.35	-29.6521788991782	8.12960337709967	30.7464171008237	30.7355961997405	30.5080003514619	30.3727451448221	29.8319713215494
309	-84.924349001589	132.719918809995	16	17	308	15.4	-29.2728619760678	8.03715060368006	30.3561565106017	30.3453337808903	30.1123215735944	29.9770457635114	29.4362022688136
310	-86.368528158006	133.116923320801	16	17	309	15.45	-28.8835831283401	7.94009021611998	29.9550731424889	29.9442488254304	29.7058202171712	29.5705270546724	29.0296297276234
311	-87.7927452758061	133.508844431525	16	17	310	15.5	-28.4843423560019	7.83842221448026	29.5431654070173	29.5323397546066	29.288494867186	29.1531877769688	28.6122536267547
312	-89.1965022587586	133.895451761461	16	17	311	15.55	-28.07513965905	7.73214659871996	29.1204319662202	29.1096052435416	28.8603443769612	28.7250269939939	28.1840744555968
313	-90.5793010106329	134.276514929905	16	17	312	15.6	-27.6559750374861	7.62126336888002	28.6868717467047	28.6760442346018	28.4213678840622	28.2860440961268	27.7450933381753
314	-91.9406434351982	134.65180355615	16	17	313	15.65	-27.2268484913059	7.50577252490018	28.2424839552769	28.2316559534816	27.9715648294324	27.8362388268912	27.2953121256091
315	-93.2800314362241	135.021087259492	16	17	314	15.7	-26.7877600205182	7.38567406683956	27.78726809779	27.776439928492	27.5109349802632	27.3756113146638	26.8347335122207
316	-94.5969669174798	135.384135659225	16	17	315	15.75	-26.3387096251139	7.26096799466006	27.321224001416	27.3103960135179	27.0394784572503	26.9041621107894	26.3633611823828
317	-95.8909517827347	135.740718374645	16	17	316	15.8	-25.879697305098	7.13165430840036	26.8443518412723	26.8335244153232	26.557195767034	26.4218922354194	25.8811999977884
318	-97.1614879357581	136.090605025045	16	17	317	15.85	-25.410723060468	6.99773300799961	26.3566521718341	26.3458257259247	26.0640878407916	25.9288032327219	25.3882562386422
319	-98.4080772803194	136.43356522972	16	17	318	15.9	-24.931786891226	6.8592040934999	25.8581259643037	25.8473009610191	25.5601560801881	25.4248972375673	24.8845379178519
320	-99.6302217201879	136.769368607965	16	17	319	15.95	-24.44288879737	6.71606756490007	25.3487746507972	25.337951605576	25.0454024121563	24.9101770563564	24.3700551956822
321	-100.827423159133	137.097784779076	16	17	320	16	-23.944028778902	6.56832342222003	24.8286001768882	24.8177796680654	24.5198293543928	24.3846462654334	23.8448209351901
322	-101.999183500924	137.418583362346	16	17	321	16.05	-23.43520683582	6.41597166540009	24.2976050640569	24.286787745053	23.9834400938776	23.8483093315372	23.308851458946
323	-103.14500464933	137.73153397707	16	17	322	16.1	-22.91642296812	6.25901229448004	23.7557924842812	23.744979098388	23.4362385813817	23.3011717601327	22.7621676001494
324	-104.264388508121	138.036406242543	16	17	323	16.15	-22.3876771758199	6.09744530945989	23.2031663492417	23.1923577477664	22.8782296457023	22.7432402793576	22.2047961954035
325	-105.356836981066	138.33296977806	16	17	324	16.2	-21.8489694588999	5.93127071034019	22.6397314174722	22.6289285821791	22.3094191324496	22.1745230699022	21.6367722596924
326	-106.421851971934	138.620994202916	16	17	325	16.25	-21.3002998173602	5.76048849711981	22.0654934237801	22.0546974946979	21.7298140736164	21.5950300548591	21.0581422509535
327	-107.458935384495	138.900249136404	16	17	326	16.3	-20.7416682512201	5.5850986697601	21.4804592361203	21.4696715463515	21.1394228960405	21.0047732687405	20.4689691439617
328	-108.467589122518	139.170504197821	16	17	327	16.35	-20.17307476046	5.40510122834007	20.8846370468752	20.8738591665111	20.5382556794738	20.4037673324622	19.8693406491126
329	-109.447315089773	139.43152900646	16	17	328	16.4	-19.5945193450999	5.22049617278014	20.2780366075097	20.2672703994664	19.926324478527	19.7920300721924	19.2593832026325
330	-110.397615190028	139.683093181616	16	17	329	16.45	-19.0060020051001	5.03128350311954	19.66066951827	19.6499172099018	19.303643727648	19.169583336692	18.6392872629706
331	-111.317991327053	139.924966342585	16	17	330	16.5	-18.4075227404998	4.83746321938042	19.0325495885568	19.0218138642496	18.6702307553255	18.5364540934114	18.0093565828658
332	-112.207945404618	140.15691810866	16	17	331	16.55	-17.7990815513002	4.6390353214997	18.3936932882974	18.3829774107025	18.0261064436034	17.8926759238981	17.3701134571976
333	-113.066979326491	140.378718099136	16	17	332	16.6	-17.1806784374598	4.43599980952001	17.7441203186143	17.7334282887849	17.3712960835428	17.2382911041719	16.7225502119835
334	-113.894594996443	140.590135933309	16	17	333	16.65	-16.5523133990402	4.22835668346011	17.0838543397738	17.0731911111846	16.7058304986826	16.5733535639158	16.0688052470671
335	-114.690294318242	140.790941230473	16	17	334	16.7	-15.9139864359798	4.01610594328019	16.4129239086825	16.402295677305	16.0297475409345	15.897933204721	15.4140108147479
336	-115.453579195658	140.980903609922	16	17	335	16.75	-15.26569754832	3.79924758897971	15.7313637005553	15.720778302836	15.3430941132064	15.2121223911177	14.7689754013973
337	-116.18395153246	141.159792690952	16	17	336	16.8	-14.6074467360401	3.57778162060015	15.0392161188991	15.0286835866628	14.6459289517558	14.5160460525041	14.1461574192637
338	-116.880913232418	141.327378092857	16	17	337	16.85	-13.9392339991599	3.35170803810001	14.3365334462694	14.3260667930841	13.9383265288701	13.8098780655032	13.5527663169068
339	-117.543966199301	141.483429434931	16	17	338	16.9	-13.26105933766	3.12102684147987	13.6233807589077	13.6129971152282	13.2203826493047	13.0938691676976	12.9921396579066
340	-118.172612336877	141.62771633647	16	17	339	16.95	-12.57292275152	2.88573803078009	12.8998399407891	12.8895622262065	12.492222681794	12.3683974695848	12.4660690791882
341	-118.766353548918	141.760008416768	16	17	340	17	-11.8748242408202	2.64584160595973	12.1660153112759	12.1558747549042	11.7540140269099	11.6340669002983	11.9757326958376
342	-119.324691739191	141.88007529512	16	17	341	17.05	-11.1667638054598	2.4013375670404	11.4220416737905	11.4120817119466	11.0059856614047	10.891917582858	11.5220339620099
343	-119.847128811467	141.987686590821	16	17	342	17.1	-10.4487414455201	2.15222591401982	10.6680960897579	10.6583785705038	10.2484600474636	10.1439286638343	11.1057383211214
344	-120.333166669515	142.082611923165	16	17	343	17.15	-9.72075716095986	1.89850664687981	9.90441554411967	9.8950309385915	9.4819078367126	9.39437021477663	10.7275351069419
345	-120.782307217103	142.164620911447	16	17	344	17.2	-8.98281095176003	1.64017976564026	9.13132423357509	9.12240909660294	8.70704739823501	8.6534985595936	10.3880684746565
346	-121.194052358002	142.233483174962	16	17	345	17.25	-8.23490281798001	1.37724527030002	8.34927715171433	8.34104534002287	7.92503968739017	7.94292074793552	10.0879541296632
347	-121.567903995981	142.288968333004	16	17	346	17.3	-7.47703275958003	1.10970316083979	7.5589324638477	7.55173396147858	7.13790621396025	7.2875415697869	9.82778897034626
348	-121.903364034808	142.330846004868	16	17	347	17.35	-6.70920077654017	0.837553437280008	6.76127730685754	6.75571622596621	6.34953079879845	6.70176530135136	9.60815694031184
349	-122.199934378254	142.35888580985	16	17	348	17.4	-5.93140686891985	0.560796099640015	5.95785865139826	5.95504843618885	5.56835778024855	6.19224924362084	9.42963273142996
350	-122.457116930088	142.372857367243	16	17	349	17.45	-5.14365103668013	0.279431147860123	5.15123555601323	5.15340333131756	4.81477443739322	5.76255482168444	9.29278420629928
351	-122.674413594079	142.372530296342	16	17	350	17.5	-4.34593327981986	-0.00654141801987862	4.3459382028275	4.35801625757403	4.13182746896118	5.41501129826386	9.19817402368323
352	-122.851326273996	142.357674216443	16	17	351	17.55	-3.53825359833991	-0.297121597980095	3.55070693949128	3.58498159901851	3.56909747816908	5.15139200012169	9.14636074759866
353	-122.98735687361	142.328058746839	16	17	352	17.6	-2.72061199228006	-0.59230939208021	2.78434193813987	2.87383264882024	3.15507055523917	4.97318553807087	9.13789960845675
354	-123.082007296688	142.283453506826	16	17	353	17.65	-1.89300846156016	-0.892104800259972	2.09268535862065	2.30860650173351	2.90259065052907	4.88171664996804	9.17334301962364
355	-123.134779447001	142.223628115698	16	17	354	17.7	-1.05544300625979	-1.19650782255974	1.59549080502188	1.98479162502059	2.81806224513387	4.87820374459206	9.25324091333382
356	-123.145175228318	142.14835219275	16	17	355	17.75	-0.207915626340025	-1.50551845896018	1.51980746739388	1.95212485290431	2.90498290913755	4.96378586820871	9.37814093459402
357	-123.112696544408	142.057395357277	16	17	356	17.8	0.649573678199999	-1.81913670946017	1.93163255592668	2.22019970203964	3.16487778628312	5.13953188818846	9.54858851433146
358	-123.03684529904	141.950527228573	16	17	357	17.85	1.51702490736	-2.13736257407959	2.62100807755847	2.7622918414475	3.59684027734329	5.40643581512049	9.76512682965257
359	-122.917123395985	141.827517425933	16	17	358	17.9	2.39443806109989	-2.46019605280026	3.43305960429728	3.50135931654158	4.19507551968754	5.7653962951623	10.0282966471543
360	-122.753032739011	141.688135568652	16	17	359	17.95	3.28181313947994	-2.7876371456199	4.30595150206119	4.34496394754565	4.9416330517909	6.21717094301378	10.3386360325826
361	-122.544075231887	141.532151276024	16	17	360	18	4.17915014247995	-3.11968585256011	5.21514484286428	5.24155570178228	5.79574426745625	6.76228114706816	10.6966798943069
362	-122.289752778384	141.359334167345	16	17	361	18.05	5.08644907006016	-3.45634217357997	6.14965571094702	6.16995133733545	6.70996629820784	7.40080391233931	11.1029593058552
363	-121.98956728227	141.169453861908	16	17	362	18.1	6.00370992227994	-3.79760610873973	7.10396684874162	7.1209742621343	7.65780107500181	8.13187055307922	11.558000518672
364	-121.643020647314	140.96227997901	16	17	363	18.15	6.93093269911998	-4.14347765796037	8.07503778206315	8.09012921837092	8.62820193979553	8.95231582447065	12.062323521061
365	-121.249614777287	140.737582137943	16	17	364	18.2	7.8681174005402	-4.49395682133968	9.06106612605542	9.07496864887003	9.61627964089369	9.85298326707404	12.616439905214
366	-120.808851575957	140.495129958004	16	17	365	18.25	8.8152640266	-4.84904359878044	10.0609196240474	10.0740464482214	10.6195793849988	10.8133611212525	13.2208496368211
367	-120.320232947093	140.234693058487	16	17	366	18.3	9.77237257727978	-5.2087379903395	11.0738528634426	11.0864525422556	11.6367300383955	11.809635458876	13.8760360089929
368	-119.783260794466	139.956041058686	16	17	367	18.35	10.73944305254	-5.57303999602027	12.0993558454982	12.1115850196531	12.6669008288151	12.8284883579538	14.582457446051
369	-119.197437021845	139.658943577896	16	17	368	18.4	11.71647545242	-5.94194961580001	13.1370682522344	13.1490295516266	13.7095561292537	13.8643440506878	15.3405335315365
370	-118.562263532998	139.343170235413	16	17	369	18.45	12.70346977694	-6.31546684965997	14.1867285130429	14.198491427921	14.7643334823572	14.9147172434807	16.1506197263792
371	-117.877242231695	139.00849065053	16	17	370	18.5	13.7004260260599	-6.69359169765983	15.2481422839151	15.2597552094089	15.8309779750488	15.97834849035	17.0129581082797
372	-117.141875021706	138.654674442542	16	17	371	18.55	14.7073441997802	-7.07632415976036	16.3211622449143	16.3326597162519	16.9093046195442	17.0545266115887	17.9275721326227
373	-116.355663806799	138.281491230745	16	17	372	18.6	15.72422429814	-7.46366423593997	17.405674752938	17.4170819450613	17.9991756409057	18.1428154992731	18.8940151498854
374	-115.518110490745	137.888710634432	16	17	373	18.65	16.75106632108	-7.85561192626005	18.5015907864491	18.5129263984709	19.1004861615802	19.2429303921539	19.9106943672502
375	-114.628716977312	137.476102272899	16	17	374	18.7	17.7878702686601	-8.25216723065978	19.6088396570898	19.6201178111674	20.2131548460678	20.354676065836	20.9730230723531
376	-113.68698517027	137.04343576544	16	17	375	18.75	18.8346361408398	-8.65333014918008	20.7273645509635	20.7385960724026	21.3371175957012	21.4779134054335	22.07073825225
377	-112.692416973389	136.590480731351	16	17	376	18.8	19.8913639376201	-9.05910068178002	21.8571193083965	21.8683126069084	22.4723231847819	22.6125401297973	23.1919269004736
378	-111.644514290437	136.117006789924	16	17	377	18.85	20.95805365904	-9.46947882853976	22.9980660591138	23.0092277470743	23.618730169731	23.7584790769816	24.3299249037659
379	-110.542779025184	135.622783560457	16	17	378	18.9	22.03470530506	-9.88446458933993	24.1501734589786	24.1613087929315	24.776304655054	24.9156707679107	25.4819399588213
380	-109.3867130814	135.107580662242	16	17	379	18.95	23.12131887568	-10.3040579643005	25.3134153579192	25.3245285583964	25.9450186493148	26.0840685097446	26.6467256076335
381	-108.175818362853	134.571167714576	16	17	380	19	24.2178943709402	-10.7282589533196	26.4877697802495	26.4988642670594	27.1248488358181	27.2636350694912	27.8236488244515
382	-106.909596773313	134.013314336751	16	17	381	19.05	25.3244317907999	-11.1570675565002	27.6732181357208	27.6842967031996	28.3157756400503	28.454340352906	29.0123511445719
383	-105.587550216549	133.433790148065	16	17	382	19.1	26.4409311352799	-11.5904837737202	28.8697446024291	28.8808095515552	29.5177825130574	29.6561597466916	30.2126120015368
384	-104.209180596331	132.83236476781	16	17	383	19.15	27.5673924043602	-12.0285076050999	30.0773356396793	30.0883888787047	30.7308553742413	30.8690729100297	31.4242868108139
385	-102.773989816429	132.208807815282	16	17	384	19.2	28.70381559804	-12.4711390505598	31.2959795996975	31.3070227217043	31.9549821734213	32.0930628776321	32.6472760204831
386	-101.28147978061	131.562888909775	16	17	385	19.25	29.8502007163799	-12.9183781101398	32.5256664159969	32.5367007590553	33.1901525432812	33.3281153832476	33.8815083606536
387	-99.7311523926457	130.894377670584	16	17	386	19.3	31.006547759286	-13.3702247838204	33.7663873507186	33.777414045283	34.4363575210301	34.5742183420711	35.1269311747163
388	-98.1225095563043	130.203043717005	16	17	387	19.35	32.1728567268281	-13.8266790715801	35.0181347891842	35.0291547952874	35.6935893236522	35.8313614495781	36.3835045361172
389	-96.4550531753553	129.488656668331	16	17	388	19.4	33.3491276189798	-14.2877409734797	36.2809020708175	36.2919162078576	36.9618411650054	37.0995358669547	37.6511975082505
390	-94.7282851535682	128.750986143857	16	17	389	19.45	34.5353604357422	-14.75341048948	37.5546833497198	37.565692320356	38.2411071059493	38.3787339717862	38.9299856775004
391	-92.9417073947122	127.989801762878	16	17	390	19.5	35.73155517712	-15.2236876195801	38.8394734788478	38.850477888249	39.531381930677	39.6689491585529	40.2198494741384
392	-91.0948218025569	127.204873144689	16	17	391	19.55	36.9377118431061	-15.69857236378	40.1352679132104	40.1462682847278	40.8326610440919	40.9701756775551	41.5207729981361
393	-89.1871302808713	126.395969908584	16	17	392	19.6	38.1538304337118	-16.1780647221002	41.4420626286494	41.4530594166113	42.1449403860988	42.2824085038005	42.8327431785278
394	-87.218134733425	125.562861673859	16	17	393	19.65	39.379910948926	-16.6621646944998	42.7598540532118	42.7708476534964	43.4682163596682	43.6056432294739	44.1557491590373
395	-85.1873370639873	124.705318059807	16	17	394	19.7	40.6159533887541	-17.1508722810401	44.0886390091369	44.0996297678278	44.8024857701511	44.9398759751301	45.4897818408082
396	-83.0942391763275	123.823108685724	16	17	395	19.75	41.8619577531959	-17.6441874816601	45.4284146632736	45.4394028839485	46.1477457738247	46.2851033158738	46.8348335365076
397	-80.9383429742151	122.916003170905	16	17	396	19.8	43.117924042248	-18.1421102963799	46.7791784848674	46.7901644346086	47.5039938340801	47.6413222196353	48.190897704851
398	-78.7191503614192	121.983771134643	16	17	397	19.85	44.3838522559182	-18.6446407252399	48.1409282092529	48.1519121236909	48.8712276839489	49.0085299952529	49.5579687441689
399	-76.4361632417094	121.026182196234	16	17	398	19.9	45.659742394196	-19.1517787681801	49.5136618065121	49.5246438941529	50.2494452939425	50.3867242485903	50.9360418299869
400	-74.0888835188549	120.043005974973	16	17	399	19.95	46.9455944570899	-19.6635244252201	50.8973774545484	50.9083579003324	51.6386448443109	51.7759028452563	52.3251127858444
401	-71.6768130966251	119.034012090154	16	17	400	20	48.2414084445961	-20.1798776963801	52.2920735155836	52.3030524839493	53.0388247010706	53.1760638787857	53.7251779795474
402	-69.1994538787893	117.998970161071	16	17	401	20.05	49.5471843567159	-20.7008385816599	53.6977485157649	53.7087261532763	54.4499833951787	54.5872056433662	55.1362342390941
403	-66.6563077691169	116.937649807021	16	17	402	20.1	50.8629221934478	-21.2264070809999	55.1144011273374	55.1253775649309	55.872119604407	56.0093266103641	56.5582787839808
404	-64.0468766713773	115.849820647296	16	17	403	20.15	52.188621954792	-21.7565831945001	56.5420301531472	56.5530055079883	57.3052321375124	57.4424254080448	57.9913091686431
405	-61.3706624893398	114.735252301193	16	17	404	20.2	53.5242836407501	-22.29136692206	57.9806345128214	57.9916088900249	58.7493199203615	58.8865008039842	59.4353232355652
406	-58.6271671267738	113.593714388005	16	17	405	20.25	54.86990725132	-22.8307582637601	59.4302132308703	59.4411867248647	60.2043819837467	60.3415516897675	60.8903190761456
407	-55.8158924874485	112.424976527028	16	17	406	20.3	56.225492786506	-23.3747572195401	60.8907654259484	60.9017381217484	61.6704174526523	61.8075770676308	62.3562949978456
408	-52.9363404751334	111.228808337556	16	17	407	20.35	57.591040246302	-23.9233637894398	62.3622903015361	62.373262275792	63.1474255367793	63.2845760387596	63.8332494964454
409	-49.9880129935978	110.004979438884	16	17	408	20.4	58.966549630712	-24.4765779734399	63.8447871375659	63.8557584595051	64.6354055221472	64.7725477930191	65.3211812324992
410	-46.970411946611	108.753259450307	16	17	409	20.45	60.352020939736	-25.0343997715402	65.3382552830393	65.3492260152797	66.1343567636576	66.2714915999026	66.8200890112526
411	-43.8830392379425	107.473417991119	16	17	410	20.5	61.7474541733701	-25.5968291837598	66.8426941494358	66.853664348694	67.6442786784645	67.7814068005419	68.3299717654314
412	-40.7253967713616	106.165224680615	16	17	411	20.55	63.1528493316179	-26.1638662100802	68.3581032048214	68.3690729225459	69.165170740083	69.3022928006331	69.8508285404297
413	-37.4969864506374	104.82844913809	16	17	412	20.6	64.568206414484	-26.7355108505001	69.8844819686075	69.8954512515232	70.6970324731123	70.8341490641611	71.3826584815111
414	-34.1973101795397	103.462860982838	16	17	413	20.65	65.993525421954	-27.31176310504	71.4218300068258	71.4327988974239	72.2398634485258	72.3769751078122	72.9254608227057
415	-30.8258698618375	102.068229834154	16	17	414	20.7	67.428806354044	-27.89262297368	72.9701469279254	72.9811154648862	73.7936632794437	73.9307704960003	74.4792348771433
416	-27.3821674013003	100.644325311334	16	17	415	20.75	68.874049210744	-28.4780904563999	74.5294323789393	74.5404005975306	75.3584316173371	75.4955348364175	76.0439800286092
417	-23.8657047016974	99.1909170336709	16	17	416	20.8	70.329253992058	-29.068165553262	76.0996860421333	76.1106539745057	76.9341681486138	77.0712677760559	77.5978830533961
418	-20.2759836667982	97.7077746204603	16	17	417	20.85	71.794420697984	-29.662848264212	77.6809076318292	77.6918753073642	78.5208725915428	78.6579689976378	78.9684719827172
419	-16.612506200372	96.1946676909969	16	17	418	20.9	73.269549328524	-30.2621385892681	79.2730968917014	79.2840643372503	80.1185446934772	80.2556382164081	79.5302703206308
420	-12.8747742061882	94.6513658645752	16	17	419	20.95	74.754639883676	-30.8660365284339	80.8762535922177	80.8872208323413	81.727184228343	81.864275177249	79.6380807673004
421	-9.06228958801599	93.0776387604899	16	17	420	21	76.2496923634442	-31.4745420817059	82.4903775283697	82.501344585555	83.3467909943705	83.4838796520771	80.5148069762093
422	-5.17455424962497	91.473255998036	16	17	421	21.05	77.7547067678204	-32.0876552490782	84.1154685175885	84.1264354124487	84.9773648120288	85.1144514374932	82.7871661897885
423	-1.21107009478441	89.8379871965079	16	17	422	21.1	79.2696830968112	-32.705376030562	85.7515263978976	85.7624931493219	86.6189055221634	86.7559903526581	86.4778233978019
424	2.82866097273652	88.1716019752006	16	17	423	21.15	80.7946213504186	-33.3277044261459	87.3985510261701	87.4095176514906	88.2714129842903	88.4084962373667	91.4381721597211
425	6.9451370491682	86.4738699534086	16	17	424	21.2	82.3295215286336	-33.9546404358401	89.0565422765837	89.0675087917162	89.9348870750543	90.0719689503023	97.4883107075178
426	11.1388562307414	84.7445607504266	16	17	425	21.25	83.874383631464	-34.5861840596399	90.7255000392132	90.7364664587718	91.6093276868171	91.7464083674509	104.438411174699
427	15.4103166136867	82.9834439855495	16	17	426	21.3	85.429207658906	-35.222335297542	92.4054242187165	92.4163905561319	93.2947347263727	93.3881890391613	112.095116280759
428	19.7600162942351	81.1902892780719	16	17	427	21.35	86.993993610968	-35.863094149552	94.0963147331752	94.1072810007866	94.9911081137735	94.6523679266747	120.264176250496
429	24.1884533686167	79.3648662472886	16	17	428	21.4	88.568741487632	-36.508460615666	95.798171512971	95.8091377221436	96.6984477812561	94.2879928482425	128.751944052601
430	28.6961259330624	77.5069445124942	16	17	429	21.45	90.153451288914	-37.158434695888	97.5109944998572	97.5219606610292	98.4167536722616	93.0046699346983	137.366583497771
431	33.2835320838031	75.6162936929835	16	17	430	21.5	91.748123014814	-37.8130163902139	99.234783645998	99.2457497687753	100.146025740531	93.2482071518768	145.91940696355
432	37.951169917069	73.6926834080512	16	17	431	21.55	93.352756665318	-38.4722056986462	100.969538913145	100.98050500638	101.799013266294	96.272039578944	154.226698589589
433	42.699537529091	71.7358832769919	16	17	432	21.6	94.96735224044	-39.1360026211859	102.715260271905	102.726226343737	102.685830331186	102.121497731443	162.112515333003
434	47.5291330160996	69.7456629191005	16	17	433	21.65	96.5919097401719	-39.8044071578281	104.471947700996	104.482913758919	100.304572712195	110.49936921163	169.413332267472
435	52.4404544743259	67.7217919536716	16	17	434	21.7	98.2264291645259	-40.477419308578	106.239601186639	106.076065871559	96.0744527943423	121.045850919035	175.986220581723
436	57.4339999999999	65.66404	16	17	435	21.75	99.87091051348	-41.155039073432	108.01822072191	106.125910893597	94.8870866169365	133.38128751298	181.724002740889
437	62.35976	63.33936	16	17	436	21.8	98.5152000000021	-46.4936	108.935299476342	99.6286404180091	99.2493444315153	147.118964785463	186.584340320827
438	66.62659	60.45867	16	17	437	21.85	85.3365999999998	-57.6138	102.964485382097	89.422679244948	109.251887349112	161.870383503355	190.644642743659
439	70.0628158998044	59.3876114579254	16	17	438	21.9	68.7245179960883	-21.4211708414919	71.9855953230578	85.291259474954	124.300290642004	177.248249888794	194.080336895934
440	72.363237710043	60.9135089785792	16	17	439	21.95	46.0084362047718	30.517950413076	55.2097953213333	92.422622991472	143.674948165809	192.868891818293	196.12174105497
441	73.14905	65.2103	16	17	440	22	15.7162457991402	85.935820428416	87.36112187194	112.377863804627	166.616549285429	208.354934275022	196.01809785294
442	72.1479265003758	72.3702547852944	16	17	441	22.05	-20.022469992484	143.199095705888	144.592117058932	148.971940865998	192.438916304632	223.338945741685	195.653961922488
443	69.5134575875353	82.1589748978409	16	17	442	22.1	-52.6893782568101	195.77440225093	202.740689447871	197.92721708667	221.054936675524	237.469040313348	194.037418057815
444	65.5057127992593	94.2603947260863	16	17	443	22.15	-80.15489576552	242.028396564908	254.955980629915	247.941839095904	254.191927065394	250.418168297577	193.24504230025
445	60.3847616733288	108.358448658477	16	17	444	22.2	-102.41902251861	281.961078647814	299.986176424692	292.455209617793	289.663330842243	261.900472213143	192.214480508229
446	54.4106737475247	124.13707108346	16	17	445	22.25	-119.481758516082	315.57244849966	337.434231918112	329.732009546421	321.822781933107	271.701597114327	190.592865915505
447	47.8435185596281	141.280196389481	16	17	446	22.3	-131.343103757932	342.86250612042	367.158969668374	359.411913264789	347.428547051854	279.780491602493	188.740229034079
448	40.9433656474197	159.471758964988	16	17	447	22.35	-138.003058244168	363.83125151014	389.124689091013	381.399444597817	365.686193277583	286.636917560643	188.355117333648
449	33.9702845486806	178.395693198426	16	17	448	22.4	-139.461621974782	378.47868466876	403.355499221755	395.70372477031	376.53604595315	293.872680943625	188.968759923398
450	27.1843448011917	197.735933478244	16	17	449	22.45	-135.718794949778	386.80480559636	409.923833089829	402.401884485915	380.125996260477	299.238812175242	189.90584163465
451	20.8456159427339	217.176414192886	16	17	450	22.5	-126.774577169156	388.80961429284	408.955632780581	401.640377008745	376.786644943224	298.787988554004	190.610495343387
452	15.2141675110883	236.4010697308	16	17	451	22.55	-112.628968632912	384.49311075828	400.649768246398	393.660178641512	367.122066900355	295.035884266032	190.710814369971
453	10.5500690440355	255.093834480432	16	17	452	22.6	-93.281969341056	373.85529499264	385.317151705163	378.852547923138	352.218898445763	285.953338384188	190.538900579772
454	7.1133900793568	272.938642830229	16	17	453	22.65	-68.733579293574	356.89616699594	363.454507385587	357.869565116138	333.553434821856	275.99071538887	191.58759959435
455	5.16420015483293	289.619429168638	16	17	454	22.7	-38.9837984904774	333.61572676818	335.885679497961	331.842249314794	308.814293508241	263.383110097423	195.186566673153
456	4.96256880824488	304.820127884105	16	17	455	22.75	-4.03262693176099	304.013974309339	304.040718745582	302.79741988278	275.7531951749	247.80444431803	202.219695739015
457	6.76856557737356	318.224673365077	16	17	456	22.8	36.1199353825736	268.090909619441	270.513189239676	273.4466910022	242.643221480209	230.361493282695	213.447868369108
458	10.84226	329.517	16	17	457	22.85	81.4738884525288	225.846532698459	240.093004545096	238.776039093344	206.220483490793	214.83985116394	229.736208107537
459	16.7627	338.5915	16	17	458	22.9	118.4088	181.49	216.700862982684	193.636825233662	175.44538482459	200.689269958001	252.384575123116
460	22.0749	344.7415	16	17	459	22.95	106.244	123	162.532419953682	153.444193645624	146.64022393437	186.942791451007	281.704075287449
461	25.85695	345.7617	16	17	460	23	75.641	20.4040000000009	78.3446494471706	109.643547098805	118.822243692836	172.866056411751	317.13328216193
462	27.01107	349.0421	16	17	461	23.05	23.0824	65.6079999999997	69.5500312994894	77.4440786469799	93.6009196650362	158.082682998258	358.704423914431
463	27.85533	349.6739	16	17	462	23.1	16.8852	12.636	21.0897718109988	54.5044087753952	77.4608038821174	143.608760846196	407.052232965542
464	27.99838	352.4554	16	17	463	23.15	2.86100000000005	55.6299999999999	55.7035207235592	44.0076621520104	67.8251050941462	132.757030891124	462.981714808532
465	28.9835	354.6348	16	17	464	23.2	19.7024	43.5879999999997	47.8340705957582	33.7576456844481	65.0712893937728	128.472661133163	527.328498085591
466	28.73994	353.3649	16	17	465	23.25	-4.87119999999997	-25.3980000000001	25.8609163302464	45.27806066543	69.978917648602	132.737794363704	600.937668667248
467	28.58164	354.2661	16	17	466	23.3	-3.16600000000001	18.0240000000003	18.2999489616778	58.2061315413125	73.5221445163074	147.115245135722	684.65750495483
468	25.65447	356.8953	16	17	467	23.35	-58.5434	52.5840000000005	78.6918467159086	75.6381700121503	80.9970382016001	172.835498654432	779.336929633963
469	20.6420436229753	360.224294217764	16	17	468	23.4	-100.248527540494	66.5798843552795	120.343875102971	95.9501731451937	90.0686769576573	210.896469302608	885.824075777196
470	14.6677352905863	363.365355745822	16	17	469	23.45	-119.48616664778	62.8212305611601	134.994262949947	113.286643348167	110.305098331956	264.169338399656	1004.96512226499
471	8.61504989793796	365.354132835921	16	17	470	23.5	-121.053707852967	39.7755418019801	127.420931995463	116.71601573777	146.653345034572	335.478575769856	1137.6029876232
472	3.36749234013508	365.22627373981	16	17	471	23.55	-104.951151156058	-2.55718192222048	104.982299976544	121.931222374002	200.629570606407	422.37296356283	1284.57553016599
473	-0.191432487717403	362.017426709237	16	17	472	23.6	-71.1784965570497	-64.1769406114599	95.8387086639255	144.972026651763	268.210193426746	528.151127546896	1446.71276449637
474	-1.17821969051461	354.76323999595	16	17	473	23.65	-19.7357440559441	-145.083734265739	146.419908284131	197.356516923949	353.967833511069	649.972714228194	1624.83222961706
475	1.29063562684837	342.499361851698	16	17	474	23.7	49.3771063472596	-245.277562885041	250.198284338749	287.972497864648	463.267387405538	791.273886073758	1819.73082131702
476	8.09863835947644	324.261440528229	16	17	475	23.75	136.160054652561	-364.75842646938	389.343383356397	419.704371115721	600.97823389111	954.070893016466	2032.16964515314
477	20.1292934024745	299.085124277291	16	17	476	23.8	240.613100859961	-503.52632501876	558.062204680037	586.004444648136	771.223782609352	1138.95351662696	2262.84493507321
478	38.2661056509474	266.006061350631	16	17	477	23.85	362.736244969458	-661.5812585332	754.498074919291	781.562748159314	975.305216892191	1343.83400810399	2512.33314985387
479	63.39258	224.0599	16	17	478	23.9	502.529486981052	-838.92322701262	977.920275946208	1004.59995085827	1209.87675149873	1570.95888159639	2781.11270766641
480	96.3922213447373	172.282288477144	16	17	479	23.95	659.992826894746	-1035.55223045712	1227.98980189464	1254.47506735406	1472.24267381556	1822.98745307898	3070.60711556371
481	138.148534580264	109.708875033813	16	17	480	24	835.126264710534	-1251.46826886662	1504.52939685118	1530.90606266866	1761.48844099836	2102.33991883464	3382.22093932259
482	189.545024601686	35.3753079217533	16	17	481	24.05	1027.92980042844	-1486.67134224119	1807.43778715896	1833.74905834933	2077.27746264752	2411.06837733372	3714.72341812315
483	251.465196304106	-51.6827646072855	16	17	482	24.1	1238.4034340484	-1741.16145058078	2136.65305149232	2162.92259947181	2419.45782278122	2749.81676814655	4069.76024832664
484	324.792554582631	-152.429694301556	16	17	483	24.15	1466.5471655705	-2014.93859388541	2492.13525434953	2518.37693113845	2787.94992968171	3116.90742834299	4445.90862401737
485	410.410604332365	-267.829832909309	16	17	484	24.2	1712.36099499468	-2308.00277215506	2873.85750750705	2900.07985794099	3182.70751875242	3510.98898150087	4844.88465980686
486	509.202850448413	-398.847532178796	16	17	485	24.25	1975.84492232096	-2620.35398538974	3281.8010551844	3308.00958289379	3603.70160377818	3931.60149594258	5267.69497444233
487	622.05279782588	-546.44714385827	16	17	486	24.3	2256.99894754934	-2951.99223358948	3715.95242117165	3742.1508010141	4050.91297205808	4378.5746250107	5714.63328189938
488	749.843951359871	-711.593019695983	16	17	487	24.35	2555.82307067982	-3302.91751675426	4176.30167625632	4202.49243803302	4524.3283194009	4851.8308010533	6184.65477255648
489	893.45981594549	-895.249511440185	16	17	488	24.4	2872.31729171238	-3673.12983488404	4662.84134495108	4689.02627641791	5023.93810518724	5351.32894603022	6678.8819492487
490	1053.78389647784	-1098.38097083913	16	17	489	24.45	3206.481610647	-4062.6291879789	5175.56569260168	5201.74608617517	5549.73528918618	5877.04489272775	7198.64385382169
491	1231.69969785204	-1321.95174964107	16	17	490	24.5	3558.316027484	-4471.4155760388	5714.47024710881	5740.64705590801	6101.71455088679	6428.96330287532	7745.15007536199
492	1428.09072496317	-1566.92619959425	16	17	491	24.55	3927.8205422226	-4899.4889990636	6279.55146995796	6305.72540936039	6679.87178737389	7007.07387268347	8319.42623827974
493	1643.84048270635	-1834.26867244693	16	17	492	24.6	4314.9951548636	-5346.8494570536	6870.80652492054	6896.97814033933	7284.20377932537	7611.36936910639	8921.79395462999
494	1879.83247597669	-2124.94351994736	16	17	493	24.65	4719.8398654068	-5813.4969500086	7488.23311221296	7514.40282535567	7914.70796237873	8241.84453380654	9551.41408927239
495	2136.95020966928	-2439.91509384379	16	17	494	24.7	5142.3546738518	-6299.4314779286	8131.82934749637	8157.99748857261	8571.38226670309	8898.49543353996	10207.6106943162
496	2416.07718867924	-2780.14774588447	16	17	495	24.75	5582.5395801992	-6804.6530408136	8801.59367219053	8827.76050274273	9254.22500197246	9581.31905586819	10890.1535803837
497	2718.09691790167	-3146.60582781765	16	17	496	24.8	6040.3945844486	-7329.1616386636	9497.52478604263	9523.69051539707	9963.23477330886	10290.3130471718	11598.9573805456
498	3043.89290223167	-3540.25369139159	16	17	497	24.85	6515.9196866	-7872.9572714788	10219.6215957712	10245.7863930669	10698.4104188119	11025.475537009	12333.983142368
499	3394.34864656434	-3962.05568835454	16	17	498	24.9	7009.1148866534	-8436.039939259	10967.8831754846	10994.0471785893	11459.7509624258	11786.805016901	13095.2101792332
500	3770.3476557948	-4412.97617045475	16	17	499	24.95	7519.9801846092	-9018.4096420042	11742.3087358453	11768.4720580451	12247.2555778937	12574.3002545644	13882.6262777149
501	4172.77343481815	-4893.97948944047	16	17	500	25	8048.515580467	-9620.06637971441	12542.8975998025	12569.060334881	13060.9235608496	13387.9602318893	14696.2236539922
502	4602.50948852948	-5406.02999705995	16	17	501	25.05	8594.7210742266	-10241.0101523896	13369.649183322	13395.8114094546	13900.7543069697	14227.7840992258	15535.9970544392
503	5060.43932182392	-5950.09204506145	16	17	502	25.1	9158.5966658888	-10881.24096003	14222.5629799507	14248.7247627206	14766.7472946926	15093.7711411134	16401.942771948
504	5547.44643959656	-6527.12998519321	16	17	503	25.15	9740.14235545279	-11540.7588026352	15101.6385483525	15127.7999431099	15658.9020714233	15985.9207502018	17294.0580964023
505	6064.4143467425	-7138.10816920349	16	17	504	25.2	10339.3581429188	-12219.5636802056	16006.8755021754	16033.0365558943	16577.2182424257	16904.2324071316	18212.3409886019
506	6612.22654815686	-7783.99094884054	16	17	505	25.25	10956.2440282872	-12917.655592741	16938.273501749	16964.4342545041	17521.6954618062	17848.7056648247	19156.7898770495
507	7191.76654873473	-8465.74267585261	16	17	506	25.3	11590.8000115574	-13635.0345402414	17895.8322472439	17921.992733392	18492.3334251427	18819.3401360805	20127.4035260493
508	7803.91785337123	-9184.32770198796	16	17	507	25.35	12243.02609273	-14371.700522707	18879.5514729997	18905.7117221308	19489.131863415	19816.1354836827	21124.1809471121
509	8449.56396696145	-9940.71037899483	16	17	508	25.4	12912.9222718044	-15127.6535401374	19889.430942792	19915.5909805025	20512.0905379778	20839.0914124362	22147.1213376855
510	9129.5883944005	-10735.8550586215	16	17	509	25.45	13600.488548781	-15902.8935925334	20925.4704458696	20951.630294391	21561.2092363694	21888.207662702	23196.2240376994
511	9844.87464058349	-11570.7260926161	16	17	510	25.5	14305.7249236598	-16697.420679892	21987.6697936072	22013.8294723259	22636.4877687999	22963.4840051091	24271.4884980632
512	10596.3062104055	-12446.2878327271	16	17	511	25.55	15028.6313964402	-17511.23480222	23076.0288166866	23102.1883425635	23737.9259651914	24064.9202361949	25372.9142573817
513	11384.7666087617	-13363.5046307026	16	17	512	25.6	15769.207967124	-18344.33595951	24190.5473626741	24216.706750608	24865.5236726728	25192.5161747897	26500.5009244495
514	12211.1393405471	-14323.3408382909	16	17	513	25.65	16527.454635708	-19196.724151766	25331.2252939802	25357.3845570973	26019.280753449	26346.271658998	NA
515	13076.3079106569	-15326.7608072402	16	17	514	25.7	17303.371402196	-20068.399378986	26498.0624860917	26524.2216359917	27199.1970829782	27526.1865436638	NA
516	13981.1558239862	-16374.7288892988	16	17	515	25.75	18096.958266586	-20959.361641172	27691.0588260541	27717.2178730197	28405.272548412	28732.2606982308	NA
517	14926.56658543	-17468.2094362149	16	17	516	25.8	18908.215228876	-21869.610938322	28910.2142111585	28936.3731643345	29637.5070472471	29964.4940049269	NA
518	15913.4236998834	-18608.1667997368	16	17	517	25.85	19737.142289068	-22799.147270438	30155.5285478142	30181.6874153485	30895.9004861644	31222.8863572153	NA
519	16942.6106722417	-19795.5653316128	16	17	518	25.9	20583.739447166	-23747.97063752	31427.0017505541	31453.1605397267	32180.4527800183	32507.4376584701	NA
520	18015.0110073998	-21031.369383591	16	17	519	25.95	21448.006703162	-24716.081039564	32724.6337411617	32750.7924585025	33491.1638509583	33818.1478208344	NA
521	19131.508210253	-22316.5433074198	16	17	520	26	22329.944057064	-25703.478476576	34048.4244479449	34074.5830993091	34828.0336276618	35155.016764237	NA
522	20292.9857856962	-23652.0514548474	16	17	521	26.05	23229.551508864	-26710.162948552	35398.3738050375	35424.5323957021	36191.0620446624	36518.0444155377	NA
523	21500.3272386246	-25038.8581776221	16	17	522	26.1	24146.829058568	-27736.134455494	36774.4817518472	36800.640286568	37580.2490417577	37907.2307077856	NA
524	22754.4160739333	-26477.9278274921	16	17	523	26.15	25081.776706174	-28781.3929974	38176.7482325192	38202.9067155969	38995.5945634911	NA	NA
525	24056.1357965174	-27970.2247562056	16	17	524	26.2	26034.394451682	-29845.93857427	39605.1731954914	39631.3316308223	40437.0985586905	NA	NA
526	25406.369911272	-29516.7133155109	16	17	525	26.25	27004.682295092	-30929.771186106	41059.7565930892	41085.9149842064	41904.760980062	NA	NA
527	26806.0019230923	-31118.3578571563	16	17	526	26.3	27992.640236406	-32032.890832908	42540.4983811645	42566.6567312801	43398.5817838284	NA	NA
528	28255.9153368732	-32776.1227328899	16	17	527	26.35	28998.268275618	-33155.2975146719	44047.3985187675	44073.556830813	44918.5609294068	NA	NA
529	29756.99365751	-34490.9722944602	16	17	528	26.4	30021.566412736	-34296.9912314061	45580.4569678877	45606.615244527	NA	NA	NA
530	31310.1203898977	-36263.8708936152	16	17	529	26.45	31062.534647754	-35457.9719831	47139.673693156	47165.8319368344	NA	NA	NA
531	32916.1790389315	-38095.7828821033	16	17	530	26.5	32121.172980676	-36638.239769762	48725.0486616594	48751.2068746072	NA	NA	NA
532	34576.0531095064	-39987.6726116728	16	17	531	26.55	33197.481411498	-37837.79459139	50336.5818427014	NA	NA	NA	NA
533	36290.6261065175	-41940.5044340718	16	17	532	26.6	34291.459940222	-39056.63644798	51974.2732076316	NA	NA	NA	NA
534	NA	NA	16	17	533	26.65	NA	NA	NA	NA	NA	NA	NA
535	NA	NA	16	17	534	26.7	NA	NA	NA	NA	NA	NA	NA
536	NA	NA	16	17	535	26.75	NA	NA	NA	NA	NA	NA	NA
537	NA	NA	16	17	536	26.8	NA	NA	NA	NA	NA	NA	NA
538	NA	NA	16	17	537	26.85	NA	NA	NA	NA	NA	NA	NA
539	NA	NA	16	17	538	26.9	NA	NA	NA	NA	NA	NA	NA
540	NA	NA	16	17	539	26.95	NA	NA	NA	NA	NA	NA	NA
541	NA	NA	16	17	540	27	NA	NA	NA	NA	NA	NA	NA
542	NA	NA	16	17	541	27.05	NA	NA	NA	NA	NA	NA	NA
543	NA	NA	16	17	542	27.1	NA	NA	NA	NA	NA	NA	NA
544	NA	NA	16	17	543	27.15	NA	NA	NA	NA	NA	NA	NA
545	NA	NA	16	17	544	27.2	NA	NA	NA	NA	NA	NA	NA
546	NA	NA	16	17	545	27.25	NA	NA	NA	NA	NA	NA	NA
547	NA	NA	16	17	546	27.3	NA	NA	NA	NA	NA	NA	NA
548	NA	NA	16	17	547	27.35	NA	NA	NA	NA	NA	NA	NA
549	NA	NA	16	17	548	27.4	NA	NA	NA	NA	NA	NA	NA
550	NA	NA	16	17	549	27.45	NA	NA	NA	NA	NA	NA	NA
551	NA	NA	16	17	550	27.5	NA	NA	NA	NA	NA	NA	NA
552	NA	NA	16	17	551	27.55	NA	NA	NA	NA	NA	NA	NA
553	NA	NA	16	17	552	27.6	NA	NA	NA	NA	NA	NA	NA
554	NA	NA	16	17	553	27.65	NA	NA	NA	NA	NA	NA	NA
555	NA	NA	16	17	554	27.7	NA	NA	NA	NA	NA	NA	NA
556	NA	NA	16	17	555	27.75	NA	NA	NA	NA	NA	NA	NA
557	NA	NA	16	17	556	27.8	NA	NA	NA	NA	NA	NA	NA
558	NA	NA	16	17	557	27.85	NA	NA	NA	NA	NA	NA	NA
559	NA	NA	16	17	558	27.9	NA	NA	NA	NA	NA	NA	NA
560	NA	NA	16	17	559	27.95	NA	NA	NA	NA	NA	NA	NA
561	NA	NA	16	17	560	28	NA	NA	NA	NA	NA	NA	NA
562	NA	NA	16	17	561	28.05	NA	NA	NA	NA	NA	NA	NA
563	NA	NA	16	17	562	28.1	NA	NA	NA	NA	NA	NA	NA
564	NA	NA	16	17	563	28.15	NA	NA	NA	NA	NA	NA	NA
565	NA	NA	16	17	564	28.2	NA	NA	NA	NA	NA	NA	NA
566	NA	NA	16	17	565	28.25	NA	NA	NA	NA	NA	NA	NA
567	NA	NA	16	17	566	28.3	NA	NA	NA	NA	NA	NA	NA
568	NA	NA	16	17	567	28.35	NA	NA	NA	NA	NA	NA	NA
569	NA	NA	16	17	568	28.4	NA	NA	NA	NA	NA	NA	NA
570	NA	NA	16	17	569	28.45	NA	NA	NA	NA	NA	NA	NA
571	NA	NA	16	17	570	28.5	NA	NA	NA	NA	NA	NA	NA
572	NA	NA	16	17	571	28.55	NA	NA	NA	NA	NA	NA	NA
573	NA	NA	16	17	572	28.6	NA	NA	NA	NA	NA	NA	NA
574	NA	NA	16	17	573	28.65	NA	NA	NA	NA	NA	NA	NA
575	NA	NA	16	17	574	28.7	NA	NA	NA	NA	NA	NA	NA
576	NA	NA	16	17	575	28.75	NA	NA	NA	NA	NA	NA	NA
577	NA	NA	16	17	576	28.8	NA	NA	NA	NA	NA	NA	NA
578	NA	NA	16	17	577	28.85	NA	NA	NA	NA	NA	NA	NA
579	NA	NA	16	17	578	28.9	NA	NA	NA	NA	NA	NA	NA
580	NA	NA	16	17	579	28.95	NA	NA	NA	NA	NA	NA	NA
581	NA	NA	16	17	580	29	NA	NA	NA	NA	NA	NA	NA
582	NA	NA	16	17	581	29.05	NA	NA	NA	NA	NA	NA	NA
583	NA	NA	16	17	582	29.1	NA	NA	NA	NA	NA	NA	NA
584	NA	NA	16	17	583	29.15	NA	NA	NA	NA	NA	NA	NA
585	NA	NA	16	17	584	29.2	NA	NA	NA	NA	NA	NA	NA
586	NA	NA	16	17	585	29.25	NA	NA	NA	NA	NA	NA	NA
587	NA	NA	16	17	586	29.3	NA	NA	NA	NA	NA	NA	NA
588	NA	NA	16	17	587	29.35	NA	NA	NA	NA	NA	NA	NA
589	NA	NA	16	17	588	29.4	NA	NA	NA	NA	NA	NA	NA
590	NA	NA	16	17	589	29.45	NA	NA	NA	NA	NA	NA	NA
591	NA	NA	16	17	590	29.5	NA	NA	NA	NA	NA	NA	NA
592	NA	NA	16	17	591	29.55	NA	NA	NA	NA	NA	NA	NA
593	NA	NA	16	17	592	29.6	NA	NA	NA	NA	NA	NA	NA
594	NA	NA	16	17	593	29.65	NA	NA	NA	NA	NA	NA	NA
595	NA	NA	16	17	594	29.7	NA	NA	NA	NA	NA	NA	NA
596	NA	NA	16	17	595	29.75	NA	NA	NA	NA	NA	NA	NA
597	NA	NA	16	17	596	29.8	NA	NA	NA	NA	NA	NA	NA
598	NA	NA	16	17	597	29.85	NA	NA	NA	NA	NA	NA	NA
599	NA	NA	16	17	598	29.9	NA	NA	NA	NA	NA	NA	NA
600	NA	NA	16	17	599	29.95	NA	NA	NA	NA	NA	NA	NA
601	NA	NA	16	17	600	30	NA	NA	NA	NA	NA	NA	NA
