# Supplementary material for: An automated feeding system for the African killifish reveals the impact of diet on lifespan and allows scalable assessment of associative learning
Source: eLife. 2022 Nov 10;11:e69008. doi: 10.7554/eLife.69008 (PMC9788828; doi:10.7554/eLife.69008)
Supplement: Figure 6—source data 3. [file elife-69008-fig6-data3.zip › Filtered and Interpolated Trajectories with Kinematics/t20_REC0010 DLC_likelihood-euclidean-filtered_splines-interpolated_kinematics_02_resnet50_TrainAllTheThingsJun28shuffle1_1030000.csv]

	x2	y2	fishnum	recording_num	bodyparts_coords	seconds	velocity_x	velocity_y	velocity_xy	velocity_xy_5frame	velocity_xy_10frame	velocity_xy_20frame	velocity_xy_40frame
1	-5216.35447464861	-2332.00603006474	20	10	0	0	0	0	0	NA	NA	NA	NA
2	-4049.1943310851	-1753.09723280341	20	10	1	0.05	23343.2028712702	11578.1759452266	26056.8470561559	NA	NA	NA	NA
3	-3068.22838309907	-1273.0477544876	20	10	2	0.1	19619.3189597206	9600.9895663162	21842.5428257739	16084.7647947584	NA	NA	NA
4	-2257.31807319052	-882.771369283988	20	10	3	0.15	16218.206198171	7805.52770407224	17998.7909323219	18369.4008411093	NA	NA	NA
5	-1600.32484385944	-573.181851359229	20	10	4	0.2	13139.8645866216	6191.79035849518	14525.6431595405	14896.3384722168	11393.6678777993	NA	NA
6	-1081.11013760584	-335.192974879993	20	10	5	0.25	10384.294125072	4759.77752958472	11423.1802317544	11794.0186696203	11542.0839596282	NA	NA
7	-683.535396929722	-159.718514012948	20	10	6	0.3	7951.49481352236	3509.4892173409	8691.53521169333	9062.63366440723	8999.32636460219	NA	NA
8	-391.462064331076	-37.672242924759	20	10	7	0.35	5841.46665197292	2440.92542176378	6330.94381279161	6702.57096084022	6837.12784293066	NA	NA
9	-188.751582309907	40.0320642179063	20	10	8	0.4	4054.20964042338	1554.08614285331	4341.86590625627	4714.76707814701	5046.14450813308	NA	NA
10	-59.2653933662153	82.4806332483815	20	10	9	0.45	2589.72377887383	848.971380609504	2725.32964170549	3102.3142569876	3669.05149447113	6116.7697956341	NA
11	13.13506	98.75969	20	10	10	0.5	1448.00906732431	325.58113503237	1484.16081828836	1880.23701624098	2657.37386825308	6134.34616384942	NA
12	44.5883352887384	97.9554603060951	20	10	11	0.55	629.065505774768	-16.084593878098	629.271105896249	1029.65535185893	1927.30327144169	4836.94222423574	NA
13	51.23299	89.15417	20	10	12	0.6	132.893094225232	-176.025806121902	220.557609058545	635.532028102032	1405.71320065109	3755.58598459846	NA
14	54.07825	85.73538	20	10	13	0.65	56.9051999999999	-68.3757999999997	88.9575843460239	599.980658359155	1054.15326004204	2880.91385197087	NA
15	83.5138876380349	109.347296573176	20	10	14	0.7	588.712752760698	472.23833146352	754.713022920983	752.292285895777	839.871713468868	2179.51063508674	NA
16	134.391835702497	150.312681107518	20	10	15	0.75	1017.55896128924	819.30769068684	1306.40396957398	931.189385061192	726.608368070681	1614.27809053436	NA
17	191.4619	190.0496	20	10	16	0.8	1141.40128595006	794.73837784964	1390.82924357936	1078.65116822514	674.558083869287	1206.9136209494	NA
18	241.841178689706	213.92911199433	20	10	17	0.85	1007.58557379412	477.5902398866	1115.04310488562	1044.2113988357	674.044126266252	939.000245310551	NA
19	282.115939340979	223.134245221128	20	10	18	0.9	805.495213025461	184.10266453596	826.266500165759	853.236077782206	715.683195808661	775.014442649664	NA
20	311.239741875731	222.801020157744	20	10	19	0.95	582.476050695039	-6.66450126767984	582.514175973802	596.823881842797	689.969775702352	679.345518152947	3213.81037690564
21	328.166146215876	218.065457281528	20	10	20	1	338.5280868029	-94.7112575243199	351.527364306493	416.898867471311	571.18231281563	620.935424992209	3215.51015879749
22	331.848712283328	214.06357706983	20	10	21	1.05	73.65132134904	-80.0376042339605	108.768263882309	352.715223392183	486.523970457118	592.013788655096	2565.32096303541
23	321.241	215.9314	20	10	22	1.1	-212.15424566656	37.3564586034001	215.418033028191	335.728152569	472.287289970015	590.612510480314	2019.81074214516
24	298.243828833565	226.399080163639	20	10	23	1.15	-459.9434233287	209.35360327278	505.348279770121	289.128547849054	495.875625257292	593.6740150199	1570.18026605933
25	276.54705643474	238.573306109353	20	10	24	1.2	-433.9354479765	243.48451891428	497.578821857888	376.22405907144	518.819322837026	559.99465700943	1207.87666519291
26	272.7878	243.1549	20	10	25	1.25	-75.1851286947999	91.6318778129397	118.52934070676	527.67571246872	515.262481913738	495.919121668405	923.090642015248
27	298.267111447206	233.599091837982	20	10	26	1.3	509.58622894412	-191.11616324036	544.245819994242	639.0360271224	509.469493440905	427.352489942598	706.500859187165
28	342.941781579755	214.378742983887	20	10	27	1.35	893.49340265098	-384.4069770819	972.676300014589	701.910493105051	507.180894694377	374.118972562091	549.059651788208
29	391.432535922426	192.721122637849	20	10	28	1.4	969.81508685342	-433.15240692076	1062.14985303852	741.396415978422	471.66483423114	336.24510637496	441.433997373684
30	428.3601	175.8535	20	10	29	1.45	738.55128155148	-337.35245275698	811.951151771142	642.714927810369	430.019538316508	310.850958177178	374.17232178315
31	442.614421341333	169.0425179617	20	10	30	1.5	285.08642682666	-136.219640766	315.958955073615	486.686076920035	420.65593052118	296.674153745552	337.727061718632
32	440.162335491587	169.712314179205	20	10	31	1.55	-49.0417169949205	13.3959243500999	50.8383791539765	304.293641339879	368.181009428078	293.699701835088	322.277309923134
33	431.2399	173.3264	20	10	32	1.6	-178.44870983174	72.2817164159	192.532045562917	158.128583527966	275.950655154166	284.035499691865	317.088993132108
34	424.278812140195	176.143153488731	20	10	33	1.65	-139.2217571961	56.3350697746199	150.187675137746	99.9154450639383	176.614587492629	259.446680147781	315.925485846605
35	420.493328083334	177.600419578707	20	10	34	1.7	-75.7096811372196	29.14532179952	81.1258627115733	93.6470910457863	102.882593517329	236.242695299091	299.044482665407
36	419.293343724964	177.930909920399	20	10	35	1.75	-23.9996871673998	6.60980683383968	24.8932627534786	65.2152333882971	78.0858255773651	231.90319349614	269.102636874506
37	420.08875496063	177.36733616428	20	10	36	1.8	15.9082247133199	-11.2714751223797	19.4966090632168	48.9355336453786	77.9299102292711	206.088097424928	236.072876879699
38	422.289457685879	176.142409960823	20	10	37	1.85	44.0140545049792	-24.4985240691403	50.3727572754711	47.6366035066934	60.8901046893534	159.119058265865	209.936869274109
39	425.305347796258	174.4888429605	20	10	38	1.9	60.3178022075804	-33.0713400064599	68.789176423153	56.256206090792	47.2285260644222	107.853552097704	189.908649577626
40	428.546321187313	172.639346813784	20	10	39	1.95	64.8194678211007	-36.9899229343201	74.6312120181473	62.212729412756	42.4658522816741	68.9991254133527	177.414226605715
41	431.422273754591	170.826633171147	20	10	40	2	57.5190513455595	-36.2542728527399	67.9912756739718	56.5649759904097	43.1504564710989	54.5186984450544	169.068583083762
42	433.343101393638	169.283413683061	20	10	41	2.05	38.4165527809398	-30.8643897617196	49.2792256730367	45.5215184834659	43.9951854217776	52.5408311911721	166.83784582044
43	433.7187	168.2424	20	10	42	2.1	7.51197212724037	-20.8202736612202	22.1339901637399	37.2951010566548	42.2874613775636	43.5654757839024	162.241451203126
44	433.0828	168.0055	20	10	43	2.15	-12.7179999999998	-4.73799999999983	13.5718888884339	30.0447068514058	39.0925167027792	38.1769566733099	150.130734237459
45	434.5267	168.8544	20	10	44	2.2	28.8779999999997	16.9779999999997	33.4991248840917	25.7776414307993	35.115657309376	38.0943083213844	138.485652476494
46	435.484104565217	170.120036261848	20	10	45	2.25	19.1480913043404	25.3127252369603	31.7393046477267	28.0099467647176	30.9515713127437	42.2861520806067	135.892338074984
47	435.329553119127	171.50865698715	20	10	46	2.3	-3.09102892180022	27.7724145060398	27.9438985700044	32.6635149220926	27.151752153073	44.7932638167993	122.729585236885
48	434.407236285536	172.894589980289	20	10	47	2.35	-18.4463366718205	27.7186598627799	33.2955168333311	32.9362135620972	26.2408468784514	45.7547659861279	100.51909289325
49	433.061344688247	174.15216304565	20	10	48	2.4	-26.9178319457797	25.1514613072203	36.8397296753089	31.8584357740816	29.1253872821977	43.5721927802909	74.5922021886224
50	431.636068951068	175.155703987618	20	10	49	2.45	-28.5055147435799	20.07081883936	34.8626180841149	28.5258628753467	33.7227643610946	43.9774950342532	54.6937639743505
51	430.475599697804	175.779540610576	20	10	50	2.5	-23.2093850652802	12.4767324591596	26.3504157076487	24.4717469921852	41.4218476901145	41.4630124219733	47.1748515432001
52	429.924127552259	175.898000718909	20	10	51	2.55	-11.0294429109001	2.36920216666022	11.2810340763297	25.5872596423028	45.5913422118211	39.9759898057925	46.5532832292121
53	430.32584313824	175.385412117001	20	10	52	2.6	8.03431171961961	-10.2517720381599	13.0249374175239	34.5093151600921	49.2220705946922	40.447402714387	42.4300469874495
54	432.024937079552	174.116102609237	20	10	53	2.65	33.9818788262403	-25.3861901552801	42.4172929258966	50.9852596061473	48.0518688578026	40.8147883271365	38.8645058755917
55	435.3656	171.9644	20	10	54	2.7	66.8132584089597	-43.0340521847398	79.4728956730616	62.6568215482954	52.8393327591303	40.7286096538965	37.746527470836
56	440.1356	169.3562	20	10	55	2.75	95.4000000000008	-52.1640000000002	108.730137937925	73.9723941971992	51.974453531203	39.8814826538286	37.6207170017521
57	443.6121	169.1616	20	10	56	2.8	69.5299999999997	-3.89200000000017	69.6388437870702	70.5164780733025	52.8002274585119	39.3710730488425	37.7052159842101
58	443.7734	172.638	20	10	57	2.85	3.22599999999966	69.5280000000002	69.6028006620426	71.1693503581686	54.6539585503225	41.9191275206351	36.9760747324457
59	444.5447	173.6304	20	10	58	2.9	15.4259999999999	19.8480000000001	25.1377123064133	52.9636474562586	52.5041893720754	41.3308522795408	35.7108384461273
60	442.6769	177.3216	20	10	59	2.95	-37.3559999999998	73.8239999999996	82.7372570973919	42.9436333687284	47.7344549466984	40.3884025353482	34.6307308828867
61	443.2091	178.0288	20	10	60	3	10.6439999999998	14.144	17.701623428375	35.3355229034459	38.3411176175427	39.8310046413458	34.2610806010671
62	442.2991	178.3842	20	10	61	3.05	-18.1999999999994	7.10800000000006	19.5387733494193	34.4919006708484	33.1508038858639	40.5657352672521	34.3187907904096
63	441.5289	179.7616	20	10	62	3.1	-15.4039999999998	27.5479999999999	31.5622483356301	24.2995595352282	34.6161844465779	41.2946181909967	34.3757198086817
64	442.2551	180.5144	20	10	63	3.15	14.5240000000001	15.0560000000002	20.9196011434255	23.7185877788269	34.6098357012789	39.5520550778735	34.2197033887934
65	441.7375	182.0165	20	10	64	3.2	-10.3520000000003	30.0420000000003	31.7755514192912	23.3579744029994	27.937472311566	37.3987466202876	34.1548051331127
66	441.2045	181.5034	20	10	65	3.25	-10.6600000000003	-10.2620000000002	14.7967646463681	33.8968459897099	27.6875557514886	32.9552819228975	34.7333795784151
67	441.9934	181.0984	20	10	66	3.3	15.7780000000002	-8.10000000000002	17.7357064702821	34.7277707317094	28.3312430759922	30.6171681516208	34.3746695845137
68	437.8189	181.6654	20	10	67	3.35	-83.4900000000005	11.3400000000001	84.2566062691827	31.5753850879038	27.9352778316708	28.1973834787635	35.3999891716051
69	439.0451	181.4042	20	10	68	3.4	24.5240000000001	-5.22400000000005	25.0742248534228	31.6565237241504	26.5999207836715	27.8494841119636	35.0618543516398
70	439.3425	180.6608	20	10	69	3.45	5.94799999999964	-14.8680000000002	16.013623200263	33.304511748985	27.0630382938768	25.2839667315203	34.4503370729587
71	438.602	180.8324	20	10	70	3.5	-14.8099999999999	3.43200000000024	15.2024578276014	21.9737096736317	27.5694462282523	27.0591487801608	34.0605092833486
72	439.2635	181.9501	20	10	71	3.55	13.2300000000009	22.3539999999997	25.9756465944548	18.4720708356336	28.0835324173776	28.6615917750268	33.927000341252
73	437.902	181.7241	20	10	72	3.6	-27.2300000000007	-4.51999999999998	27.6025958924163	22.5506914998499	21.778582510949	28.3040369029763	34.6554577494877
74	437.5286	181.7848	20	10	73	3.65	-7.46800000000007	1.21399999999994	7.56603066343251	23.4823687323542	21.0891325226484	27.6246184504502	33.972977106453
75	435.8439	182.4743	20	10	74	3.7	-33.6939999999993	13.7900000000002	36.4067265213443	22.8625530857703	22.6304611514746	27.5810006123288	32.5874706049869
76	436.7798	182.8063	20	10	75	3.75	18.7180000000001	6.63999999999987	19.8608439901229	21.5834553482663	26.430741808833	29.5852765030017	30.2496801146569
77	437.1401	181.7207	20	10	76	3.8	7.2059999999999	-21.712	22.8765683615353	23.7061942096632	28.9919404740614	29.3782661201848	29.433577660653
78	438.1731	181.96	20	10	77	3.85	20.6599999999992	4.78600000000029	21.2071072048964	22.7102308030993	28.6727959742819	28.8808508225752	28.4315376045371
79	438.0707	182.8632	20	10	78	3.9	-2.04799999999977	18.064	18.1797249704168	29.3791148853118	28.6493161172289	28.7928564237388	28.4693107746529
80	436.8389	183.8388	20	10	79	3.95	-24.6359999999993	19.5119999999997	31.4269094885252	35.1213278623525	28.0989629307809	28.5122716105692	27.1388840296876
81	434.3603	182.8726	20	10	80	4	-49.5720000000006	-19.3239999999997	53.2052644011854	35.7621366002975	31.6011067777511	28.2900139253514	26.9606277463876
82	436.7479	183.8486	20	10	81	4.05	47.7520000000004	19.52	51.5876332467389	33.5924380247947	30.6729998229921	27.288265415252	26.7996900676109
83	437.9505	183.64	20	10	82	4.1	24.0519999999992	-4.17200000000037	24.4111508946212	33.4876950584624	35.9831191342015	28.0162973079787	26.2411172913796
84	438.0626	183.989	20	10	83	4.15	2.24199999999996	6.98000000000036	7.33123209290259	33.8230986701903	36.4965803248293	28.3938991350324	26.1959304571114
85	439.5582	184.3772	20	10	84	4.2	29.9120000000005	7.76399999999967	30.9031946568639	26.2246717836316	34.3940820696638	27.7761945896862	26.3983077487506
86	439.4956	187.1206	20	10	85	4.25	-1.2519999999995	54.8680000000002	54.882282459825	36.2041016681055	30.1492860418698	27.5440783064163	26.9708286479239
87	439.9715	187.606	20	10	86	4.3	9.51799999999935	9.70799999999997	13.5954988139453	39.4007226248639	25.5845903564425	28.2499871696852	26.6970871871647
88	437.686	190.5353	20	10	87	4.35	-45.7100000000003	58.5860000000002	74.3083003169905	35.3004690808652	27.3597986416755	28.6656917303108	24.6645582436281
89	437.455	189.3927	20	10	88	4.4	-4.61999999999989	-22.8520000000003	23.3143368766949	26.4754734135494	28.138482152836	29.0891374373422	25.3012403591647
90	437.1125	189.7841	20	10	89	4.45	-6.84999999999945	7.82800000000009	10.4019269368706	24.9445089292534	27.4534262485914	28.993801327855	25.4441205468944
91	437.2548	190.3028	20	10	90	4.5	2.84599999999955	10.3739999999999	10.7573041232455	18.5154956152455	23.4870498350815	26.8621067126144	25.463287247131
92	437.5295	190.4158	20	10	91	4.55	5.49399999999991	2.25999999999999	5.94067639246568	16.876241680808	25.8269745163782	24.9377883601949	25.0775287291478
93	436.3938	192.1919	20	10	92	4.6	-22.7139999999997	35.5220000000003	42.1632337469508	19.6063834163176	21.34826432642	24.1781976797828	24.9621424724705
94	436.2613	191.4477	20	10	93	4.65	-2.64999999999986	-14.8840000000001	15.1180672045074	20.4986262566137	21.6816945498552	24.7672424637727	25.128881808304
95	435.6229	192.4669	20	10	94	4.7	-12.7679999999998	20.3840000000002	24.0526356144187	26.709440103503	23.5935205860461	25.2156148851723	24.400734832224
96	434.9344	192.1429	20	10	95	4.75	-13.7700000000007	-6.48000000000025	15.218518324726	24.1810330375946	23.574927383359	24.3563807928462	24.2722945727764
97	433.2764	191.3228	20	10	96	4.8	-33.1599999999992	-16.4019999999999	36.9947456269122	26.4871474189023	24.2909863639473	24.0159082541445	24.8426142627272
98	434.7404	191.1345	20	10	97	4.85	29.28	-3.76599999999996	29.5211984174084	27.5806577557746	20.9965967178901	20.448265664681	25.3950784647616
99	434.746830444668	192.46691643849	20	10	98	4.9	0.128608893359115	26.6483287697997	26.6486391110463	26.6512285101044	21.3960027747093	21.8096242945905	26.4136817604615
100	433.9908	193.7346	20	10	99	4.95	-15.12060889336	25.3536712302002	29.5201872987798	21.8725326243916	22.9778035217531	22.3759694832196	25.8647595353914
101	434.4689	193.5092	20	10	100	5	9.56200000000081	-4.50800000000015	10.571372096375	17.8121603981856	25.2257117506108	22.6365605689105	25.4005110410304
102	435.1076	193.3637	20	10	101	5.05	12.7739999999994	-2.90999999999997	13.1012661983484	16.3048581305163	22.2048419919108	22.8667920430436	24.8593987461559
103	435.2522	193.8014	20	10	102	5.1	2.89200000000051	8.75400000000013	9.2193372863783	18.3749492877317	19.5482670029419	21.9079876369624	24.6311188285007
104	434.3363	193.5288	20	10	103	5.15	-18.3180000000004	-5.45200000000023	19.1121277727002	23.8001949911172	21.9375540393259	21.8638644815756	25.33201168135
105	432.3434	193.4786	20	10	104	5.2	-39.8580000000004	-1.00399999999979	39.8706430848567	22.53715135943	21.158418380393	21.0252750747618	25.1533072090005
106	434.1702	193.0143	20	10	105	5.25	36.536000000001	-9.28600000000017	37.6976006133026	21.2843736076982	21.698193754462	21.0005108391365	24.1280318753761
107	434.4878	193.1337	20	10	106	5.3	6.35199999999941	2.38800000000026	6.78604803991202	27.5702499481354	21.4425977221398	21.4352413557692	24.115829076007
108	434.5093	192.9875	20	10	107	5.35	0.430000000000064	-2.92399999999986	2.95544852771948	23.9418874730543	22.8193785560347	22.1244651992124	23.2232960872756
109	432.2659	194.1508	20	10	108	5.4	-44.8680000000002	23.2659999999998	50.5415094748862	19.5961925178067	22.3317261884418	23.7382260835808	23.7166211871146
110	432.2754	195.2372	20	10	109	5.45	0.190000000000055	21.728	21.7288307094514	20.3480440848497	19.0727466277705	22.7357177429279	24.2209593898264
111	432.3052	194.4393	20	10	110	5.5	0.596000000000458	-15.958	15.9691258370645	24.3543835043712	16.7753099276622	23.9389153694464	25.0391948803046
112	432.8314	194.4728	20	10	111	5.55	10.5239999999992	0.670000000000073	10.5453058751268	17.0932024287482	20.6656407196276	24.7810091321169	26.4004491730553
113	433.036	193.3418	20	10	112	5.6	4.09200000000055	-22.62	22.9871456253273	14.2036057824866	24.7006633954829	25.0840399772186	27.0932827820666
114	433.3969	193.9553	20	10	113	5.65	7.2180000000003	12.2699999999998	14.2356040967708	13.9544273375177	25.5388981278357	25.8967808989274	28.4324839526053
115	433.7582	193.9999	20	10	114	5.7	7.22599999999943	0.892000000000053	7.28084747814373	20.9832373544056	24.3130171054627	25.0909995328286	28.850878654766
116	433.3911	193.3618	20	10	115	5.75	-7.34199999999987	-12.7620000000002	14.7232336122199	25.0469432865946	26.1796369844308	23.8996829579059	28.7262612408733
117	433.3735	191.0774	20	10	116	5.8	-0.352000000000317	-45.6879999999995	45.6893559595663	33.9845938269232	28.119420542094	24.2157498978696	28.5185931335243
118	432.4308	189.1281	20	10	117	5.85	-18.854	-38.9860000000004	43.3056752862721	34.4224284284389	27.3487013984026	25.9983265098702	29.0535849718027
119	433.6884	186.4638	20	10	118	5.9	25.1520000000005	-53.2859999999999	58.9238567984142	38.404846631344	29.4618356094129	25.6236180796387	29.3081628091665
120	433.2413	186.6197	20	10	119	5.95	-8.94199999999955	3.11800000000005	9.47002048572189	35.2556037297824	31.1092524378868	26.0659492964332	30.7631520003775
121	432.3271	188.0905	20	10	120	6	-18.284000000001	29.4159999999999	34.6353246267454	29.6504595102105	31.0240559881497	27.4418291916986	32.4145035826028
122	432.875	189.4838	20	10	121	6.05	10.9580000000005	27.8660000000002	29.9431414517586	24.9390773919026	27.7658590761115	29.9341063030671	32.8725909017657
123	433.0465	190.2283	20	10	122	6.1	3.42999999999961	14.8899999999998	15.2799541884127	27.7960764473347	27.2959896242575	32.2785779271708	35.0152491899846
124	431.336	190.6769	20	10	123	6.15	-34.2099999999994	8.97199999999998	35.3669462068745	23.6432653449554	25.7083380314416	35.001103423635	36.3548670592899
125	430.188814927327	190.369136545748	20	10	124	6.2	-22.9437014534608	-6.15526908503966	23.7550157628822	20.2761144224405	27.8188814874036	36.6764822347702	37.5994713185922
126	429.703903321139	189.873262568486	20	10	125	6.25	-9.698232123759	-9.91747954523987	13.8712691148489	24.9415197383044	28.7040213989664	36.4520116426101	39.7249938360328
127	429.0919	190.1077	20	10	126	6.3	-12.2400664227803	4.68874863027963	13.1073868391843	26.4775986709806	31.7487920640401	35.6019449112795	41.7361388617604
128	427.9624	191.6731	20	10	127	6.35	-22.5900000000001	31.3080000000002	38.6069807677319	27.8416865274725	37.2084544559391	35.982704744393	42.8227128956246
129	427.4154	193.7548	20	10	128	6.4	-10.9400000000005	41.6339999999997	43.0473408702557	33.7647774529774	40.540371237857	34.8780995347523	42.1676979623515
130	428.299776173649	195.001806379918	20	10	129	6.45	17.68752347298	24.9401275983604	30.5754550453418	43.2214697056397	42.2437120316537	38.7905862578271	42.1244208164367
131	430.445670213813	195.352343999871	20	10	130	6.5	42.9178808032805	7.01075239906004	43.4867237423736	49.4753891735739	41.8799672970705	40.8900917957591	42.1175692402744
132	433.4549	195.103	20	10	131	6.55	60.1845957237401	-4.98687999742003	60.3908481024957	54.6031438047334	43.4380307464475	40.9641726714145	42.3122304129051
133	436.8538	194.2941	20	10	132	6.6	67.9779999999994	-16.1780000000005	69.8765781074026	56.6457375358349	44.6694198645286	44.9464584027505	43.4383309481204
134	439.77	192.4802	20	10	133	6.65	58.3240000000001	-36.2779999999998	68.6861140260533	49.9951571411636	44.0478610380629	46.8129532196524	44.2269497403804
135	441.0389	190.8836	20	10	134	6.7	25.3780000000006	-31.9319999999999	40.7884237008495	43.6545917872552	49.7622910282505	50.1079431043557	44.849075433667
136	440.932	190.3832	20	10	135	6.75	-2.13799999999992	-10.0080000000003	10.2338217690169	39.8634505554834	53.0761621925518	55.5503047141596	45.6585195506342
137	442.3129	190.7713	20	10	136	6.8	27.6179999999999	7.76200000000017	28.6880213329536	33.4925782713924	50.1795532787889	59.2565278256513	44.9781805531107
138	444.6175	189.6891	20	10	137	6.85	46.0919999999999	-21.644	50.9208719485437	42.8788445206661	52.6844623495619	59.647099281379	44.5990182690944
139	446.4515	189.5221	20	10	138	6.9	36.6800000000001	-3.34000000000003	36.8317526055984	56.15716724394	53.0855352014479	58.7117778450643	43.3887048489647
140	450.5199	187.8835	20	10	139	6.95	81.3679999999999	-32.7719999999999	87.719754947218	56.7045147703226	57.9721741770576	58.1828923364402	43.5105291023867
141	454.3215	187.4076	20	10	140	7	76.0320000000002	-9.51799999999992	76.6254353853864	65.5054741436403	69.2206421312487	56.7933092888502	43.8892884825778
142	455.8477	187.0341	20	10	141	7.05	30.5239999999992	-7.47000000000014	31.4247589648664	72.6784921315033	75.0750249048551	54.690354522743	43.7505630638458
143	460.2988	185.3864	20	10	142	7.1	89.0220000000011	-32.9539999999997	94.9256688151323	73.0655038334492	74.6247786982294	54.59808396907	44.6636711487354
144	463.9336	185.4039	20	10	143	7.15	72.6959999999997	0.349999999999682	72.6968425449136	82.2841170185573	73.3756946520657	53.4527960571259	44.8495583539823
145	468.2049	184.0434	20	10	144	7.2	85.4259999999999	-27.21	89.6548134569471	93.4455350393877	66.6034936446299	53.0216686325638	44.8977423360586
146	474.0545	182.1909	20	10	145	7.25	116.992	-37.0499999999998	122.718501310927	83.7440832528185	60.5104563851485	54.8650274586583	45.2138361941761
147	478.1732	180.7557	20	10	146	7.3	82.3739999999998	-28.7040000000002	87.2318490690182	74.072897172628	59.2011557666972	54.3544161949419	45.0423660951801
148	478.0717	178.437	20	10	147	7.35	-2.02999999999975	-46.3739999999996	46.4184098822866	60.1414834558106	56.5117055885782	53.2153317937958	44.4837526784056
149	477.8841	177.2345	20	10	148	7.4	-3.75200000000063	-24.0500000000003	24.3409121439608	38.7367957517397	53.820056912804	51.8993101631772	44.502630923172
150	477.818	176.2368	20	10	149	7.45	-1.32200000000012	-19.9540000000002	19.9977448728602	24.9567764940068	48.0711630880699	48.2304719469464	44.2286221286019
151	478.0862	176.9743	20	10	150	7.5	5.36400000000071	14.7500000000002	15.6950627905725	29.2793279243378	40.5094127860678	46.8884851693965	43.8901634613222
152	477.1895	176.7844	20	10	151	7.55	-17.9340000000002	-3.79799999999989	18.3317527803537	33.5672166529799	33.6338074850288	46.536953456277	42.6948353935234
153	473.7924	176.9585	20	10	152	7.6	-67.9420000000005	3.48199999999963	68.0311670339416	36.0008427203292	31.8058848893623	44.3808838947204	41.6700472403871
154	475.8736	176.0055	20	10	153	7.65	41.6240000000005	-19.0599999999995	45.7803557871716	42.282029820396	30.4229256742888	42.8861634883121	40.7300301002137
155	474.2737	176.1696	20	10	154	7.7	-31.9979999999998	3.28199999999981	32.1658752096066	42.3108384760507	29.8574502492628	39.6875415677614	40.9329898199599
156	476.0526	174.6263	20	10	155	7.75	35.5779999999993	-30.8660000000003	47.1009982909064	34.3324418543868	33.2665139536445	34.8773676741927	42.2607134887782
157	475.754	175.5005	20	10	156	7.8	-5.9719999999993	17.484	18.4757960586274	27.2786346955976	33.8727511458569	30.8282043647089	42.4209182323931
158	477.0813	175.0338	20	10	157	7.85	26.5459999999996	-9.33399999999949	28.1391839256217	23.7140577781964	32.2500622008626	29.3204060754322	42.0796145375071
159	476.5864	174.8569	20	10	158	7.9	-9.89799999999946	-3.53800000000035	10.511319993226	24.2509980868931	31.9522700638202	30.2934840012797	42.0332611162763
160	476.0011	175.2713	20	10	159	7.95	-11.7060000000004	8.28800000000001	14.3429906226006	25.434663815663	31.303920047453	30.2743519207635	40.7637370647882
161	477.9752	173.7549	20	10	160	8	39.4819999999993	-30.3280000000001	49.7856998343897	30.1676825473385	29.2453225623176	30.9870176337942	39.5483016657289
162	477.9713	172.5352	20	10	161	8.05	-0.0779999999997472	-24.3939999999998	24.3941247024768	36.6259054320428	28.022601244389	30.6993162643038	39.2049041095644
163	480.355	171.5217	20	10	162	8.1	47.6740000000007	-20.2699999999999	51.8042775839994	38.8937823167095	26.8349272615021	28.7420105117043	37.3159396423692
164	478.2157	171.581	20	10	163	8.15	-42.7859999999998	1.18599999999958	42.8024344167477	34.239647037742	30.1640423282706	28.0072641433015	36.6960713385445
165	477.7628	172.7826	20	10	164	8.2	-9.05799999999999	24.0320000000003	25.682375045934	30.6105386731151	30.6912535922642	28.844311007356	34.6493890859883
166	476.5552	173.3297	20	10	165	8.25	-24.1520000000003	10.942	26.5150234395524	23.5021719756657	28.7075213139438	29.6563995188982	32.1130561634702
167	476.2886	173.4926	20	10	166	8.3	-5.33200000000079	3.25800000000015	6.24858287934228	23.7021792244984	27.5258813827508	30.4874202698443	30.8085150722504
168	475.5062	173.714	20	10	167	8.35	-15.6479999999999	4.42799999999977	16.2624440967523	22.488724867819	25.233958822546	30.9438972812183	30.0399966129628
169	473.3252	173.9137	20	10	168	8.4	-43.6199999999997	3.99400000000014	43.802470660911	23.1753955901456	24.0622582227828	32.1672120693753	30.1296868230638
170	472.4739	173.4267	20	10	169	8.45	-17.0259999999996	-9.7399999999999	19.6151032625369	24.4412240923864	26.3847019672589	33.29700218263	30.3421228559911
171	473.971	173.4576	20	10	170	8.5	29.9419999999998	0.618000000000052	29.9483770511857	26.9657456694262	30.0674764754787	32.2081181620613	30.7257204385025
172	474.2955	173.9963	20	10	171	8.55	6.49000000000001	10.7739999999995	12.5777253905462	24.4223372210673	32.9522392952995	31.8728547628517	31.5436199360502
173	473.5574	175.2377	20	10	172	8.6	-14.7620000000006	24.828	28.8850519819511	30.2806790666989	35.0528673009345	30.2509953900181	30.5354412655437
174	473.5723	176.7919	20	10	173	8.65	0.298000000000229	31.0840000000002	31.0854284191164	36.9595573608118	34.17038181048	30.5059791887769	29.6470518205359
175	475.3997	178.4168	20	10	174	8.7	36.5480000000002	32.4979999999999	48.9068124906951	41.4632544982126	35.9027507729958	29.6112366042152	29.6089445492586
176	478.5022	177.7802	20	10	175	8.75	62.0500000000004	-12.7319999999997	63.3427685217503	43.1399889324428	35.7087150101788	29.3487446527478	29.0689932289095
177	480.1384	178.4144	20	10	176	8.8	32.7239999999995	12.6839999999999	35.0962110775503	43.9184263998928	36.2198281429526	30.788825779792	28.8193873992304
178	479.7585	176.5901	20	10	177	8.85	-7.59799999999927	-36.4859999999999	37.2687241531016	41.5248224792926	35.2680319574902	30.7595871504935	28.5575656013153
179	478.7105	175.19	20	10	178	8.9	-20.96	-28.0020000000002	34.9776157563664	34.4578726595457	36.9497001547709	29.9658896448479	28.3882579458274
180	478.1326	173.4358	20	10	179	8.95	-11.558	-35.0839999999999	36.9387928876946	30.9764017876926	32.8377712411714	30.4098937912186	28.205671794951
181	476.7738	173.7746	20	10	180	9	-27.1760000000006	6.77599999999984	28.0080194230158	27.3960749825376	28.6300128300168	30.4644232432108	27.5469020668489
182	476.0575	173.2558	20	10	181	9.05	-14.3259999999998	-10.376	17.6888567182844	29.980973909649	28.6254122642844	32.3879236077967	27.4701851279505
183	475.2238	172.7632	20	10	182	9.1	-16.6740000000004	-9.85199999999963	19.367090127327	24.1507200030501	26.4663070000525	32.3288720193831	26.517378586393
184	472.8452	172.4825	20	10	183	9.15	-47.5720000000001	-5.61400000000049	47.9021103919234	22.8021530004879	25.7613974792157	31.2868394977702	25.6015220709196
185	472.906	172.0979	20	10	184	9.2	1.21600000000058	-7.69199999999955	7.78752335469978	26.2744227408762	24.9170368094415	30.3735780911612	25.3799963616756
186	471.8429	172.1163	20	10	185	9.25	-21.2620000000004	0.367999999999711	21.2651844102048	25.5365390175674	25.2201314762427	28.4815869389209	25.2916402314061
187	473.2413	171.06	20	10	186	9.3	27.9680000000008	-21.1259999999999	35.050205420226	21.5418210487824	28.5560190726408	27.1513545286165	25.5715378296265
188	472.5052	171.3295	20	10	187	9.35	-14.7220000000004	5.38999999999987	15.6776715107828	25.6833536158329	29.3897120812761	26.1712339214123	25.8988000795889
189	473.5573	170.4113	20	10	188	9.4	21.0419999999999	-18.3639999999997	27.9285205479987	27.6381099519976	25.6239788407695	24.6093038222796	25.5760283136488
190	474.982	170.3983	20	10	189	9.45	28.4940000000006	-0.260000000000105	28.495186189952	30.8376154044053	27.909384941151	23.114341407272	25.7356350184339
191	476.2943	169.5698	20	10	190	9.5	26.2459999999999	-16.5700000000004	31.0389660910283	33.2428851449848	28.3331610478249	22.8856859716365	25.6986452630922
192	476.2351	167.0181	20	10	191	9.55	-1.18400000000065	-51.0339999999997	51.0477326822648	29.7061366327566	25.6772967929486	23.0675154930494	25.8127818817
193	475.4901	165.8503	20	10	192	9.6	-14.9000000000001	-23.356	27.7040202136802	30.1354162664692	25.8761608427722	22.7837617827679	26.5191255792111
194	474.9788	165.8193	20	10	193	9.65	-10.2260000000001	-0.620000000000118	10.2447779868576	29.0282121436523	23.4572101653434	20.6970649530623	27.5158444977825
195	476.1371	164.8165	20	10	194	9.7	23.1659999999999	-20.0560000000002	30.6415843585152	20.5169781814919	21.3116460051025	21.148756119136	26.9949700621773
196	475.0547	165.4906	20	10	195	9.75	-21.647999999999	13.4820000000002	25.5029454769437	18.5094365405596	20.5512404670303	21.2345358100644	26.7019761084656
197	474.6873	165.2778	20	10	196	9.8	-7.34800000000064	-4.25599999999974	8.4915628714629	17.2082836979302	17.579011913458	20.354249879461	27.6051262652329
198	473.9112	165.6996	20	10	197	9.85	-15.5219999999997	8.43599999999981	17.6663120090184	12.4878757437358	16.1778114842597	21.0380130086843	27.2071924108919
199	473.7692	165.8212	20	10	198	9.9	-2.83999999999992	2.43200000000002	3.73901377371087	12.0742687904082	15.770151065355	21.1861669824497	27.9114104173342
200	473.4326	165.9241	20	10	199	9.95	-6.73200000000065	2.05800000000011	7.03954458754323	14.6410456454241	14.3881272971209	21.0613762456491	27.1775635433838
201	472.5492	166.6939	20	10	200	10	-17.6679999999999	15.3960000000001	23.4349107103056	13.8461864279599	14.1359105723038	20.9328672829736	28.5691574053723
202	471.5135	166.9474	20	10	201	10.05	-20.7139999999993	5.06999999999948	21.3254471465422	14.3320184327799	15.0312029659733	19.2376401556034	28.7512046895779
203	471.6686	167.6142	20	10	202	10.1	3.10200000000009	13.3360000000005	13.6920159216973	16.288378850506	16.1998651745963	20.709379139039	28.9799289460719
204	471.958	167.5076	20	10	203	10.15	5.78800000000001	-2.13200000000029	6.16817379781093	16.1975523541994	18.915123799556	23.7448494977949	28.7716670143421
205	471.1235	167.6125	20	10	204	10.2	-16.690000000001	2.0980000000003	16.8213466761741	15.4213602865226	20.8111064861957	23.6163620331934	28.8328812213983
206	472.0704	166.9616	20	10	205	10.25	18.9380000000006	-13.0180000000001	22.9807782287725	18.5535439212328	21.3144940989169	24.9223652780103	28.4930186051751
207	471.2647	167.2957	20	10	206	10.3	-16.114	6.68200000000013	17.4444868081581	23.4982291663321	20.8962683977488	28.0588980018492	28.362962913518
208	472.541	166.5711	20	10	207	10.35	25.5259999999998	-14.4920000000002	29.3529340952484	25.3338341218854	25.2409467938182	28.2431509003715	28.166422072522
209	473.4677	165.3354	20	10	208	10.4	18.5339999999997	-24.7140000000002	30.8916000233072	26.4314358436344	31.7195479302347	31.2135170123888	27.7932924519691
210	473.835	164.0884	20	10	209	10.45	7.346	-24.9399999999997	25.9993714539407	26.371176508975	32.8445967692659	31.2407856794957	27.6748219527315
211	475.1966	163.6734	20	10	210	10.5	27.2320000000002	-8.30000000000041	28.4687868375176	31.9283496664036	35.7088199837169	34.252628839108	27.2865791023905
212	474.5885	164.2775	20	10	211	10.55	-12.1619999999996	12.0820000000003	17.1431901348611	39.9408666941374	41.0865930377251	34.4348938861065	26.3835330551886
213	477.1463	163.0048	20	10	212	10.6	51.1559999999997	-25.4540000000003	57.1387998823915	40.3553594166464	40.2864366261467	35.176096109376	26.2987045074918
214	473.7776	164.1175	20	10	213	10.65	-67.3739999999998	22.2540000000004	70.9541851619761	44.9862041237993	43.5119102252216	36.846269075622	26.7222158767214
215	474.991	163.412	20	10	214	10.7	24.2679999999996	-14.11	28.0718350664858	55.8020095664751	41.6704648727956	36.5170063236607	26.4806275286017
216	472.4704	163.9678	20	10	215	10.75	-50.412	11.1160000000001	51.6230103732822	48.6445235858898	47.1907635792991	35.7515014002857	26.0086419498224
217	468.9094	163.9959	20	10	216	10.8	-71.2199999999996	0.561999999999898	71.22221734824	47.0829537563057	47.9735193744642	36.3716759475751	27.0743214163809
218	469.2709	162.9914	20	10	217	10.85	7.22999999999956	-20.0900000000001	21.351369979465	42.9855703289448	45.1112454249337	35.2948311363598	27.1579771249291
219	471.5772	160.8351	20	10	218	10.9	46.1260000000004	-43.1259999999997	63.1463360140556	49.3953230347989	41.9729902210092	34.4004179214885	27.6937176835163
220	471.952	160.893	20	10	219	10.95	7.49599999999987	1.15799999999979	7.58491792968108	40.1450291824533	40.1894158780555	34.2882676598138	28.6171509635069
221	467.9186	162.0039	20	10	220	11	-80.6679999999994	22.2179999999997	83.6717739025527	41.5779672639777	35.7941828168546	33.6402909218074	28.8609404915058
222	466.8304	162.616	20	10	221	11.05	-21.7640000000006	12.2420000000005	24.9707480865119	36.8630266857127	31.6567588574251	33.5294259547737	30.4137706908071
223	466.2457	163.9164	20	10	222	11.1	-11.694	26.0079999999999	28.516060387087	37.3932614271662	30.3032256465728	31.8880298759447	32.0604844939458
224	464.6108	165.0308	20	10	223	11.15	-32.6980000000003	22.2879999999998	39.5716331227309	22.1930425989103	25.2889256177554	29.6995822556478	33.5979863838415
225	464.8865	165.462	20	10	224	11.2	5.51400000000058	8.6239999999998	10.2360916369483	23.1684885323968	26.906070446832	29.3448930240099	35.6808607789598
226	464.8139	165.8386	20	10	225	11.25	-1.45200000000045	7.53200000000049	7.67067976127336	19.028484029168	20.0898182643157	27.0949186216344	36.5130984318062
227	463.5129	166.5698	20	10	226	11.3	-26.0199999999998	14.6239999999995	29.8479777539446	13.7148245497982	19.0853325350832	26.0897448309127	37.5237887990965
228	463.2863	166.8882	20	10	227	11.35	-4.53200000000038	6.36800000000051	7.81603787094266	16.4188794664979	18.6648143269557	26.0728033494866	38.6614806249867
229	463.2345	167.5363	20	10	228	11.4	-1.03599999999915	12.962	13.003335725882	17.9865939297211	17.4261742902865	24.1739183546438	39.4139998468971
230	462.5142	168.4808	20	10	229	11.45	-14.4060000000002	18.8899999999995	23.7563662204468	15.0021765377696	18.5003701699644	25.9935162475181	40.206922939766
231	461.747	168.5937	20	10	230	11.5	-15.3440000000001	2.25800000000049	15.5092520773893	18.3011446247434	18.3956544264142	23.4692521439036	40.2448650342263
232	461.4543	169.2802	20	10	231	11.55	-5.8540000000005	13.7299999999999	14.9258907941872	21.1375240307748	20.5227308044003	26.3926474955078	41.0656620374818
233	460.7469	170.2687	20	10	232	11.6	-14.1480000000001	19.7699999999998	24.3108783058119	20.5818608734308	21.8423810524004	28.9448728785156	41.1399451347459
234	459.9635	171.3795	20	10	233	11.65	-15.6679999999994	22.2160000000002	27.1852327560386	18.8047149231073	23.0589110915321	30.3497036920611	40.6822036353324
235	459.9612	172.4284	20	10	234	11.7	-0.0459999999998217	20.9780000000001	20.9780504337272	26.0432850710311	25.0809620482043	34.844715234259	40.9915028481648
236	459.6301	172.4355	20	10	235	11.75	-6.62199999999984	0.141999999999598	6.62352232577183	25.3836174800573	26.8486860234915	37.2746954633266	40.6410172933291
237	458.1454	174.516	20	10	236	11.8	-29.6940000000006	41.61	51.1187415338058	24.9802981522894	33.6999624559323	38.675901650618	40.0012958363699
238	457.3026	175.1433	20	10	237	11.85	-16.8560000000002	12.5460000000004	21.0125403509432	29.5800632229777	39.2249314300754	42.0281301136136	39.616880074189
239	457.1521	176.3927	20	10	238	11.9	-3.00999999999931	24.9879999999996	25.168636117199	34.8926571238756	43.2732330938357	44.4275817723057	38.4173247501902
240	456.1022	178.3247	20	10	239	11.95	-20.9980000000007	38.6400000000003	43.9768757871686	41.3566398408335	51.1890602985536	46.1255782197181	38.9860845713991
241	456.0749	179.9838	20	10	240	12	-0.545999999999367	33.1819999999999	33.1864918302612	53.0662453800935	56.153736500239	46.8494391466451	37.6524353880354
242	454.1163	183.6674	20	10	241	12.05	-39.1719999999998	73.6719999999997	83.4386551185956	61.566168035382	56.8290724968357	48.6018981201899	37.1758941460822
243	451.3317	186.5083	20	10	242	12.1	-55.6920000000002	56.8180000000001	79.5605680472433	72.7980573741295	62.2138791748267	50.3918603935471	36.7038197528185
244	449.1832	189.122	20	10	243	12.15	-42.9700000000003	52.2740000000005	67.6682493936415	77.4148158766025	65.7962524530793	51.6648250150169	36.275017704745
245	446.2799	193.2011	20	10	244	12.2	-58.066	81.5819999999997	100.136322480906	72.3015051528379	67.1701943912319	52.6381126723197	36.8208506226028
246	444.6824	195.5171	20	10	245	12.25	-31.9500000000005	46.3200000000001	56.2702843426265	71.3615129695599	66.8501922697988	54.1871159650238	37.2349965451687
247	443.7557	198.2583	20	10	246	12.3	-18.5339999999997	54.8239999999998	57.8721014997725	70.0263368707765	63.5038337844476	53.9128468418271	36.712888360632
248	442.5704	201.8087	20	10	247	12.35	-23.7059999999997	71.0079999999999	74.8606071308534	61.5423314083344	61.5587893570187	53.1609567988914	37.0256943230008
249	441.9809	204.8008	20	10	248	12.4	-11.7899999999997	59.8420000000004	60.9923688997242	56.285568662995	60.0564169361981	52.6607311457366	37.2411828330267
250	441.286	207.6017	20	10	249	12.45	-13.8980000000004	56.0179999999997	57.7162951686954	54.7061624160572	54.0871650460858	51.97865289528	37.308664825022
251	441.2776	209.101	20	10	250	12.5	-0.167999999999893	29.9860000000001	29.9864706159295	51.7560657444775	52.2204954298085	51.8356186321672	37.2807129694152
252	441.438	211.5946	20	10	251	12.55	3.20799999999963	49.8720000000003	49.9750702650834	50.0864970016198	50.9966211868185	47.9591407966567	37.9555690499845
253	439.4239	213.8254	20	10	252	12.6	-40.2819999999997	44.6159999999998	60.1101237729549	46.6319986838372	44.1080344229561	44.4627666271214	37.9596125628857
254	437.9431	216.0016	20	10	253	12.65	-29.6159999999998	43.5239999999999	52.6445251854357	48.155422196622	39.525209838394	42.2003317174288	37.9247797045895
255	437.6287	217.9992	20	10	254	12.7	-6.28800000000069	39.9520000000001	40.4438035797824	47.2870799575799	36.7871113993281	38.7969860109467	37.5508450624301
256	437.5177	219.8761	20	10	255	12.75	-2.2199999999998	37.5380000000001	37.6035881798534	36.4600031014347	36.8210449945356	37.1952976270109	38.2761284231785
257	436.0113	221.5898	20	10	256	12.8	-30.1279999999997	34.2739999999998	45.6333590698731	28.9639226751682	32.4144478088659	34.7498750706461	38.0570787497612
258	436.0066	221.8885	20	10	257	12.85	-0.0940000000002783	5.97399999999993	5.97473949222887	26.9422241148191	27.3667438972241	32.023258532388	38.6532157804676
259	435.785	222.6136	20	10	258	12.9	-4.43199999999933	14.502	15.1641230541035	25.4866677924493	24.3442464986596	30.0547838937477	38.606371966498
260	434.4401	223.3149	20	10	259	12.95	-26.898000000001	14.0260000000001	30.3353107780365	17.541815660152	23.5068069758075	28.491751430326	39.6564722431396
261	435.3657	222.1139	20	10	260	13	18.5120000000006	-24.0199999999999	30.3258065680044	18.2734846930136	22.1700998242133	27.7119867921853	40.0504212469795
262	435.6282	221.9783	20	10	261	13.05	5.24999999999977	-2.71200000000022	5.90909840838675	19.7245703221509	18.5031289544736	27.3092399797792	38.6980836596847
263	436.06	222.1917	20	10	262	13.1	8.63600000000019	4.26800000000014	9.63308465653679	20.071389836796	19.93848264182	25.5273647322243	37.5337170347445
264	435.065	222.708	20	10	263	13.15	-19.9000000000001	10.326	22.41955119979	18.8535318559773	20.5843579491013	24.184734394162	36.8160644662894
265	433.9237	223.8343	20	10	264	13.2	-22.826	22.5260000000003	32.0694083512623	19.4644422487952	20.1963914613238	22.4635774525405	35.5325051756315
266	434.2594	224.9987	20	10	265	13.25	6.71400000000062	23.288	24.2365166639105	21.6034805906264	18.6029285898349	22.3651408813333	35.201989978766
267	434.268	225.4468	20	10	266	13.3	0.171999999998889	8.96199999999965	8.96365037247623	21.4441455760518	22.2040321506924	22.2013106576953	34.5489772198025
268	433.6624	226.2631	20	10	267	13.35	-12.1119999999996	16.3260000000002	20.3282763656932	20.3213930858516	23.6879855672246	24.1454747620439	33.4808836509617
269	432.8592	226.9868	20	10	268	13.4	-16.0640000000001	14.4739999999996	21.6228761269169	18.3523253236926	24.0252222896645	24.5520127872593	32.4306746418061
270	432.0594	228.0404	20	10	269	13.45	-15.9960000000001	21.0720000000003	26.4556459002614	24.9436220525896	21.4203479292734	27.3342915909992	31.5389680177588
271	431.476	228.4616	20	10	270	13.5	-11.6679999999997	8.42399999999998	14.3911778531151	25.7724905438227	22.5601819384534	28.2652238617918	31.7838024426499
272	431.4813	230.5576	20	10	271	13.55	0.10599999999954	41.9200000000001	41.9201340169614	26.6062990032771	25.899492360917	29.4370265227126	31.1008431226365
273	431.6621	231.7678	20	10	272	13.6	3.61600000000067	24.2039999999997	24.4726188218587	22.5193027726952	28.3524668822677	30.6046674423675	30.1984421791375
274	431.7013	233.0568	20	10	273	13.65	0.783999999999878	25.7800000000003	25.7919184241889	26.7680385532142	28.5196676254173	31.43179721515	29.185803632457
275	431.9662	233.1998	20	10	274	13.7	5.29800000000023	2.86000000000001	6.02066474735162	26.8553626692444	34.4721917206746	32.2680243403163	28.8570362721366
276	433.6447	233.7975	20	10	275	13.75	33.5699999999997	11.9540000000001	35.6348567557102	30.9324432207128	37.9275191337487	33.2086823305211	28.5922511674321
277	435.6286	234.5387	20	10	276	13.8	39.6780000000001	14.8239999999998	42.3567545971124	30.4330362475574	36.6700208947327	34.3480793689589	27.8233257849662
278	437.8715	234.5409	20	10	277	13.85	44.8580000000004	0.0439999999997553	44.8580215792007	46.425080668654	37.5213493175105	34.9385087695354	28.1595100574096
279	438.7815	233.8139	20	10	278	13.9	18.1999999999994	-14.5400000000001	23.2948835584121	49.0869997142832	38.8383721406356	34.8065653898646	27.8908655366333
280	441.691	230.649	20	10	279	13.95	58.1899999999996	-63.2979999999998	85.9808868528345	46.4846791202211	43.1157007513593	34.5861846051916	27.4097861119152
281	443.8384	229.4753	20	10	280	14	42.9480000000001	-23.4739999999999	48.9444519838562	44.1102554143082	43.8571827225888	35.8556180931145	27.1985193185618
282	444.4169	228.1269	20	10	281	14.05	11.5700000000004	-26.968	29.3451516268021	47.2437080337137	42.7966663770009	34.8924462654938	27.3698701559533
283	445.9756	228.666	20	10	282	14.1	31.1739999999998	10.7819999999998	32.9859030496359	39.8063208340646	41.5245506568031	34.8695196260506	27.6577164926279
284	447.1553	227.1157	20	10	283	14.15	23.5940000000005	-31.0059999999999	38.96214665544	38.6273657308945	41.0934631543119	34.186872870752	27.2550200841217
285	448.933	225.4448	20	10	284	14.2	35.5539999999996	-33.4180000000003	48.7939508545885	39.1086536337806	34.7001774897086	35.2504950917328	27.4970472201774
286	449.8961	223.5198	20	10	285	14.25	19.2619999999999	-38.4999999999997	43.0496764680058	38.938845899298	33.7837170524804	34.819361453531	28.9824637282519
287	449.316	222.042	20	10	286	14.3	-11.6020000000003	-29.556	31.7515911412327	34.9432182749101	33.1148716362549	33.4453409122372	32.0468659842141
288	450.0233	220.5992	20	10	287	14.35	14.1460000000006	-28.8560000000001	32.136864377223	29.5940341453527	32.2176899345907	32.1735453527754	33.0153716740564
289	450.7832	220.0304	20	10	288	14.4	15.1980000000003	-11.3760000000002	18.9840085335004	28.9400683740663	29.5353736008685	31.2297182860073	35.2672562991933
290	449.8454	220.6099	20	10	289	14.45	-18.7560000000008	11.5900000000005	22.0480302068017	27.1210896387292	27.3852894321064	27.4852806328312	36.1205128079091
291	451.3344	219.2912	20	10	290	14.5	29.7800000000007	-26.3740000000001	39.779847611574	25.4965339698833	25.7815401844731	26.1318147753319	38.540766696813
292	450.953	218.2245	20	10	291	14.55	-7.62800000000084	-21.3339999999999	22.656697464547	24.127528926827	24.0940154474735	25.302713789194	39.9715676761012
293	452.1309	218.4574	20	10	292	14.6	23.5580000000004	4.65800000000002	24.0140860329937	25.17654471886	22.8225400487477	24.7107655428882	40.8250785454872
294	451.5314	218.5522	20	10	293	14.65	-11.9899999999996	1.89599999999984	12.1389833182186	22.6230119948798	21.3659734177027	23.0782429530934	41.0978865051991
295	452.5068	217.5978	20	10	294	14.7	19.5079999999996	-19.0879999999999	27.293109166967	21.0669412562177	20.2703837759538	22.7260701000384	41.8372653326212
296	451.2033	217.9514	20	10	295	14.75	-26.0699999999997	7.072	27.0121839916728	20.148546127612	18.4799124981834	24.7562451259826	44.672875120043
297	450.9632	217.2474	20	10	296	14.8	-4.80200000000082	-14.0800000000002	14.8763437712367	18.6044179085785	17.490555942133	29.7456525994692	49.337746872187
298	450.0055	217.4082	20	10	297	14.85	-19.1539999999998	3.21599999999989	19.4221103899651	15.3642228330475	17.2038411511858	31.0922345785774	52.4869633283032
299	449.8061	217.3131	20	10	298	14.9	-3.98799999999937	-1.90200000000004	4.41834222305099	14.336813001487	16.6211123053184	35.727947208522	54.9138689062382
300	449.2524	217.2814	20	10	299	14.95	-11.0739999999998	-0.634000000000015	11.092133789312	13.9141706280483	18.0668507679704	37.6548410106267	55.2542444140457
301	448.7599	216.3048	20	10	300	15	-9.85000000000014	-19.5319999999998	21.8751348338701	14.2591361747595	23.7309500674922	41.2259153005115	56.5401947972935
302	448.9827	215.7068	20	10	301	15.05	4.45600000000013	-11.9600000000003	12.7631319040433	14.6378067020582	35.397289751465	45.0506890867086	58.0751343888857
303	448.0469	216.199	20	10	302	15.1	-18.7160000000006	9.84400000000051	21.1469381235211	20.7694787028932	39.3619291084071	46.7806374649239	58.8357234834609
304	448.3202	216.0412	20	10	303	15.15	5.46600000000012	-3.15600000000018	6.31169485954466	33.1250871334974	50.0899209993412	48.0089001396461	59.2847741992268
305	449.3805	214.243	20	10	304	15.2	21.2059999999997	-35.9640000000002	41.750493793487	56.8804088748816	55.0392982452995	48.4240355735095	58.8729728042578
306	451.1524	210.4542	20	10	305	15.25	35.4380000000003	-75.7760000000002	83.6531769868907	64.4647220420546	63.9719181028397	54.5263887865551	58.7105257847517
307	454.2036	204.6278	20	10	306	15.3	61.0239999999999	-116.528	131.539740610965	85.5420352966241	72.6108222312842	65.2301528321369	58.6601792421173
308	455.4434	201.9472	20	10	307	15.35	24.796	-53.612	59.068503959386	89.3091177877058	76.357433778662	72.800381303831	59.1105190623455
309	455.781	196.3725	20	10	308	15.4	6.75200000000018	-111.494	111.698261132392	94.818749072182	79.3966879739738	78.5980195264691	59.9481660827638
310	454.6682	193.555	20	10	309	15.45	-22.2559999999999	-56.3499999999999	60.5859062488957	88.3412355876867	78.7812203790487	83.0232081952602	60.0294113134297
311	458.2409	189.2947	20	10	310	15.5	71.454	-85.206	111.201333409272	88.2501455152695	85.321827505618	86.9485748192551	59.6950863225273
312	461.3468	185.4306	20	10	311	15.55	62.1179999999993	-77.2820000000002	99.1521731884881	73.2513406513236	95.0630159128088	90.8475549885775	59.8317713055511
313	459.628	183.0569	20	10	312	15.6	-34.3759999999997	-47.4739999999997	58.6130535972999	68.2533229703916	106.238833499255	92.9606814240336	59.5746654220038
314	457.8151	183.3422	20	10	313	15.65	-36.2580000000003	5.70599999999956	36.7042368126626	75.8249059390539	107.106118053597	95.4913054453602	59.9557830260473
315	458.7732	184.8421	20	10	314	15.7	19.162	29.9979999999999	35.5958178442355	101.784796237931	111.007118145221	95.0198755084773	59.967735258416
316	451.57307680813	186.766905118956	20	10	315	15.75	-144.0024638374	38.4961023791203	149.059248252583	124.22752148324	109.925231535671	92.6648064435209	59.8250371292008
317	440.4187	189.3412	20	10	316	15.8	-223.0875361626	51.4858976208797	228.951624682873	140.96089545587	109.084287745871	87.5747058847653	60.0792160467742
318	432.590004861866	192.756740774644	20	10	317	15.85	-156.57390276268	68.31081549288	170.826679823848	153.76091332005	109.563929069405	87.1288035461136	59.9548882307928
319	427.796432388076	196.396063684805	20	10	318	15.9	-95.8714494757999	72.7864582032203	120.371106675813	144.025557132287	111.585922916746	84.1683849570057	59.9691363811308
320	423.8548	199.4394	20	10	319	15.95	-78.8326477615203	60.8667263039001	99.5959071651332	116.383779253811	111.258530637906	82.4039816162328	60.1096919838911
321	419.2092	201.3394	20	10	320	16	-92.912	38.0000000000001	100.38246731377	94.9003366555697	100.007785381424	78.1642573445431	59.8475626472833
322	414.8581	202.6253	20	10	321	16.05	-87.0220000000006	25.718	90.7427352904909	82.2109503776225	80.0863958567219	74.6128535243936	60.072516023852
323	411.7461	203.2314	20	10	322	16.1	-62.2399999999993	12.122	63.4094668326419	68.7561479557617	68.0187735929722	72.3686933790838	60.4174261099862
324	409.0894	202.2102	20	10	323	16.15	-53.134	-20.4240000000004	56.924175286077	55.9900136305603	61.2306518604144	71.9026659124485	60.9917150130156
325	409.1069	203.8262	20	10	324	16.2	0.349999999999682	32.3200000000003	32.3218950558289	43.7890124596329	53.8008450872449	71.5114349433225	60.5134350839086
326	407.285	203.6821	20	10	325	16.25	-36.4379999999994	-2.88200000000018	36.5517956877628	41.1372105303747	46.4032831534157	65.1236854718465	58.6062918490009
327	406.1327	204.6218	20	10	326	16.3	-23.0460000000005	18.7940000000003	29.7377294358536	40.2503533432064	40.1414193029164	54.9282792614116	55.6801539946457
328	404.4894	206.5158	20	10	327	16.35	-32.8660000000002	37.8800000000001	50.150457186351	38.8455422187281	35.1734576887625	47.1093951577546	54.4146130793689
329	403.1959	208.7994	20	10	328	16.4	-25.8699999999999	45.6719999999996	52.4898893502354	36.8165526762711	32.2194089081506	41.3402532357926	51.8530711727269
330	403.141	210.0631	20	10	329	16.45	-1.0979999999995	25.274	25.2978394334378	36.4938261461998	31.7643392487393	37.196175772522	50.8187523049401
331	401.8996	210.5128	20	10	330	16.5	-24.828	8.99400000000014	26.4068479754779	29.2097048471503	30.2395855622692	32.7465504753114	48.2681488064776
332	400.8349	211.4314	20	10	331	16.55	-21.2940000000003	18.372	28.1240967854972	24.1884644730948	29.7701626661013	29.2974770591265	46.554394483301
333	400.2705	211.8222	20	10	332	16.6	-11.2879999999996	7.81600000000026	13.7298506911035	24.6831362787504	26.2000167225371	27.8741707959388	45.2450108411776
334	400.2553	213.1913	20	10	333	16.65	-0.304000000000997	27.3820000000001	27.3836874799579	23.6626184482672	21.4498546111707	26.4921245806711	44.5457448221618
335	400.2682	214.5798	20	10	334	16.7	0.258000000000038	27.7699999999999	27.7711984617156	23.0464991860028	20.5915064577992	26.0069946593399	44.1779428255455
336	400.5201	215.6148	20	10	335	16.75	5.03800000000069	20.6999999999999	21.3042588230617	23.1903285979239	19.0898177972071	24.547777254481	40.8336190377119
337	400.1199	216.8013	20	10	336	16.8	-8.00400000000081	23.7299999999999	25.0435004741751	18.7112447492466	18.4535348153366	23.7856021045262	35.3259977350674
338	399.3977	216.7823	20	10	337	16.85	-14.4439999999997	-0.380000000000109	14.448997750709	16.4998766368479	20.5748839031151	21.7004226126242	31.774262617329
339	399.2234	216.6039	20	10	338	16.9	-3.48599999999919	-3.56799999999964	4.98826823657187	14.5170171461469	20.7648402531915	19.5377573884482	29.1510059667009
340	399.8432	217.1645	20	10	339	16.95	12.396	11.2119999999999	16.7143578997219	13.8605704446705	20.2496500699406	19.2335229936474	26.8526860133133
341	399.7055	217.7171	20	10	340	17	-2.75400000000104	11.0519999999997	11.3899613695569	17.9594392083064	18.8559689466928	18.3720402684122	24.420187324182
342	400.6347	218.2832	20	10	341	17.05	18.5840000000007	11.3220000000001	21.7612669667929	22.8184357571364	17.801041542951	18.4959354422084	22.491419784326
343	398.9019	218.0596	20	10	342	17.1	-34.6559999999999	-4.47200000000009	34.9433415688883	23.9994235030332	17.2008285027114	18.1213283032715	21.0673719003408
344	400.3633	218.1495	20	10	343	17.15	29.2279999999994	1.798	29.2832509807221	23.1949207472386	17.6256601657256	17.188823731875	19.7541732618968
345	399.34	217.6679	20	10	344	17.2	-20.4660000000001	-9.63199999999972	22.6192966292058	21.7415126412315	17.8755395294956	16.8444507077685	19.3185663371172
346	399.423	218.0268	20	10	345	17.25	1.66000000000054	7.17800000000011	7.36744759058409	16.4422177971164	17.6542627396172	16.5435526035773	18.7801982686851
347	399.8059	218.6421	20	10	346	17.3	7.65800000000013	12.3059999999998	14.4942264367574	12.4328845743147	18.5383360690801	15.7237162087233	18.0807756245612
348	400.0995	218.9457	20	10	347	17.35	5.87199999999939	6.07199999999978	8.44686734831263	11.7516555559581	15.6677727034279	16.4391300769033	17.2600977463103
349	399.7372	219.2321	20	10	348	17.4	-7.24600000000009	5.72800000000029	9.23658486671371	12.1136047319959	13.6128072105585	16.9617586976092	16.4811486514973
350	398.8219	219.5238	20	10	349	17.45	-18.3059999999989	5.83399999999983	19.2131515374224	15.3351594969286	13.4392513455965	16.5091962541046	18.3303643368003
351	398.5701	219.1402	20	10	350	17.5	-5.03600000000006	-7.67200000000003	9.17719347077313	14.8933276097394	14.2311362604618	16.0938241730526	20.6612567475694
352	397.6522	220.3644	20	10	351	17.55	-18.3580000000006	24.4839999999999	30.6020002614211	14.7927298468023	13.6463908744956	15.6853625095255	22.1832432036851
353	397.5387	220.6549	20	10	352	17.6	-2.26999999999975	5.81000000000017	6.2377079123666	15.126847135235	15.6774316510951	14.2605730047428	22.0962693403061
354	397.9705	220.72	20	10	353	17.65	8.63600000000019	1.30200000000002	8.73359605202825	16.3486677889277	16.2978572294928	13.0162219431226	24.5473669071732
355	397.9167	221.7628	20	10	354	17.7	-1.07600000000048	20.856	20.883737979586	11.9576222520625	15.1428529787135	12.6301380148944	24.9817796628921
356	397.7601	222.5109	20	10	355	17.75	-3.13199999999938	14.9619999999999	15.2862967392365	16.4615356924509	14.533385606488	13.0126192828891	25.9472408685239
357	397.3363	222.4254	20	10	356	17.8	-8.47600000000057	-1.70999999999992	8.64677257709542	17.8029846121832	12.8323889499709	12.3759491445963	27.2794979847929
358	397.3146	223.8631	20	10	357	17.85	-0.434000000000196	28.7540000000001	28.7572751143082	15.158858822192	12.8533733060576	12.8197728799963	27.6993124078308
359	396.7729	223.313	20	10	358	17.9	-10.8339999999998	-11.0020000000003	15.4408406506901	12.7181034240482	12.4196366756866	13.4245399145465	28.7671453134179
360	396.8548	222.9387	20	10	359	17.95	1.63800000000037	-7.48599999999954	7.66310902962983	13.7071556478793	11.8210246841923	17.4272056799532	31.5589082568179
361	396.7029	222.9126	20	10	360	18	-3.03800000000024	-0.522000000000276	3.08251974851772	9.24521091966436	11.7941023053165	22.9504732267267	33.4845446216667
362	396.1516	223.31	20	10	361	18.05	-11.0260000000005	7.94800000000009	13.5920336962506	7.03628873919	11.105507414697	25.8705509651618	34.545589684759
363	395.9803	223.0369	20	10	362	18.1	-3.42599999999948	-5.46199999999999	6.44755147323356	8.48319054619267	9.96211410889741	26.0712103773408	34.8684425051063
364	396.2	223.0439	20	10	363	18.15	4.39399999999978	0.1400000000001	4.39622974831822	10.8701011865848	10.5512225996002	31.9059100824713	39.0137723020482
365	395.6034	223.4899	20	10	364	18.2	-11.9319999999993	8.91999999999996	14.8976180646432	8.50385918151462	19.7115583811929	33.1191086180157	39.698876533656
366	396.32	223.2657	20	10	365	18.25	14.3319999999994	-4.48399999999992	15.0170729504782	10.6790172981305	31.3675608469655	35.3509291334705	44.26595289031
367	396.2786	223.188	20	10	366	18.3	-0.828000000000202	-1.55400000000043	1.76082367089998	14.0661564600104	38.9087129803527	38.8352797608626	45.4354333376285
368	397.0033	222.7136	20	10	367	18.35	14.4940000000008	-9.48799999999949	17.3233420563128	30.9399262161932	39.2890474486239	38.9594947387583	47.5183616626387
369	397.1312	221.6547	20	10	368	18.4	2.55799999999908	-21.1780000000005	21.3319255577178	51.8650205073462	51.392183489256	40.5725319292267	49.9975078968374
370	400.1138	217.6875	20	10	369	18.45	59.652000000001	-79.3439999999998	99.2664668455571	69.3135667791907	54.4171925518392	46.6086202595313	50.5222926567137
371	404.339	213.4527	20	10	370	18.5	84.5039999999995	-84.6960000000001	119.642544406243	67.8990775991174	58.9077559616244	50.8752650702808	50.5092115950738
372	408.4479	211.7436	20	10	371	18.55	82.1780000000001	-34.1820000000001	89.0035550301224	88.7182105185016	66.5650521070282	53.4058168599925	51.1539212737329
373	408.4836	211.2323	20	10	372	18.6	0.714000000000397	-10.2259999999995	10.2508961559461	77.8944588874852	67.9568753686191	55.4763120054699	52.9634184916932
374	407.0623	205.1241	20	10	373	18.65	-28.4260000000006	-122.164	125.427590154639	65.9504914159026	70.5938412588531	65.0113226609739	53.8130119743168
375	405.1773	206.3661	20	10	374	18.7	-37.6999999999998	24.8399999999998	45.1477086904748	63.8165374348658	73.5056821378696	66.7676150524177	55.6572792855735
376	402.8665	208.2732	20	10	375	18.75	-46.2160000000006	38.1420000000003	59.9227070483308	68.0146731381208	70.382969293596	75.5192864977309	55.7106417317371
377	399.0397	207.4389	20	10	376	18.8	-76.5359999999998	-16.6860000000003	78.3337851249382	52.4694719992046	67.9029207396323	78.4949175306608	57.0399418354801
378	397.4796	207.5175	20	10	377	18.85	-31.2019999999995	1.57200000000046	31.2415746722212	69.1169053882541	71.6635765623159	82.2169504452812	60.644544574403
379	395.0959	207.5986	20	10	378	18.9	-47.6740000000007	1.62199999999984	47.7015844600582	74.8154471712894	78.6304618326918	86.5704758791284	63.7276396116139
380	391.1856	212.6894	20	10	379	18.95	-78.205999999999	101.816	128.384875635722	71.9893040443988	79.1180375529961	83.6173796334742	70.8754707776287
381	387.875	215.6191	20	10	380	19	-66.2120000000004	58.5939999999999	88.4154159635075	75.3124799865109	92.1308170338374	78.0679499634209	79.2680914343826
382	389.0568	218.6038	20	10	381	19.05	23.6360000000002	59.6940000000001	64.2030694904848	104.791451666179	90.4247829542934	76.4372915823039	79.0551739734729
383	386.7012	219.0245	20	10	382	19.1	-47.1120000000008	8.41399999999965	47.8574543827821	89.1191697177382	96.4770255219433	79.8556266060456	79.399947499962
384	382.0512	227.5997	20	10	383	19.15	-92.9999999999995	171.504	195.096442858398	109.446186896385	102.547110499404	75.7201138661623	79.6417769727166
385	380.832	225.4158	20	10	384	19.2	-24.384	-43.6780000000005	50.0234658935188	108.860261864188	93.7290771290787	78.1954499531312	93.7518994117694
386	378.4437	234.6133	20	10	385	19.25	-47.7660000000003	183.95	190.050501856744	117.641571057376	85.7529306332457	76.0703543300037	104.051996150254
387	377.8085	231.6162	20	10	386	19.3	-12.704	-59.9420000000003	61.2734443294976	100.302769332628	84.9716624249756	75.2446039100976	115.402559135638
388	378.8441	227.1464	20	10	387	19.35	20.7120000000009	-89.3959999999998	91.7640003487207	98.3389845404192	88.0476766497754	82.3295944100477	129.776952363346
389	375.064	231.0308	20	10	388	19.4	-75.6020000000001	77.688	108.402434234661	62.0596743701059	72.8097658996327	86.8827472940012	129.975306172053
390	376.6043	229.7391	20	10	389	19.45	30.806	-25.8339999999998	40.2045419324732	61.0830629857632	77.2728623532662	95.1423212957262	129.513284629749
391	376.2217	229.9412	20	10	390	19.5	-7.6520000000005	4.04200000000003	8.65395100517722	58.453782242175	60.00989162617	107.660917798485	127.618193301404
392	373.7875	231.364	20	10	391	19.55	-48.6839999999995	28.4559999999999	56.3903874077838	45.3167624666371	60.0644248659019	104.704531086953	125.803484280176
393	373.364	235.272	20	10	392	19.6	-8.47000000000094	78.1599999999997	78.6175966307796	56.2067401661131	68.1821632981521	103.323582994454	149.229797372086
394	373.6214	233.1517	20	10	393	19.65	5.14800000000037	-42.4059999999997	42.7173353569717	57.9601088822341	71.2183840885987	94.2722312844594	163.553493417412
395	370.4922	236.7023	20	10	394	19.7	-62.5839999999994	71.0120000000001	94.6544304298533	59.0457867460405	96.5555654623737	120.736183771121	181.57742252368
396	370.7277	235.8637	20	10	395	19.75	4.71000000000004	-16.7720000000003	17.4207945857819	77.9105443541292	129.568904963723	132.584705802777	205.341987755966
397	373.226	234.0437	20	10	396	19.8	49.9659999999994	-36.3999999999999	61.8187767268161	97.1200057105603	124.437399748931	152.310200740616	204.837218557601
398	368.1983	241.0789	20	10	397	19.85	-100.554	140.704	172.941384671223	136.904390758634	118.599489339133	177.33695428141	204.789234722458
399	364.4617	246.925	20	10	398	19.9	-74.7320000000002	116.922	138.764642139127	201.177701045213	115.734696669286	173.380136464977	204.210222473834
400	375.253686121279	236.975089091874	20	10	399	19.95	215.839722425579	-198.99821816252	293.576355670223	189.829012751822	164.199505188976	175.409189626023	201.250725321822
401	387.0616	224.8295	20	10	400	20	236.15827757442	-242.91178183748	338.787346018674	159.288434324136	205.159519979384	177.168436639388	199.369971554256
402	386.8442	224.6986	20	10	401	20.05	-4.34799999999996	-2.61799999999994	5.07533525986208	134.349387628012	244.55597661533	175.169676978049	198.440879469187
403	387.6519	225.3082	20	10	402	20.1	16.1540000000002	12.192	20.2384925327952	191.494619619318	286.491745264668	218.603968138126	197.572808062832
404	387.918	225.9594	20	10	403	20.15	5.32199999999989	13.0239999999998	14.0694086585042	209.141338913556	275.541888841355	251.386872968662	192.86437065796
405	371.016169359937	249.481870800138	20	10	404	20.2	-338.03661280126	470.44941600276	579.302515626756	299.282940478838	254.262813789673	284.959395094229	191.632405302199
406	358.6079	266.8572	20	10	405	20.25	-248.165387198741	347.506583997239	427.020942489863	413.6950562052	224.767968315053	334.613621181927	187.296109311662
407	372.317271742484	248.652825085886	20	10	406	20.3	274.187434849681	-364.087498282279	455.78334308627	416.734390054699	225.901954207167	334.429833205105	186.198841517962
408	389.878	224.8061	20	10	407	20.35	351.214565150319	-476.93450171772	592.299071164609	317.031007960027	318.608446937119	327.248875034868	184.505252645693
409	389.7478	223.3486	20	10	408	20.4	-2.60400000000004	-29.1499999999996	29.2660779059986	240.39459771655	387.039049268038	321.537697653667	182.502024107283
410	389.4598	219.3196	20	10	409	20.45	-5.76000000000022	-80.5799999999999	80.7856051533935	152.520967935496	405.719284999482	307.359129347917	181.999845726264
411	390.7402	217.5405	20	10	410	20.5	25.6080000000009	-35.582	43.8388912724768	223.521837669038	464.06772238447	291.079025310028	181.892231961596
412	391.4027	218.025	20	10	411	20.55	13.2499999999993	9.68999999999994	16.4151941810014	357.343708481377	424.303689794881	292.17722785142	180.602963043682
413	369.403086280346	259.971113279433	20	10	412	20.6	-439.99227439308	838.92226558866	947.303419832318	494.407562038936	368.006004805067	291.822033131211	178.851574430174
414	353.3446	290.9783	20	10	413	20.65	-321.169725606919	620.14373441134	698.375431967696	687.740847052391	367.533506465979	291.45651003146	178.169160390771
415	372.303940239298	257.694142979713	20	10	414	20.7	379.18680478596	-665.68314040574	766.104872941188	696.086411654265	360.455444906161	262.528626833277	175.990742932646
416	397.0415	213.639	20	10	415	20.75	494.751195214039	-881.102859594259	1010.50531633975	512.490171941097	357.390082305003	242.007512820546	175.992738122028
417	398.9319	211.4304	20	10	416	20.8	37.808	-44.1720000000004	58.1430171903732	377.723304450581	358.452501495673	220.087482295308	174.891039999121
418	400.22	210.7302	20	10	417	20.85	25.7620000000009	-14.0039999999999	29.3222212664737	226.503327773387	265.035619325302	191.673551009976	171.270994987807
419	400.9821	209.7685	20	10	418	20.9	15.2419999999995	-19.2340000000002	24.5410945151187	27.0393175576142	195.873970794882	191.623911749588	168.051216842598
420	400.8046	209.3008	20	10	419	20.95	-3.55000000000018	-9.35399999999959	10.0049895552166	20.8185913370807	119.337968667072	188.590501826504	161.408132709845
421	401.4624	209.2569	20	10	420	21	13.1560000000002	-0.878000000000156	13.185265260889	17.5810667095074	19.9473032566218	186.616027283803	155.039725159752
422	400.4764	210.1819	20	10	421	21.05	-19.7199999999998	18.5000000000002	27.0393860877055	14.0246371391831	15.8712747957346	186.036249109315	155.167452309263
423	400.6535	209.5495	20	10	422	21.1	3.54199999999992	-12.6480000000004	13.1345981286071	12.1726095607567	15.3410972148856	139.099180722223	155.656451806768
424	400.7197	209.8809	20	10	423	21.15	1.32399999999961	6.62800000000004	6.75894666349717	12.8552889556294	15.7143170331971	104.95144781288	155.582558726239
425	400.7546	209.8679	20	10	424	21.2	0.697999999999865	-0.260000000000105	0.744851663084581	10.9239582543885	16.7255587468473	67.0220907710625	141.984811446305
426	401.3427	210.4535	20	10	425	21.25	11.7619999999999	11.712	16.5986622352525	13.1011277202639	15.8419722626032	17.3718550621283	136.333102721908
427	400.5165	210.1837	20	10	426	21.3	-16.5239999999994	-5.39600000000007	17.3827325815012	17.403996927211	13.6199967229572	15.352246793137	138.891994055675
428	401.4088	209.3798	20	10	427	21.35	17.8459999999995	-16.078	24.020445457984	21.2785079329379	13.1627421191439	15.2931149407472	147.677643687165
429	399.9965	209.3177	20	10	428	21.4	-28.2459999999992	-1.24199999999973	28.273292698233	18.828655569577	14.0289248308787	14.5647360315294	160.283432307449
430	399.4513	210.163	20	10	429	21.45	-10.9040000000005	16.9060000000002	20.1174066917189	16.3160351915259	14.7062128750533	15.4571360717737	168.821066202727
431	399.6577	210.0945	20	10	430	21.5	4.12799999999947	-1.37	4.349400418448	13.224356518024	14.7964068676349	19.0004250094758	190.376647101412
432	399.4644	210.2384	20	10	431	21.55	-3.8659999999993	2.87800000000004	4.81963069124543	10.6538527345464	14.8332187905394	18.1576767671058	206.594667269535
433	399.8664	210.0912	20	10	432	21.6	8.03999999999974	-2.94400000000053	8.56205209047451	8.13391781716867	15.2451326666087	19.4908704823253	183.418441786465
434	399.0985	210.1607	20	10	433	21.65	-15.3579999999999	1.3900000000001	15.4207737808451	10.7641581656928	13.4151550298617	19.7086074210171	166.991922854752
435	398.843	210.4364	20	10	434	21.7	-5.10999999999967	5.51400000000001	7.51773210483034	13.350402389553	14.1887133967001	21.4409960593325	148.753231960417
436	399.0018	209.5759	20	10	435	21.75	3.1759999999997	-17.21	17.5006021610686	17.2659088151934	22.1588777563484	30.6586926232695	124.011509401696
437	399.6362	210.1966	20	10	436	21.8	12.6879999999994	12.414	17.7508518105466	16.176457325177	22.6953568112544	57.6965058160425	143.952627365177
438	400.2899	208.9507	20	10	437	21.85	13.0740000000003	-24.9179999999996	28.1395842186765	20.2435089762315	25.8189988455067	103.681736364353	159.625973707143
439	400.0128	208.5361	20	10	438	21.9	-5.54199999999923	-8.29200000000014	9.97351633076288	33.5535973470041	25.3882900111555	128.94295286531	174.53646597423
440	400.5346	207.2449	20	10	439	21.95	10.4359999999997	-25.8240000000001	27.8529903601031	32.0403112329558	28.1757792436117	149.05163057895	195.288826498258
441	403.8316	204.6389	20	10	440	22	65.9399999999994	-52.1199999999999	84.0510440149312	34.3720888758199	46.5209783789041	194.137266919021	195.593853467875
442	403.4236	204.9436	20	10	441	22.05	-8.15999999999917	6.09399999999994	10.1844212403055	34.6001226971341	100.559792841546	227.153085429756	195.940033241057
443	401.6675	205.8795	20	10	442	22.1	-35.1220000000001	18.7180000000001	39.7984724329968	36.1080495109919	192.118340062098	227.737702850708	196.644284326115
444	402.2001	205.721	20	10	443	22.15	10.652	-3.17000000000007	11.1136854373336	59.4883594108042	244.470750700759	229.032397896624	197.652101121972
445	401.053	207.0685	20	10	444	22.2	-22.9420000000005	26.9499999999999	35.3926244293923	169.079274450135	283.9145477612	230.484373149772	198.067935991824
446	408.8347	200.7124	20	10	445	22.25	155.634	-127.122	200.952593513993	349.864591248376	366.115656081694	230.651163741263	199.013097194038
447	398.35144866212	226.575487397795	20	10	446	22.3	-209.6650267576	517.2617479559	558.138996436961	454.341378704383	431.610814048257	272.553007937217	200.447656184001
448	376.838965023101	268.572576618217	20	10	447	22.35	-430.249672780379	839.94178440844	943.725056424199	531.721046011407	429.656406855909	303.958832473539	201.700417579346
449	363.7897	291.8377	20	10	448	22.4	-260.985300462021	465.30246763566	533.49762271737	672.742952752584	432.676505782093	334.508195916931	202.191214716225
450	372.682966517402	272.687401048514	20	10	449	22.45	177.865330348041	-383.00597902972	422.290960964513	694.142353646378	432.792967055932	375.120516924743	202.321401484822
451	392.945525529997	232.168267935667	20	10	450	22.5	405.2511802519	-810.38266225694	906.062127219874	509.448222463442	414.781349103622	372.187281926275	202.537343851483
452	407.991	202.5094	20	10	451	22.55	300.90948940006	-593.17735871334	665.136000905934	411.011632859803	444.546223032888	373.722389715007	202.637390161583
453	408.8954	202.0537	20	10	452	22.6	18.0880000000002	-9.11400000000015	20.2544005095192	333.864888100457	415.799324884981	373.797698169905	202.75490335154
454	410.651121824494	203.142137751432	20	10	453	22.65	35.1144364898801	21.7687550286399	41.3146746991763	156.819745454661	424.545641133103	375.595594822927	202.822148551236
455	408.9803	202.4009	20	10	454	22.7	-33.41643648988	-14.8247550286396	36.5572371677806	194.950092419398	466.326486088286	374.694875924316	203.48249852632
456	408.8537	203.435	20	10	455	22.75	-2.53199999999993	20.6819999999999	20.8364139908957	322.15042730652	378.258907770855	367.367501764806	203.551432939171
457	451.61485856433	201.880992342591	20	10	456	22.8	855.2231712866	-31.0801531481803	855.787735729616	438.079649406402	315.833965381758	343.198806551959	203.468139330456
458	484.3715	199.962	20	10	457	22.85	655.1328287134	-38.3798468518199	656.256074945132	598.788084076115	317.9389894839	299.719098794339	203.806447451278
459	453.336069324923	200.846751207177	20	10	458	22.9	-620.70861350154	17.6950241435401	620.960785198586	599.69807008705	318.51468386376	275.439476567139	204.696555449095
460	411.3575	202.3358	20	10	459	22.95	-839.57138649846	29.7809758564603	840.099410516345	436.717838344118	316.5967847927	255.591172390693	204.97387017087
461	410.1205	202.6204	20	10	460	23	-24.7400000000005	5.69199999999967	25.3863440455694	313.727551661281	319.953654425989	210.937420783945	203.866095265112
462	409.3107	204.4975	20	10	461	23.05	-16.1959999999999	37.5420000000003	40.8865770149571	198.949718321118	241.85139007103	178.121694893411	204.669114230903
463	411.1314	205.4723	20	10	462	23.1	36.4139999999998	19.4959999999998	41.3046415309463	34.405485509286	183.638872703697	177.772103852372	204.809359983698
464	412.356	207.4822	20	10	463	23.15	24.4920000000002	40.1980000000003	47.0716184977746	40.2092387649283	126.333312001176	176.611899205847	205.402394647318
465	413.089398466769	207.016222196068	20	10	464	23.2	14.6679693353803	-9.3195560786404	17.3782464571827	46.9849417979412	44.855858693101	176.480623902869	205.893514180404
466	414.7965	204.8983	20	10	465	23.25	34.1420306646194	-42.3584439213596	54.4051103237809	53.5501937461142	43.6159337970344	176.451702137078	201.329926441387
467	418.125015054157	203.196672821101	20	10	466	23.3	66.5703010831407	-34.0325435779801	74.7650921800216	53.7169056812341	40.409424405065	134.383270723696	188.380711581445
468	421.7146	202.2729	20	10	467	23.35	71.79169891686	-18.4754564220202	74.1309012718114	55.306231876916	37.6052182208437	103.654062429016	165.737484410234
469	424.094530921215	202.002356011337	20	10	468	23.4	47.5986184242993	-5.41087977325958	47.905178173374	47.0226288291405	34.7091145479341	74.8849149812588	153.432024505878
470	425.360616836899	202.022355934486	20	10	469	23.45	25.3217183136803	0.399998462979738	25.3248774355921	33.8339070121888	36.3644630130369	34.8272234169978	143.26381595826
471	426.0003	201.9107	20	10	470	23.5	12.7936632620197	-2.23311868972019	12.9870950849037	21.6602426955732	32.9497498481669	35.5449086039486	122.276374331265
472	426.3924	201.7087	20	10	471	23.55	7.84200000000055	-4.03999999999996	8.82148309526286	15.701323414634	26.9151513763623	35.6158387467994	108.201642087519
473	426.199	202.343	20	10	472	23.6	-3.86799999999994	12.6859999999999	13.2625796887332	17.4226941491579	23.6692521543354	35.8210217974921	111.067819672792
474	425.3663	201.9872	20	10	473	23.65	-16.6539999999998	-7.11599999999976	18.1105817686785	18.8768708671932	23.4365179613413	35.2091944717097	111.546222517343
475	426.775	201.0417	20	10	474	23.7	28.1739999999991	-18.9100000000002	33.9317311082113	19.9963957405357	24.7985881408947	37.0921524364913	112.86384329268
476	426.0483	201.7473	20	10	475	23.75	-14.5339999999999	14.1120000000001	20.2579786750801	25.6782616130976	27.4738834108627	35.2923511179677	126.340093103601
477	425.8122	202.4285	20	10	476	23.8	-4.7219999999993	13.6240000000004	14.4191074619757	31.1717125080485	30.8222530885338	33.5626166109323	119.397609400208
478	427.1677	200.8461	20	10	477	23.85	27.1100000000001	-31.6480000000001	41.6719090515423	32.1744821326314	34.0368253741404	31.7558700261284	103.090794373101
479	428.674680985677	199.136609958967	20	10	478	23.9	30.1396197135398	-34.1898008206601	45.5778362434332	36.0708959545323	35.7092743954853	31.4245724446167	88.595401871886
480	429.905089749108	197.627308919084	20	10	479	23.95	24.60817526862	-30.1860207976603	38.9455792311258	41.6481104365318	37.8198418599456	30.9364595258264	75.3388108691993
481	430.808	195.8573	20	10	480	24	18.0582050178396	-35.4001783816796	39.7400477845845	42.3953891351833	37.6349523877686	33.615327878586	88.1310620321583
482	431.8325	194.0067	20	10	481	24.05	20.4899999999998	-37.0120000000003	42.3051798719733	40.2468362829221	40.2100818455023	38.2815892816259	97.7009435387891
483	434.0667	193.6028	20	10	482	24.1	44.6840000000009	-8.07799999999986	45.4083025447999	43.4652015872599	39.8424878979214	44.3635354932119	97.559035638083
484	435.6675	192.9164	20	10	483	24.15	32.0159999999998	-13.7279999999998	34.8350719821272	39.199008821005	39.4126269278922	46.4805458288385	112.102113050016
485	438.4167	192.7952	20	10	484	24.2	54.9839999999995	-2.42400000000032	55.0374057528145	38.7720532544728	37.0743309107582	49.2470626824921	126.116381549276
486	437.9455	193.5859	20	10	485	24.25	-9.42400000000021	15.8140000000003	18.4090839533099	37.2895866606595	39.7567723463092	76.2284840701247	125.324270993826
487	439.8257	192.8795	20	10	486	24.3	37.604	-14.128	40.1704020393125	38.5784175728623	45.7409254747181	104.411948076721	124.688727350858
488	441.7062	192.6094	20	10	487	24.35	37.6100000000008	-5.40200000000027	37.9959695757335	30.6834602342565	54.6902456122834	102.527526317185	123.06125970165
489	443.2222	191.2088	20	10	488	24.4	30.3199999999993	-28.0119999999999	41.2792265431409	40.3145358716135	57.2518172621917	102.305888762513	137.50013158692
490	443.6785	191.8391	20	10	489	24.45	9.12599999999998	12.6060000000001	15.5626190597856	52.7097976949633	60.6742835050385	115.850398321401	152.183507315928
491	446.8801	192.7484	20	10	490	24.5	64.0320000000008	18.186	66.5644621400948	72.0909045639072	114.822015752481	140.717215460368	152.06389587942
492	451.9526	193.3439	20	10	491	24.55	101.45	11.9099999999997	102.146711156062	75.9252169515211	168.613814307939	159.786048330779	154.149295775374
493	445.2438	194.0425	20	10	492	24.6	-134.176	13.972	134.901503920453	90.6651067758205	165.212564736449	159.297049478674	154.569811420176
494	442.3242	194.8246	20	10	493	24.65	-58.3920000000001	15.6420000000003	60.4507884812102	189.329495633348	165.199150597134	188.995031628322	155.386917792628
495	438.2644	196.6786	20	10	494	24.7	-81.1959999999999	37.0799999999997	89.2620681812827	284.517830920914	194.626465732043	215.140610662061	158.483140693529
496	463.655131705622	208.468117110956	20	10	495	24.75	507.81463411244	235.79034221912	559.886406427733	258.334224908992	241.677658574427	215.356190869685	163.897788836924
497	490.4315	219.3535	20	10	496	24.8	535.52736588756	217.70765778088	578.088387593892	254.473084242748	273.83117118684	215.814838090784	170.047126522564
498	490.6005	219.2481	20	10	497	24.85	3.37999999999965	-2.10800000000006	3.9834738608403	298.587824688266	263.903853345064	214.366649377171	174.705262843607
499	492.5653	218.6383	20	10	498	24.9	39.2959999999994	-12.1960000000001	41.1450851499903	294.025821515505	320.738245994453	243.575690729223	177.061783180742
500	477.698802908441	214.28137725696	20	10	499	24.95	-297.32994183118	-87.1384548607995	309.835770408874	263.144511452765	369.606937819084	273.43055510603	176.593716208012
501	451.670308736443	207.674932343755	20	10	500	25	-520.56988343996	-132.1288982641	537.076390563929	269.473481781137	315.890365986888	270.512463880253	180.808248761053
502	431.023460196223	202.934321258672	20	10	501	25.05	-412.9369708044	-94.8122217016595	423.681837280191	387.003407746158	263.015861873629	270.017002269123	190.206932671674
503	432.3019	204.1749	20	10	502	25.1	25.5687960755392	24.8115748265599	35.6283255027021	440.626050949902	263.520734017892	264.77608734714	200.334195190938
504	462.516018923939	212.867655696647	20	10	503	25.15	604.28237847878	173.85511393294	628.794714975092	337.754910458272	321.952230861311	264.293289756417	205.941289114772
505	490.5432	219.9061	20	10	504	25.2	560.543621521221	140.76888606706	577.948986427597	262.887212294494	352.234644480016	267.719218704565	206.042483161307
506	491.3136	219.0712	20	10	505	25.25	15.4079999999999	-16.6980000000001	22.7206881057771	257.567986254647	299.34726918608	251.567093603723	207.252903939797
507	492.7264	221.0938	20	10	506	25.3	28.2560000000001	40.4519999999997	49.3433464613009	256.901053976465	266.202833351407	235.682304968408	208.107737638467
508	492.4261	221.4311	20	10	507	25.35	-6.00599999999986	6.74599999999998	9.03219530346848	263.84323801013	265.648321349216	246.882999370029	208.838325028744
509	462.154711135817	213.579748982039	20	10	508	25.4	-605.42777728366	-157.02702035922	625.460053584182	260.939627913888	207.84833351838	251.81767759897	NA
510	432.6505	205.3407	20	10	509	25.45	-590.08422271634	-164.78097964078	612.659906595921	269.518454408319	165.831499590047	237.337034094623	NA
511	433.0605	205.3303	20	10	510	25.5	8.19999999999936	-0.208000000000084	8.20263762456867	273.728656443786	187.243821220557	220.899282061737	NA
512	432.3094	209.8806	20	10	511	25.55	-15.0220000000002	91.0059999999999	92.2374789334573	158.795613060296	208.348748063188	220.627817012569	NA
513	431.6516	211.2333	20	10	512	25.6	-13.1560000000002	27.0540000000005	30.0832054808	67.8197611699633	230.245264722165	241.371340903202	NA
514	434.0959	211.923	20	10	513	25.65	48.886	13.7939999999998	50.7948366667321	113.548014527226	181.683124336628	222.887546601223	NA
515	441.978392559383	211.60184180779	20	10	514	25.7	157.64985118766	-6.42316384419985	157.780647144258	147.179041718056	122.439423709231	196.944355660554	NA
516	453.753810075627	210.346003458473	20	10	515	25.75	235.50835032488	-25.1167669863401	236.843904410885	186.761873000545	142.451294937395	199.149617009908	NA
517	466.675913348453	208.755396113328	20	10	516	25.8	258.44206545652	-31.8121469029001	260.392614887604	204.570635612961	175.052800673731	200.40063718615	NA
518	477.998463177582	207.42993093363	20	10	517	25.85	226.45099658258	-26.50930359396	227.997361893247	177.059086248499	217.094360457188	203.310000680317	NA
519	484.975220362735	206.969519080658	20	10	518	25.9	139.53514370306	-9.20823705944031	139.838649728809	171.354575347563	237.926759684065	NA	NA
520	484.859945703634	207.974071715689	20	10	519	25.95	-2.30549318201952	20.0910527006204	20.222900321948	202.926559629407	228.057211731061	NA	NA
521	474.9064	211.0435	20	10	520	26	-199.07091407268	61.3885656862197	208.321349906205	247.42684791383	211.055412799259	NA	NA
522	454.636749806401	216.189298414818	20	10	521	26.05	-405.393003871981	102.91596829636	418.252536296823	271.282883755169	192.452526309112	NA	NA
523	432.646784696799	221.069294721162	20	10	522	26.1	-439.79930219204	97.59992612688	450.498803315367	279.055337213623	176.374736638468	NA	NA
524	419.8007	222.7529	20	10	523	26.15	-256.92169393598	33.67210557676	259.118828935501	250.756250250956	NA	NA	NA
525	421.3784	220.2552	20	10	524	26.2	31.5539999999999	-49.9540000000002	59.0851676142161	181.978492988818	NA	NA	NA
526	424.6008	219.3718	20	10	525	26.25	64.4479999999999	-17.6679999999999	66.8259150928738	105.322625363106	NA	NA	NA
527	427.5396	221.6496	20	10	526	26.3	58.7760000000003	45.5559999999997	74.3637499861324	NA	NA	NA	NA
528	429.9697	219.3278	20	10	527	26.35	48.6019999999996	-46.4359999999999	67.219465186804	NA	NA	NA	NA
529	NA	NA	20	10	528	26.4	NA	NA	NA	NA	NA	NA	NA
530	NA	NA	20	10	529	26.45	NA	NA	NA	NA	NA	NA	NA
531	NA	NA	20	10	530	26.5	NA	NA	NA	NA	NA	NA	NA
532	NA	NA	20	10	531	26.55	NA	NA	NA	NA	NA	NA	NA
533	NA	NA	20	10	532	26.6	NA	NA	NA	NA	NA	NA	NA
534	NA	NA	20	10	533	26.65	NA	NA	NA	NA	NA	NA	NA
535	NA	NA	20	10	534	26.7	NA	NA	NA	NA	NA	NA	NA
536	NA	NA	20	10	535	26.75	NA	NA	NA	NA	NA	NA	NA
537	NA	NA	20	10	536	26.8	NA	NA	NA	NA	NA	NA	NA
538	NA	NA	20	10	537	26.85	NA	NA	NA	NA	NA	NA	NA
539	NA	NA	20	10	538	26.9	NA	NA	NA	NA	NA	NA	NA
540	NA	NA	20	10	539	26.95	NA	NA	NA	NA	NA	NA	NA
541	NA	NA	20	10	540	27	NA	NA	NA	NA	NA	NA	NA
542	NA	NA	20	10	541	27.05	NA	NA	NA	NA	NA	NA	NA
543	NA	NA	20	10	542	27.1	NA	NA	NA	NA	NA	NA	NA
544	NA	NA	20	10	543	27.15	NA	NA	NA	NA	NA	NA	NA
545	NA	NA	20	10	544	27.2	NA	NA	NA	NA	NA	NA	NA
546	NA	NA	20	10	545	27.25	NA	NA	NA	NA	NA	NA	NA
547	NA	NA	20	10	546	27.3	NA	NA	NA	NA	NA	NA	NA
548	NA	NA	20	10	547	27.35	NA	NA	NA	NA	NA	NA	NA
549	NA	NA	20	10	548	27.4	NA	NA	NA	NA	NA	NA	NA
550	NA	NA	20	10	549	27.45	NA	NA	NA	NA	NA	NA	NA
551	NA	NA	20	10	550	27.5	NA	NA	NA	NA	NA	NA	NA
552	NA	NA	20	10	551	27.55	NA	NA	NA	NA	NA	NA	NA
553	NA	NA	20	10	552	27.6	NA	NA	NA	NA	NA	NA	NA
554	NA	NA	20	10	553	27.65	NA	NA	NA	NA	NA	NA	NA
555	NA	NA	20	10	554	27.7	NA	NA	NA	NA	NA	NA	NA
556	NA	NA	20	10	555	27.75	NA	NA	NA	NA	NA	NA	NA
557	NA	NA	20	10	556	27.8	NA	NA	NA	NA	NA	NA	NA
558	NA	NA	20	10	557	27.85	NA	NA	NA	NA	NA	NA	NA
559	NA	NA	20	10	558	27.9	NA	NA	NA	NA	NA	NA	NA
560	NA	NA	20	10	559	27.95	NA	NA	NA	NA	NA	NA	NA
561	NA	NA	20	10	560	28	NA	NA	NA	NA	NA	NA	NA
562	NA	NA	20	10	561	28.05	NA	NA	NA	NA	NA	NA	NA
563	NA	NA	20	10	562	28.1	NA	NA	NA	NA	NA	NA	NA
564	NA	NA	20	10	563	28.15	NA	NA	NA	NA	NA	NA	NA
565	NA	NA	20	10	564	28.2	NA	NA	NA	NA	NA	NA	NA
566	NA	NA	20	10	565	28.25	NA	NA	NA	NA	NA	NA	NA
567	NA	NA	20	10	566	28.3	NA	NA	NA	NA	NA	NA	NA
568	NA	NA	20	10	567	28.35	NA	NA	NA	NA	NA	NA	NA
569	NA	NA	20	10	568	28.4	NA	NA	NA	NA	NA	NA	NA
570	NA	NA	20	10	569	28.45	NA	NA	NA	NA	NA	NA	NA
571	NA	NA	20	10	570	28.5	NA	NA	NA	NA	NA	NA	NA
572	NA	NA	20	10	571	28.55	NA	NA	NA	NA	NA	NA	NA
573	NA	NA	20	10	572	28.6	NA	NA	NA	NA	NA	NA	NA
574	NA	NA	20	10	573	28.65	NA	NA	NA	NA	NA	NA	NA
575	NA	NA	20	10	574	28.7	NA	NA	NA	NA	NA	NA	NA
576	NA	NA	20	10	575	28.75	NA	NA	NA	NA	NA	NA	NA
577	NA	NA	20	10	576	28.8	NA	NA	NA	NA	NA	NA	NA
578	NA	NA	20	10	577	28.85	NA	NA	NA	NA	NA	NA	NA
579	NA	NA	20	10	578	28.9	NA	NA	NA	NA	NA	NA	NA
580	NA	NA	20	10	579	28.95	NA	NA	NA	NA	NA	NA	NA
581	NA	NA	20	10	580	29	NA	NA	NA	NA	NA	NA	NA
582	NA	NA	20	10	581	29.05	NA	NA	NA	NA	NA	NA	NA
583	NA	NA	20	10	582	29.1	NA	NA	NA	NA	NA	NA	NA
584	NA	NA	20	10	583	29.15	NA	NA	NA	NA	NA	NA	NA
585	NA	NA	20	10	584	29.2	NA	NA	NA	NA	NA	NA	NA
586	NA	NA	20	10	585	29.25	NA	NA	NA	NA	NA	NA	NA
587	NA	NA	20	10	586	29.3	NA	NA	NA	NA	NA	NA	NA
588	NA	NA	20	10	587	29.35	NA	NA	NA	NA	NA	NA	NA
589	NA	NA	20	10	588	29.4	NA	NA	NA	NA	NA	NA	NA
590	NA	NA	20	10	589	29.45	NA	NA	NA	NA	NA	NA	NA
591	NA	NA	20	10	590	29.5	NA	NA	NA	NA	NA	NA	NA
592	NA	NA	20	10	591	29.55	NA	NA	NA	NA	NA	NA	NA
593	NA	NA	20	10	592	29.6	NA	NA	NA	NA	NA	NA	NA
594	NA	NA	20	10	593	29.65	NA	NA	NA	NA	NA	NA	NA
595	NA	NA	20	10	594	29.7	NA	NA	NA	NA	NA	NA	NA
596	NA	NA	20	10	595	29.75	NA	NA	NA	NA	NA	NA	NA
597	NA	NA	20	10	596	29.8	NA	NA	NA	NA	NA	NA	NA
598	NA	NA	20	10	597	29.85	NA	NA	NA	NA	NA	NA	NA
599	NA	NA	20	10	598	29.9	NA	NA	NA	NA	NA	NA	NA
600	NA	NA	20	10	599	29.95	NA	NA	NA	NA	NA	NA	NA
601	NA	NA	20	10	600	30	NA	NA	NA	NA	NA	NA	NA
