# Supplementary material for: An automated feeding system for the African killifish reveals the impact of diet on lifespan and allows scalable assessment of associative learning
Source: eLife. 2022 Nov 10;11:e69008. doi: 10.7554/eLife.69008 (PMC9788828; doi:10.7554/eLife.69008)
Supplement: Figure 6—source data 3. [file elife-69008-fig6-data3.zip › Filtered and Interpolated Trajectories with Kinematics/t19_REC009 DLC_likelihood-euclidean-filtered_splines-interpolated_kinematics_02_resnet50_TrainAllTheThingsJun28shuffle1_1030000.csv]

	x2	y2	fishnum	recording_num	bodyparts_coords	seconds	velocity_x	velocity_y	velocity_xy	velocity_xy_5frame	velocity_xy_10frame	velocity_xy_20frame	velocity_xy_40frame
1	135.3364	119.4657	19	9	0	0	0	0	0	NA	NA	NA	NA
2	136.6474	118.5782	19	9	1	0.05	26.2200000000001	-17.7500000000001	31.66308418332	NA	NA	NA	NA
3	136.906	120.7396	19	9	2	0.1	5.17200000000003	43.228	43.5363017262606	28.8624968297151	NA	NA	NA
4	136.2729	120.1666	19	9	3	0.15	-12.6620000000003	-11.4599999999999	17.0779929734148	35.7182789499403	NA	NA	NA
5	135.0271	122.4507	19	9	4	0.2	-24.9160000000001	45.6819999999999	52.03510526558	37.6200543118541	29.6836661487544	NA	NA
6	134.3323	124.0175	19	9	5	0.25	-13.8959999999997	31.336	34.2789106011261	37.5229480186501	33.26720264222	NA	NA
7	133.3671	122.1992	19	9	6	0.3	-19.3040000000002	-36.3659999999999	41.1719609928893	37.7895126577198	31.7385617481432	NA	NA
8	131.8537	123.7299	19	9	7	0.35	-30.2679999999998	30.6139999999999	43.0507702602402	30.5048354677938	28.5378450501543	NA	NA
9	131.06	123.2636	19	9	8	0.4	-15.874	-9.32600000000008	18.4108161687635	30.8161263344998	28.2388194180976	NA	NA
10	130.5558	122.6677	19	9	9	0.45	-10.0839999999999	-11.918	15.6117193159498	25.8570691844322	25.5337778787396	40.1744059556581	NA
11	132.345	122.5718	19	9	10	0.5	35.7839999999999	-1.91800000000001	35.8353649346563	19.5527420816586	23.9491236780675	49.4078223680533	NA
12	132.2933	123.389	19	9	11	0.55	-1.03400000000022	16.344	16.3766752425515	18.6881261784754	22.4457186033251	55.9982187385342	NA
13	132.1087	122.8429	19	9	12	0.6	-3.69199999999978	-10.9219999999999	11.5291347463718	20.5627202896855	21.5811733094611	60.8733125122391	NA
14	132.8096	122.7729	19	9	13	0.65	14.0179999999998	-1.39999999999986	14.0877366528479	17.0821210216352	29.9705972636697	62.5812075665062	NA
15	132.9775	121.535	19	9	14	0.7	3.35800000000006	-24.7580000000002	24.9846898719998	19.034368022218	50.6651457625618	60.4846909102239	NA
16	132.8608	122.4492	19	9	15	0.75	-2.33399999999961	18.2840000000002	18.4323685944049	23.6096045372636	65.5484420938865	63.3985918426164	NA
17	131.554	122.4334	19	9	16	0.8	-26.1360000000002	-0.315999999999974	26.1379102454655	41.253068348864	80.2578757289252	65.9233314774547	NA
18	133.1444	123.0891	19	9	17	0.85	31.8079999999998	13.1139999999999	34.4053173215999	80.7675712354381	93.2087799743239	65.0531068885658	NA
19	138.2399	123.5382	19	9	18	0.9	101.91	8.98200000000003	102.30505571085	114.014763166138	96.9235957149147	67.660890248908	NA
20	148.5408	127.7478	19	9	19	0.95	206.018	84.1919999999999	222.55720430487	141.481383435632	95.4356039417082	68.6800247752982	51.0083446380293
21	157.389758265756	130.384448678834	19	9	20	1	176.97916531512	52.7329735766799	184.668328247904	162.807955411384	102.848060007165	68.4549815618753	55.1946272303181
22	165.385	132.0824	19	9	21	1.05	159.90483468488	33.9590264233203	163.471011592938	152.594123080965	109.400944351584	69.1162857527778	59.4231779493069
23	171.9906	134.5513	19	9	22	1.1	132.112	49.3779999999998	141.03817720036	110.103636647978	108.525040467671	70.5040534145541	66.6149277306008
24	169.6823	135.6624	19	9	23	1.15	-46.1660000000001	22.2219999999999	51.2358940587553	91.6813568481928	105.351183234146	71.7195504325652	72.9355923274232
25	169.7946	136.155	19	9	24	1.2	2.24600000000009	9.8520000000002	10.1047721399349	77.3205052675363	86.6949037880346	71.4548525660137	73.3328430360454
26	165.2278	135.4058	19	9	25	1.25	-91.336	-14.984	92.5569292489763	54.2421255239568	71.3615210298641	71.3833972853419	74.0576368032527
27	169.1695	137.7446	19	9	26	1.3	78.8339999999999	46.7759999999998	91.6667536896555	58.1082433873274	57.9746957766304	72.1880936275708	73.6112042897347
28	169.0959	136.4644	19	9	27	1.35	-1.47199999999998	-25.6039999999996	25.6462784824617	63.2861709280909	47.7993268547843	72.0902406867352	73.0779957595752
29	165.6597	137.2654	19	9	28	1.4	-68.7240000000003	16.0199999999998	70.5664833756085	51.0416852115353	46.5155051502157	68.1994768558183	72.7761369237468
30	167.3473	137.8907	19	9	29	1.45	33.7520000000001	12.5060000000002	35.9944098437523	38.6288862857244	47.4741011903192	61.8422833204005	72.7480324173351
31	165.8191	138.236	19	9	30	1.5	-30.564	6.90599999999961	31.3345006661985	41.3565281856119	39.9187345635185	60.9814320925829	73.4829302574758
32	164.3431	138.1254	19	9	31	1.55	-29.52	-2.21199999999953	29.602759060601	34.922766913104	34.9752429035573	62.8481371600796	78.2970973325707
33	164.2041	140.0847	19	9	32	1.6	-2.77999999999963	39.1859999999997	39.2844879818991	31.6620314525475	35.6554409057999	72.3565429489626	85.6816465459495
34	162.6271	138.9897	19	9	33	1.65	-31.54	-21.9	38.3976770130694	28.7957839155017	31.0477704774902	83.2899770883403	93.1031721284775
35	163.0382	139.8843	19	9	34	1.7	8.22199999999953	17.8919999999999	19.6907325409694	31.3215995213902	36.9896628527665	86.180995161867	97.9863760923432
36	163.8315	140.19	19	9	35	1.75	15.8660000000003	6.11400000000003	17.0032629809696	29.9543536259879	50.6013431553018	84.716681763889	99.8466444738217
37	164.7319	138.28	19	9	36	1.8	18.0079999999998	-38.1999999999999	42.2318370900437	27.1727740418763	67.7215785435289	81.2990771020147	101.427189015993
38	166.2202	138.9259	19	9	37	1.85	29.7660000000002	12.9180000000002	32.4482585048877	42.3172942529856	96.9137590431408	81.1028846305847	101.443135302773
39	164.996	138.9525	19	9	38	1.9	-24.4839999999999	0.531999999999471	24.4897790925111	72.4069023951018	120.064449026465	77.8913835985856	99.6214901372759
40	167.9189	135.1821	19	9	39	1.95	58.458	-75.4079999999999	95.4133335965157	104.121557565668	124.887889133415	76.8160400593721	94.1657642000913
41	174.1305	129.5682	19	9	40	2	124.232	-112.278	167.451303691551	163.873164460294	129.514628964259	78.5108789530763	89.8592781441748
42	183.731	126.6293	19	9	41	2.05	192.01	-58.7779999999998	200.805112942873	212.956124011054	127.622911300472	87.4779089123637	86.4315077202097
43	198.940377631245	120.078051772312	19	9	42	2.1	304.1875526249	-131.02496455376	331.206292978018	207.458484013844	126.550328355369	100.859239677345	83.2550711432497
44	211.3756	114.8353	19	9	43	2.15	248.7044473751	-104.85503544624	269.90457684631	186.622355533417	124.734996719681	114.48679382439	82.7222106732914
45	214.6866	115.5915	19	9	44	2.2	66.2200000000001	15.1239999999999	67.9251336104686	151.124265035277	116.642417265978	124.517899618673	82.7157368892017
46	217.7878	114.9666	19	9	45	2.25	62.0240000000001	-12.4979999999999	63.2706612894161	89.2274922504452	106.420414750851	128.309891662301	80.5117216326652
47	218.862	115.4194	19	9	46	2.3	21.4839999999998	9.05599999999993	23.3146604521702	36.5138694283087	107.234239281199	130.666284404416	78.7768028443978
48	219.9386	115.2759	19	9	47	2.35	21.5320000000003	-2.87000000000006	21.7224290538607	25.8263505181112	104.804720311549	130.796029918811	79.449553451964
49	220.1127	115.5406	19	9	48	2.4	3.48199999999963	5.2940000000001	6.3364627356277	26.2184739682847	108.909138622315	131.043503418733	81.6985488053153
50	220.6438	116.0332	19	9	49	2.45	10.6220000000002	9.85199999999992	14.4875390594815	63.3442135271204	124.147910103931	126.489245079782	86.345547603843
51	223.9052	116.0005	19	9	50	2.5	65.2280000000002	-0.653999999999826	65.2312785402833	120.381948372653	127.105154360343	118.737124195767	90.0557125948484
52	233.525790942188	111.927718725337	19	9	51	2.55	192.41181884376	-81.45562549326	208.943358246349	181.30440781632	133.709657508359	110.01487828034	91.1344906927805
53	247.17389864805	104.912362758396	19	9	52	2.6	272.96215411724	-140.30711933882	306.911103281523	222.46946968975	135.041731482252	94.1535993375369	91.0240774475172
54	260.833932029887	97.4876529122559	19	9	53	2.65	273.20066763674	-148.494196922802	310.948759953965	227.991834752402	137.352010117786	82.1544442582424	91.4752496561374
55	270.4903	92.18681	19	9	54	2.7	193.127359402259	-106.016858245118	220.312848426629	204.075101489597	136.336072893586	79.2504786165365	91.4361979398655
56	274.5939	90.01654	19	9	55	2.75	82.0720000000006	-43.4053999999998	92.8431038535446	149.701514591851	131.053833640682	76.3067615014415	91.103415144992
57	278.4574	87.77238	19	9	56	2.8	77.2699999999998	-44.8832000000002	89.3596919323247	93.3996124192512	112.795517279481	76.2545285867809	90.4811368295227
58	279.9621	86.87464	19	9	57	2.85	30.0940000000003	-17.9548	35.0431687927906	50.2026760974228	83.5024783635247	77.7962222733433	90.500830057838
59	281.0967	85.9369	19	9	58	2.9	22.6919999999996	-18.7548000000001	29.4392490909667	34.1158325289623	55.3997498941703	85.5057140120449	90.4239238777728
60	281.2586	85.7933	19	9	59	2.95	3.23800000000006	-2.87199999999984	4.32816681748745	21.5159330693643	34.3530471291424	95.8750551483139	88.8112558033533
61	281.5963	86.31379	19	9	60	3	6.75399999999968	10.4097999999999	12.4088860112419	17.3034421351985	25.5083686425395	101.60054623662	87.1968393611636
62	282.8845	86.03506	19	9	61	3.05	25.7640000000004	-5.57459999999992	26.3601946343349	17.3998873690894	18.7993996652028	94.7910724731973	87.9268558893241
63	282.2297	85.79034	19	9	62	3.1	-13.0960000000005	-4.89440000000002	13.9807141219614	18.5034181608619	20.5507130644346	81.1889152176894	86.602916632734
64	283.3252	86.80922	19	9	63	3.15	21.9100000000003	20.3775999999999	29.9214752604214	16.9009047561168	33.659417906304	68.4637054878851	85.0021220659748
65	282.9441	87.12085	19	9	64	3.2	-7.62200000000007	6.23260000000016	9.84582077634989	16.0828662610414	55.4140374030415	58.3544962610584	85.2080680255764
66	282.7746	87.26081	19	9	65	3.25	-3.38999999999942	2.79920000000004	4.39631898751629	23.7979839936708	72.1472588325586	53.8969386276825	85.7846684225029
67	283.5643	86.47579	19	9	66	3.3	15.7939999999996	-15.7004000000001	22.2700021589579	49.9189484435185	76.7866276669137	50.2959892546298	87.0860615179474
68	285.8942	85.26048	19	9	67	3.35	46.5980000000002	-24.3062	52.5563027851086	92.3246566452211	78.8753520718541	50.2056301968653	86.603309025906
69	292.0646	80.12746	19	9	68	3.4	123.407999999999	-102.6604	160.52629750966	127.393612909	81.5276610815999	49.8043443368122	87.5334633661883
70	301.661	74.56152	19	9	69	3.45	191.928	-111.3188	221.874361784863	137.490389072786	82.3559453929743	51.1332665269246	87.9961804907248
71	309.4737	70.1198	19	9	70	3.5	156.254	-88.8344000000001	179.741100306413	133.952720150037	82.2855086128254	55.6565545265605	87.1843862834754
72	312.9917	69.19433	19	9	71	3.55	70.3599999999994	-18.5094000000001	72.753882977886	113.136373719681	81.7925788440568	65.8388334983085	82.7461873459699
73	314.7343	69.14159	19	9	72	3.6	34.8520000000008	-1.0548	34.8679581713649	72.3872341407276	79.8605473292959	79.0522339279311	75.5140983774675
74	317.5261	68.72828	19	9	73	3.65	55.8359999999993	-8.26619999999991	56.4445653578794	37.1774043166503	65.9492707673204	87.8497998737071	67.8870522620189
75	318.3505	69.10509	19	9	74	3.7	16.4880000000005	7.53620000000012	18.1286638900946	26.0947686153275	46.8524956508078	91.1656574346162	62.5922832749979
76	318.1962	69.20642	19	9	75	3.75	-3.08600000000069	2.0265999999998	3.69195118602664	25.7683745085545	39.1658502205625	95.2625753435643	61.0693736975626
77	318.8633	68.65259	19	9	76	3.8	13.3420000000001	-11.0765999999998	17.3407044712722	18.7621678149597	54.8910393297033	97.9175944491139	59.2427145921077
78	320.5165	68.48375	19	9	77	3.85	33.0640000000005	-3.37680000000006	33.2359876374997	21.3177571608879	79.2291157840082	95.4103957784688	60.9415014850402
79	319.5599	68.96465	19	9	78	3.9	-19.1319999999996	9.61800000000011	21.4135318899052	41.1542961244746	94.1719386658143	89.5612127203317	62.7034484678834
80	320.7598	67.99085	19	9	79	3.95	23.9979999999991	-19.4760000000002	30.9066106197358	83.687310044079	99.9753694762581	80.1173058331356	68.2476463303014
81	325.5944	66.23454	19	9	80	4	96.6920000000005	-35.1262	102.87464600396	132.689857059462	108.239642074303	72.7682263303304	73.0619899240029
82	336.000615877757	61.3388979207058	19	9	81	4.05	208.12431755514	-97.912841585884	230.005774069294	169.581709516669	114.042610054171	70.7013022187426	73.1876819953279
83	348.439265504564	55.1070543177227	19	9	82	4.1	248.77299253614	-124.636872059662	278.248722714414	178.632981791628	110.960244227642	69.8392815372457	74.1089385681803
84	357.7599	50.73844	19	9	83	4.15	186.41268990872	-87.372286354454	205.872794175941	175.324988024132	113.173154673343	67.3103990361526	74.4366010696295
85	361.3606	49.4987	19	9	84	4.2	72.0139999999992	-24.7948	76.1629719945321	144.397910064263	113.382116015464	66.8300702889375	74.5615293501582
86	365.0069	47.18814	19	9	85	4.25	72.9259999999999	-46.2112	86.3346771664781	89.2306313958214	106.370602440098	68.2418087674428	75.0627713828539
87	368.5651	45.94679	19	9	86	4.3	71.164	-24.8269999999999	75.3703842699504	56.7645998300168	86.5115651077819	68.1894399295856	74.6218901328135
88	368.6852	45.95794	19	9	87	4.35	2.40200000000073	0.223000000000013	2.41232937220511	48.1312502392988	60.4494472904833	71.6773727732152	73.515421173924
89	370.5727	44.87293	19	9	88	4.4	37.7499999999998	-21.7002000000001	43.5426363469185	37.4162168560646	40.4488594064909	75.6025525989546	69.8455843161439
90	372.0604	45.58611	19	9	89	4.45	29.7540000000004	14.2636	32.9962240409417	28.6252201513007	33.684771101617	85.3620261336781	64.6689173611528
91	373.4388	44.70125	19	9	90	4.5	27.568	-17.6971999999999	32.7595102503074	31.6682631851452	28.2439754605823	90.4674253214453	62.5456954467705
92	374.8195	45.45024	19	9	91	4.55	27.6139999999998	14.9798	31.4154007461307	24.1331189829649	22.3362698050001	80.5365304923474	63.0943144900112
93	375.6772	45.24732	19	9	92	4.6	17.1540000000005	-4.05839999999998	17.6275445414276	19.2382919639352	32.3945013187887	69.1656432084295	64.3691296890988
94	375.9323	45.39215	19	9	93	4.65	5.10199999999941	2.89659999999998	5.8669153360172	19.0717340651	38.0319505245662	61.0234022655519	67.1774368225059
95	376.3543	45.45115	19	9	94	4.7	8.44000000000051	1.17999999999995	8.52208894579307	16.0473194586996	57.3419362518926	57.9574012657002	68.6730749736635
96	376.8917	43.94799	19	9	95	4.75	10.7479999999998	-30.0632	31.9267207561315	33.1207394524323	74.5642482027923	54.8629674221435	69.6624146463272
97	377.7063	43.95839	19	9	96	4.8	16.2919999999997	0.208000000000084	16.2933277141286	51.9307820661675	74.5614958769129	51.3261858165132	69.8527033091411
98	380.8738	39.89801	19	9	97	4.85	63.3500000000004	-81.2076	102.994644510091	95.4455805398501	77.8818391263756	51.6204465693793	69.350711883378
99	384.7872	36.79255	19	9	98	4.9	78.2679999999993	-62.1092	99.917128404693	130.056762340485	81.5979451246129	50.1299559119561	70.8430298098342
100	396.0378	35.68684	19	9	99	4.95	225.012	-22.1142	226.096081314206	133.075672295126	82.2300314297833	49.22052888917	71.4601986564653
101	405.973	33.1696	19	9	100	5	198.704	-50.3447999999999	204.982629759304	122.642938800319	81.4819593837047	52.3231645632106	69.6448597340488
102	407.5366	33.30433	19	9	101	5.05	31.2720000000002	2.69459999999995	31.3878774873359	111.265108183058	80.3161018280262	55.4873267612798	64.4559836363849
103	409.9853	33.98502	19	9	102	5.1	48.9739999999995	13.6138	50.830977036055	69.0144823197166	70.8463918199699	58.8989778409518	58.0688734059332
104	411.7921	32.81712	19	9	103	5.15	36.1360000000002	-23.3579999999999	43.0279753183904	32.9071564269247	62.2279612993459	67.0444746088592	53.1535983820212
105	412.468	32.51062	19	9	104	5.2	13.5180000000003	-6.13	14.8429519974972	27.5565313609262	41.0991215264473	70.5160796583894	51.587667043788
106	411.8981	33.59193	19	9	105	5.25	-11.3980000000004	21.6261999999999	24.4460002953449	19.0498448396209	30.082080923629	71.0830205252115	50.1600431857701
107	411.7926	33.3856	19	9	106	5.3	-2.11000000000013	-4.12660000000002	4.63475215734355	13.1908144156335	36.4131576456468	71.5159666886966	49.1829174021836
108	411.3872	33.29743	19	9	107	5.35	-8.10799999999972	-1.76339999999996	8.29754442952825	13.1837607331781	39.916116555528	67.0240509935407	49.5355931599714
109	412.0386	33.08028	19	9	108	5.4	13.0279999999993	-4.34299999999993	13.7328231984535	27.2570054203332	52.4910040931054	66.0835070207138	48.7993986066893
110	412.465	32.47501	19	9	109	5.45	8.52800000000002	-12.1054000000001	14.8076835852203	45.2697839303673	58.8021278869954	57.5583711792525	48.8650940706213
111	417.0519	31.27762	19	9	110	5.5	91.7380000000003	-23.9478	94.8122237311205	60.7823882714352	60.6840816667184	48.8222941466523	50.1498994067625
112	421.2365	29.06206	19	9	111	5.55	83.6919999999998	-44.3112	94.698644707514	91.7911937705773	62.715831549367	48.3754367804224	51.3485857710236
113	425.3787	30.19001	19	9	112	5.6	82.8440000000001	22.559	85.8605661348678	104.420495040813	63.2017101671116	46.972103603437	52.3915968238709
114	431.745	24.65067	19	9	113	5.65	127.326	-110.7868	168.776850694164	94.1111579131036	69.9390527420816	45.2837944984904	53.4595617853033
115	435.1466	26.55363	19	9	114	5.7	68.0319999999995	38.0591999999999	77.9541899363974	80.1618791683666	74.0176208320577	45.2179328218758	53.3657992746475
116	436.4329	24.81432	19	9	115	5.75	25.7260000000008	-34.7862	43.2655380925748	65.621032062788	67.5625073696757	45.4571189493967	53.9396624505517
117	436.6185	26.04805	19	9	116	5.8	3.71199999999931	24.6746	24.952250983829	48.0869117135859	60.337715915198	47.039648987854	54.1112138887132
118	437.2198	25.78129	19	9	117	5.85	12.0260000000007	-5.33520000000003	13.1563306069747	43.6147466233027	54.028090651346	47.4507397505635	52.3478688162919
119	440.3271	23.17548	19	9	118	5.9	62.145999999999	-52.1162	81.1062489481537	41.0138568262478	38.0765849038755	47.4688413014225	51.1106799921006
120	439.3423	25.77485	19	9	119	5.95	-19.695999999999	51.9874	55.5933644849811	40.5135526620294	31.6337377567563	48.5096592520727	46.0890025925245
121	440.6093	24.94778	19	9	120	6	25.3399999999999	-16.5414	30.2610891073007	42.4351492399041	30.2301562320749	47.9766342503143	41.6844131483081
122	440.0411	25.91589	19	9	121	6.05	-11.3640000000009	19.3622	22.4507301627368	28.066258094165	31.3634664263411	47.2098447807674	41.5816347760758
123	440.5844	24.91571	19	9	122	6.1	10.8660000000009	-20.0036	22.7643134963482	19.6527288902099	31.6997693340153	45.88421580679	40.5222035618587
124	440.8233	24.519	19	9	123	6.15	4.77800000000002	-7.93420000000005	9.26179321945815	19.446455637902	24.9986298607635	39.8746489617474	40.4572612564032
125	440.674	25.1786	19	9	124	6.2	-2.98600000000079	13.192	13.5257184652057	22.2133801906528	23.0016976720876	36.2155188909056	40.8560073867254
126	442.133	25.09339	19	9	125	6.25	29.1800000000001	-1.7042	29.229722845761	20.9643894281266	28.3907611309528	36.7963043758919	40.6280942088937
127	443.1507	23.59144	19	9	126	6.3	20.3539999999998	-30.039	36.2853529264908	21.9310016273619	34.0819736463369	36.7064610887298	40.9049118505182
128	443.9592	23.42247	19	9	127	6.35	16.1700000000008	-3.37939999999996	16.5193596837173	26.3506664539653	37.7403409622341	37.6716866390432	41.8744117176644
129	443.2735	23.58519	19	9	128	6.4	-13.7139999999999	3.2544	14.0948542156348	37.3350666240037	41.6727130196194	36.1378529634874	42.1338168298716
130	443.5934	25.33743	19	9	129	6.45	6.39799999999923	35.0448	35.6240425982228	45.950567102021	40.7973000250548	34.6196340057965	42.3630450319396
131	446.0234	21.90248	19	9	130	6.5	48.6000000000001	-68.699	84.151723695953	54.5162924963415	43.3624525197089	34.5465321499638	40.6905650407285
132	444.0804	25.36238	19	9	131	6.55	-38.8599999999997	69.198	79.3628553165773	61.4144244118768	42.0494557511185	34.7878327717293	38.8099716148452
133	445.7332	22.89789	19	9	132	6.6	33.0560000000003	-49.2898	59.3479866553198	55.2439335961443	43.643603944071	34.0723035202803	37.0528558496635
134	444.953	25.19847	19	9	133	6.65	-15.6040000000007	46.0116	48.5855137933111	49.389838415414	47.2770760662114	35.6307280143159	34.5485548761664
135	445.1042	25.38302	19	9	134	6.7	3.02400000000034	3.69099999999996	4.77158851956052	38.148344400216	46.2375703395054	36.494081951575	34.9573331038577
136	447.5587	24.15611	19	9	135	6.75	49.0899999999999	-24.5381999999999	54.8812477923014	32.7709153918004	40.7023031689748	35.7990694683908	35.477531142606
137	446.4727	24.5574	19	9	136	6.8	-21.7200000000003	8.02579999999999	23.1553852405874	33.139727720546	35.4936918971216	34.7701747131823	35.3798812437438
138	445.4705	25.83406	19	9	137	6.85	-20.0439999999992	25.5332	32.4608416132417	37.2312070828664	30.4042660783265	36.2980836847653	36.1061388022791
139	446.8213	23.70493	19	9	138	6.9	27.0159999999998	-42.5826	50.4295754370388	32.0147679225356	29.5887430090125	36.7987923583206	34.5708140146018
140	445.8051	24.45232	19	9	139	6.95	-20.3240000000005	14.9478	25.2289853311627	32.8390393940272	32.1908638780951	36.2164308118066	34.1800929099619
141	446.9067	23.52499	19	9	140	7	22.0320000000004	-18.5466	28.7990519906475	28.0376167648526	28.2356864170726	33.4044958311427	35.248194656626
142	445.9591	24.50586	19	9	141	7.05	-18.9520000000005	19.6174	27.2767425980453	26.0377582974791	27.490893675246	30.4100984489229	38.2164073462977
143	445.896	24.08791	19	9	142	7.1	-1.26199999999926	-8.35899999999995	8.45372846736855	27.1505206733239	28.9525634254597	28.221495892537	41.9082652295943
144	446.2151	22.09174	19	9	143	7.15	6.38199999999983	-39.9234	40.4302831001713	24.4566049116097	26.3205086504298	29.2224607905854	44.4507055130729
145	446.0671	20.55923	19	9	144	7.2	-2.96000000000049	-30.6502	30.7927972103868	22.1427479564649	26.1952912841078	33.6991473168098	46.5865035373042
146	445.7068	21.23574	19	9	145	7.25	-7.2059999999999	13.5302	15.3294731820764	29.8675100860669	26.1066884933106	34.1587579093201	47.8350162068933
147	444.9763	20.94733	19	9	146	7.3	-14.6100000000001	-5.76819999999998	15.7074578223213	26.6032590033806	25.3265050007242	34.0533013987577	49.4375531390294
148	443.8814	18.8636	19	9	147	7.35	-21.8979999999999	-41.6746	47.0775391153785	25.2400618948918	26.0387257067475	34.5405909655151	52.3781326108483
149	443.5904	20.0334	19	9	148	7.4	-5.81999999999994	23.396	24.10902768674	27.7567720750115	28.8561785721582	33.0037750657163	61.3606430155017
150	444.7682	20.25702	19	9	149	7.45	23.5559999999998	4.47240000000001	23.9768116679427	28.5102620449836	35.2074307555245	33.7405518141274	80.2299728951838
151	445.5449	19.09746	19	9	150	7.5	15.5340000000001	-23.1912	27.9130240826751	22.2099413274281	40.0818294015675	35.9498571632882	102.038056690398
152	446.2449	19.77435	19	9	151	7.55	13.9999999999998	13.5377999999999	19.4749076721814	31.1090981409358	40.6157091222694	41.6449819208662	119.18642123153
153	445.8978	20.47152	19	9	152	7.6	-6.9419999999991	13.9434000000001	15.5759355276012	45.1747996161572	40.1286185055704	49.7442269389082	123.729571383337
154	446.595	23.83016	19	9	153	7.65	13.9440000000002	67.1728	68.6048117542786	52.4068867281235	39.6870414810027	53.2706830118299	135.146927245535
155	451.0434	25.39396	19	9	154	7.7	88.9679999999998	31.276	94.3053190440496	52.7211561995552	41.2858123441469	56.6789251230334	145.2924408855
156	452.561	28.21538	19	9	155	7.75	30.3519999999992	56.4284	64.0734596425068	58.0472956837127	45.7930258332657	59.8709629453958	154.632595952422
157	453.5761	28.49275	19	9	156	7.8	20.3020000000004	5.54740000000002	21.0462550293399	48.2649848210695	57.9634588410082	64.1049315648766	175.441745842948
158	453.39	30.59486	19	9	157	7.85	-3.72200000000021	42.0422	42.2066329483886	37.3968250721367	73.449728171069	68.4581815369313	190.137797770728
159	452.4637	30.92882	19	9	158	7.9	-18.5259999999994	6.67920000000002	19.6932574410629	39.179164938408	77.6851874515016	85.9224936726828	190.508382862795
160	454.0944	29.77395	19	9	159	7.95	32.6139999999998	-23.0974000000001	39.9645202993854	63.2057614824612	78.1504194905423	124.243514978561	195.191891078433
161	451.0218	31.74276	19	9	160	8	-61.4520000000005	39.3762	72.985158973863	88.8521606584253	79.6600964892241	170.671617549653	200.316466681518
162	444.7438	34.97009	19	9	161	8.05	-125.559999999999	64.5466	141.179237749606	107.105390081934	87.5941540074837	207.962744014138	204.928841695353
163	436.3804	36.6062	19	9	162	8.1	-167.268	32.7222	170.438628828209	118.904013908948	96.7877445682922	219.237646874137	210.155430942369
164	430.9778	37.8679	19	9	163	8.15	-108.052	25.234	110.959404558604	120.14102804004	132.157945864363	241.071393700486	214.422886861092
165	426.0667	38.47009	19	9	164	8.2	-98.2219999999995	12.0438	98.9576394344566	111.982546532506	207.201217612975	256.885734454191	217.820816333087
166	422.8947	36.10192	19	9	165	8.25	-63.4400000000005	-47.3634	79.1702296293251	104.723328478159	295.550209266041	275.106433995523	220.238146894708
167	418.1805	37.82532	19	9	166	8.3	-94.2840000000001	34.468	100.386830211936	157.210501646792	357.962029187268	316.830190287139	221.984368989154
168	412.001724751211	40.4345896393607	19	9	167	8.35	-123.57550497578	52.1853927872141	134.142538556473	295.498421317003	365.025565577205	345.735004575941	222.544068588129
169	395.3603	48.89763	19	9	168	8.4	-332.82849502422	169.260807212786	373.39527040177	470.959390492042	404.45759994947	348.012990659875	222.81215751745
170	360.908255292552	68.2593473624503	19	9	169	8.45	-689.04089414896	387.234347249006	790.397237785509	603.941511842029	435.621049417839	356.643230342738	222.651331799362
171	319.063856820995	91.4144276194266	19	9	170	8.5	-836.88796943114	463.101605139526	956.475075504522	625.327802676252	470.552771501823	364.683076199748	222.49961004502
172	284.686929938941	108.22000156669	19	9	171	8.55	-687.53853764108	336.111478945268	765.297436961872	651.704698252147	546.066226566794	368.21270146984	222.524336182866
173	272.6373	108.5332	19	9	172	8.6	-240.99259877882	6.26396866619984	241.073992727586	575.743677518675	594.68226458359	370.56663494583	223.693459999362
174	288.596738312047	88.9483745266427	19	9	173	8.65	319.188766240941	-391.696509467146	505.279748281247	470.146152511603	563.868035455386	375.575090710354	225.617080452316
175	301.5348	73.00876	19	9	174	8.7	258.76123375906	-318.792290532854	410.592134118147	488.190941291559	506.0852430725	378.962707543142	230.285264824083
176	282.376907027813	82.5993217609259	19	9	175	8.75	-383.157859443741	191.811235218518	428.487450469162	564.036726490929	433.815943133455	380.605330844021	236.651417921979
177	246.584164898538	106.023063854063	19	9	176	8.8	-715.8548425855	468.474841862742	855.521380861654	476.031372658625	378.463373752412	379.863806413431	241.32616288038
178	220.7516	123.1875	19	9	177	8.85	-516.65129797076	343.28872291874	620.302918724433	436.426808626326	376.107704314455	376.629955639327	241.672882888898
179	217.5066	123.5264	19	9	178	8.9	-64.9000000000001	6.77799999999991	65.2529791197307	397.485733755306	346.692581471238	359.701821362218	245.183459013711
180	207.0816	125.5961	19	9	179	8.95	-208.5	41.3940000000002	212.569313956648	268.735806213266	322.304365668444	321.059148620162	245.392522387896
181	195.397702529015	125.247262404526	19	9	180	9	-233.6779494197	-6.97675190948019	233.782076114065	188.178682137982	290.657890186219	274.327602540386	244.775922697507
182	184.8672	124.1397	19	9	181	9.05	-210.6100505803	-22.1512480905199	211.771743151451	217.35379028385	213.661386260068	237.085928351594	242.565788610966
183	174.18491459472	126.18254512915	19	9	182	9.1	-213.6457081056	40.8569025829999	217.517298348016	208.181922710563	158.577646695064	228.149273124587	238.743945693728
184	164.1602	129.4906	19	9	183	9.15	-200.4942918944	66.161097417	211.128519849069	183.830046617132	155.53560726905	210.162767204146	236.030118624944
185	156.0678	131.489	19	9	184	9.2	-161.848	39.9680000000001	166.709976090215	158.58696630687	136.033054167824	203.684795193976	234.260628872756
186	150.6792	133.0173	19	9	185	9.25	-107.772	30.566	112.022695646909	128.976611252147	114.839261947318	198.196401848435	232.71389153657
187	147.1696	135.4632	19	9	186	9.3	-70.1920000000001	48.9179999999999	85.5563416001409	93.7174242542494	95.7084829507753	165.822135473621	231.144948970229
188	143.6964	135.4402	19	9	187	9.35	-69.4639999999998	-0.459999999999923	69.4655230743998	63.8841856250852	80.1908419347186	137.610761201854	228.299532807166
189	142.1443	134.6501	19	9	188	9.4	-31.0420000000005	-15.8019999999999	34.8325848595827	45.848477277503	73.6329529370543	142.353927367547	219.839156977999
190	141.5887	135.3289	19	9	189	9.45	-11.112	13.5759999999999	17.5437829443936	32.8299995946807	85.0652247195079	134.141814433054	202.545978208977
191	141.6774	136.4175	19	9	190	9.5	1.77400000000034	21.7719999999997	21.8441539089979	31.4050726172905	105.734913510651	124.868769195267	181.885092644009
192	141.1855	135.5203	19	9	191	9.55	-9.83800000000031	-17.944	20.4639531860294	53.5484816198591	117.982884687174	116.918875752091	165.584180714725
193	139.6546	138.2355	19	9	192	9.6	-30.6180000000001	54.3040000000002	62.3408881874491	106.246263813931	116.643875708644	106.921256441625	161.3950535629
194	134.2454	133.367	19	9	193	9.65	-108.184	-97.3700000000002	145.549629872425	165.6213497438	129.172247466043	96.4851465395338	149.775503382726
195	121.038286176634	128.569023126451	19	9	194	9.7	-264.14227646732	-95.9595374709801	281.032693914751	203.135769779668	132.250574698284	89.5585502023713	139.795167208079
196	105.3516	125.7613	19	9	195	9.75	-313.73372353268	-56.1544625290196	318.719583558342	201.882678799998	134.898276443216	84.82245222912	130.474345067671
197	95.15974	123.682	19	9	196	9.8	-203.8372	-41.5860000000001	208.036053365372	204.796013312228	138.129268553407	82.4260915270276	111.181545208575
198	92.59416	122.5511	19	9	197	9.85	-51.3115999999999	-22.6179999999999	56.0754332890972	158.254885582637	133.651670948532	79.9691099750036	98.0670434249057
199	84.73731	124.0883	19	9	198	9.9	-157.137	30.744	160.116302433575	104.175203142632	119.337340142013	79.9764925937803	98.7206341036692
200	84.81194	121.6731	19	9	199	9.95	1.49260000000027	-48.304	48.3270552667964	73.1227673271468	94.0518756852347	84.0328077977916	95.1777914777119
201	83.03388	120.0373	19	9	200	10	-35.5612000000002	-32.7160000000001	48.3211713583189	65.420663097066	63.9099909475887	89.4425827476322	90.1902655235879
202	82.43916	122.6081	19	9	201	10.05	-11.8943999999999	51.4159999999998	52.7738742879465	33.878666971799	46.8692983668807	94.0824330778568	85.4045648286233
203	83.29685	122.4192	19	9	202	10.1	17.1538000000001	-3.77799999999979	17.5649121386929	29.8488657878328	43.2943442413632	94.640834001213	82.191320075043
204	83.27781	122.3004	19	9	203	10.15	-0.380800000000079	-2.37600000000015	2.40632180724041	23.6447787525454	30.7807377215173	89.3882395613053	81.2761524766257
205	82.76026	123.6108	19	9	204	10.2	-10.351	26.208	28.1780493469651	20.6158294066147	35.8150408972995	75.9055392221828	84.0178527642071
206	82.7368169340685	122.746080910499	19	9	205	10.25	-0.468861318630047	-17.2943817900199	17.3007361818819	21.1680253856604	43.9868890520487	62.7522882869068	90.2740257084492
207	83.19553	120.9214	19	9	206	10.3	9.1742613186301	-36.49361820998	37.6291275582931	27.6828084712355	50.0355976023062	56.540954943528	95.7548693766444
208	83.6775588418058	120.026691716198	19	9	207	10.35	9.640576836116	-17.8941656760401	20.3258920339213	41.7812160067662	55.6299970538941	58.5233256479571	98.2589842409023
209	82.97429	118.4253	19	9	208	10.4	-14.0653768361162	-32.0278343239602	34.980237235116	64.3289993515519	59.4391389805972	55.0873408397919	101.841052018769
210	80.2540993310997	114.309473484166	19	9	209	10.45	-54.403813378006	-82.3165303166797	98.6700870246184	79.4553657979977	57.7592027591309	56.2137685223698	103.630933036792
211	76.9430930591316	108.71367007566	19	9	210	10.5	-66.2201254393619	-111.91606817012	130.039652905811	90.0919687221278	61.594585626225	55.5117618519092	104.716168345282
212	75.03181	103.3829	19	9	211	10.55	-38.2256611826321	-106.6154015132	113.260959790522	91.195469489959	66.2126115201753	53.8902539051551	104.665865140718
213	75.7057978716262	99.7697796390409	19	9	212	10.6	13.4797574325242	-72.262407219182	73.508906654572	73.7371895114956	73.7523070545509	57.4613837084607	104.440995772006
214	76.93064	98.15735	19	9	213	10.65	24.4968425674759	-32.2485927808182	40.4977410742715	58.860171900898	79.3939439580666	66.0671584137176	101.479525430941
215	76.4414820304331	98.4478853385497	19	9	214	10.7	-9.78315939133807	5.81070677099405	11.3786871323014	52.9698572423529	76.6124961474402	78.4771553260429	95.4871517633959
216	74.2716832774558	100.190168278824	19	9	215	10.75	-43.395975059546	34.8456588054862	55.6545648528231	57.412645386974	67.0366346517697	95.7255991877785	88.1669304821871
217	71.0291564729035	102.844608537071	19	9	216	10.8	-64.850536091046	53.0888051649399	83.8093864977963	67.5924184261741	57.7449102080041	109.083647226261	83.5551199947183
218	67.3218143486111	105.871615829542	19	9	217	10.85	-74.1468424858479	60.54014584942	95.7228473776777	79.4878027833848	59.2927703630273	116.548858506801	82.5032648578948
219	63.757569636414	108.731599872484	19	9	218	10.9	-71.284894243942	57.1996808588401	91.3966062702722	75.2130974026415	72.695177846838	123.705611443758	78.8128575280953
220	60.9443350681473	110.884970382147	19	9	219	10.95	-56.2646913653339	43.0674101932601	70.8556089183545	62.5199631736553	99.195107892955	123.229058275792	77.7574027088356
221	59.4900233756461	111.792137074781	19	9	220	11	-29.086233850024	18.1433338526799	34.2810379491065	61.1728953390805	129.856612749332	119.989753942931	76.6699767134937
222	60.0025472907456	110.913509666634	19	9	221	11.05	10.25047830199	-17.5725481629399	20.3437153528654	77.7979372675019	151.954682932347	115.24929720358	75.7192385651245
223	63.089819545281	107.709497873955	19	9	222	11.1	61.745445090708	-64.0802358535799	88.987508204804	118.902413002525	159.345409959051	114.241157542798	76.0947452803496
224	69.3597528710874	101.640511412994	19	9	223	11.15	125.398666516128	-121.37972921922	174.521815912379	184.500128096023	168.01727892945	113.570811300578	79.8928598053605
225	79.42026	92.16696	19	9	224	11.2	201.210142578252	-189.47102825988	276.377987593471	241.389402691039	169.845620404143	115.068764304609	86.6056992142901
226	92.8438603395434	80.0053344533582	19	9	225	11.25	268.472006790868	-243.232510932836	362.269613416593	257.517924579021	172.942873234092	113.581572677467	95.1402166250101
227	105.0615	70.89645	19	9	226	11.3	244.352793209132	-182.177689067164	304.790088327946	258.236620591398	172.753684199156	110.569285045908	103.020883029023
228	112.9127	67.68793	19	9	227	11.35	157.024	-64.1704000000001	169.630117644716	220.788827805761	169.189544722569	106.483204067833	110.857030506191
229	120.2619	62.65783	19	9	228	11.4	146.984	-100.602	178.115295974265	161.385618372161	154.446444754317	102.538374216399	117.858976688025
230	124.7176	62.55223	19	9	229	11.45	89.1140000000001	-2.11199999999991	89.1390236652838	104.117965707273	130.942420716263	99.3010368953014	122.810110247292
231	127.8111	61.51525	19	9	230	11.5	61.8699999999998	-20.7396	65.2535662485966	80.8611648661177	97.3065326056029	97.8281915750781	126.527755439659
232	126.9166	61.28932	19	9	231	11.55	-17.8899999999999	-4.51860000000011	18.4518250035057	50.6562689172366	69.18388715947	97.5482232250939	130.225005550738
233	128.2652	63.59058	19	9	232	11.6	26.9719999999998	46.0252000000001	53.3461134389376	41.0960136267656	53.6209981766144	94.7281068522385	134.485689358452
234	129.5468	63.15208	19	9	233	11.65	25.6319999999999	-8.7700000000001	27.0908162298591	33.2274468390444	37.0594695033476	93.7185611970035	139.150938774397
235	130.7108	61.44412	19	9	234	11.7	23.2800000000003	-34.1592	41.3377472129289	34.2498086116668	28.7564533864598	94.7342431025373	144.133333865788
236	131.7535	60.67523	19	9	235	11.75	20.8539999999999	-15.3778	25.9107323099907	26.3808314871111	22.7135099160643	94.5548340622418	147.608207798261
237	131.1125	61.66378	19	9	236	11.8	-12.8199999999998	19.7710000000001	23.5636338666174	23.4626700894586	22.3427622510319	96.958118831784	149.989248098123
238	131.7236	62.00531	19	9	237	11.85	12.2219999999999	6.83059999999998	14.0012278161594	16.4168931461541	20.2666689819078	105.165202505581	151.693788067543
239	132.3486	62.00455	19	9	238	11.9	12.5	-0.015199999999993	12.5000092415966	12.1995729930842	32.9906776396896	112.012341932291	153.140018141692
240	132.2598	61.7123	19	9	239	11.95	-1.77599999999984	-5.84500000000006	6.10886249640636	10.4357158903971	58.5260654888115	122.391162218793	154.746778530674
241	132.2164	61.47503	19	9	240	12	-0.868000000000393	-4.74540000000005	4.82413154464108	14.1525064767044	91.8031355188806	133.065756936386	156.930199462161
242	131.491	61.34356	19	9	241	12.05	-14.5079999999996	-2.6294	14.7443483531822	42.5186851899206	124.732350504098	145.200713897895	159.142262680377
243	130.9097	59.82153	19	9	242	12.1	-11.6260000000005	-30.4405999999999	32.5851807476958	100.635237831469	156.709406834547	154.730221174106	159.340153122799
244	123.818916976949	62.8655183415667	19	9	243	12.15	-141.81566046102	60.8797668313339	154.330902807678	171.406698044677	186.965214361235	164.731066248216	157.128813423398
245	110.914541793046	70.182751631581	19	9	244	12.2	-258.08750367806	146.344665800286	296.691625704148	239.028985117799	216.025871051126	173.197903426967	152.135179462918
246	95.43764	79.24346	19	9	245	12.25	-309.53803586092	181.21416736838	358.681432610682	299.266307192389	243.418003956708	181.634842919054	144.803748761079
247	80.0889540778087	87.9432215324462	19	9	246	12.3	-306.973718443826	173.995230648924	352.85578371879	331.411743532549	268.058665544759	189.409211150338	138.776443386053
248	65.4079342196177	95.8790061372041	19	9	247	12.35	-293.62039716382	158.715692095158	333.771791120646	331.416504270783	289.193773366305	196.904372067254	136.063989555704
249	51.3937075468604	103.073131678224	19	9	248	12.4	-280.284533455146	143.882510820398	315.058084508477	315.42930986874	296.471454856742	203.741662066986	133.148846692301
250	38.04540118097	109.547916019455	19	9	249	12.45	-266.966127317808	129.49568682462	296.715429395318	297.088345971718	287.869741365122	210.192520166046	132.536534798312
251	25.3621422433797	115.325677024849	19	9	250	12.5	-253.665178751806	115.55522010788	278.745460600467	279.121239540221	271.466550319227	216.032207349244	132.656691332228
252	13.343057855523	120.428732558354	19	9	251	12.55	-240.381687757134	102.0611106701	261.150964233684	261.531166180935	254.086071796579	220.736302135661	134.124815217763
253	1.98727513883303	124.879400483922	19	9	252	12.6	-227.115654333799	89.01335851136	243.93625896316	244.322978459461	237.099337299961	223.95219939336	134.928511548375
254	-8.70607878525692	128.699998665501	19	9	253	12.65	-213.867078481799	76.41196363158	227.107717712045	227.503790769714	220.518109772737	220.539065649793	136.616996780443
255	-18.7378767953135	131.912844967043	19	9	254	12.7	-200.635960201132	64.2569260308397	210.674490787952	211.083797621439	204.359169280967	209.536115823299	138.191479461197
256	-28.1089917699036	134.540257252497	19	9	255	12.75	-187.422299491802	52.5482457090806	194.649522151729	195.0774350597	188.646410741779	195.052663459917	140.402986526187
257	-36.8202965875937	136.604553385813	19	9	256	12.8	-174.226096353802	41.2859226663198	179.050998492311	179.50505336454	173.413938726563	180.594767940323	142.930597295782
258	-44.8726641269507	138.128051230942	19	9	257	12.85	-161.04735078714	30.4699569025797	163.904446154463	164.395360102473	158.710625420414	166.962776605827	145.958679989691
259	-52.2669672665412	139.133068651833	19	9	258	12.9	-147.88606279181	20.1003484178204	149.245809236243	149.789030713844	144.606676442843	154.285351452311	149.288283202089
260	-59.0040788849319	139.641923512436	19	9	259	12.95	-134.742232367814	10.1770972120596	135.126024477618	135.744079831687	131.202490281477	142.68190737783	153.043294744685
261	-65.0848718606897	139.676933676701	19	9	260	13	-121.615859515156	0.700203285300063	121.617875208585	122.343815781128	118.638776600606	132.24762572807	157.097080838545
262	-70.5102190723812	139.26041700858	19	9	261	13.05	-108.50694423383	-8.33033336242011	108.826244081529	109.708299521147	107.103464084067	123.048916537632	161.170161776632
263	-75.2809933985732	138.414691372021	19	9	262	13.1	-95.4154865238399	-16.9145127311799	96.903125901667	98.0096204604804	96.8262159116939	115.126801922643	165.064949444763
264	-79.3980677178322	137.162074630974	19	9	263	13.15	-82.3414863851801	-25.0523348209401	86.0682279363371	87.4885224873691	88.0525931318857	108.502927312671	166.184153801753
265	-82.8623149087251	135.52488464939	19	9	264	13.2	-69.2849438178578	-32.7437996316797	76.6326291742839	78.4628483364467	81.0046454746933	103.185055495427	164.012727629403
266	-85.6746078498187	133.525439291219	19	9	265	13.25	-56.245858821872	-39.9889071634203	69.0123853430282	71.3086160422596	75.8488407143616	99.1711301333202	160.56033587422
267	-87.8358194196795	131.186056420411	19	9	266	13.3	-43.2242313972159	-46.7876574161596	63.6978733269171	66.3968867426243	72.6838943487	96.4519834412262	157.522873894313
268	-89.3468224968744	128.529053900915	19	9	267	13.35	-30.220061543898	-53.1400503899204	61.1319644307318	63.9996704889063	71.5429784248714	95.0129879121294	155.232467049455
269	-90.20848995997	125.576749596683	19	9	268	13.4	-17.233349261912	-59.0460860846397	61.5095814381608	64.2091589413541	72.3991781824976	94.8349043371926	153.680714792473
270	-90.421694687533	122.351461371663	19	9	269	13.45	-4.2640945512602	-64.5057645003999	64.6465479056936	66.9049403609532	75.1676207093768	95.8940693233243	152.859412527137
271	-89.9873095581302	118.875507089807	19	9	270	13.5	8.68770258805597	-69.5190856371201	70.0598276052671	71.7773408074831	79.703483666034	98.1619543278463	152.760549845547
272	-88.9062074503284	115.171204615063	19	9	271	13.55	21.6220421560362	-74.0860494948799	77.1767804249128	78.401469622371	85.8005027983853	101.604021417603	152.291393538578
273	-87.1792612426941	111.260871811383	19	9	272	13.6	34.538924152686	-78.2066560736001	85.4939666633814	86.3355709298474	93.1997599125648	106.177699496166	148.486335843523
274	-84.8073438137942	107.166826542716	19	9	273	13.65	47.4383485779978	-81.8809053733401	94.6302255125998	95.1978083907139	101.617215542499	111.829241953713	145.180670572469
275	-81.7913280421954	102.911386673012	19	9	274	13.7	60.320315431976	-85.1087973940798	104.317054443076	104.696065235817	110.783493171955	118.489339435507	143.3577414089
276	-78.1320868064643	98.5168700662218	19	9	275	13.75	73.184824714622	-87.8903321358041	114.3710149096	114.622179017646	120.475067941331	126.068008288523	142.993967101594
277	-73.8304929851677	94.0055945862946	19	9	276	13.8	86.0318764259321	-90.2255095985439	124.66806465043	124.832961462628	130.524148486505	134.450979848303	143.357966405846
278	-68.8874194568723	89.399878097181	19	9	277	13.85	98.861470565908	-92.1143297822721	135.124535572527	135.231415414063	140.81242056746	143.502157493082	142.610868500018
279	-63.3037391001449	84.7220384628307	19	9	278	13.9	111.673607134548	-93.5567926870061	145.684137737507	145.752327491948	151.259305724929	153.076078132634	144.894766126388
280	-57.0803247935521	79.994393547194	19	9	279	13.95	124.468286131856	-94.552898312734	156.309324200253	156.352231737193	161.811058161638	163.036917676444	146.555617498429
281	-50.2180494156607	75.2392612142209	19	9	280	14	137.245507557828	-95.1026466594618	166.975575299025	167.002662117274	172.432532911012	173.273473963023	145.733677188006
282	-42.7177858450373	70.4789593278615	19	9	281	14.05	150.005271412468	-95.206037727188	177.667585876656	177.685649987231	183.10145689822	181.533870539524	145.931888762808
283	-34.5804069602488	65.7358057520658	19	9	282	14.1	162.74757769577	-94.863071515914	188.37668747293	188.390700909212	193.8045550736	181.845869764403	146.82537275258
284	-25.8067856398619	61.0321183507838	19	9	283	14.15	175.472426407738	-94.0737480256401	199.09907708729	199.112738330075	204.534940722769	181.858413832267	145.92049031411
285	-16.3977947624431	56.3902149879657	19	9	284	14.2	188.179817548376	-92.838067256362	209.834578810159	209.850682059247	215.290342180934	183.530427322372	145.424431976
286	-6.35430720655928	51.8324135275613	19	9	285	14.25	200.869751117676	-91.156029208088	220.585762403341	220.606448029926	226.071879984714	186.816804069867	144.698085153844
287	4.32280414922276	47.381031833521	19	9	286	14.3	213.542227115641	-89.027633880806	231.357304522513	231.384231458307	232.543592592543	190.263949370466	144.276260870055
288	15.6326664263366	43.0583877697946	19	9	287	14.35	226.197245542277	-86.452881274528	242.155517326326	242.189983452655	222.879318961345	190.208749087908	143.634515112574
289	27.5744067462151	38.8867992003323	19	9	288	14.4	238.83480639757	-83.431771389246	252.987994229197	253.031021639354	212.457521939605	194.954627915584	142.971440988134
290	40.1471522302918	34.8885839890841	19	9	289	14.45	251.454909681534	-79.964304224964	263.863338781899	255.236503125839	205.249796483107	197.217165673533	142.618864843741
291	53.35003	31.08606	19	9	290	14.5	264.057555394164	-76.0504797816819	274.790953336834	225.152189892765	201.201075228723	193.305400048166	144.726106267695
292	65.13834	28.2733	19	9	291	14.55	235.7662	-56.2552	242.384711954942	193.530812420903	197.426441842713	190.259756108013	146.007016045015
293	69.71181	28.62139	19	9	292	14.6	91.4694	6.96180000000005	91.7339511609524	168.309609513559	186.612943102215	187.473046008993	147.34235228712
294	74.4378369680305	29.0345851107969	19	9	293	14.65	94.5205393606099	8.26390221593797	94.8811068698885	149.371128818092	185.374315108399	180.011738674507	149.920465268322
295	81.2337553904113	27.9128927490841	19	9	294	14.7	135.918368447616	-22.433847234256	137.757324245181	139.616380559586	179.143989166133	172.359524516493	153.602381623485
296	89.54945	24.45776	19	9	295	14.75	166.313892191774	-69.102654981682	180.098549859499	148.073696311666	160.538920111617	163.328162019165	157.824618899504
297	97.69559	19.22771	19	9	296	14.8	162.9228	-104.601	193.610970662409	177.217817795896	147.975919623482	154.101541891807	162.035699285361
298	103.3685	15.66094	19	9	297	14.85	113.4582	-71.3354	134.020529921352	189.978368818706	152.066773056641	143.766872732065	165.683100542244
299	114.347038649345	10.7421341058519	19	9	298	14.9	219.5707729869	-98.376117882962	240.60171429104	171.706711405142	147.565955409409	132.866803843634	168.21496446543
300	124.1593	8.443071	19	9	299	14.95	196.2452270131	-45.981262117038	201.56007935923	156.335458687378	139.469252549878	122.200812011037	169.614356339628
301	126.8605	11.9631	19	9	300	15	54.024	70.40058	88.7402627916799	156.059849801617	125.455248809608	116.178738572367	171.655407391464
302	132.4782	13.55074	19	9	301	15.05	112.354	31.7528	116.754707073591	117.914093022921	110.776641940901	110.480161550506	174.672739203232
303	138.6351	11.08545	19	9	302	15.1	123.138	-49.3058	132.642485492545	88.9601362810501	100.920802361915	112.838834809838	178.301957124808
304	140.9284	10.10614	19	9	303	15.15	45.8660000000003	-19.5862	49.8729303975617	79.2037862140735	80.3592925788692	117.982516704377	182.109324232398
305	143.7666	10.01974	19	9	304	15.2	56.764	-1.72799999999999	56.7902956498731	65.2178251944229	65.2576348559409	123.674335924598	185.634128546694
306	145.4071	11.16012	19	9	305	15.25	32.8100000000001	22.8076	39.958512456797	45.7817549222125	71.8185570331171	128.83243372914	188.40582000876
307	147.7272	10.84617	19	9	306	15.3	46.4019999999999	-6.27899999999997	46.8249019753378	42.8044921348169	72.9844034775303	133.807449200257	189.955245668967
308	147.6362	12.61694	19	9	307	15.35	-1.82000000000016	35.4154	35.462134131493	41.5551334308319	73.6108965630338	141.157451996581	189.831692898497
309	149.2508	13.29016	19	9	308	15.4	32.2919999999999	13.4644	34.9866164605838	64.4333278521607	88.3990779993452	141.475301015275	187.659923814876
310	151.4267	14.57549	19	9	309	15.45	43.5180000000003	25.7066	50.5435021299476	80.7509817606376	107.879419299317	142.011547005723	183.362990704345
311	158.5489	17.54764	19	9	310	15.5	142.444	59.443	154.349484563441	101.440038203855	132.209618648673	150.005414734761	178.038601690872
312	161.6729	23.15705	19	9	311	15.55	62.4799999999999	112.1882	128.413171517722	133.993663863873	156.838256459613	159.085722298452	175.130695918822
313	167.312	27.21152	19	9	312	15.6	112.782	81.0894	138.90741634758	174.203705167803	181.394101631247	169.130868240623	173.832901876063
314	177.1229	28.4418	19	9	313	15.65	196.218	24.6056	197.754744760675	199.985909445185	202.591309451681	184.206909790289	173.799259343595
315	189.635661801035	29.7376694728637	19	9	314	15.7	250.255236020701	25.917389457274	251.593708649594	232.925531158588	218.765459155506	198.908732576896	172.785737040339
316	203.662121807799	31.6997360509324	19	9	315	15.75	280.52920013528	39.241331561374	283.260505950352	261.348165058639	228.192272436405	213.483477998355	172.555713875463
317	218.119770914045	34.1001398925694	19	9	316	15.8	289.15298212492	48.00807683274	293.111280084736	271.188955039489	245.187041119374	225.808949446128	173.767136388728
318	231.926100013527	36.7110211561375	19	9	317	15.85	276.12658198964	52.2176252713619	281.020585847837	263.327213143209	264.650839918212	235.896513064928	177.541272729325
319	243.9986	39.30452	19	9	318	15.9	241.44999972946	51.86997687725	246.958694664923	256.398635427626	280.014741581233	242.453043786117	178.744243147538
320	254.4259	41.28788	19	9	319	15.95	208.546	39.6672000000001	212.284999168194	257.448551080161	289.938045854475	244.525169397653	180.030262253947
321	266.855515503211	41.1105170607835	19	9	320	16	248.59231006422	-3.54725878433001	248.617617372438	267.953514777784	294.757337348037	239.898464809376	183.021349402481
322	281.603433960181	38.8639851400058	19	9	321	16.05	294.9583691394	-44.930638415554	298.360858347411	288.840528122977	294.779642432643	239.781230287137	184.171128280384
323	297.85997625348	35.1415968542045	19	9	322	16.1	325.13084586598	-74.447765716026	333.545404335955	316.548878565741	290.398924498609	234.826968942289	183.944241862328
324	314.815463265674	30.5366648199169	19	9	323	16.15	339.10974024388	-92.098640685752	351.393761390886	333.116039268449	282.314778120553	229.616001982812	185.657041331317
325	331.660215879334	25.6425016536807	19	9	324	16.2	336.8950522732	-97.883263324724	350.826751382016	332.110733785126	270.284879639799	221.89713815608	188.606145094962
326	347.584554977028	21.0524199720334	19	9	325	16.25	318.486781953881	-91.801633632946	331.453420885977	312.844334219434	251.604657182347	216.278994021785	192.601768704268
327	361.778801441325	17.3597323915125	19	9	326	16.3	283.88492928594	-73.853751610418	293.334330930794	275.789028118128	234.3754194549	213.726823577199	193.181689924232
328	373.433276154792	15.1577515286555	19	9	327	16.35	233.08949426934	-44.0396172571401	237.213406507499	224.020880713858	205.003097966366	213.925093462069	192.83356564867
329	381.7383	15.03979	19	9	328	16.4	166.10047690416	-2.35923057310998	166.117230884356	170.093275096244	179.217262384392	216.013185279801	194.665130346759
330	385.68	17.40972	19	9	329	16.45	78.8340000000005	47.3986	91.9860143606629	136.640105124675	153.856230457685	218.048977502172	198.730977518225
331	386.8739	20.26059	19	9	330	16.5	23.8779999999997	57.0174	61.8153927979107	97.1618617132967	137.800650695533	216.037284070201	197.886488968044
332	393.0753	19.13108	19	9	331	16.55	124.028000000001	-22.5902	126.068481072948	82.6454966506561	132.674004721754	209.256534262315	197.22132728411
333	394.4705	20.55162	19	9	332	16.6	27.9039999999998	28.4108	39.8221894506064	83.6915802015129	137.451262425528	198.757615484033	195.702529779703
334	399.1385	20.26534	19	9	333	16.65	93.3600000000001	-5.72560000000003	93.5354055711527	105.508026294822	149.711592439049	187.107172872345	191.782423590403
335	395.3676	23.33257	19	9	334	16.7	-75.4180000000008	61.3446	97.2164321149471	128.707904318834	165.813075364544	178.303557613028	188.76119181958
336	396.6033	31.78763	19	9	335	16.75	24.7140000000002	169.1012	170.897623264456	177.74066313776	180.469910958056	171.720059410181	184.536070224231
337	404.448069190913	41.0045563857908	19	9	336	16.8	156.89538381826	184.338527715816	242.067871193006	216.777688227441	184.13764906973	160.554430402336	179.221179759802
338	416.019476903797	49.3199066842043	19	9	337	16.85	231.42815425768	166.30700596827	284.985983545238	247.934570527574	192.512133001701	149.770618232411	173.660170809225
339	428.7014	56.21684	19	9	338	16.9	253.63846192406	137.938666315914	288.720531019558	255.431795621289	194.997083360298	146.877216907401	168.843614998652
340	440.238858249845	61.404385113887	19	9	339	16.95	230.749164996901	103.75090227774	253.000843615613	239.567393820626	202.750884768371	152.936785638798	164.721778090973
341	449.821443059561	65.4950495103731	19	9	340	17	191.651696194319	81.8132879297218	208.383748733032	207.283602865642	205.63946812483	155.874513126712	159.743038167093
342	456.999888744355	69.3272103499156	19	9	341	17.05	143.568913695881	76.6432167908502	162.745862189687	173.216478493154	188.434856082917	154.661424281083	152.714168454888
343	461.324929619433	73.7392447929721	19	9	342	17.1	86.5008175015601	88.24068886113	123.567028770319	157.567199009168	162.089974039294	156.578090617117	145.575714775482
344	462.3473	79.56953	19	9	343	17.15	20.4474076113399	116.605704140558	118.38490915712	155.84714062837	144.042841375753	153.948845197994	137.902522584814
345	460.113	88.01676	19	9	344	17.2	-44.6860000000004	168.9446	174.754446195684	137.302318345209	140.060495913053	155.62524548308	130.508841318362
346	458.0743	97.79568	19	9	345	17.25	-40.7740000000001	195.5784	199.783456829038	116.896345212947	131.279115295367	152.793146426677	122.849066050698
347	461.5127	98.45524	19	9	346	17.3	68.768	13.1912	70.0217507738846	114.869204258352	125.185199492437	144.715535942405	116.478265595172
348	462.568795162078	98.2447964313279	19	9	347	17.35	21.1219032415602	-4.20887137344209	21.5371631090079	122.553792816937	120.644048232534	133.395248156381	112.288355769148
349	460.6217	103.2949	19	9	348	17.4	-38.9419032415606	101.002071373442	108.249204384147	106.711089962365	112.90060703569	121.674044717504	108.501107868527
350	458.7854	113.7944	19	9	349	17.45	-36.7259999999999	209.99	213.177388988607	113.068080639665	108.499606197789	111.394578679774	106.427135166801
351	460.5255	119.5663	19	9	350	17.5	34.8020000000008	115.438	120.569942556178	124.39175125212	99.946824728525	103.448792263984	105.64751984383
352	461.1217	124.6216	19	9	351	17.55	11.9239999999991	101.106	101.806704160384	110.932009813027	100.996215801893	96.1718026474604	103.151543209524
353	462.0348	128.4212	19	9	352	17.6	18.2620000000009	75.992	78.1555161712852	94.4454195786415	104.700522273467	92.3938140669307	102.510442320748
354	461.5566	130.4121	19	9	353	17.65	-9.56400000000031	39.8180000000002	40.9504971886792	93.1825594946851	99.3052480592552	88.6978722972828	100.312873453611
355	464.0624	136.45	19	9	354	17.7	50.1160000000004	120.758	130.744437816681	88.9243509641202	82.7286614464954	82.7141250236963	100.144240947233
356	458.7072	138.4394	19	9	355	17.75	-107.104	39.7880000000004	114.255642136396	85.0092932948138	75.6184692326011	73.9780726912139	98.2264755114753
357	455.2008	140.4173	19	9	356	17.8	-70.1279999999997	39.5580000000001	80.5156615075599	87.6784863054837	67.1584058024837	72.4021007880076	95.827852614355
358	452.7905	142.0815	19	9	357	17.85	-48.2060000000001	33.2839999999999	58.5802278247533	71.0119033143493	64.1435799013277	74.806093305884	90.0166456510412
359	450.1563	142.7382	19	9	358	17.9	-52.6840000000004	13.134	54.2964622420287	58.0543789705172	64.4951375588761	70.1249988296534	85.6988569569424
360	449.05	144.8348	19	9	359	17.95	-22.1259999999995	41.9319999999999	47.4115228610089	45.3924606408472	56.9286438496033	59.9174846948035	81.0414570533028
361	448.5606	147.2593	19	9	360	18	-9.78799999999978	48.4899999999999	49.4680204172351	43.2778665078416	48.0093206539027	55.4205265609481	78.5822911453368
362	447.7715	147.602	19	9	361	18.05	-15.7820000000004	6.85400000000016	17.20606985921	41.3117888122684	43.8079857741225	51.6416621379638	74.710961315684
363	445.3752	147.4624	19	9	362	18.1	-47.9259999999999	-2.79200000000003	48.0072571597253	42.8453843848572	44.9116643383009	48.4427940243782	73.5060643238174
364	447.2179	148.7064	19	9	363	18.15	36.8539999999996	24.88	44.4660737641628	37.9642623372882	40.9447496000516	46.6769017092285	71.112414774466
365	444.8142	150.0505	19	9	364	18.2	-48.0739999999992	26.8819999999999	55.0795007239528	42.2235109073979	37.1063079431116	44.6632364113863	67.5581075742018
366	444.4212	151.2404	19	9	365	18.25	-7.86000000000058	23.7979999999999	25.0624101793902	46.5454621687602	35.222583889295	43.6598045962734	62.8062578523906
367	442.7326	152.1649	19	9	366	18.3	-33.7720000000002	18.4899999999999	38.5023127097582	40.5777103878348	36.1249184734438	46.940169286305	61.3207887329065
368	440.6372	154.9444	19	9	367	18.35	-41.9079999999997	55.5900000000003	69.6170134665371	31.367231501366	32.7420081474287	46.6380431457016	61.796174154979
369	440.122	155.4635	19	9	368	18.4	-10.3039999999999	10.3820000000002	14.6273148595359	32.4809054413018	28.8586658595809	49.7236691963806	59.8082256753784
370	439.7361	155.6976	19	9	369	18.45	-7.71799999999985	4.68199999999968	9.02710629160832	30.0263260394898	32.3978289731693	50.6883354268317	55.727624648559
371	439.3274	157.1736	19	9	370	18.5	-8.17400000000021	29.52	30.6307798790694	18.9385541260972	39.3102885386441	53.7157900266893	53.0728086826476
372	438.1133	156.6777	19	9	371	18.55	-24.2820000000006	-9.91800000000012	26.2294157006982	17.1396213313269	50.0723527984875	53.2501199839076	50.9688544652209
373	438.7317	157.0243	19	9	372	18.6	12.3680000000002	6.93200000000047	14.1781538995742	33.4284264449726	48.3644219531024	54.6183145807042	49.2650315774845
374	438.4584	157.0923	19	9	373	18.65	-5.46600000000012	1.35999999999967	5.63265088568433	46.1396716359863	58.5025887927096	53.5269572516492	48.43587614276
375	434.2779	158.8203	19	9	374	18.7	-83.6099999999999	34.5600000000002	90.4711318598369	70.1183795574852	64.2703629105518	52.4020901247074	46.2503845005593
376	433.337	163.4347	19	9	375	18.75	-18.818	92.2879999999998	94.1870058341381	77.7902897801075	72.2089961640836	51.6344430135673	44.4060881092241
377	431.9199	170.6021	19	9	376	18.8	-28.3420000000001	143.348	146.122955308193	99.8655562540924	70.3753214943713	50.2394766778054	43.1806639200645
378	431.0055	173.0647	19	9	377	18.85	-18.288	49.2519999999996	52.5377050126855	95.1122993761309	76.4946210139798	48.7862550040739	42.9065073875067
379	431.949	178.7879	19	9	378	18.9	18.8700000000006	114.464	116.008983255609	98.2783206921809	78.1952486437175	49.4914525211035	42.2876472802393
380	434.0103	181.4099	19	9	379	18.95	41.2259999999992	52.4399999999997	66.7048474700295	70.6322634312574	72.4063512762456	51.5377646023146	41.3243087356341
381	434.7313	186.8633	19	9	380	19	14.4200000000001	109.068	110.017112414388	75.198952247852	63.9585974884906	50.7250908043471	40.7730677243715
382	434.5397	187.2083	19	9	381	19.05	-3.83199999999988	6.89999999999998	7.89266900357533	56.5249410333427	50.4066005571234	50.2960467924781	40.5051693907983
383	430.9022	188.1935	19	9	382	19.1	-72.7499999999998	19.7039999999998	75.3711490956584	49.7004031763602	49.2080880550455	50.0872691305907	39.7829118181882
384	429.7942	188.4251	19	9	383	19.15	-22.1600000000001	4.63199999999972	22.6389271830624	29.6388742848002	40.4803162494973	50.1948505762915	38.7666363862624
385	428.1735	188.2598	19	9	384	19.2	-32.414	-3.30599999999947	32.5821581851171	30.1809376829893	38.8051662940773	47.8375325897324	39.3013769149841
386	428.4556	187.8647	19	9	385	19.25	5.64200000000028	-7.90200000000027	9.70946795658791	23.217223862239	29.2411854446106	45.1523716221748	40.6879590107816
387	428.9798	187.9439	19	9	386	19.3	10.4840000000002	1.58400000000029	10.6029859945208	24.4356914656518	30.2167720905848	39.4211585538241	42.6652059760972
388	429.5198	185.9895	19	9	387	19.35	10.7999999999993	-39.0880000000004	40.552579991907	27.9099294117945	23.6799172472017	39.1749716293118	42.2185972773311
389	428.3368	185.1745	19	9	388	19.4	-23.6599999999999	-16.3	28.7312652001264	28.8434966044209	22.1944525088654	34.851625364098	42.7600005663038
390	426.1837	183.9086	19	9	389	19.45	-43.0619999999999	-25.3179999999998	49.9533479158302	30.2526064981803	23.2687139032193	31.9602820444365	43.5000172007022
391	426.2591	183.1937	19	9	390	19.5	1.50800000000004	-14.298	14.3773039197201	24.1426106321644	26.3461457558591	27.8303454220537	44.4414624712635
392	425.3942	183.3687	19	9	391	19.55	-17.2979999999995	3.49999999999966	17.6485354633177	19.9532135520789	28.4357165505248	27.7602187976891	45.7121445464825
393	424.9123	183.2349	19	9	392	19.6	-9.63799999999992	-2.67599999999959	10.0026006618277	18.627498394644	29.141855203578	24.9475090556722	46.6569843243912
394	425.0306	183.6057	19	9	393	19.65	2.36599999999953	7.41600000000005	7.78427979969879	23.8487949072973	29.2229344786988	24.0063155208756	46.9037953281211
395	426.7863	184.8746	19	9	394	19.7	35.1139999999998	25.3779999999995	43.3247721286559	26.6188266028693	25.1153977947957	26.2006637052607	45.2494369605047
396	428.5364	185.8917	19	9	395	19.75	35.0020000000006	20.342	40.4837864829865	34.1410997749917	26.4195053994968	29.7414750079958	44.7335717246202
397	429.9641	186.5566	19	9	396	19.8	28.5539999999992	13.2980000000003	31.4986939411773	38.4926554053187	25.3036655047934	35.090935274389	42.5899351418719
398	430.4547	188.8862	19	9	397	19.85	9.81200000000058	46.592	47.6139665224397	31.6032971949474	26.2151008641426	35.6509395505883	42.5356521271681
399	431.6516	189.7518	19	9	398	19.9	23.9379999999994	17.312	29.5420579513339	28.9902158916962	25.8181785328859	36.0285486115041	40.5854655463337
400	432.0815	189.6412	19	9	399	19.95	8.59800000000064	-2.2120000000001	8.87798107679958	23.9885044067176	29.1326135073022	35.4622697990899	41.0580438578774
401	431.8504	190.9925	19	9	400	20	-4.62200000000053	27.0260000000002	27.4183799667306	18.2891019532936	33.1368042601326	38.15783413818	39.2632633111564
402	432.1216	190.8143	19	9	401	20.05	5.42400000000043	-3.56400000000008	6.49013651628417	13.1437016604531	41.7461539982532	41.1282423004869	39.3488200648521
403	432.0838	191.7694	19	9	402	20.1	-0.756000000000085	19.1019999999997	19.1169542553198	26.6619298196569	42.1600238975986	43.2266995181916	38.2743138132216
404	432.1096	191.9584	19	9	403	20.15	0.516000000000076	3.78000000000043	3.81505648713139	37.2833926285689	42.8341627443095	43.6127400799508	38.6632244289311
405	432.7885	195.7211	19	9	404	20.2	13.578	75.2539999999999	76.4691218728186	59.5038035897888	45.809141803384	42.661341331277	39.3604186386811
406	434.1078	199.5251	19	9	405	20.25	26.386	76.08	80.5256940112906	66.0309458419036	49.8961628768631	44.3147718270656	39.8482269212699
407	435.9279	205.1159	19	9	406	20.3	36.4020000000005	111.816	117.592191322383	72.5246238281658	56.9528190961804	45.7587117299197	41.29994684415
408	437.612	207.0805	19	9	407	20.35	33.682	39.2919999999998	51.7526655158938	64.9563537871111	60.2382981722405	45.8963326250245	44.3467689462289
409	437.968	208.8594	19	9	408	20.4	7.11999999999989	35.5779999999999	36.2834464184425	62.5089331251574	61.4073016270156	46.3193057285693	46.1417155514841
410	439.3849	210.1719	19	9	409	20.45	28.338	26.25	38.6277716675451	54.401834602572	56.1900691552518	50.1558056713183	47.1924352825176
411	442.3972	211.7795	19	9	410	20.5	60.2459999999996	32.1520000000004	68.2885907015219	54.4456505025775	55.4927393939985	50.696181200259	47.974865657915
412	443.117	215.5645	19	9	411	20.55	14.3960000000004	75.6999999999999	77.0566987094568	50.2899794258655	49.7712694615863	50.9374213320151	48.8955891659788
413	445.5257	216.5396	19	9	412	20.6	48.1739999999991	19.502	51.971745015921	47.4237845233925	49.6326413524503	51.601118570771	49.4649774305907
414	445.7836	217.2707	19	9	413	20.65	5.15800000000013	14.622	15.5050910348827	48.4765456628397	49.8044487128291	53.3201333369866	52.4551563067362
415	444.9014	216.4355	19	9	414	20.7	-17.6439999999991	-16.7040000000003	24.2967971551803	45.1407043206005	54.5024695392526	52.5201735721015	54.8553395029447
416	441.2241	216.484	19	9	415	20.75	-73.546	0.970000000000368	73.5523963987578	44.8196322023232	51.4961995236549	49.954978834544	55.6124291903656
417	438.264	217.0768	19	9	416	20.8	-59.2020000000002	11.8559999999997	60.3774919982606	49.3189179997927	44.9220235678497	47.5089584139109	56.8459281861873
418	435.7993	216.5599	19	9	417	20.85	-49.2939999999999	-10.3379999999999	50.3663844245344	61.5811545551126	42.9639389693014	53.0425983418695	57.3809684458364
419	434.3133	217.744	19	9	418	20.9	-29.7199999999998	23.682	38.0015200222305	54.5158533844702	45.2329650469576	56.2548824914641	57.6493186307791
420	431.2694	220.7534	19	9	419	20.95	-60.8780000000002	60.188	85.6079799317798	44.703342815099	48.8502779889512	58.9226007659452	58.3153874848625
421	429.37	220.9663	19	9	420	21	-37.9880000000003	4.25799999999981	38.2258905455454	41.1082457362797	44.4172182750895	57.79189717765	59.4076552376933
422	429.1469	220.4464	19	9	421	21.05	-4.46199999999976	-10.3979999999996	11.3149391514046	41.1470120941224	45.2466473662356	56.6629360314706	60.0792228877248
423	427.5433	220.2197	19	9	422	21.1	-32.0720000000006	-4.53400000000045	32.3908990304382	36.1194014227898	56.4525553312886	55.7032553429898	60.7235402409309
424	428.7093	218.7072	19	9	423	21.15	23.3199999999999	-30.2499999999998	38.1953518114441	34.3185831657089	62.7053162700991	61.2975725335216	61.6176141635345
425	428.2754	221.6994	19	9	424	21.2	-8.67799999999988	59.8439999999999	60.4699265751166	45.7899519173723	63.3427319926379	67.0493376746125	61.5102710978087
426	428.6502	220.2872	19	9	425	21.25	7.49599999999987	-28.2439999999997	29.2217992601411	71.7968649262975	64.087594831645	66.9100865536657	61.0247433954334
427	427.6673	223.5771	19	9	426	21.3	-19.6579999999994	65.7979999999998	68.6717829097217	84.2636204460759	68.4038484950915	67.9331446424549	59.3631345920655
428	428.5151	231.654	19	9	427	21.35	16.9560000000001	161.538	162.425464075064	90.566062562486	68.4425717166782	68.8656042666484	58.577904667522
429	429.7823	236.5181	19	9	428	21.4	25.3440000000001	97.2820000000002	100.529129410336	93.8566064975811	77.3621800200856	68.9793315329888	58.9930186857404
430	429.5765	241.1126	19	9	429	21.45	-4.11600000000021	91.8899999999996	91.9821371571673	91.0177450728107	85.2483973602737	66.4749692984067	58.0691763055971
431	430.4301	243.2308	19	9	430	21.5	17.0719999999994	42.364	45.6745189356164	65.0882785070588	89.4029548322418	68.1191292751275	58.0795608983582
432	431.179	245.8497	19	9	431	21.55	14.9779999999998	52.3780000000005	54.4774757858699	70.4607395940954	90.6196419186741	69.2210244434345	56.5775745793373
433	429.5974	246.2793	19	9	432	21.6	-31.6319999999996	8.59199999999987	32.7781312463046	79.9307321580614	81.2786532020083	69.8459619110908	55.4750555775572
434	432.7517	251.813	19	9	433	21.65	63.0860000000007	110.674	127.391434845519	84.9493031669026	75.2533467958785	69.9150949900824	56.2182535059056
435	436.0077	257.9719	19	9	434	21.7	65.1199999999994	123.178	139.332099976997	90.2215387645376	69.6072066041756	70.5003686235159	56.7696485633375
436	437.3921	261.2282	19	9	435	21.75	27.6880000000006	65.1260000000002	70.7673739798225	97.4690278969577	72.1506637186101	72.0945079563228	58.105800881884
437	438.4702	265.1237	19	9	436	21.8	21.561999999999	77.9099999999994	80.8386537740446	80.0459539976617	70.0382003917774	71.2173107702201	58.3257904790527
438	441.8144	265.9747	19	9	437	21.85	66.884	17.02	69.0155769084053	59.2836810502898	71.2493521055034	64.1132109931745	59.9826660109744
439	440.9126	267.7753	19	9	438	21.9	-18.0359999999996	36.0120000000006	40.2760653490386	59.3520242703176	62.4680099600791	61.7311548800166	59.4321465237569
440	442.6699	267.518	19	9	439	21.95	35.1459999999997	-5.14600000000087	35.5207352401381	49.8548620190173	55.752339886758	57.2157518452489	59.5414230783467
441	445.2646	269.9488	19	9	440	22	51.8939999999998	48.6160000000007	71.1090900799612	45.0296763140491	54.7860610804038	58.3672246190664	58.8879220417241
442	446.8145	269.3333	19	9	441	22.05	30.9980000000007	-12.3099999999999	33.3528425175433	44.8900659224965	51.8149796217661	56.4922131272039	60.1072021810819
443	449.0563	269.443	19	9	442	22.1	44.8360000000002	2.19399999999951	44.8896483835641	52.2209987232262	46.9477687843407	55.2468558121247	60.263305480201
444	449.7798	267.6011	19	9	443	22.15	14.47	-36.8380000000002	39.5780133912759	50.22009789049	48.2089629641547	51.1389344782895	60.426811878452
445	452.1638	270.3103	19	9	444	22.2	47.6799999999992	54.1840000000002	72.1753992437863	53.7750972245149	44.8242970863222	46.4899594520625	59.2428034354995
446	455.2067	270.0361	19	9	445	22.25	60.8580000000006	-5.48400000000015	61.1045859162803	48.8658612546323	44.5837855195227	49.3015152101023	58.7908341977354
447	457.4195	271.3162	19	9	446	22.3	44.2560000000003	25.6020000000001	51.1278391876679	51.5278600058128	42.9462258626305	48.7184363156504	57.315421687292
448	458.1302	272.0439	19	9	447	22.35	14.2139999999995	14.5540000000005	20.3434685341512	37.4275954494182	39.244359518746	51.0997277553004	53.6101461306919
449	460.2036	273.6852	19	9	448	22.4	41.4679999999998	32.826	52.8880071471784	38.9474731485553	39.8098589964999	49.884961514525	51.6123357307865
450	460.2044	273.7689	19	9	449	22.45	0.0160000000005311	1.6739999999993	1.6740764618134	32.117354500746	37.227579017367	52.6078768582867	49.6101023987226
451	460.9021	277.1325	19	9	450	22.5	13.954	67.2720000000004	68.7039744119658	29.6228577828596	43.8169693398009	49.6567148083206	48.948952988694
452	461.7437	277.2433	19	9	451	22.55	16.8319999999994	2.21599999999967	16.9772459486213	28.091857987187	45.6218930095348	50.9933799187294	48.142216103053
453	462.1262	277.1507	19	9	452	22.6	7.64999999999986	-1.85200000000009	7.87098494471932	37.0275625853158	55.2516867262602	50.6806490493112	48.494275853193
454	464.3878	277.1658	19	9	453	22.65	45.2320000000009	0.302000000000362	45.2330081688149	48.6864655310464	51.5609600648954	50.9385287668216	45.8605336146287
455	463.504	275.0233	19	9	454	22.7	-17.6760000000002	-42.8499999999997	46.3525994524577	59.1264315183235	60.3914566302513	47.9852382474831	43.5307483885898
456	469.4534	272.8038	19	9	455	22.75	118.987999999999	-44.3899999999996	126.998489140619	80.8805156696608	54.7296440971186	45.487160439148	42.6587697694036
457	467.0985	270.2704	19	9	456	22.8	-47.0979999999997	-50.6680000000006	69.1770758850071	75.0300621426039	59.0405339748283	43.4135326043638	41.4742427788015
458	463.059	266.0638	19	9	457	22.85	-80.7899999999995	-84.1319999999996	116.641405701405	83.7553506751867	62.1169385798763	43.1070812682092	40.275173871557
459	462.2614	266.1117	19	9	458	22.9	-15.9520000000009	0.957999999999402	15.9807405335306	60.7728226631908	62.0671985371433	41.4935165815564	40.6504986519905
460	457.9852	264.7136	19	9	459	22.95	-85.5239999999992	-27.962	89.9790421153719	58.9546364313332	58.7428974775992	42.0044529521963	39.9808838481097
461	458.5456	264.4875	19	9	460	23	11.2079999999992	-4.52199999999948	12.0858490806388	43.3533614900919	47.1573515384952	39.5306813583217	39.3610398048152
462	460.6782	262.3714	19	9	461	23.05	42.6520000000005	-42.3220000000003	60.0861447257192	49.1043349316828	41.2051721991928	39.7922190789021	39.2574718435476
463	460.1309	264.224	19	9	462	23.1	-10.9460000000001	37.0519999999999	38.6350309951991	33.7304442800116	30.9624758101582	41.7416958942612	39.2583310357481
464	458.5218	262.6703	19	9	463	23.15	-32.1820000000002	-31.0739999999998	44.7356077414849	33.5418804137997	31.4260730982173	40.5821327509679	41.9694342609083
465	458.5441	263.3254	19	9	464	23.2	0.446000000000595	13.1020000000001	13.1095888570162	23.4557079670524	23.6174492741414	40.5715373251171	44.62788769112
466	458.2244	262.8691	19	9	465	23.25	-6.39400000000023	-9.12599999999998	11.143029749579	18.5715901302246	24.3317186195248	36.0160243287049	48.2107596487368
467	457.7506	262.9617	19	9	466	23.3	-9.47599999999966	1.85200000000009	9.65528249198302	13.7478112647519	20.5439041829759	34.2300492419525	52.040294907809
468	457.0448	262.8782	19	9	467	23.35	-14.1160000000002	-1.6700000000003	14.2144418110599	13.5044542682712	21.3664532086461	29.4506199878135	55.4920663300914
469	458.0565	263.0759	19	9	468	23.4	20.2340000000004	3.95399999999995	20.6167134141214	15.1215568252499	19.0970669647924	31.4160357894559	55.9199307359345
470	457.6129	263.4719	19	9	469	23.45	-8.87200000000007	7.9200000000003	11.8928038746128	17.6321003988993	22.4001771726351	27.3538908379327	59.8722217174264
471	457.5505	264.4313	19	9	470	23.5	-1.2480000000005	19.1880000000003	19.2285425344724	24.1613162870677	24.8746971189147	29.0653648013099	60.3543718820733
472	457.5507	265.5417	19	9	471	23.55	0.00400000000013279	22.2079999999994	22.2080003602299	24.446322664833	27.2549262847123	27.5215637683658	61.948678250347
473	458.811	263.5665	19	9	472	23.6	25.2059999999994	-39.5039999999995	46.8605212519017	31.2959000769989	27.9387641654688	27.836013022185	65.5858101683651
474	458.7385	262.4668	19	9	473	23.65	-1.44999999999982	-21.9940000000008	22.0417453029481	34.6278374125794	31.4059984806944	33.0003397549949	68.4223846204058
475	461.0059	262.8926	19	9	474	23.7	45.3480000000002	8.51600000000076	46.1406909354425	36.8777521705252	31.0903324017239	41.270537134757	70.3776712782286
476	459.4279	263.7469	19	9	475	23.75	-31.5599999999995	17.0859999999993	35.8882292123747	31.71621204387	33.7990109830949	50.9343588583256	69.2945242094488
477	459.1833	265.4018	19	9	476	23.8	-4.89200000000096	33.098	33.457574149959	38.3656742965558	34.4992233537557	60.6670572112542	69.2627078919325
478	460.235	265.3573	19	9	477	23.85	21.0340000000008	-0.889999999999418	21.0528206186257	30.8847647264489	34.3055728357239	67.8770513919737	69.1147753834231
479	459.614	268.0511	19	9	478	23.9	-12.4200000000008	53.8760000000002	55.289056566377	32.9701845536105	46.9036125451975	70.3463448903127	69.7826710586733
480	459.1772	268.0536	19	9	479	23.95	-8.73599999999897	0.0499999999999545	8.73614308490778	32.1206945369861	60.1408970968789	77.7399904826565	69.4066380827198
481	459.3303	265.7429	19	9	480	24	3.0619999999999	-46.2139999999999	46.3153283481829	36.8949336275777	76.9940205977366	81.1780624058249	70.3100042747606
482	458.0289	265.08	19	9	481	24.05	-26.028	-13.2580000000007	29.2101240668372	55.4415507938391	94.0791881377962	84.1051374217919	69.6593360132151
483	457.3022	262.9546	19	9	482	24.1	-14.5339999999999	-42.5079999999991	44.9240160715838	89.3970294673089	107.815338618478	89.429924442469	69.7475483667665
484	455.1696	255.8674	19	9	483	24.15	-42.6520000000005	-141.744	148.022142397684	121.017856641863	109.286691299931	96.2626364898436	69.0574905791947
485	456.792535173614	247.090510564444	19	9	484	24.2	32.4587034722799	-175.53778871112	178.513536452257	156.037681738606	124.389648563589	100.18380523134	70.3387428403472
486	461.23616787264	237.886032207845	19	9	485	24.25	88.8726539805202	-184.08956713198	204.419464220952	178.735743609379	128.557113828555	102.573024090193	70.6118666729171
487	465.3189	228.5219	19	9	486	24.3	81.6546425471995	-187.2826441569	204.309249550555	163.131831806023	133.711051489828	104.295366541913	70.927055190149
488	466.7361	220.729	19	9	487	24.35	28.3440000000007	-155.857999999999	158.414325425448	159.382267659869	144.554276049214	108.778930779033	71.0684007232465
489	466.9803	217.2374	19	9	488	24.4	4.88399999999956	-69.8320000000001	70.0025833809011	136.096371015247	145.62166043449	108.149306327891	71.3653939737977
490	468.4237	209.3806	19	9	489	24.45	28.8679999999999	-157.136	159.765715721491	111.38442124105	140.226713365801	111.459385327507	71.6083337495862
491	469.7782	205.1948	19	9	490	24.5	27.0900000000006	-83.716	87.9899809978388	110.372808489049	128.152027582649	111.554643748211	71.3947694937287
492	471.1245	201.3884	19	9	491	24.55	26.9259999999997	-76.1279999999999	80.7495006795706	128.111489062957	114.511544946029	111.797108258064	72.5924089468529
493	473.9627	194.2652	19	9	492	24.6	56.7639999999994	-142.464	153.356261665443	121.071159071733	109.742522939587	111.659083711348	76.9749417168159
494	478.699	187.899	19	9	493	24.65	94.7260000000006	-127.324	158.695986250441	120.207684150051	107.011921355851	105.114641403394	79.8133980510514
495	472.4708	187.9054	19	9	494	24.7	-124.564	0.127999999999702	124.564065765373	117.638668651008	98.5291220914248	99.4069485459374	81.6850638452664
496	470.3401	184.305	19	9	495	24.75	-42.6139999999998	-72.0079999999996	83.6726063894267	109.112237390125	94.5521736678678	90.2893744875086	82.879038830486
497	467.6757	182.2006	19	9	496	24.8	-53.288	-42.088	67.9044231843552	85.9123536487443	89.8831650263008	81.1870531690438	82.3107709936809
498	467.4903	176.6675	19	9	497	24.85	-3.70800000000031	-110.662	110.724105361028	75.9870851111163	78.763891373482	74.2597500545194	82.992900139972
499	466.8637	174.6267	19	9	498	24.9	-12.5319999999999	-40.8159999999998	42.6965675435389	68.8966631856848	64.607622372299	72.3844430572827	83.0833359087317
500	465.9414	170.9951	19	9	499	24.95	-18.4460000000001	-72.6319999999998	74.9377230772325	62.127661401594	58.5871837260734	65.4766770165159	84.2423514009194
501	464.2553	169.2717	19	9	500	25	-33.7220000000002	-34.468	48.2204967622692	48.4155453568393	52.4267213923685	61.6114765816325	84.7350769359818
502	463.8556	167.6163	19	9	501	25.05	-7.99399999999991	-33.1080000000003	34.0594142639009	43.3028910958536	47.8625613920588	61.0796804719139	87.6948217262479
503	462.1969	166.3151	19	9	502	25.1	-33.1739999999991	-26.0239999999999	42.163525137255	41.1872823410305	38.7769771694519	64.5199589911628	88.9612734357336
504	462.4305	165.4909	19	9	503	25.15	4.67199999999934	-16.4839999999998	17.1332962386106	35.9567795990521	37.7569647587147	63.3641596122593	88.6394503659312
505	460.6809	162.7901	19	9	504	25.2	-34.9919999999997	-54.0160000000003	64.3596793031166	33.5974613825237	32.4242319416071	63.1863224591927	85.9138539908708
506	459.5929	162.9738	19	9	505	25.25	-21.7600000000004	3.67400000000032	22.0679830523775	29.1384089820646	28.6707794953971	63.1850535707792	82.8966663684117
507	460.2297	163.8868	19	9	506	25.3	12.7359999999999	18.2599999999996	22.2628231812586	32.2110384215758	32.2761959175269	60.3261754454493	78.3583266689246
508	459.316	163.4969	19	9	507	25.35	-18.2740000000001	-7.79799999999966	19.8682631349597	23.6611815421837	50.2760266088436	57.2068695009114	76.2396381154882
509	458.3655	162.1791	19	9	508	25.4	-19.0099999999995	-26.3560000000001	32.4964434361668	21.3847793917422	62.1206968522196	58.0173654895726	76.3895517334723
510	457.4111	161.6725	19	9	509	25.45	-19.0880000000004	-10.1319999999998	21.610394906156	30.9549304525301	67.7854611923121	57.0253174743318	74.391941820378
511	456.981	161.3555	19	9	510	25.5	-8.60199999999963	-6.34000000000015	10.6859723001698	71.4136442356225	73.9433857491899	57.9155101237523	73.231154578193
512	457.3756	157.8721	19	9	511	25.55	7.89200000000051	-69.6680000000003	70.1135784851983	92.0303552828633	72.7897894988398	63.5925351944314	71.8404858890403
513	461.0155	147.3773	19	9	512	25.6	72.7979999999991	-209.896	222.161832050422	111.90974084244	75.6367618323708	66.2634631601191	68.4926479125265
514	464.0424	141.3116	19	9	513	25.65	60.5380000000002	-121.314	135.579998672371	126.501992106638	78.2777662204305	72.1642593284681	66.1214596653527
515	466.8933	135.975	19	9	514	25.7	57.0180000000005	-106.732	121.007322704042	114.624648545149	81.6264030070566	72.4207594358042	63.1530334910134
516	468.09	131.9675	19	9	515	25.75	23.9339999999993	-80.1499999999999	83.647228621156	79.859879429119	87.1602407521075	75.5039582493148	61.7694309141227
517	468.5964	132.1442	19	9	516	25.8	10.1280000000008	3.53400000000022	10.7268606777574	64.5251771579977	94.9088744713359	75.5296001688055	62.0568417978738
518	470.4299	130.5695	19	9	517	25.85	36.6699999999992	-31.4940000000001	48.3379864702694	51.3430651716727	82.2508997113946	78.2195261764571	61.8212384599981
519	472.2798	128.2776	19	9	518	25.9	36.998000000001	-45.838	58.9064873167639	47.8184893975773	82.2078218047166	80.3946604096619	63.0548040523942
520	474.7124	126.9847	19	9	519	25.95	48.6519999999996	-25.8580000000001	55.0967627724167	75.1931003975223	77.0560576792963	83.30720662424	62.2832491015906
521	474.5835	123.686	19	9	520	26	-2.57799999999975	-65.9739999999999	66.024349750679	84.6419199936703	77.0645307494397	84.8508325747536	62.2527767254685
522	478.6106	117.5016	19	9	521	26.05	80.5419999999992	-123.688	147.599915677482	99.8904664514355	78.2694108387712	82.6012913061668	61.9691764364683
523	474.016	118.8167	19	9	522	26.1	-91.8919999999991	26.302	95.5820844510092	102.76905018692	80.8022905205435	72.4653368338902	61.1039283263064
524	467.5769	120.8664	19	9	523	26.15	-128.782	40.994	135.14921960559	106.310572101302	82.5115545988933	68.878759718446	61.9145118385938
525	465.9923	117.7743	19	9	524	26.2	-31.6920000000005	-61.842	69.4896814498385	81.3457212800201	84.9880102414235	63.119744522834	60.6109933450456
526	462.963	120.6641	19	9	525	26.25	-60.5859999999996	57.7960000000002	83.7319593225906	76.9626610474167	82.5414243973997	60.3538082574662	60.6035992757816
527	462.0183	120.0282	19	9	526	26.3	-18.8940000000002	-12.7180000000001	22.7756615710721	65.1326427463511	70.2937081409978	63.7875081502984	60.7490127149429
528	459.2699	117.576	19	9	527	26.35	-54.9680000000001	-49.0440000000001	73.6667832879923	67.2069702959271	62.6797739563858	66.4356074190848	61.6016270259425
529	456.4701	115.0068	19	9	528	26.4	-55.9960000000001	-51.3839999999999	75.9991281002618	58.7722766934973	55.5496976321755	68.0922426152158	61.345612835249
530	452.5051	115.4794	19	9	529	26.45	-79.2999999999995	9.452	79.8613191977188	59.2416950019755	49.1834313663717	67.5411807288493	61.3017834436294
531	450.4346	115.3039	19	9	530	26.5	-41.4100000000008	-3.50999999999999	41.5584913104418	48.396886865355	43.6430857654926	66.5900433271848	NA
532	450.2801	114.0573	19	9	531	26.55	-3.08999999999969	-24.932	25.1227531134627	45.966752518	49.3056054618255	60.3458176785052	NA
533	450.2545	113.0855	19	9	532	26.6	-0.511999999999944	-19.436	19.4427426048899	31.1598924368163	52.0689243176262	55.9443934924936	NA
534	447.1661	113.8938	19	9	533	26.65	-61.7680000000007	16.1660000000001	63.8484563634869	28.513894837488	53.6729306315384	51.6647643487196	NA
535	446.8877	113.9797	19	9	534	26.7	-5.56799999999953	1.7179999999999	5.82701879180035	39.3695159216756	50.0943512162751	48.8012272542871	NA
536	445.5681	113.465	19	9	535	26.75	-26.3919999999996	-10.2939999999998	28.3285033138	55.7409617698974	50.6386622569698	45.7032403022485	NA
537	443.4503	116.823	19	9	536	26.8	-42.3559999999998	67.1599999999998	79.400858534401	61.3791087450768	50.3979272160127	45.9684252610803	NA
538	440.3246	120.8085	19	9	537	26.85	-62.514000000001	79.71	101.299971845999	69.028809995734	49.2090130286015	44.9837278754279	NA
539	436.4001	123.2119	19	9	538	26.9	-78.4899999999993	48.0680000000001	92.039191239384	72.7634296764517	47.7798310652637	42.296565260836	NA
540	434.7285	121.7758	19	9	539	26.95	-33.4320000000002	-28.7219999999999	44.0755250450861	61.4263385103498	48.4190231422026	39.2963602630188	NA
541	432.3789	121.7283	19	9	540	27	-46.9920000000002	-0.949999999999989	47.0016017173885	42.6770642873055	47.7633948390043	NA	NA
542	431.5237	120.9809	19	9	541	27.05	-17.1039999999994	-14.948	22.7154027038919	34.1805533854505	42.6312450603351	NA	NA
543	431.7251	120.6614	19	9	542	27.1	4.02799999999957	-6.3900000000001	7.55360073077719	27.8092362886712	37.8985314332296	NA	NA
544	430.3661	118.5895	19	9	543	27.15	-27.1799999999996	-41.438	49.5566367301089	22.763360001557	30.9201998901337	NA	NA
545	430.6422	118.0445	19	9	544	27.2	5.52199999999971	-10.9	12.2189395611893	23.8361516103204	28.4983693097624	NA	NA
546	429.9637	118.8958	19	9	545	27.25	-13.5699999999997	17.0259999999999	21.7722202818176	33.1199985791538	NA	NA	NA
547	431.1925	118.2167	19	9	546	27.3	24.5759999999996	-13.5819999999998	28.0793607477089	27.6598463948168	NA	NA	NA
548	428.8994	119.6395	19	9	547	27.35	-45.8619999999996	28.4559999999999	53.9728355749442	29.1875023308537	NA	NA	NA
549	429.9193	120.0846	19	9	548	27.4	20.3980000000001	8.90199999999993	22.2558758084243	NA	NA	NA	NA
550	430.911	120.0366	19	9	549	27.45	19.8339999999996	-0.959999999999752	19.8572192413737	NA	NA	NA	NA
551	NA	NA	19	9	550	27.5	NA	NA	NA	NA	NA	NA	NA
552	NA	NA	19	9	551	27.55	NA	NA	NA	NA	NA	NA	NA
553	NA	NA	19	9	552	27.6	NA	NA	NA	NA	NA	NA	NA
554	NA	NA	19	9	553	27.65	NA	NA	NA	NA	NA	NA	NA
555	NA	NA	19	9	554	27.7	NA	NA	NA	NA	NA	NA	NA
556	NA	NA	19	9	555	27.75	NA	NA	NA	NA	NA	NA	NA
557	NA	NA	19	9	556	27.8	NA	NA	NA	NA	NA	NA	NA
558	NA	NA	19	9	557	27.85	NA	NA	NA	NA	NA	NA	NA
559	NA	NA	19	9	558	27.9	NA	NA	NA	NA	NA	NA	NA
560	NA	NA	19	9	559	27.95	NA	NA	NA	NA	NA	NA	NA
561	NA	NA	19	9	560	28	NA	NA	NA	NA	NA	NA	NA
562	NA	NA	19	9	561	28.05	NA	NA	NA	NA	NA	NA	NA
563	NA	NA	19	9	562	28.1	NA	NA	NA	NA	NA	NA	NA
564	NA	NA	19	9	563	28.15	NA	NA	NA	NA	NA	NA	NA
565	NA	NA	19	9	564	28.2	NA	NA	NA	NA	NA	NA	NA
566	NA	NA	19	9	565	28.25	NA	NA	NA	NA	NA	NA	NA
567	NA	NA	19	9	566	28.3	NA	NA	NA	NA	NA	NA	NA
568	NA	NA	19	9	567	28.35	NA	NA	NA	NA	NA	NA	NA
569	NA	NA	19	9	568	28.4	NA	NA	NA	NA	NA	NA	NA
570	NA	NA	19	9	569	28.45	NA	NA	NA	NA	NA	NA	NA
571	NA	NA	19	9	570	28.5	NA	NA	NA	NA	NA	NA	NA
572	NA	NA	19	9	571	28.55	NA	NA	NA	NA	NA	NA	NA
573	NA	NA	19	9	572	28.6	NA	NA	NA	NA	NA	NA	NA
574	NA	NA	19	9	573	28.65	NA	NA	NA	NA	NA	NA	NA
575	NA	NA	19	9	574	28.7	NA	NA	NA	NA	NA	NA	NA
576	NA	NA	19	9	575	28.75	NA	NA	NA	NA	NA	NA	NA
577	NA	NA	19	9	576	28.8	NA	NA	NA	NA	NA	NA	NA
578	NA	NA	19	9	577	28.85	NA	NA	NA	NA	NA	NA	NA
579	NA	NA	19	9	578	28.9	NA	NA	NA	NA	NA	NA	NA
580	NA	NA	19	9	579	28.95	NA	NA	NA	NA	NA	NA	NA
581	NA	NA	19	9	580	29	NA	NA	NA	NA	NA	NA	NA
582	NA	NA	19	9	581	29.05	NA	NA	NA	NA	NA	NA	NA
583	NA	NA	19	9	582	29.1	NA	NA	NA	NA	NA	NA	NA
584	NA	NA	19	9	583	29.15	NA	NA	NA	NA	NA	NA	NA
585	NA	NA	19	9	584	29.2	NA	NA	NA	NA	NA	NA	NA
586	NA	NA	19	9	585	29.25	NA	NA	NA	NA	NA	NA	NA
587	NA	NA	19	9	586	29.3	NA	NA	NA	NA	NA	NA	NA
588	NA	NA	19	9	587	29.35	NA	NA	NA	NA	NA	NA	NA
589	NA	NA	19	9	588	29.4	NA	NA	NA	NA	NA	NA	NA
590	NA	NA	19	9	589	29.45	NA	NA	NA	NA	NA	NA	NA
591	NA	NA	19	9	590	29.5	NA	NA	NA	NA	NA	NA	NA
592	NA	NA	19	9	591	29.55	NA	NA	NA	NA	NA	NA	NA
593	NA	NA	19	9	592	29.6	NA	NA	NA	NA	NA	NA	NA
594	NA	NA	19	9	593	29.65	NA	NA	NA	NA	NA	NA	NA
595	NA	NA	19	9	594	29.7	NA	NA	NA	NA	NA	NA	NA
596	NA	NA	19	9	595	29.75	NA	NA	NA	NA	NA	NA	NA
597	NA	NA	19	9	596	29.8	NA	NA	NA	NA	NA	NA	NA
598	NA	NA	19	9	597	29.85	NA	NA	NA	NA	NA	NA	NA
599	NA	NA	19	9	598	29.9	NA	NA	NA	NA	NA	NA	NA
600	NA	NA	19	9	599	29.95	NA	NA	NA	NA	NA	NA	NA
601	NA	NA	19	9	600	30	NA	NA	NA	NA	NA	NA	NA
