# Supplementary material for: An automated feeding system for the African killifish reveals the impact of diet on lifespan and allows scalable assessment of associative learning
Source: eLife. 2022 Nov 10;11:e69008. doi: 10.7554/eLife.69008 (PMC9788828; doi:10.7554/eLife.69008)
Supplement: Figure 6—source data 3. [file elife-69008-fig6-data3.zip › Filtered and Interpolated Trajectories with Kinematics/t13_REC003 DLC_likelihood-euclidean-filtered_splines-interpolated_kinematics_02_resnet50_TrainAllTheThingsJun28shuffle1_1030000.csv]

	x2	y2	fishnum	recording_num	bodyparts_coords	seconds	velocity_x	velocity_y	velocity_xy	velocity_xy_5frame	velocity_xy_10frame	velocity_xy_20frame	velocity_xy_40frame
1	232.75895690918	113.912841796875	13	3	0	0	0	0	0	NA	NA	NA	NA
2	225.672744750977	114.729591369629	13	3	1	0.05	-141.72424316406	16.3349914550801	142.662514509815	NA	NA	NA	NA
3	218.586532592773	115.546340942383	13	3	2	0.1	-141.72424316408	16.3349914550798	142.662514509834	66.6229005481869	NA	NA	NA
4	217.291610717773	115.627250671387	13	3	3	0.15	-25.8984375	1.61819458008011	25.9489425341459	68.0179908574998	NA	NA	NA
5	216.340621948242	116.164039611816	13	3	4	0.2	-19.0197753906205	10.7357788085798	21.8405311871393	127.666720343367	210.371460204407	NA	NA
6	216.013900756836	116.286087036133	13	3	5	0.25	-6.53442382811988	2.44094848634006	6.97545154656433	187.315449829227	254.462076398322	NA	NA
7	195.492654418945	124.340530395508	13	3	6	0.3	-410.42492675782	161.0888671875	440.906161939152	270.306893710228	243.976980884254	NA	NA
8	174.971408081055	132.394973754883	13	3	7	0.35	-410.4249267578	161.0888671875	440.906161939134	354.120019860627	233.053663682532	NA	NA
9	154.450161743164	140.449417114258	13	3	8	0.4	-410.42492675782	161.0888671875	440.906161939152	440.906161939145	232.883152827371	NA	NA
10	133.928915405274	148.503860473633	13	3	9	0.45	-410.4249267578	161.0888671875	440.906161939133	360.287241425141	232.55608627164	152.147563868521	NA
11	113.407669067383	156.558303833008	13	3	10	0.5	-410.42492675782	161.0888671875	440.906161939153	278.791877535836	246.530401987884	154.497499371212	NA
12	112.76106262207	154.78173828125	13	3	11	0.55	-12.9321289062599	-35.5313110351602	37.8115593691324	195.459411944514	216.565975377165	148.86949061356	NA
13	112.007194519043	153.289932250977	13	3	12	0.6	-15.0773620605401	-29.8361206054602	33.4293424926094	110.992152682652	177.566447560658	143.633917530713	NA
14	111.47998046875	154.381469726562	13	3	13	0.65	-10.5442810058599	21.8307495117	24.2438339825434	52.1546420366226	134.897693908663	144.594056001078	NA
15	110.972999572754	153.603607177734	13	3	14	0.7	-10.1396179199199	-15.5572509765597	18.5698656298215	72.8447093291887	93.9236675326358	145.3397957646	NA
16	105.276786804199	158.226272583008	13	3	15	0.75	-113.9242553711	92.4533081054801	146.718608709006	76.3410175854792	54.5329223441013	145.241206453393	NA
17	98.8979339599609	161.259017944336	13	3	16	0.8	-127.577056884762	60.6549072265597	141.261895831963	74.3359758728109	53.7620003428663	124.235778582115	NA
18	96.4844131469727	162.068161010742	13	3	17	0.85	-48.2704162597639	16.1828613281199	50.9108837740619	76.8551823826198	54.2141713788936	105.461497528236	NA
19	96.9304275512695	162.621780395508	13	3	18	0.9	8.92028808593608	11.0723876953205	14.218625419202	56.91120265158	56.3049591747853	86.1131462665707	NA
20	96.8742370605469	164.179061889648	13	3	19	0.95	-1.12380981445199	31.1456298828	31.1658981788657	34.6792913565439	58.1235052575611	68.3178497402471	103.519704995443
21	98.8282165527344	162.873626708984	13	3	20	1	39.07958984375	-26.1087036132801	46.9987100538072	32.0873251723079	43.9520109189021	47.5656528633429	103.774633938334
22	97.9358139038086	161.661605834961	13	3	21	1.05	-17.8480529785162	-24.2404174804602	30.1023393567829	38.2739424767596	31.9055817870658	48.5141805698467	100.575285705005
23	98.1667022705078	163.545059204102	13	3	22	1.1	4.61776733398409	37.6690673828199	37.9510528528819	39.3918281325023	33.3565474958148	51.33641425822	97.6440947573552
24	98.0919494628906	161.288711547852	13	3	23	1.15	-1.49505615234403	-45.126953125	45.1517119414603	30.9928191862242	37.3285986244788	53.1825907253308	97.6227264593648
25	97.3371276855469	162.964309692383	13	3	24	1.2	-15.0964355468739	33.5119628906205	36.7553264575794	29.1318722175877	42.7120319478584	59.9005048858318	97.8692960978284
26	97.1420669555664	162.807647705078	13	3	25	1.25	-3.90121459960994	-3.1332397461	5.00366532241622	34.6257698193216	40.5983833825845	57.6180518781412	98.5573881936078
27	96.1668395996094	163.168594360352	13	3	26	1.3	-19.5045471191401	7.21893310547955	20.7976045136007	36.383254772198	43.266360796827	53.1586885821209	89.2707069358172
28	92.9728317260742	162.462951660156	13	3	27	1.35	-63.880157470704	-14.1128540039199	65.4205408615512	46.0322357632145	48.4586571375464	54.9657827745665	79.415205345686
29	90.351318359375	163.096389770508	13	3	28	1.4	-52.4302673339841	12.6687622070403	53.9391367058426	50.2039475789448	50.0602222758762	55.8104522447839	69.0467495427947
30	86.2351608276367	164.15461730957	13	3	29	1.45	-82.3231506347659	21.1645507812398	85.0002314126617	57.4008493760663	61.6775045141025	54.891846122365	58.9309659694575
31	85.0684051513672	163.597106933594	13	3	30	1.5	-23.3351135253901	-11.1502075195199	25.8622244010681	62.2915444557712	71.2840928373802	53.0517685054571	47.9984666838714
32	82.2360382080078	163.792602539062	13	3	31	1.55	-56.6473388671881	3.90991210935965	56.7821134992081	63.7371897795545	74.411795377176	52.2810807964488	47.3252133190395
33	77.8856353759766	162.666839599609	13	3	32	1.6	-87.0080566406239	-22.5152587890597	89.8740162600756	77.3227732649905	76.5750180533182	51.6542719839979	46.8317326037974
34	76.0810012817383	165.136032104492	13	3	33	1.65	-36.0926818847662	49.3838500976597	61.1673633247588	92.3642380958157	74.2923058650891	50.6513969176513	46.6232554885486
35	70.4862899780273	170.348205566406	13	3	34	1.7	-111.89422607422	104.24346923828	152.928148839842	91.4227413782857	67.0716602968716	50.3987964310565	47.2177418249944
36	66.8836288452148	173.891998291016	13	3	35	1.75	-72.05322265625	70.8758544922	101.069548555194	90.8584916508651	65.5051536283298	51.8735699338228	43.8429781531639
37	64.9293441772461	175.612518310547	13	3	36	1.8	-39.0856933593741	34.4104003906199	52.0746299115586	84.8474219506237	61.2958007960707	54.3056352895192	40.867900829439
38	63.8350868225098	179.82536315918	13	3	37	1.85	-21.8851470947259	84.2568969726602	87.0527676229726	56.8205473287527	54.8498868304494	53.3689131631358	39.8472727788237
39	65.3745422363281	179.601821899414	13	3	38	1.9	30.7891082763659	-4.47082519531989	31.1120148235515	38.6460691608439	51.2425715594264	51.9803528190187	40.0114791432512
40	66.007942199707	179.512344360352	13	3	39	1.95	12.6679992675781	-1.78955078124034	12.793775730487	31.1688602138556	39.1200883480106	49.5440821986678	39.3840374895789
41	65.576057434082	179.783325195312	13	3	40	2	-8.6376953125	5.41961669919999	10.1971577156496	18.8412820100337	32.4630470302653	48.4312805044	38.6873447390722
42	65.0141525268555	180.256240844727	13	3	41	2.05	-11.2380981445301	9.45831298830001	14.6885851766171	17.6377211682292	34.1994752018624	46.1362460682324	38.0293716894696
43	65.3229598999023	181.488891601562	13	3	42	2.1	6.17614746093608	24.6530151367	25.4148766038631	21.4196293672684	30.1628082729535	42.3270509493748	37.5320919331824
44	66.5159530639648	181.877563476562	13	3	43	2.15	23.85986328125	7.7734375	25.0942106145292	26.2800248996867	29.6683997729484	40.0639202517664	36.7641287779534
45	67.1511917114258	183.329879760742	13	3	44	2.2	12.7047729492199	29.0463256836	31.7033167256833	37.2300901898692	32.016504100464	34.534978764157	36.8581292433873
46	67.9283599853516	181.789916992188	13	3	45	2.25	15.5433654785162	-30.7992553710795	34.499135377741	41.4843345358733	31.3574073804702	30.0679044281866	37.5978378772558
47	68.7956466674805	178.428039550781	13	3	46	2.3	17.3457336425778	-67.2375488281403	69.4389116275292	41.6990783776677	30.9766913403942	28.5771130767571	37.7203982932179
48	69.2625198364258	176.140899658203	13	3	47	2.35	9.33746337890597	-45.7427978515597	46.6860983338837	42.6133788336595	29.8042150683001	24.728762783081	36.5237988738934
49	70.5080642700195	176.541549682617	13	3	48	2.4	24.9108886718741	8.01300048827954	26.1679298235011	36.4347898612538	28.8852689441064	24.2125060417185	35.9044894696361
50	71.3818817138672	174.952178955078	13	3	49	2.45	17.476348876954	-31.7874145507795	36.2748190056425	24.7232924909192	29.9498691803034	23.8762288567928	34.0048519619243
51	71.2341613769531	175.055572509766	13	3	50	2.5	-2.9544067382821	2.06787109375966	3.60619051571232	18.1240956007269	27.6727618261079	24.3229209726872	33.9558534353178
52	71.7680053710938	174.950576782227	13	3	51	2.55	10.6768798828142	-2.09991455078011	10.8814247758564	16.0714595105452	22.9547509516519	23.7776625824904	33.2560323458827
53	72.0612411499023	175.569091796875	13	3	52	2.6	5.86471557616989	12.3703002929602	13.6901138829223	17.2863595269473	19.2947172932085	23.409911882367	31.2596998765723
54	71.5691833496094	176.193817138672	13	3	53	2.65	-9.84115600585795	12.4945068359398	15.9047493725924	18.910733790962	18.7566123104885	22.8768606382555	30.0573858693506
55	71.2806625366211	174.096099853516	13	3	54	2.7	-5.77041625976619	-41.9543457031199	42.3493190876532	21.1862094123846	15.7359536131217	23.3174620557181	26.6762391572211
56	71.859619140625	174.189254760742	13	3	55	2.75	11.5791320800781	1.86309814451988	11.7280618357855	20.4653389856901	17.2884345649042	23.3221058206887	24.3774597296499
57	72.4092102050781	175.157028198242	13	3	56	2.8	10.9918212890619	19.35546875	22.2588028829697	21.4417651104319	16.5786338245866	21.1351612969167	23.8394307830255
58	72.7643585205078	175.515045166016	13	3	57	2.85	7.10296630859403	7.16033935548012	10.0857617494495	14.1855476992961	17.0156086964339	19.678684584651	22.6396460730086
59	72.8081359863281	174.476623535156	13	3	58	2.9	0.875549316405966	-20.7684326172	20.7868799963014	15.6661353388465	16.8684523324045	19.8286261202534	21.9444419113391
60	73.1058120727539	174.417907714844	13	3	59	2.95	5.95352172851619	-1.17431640623977	6.06823203197425	11.9710582367886	16.6850549311328	18.4656217251808	22.4881988682035
61	73.3814697265625	173.501937866211	13	3	60	3	5.51315307617188	-18.3193969726602	19.1310000335376	13.5658784071777	18.9714498152696	19.4804263662356	22.9826849669762
62	73.3132781982422	173.67839050293	13	3	61	3.05	-1.36383056640597	3.52905273438012	3.78341737268028	12.2951395543772	19.3155716421815	20.3758186235329	22.8413859281336
63	72.9563751220703	172.848922729492	13	3	62	3.1	-7.13806152343807	-16.5893554687602	18.0598626013952	19.1845621629696	20.0626518760935	20.1923488037699	22.9729110776772
64	73.388427734375	173.426956176758	13	3	63	3.15	8.64105224609403	11.5606689453205	14.4331857322985	22.2767642916927	20.9006399300183	20.0508514869348	22.5605086021011
65	72.5410919189453	175.266998291016	13	3	64	3.2	-16.946716308594	36.8008422851597	40.5153450749363	26.6600850475743	21.19528983724	18.8174995502852	22.4574683871583
66	72.9830551147461	173.594818115234	13	3	65	3.25	8.83926391601591	-33.4436035156398	34.5920106771534	26.5594253450093	21.6724181675671	18.6870150311132	22.9057264385101
67	72.3787689208984	174.728866577148	13	3	66	3.3	-12.085723876954	22.6809692382801	25.7000211520883	29.5061403056594	24.1730034224792	19.1017484892939	21.899703164001
68	73.2565765380859	174.722854614258	13	3	67	3.35	17.55615234375	-0.120239257799994	17.5565640885703	23.2060175115104	23.3690889111058	20.5505293629362	21.4001742510289
69	72.4361038208008	173.517211914062	13	3	68	3.4	-16.409454345702	-24.1128540039205	29.166760535549	21.0680720434414	23.233250641465	19.6763777809597	21.7345510146499
70	72.8493423461914	173.697204589844	13	3	69	3.45	8.26477050781222	3.59985351564035	9.01473110419112	21.6859217973842	20.9499441694376	21.1001688796142	21.5530433281502
71	73.9317474365234	173.190551757812	13	3	70	3.5	21.6481018066398	-10.1330566406403	23.9022833368083	20.1787524772023	18.4025802469569	21.6424489612651	23.4614003691217
72	73.0906524658203	174.35871887207	13	3	71	3.55	-16.8218994140619	23.3633422851602	28.789269921802	16.9603609772706	18.8879253364063	21.9051092737769	24.0393038246926
73	72.8044815063477	174.769989013672	13	3	72	3.6	-5.72341918945199	8.22540283203978	10.020717487661	18.6938708273649	21.0384068497789	22.5359102729874	24.4142532565222
74	72.70654296875	174.123626708984	13	3	73	3.65	-1.95877075195398	-12.9272460937597	13.0748030358906	15.7370884504724	18.4521156319011	22.2441565659468	24.5663408255687
75	72.4964752197266	174.982421875	13	3	74	3.7	-4.2013549804679	17.1759033203199	17.6822803546624	16.0899288754285	21.0050479219883	21.5974747185986	25.0768551564235
76	72.5260848999023	174.527465820312	13	3	75	3.75	0.59219360351392	-9.09912109376023	9.11837145234582	21.8980612223555	21.6124797549631	22.4893470563315	25.4856633866487
77	73.8291015625	175.324920654297	13	3	76	3.8	26.060333251954	15.9490966797	30.5534720465828	19.9438702865316	19.6372151250745	22.6642450310854	26.0635090598268
78	73.8838653564453	173.372619628906	13	3	77	3.85	1.09527587890597	-39.0460205078199	39.0613792222958	23.3162250166118	21.702731634869	23.1216639174068	27.122761928091
79	74.0416717529297	173.421463012695	13	3	78	3.9	3.15612792968807	0.976867675780113	3.30384835677141	27.4878710594539	21.2550624904285	23.6404759090464	27.2992019898847
80	73.2641448974609	174.963760375977	13	3	79	3.95	-15.5505371093761	30.8459472656398	34.5440540050631	23.1845013747205	22.2450052677595	24.6404649311195	27.2518909542403
81	74.267822265625	173.850601196289	13	3	80	4	20.0735473632821	-22.2631835937597	29.9766016665562	21.5074020473824	26.5761138657062	27.4423743720078	27.0426506204273
82	73.903923034668	173.582778930664	13	3	81	4.05	-7.27798461914006	-5.3564453125	9.03662362291594	22.5662546943254	26.4405647257644	27.7027890258522	27.9053498913485
83	72.5594024658203	172.844680786133	13	3	82	4.1	-26.890411376954	-14.7619628906199	30.6758825856055	21.1737855189072	25.2049209850347	28.6361577092745	27.9432670769072
84	72.9713363647461	172.7216796875	13	3	83	4.15	8.23867797851591	-2.46002197266023	8.59811159148648	25.6643566719585	28.8288361861918	29.0818301642027	28.1982960900888
85	73.4468994140625	171.427185058594	13	3	84	4.2	9.51126098632812	-25.8898925781199	27.581708127972	29.6966280768083	28.2758819402507	31.3362107625618	27.7704501164154
86	71.9718170166016	173.594268798828	13	3	85	4.25	-29.5016479492179	43.3416748046801	52.4294574318125	28.9024399226869	33.2722689890525	32.2843117421841	27.2982209936568
87	72.7680053710938	172.370590209961	13	3	86	4.3	15.923767089844	-24.4735717773403	29.1979806471651	35.0914176780581	35.76836292663	33.0252696303597	27.4220623821211
88	73.9709167480469	172.950149536133	13	3	87	4.35	24.0582275390619	11.5911865234403	26.7049418149986	35.3779783615942	35.56958378368	33.6949944932458	28.4917493230784
89	72.2581329345703	173.93782043457	13	3	88	4.4	-34.2556762695321	19.7534179687398	39.5430003683423	40.8801813061465	36.9085978379768	34.9220261988097	43.2406361747718
90	72.4339447021484	175.377853393555	13	3	89	4.45	3.51623535156193	28.8006591797	29.0145115456527	41.8400977764516	40.427416257364	33.4036130288665	58.4933237622491
91	75.4634704589844	172.770523071289	13	3	90	4.5	60.5905151367202	-52.1466064453199	79.9404721545738	42.236727644673	37.992509618662	32.4428522795895	80.6916003497121
92	74.1367111206055	173.833206176758	13	3	91	4.55	-26.5351867675781	21.2536621093801	33.9975629986909	38.7257779978954	39.6099745349549	33.9055905089201	102.76770227255
93	72.744873046875	174.180053710938	13	3	92	4.6	-27.8367614746099	6.9369506836	28.6880911561056	45.4768541531338	42.1850680014569	33.350623880827	105.19600831279
94	72.505256652832	175.253036499023	13	3	93	4.65	-4.79232788085994	21.4596557617	21.9882521344542	35.1048379311776	41.0152162114275	34.1524356142308	110.96957988484
95	72.8443984985352	172.132919311523	13	3	94	4.7	6.78283691406392	-62.40234375	62.7698923218445	37.3798512934582	38.5313441174822	33.9434255142322	116.627964523922
96	73.0284271240234	170.741012573242	13	3	95	4.75	3.68057250976392	-27.8381347656205	28.0803910447927	42.1334083582407	31.6134355701266	32.1070949309822	122.500446885561
97	71.5864028930664	168.989654541016	13	3	96	4.8	-28.8404846191398	-35.0271606445199	45.3726298100941	43.3046544249597	32.0428180912103	32.1798797331568	125.63822766874
98	69.1224670410156	168.090728759766	13	3	97	4.85	-49.2787170410162	-17.978515625	52.455876480018	31.5858340818307	31.1316639779741	33.8618347287501	127.265429868981
99	68.8726577758789	166.721099853516	13	3	98	4.9	-4.99618530273381	-27.392578125	27.8444824680489	28.1220332090755	31.3962733904848	62.8407964404971	129.786570340861
100	68.6965179443359	166.608993530273	13	3	99	4.95	-3.52279663086023	-2.24212646485967	4.17579060619953	26.7057848889623	27.4594347711005	92.3461825933787	131.147323984328
101	68.7984008789062	166.080657958984	13	3	100	5	2.03765869140597	-10.5667114257801	10.7613866810172	20.1299195977074	26.2216802433022	133.940826327416	135.746153297237
102	70.7055892944336	166.248611450195	13	3	101	5.05	38.143768310548	3.35906982421989	38.2913882095276	19.4878923560099	24.7497849313587	177.832615519248	140.868482061236
103	69.8741607666016	165.732055664062	13	3	102	5.1	-16.6285705566398	-10.3311157226602	19.5765500237438	23.3330354603703	25.5386014560433	181.755858916305	145.449829351169
104	68.7737655639648	166.285461425781	13	3	103	5.15	-22.0079040527361	11.0681152343801	24.6343462595611	24.3213272775289	84.6663766695667	192.857329605478	150.583120915954
105	69.9320449829102	166.451187133789	13	3	104	5.2	23.165588378908	3.31451416016023	23.4015061280016	22.7937849737551	146.161021069275	201.919718285282	155.241822567327
106	69.3414001464844	165.933898925781	13	3	105	5.25	-11.8128967285159	-10.3457641601602	15.7028457668105	30.9472833143791	236.268217084706	212.716582028938	159.279330486105
107	67.8101272583008	165.999649047852	13	3	106	5.3	-30.6254577636722	1.31500244141989	30.6536766906583	149.844860983124	323.622412947285	218.25118570712	161.007285370051
108	65.3566818237305	167.755813598633	13	3	107	5.35	-49.068908691406	35.1232910156205	60.344041726864	268.98900667818	332.380053854636	220.835865244717	161.235129879803
109	73.3679504394532	197.657325744629	13	3	108	5.4	160.225372314454	598.03024291992	619.122234603284	448.215106891884	354.318385820472	224.651114482913	162.234081352724
110	81.3792190551758	227.558837890625	13	3	109	5.45	160.225372314452	598.03024291992	619.122234603284	624.451040920815	376.380001799463	228.89103493979	163.179165650467
111	52.3912563323974	192.36937713623	13	3	110	5.5	-579.759254455568	-703.7892150879	911.833346835329	633.812824394893	399.211483814574	239.049454314884	163.233088192355
112	23.4032936096191	157.179916381836	13	3	111	5.55	-579.759254455566	-703.78921508788	911.833346835313	558.79191065782	411.752586482881	247.831373613552	163.064218551137
113	23.6117286682129	162.533508300781	13	3	112	5.6	4.16870117187599	107.0718383789	107.152959097254	483.770996920747	416.133129033391	257.549034821511	164.780512666837
114	22.0770034790039	174.637481689453	13	3	113	5.65	-30.69450378418	242.07946777344	244.017665917919	350.207860737265	364.635852296258	267.013806217678	164.502827903902
115	20.5422782897949	186.741455078125	13	3	114	5.7	-30.69450378418	242.07946777344	244.017665917919	199.054132044948	311.621048810304	276.540219620423	165.791345594797
116	19.0075531005859	198.845428466797	13	3	115	5.75	-30.69450378418	242.07946777344	244.017665917919	198.453433671889	241.830691545061	286.451566041227	171.552525937069
117	15.6621370315552	205.895156860352	13	3	116	5.8	-66.908321380614	140.9945678711	156.064703373728	170.479793934697	172.04033427982	289.834691006946	176.881400310208
118	10.4830503463745	206.438148498535	13	3	117	5.85	-103.581733703614	10.8598327636605	104.14946723196	139.471100699862	182.718015788386	288.608425030855	182.033193516599
119	5.30396366119385	206.981140136719	13	3	118	5.9	-103.581733703613	10.8598327636798	104.149467231961	133.453522352858	179.709226614884	261.627366264952	187.800271573288
120	8.23668670654297	210.326309204102	13	3	119	5.95	58.6544609069824	66.9033813476597	88.9741997437409	145.026536514692	176.700437441382	234.012148707556	189.24720166911
121	10.2998402913411	199.830678304037	13	3	120	6	41.2630716959626	-209.9126180013	213.929774182898	166.982597904883	173.69164826788	192.525350057293	190.14961167682
122	12.3629938761393	189.335047403972	13	3	121	6.05	41.263071695964	-209.9126180013	213.929774182899	188.938659295071	167.916795531011	148.295821583027	190.322088328983
123	14.4261474609375	178.839416503906	13	3	122	6.1	41.263071695964	-209.91261800132	213.929774182918	213.929774182902	161.08372102832	147.805166417368	190.016608725036
124	16.4893010457357	168.343785603841	13	3	123	6.15	41.263071695964	-209.9126180013	213.929774182898	213.929774182902	158.618880233645	136.148326202325	190.764837294304
125	18.5524546305338	157.848154703776	13	3	124	6.2	41.263071695962	-209.9126180013	213.929774182898	190.807054547331	156.403248604807	129.662972904313	195.608702818389
126	20.615608215332	147.352523803711	13	3	125	6.25	41.263071695964	-209.9126180013	213.929774182899	155.184844151756	143.220008569525	130.388469845199	200.645034851503
127	25.2426223754883	145.692428588867	13	3	126	6.3	92.540283203126	-33.2019042968801	98.3161760050397	128.299101172219	124.551308886235	135.511614913296	205.561131764955
128	25.9423027038574	144.043823242188	13	3	127	6.35	13.993606567382	-32.9721069335795	35.8187222050436	98.8767230267115	112.89231704635	143.23052178848	205.08784489226
129	22.56396484375	141.949096679688	13	3	128	6.4	-67.566757202148	-41.89453125	79.5010592852149	72.5102429561482	92.5874257897663	150.949428663664	189.779805152261
130	19.8169612884521	140.047637939453	13	3	129	6.45	-54.940071105958	-38.0291748047	66.8178834553606	58.2955632251387	82.6255083672441	149.60336839843	174.994054650135
131	23.7970771789551	141.051940917969	13	3	130	6.5	79.60231781006	20.0860595703199	82.097373830082	70.5997899409441	87.0852914225181	141.249769038756	152.373007610814
132	25.1367702484131	140.805679321289	13	3	131	6.55	26.79386138916	-4.9252319336	27.2427773499927	56.8757504073136	103.10643429558	132.812803044414	129.966012873481
133	22.6267127990723	136.635879516602	13	3	132	6.6	-50.201148986816	-83.3959960937403	97.3398557840705	66.3742937077768	125.377322548641	122.484182628561	127.561771487957
134	23.0881156921387	136.347625732422	13	3	133	6.65	9.22805786132798	-5.7650756836	10.880861617062	101.660339888888	143.279977093684	114.51586837093	121.927402750298
135	22.1280708312988	130.713302612305	13	3	134	6.7	-19.200897216798	-112.68646240234	114.310599957677	147.917305366021	142.803488192053	114.677186016355	116.621209358108
136	25.0655078887939	143.301502227783	13	3	135	6.75	58.748741149902	251.76399230956	258.527604735638	180.154855156339	139.279529507986	114.838503661779	110.972470191393
137	28.002944946289	155.889701843262	13	3	136	6.8	58.748741149902	251.76399230958	258.527604735658	229.684203780054	141.074297202594	121.287572522964	107.543942843227
138	30.9403820037842	168.477901458741	13	3	137	6.85	58.748741149904	251.76399230958	258.527604735658	219.232682676328	132.076048210772	121.567264753665	105.491847576247
139	33.8778190612793	181.066101074219	13	3	138	6.9	58.7487411499019	251.76399230956	258.527604735638	176.898719127084	136.444310952095	117.93224403957	103.318380225539
140	36.3332862854004	182.962707519531	13	3	139	6.95	49.109344482422	37.9321289062398	62.0529944390501	134.231289039166	146.728863665465	115.975960592713	101.787865715802
141	37.8325347900391	184.763092041016	13	3	140	7	29.984970092774	36.0076904297	46.8577869894179	83.9972412652057	142.59171590104	112.220665164335	96.530811564362
142	39.4239845275879	183.159118652344	13	3	141	7.05	31.828994750976	-32.0794677734398	45.1904542960659	43.2044181241355	139.468710750349	111.636204163934	91.3276180405364
143	39.5424194335938	183.507400512695	13	3	142	7.1	2.36869812011804	6.96563720701988	7.35736586585651	74.2250446546023	117.757206958689	107.318376558546	86.0954254236102
144	41.5912628173828	181.705963134766	13	3	143	7.15	40.97686767578	-36.0287475585801	54.5634890302872	108.284712674995	92.5845109854555	107.70647929827	81.3610530879161
145	50.7086505889893	187.602165222168	13	3	144	7.2	182.34775543213	117.92404174804	217.156127091384	144.706132461531	89.1484329933743	103.579445811904	76.2684723128181
146	59.8260383605957	193.49836730957	13	3	145	7.25	182.347755432128	117.92404174804	217.156127091383	151.517172652172	85.1618008206842	91.5564705375871	71.6535714893699
147	66.6201324462891	202.608840942383	13	3	146	7.3	135.881881713868	182.20947265626	227.297553228745	141.964603846776	82.1981111252752	79.5762707731584	69.4432616937186
148	67.0741806030273	204.62907409668	13	3	147	7.35	9.08096313476392	40.4046630859398	41.4125668190616	104.071821332146	82.5607049063208	67.7531733640142	68.8039374312896
149	66.740119934082	204.692520141602	13	3	148	7.4	-6.68121337890597	1.26892089843977	6.80064500330441	62.0388889663732	78.9686476444462	55.6873317874133	67.3507621343121
150	65.7448577880859	203.729919433594	13	3	149	7.45	-19.9052429199222	-19.2520141601597	27.6922145182378	19.6900897890194	60.4300279583416	53.9723630331747	66.0615770593998
151	65.6932907104492	204.075668334961	13	3	150	7.5	-1.03134155273381	6.91497802733977	6.99146526251738	13.6042371604694	40.5212251741343	51.8118540899683	64.4041120272054
152	66.4516754150391	204.247817993164	13	3	151	7.55	15.167694091798	3.44299316406023	15.5535573419758	15.9726914421168	19.6838307959683	49.8424330366586	64.2370780233771
153	66.4851913452148	204.795959472656	13	3	152	7.6	0.67031860351392	10.9628295898398	10.9833036763118	16.7882345845371	17.7491397693396	49.7066682186593	62.5061933067081
154	65.5895614624023	204.537612915039	13	3	153	7.65	-17.91259765625	-5.16693115233977	18.6429164115412	19.0035613818955	18.790152589371	48.2062378049018	62.6051008887733
155	66.1431655883789	206.026519775391	13	3	154	7.7	11.0720825195321	29.7781372070398	31.7699302303391	19.6775718029172	18.7962930729751	37.8597586092814	60.0984825426586
156	66.4321365356445	206.882461547852	13	3	155	7.75	5.77941894531193	17.1188354492199	18.0680992493095	21.8940423782098	18.4619073592524	28.4686393169607	54.0124922307976
157	66.0390701293945	206.021789550781	13	3	156	7.8	-7.861328125	-17.2134399414199	18.9236094470845	21.6076137366253	17.486754948042	17.5989508644729	47.6490130528531
158	66.2286758422852	207.108657836914	13	3	157	7.85	3.79211425781392	21.7373657226602	22.0656565527745	20.8043515614132	16.8526315309979	16.040610108914	41.6444404530894
159	65.8602447509766	206.330978393555	13	3	158	7.9	-7.36862182617188	-15.5535888671801	17.2107732036189	17.9202533366094	17.4438279653575	16.7692802290546	35.4389322881611
160	66.7435455322266	207.401229858398	13	3	159	7.95	17.666015625	21.4050292968602	27.7536193542786	15.2959380931668	15.2894892602211	16.1471935260861	34.0844872821554
161	66.9133529663086	207.4677734375	13	3	160	8	3.39614868163977	1.33087158203978	3.64760812529041	11.8112206837861	16.4160534597872	16.5875588900756	33.32846069494
162	66.9218215942383	207.757751464844	13	3	161	8.05	0.169372558594034	5.79956054688012	5.8020332298715	13.2800421940897	15.5140709329775	16.8379518828197	32.5951766075019
163	66.7379989624023	207.899459838867	13	3	162	8.1	-3.67645263671989	2.83416748045966	4.64206950587124	9.7746269590291	14.3320804484884	17.6940100548698	32.7343002537213
164	67.830207824707	208.460205078125	13	3	163	8.15	21.844177246094	11.2149047851602	24.5548807551367	14.9118535829649	14.7484078687382	17.5037224792762	32.165681460612
165	67.6837844848633	208.950119018555	13	3	164	8.2	-2.92846679687415	9.7982788086	10.2265431789757	15.7322037727882	13.4980939791971	16.6175192734138	26.7821782942784
166	69.1324615478516	208.720977783203	13	3	165	8.25	28.9735412597662	-4.58282470703978	29.3337412449696	16.8529402131908	14.7132104208988	16.468513924008	21.4397420883711
167	68.6627578735352	208.564163208008	13	3	166	8.3	-9.39407348632812	-3.1362915039	9.90378417898776	16.2167735433868	16.1891488175975	15.7217553325477	16.0275546350762
168	69.067512512207	208.878189086914	13	3	167	8.35	8.09509277343608	6.28051757811988	10.2457517078841	17.2215609993652	18.5353885787417	15.5357075421646	15.419049934492
169	69.3955230712891	209.895309448242	13	3	168	8.4	6.56021118164205	20.3424072265597	21.3740474061168	14.5145672588327	17.5636169931949	15.1905327889089	15.4698849324395
170	69.0599365234375	209.210601806641	13	3	169	8.45	-6.7117309570321	-13.6941528320199	15.2504804588676	16.6460938624068	17.9455492866064	14.196611531136	15.1254453533948
171	68.3214950561523	208.930053710938	13	3	170	8.5	-14.768829345704	-5.61096191405966	15.798772542307	20.2178369442927	16.5209743882289	14.8450672999117	15.562366905267
172	68.9997787475586	209.702621459961	13	3	171	8.55	13.5656738281259	15.4513549804597	20.5614171968586	18.9104604430031	15.929439732118	15.3479201783453	15.488624213104
173	67.7345809936523	209.091125488281	13	3	172	8.6	-25.3039550781259	-12.2299194336	28.1044671173135	18.6695375738476	16.7393346358408	15.7619322887832	15.4819712548574
174	68.4742126464844	209.148559570312	13	3	173	8.65	14.792633056642	1.14868164061988	14.8371648996685	18.5273815176252	15.6326577090796	16.1251251163222	15.5314794152034
175	68.0400161743164	209.700546264648	13	3	174	8.7	-8.68392944335994	11.0397338867205	14.0458661130903	15.2127856018291	14.8951290830749	15.7045979792754	14.8357674405003
176	68.6773681640625	210.104156494141	13	3	175	8.75	12.7470397949219	8.07220458985967	15.0879922611948	13.2608323273889	14.9769241789246	14.4108448597814	14.8161445545935
177	68.4795303344727	210.129241943359	13	3	176	8.8	-3.95675659179602	0.501708984360221	3.98843761787859	12.3548549751561	14.5066915390931	14.4561584056795	14.5144821340146
178	67.8672943115234	209.446243286133	13	3	177	8.85	-12.2447204589861	-13.6599731445199	18.3447007451121	11.1207205923022	12.9884759988246	14.7974897600699	14.2138281118659
179	68.3580551147461	209.603576660156	13	3	178	8.9	9.81521606445398	3.14666748045966	10.3072781385047	11.4264668402241	14.6866332394495	14.1704896358244	14.0107628904129
180	67.9644927978516	209.61604309082	13	3	179	8.95	-7.87124633788977	0.249328613280113	7.87519419882096	13.800597476357	13.4636466719444	14.1036971807036	13.7664391239939
181	68.4706878662109	208.957214355469	13	3	180	9	10.1239013671858	-13.1765747070199	16.6167235008043	12.7161196702603	12.3007153313338	14.5371749204584	14.4334278850351
182	67.6780319213867	208.978973388672	13	3	181	9.05	-15.8531188964838	0.435180664059658	15.8590907985428	17.0184115037429	12.9828770792411	14.1392965433883	14.3420866680069
183	67.9626235961914	209.559036254883	13	3	182	9.1	5.69183349609403	11.6012573242205	12.922311714629	15.8065727515865	12.8556448842991	13.2699324548451	14.3442222260432
184	66.9530487060547	208.329467773438	13	3	183	9.15	-20.1914978027341	-24.5913696289	31.8187373059177	13.1749638224435	12.7083215625693	13.5592363511306	13.7992100174622
185	66.8918838500977	208.262359619141	13	3	184	9.2	-1.22329711914006	-1.34216308594034	1.81600043803884	12.1651566821252	13.3122652783322	13.0540156075869	14.2981549903946
186	67.0405197143555	208.35075378418	13	3	185	9.25	2.97271728515597	1.76788330078011	3.45867885508936	12.9951700983378	14.0974256619922	13.1637751851789	14.060697418281
187	67.3941116333008	208.759552001953	13	3	186	9.3	7.07183837890597	8.17596435546022	10.8100550969513	8.39823162139568	13.7719015476835	13.3072089354815	13.948350771511
188	67.686653137207	207.957626342773	13	3	187	9.35	5.85083007812415	-16.0385131836	17.072378795692	10.8179578050779	13.5513889108655	12.8919486815672	14.2360496034712
189	68.0424118041992	208.219421386719	13	3	188	9.4	7.11517333984403	5.23590087891989	8.8340449212069	15.019887501541	12.4318394628117	12.8309929919169	13.8164734890121
190	68.1514511108398	207.532287597656	13	3	189	9.45	2.18078613281193	-13.7426757812602	13.91463135645	15.3786464132418	12.6443845432293	13.3362667168519	13.9123961069207
191	67.6129455566406	208.630813598633	13	3	190	9.5	-10.7701110839841	21.9705200195403	24.4683273374046	14.1076077233932	14.026835039024	14.0217884701584	13.8004296039691
192	67.7314910888672	208.011871337891	13	3	191	9.55	2.3709106445321	-12.3788452148403	12.6038496554557	16.4654473042278	13.6315407917218	13.3362531576686	13.6618180662968
193	67.895393371582	208.522048950195	13	3	192	9.6	3.27804565429602	10.2035522460801	10.7171853464487	14.4708112813807	12.9282524788353	12.9265121633032	13.2483692207073
194	68.1807022094727	209.512954711914	13	3	193	9.65	5.70617675781392	19.8181152343801	20.6232428253799	13.0337825765071	12.9536644212645	11.4732949186022	13.0053467724421
195	68.3560333251953	209.602935791016	13	3	194	9.7	3.50662231445199	1.79962158203978	3.94145124221472	11.8844351702018	13.3602681553715	12.8917120015138	12.846906160291
196	67.6068954467773	209.172164916992	13	3	195	9.75	-14.9827575683599	-8.61541748048012	17.2831838130366	11.7488972342775	13.9461512783245	13.7105499767806	13.0266553159899
197	67.6187286376953	209.51481628418	13	3	196	9.8	0.236663818359943	6.85302734376023	6.85711262392898	9.44188153830113	12.9006047676537	13.4405431373425	13.3694457825115
198	67.7529830932617	209.031127929688	13	3	197	9.85	2.68508911132812	-9.67376708983977	10.0394956668271	12.2497250293623	12.301635415741	13.6746094468725	13.4166732494648
199	67.5716781616211	208.614456176758	13	3	198	9.9	-3.62609863281222	-8.3334350586	9.08816434549829	14.8585199801419	10.5147503743926	13.4624573421997	13.6843229747397
200	66.9563751220703	209.269943237305	13	3	199	9.95	-12.3060607910159	13.1097412109398	17.9806686975204	13.9167743651056	13.1390394597982	13.7210950331379	14.0675532499876
201	68.3506774902344	208.673904418945	13	3	200	10	27.8860473632821	-11.9207763672	30.3271585669348	12.8543735972045	13.3942649145371	13.0636842874797	14.0666227272416
202	68.4578857421875	208.667175292969	13	3	201	10.05	2.14416503906193	-0.134582519519881	2.14838454874721	11.5876192104841	13.2495454829631	13.1843395892053	14.5745577386236
203	68.3742523193359	208.446090698242	13	3	202	10.1	-1.6726684570321	-4.42169189454034	4.72749182732175	14.0283538902342	14.4209664149097	13.2268059865695	14.4139081005951
204	68.5083618164062	208.414764404297	13	3	203	10.15	2.68218994140597	-0.626525878899997	2.75439241189609	11.9300098489323	13.9712502631349	12.4514571937537	13.9072137562952
205	69.8304061889648	207.686798095703	13	3	204	10.2	26.4408874511722	-14.5593261718795	30.1843420962712	12.5823166008207	14.0819219109043	12.6397967129952	14.3882288588236
206	69.3569412231445	206.815338134766	13	3	205	10.25	-9.46929931640597	-17.4291992187403	19.8354383604251	15.9875592326149	12.1812172966349	12.8895354468009	14.6466422928602
207	69.6149978637695	206.734252929688	13	3	206	10.3	5.1611328125	-1.62170410155966	5.4099183081891	16.3548813157857	13.468074410757	13.4316826295414	14.9533730742446
208	70.4368057250977	206.021728515625	13	3	207	10.35	16.4361572265639	-14.2504882812602	21.7537049862929	14.1354899315744	14.1519765573979	13.9413978173625	15.0526623200764
209	70.6616516113281	205.975494384766	13	3	208	10.4	4.49691772460795	-0.92468261718011	4.59100282774997	12.4324247443375	14.3881640131147	14.5376529575626	16.1796237382769
210	70.5963592529297	205.023361206055	13	3	209	10.45	-1.3058471679679	-19.0426635742199	19.0873851752148	14.3538322206933	12.1405539661921	14.7988397831234	16.7092921531278
211	70.0376281738281	204.932907104492	13	3	210	10.5	-11.1746215820321	-1.80908203126023	11.3201124242406	12.316393882181	12.3848059790647	14.1114569843249	16.3200730445934
212	69.4242401123047	204.499862670898	13	3	211	10.55	-12.2677612304679	-8.66088867187955	15.016955689968	12.4214467104438	13.6138197761198	15.8128623195786	16.3447950898564
213	69.7777099609375	204.957595825195	13	3	212	10.6	7.06939697265597	9.15466308593977	11.5665132937314	10.1456180008097	13.4618292198153	15.9013040378869	16.6158790289817
214	69.5667953491211	204.812835693359	13	3	213	10.65	-4.21829223632812	-2.89520263671989	5.11626696906406	12.3371872137919	15.1040556519903	16.3411325939882	16.3094580473707
215	69.6066436767578	204.429489135742	13	3	214	10.7	0.796966552734091	-7.66693115234034	7.70824162704463	12.8738073315463	15.5157576553425	15.8847457161334	16.5520583411629
216	68.5047378540039	204.592498779297	13	3	215	10.75	-22.0381164550778	3.2601928711	22.2779584891512	14.6072645574496	16.0416966720149	15.5827346089398	16.2406824166351
217	68.4383239746094	205.475006103516	13	3	216	10.8	-1.32827758789006	17.6501464843801	17.7000562787401	17.7866645935369	18.1576502284003	16.4662030111468	16.6219727403383
218	67.8989181518555	204.619110107422	13	3	217	10.85	-10.7881164550781	-17.1179199218801	20.2337994232479	20.8858973098752	17.6506315183758	16.4307151932803	16.6244095087097
219	67.0535202026367	205.242965698242	13	3	218	10.9	-16.9079589843759	12.4771118164	21.0132671495007	19.7462061302379	18.2941011748616	18.8967901343542	16.9131095203716
220	67.7327117919922	204.302322387695	13	3	219	10.95	13.5838317871099	-18.8128662109398	23.2044052087361	23.4414931252543	19.6289374660747	19.6974892731178	16.7832679875017
221	68.3840560913086	204.81510925293	13	3	220	11	13.0268859863278	10.2557373047	16.5795025909645	20.693998479302	18.7806632388149	19.5764618017072	16.3909329564342
222	66.6238479614258	204.398559570312	13	3	221	11.05	-35.204162597656	-8.33099365236023	36.1764912538221	18.8015377561863	19.3185862461738	19.5052505905074	16.7019061367444
223	66.3990249633789	204.164123535156	13	3	222	11.1	-4.49645996093778	-4.68872070311988	6.49632619348672	18.3719776222742	19.3996011667453	20.004952071394	16.795471226536
224	65.8515472412109	204.348052978516	13	3	223	11.15	-10.9495544433602	3.67858886720001	11.5509635339221	17.8151203473919	22.689524616718	20.1674589009877	17.0727242582723
225	66.8809356689453	204.12712097168	13	3	224	11.2	20.5877685546881	-4.41864013671989	21.0566045391757	15.1956793670934	23.8792208908931	20.4643199693307	16.608982775632
226	66.2657318115234	204.439041137695	13	3	225	11.25	-12.3040771484381	6.23840332029999	13.795216216553	18.1052038541885	23.1112269313995	19.5918293864693	16.885703393535
227	65.2796401977539	203.839660644531	13	3	226	11.3	-19.7218322753898	-11.9876098632801	23.0792863523294	26.5775114772497	20.8528509526145	19.8122628511351	17.6993605254028
228	66.3019485473633	204.088668823242	13	3	227	11.35	20.4461669921878	4.98016357421989	21.0439486289626	29.386464159512	22.3592726244123	19.307421200057	29.2512155501949
229	65.2531585693359	201.605438232422	13	3	228	11.4	-20.975799560548	-49.6646118164	53.9125016492277	28.407333515407	22.0408166271138	19.2885660831806	41.232138128951
230	63.5352745056152	201.246078491211	13	3	229	11.45	-34.3576812744139	-7.18719482421989	35.1013679504874	26.5100225381357	21.2997024725867	18.7676961918801	52.85065114902
231	63.1385917663574	201.447692871094	13	3	230	11.5	-7.93365478515597	4.03228759766023	8.8995629960281	26.613341394636	20.4029955341237	18.6704089285435	64.6633459878634
232	63.1616592407227	200.768447875977	13	3	231	11.55	0.461349487305966	-13.5848999023403	13.5927314659727	17.5041217769779	20.3059394560963	17.5909499539103	64.5040224851711
233	62.4150161743164	199.990844726562	13	3	232	11.6	-14.932861328126	-15.5520629883	21.5605429114643	13.2129407856613	19.2152412333688	17.6896384151852	64.4309600423844
234	62.2238807678223	200.362945556641	13	3	233	11.65	-3.82270812988196	7.44201660158012	8.36640356093703	12.3986575528404	15.8876075496431	17.8043159225564	64.5191537577147
235	62.1433639526367	199.685440063477	13	3	234	11.7	-1.61033630371207	-13.5501098632801	13.6454629939044	14.1018563740569	13.6561714928671	17.3332198351307	64.5425481065952
236	62.1055908203125	199.923873901367	13	3	235	11.75	-0.755462646483949	4.76867675779999	4.82814683192365	11.8171410721015	14.2295909256875	18.1886721781303	64.1192632093698
237	62.8014907836914	199.064971923828	13	3	236	11.8	13.917999267578	-17.1780395507795	22.1087255720552	14.2710933223084	14.329048955206	18.9325180396589	63.8104258674048
238	62.4453392028809	199.425598144531	13	3	237	11.85	-7.12303161620994	7.21252441405966	10.1369664016871	14.0994022000729	13.0200042059581	42.0717159071095	63.4382449468271
239	63.4366798400879	199.711730957031	13	3	238	11.9	19.8268127441399	5.72265625	20.6361648119716	16.0605242985346	13.567815217999	63.5674861235478	63.9849111327627
240	63.9728012084961	200.060073852539	13	3	239	11.95	10.7224273681641	6.96685791016023	12.787007382727	14.5562415363551	13.3667371976748	86.0038130249222	63.9451922027477
241	63.3020401000977	200.352386474609	13	3	240	12	-13.415222167968	5.8462524414	14.6337573242321	14.2228673398147	15.9743488221369	109.75023017402	65.8281034552883
242	63.8103103637695	199.829284667969	13	3	241	12.05	10.1654052734361	-10.4620361328	14.5873117611579	12.8645371136896	17.5590966232215	109.502794379835	68.1183639100504
243	64.0491943359375	200.178985595703	13	3	242	12.1	4.77767944335994	6.99401855468011	8.47009541898519	12.6340721952766	64.9281905808503	108.856968013375	70.4895130462452
244	63.4444236755371	199.842193603516	13	3	243	12.15	-12.095413208008	-6.73583984374034	13.8445136813459	15.8881733457392	111.247364697452	108.870848614442	71.0128374958034
245	63.0963287353516	199.376098632812	13	3	244	12.2	-6.96189880371008	-9.32189941408012	11.634682790662	20.5619517100878	158.351454556977	108.62077624386	71.3826556992944
246	63.7945861816406	200.754547119141	13	3	245	12.25	13.96514892578	27.5689697265801	30.904263076545	115.633513821886	205.270869422352	108.64669703227	73.4551723238165
247	61.9273300170898	201.093719482422	13	3	246	12.3	-37.3451232910159	6.78344726561988	37.956203582901	209.630192281215	204.676539804464	107.808588883675	74.9736186098541
248	56.3157138824462	224.625259399414	13	3	247	12.35	-112.232322692872	470.63079833984	483.827905977975	304.068836918678	204.693931820791	107.569068693597	75.885455675627
249	50.7040977478027	248.156799316407	13	3	248	12.4	-112.23232269287	470.63079833986	483.827905977994	394.653565498964	204.173882010885	108.681256182345	79.76742313707
250	45.0924816131592	271.688339233399	13	3	249	12.45	-112.23232269287	470.63079833984	483.827905977975	388.791127898839	203.874815290045	109.122688213615	79.7939673686078
251	39.4808654785156	295.219879150391	13	3	250	12.5	-112.232322692872	470.63079833984	483.827905977975	293.754349819697	201.319045242404	112.985797982033	83.6937078079067
252	39.205997467041	295.553413391114	13	3	251	12.55	-5.4973602294919	6.67068481445995	8.64401558227805	198.717571740554	198.058081144128	118.64577786619	87.4761190354571
253	38.9311294555664	295.886947631836	13	3	252	12.6	-5.49736022949205	6.67068481443948	8.64401558226235	103.680793661411	150.209946806344	123.289387677305	91.0593349768701
254	38.6562614440918	296.220481872559	13	3	253	12.65	-5.49736022949205	6.67068481445995	8.64401558227814	7.98452498584387	106.115147667237	124.22135906905	94.9724044020464
255	38.3813934326172	296.554016113281	13	3	254	12.7	-5.4973602294919	6.67068481444062	8.64401558226314	7.3250343894161	59.8939218702534	125.432091563458	98.7534973413984
256	38.5824190775553	296.730234781901	13	3	255	12.75	4.02051289876198	3.52437337239962	5.34656260013768	6.66554379299131	20.7007265417148	128.721672469503	102.7550231848
257	38.7834447224935	296.906453450521	13	3	256	12.8	4.02051289876397	3.52437337239962	5.34656260013917	13.5127235939204	32.6150159279174	131.014719180049	106.324534559698
258	38.9844703674316	297.082672119141	13	3	257	12.85	4.02051289876198	3.52437337240076	5.34656260013842	16.1070500790954	41.8848435338193	109.699195444144	111.550126596069
259	41.0559921264648	297.635406494141	13	3	258	12.9	41.4304351806641	11.0546875	42.8799145869236	33.4169280975857	44.2688361272165	95.9673601505921	116.513238672181
260	41.7738723754883	296.827484130859	13	3	259	12.95	14.35760498047	-16.1584472656409	21.6156480081379	57.9049974664187	46.9893678368716	73.5841217122934	121.672579684026
261	41.8761825561523	292.233825683594	13	3	260	13	2.04620361327997	-91.8731689453	91.8959526925894	77.1041432746474	56.1242996966014	57.6371854417939	126.785751947332
262	35.5317764282227	291.477355957031	13	3	261	13.05	-126.888122558592	-15.1293945312591	127.786909444304	75.0249486605125	63.9713572159709	65.4494436910793	131.900085349715
263	40.3956985473633	290.056823730469	13	3	262	13.1	97.2784423828121	-28.4106445312409	101.342291641282	77.8716855946478	69.1884440819448	73.2617019403655	137.167349160653
264	38.8821411132812	290.646026611328	13	3	263	13.15	-30.271148681642	11.7840576171807	32.4839415162494	78.831671295617	85.8195726339472	81.073960189651	137.887839986263
265	40.6521377563477	290.363098144531	13	3	264	13.2	35.39993286133	-5.65856933593977	35.8493326788144	70.0377169655231	87.2743215543334	88.8862184389372	138.66357658414
266	39.2506103515625	285.735900878906	13	3	265	13.25	-28.030548095704	-92.5439453125	96.6958811974355	61.2727448892423	94.573644341873	96.8633493373296	138.95757367487
267	36.7219657897949	282.393859863281	13	3	266	13.3	-50.572891235352	-66.8408203125	83.8171377938346	96.6141966073819	98.2838714542413	104.840480235722	139.075272252941
268	39.1936988830566	280.923767089844	13	3	267	13.35	49.4346618652339	-29.4018554687409	57.5174312598776	96.6769575140189	104.638560346912	115.53118449854	128.046178271135
269	43.6869850158691	271.478515625	13	3	268	13.4	89.86572265625	-188.90502929688	209.191200106948	110.315617388129	117.879084252086	124.345221162018	117.017084289328
270	43.2814140319824	273.240600585938	13	3	269	13.45	-8.11141967773395	35.2416992187602	36.1631372119994	126.530025942959	130.783069041003	134.222471154436	105.987990307522
271	51.1207101004464	275.793352399554	13	3	270	13.5	156.78592136928	51.05503627232	164.889180567986	148.004375804581	137.602398978058	140.585705912631	94.9588963257165
272	58.9600061689104	278.34610421317	13	3	271	13.55	156.78592136928	51.05503627232	164.889180567986	139.143971896789	145.709603255473	145.15439283324	95.8093996038027
273	66.7993022373744	280.898856026786	13	3	272	13.6	156.78592136928	51.05503627232	164.889180567986	164.889180567987	161.873924915135	151.045310644001	96.6599028818897
274	74.6385983058385	283.451607840402	13	3	273	13.65	156.785921369282	51.05503627232	164.889180567988	164.889180567987	162.870869690089	151.554320903476	97.5104061599763
275	82.4778943743025	286.004359654018	13	3	274	13.7	156.78592136928	51.05503627232	164.889180567986	164.889180567987	181.170620754538	151.895061604821	98.3609094380628
276	90.3171904427665	288.557111467634	13	3	275	13.75	156.78592136928	51.05503627232	164.889180567986	175.743474025689	186.59776748339	149.193474880237	99.293849040703
277	98.1564865112305	291.10986328125	13	3	276	13.8	156.78592136928	51.05503627232	164.889180567986	186.597767483388	192.024914212239	147.135825325832	100.226788643343
278	89.9986947377523	298.426208496094	13	3	277	13.85	-163.155835469564	146.32690429688	219.160647856497	197.45206094109	197.45206094109	146.393161098125	101.159728245983
279	81.8409029642741	305.742553710937	13	3	278	13.9	-163.155835469564	146.32690429686	219.160647856484	208.306354398793	185.229557554866	138.066808428064	101.154334048953
280	73.6831111907959	313.058898925781	13	3	279	13.95	-163.155835469564	146.326904296881	219.160647856498	219.160647856492	173.00705416864	138.391858902751	101.680546516393
281	65.5253194173177	320.375244140625	13	3	280	14	-163.155835469564	146.32690429688	219.160647856497	219.160647856492	160.784550782415	132.280607209639	100.449751366722
282	57.3675276438395	327.691589355468	13	3	281	14.05	-163.155835469564	146.32690429686	219.160647856484	183.861347626344	148.562047396191	126.169355516526	98.3216822982576
283	49.2097358703613	335.007934570312	13	3	282	14.1	-163.155835469564	146.32690429688	219.160647856497	148.562047396189	130.912397281116	120.058103823414	96.8547286748692
284	48.7148323059082	332.932929992675	13	3	283	14.15	-9.89807128906193	-41.5000915527401	42.664146705743	113.262747166038	113.26274716604	113.946852130302	97.1092338046065
285	48.219928741455	330.857925415039	13	3	284	14.2	-9.89807128906406	-41.5000915527196	42.6641467057236	77.96344693589	95.6130970509641	107.835600437188	97.2796041552797
286	47.7250251770019	328.782920837402	13	3	285	14.25	-9.89807128906193	-41.5000915527401	42.664146705743	42.6641467057391	77.9634469358887	101.724348744076	95.9288107929869
287	47.2301216125488	326.707916259765	13	3	286	14.3	-9.89807128906207	-41.5000915527401	42.664146705743	42.6641467057352	60.3137968208126	95.6130970509642	94.8999860157846
288	46.7352180480957	324.632911682128	13	3	287	14.35	-9.89807128906193	-41.5000915527401	42.664146705743	42.6641467057391	42.6641467057372	86.7882719934265	93.8715003674438
289	46.2403144836425	322.557907104492	13	3	288	14.4	-9.89807128906406	-41.5000915527196	42.6641467057236	42.6641467057391	42.6641467057372	77.9634469358884	89.0511704979267
290	45.7454109191894	320.482902526855	13	3	289	14.45	-9.89807128906193	-41.5000915527401	42.664146705743	42.6641467057353	42.6641467057372	69.1386218783506	88.476030654999
291	45.2505073547363	318.407897949218	13	3	290	14.5	-9.89807128906207	-41.5000915527401	42.664146705743	42.6641467057352	42.6641467057372	60.313796820813	85.0453502795409
292	44.7556037902832	316.332893371582	13	3	291	14.55	-9.89807128906193	-41.5000915527207	42.6641467057242	42.6641467057391	42.6641467057373	51.4889717632749	81.5505984557277
293	44.26070022583	314.257888793945	13	3	292	14.6	-9.89807128906406	-41.5000915527389	42.6641467057424	42.6641467057353	42.6641467057373	42.6641467057372	79.015317360874
294	43.7657966613769	312.182884216308	13	3	293	14.65	-9.89807128906193	-41.5000915527401	42.664146705743	42.6641467057353	42.6641467057372	42.6641467057372	75.5944405003875
295	43.2708930969238	310.107879638672	13	3	294	14.7	-9.89807128906207	-41.5000915527207	42.6641467057242	42.6641467057392	42.6641467057372	42.6641467057382	72.5560547169515
296	42.7759895324707	308.032875061035	13	3	295	14.75	-9.89807128906193	-41.5000915527401	42.664146705743	42.6641467057393	42.6641467057373	42.6641467057372	68.5432574529977
297	42.2810859680175	305.957870483398	13	3	296	14.8	-9.89807128906406	-41.5000915527401	42.6641467057435	42.6641467057353	42.6641467057372	42.6641467057372	64.9232169307006
298	41.7861824035644	303.882865905761	13	3	297	14.85	-9.89807128906193	-41.5000915527401	42.664146705743	42.6641467057391	42.6641467057372	41.3498396367623	59.539708356544
299	41.2912788391113	301.807861328125	13	3	298	14.9	-9.89807128906207	-41.5000915527196	42.6641467057231	42.6641467057392	42.6641467057372	40.0355325677893	54.4471389983923
300	40.7963752746582	299.732856750488	13	3	299	14.95	-9.89807128906193	-41.5000915527401	42.664146705743	42.6641467057351	42.6641467057391	38.5602024072467	49.7655328663936
301	40.301471710205	297.657852172851	13	3	300	15	-9.89807128906406	-41.5000915527401	42.6641467057435	42.6641467057351	42.6641467057372	37.8100933494426	44.7085061838029
302	39.8065681457519	295.582847595215	13	3	301	15.05	-9.89807128906193	-41.5000915527196	42.6641467057231	42.6641467057391	42.6641467057371	36.9318413949293	39.4375809277022
303	39.3116645812988	293.507843017578	13	3	302	15.1	-9.89807128906207	-41.5000915527401	42.664146705743	42.6641467057392	40.0355325677873	37.9725308983342	34.0829847473801
304	38.8167610168457	291.432838439941	13	3	303	15.15	-9.89807128906193	-41.5000915527401	42.664146705743	42.6641467057351	37.4069184298413	37.2420288704735	33.4395387804301
305	38.3218574523925	289.357833862304	13	3	304	15.2	-9.89807128906406	-41.5000915527401	42.6641467057435	42.6641467057391	34.4562581087562	37.2765089967145	32.8123600264172
306	37.8269538879394	287.282829284668	13	3	305	15.25	-9.89807128906193	-41.5000915527196	42.6641467057231	37.4069184298394	32.9560399931479	35.362166161919	32.1656947921891
307	37.3320503234863	285.207824707031	13	3	306	15.3	-9.89807128906207	-41.5000915527401	42.664146705743	32.1496901539435	31.1995360841215	34.233336810437	31.3598123630734
308	37.4575958251953	286.017044067382	13	3	307	15.35	2.51091003417997	16.1843872070199	16.3780053262445	26.2483695117731	33.2809150909311	32.2911447196615	30.7746874360924
309	37.5831413269043	286.826263427734	13	3	308	15.4	2.51091003417997	16.1843872070392	16.3780053262636	23.2479332805607	31.8199110352098	30.9308310608962	30.2798337406942
310	37.0796966552734	286.402770996094	13	3	309	15.45	-10.0688934326179	-8.46984863279999	13.1575434948914	19.7349254625039	31.8888712876899	30.3924438544366	30.6870482985456
311	38.2366905212402	287.160614013672	13	3	310	15.5	23.1398773193359	15.1568603515602	27.6619655496607	29.1549117520228	28.0601856181009	29.1032155467928	30.0730935392484
312	37.3849220275879	288.082244873047	13	3	311	15.55	-17.035369873046	18.4326171875	25.0991076154592	31.490131916476	25.8025269151369	27.3861900921294	29.2631797917722
313	37.7156715393066	284.925628662109	13	3	312	15.6	6.61499023437401	-63.1323242187602	63.4779367738392	37.5293730636067	24.5467568715357	25.501822789023	29.1563083835841
314	37.140022277832	286.204772949219	13	3	313	15.65	-11.5129852294919	25.5828857422	28.0541061485295	32.8724379556411	24.4547436919512	24.214930855123	NA
315	37.5690002441406	284.079956054688	13	3	314	15.7	8.57955932617188	-42.4963378906193	43.3537492305451	31.8701283677699	26.3286296001171	22.9605733470962	NA
316	37.3730697631836	283.982421875	13	3	315	15.75	-3.91860961913991	-1.95068359376023	4.3772900098327	19.9386019910487	25.2503911004378	21.6672428786411	NA
317	38.3774375915527	283.986938476562	13	3	316	15.8	20.087356567382	0.0903320312397682	20.0875596761033	17.4193554674263	23.5728441001373	20.0554780204096	NA
318	38.5408515930176	284.085845947266	13	3	317	15.85	3.26828002929801	1.97814941408069	3.82030489023271	15.1278861366274	17.7227304871148	20.1995352354225	NA
319	38.7403450012207	284.832550048828	13	3	318	15.9	3.98986816406207	14.9340820312398	15.4578735304179	17.6283442452344	16.6099506750362	20.5241349135992	NA
320	37.8172340393066	283.532043457031	13	3	319	15.95	-18.4622192382821	-26.0101318359398	31.8964025765503	15.2755598325047	14.0322754065025	22.8138941898444	NA
321	38.4084854125977	282.929779052734	13	3	320	16	11.825027465822	-12.0452880859409	16.8795805528679	15.5068589831809	15.2743001391813	22.3360937290541	NA
322	38.1032943725586	283.212738037109	13	3	321	16.05	-6.10382080078196	5.6591796875	8.32363761245473	15.8005458826461	14.3084291256822	21.5945181886151	NA
323	38.3267784118652	283.322174072266	13	3	322	16.1	4.46968078613196	2.18872070314092	4.97680064361381	12.9366646763775	15.8523135993092	20.340085868834	NA
324	39.1686096191406	283.235168457031	13	3	323	16.15	16.836624145508	-1.74011230470001	16.926308027744	12.9202560331282	16.5935261352471	NA	NA
325	39.2567367553711	284.109588623047	13	3	324	16.2	1.76254272461009	17.4884033203193	17.5769965452074	13.3412984188597	19.2991587795718	NA	NA
326	39.1869812011719	284.946563720703	13	3	325	16.25	-1.39511108398395	16.7395019531205	16.7975373366211	16.1977682154374	19.4217963576705	NA	NA
327	38.7040557861328	284.749877929688	13	3	326	16.3	-9.6585083007821	-3.93371582029999	10.4288495411122	17.3865063878481	19.6161922770928	NA	NA
328	38.1646003723145	285.547546386719	13	3	327	16.35	-10.7891082763659	15.9533691406193	19.2591496265025	25.6616528827661	22.9574412505532	NA	NA
329	39.3079872131348	285.563629150391	13	3	328	16.4	22.867736816406	0.321655273440911	22.8699988897976	25.9233366822129	NA	NA	NA
330	37.6882705688477	288.0263671875	13	3	329	16.45	-32.394332885742	49.2547607421795	58.952729019797	25.891086135326	NA	NA	NA
331	38.0927658081055	287.216461181641	13	3	330	16.5	8.08990478515597	-16.1981201171795	18.1059563338551	29.717114285669	NA	NA	NA
332	38.4883575439453	286.889251708984	13	3	331	16.55	7.91183471679602	-6.54418945314092	10.2675968066778	NA	NA	NA	NA
333	39.4791488647461	288.533233642578	13	3	332	16.6	19.8158264160161	32.8796386718807	38.3892903782176	NA	NA	NA	NA
334	NA	NA	13	3	333	16.65	NA	NA	NA	NA	NA	NA	NA
335	NA	NA	13	3	334	16.7	NA	NA	NA	NA	NA	NA	NA
336	NA	NA	13	3	335	16.75	NA	NA	NA	NA	NA	NA	NA
337	NA	NA	13	3	336	16.8	NA	NA	NA	NA	NA	NA	NA
338	NA	NA	13	3	337	16.85	NA	NA	NA	NA	NA	NA	NA
339	NA	NA	13	3	338	16.9	NA	NA	NA	NA	NA	NA	NA
340	NA	NA	13	3	339	16.95	NA	NA	NA	NA	NA	NA	NA
341	NA	NA	13	3	340	17	NA	NA	NA	NA	NA	NA	NA
342	NA	NA	13	3	341	17.05	NA	NA	NA	NA	NA	NA	NA
343	NA	NA	13	3	342	17.1	NA	NA	NA	NA	NA	NA	NA
344	NA	NA	13	3	343	17.15	NA	NA	NA	NA	NA	NA	NA
345	NA	NA	13	3	344	17.2	NA	NA	NA	NA	NA	NA	NA
346	NA	NA	13	3	345	17.25	NA	NA	NA	NA	NA	NA	NA
347	NA	NA	13	3	346	17.3	NA	NA	NA	NA	NA	NA	NA
348	NA	NA	13	3	347	17.35	NA	NA	NA	NA	NA	NA	NA
349	NA	NA	13	3	348	17.4	NA	NA	NA	NA	NA	NA	NA
350	NA	NA	13	3	349	17.45	NA	NA	NA	NA	NA	NA	NA
351	NA	NA	13	3	350	17.5	NA	NA	NA	NA	NA	NA	NA
352	NA	NA	13	3	351	17.55	NA	NA	NA	NA	NA	NA	NA
353	NA	NA	13	3	352	17.6	NA	NA	NA	NA	NA	NA	NA
354	NA	NA	13	3	353	17.65	NA	NA	NA	NA	NA	NA	NA
355	NA	NA	13	3	354	17.7	NA	NA	NA	NA	NA	NA	NA
356	NA	NA	13	3	355	17.75	NA	NA	NA	NA	NA	NA	NA
357	NA	NA	13	3	356	17.8	NA	NA	NA	NA	NA	NA	NA
358	NA	NA	13	3	357	17.85	NA	NA	NA	NA	NA	NA	NA
359	NA	NA	13	3	358	17.9	NA	NA	NA	NA	NA	NA	NA
360	NA	NA	13	3	359	17.95	NA	NA	NA	NA	NA	NA	NA
361	NA	NA	13	3	360	18	NA	NA	NA	NA	NA	NA	NA
362	NA	NA	13	3	361	18.05	NA	NA	NA	NA	NA	NA	NA
363	NA	NA	13	3	362	18.1	NA	NA	NA	NA	NA	NA	NA
364	NA	NA	13	3	363	18.15	NA	NA	NA	NA	NA	NA	NA
365	NA	NA	13	3	364	18.2	NA	NA	NA	NA	NA	NA	NA
366	NA	NA	13	3	365	18.25	NA	NA	NA	NA	NA	NA	NA
367	NA	NA	13	3	366	18.3	NA	NA	NA	NA	NA	NA	NA
368	NA	NA	13	3	367	18.35	NA	NA	NA	NA	NA	NA	NA
369	NA	NA	13	3	368	18.4	NA	NA	NA	NA	NA	NA	NA
370	NA	NA	13	3	369	18.45	NA	NA	NA	NA	NA	NA	NA
371	NA	NA	13	3	370	18.5	NA	NA	NA	NA	NA	NA	NA
372	NA	NA	13	3	371	18.55	NA	NA	NA	NA	NA	NA	NA
373	NA	NA	13	3	372	18.6	NA	NA	NA	NA	NA	NA	NA
374	NA	NA	13	3	373	18.65	NA	NA	NA	NA	NA	NA	NA
375	NA	NA	13	3	374	18.7	NA	NA	NA	NA	NA	NA	NA
376	NA	NA	13	3	375	18.75	NA	NA	NA	NA	NA	NA	NA
377	NA	NA	13	3	376	18.8	NA	NA	NA	NA	NA	NA	NA
378	NA	NA	13	3	377	18.85	NA	NA	NA	NA	NA	NA	NA
379	NA	NA	13	3	378	18.9	NA	NA	NA	NA	NA	NA	NA
380	NA	NA	13	3	379	18.95	NA	NA	NA	NA	NA	NA	NA
381	NA	NA	13	3	380	19	NA	NA	NA	NA	NA	NA	NA
382	NA	NA	13	3	381	19.05	NA	NA	NA	NA	NA	NA	NA
383	NA	NA	13	3	382	19.1	NA	NA	NA	NA	NA	NA	NA
384	NA	NA	13	3	383	19.15	NA	NA	NA	NA	NA	NA	NA
385	NA	NA	13	3	384	19.2	NA	NA	NA	NA	NA	NA	NA
386	NA	NA	13	3	385	19.25	NA	NA	NA	NA	NA	NA	NA
387	NA	NA	13	3	386	19.3	NA	NA	NA	NA	NA	NA	NA
388	NA	NA	13	3	387	19.35	NA	NA	NA	NA	NA	NA	NA
389	NA	NA	13	3	388	19.4	NA	NA	NA	NA	NA	NA	NA
390	NA	NA	13	3	389	19.45	NA	NA	NA	NA	NA	NA	NA
391	NA	NA	13	3	390	19.5	NA	NA	NA	NA	NA	NA	NA
392	NA	NA	13	3	391	19.55	NA	NA	NA	NA	NA	NA	NA
393	NA	NA	13	3	392	19.6	NA	NA	NA	NA	NA	NA	NA
394	NA	NA	13	3	393	19.65	NA	NA	NA	NA	NA	NA	NA
395	NA	NA	13	3	394	19.7	NA	NA	NA	NA	NA	NA	NA
396	NA	NA	13	3	395	19.75	NA	NA	NA	NA	NA	NA	NA
397	NA	NA	13	3	396	19.8	NA	NA	NA	NA	NA	NA	NA
398	NA	NA	13	3	397	19.85	NA	NA	NA	NA	NA	NA	NA
399	NA	NA	13	3	398	19.9	NA	NA	NA	NA	NA	NA	NA
400	NA	NA	13	3	399	19.95	NA	NA	NA	NA	NA	NA	NA
401	NA	NA	13	3	400	20	NA	NA	NA	NA	NA	NA	NA
402	NA	NA	13	3	401	20.05	NA	NA	NA	NA	NA	NA	NA
403	NA	NA	13	3	402	20.1	NA	NA	NA	NA	NA	NA	NA
404	NA	NA	13	3	403	20.15	NA	NA	NA	NA	NA	NA	NA
405	NA	NA	13	3	404	20.2	NA	NA	NA	NA	NA	NA	NA
406	NA	NA	13	3	405	20.25	NA	NA	NA	NA	NA	NA	NA
407	NA	NA	13	3	406	20.3	NA	NA	NA	NA	NA	NA	NA
408	NA	NA	13	3	407	20.35	NA	NA	NA	NA	NA	NA	NA
409	NA	NA	13	3	408	20.4	NA	NA	NA	NA	NA	NA	NA
410	NA	NA	13	3	409	20.45	NA	NA	NA	NA	NA	NA	NA
411	NA	NA	13	3	410	20.5	NA	NA	NA	NA	NA	NA	NA
412	NA	NA	13	3	411	20.55	NA	NA	NA	NA	NA	NA	NA
413	NA	NA	13	3	412	20.6	NA	NA	NA	NA	NA	NA	NA
414	NA	NA	13	3	413	20.65	NA	NA	NA	NA	NA	NA	NA
415	NA	NA	13	3	414	20.7	NA	NA	NA	NA	NA	NA	NA
416	NA	NA	13	3	415	20.75	NA	NA	NA	NA	NA	NA	NA
417	NA	NA	13	3	416	20.8	NA	NA	NA	NA	NA	NA	NA
418	NA	NA	13	3	417	20.85	NA	NA	NA	NA	NA	NA	NA
419	NA	NA	13	3	418	20.9	NA	NA	NA	NA	NA	NA	NA
420	NA	NA	13	3	419	20.95	NA	NA	NA	NA	NA	NA	NA
421	NA	NA	13	3	420	21	NA	NA	NA	NA	NA	NA	NA
422	NA	NA	13	3	421	21.05	NA	NA	NA	NA	NA	NA	NA
423	NA	NA	13	3	422	21.1	NA	NA	NA	NA	NA	NA	NA
424	NA	NA	13	3	423	21.15	NA	NA	NA	NA	NA	NA	NA
425	NA	NA	13	3	424	21.2	NA	NA	NA	NA	NA	NA	NA
426	NA	NA	13	3	425	21.25	NA	NA	NA	NA	NA	NA	NA
427	NA	NA	13	3	426	21.3	NA	NA	NA	NA	NA	NA	NA
428	NA	NA	13	3	427	21.35	NA	NA	NA	NA	NA	NA	NA
429	NA	NA	13	3	428	21.4	NA	NA	NA	NA	NA	NA	NA
430	NA	NA	13	3	429	21.45	NA	NA	NA	NA	NA	NA	NA
431	NA	NA	13	3	430	21.5	NA	NA	NA	NA	NA	NA	NA
432	NA	NA	13	3	431	21.55	NA	NA	NA	NA	NA	NA	NA
433	NA	NA	13	3	432	21.6	NA	NA	NA	NA	NA	NA	NA
434	NA	NA	13	3	433	21.65	NA	NA	NA	NA	NA	NA	NA
435	NA	NA	13	3	434	21.7	NA	NA	NA	NA	NA	NA	NA
436	NA	NA	13	3	435	21.75	NA	NA	NA	NA	NA	NA	NA
437	NA	NA	13	3	436	21.8	NA	NA	NA	NA	NA	NA	NA
438	NA	NA	13	3	437	21.85	NA	NA	NA	NA	NA	NA	NA
439	NA	NA	13	3	438	21.9	NA	NA	NA	NA	NA	NA	NA
440	NA	NA	13	3	439	21.95	NA	NA	NA	NA	NA	NA	NA
441	NA	NA	13	3	440	22	NA	NA	NA	NA	NA	NA	NA
442	NA	NA	13	3	441	22.05	NA	NA	NA	NA	NA	NA	NA
443	NA	NA	13	3	442	22.1	NA	NA	NA	NA	NA	NA	NA
444	NA	NA	13	3	443	22.15	NA	NA	NA	NA	NA	NA	NA
445	NA	NA	13	3	444	22.2	NA	NA	NA	NA	NA	NA	NA
446	NA	NA	13	3	445	22.25	NA	NA	NA	NA	NA	NA	NA
447	NA	NA	13	3	446	22.3	NA	NA	NA	NA	NA	NA	NA
448	NA	NA	13	3	447	22.35	NA	NA	NA	NA	NA	NA	NA
449	NA	NA	13	3	448	22.4	NA	NA	NA	NA	NA	NA	NA
450	NA	NA	13	3	449	22.45	NA	NA	NA	NA	NA	NA	NA
451	NA	NA	13	3	450	22.5	NA	NA	NA	NA	NA	NA	NA
452	NA	NA	13	3	451	22.55	NA	NA	NA	NA	NA	NA	NA
453	NA	NA	13	3	452	22.6	NA	NA	NA	NA	NA	NA	NA
454	NA	NA	13	3	453	22.65	NA	NA	NA	NA	NA	NA	NA
455	NA	NA	13	3	454	22.7	NA	NA	NA	NA	NA	NA	NA
456	NA	NA	13	3	455	22.75	NA	NA	NA	NA	NA	NA	NA
457	NA	NA	13	3	456	22.8	NA	NA	NA	NA	NA	NA	NA
458	NA	NA	13	3	457	22.85	NA	NA	NA	NA	NA	NA	NA
459	NA	NA	13	3	458	22.9	NA	NA	NA	NA	NA	NA	NA
460	NA	NA	13	3	459	22.95	NA	NA	NA	NA	NA	NA	NA
461	NA	NA	13	3	460	23	NA	NA	NA	NA	NA	NA	NA
462	NA	NA	13	3	461	23.05	NA	NA	NA	NA	NA	NA	NA
463	NA	NA	13	3	462	23.1	NA	NA	NA	NA	NA	NA	NA
464	NA	NA	13	3	463	23.15	NA	NA	NA	NA	NA	NA	NA
465	NA	NA	13	3	464	23.2	NA	NA	NA	NA	NA	NA	NA
466	NA	NA	13	3	465	23.25	NA	NA	NA	NA	NA	NA	NA
467	NA	NA	13	3	466	23.3	NA	NA	NA	NA	NA	NA	NA
468	NA	NA	13	3	467	23.35	NA	NA	NA	NA	NA	NA	NA
469	NA	NA	13	3	468	23.4	NA	NA	NA	NA	NA	NA	NA
470	NA	NA	13	3	469	23.45	NA	NA	NA	NA	NA	NA	NA
471	NA	NA	13	3	470	23.5	NA	NA	NA	NA	NA	NA	NA
472	NA	NA	13	3	471	23.55	NA	NA	NA	NA	NA	NA	NA
473	NA	NA	13	3	472	23.6	NA	NA	NA	NA	NA	NA	NA
474	NA	NA	13	3	473	23.65	NA	NA	NA	NA	NA	NA	NA
475	NA	NA	13	3	474	23.7	NA	NA	NA	NA	NA	NA	NA
476	NA	NA	13	3	475	23.75	NA	NA	NA	NA	NA	NA	NA
477	NA	NA	13	3	476	23.8	NA	NA	NA	NA	NA	NA	NA
478	NA	NA	13	3	477	23.85	NA	NA	NA	NA	NA	NA	NA
479	NA	NA	13	3	478	23.9	NA	NA	NA	NA	NA	NA	NA
480	NA	NA	13	3	479	23.95	NA	NA	NA	NA	NA	NA	NA
481	NA	NA	13	3	480	24	NA	NA	NA	NA	NA	NA	NA
482	NA	NA	13	3	481	24.05	NA	NA	NA	NA	NA	NA	NA
483	NA	NA	13	3	482	24.1	NA	NA	NA	NA	NA	NA	NA
484	NA	NA	13	3	483	24.15	NA	NA	NA	NA	NA	NA	NA
485	NA	NA	13	3	484	24.2	NA	NA	NA	NA	NA	NA	NA
486	NA	NA	13	3	485	24.25	NA	NA	NA	NA	NA	NA	NA
487	NA	NA	13	3	486	24.3	NA	NA	NA	NA	NA	NA	NA
488	NA	NA	13	3	487	24.35	NA	NA	NA	NA	NA	NA	NA
489	NA	NA	13	3	488	24.4	NA	NA	NA	NA	NA	NA	NA
490	NA	NA	13	3	489	24.45	NA	NA	NA	NA	NA	NA	NA
491	NA	NA	13	3	490	24.5	NA	NA	NA	NA	NA	NA	NA
492	NA	NA	13	3	491	24.55	NA	NA	NA	NA	NA	NA	NA
493	NA	NA	13	3	492	24.6	NA	NA	NA	NA	NA	NA	NA
494	NA	NA	13	3	493	24.65	NA	NA	NA	NA	NA	NA	NA
495	NA	NA	13	3	494	24.7	NA	NA	NA	NA	NA	NA	NA
496	NA	NA	13	3	495	24.75	NA	NA	NA	NA	NA	NA	NA
497	NA	NA	13	3	496	24.8	NA	NA	NA	NA	NA	NA	NA
498	NA	NA	13	3	497	24.85	NA	NA	NA	NA	NA	NA	NA
499	NA	NA	13	3	498	24.9	NA	NA	NA	NA	NA	NA	NA
500	NA	NA	13	3	499	24.95	NA	NA	NA	NA	NA	NA	NA
501	NA	NA	13	3	500	25	NA	NA	NA	NA	NA	NA	NA
502	NA	NA	13	3	501	25.05	NA	NA	NA	NA	NA	NA	NA
503	NA	NA	13	3	502	25.1	NA	NA	NA	NA	NA	NA	NA
504	NA	NA	13	3	503	25.15	NA	NA	NA	NA	NA	NA	NA
505	NA	NA	13	3	504	25.2	NA	NA	NA	NA	NA	NA	NA
506	NA	NA	13	3	505	25.25	NA	NA	NA	NA	NA	NA	NA
507	NA	NA	13	3	506	25.3	NA	NA	NA	NA	NA	NA	NA
508	NA	NA	13	3	507	25.35	NA	NA	NA	NA	NA	NA	NA
509	NA	NA	13	3	508	25.4	NA	NA	NA	NA	NA	NA	NA
510	NA	NA	13	3	509	25.45	NA	NA	NA	NA	NA	NA	NA
511	NA	NA	13	3	510	25.5	NA	NA	NA	NA	NA	NA	NA
512	NA	NA	13	3	511	25.55	NA	NA	NA	NA	NA	NA	NA
513	NA	NA	13	3	512	25.6	NA	NA	NA	NA	NA	NA	NA
514	NA	NA	13	3	513	25.65	NA	NA	NA	NA	NA	NA	NA
515	NA	NA	13	3	514	25.7	NA	NA	NA	NA	NA	NA	NA
516	NA	NA	13	3	515	25.75	NA	NA	NA	NA	NA	NA	NA
517	NA	NA	13	3	516	25.8	NA	NA	NA	NA	NA	NA	NA
518	NA	NA	13	3	517	25.85	NA	NA	NA	NA	NA	NA	NA
519	NA	NA	13	3	518	25.9	NA	NA	NA	NA	NA	NA	NA
520	NA	NA	13	3	519	25.95	NA	NA	NA	NA	NA	NA	NA
521	NA	NA	13	3	520	26	NA	NA	NA	NA	NA	NA	NA
522	NA	NA	13	3	521	26.05	NA	NA	NA	NA	NA	NA	NA
523	NA	NA	13	3	522	26.1	NA	NA	NA	NA	NA	NA	NA
524	NA	NA	13	3	523	26.15	NA	NA	NA	NA	NA	NA	NA
525	NA	NA	13	3	524	26.2	NA	NA	NA	NA	NA	NA	NA
526	NA	NA	13	3	525	26.25	NA	NA	NA	NA	NA	NA	NA
527	NA	NA	13	3	526	26.3	NA	NA	NA	NA	NA	NA	NA
528	NA	NA	13	3	527	26.35	NA	NA	NA	NA	NA	NA	NA
529	NA	NA	13	3	528	26.4	NA	NA	NA	NA	NA	NA	NA
530	NA	NA	13	3	529	26.45	NA	NA	NA	NA	NA	NA	NA
531	NA	NA	13	3	530	26.5	NA	NA	NA	NA	NA	NA	NA
532	NA	NA	13	3	531	26.55	NA	NA	NA	NA	NA	NA	NA
533	NA	NA	13	3	532	26.6	NA	NA	NA	NA	NA	NA	NA
534	NA	NA	13	3	533	26.65	NA	NA	NA	NA	NA	NA	NA
535	NA	NA	13	3	534	26.7	NA	NA	NA	NA	NA	NA	NA
536	NA	NA	13	3	535	26.75	NA	NA	NA	NA	NA	NA	NA
537	NA	NA	13	3	536	26.8	NA	NA	NA	NA	NA	NA	NA
538	NA	NA	13	3	537	26.85	NA	NA	NA	NA	NA	NA	NA
539	NA	NA	13	3	538	26.9	NA	NA	NA	NA	NA	NA	NA
540	NA	NA	13	3	539	26.95	NA	NA	NA	NA	NA	NA	NA
541	NA	NA	13	3	540	27	NA	NA	NA	NA	NA	NA	NA
542	NA	NA	13	3	541	27.05	NA	NA	NA	NA	NA	NA	NA
543	NA	NA	13	3	542	27.1	NA	NA	NA	NA	NA	NA	NA
544	NA	NA	13	3	543	27.15	NA	NA	NA	NA	NA	NA	NA
545	NA	NA	13	3	544	27.2	NA	NA	NA	NA	NA	NA	NA
546	NA	NA	13	3	545	27.25	NA	NA	NA	NA	NA	NA	NA
547	NA	NA	13	3	546	27.3	NA	NA	NA	NA	NA	NA	NA
548	NA	NA	13	3	547	27.35	NA	NA	NA	NA	NA	NA	NA
549	NA	NA	13	3	548	27.4	NA	NA	NA	NA	NA	NA	NA
550	NA	NA	13	3	549	27.45	NA	NA	NA	NA	NA	NA	NA
551	NA	NA	13	3	550	27.5	NA	NA	NA	NA	NA	NA	NA
552	NA	NA	13	3	551	27.55	NA	NA	NA	NA	NA	NA	NA
553	NA	NA	13	3	552	27.6	NA	NA	NA	NA	NA	NA	NA
554	NA	NA	13	3	553	27.65	NA	NA	NA	NA	NA	NA	NA
555	NA	NA	13	3	554	27.7	NA	NA	NA	NA	NA	NA	NA
556	NA	NA	13	3	555	27.75	NA	NA	NA	NA	NA	NA	NA
557	NA	NA	13	3	556	27.8	NA	NA	NA	NA	NA	NA	NA
558	NA	NA	13	3	557	27.85	NA	NA	NA	NA	NA	NA	NA
559	NA	NA	13	3	558	27.9	NA	NA	NA	NA	NA	NA	NA
560	NA	NA	13	3	559	27.95	NA	NA	NA	NA	NA	NA	NA
561	NA	NA	13	3	560	28	NA	NA	NA	NA	NA	NA	NA
562	NA	NA	13	3	561	28.05	NA	NA	NA	NA	NA	NA	NA
563	NA	NA	13	3	562	28.1	NA	NA	NA	NA	NA	NA	NA
564	NA	NA	13	3	563	28.15	NA	NA	NA	NA	NA	NA	NA
565	NA	NA	13	3	564	28.2	NA	NA	NA	NA	NA	NA	NA
566	NA	NA	13	3	565	28.25	NA	NA	NA	NA	NA	NA	NA
567	NA	NA	13	3	566	28.3	NA	NA	NA	NA	NA	NA	NA
568	NA	NA	13	3	567	28.35	NA	NA	NA	NA	NA	NA	NA
569	NA	NA	13	3	568	28.4	NA	NA	NA	NA	NA	NA	NA
570	NA	NA	13	3	569	28.45	NA	NA	NA	NA	NA	NA	NA
571	NA	NA	13	3	570	28.5	NA	NA	NA	NA	NA	NA	NA
572	NA	NA	13	3	571	28.55	NA	NA	NA	NA	NA	NA	NA
573	NA	NA	13	3	572	28.6	NA	NA	NA	NA	NA	NA	NA
574	NA	NA	13	3	573	28.65	NA	NA	NA	NA	NA	NA	NA
575	NA	NA	13	3	574	28.7	NA	NA	NA	NA	NA	NA	NA
576	NA	NA	13	3	575	28.75	NA	NA	NA	NA	NA	NA	NA
577	NA	NA	13	3	576	28.8	NA	NA	NA	NA	NA	NA	NA
578	NA	NA	13	3	577	28.85	NA	NA	NA	NA	NA	NA	NA
579	NA	NA	13	3	578	28.9	NA	NA	NA	NA	NA	NA	NA
580	NA	NA	13	3	579	28.95	NA	NA	NA	NA	NA	NA	NA
581	NA	NA	13	3	580	29	NA	NA	NA	NA	NA	NA	NA
582	NA	NA	13	3	581	29.05	NA	NA	NA	NA	NA	NA	NA
583	NA	NA	13	3	582	29.1	NA	NA	NA	NA	NA	NA	NA
584	NA	NA	13	3	583	29.15	NA	NA	NA	NA	NA	NA	NA
585	NA	NA	13	3	584	29.2	NA	NA	NA	NA	NA	NA	NA
586	NA	NA	13	3	585	29.25	NA	NA	NA	NA	NA	NA	NA
587	NA	NA	13	3	586	29.3	NA	NA	NA	NA	NA	NA	NA
588	NA	NA	13	3	587	29.35	NA	NA	NA	NA	NA	NA	NA
589	NA	NA	13	3	588	29.4	NA	NA	NA	NA	NA	NA	NA
590	NA	NA	13	3	589	29.45	NA	NA	NA	NA	NA	NA	NA
591	NA	NA	13	3	590	29.5	NA	NA	NA	NA	NA	NA	NA
592	NA	NA	13	3	591	29.55	NA	NA	NA	NA	NA	NA	NA
593	NA	NA	13	3	592	29.6	NA	NA	NA	NA	NA	NA	NA
594	NA	NA	13	3	593	29.65	NA	NA	NA	NA	NA	NA	NA
595	NA	NA	13	3	594	29.7	NA	NA	NA	NA	NA	NA	NA
596	NA	NA	13	3	595	29.75	NA	NA	NA	NA	NA	NA	NA
597	NA	NA	13	3	596	29.8	NA	NA	NA	NA	NA	NA	NA
598	NA	NA	13	3	597	29.85	NA	NA	NA	NA	NA	NA	NA
599	NA	NA	13	3	598	29.9	NA	NA	NA	NA	NA	NA	NA
600	NA	NA	13	3	599	29.95	NA	NA	NA	NA	NA	NA	NA
601	NA	NA	13	3	600	30	NA	NA	NA	NA	NA	NA	NA
