# Supplementary material for: An automated feeding system for the African killifish reveals the impact of diet on lifespan and allows scalable assessment of associative learning
Source: eLife. 2022 Nov 10;11:e69008. doi: 10.7554/eLife.69008 (PMC9788828; doi:10.7554/eLife.69008)
Supplement: Figure 6—source data 3. [file elife-69008-fig6-data3.zip › Filtered and Interpolated Trajectories with Kinematics/t6_REC005 DLC_likelihood-euclidean-filtered_splines-interpolated_kinematics_02_resnet50_TrainAllTheThingsJun28shuffle1_1030000.csv]

	x2	y2	fishnum	recording_num	bodyparts_coords	seconds	velocity_x	velocity_y	velocity_xy	velocity_xy_5frame	velocity_xy_10frame	velocity_xy_20frame	velocity_xy_40frame
1	78.1680208308373	312.554617868385	6	5	0	0	0	0	0	NA	NA	NA	NA
2	77.4441390059157	312.517639912948	6	5	1	0.05	-14.4776364984321	-0.739559108739059	14.4965135896895	NA	NA	NA	NA
3	76.7503489639137	312.480183301347	6	5	2	0.1	-13.8758008400401	-0.749132232020884	13.8960083496489	10.8841224772228	NA	NA	NA
4	76.0861863500516	312.442252171071	6	5	3	0.15	-13.2832522772418	-0.758622605519577	13.3048975688825	13.314303998192	NA	NA	NA
5	75.4511868095499	312.403850659606	6	5	4	0.2	-12.6999908100342	-0.768030229299939	12.7231928778932	12.7326126989335	10.9641277137616	NA	NA
6	74.8448859876288	312.364982904441	6	5	5	0.25	-12.1260164384219	-0.777355103300579	12.1509076048461	12.1603428478516	11.9072682014498	NA	NA
7	74.2668195295088	312.325653043061	6	5	6	0.3	-11.5613291624001	-0.786597227599941	11.5880570933971	11.5975101842754	11.3492230837042	NA	NA
8	73.7165230804101	312.285865212955	6	5	7	0.35	-11.0059289819739	-0.795756602119582	11.0346590942389	11.0441329503004	10.8006541953279	NA	NA
9	73.1935322855532	312.24562355161	6	5	8	0.4	-10.4598158971379	-0.804833226900428	10.4907342510018	10.5002324047075	10.2615868700449	NA	NA
10	72.6973827901583	312.204932196512	6	5	9	0.45	-9.92298990789806	-0.813827101959532	9.95630670801832	9.96583346847485	9.73205113306319	9.09651608184132	NA
11	72.227610239446	312.16379528515	6	5	10	0.5	-9.39545101424613	-0.822738227240052	9.43140487688132	9.44096554280417	9.21208284285034	9.33246090301705	NA
12	71.7837502786363	312.122216955011	6	5	11	0.55	-8.87719921619379	-0.831566602779503	8.91606241223388	8.9256635558143	8.70172518527178	8.822831430305	NA
13	71.3653385529499	312.080201343582	6	5	12	0.6	-8.36823451372823	-0.84031222858016	8.41031946588556	8.41996931582593	8.20103065443526	8.32304199840456	NA
14	70.971910707607	312.037752588349	6	5	13	0.65	-7.86855690685798	-0.848975104660212	7.9142243160524	7.92393328099319	7.71006371662647	7.83321552133443	NA
15	70.6030023878279	311.994874826801	6	5	14	0.7	-7.3781663955819	-0.857555230960543	7.42783550807648	7.43761690206871	7.22890444992101	7.35351584046175	NA
16	70.258149238833	311.951572196425	6	5	15	0.75	-6.89706297989801	-0.866052607519805	6.95122470271761	6.96109576606635	6.75765360458434	6.8841667384163	NA
17	69.9368869058427	311.907848834708	6	5	16	0.8	-6.42524665980602	-0.874467234340273	6.4844805176115	6.49446387743864	6.29643977690581	6.42548255080704	NA
18	69.6387510340773	311.863708879138	6	5	17	0.85	-5.96271743530792	-0.882799111399208	6.02771378587374	6.03783958401609	5.84542980148127	5.97791905847441	NA
19	69.3632772687571	311.8191564672	6	5	18	0.9	-5.509475306404	-0.891048238760277	5.58106487291388	5.5913739281755	5.404844172624	5.54216042409621	NA
20	69.1100012551026	311.774195736384	6	5	19	0.95	-5.06552027308999	-0.899214616320023	5.14471404096372	5.1552626517429	4.97498054786032	5.11926902450043	5.65061337044431
21	68.8784586383341	311.728830824176	6	5	20	1	-4.63085233537015	-0.907298244160302	4.71889642351467	4.72976383689619	4.55625063398225	4.71093252552362	5.70960122125275
22	68.6681850636719	311.683065868063	6	5	21	1.05	-4.20547149324392	-0.915299122259512	4.30392413544852	4.31522446780936	4.1492399163423	4.31979799405441	5.4116595895399
23	68.4787161763364	311.636905005533	6	5	22	1.1	-3.78937774670987	-0.923217250600601	3.90021971164017	3.91212151170455	3.75480746251356	3.94965771860126	5.13408201431704
24	68.3095876215479	311.590352374074	6	5	23	1.15	-3.38257109577	-0.931052629180158	3.50836802747972	3.521127339789	3.37425713156595	3.60494296891803	4.87647645777025
25	68.1603350445268	311.543412111171	6	5	24	1.2	-2.98505154042203	-0.938805258059574	3.12919926043968	3.14321718094169	3.00963359907986	3.28953064107614	4.63780711682674
26	68.0304940904934	311.496088354313	6	5	25	1.25	-2.59681908066796	-0.946475137160405	2.76392556393691	2.77985108813093	2.66421144646289	3.00595721575689	4.41451982647704
27	67.9196004046682	311.448385240987	6	5	26	1.3	-2.21787371650407	-0.954062266519031	2.41437334121196	2.43328979532255	2.34315621120301	2.75550113056438	4.20242470745319
28	67.8271896322714	311.40030690868	6	5	27	1.35	-1.84821544793607	-0.96156664614	2.08338924758636	2.10714568645516	2.05388563572125	2.53858819402439	3.99732963715203
29	67.7527974185234	311.35185749488	6	5	28	1.4	-1.48784427495997	-0.968988276000573	1.77556156343781	1.80729555313677	1.80504176521206	2.3551261838539	3.79504906850115
30	67.6959594086445	311.303041137073	6	5	29	1.45	-1.13676019757804	-0.976327156139405	1.49847871610274	1.54309524146433	1.60408073429195	2.20471065904731	3.59219164400745
31	67.6562112478552	311.253861972747	6	5	30	1.5	-0.794963215786026	-0.983583286520116	1.26467489734499	1.32792018331157	1.45566379753153	2.08674153948846	3.38850618555236
32	67.6330885813757	311.20432413939	6	5	31	1.55	-0.462453329589891	-0.990756667140431	1.09337178284973	1.17679373510158	1.36176234478646	2.00048774877481	3.18474062755119
33	67.6261270544264	311.154431774488	6	5	32	1.6	-0.139230538985942	-0.997847298040142	1.0075139568226	1.10101578212875	1.32236892553521	1.94512203022951	2.98320571324052
34	67.6348623122278	311.104189015529	6	5	33	1.65	0.174705156027812	-1.00485517917946	1.01992932238782	1.10403204192629	1.33599523614185	1.91973739420608	2.79586757666832
35	67.65883	311.0536	6	5	34	1.7	0.479353755443981	-1.01178031057998	1.11958895123861	1.18042944810859	1.39978771901477	1.92209839319173	2.63073171994848
36	67.6975657629635	311.002668865389	6	5	35	1.75	0.774715259270238	-1.01862269222011	1.27975619633268	1.31681766775885	1.50927163251403	1.94487291453778	2.48806022840083
37	67.7506052463387	310.951399749182	6	5	36	1.8	1.06078966750374	-1.02538232414076	1.47535881376125	1.49519673718213	1.65781928634661	1.97936686409935	2.36722337178849
38	67.8174840953458	310.899796788867	6	5	37	1.85	1.33757698014222	-1.03205920629989	1.68945505507389	1.69855965590078	1.83635842473777	2.01674021582965	2.26742817096686
39	67.8977379552052	310.847864121932	6	5	38	1.9	1.60507719718794	-1.03865333869976	1.9118246695042	1.91451122310176	2.0344330232001	2.04793771290609	2.18782888419707
40	67.9909024711374	310.795605885863	6	5	39	1.95	1.86329031864403	-1.04516472138016	2.13640354483189	2.13520912458462	2.24011605209151	2.06511426351448	2.12755529063045
41	68.0965132883626	310.743026218148	6	5	40	2	2.11221634450396	-1.05159335430017	2.35951403233758	2.35589918171668	2.43408203154402	2.06607984558111	2.08572169611765
42	68.2141060521012	310.690129256275	6	5	41	2.05	2.35185527477199	-1.05793923745978	2.57884832117552	2.57366930921808	2.59697138341223	2.04968326104797	2.06142943858361
43	68.3432164075735	310.63691913773	6	5	42	2.1	2.58220710944585	-1.06420237089992	2.79290534073421	2.78167244828223	2.71111150612408	2.01675370787978	2.05376627780298
44	68.48338	310.5834	6	5	43	2.15	2.80327184853007	-1.07038275460013	3.00067530701117	2.95365283998628	2.75988018967032	1.98679218441861	2.06180348465164
45	68.6329407618077	310.529961469888	6	5	44	2.2	2.99121523615412	-1.06877060223951	3.17641924015265	3.05873364223985	2.73044080801419	1.97193279882082	2.08459036837743
46	68.7854757742506	310.478535131456	6	5	45	2.25	3.05070024885794	-1.02852676864018	3.21941599085786	3.06632383053148	2.6228880586482	1.97016324104476	2.1211451303705
47	68.9333704057898	310.43143805808	6	5	46	2.3	2.95789263078404	-0.941941467519882	3.10425233244336	2.94609107012257	2.44154723574934	1.97894561301259	2.17043976772546
48	69.069010024886	310.390987323136	6	5	47	2.35	2.71279238192392	-0.809014698879764	2.83085628219236	2.67920916774614	2.19714899102179	1.99626814790934	2.23137474290258
49	69.18478	310.3595	6	5	48	2.4	2.31539950228012	-0.629746462719822	2.39951150496661	2.29212327731012	1.93915134563713	2.02053158454023	2.30273556844995
50	69.274528724125	310.338819910166	6	5	49	2.45	1.79497448250004	-0.413601796680041	1.84200972827052	1.82436082925884	1.70374954555013	2.05039992221359	2.38311789768028
51	69.3379566883826	310.328897867589	6	5	50	2.5	1.26855928515198	-0.198440851540909	1.28398653867772	1.3279741515121	1.5062444505455	2.08470185274685	2.47080395620203
52	69.3762274084269	310.329211434343	6	5	51	2.55	0.765414400885902	0.00627133508032784	0.765440092186981	0.932211621151688	1.36091984261295	2.12237112839241	2.56359542000793
53	69.3905043999118	310.339238172501	6	5	52	2.6	0.285539829698109	0.200534763159794	0.348922893458684	0.72828992335412	1.2814247896946	2.16241052537645	2.65872040359192
54	69.3819511784912	310.358455644134	6	5	53	2.65	-0.171064428411967	0.384349432659974	0.420698853164537	0.720365623780881	1.28118297941014	2.2038695750972	2.75308643853302
55	69.3517312598191	310.386341411317	6	5	54	2.7	-0.604398373442052	0.557715343660448	0.822401239282681	0.897478855967067	1.370359036413	2.24708234356313	2.84387696149011
56	69.3010081595494	310.422373036121	6	5	55	2.75	-1.01446200539414	0.720632496079361	1.24436504081152	1.2348754278771	1.5465156468455	2.29741734620321	2.92894408554047
57	69.2309453933361	310.466028080619	6	5	56	2.8	-1.40125532426595	0.873100889961052	1.65100625311791	1.63015433766859	1.80319502103547	2.36151267135157	3.0067670865885
58	69.1427064768331	310.516784106884	6	5	57	2.85	-1.76477833006004	1.01512052529984	2.03590575300885	2.01242814947188	2.12767205973112	2.44600926997552	3.0762492651644
59	69.0374549256943	310.574118676989	6	5	58	2.9	-2.10503102277585	1.14669140209912	2.39709340212199	2.37266566991011	2.46858780455728	2.55753342399381	3.13655007492159
60	68.9163542555738	310.637509353007	6	5	59	2.95	-2.42201340241024	1.26781352036005	2.73377029829914	2.70891118610387	2.79041514157612	2.70112153184609	3.18698144847832
61	68.7805679821254	310.70643369701	6	5	60	3	-2.71572546896778	1.37848688006102	3.04555264300268	3.02046869158513	3.08859024186093	2.87552806682294	3.2269484631647
62	68.6312596210032	310.78036927107	6	5	61	3.05	-2.98616722244418	1.47871148119975	3.33223383408667	3.30702127144597	3.36210550009019	3.07750757896789	3.25591557835316
63	68.4695926878609	310.858793637262	6	5	62	3.1	-3.23333866284599	1.56848732383992	3.59369328041518	3.56840213368036	3.61059375025644	3.30068709930407	3.27338720733202
64	68.2967306983527	310.941184357657	6	5	63	3.15	-3.45723979016384	1.64781440789966	3.82985630142618	3.80451481381175	3.83388386857748	3.51938069264743	3.27889661852257
65	68.1138371681324	311.027018994329	6	5	64	3.2	-3.65787060440596	1.71669273344037	4.04067460947107	4.01529981407651	4.03188402727918	3.71582112415941	3.27262615439328
66	67.9220756128541	311.115775109349	6	5	65	3.25	-3.83523110556609	1.77512230039952	4.22611604365964	4.20071880892774	4.20454048680038	3.88772493003619	3.25728534096671
67	67.7226095481715	311.206930264791	6	5	66	3.3	-3.98932129365193	1.82310310884077	4.3861588354105	4.36074646570899	4.35182013690031	4.03458856016441	3.23623505731329
68	67.5166024897388	311.299962022728	6	5	67	3.35	-4.12014116865407	1.86063515873911	4.52078825467133	4.495365920878	4.47370213887702	4.15623038241947	3.21286868432577
69	67.3052179532098	311.394347945232	6	5	68	3.4	-4.22769073057992	1.88771845008091	4.62999458533239	4.60456615978901	4.57017358073758	4.25256856530295	3.19063923334538
70	67.0896194542385	311.489565594375	6	5	69	3.45	-4.31196997942607	1.90435298285934	4.71377188531614	4.68834045972411	4.6412271067427	4.32356297474304	3.17237933109157
71	66.8709705084788	311.585092532232	6	5	70	3.5	-4.37297891519393	1.91053875714033	4.77211723821471	4.74668546882631	4.68685961821144	4.36919507358256	3.15838672271851
72	66.6504346315847	311.680406320874	6	5	71	3.55	-4.41071753788208	1.90627577283976	4.80503033508597	4.77960069576616	4.70707162023864	4.38946002831392	3.15089607268892
73	66.4291753392101	311.774984522374	6	5	72	3.6	-4.42518584749195	1.8915640299997	4.81251330018232	4.78708829260739	4.7018670145825	4.3843638892876	3.15770440510288
74	66.208356147009	311.868304698805	6	5	73	3.65	-4.41638384402211	1.86640352862014	4.79457072003169	4.76915307663386	4.67125326202842	4.35392366194794	3.17350824734091
75	65.9891405706353	311.95984441224	6	5	74	3.7	-4.38431152747398	1.83079426869995	4.75120986952227	4.72580278075316	4.61524192220691	4.29816996522344	3.19220290435856
76	65.7726921257429	312.049081224751	6	5	75	3.75	-4.32896889784786	1.78473625021979	4.68244115834708	4.65704856033869	4.53384966036474	4.2171533357302	3.21437207412356
77	65.5601743279859	312.135492698412	6	5	76	3.8	-4.25035595514004	1.72822947322061	4.58827885568246	4.56290582829066	4.42709991972753	4.110957443275	3.24122316641374
78	65.3527506930182	312.218556395294	6	5	77	3.85	-4.14847269935422	1.66127393763986	4.46874219810997	4.44339555180643	4.29502563969817	3.97972809867601	3.27403115459337
79	65.1515847364936	312.297749877471	6	5	78	3.9	-4.02331913049181	1.58386964354008	4.32385705979155	4.29854624409562	4.1376737431583	3.82374504269695	3.31407998447443
80	64.9578399740662	312.372550707016	6	5	79	3.95	-3.874895248548	1.49601659089967	4.15365848710109	4.1283970587019	3.95511282370419	3.64363713033704	3.36265340536501
81	64.77267992139	312.442436446	6	5	80	4	-3.7032010535242	1.39771477967997	3.95819461979304	3.93300271905764	3.74744705324897	3.44124537861408	3.42103357807191
82	64.5972680941187	312.506884656498	6	5	81	4.05	-3.5082365454258	1.28896420996057	3.73753292871386	3.71244165802594	3.51484326631136	3.22428456640995	3.49050113882496
83	64.4327680079065	312.565372900581	6	5	82	4.1	-3.29000172424401	1.1697648816596	3.49177049988865	3.46683009560194	3.25758918276953	3.0147217109017	3.57233549584584
84	64.2803431784072	312.617378740322	6	5	83	4.15	-3.0484965899862	1.04011679482028	3.22105175463306	3.19634786240232	2.97623682336549	2.8276358020344	3.66781510526075
85	64.1411571212748	312.662379737795	6	5	84	4.2	-2.78372114264783	0.900019949459647	2.92560067498111	2.90128947392083	2.67203233846718	2.66858468455772	3.77821768491954
86	64.0163733521632	312.699853455071	6	5	85	4.25	-2.49567538223204	0.749474345519729	2.60578345379489	2.58217564648141	2.34864109686341	2.54101921821093	3.90482037126022
87	63.9071553867264	312.729277454224	6	5	86	4.3	-2.18435930873596	0.588479983060779	2.26224098630643	2.24003198870504	2.02146921309236	2.44785777266306	4.04889983182953
88	63.8146667406184	312.750129297327	6	5	87	4.35	-1.84977292216004	0.417036862060058	1.89620136269158	1.87723458133241	1.73441778210523	2.39183192676727	4.21173234462333
89	63.740070929493	312.761886546451	6	5	88	4.4	-1.49191622250797	0.235144982480051	1.51033346575119	1.50093433132451	1.51759786091049	2.37559140364592	4.3945938525071
90	63.6845314690043	312.764026763671	6	5	89	4.45	-1.11078920977405	0.042804344399201	1.11161363811799	1.14164895226389	1.38205654541125	2.40174383598698	4.5987599983934
91	63.6492118748061	312.756027511058	6	5	90	4.5	-0.706391883963988	-0.159985052259799	0.724282203755389	0.886659917729039	1.3345913831729	2.47287208256126	4.82324064862449
92	63.6352756625525	312.737366350685	6	5	91	4.55	-0.278724245071942	-0.373223207459432	0.4658140910033	0.795163733115945	1.38087227901476	2.591542249336	5.0579818740743
93	63.6438863478973	312.707520844625	6	5	92	4.6	0.172213706895974	-0.596910121200835	0.62125619001733	0.886878509490092	1.52607467076501	2.76030710240409	5.29066410468781
94	63.6762074464945	312.665968554952	6	5	93	4.65	0.646421971944022	-0.831045793460135	1.05285254268572	1.16824843502128	1.77494598392634	2.98170654857356	5.50897452165126
95	63.7334024739982	312.612187043736	6	5	94	4.7	1.14390055007391	-1.07563022431918	1.57018751998872	1.62009560576563	2.13145533350677	3.25826540461564	5.7006175080899
96	63.8166349460621	312.545653873052	6	5	95	4.75	1.6646494412781	-1.33066341368021	2.13113183141132	2.16548942380099	2.59710306825911	3.59248740679023	5.85579317356523
97	63.9270683783402	312.465846604972	6	5	96	4.8	2.208668645562	-1.59614536160007	2.72504994472507	2.75472823473674	3.16161528557964	3.98684222038405	5.97457690546599
98	64.0658662864866	312.372242801569	6	5	97	4.85	2.77595816292788	-1.87207606806055	3.34822528019412	3.37603215752345	3.78619642270296	4.44373659057064	6.05953002644704
99	64.2341921861552	312.264320024916	6	5	98	4.9	3.36651799337204	-2.1584555330594	3.99904659736448	4.02595770149693	4.44581523623663	4.96544266231724	6.11325714448065
100	64.4332095929998	312.141555837084	6	5	99	4.95	3.98034813689208	-2.4552837566398	4.67670713392227	4.70313496539365	5.13447426382002	5.55388286644976	6.13844359710235
101	64.6640820226745	312.003427800148	6	5	100	5	4.61744859349409	-2.76256073871991	5.38075955127873	5.40690342160494	5.85038343040757	6.2052359186349	6.13794265317487
102	64.9279729908332	311.84941347618	6	5	101	5.05	5.27781936317382	-3.08028647935998	6.11093626420865	6.13690223773653	6.59281216175334	6.89167918173866	6.11501396740607
103	65.2260460131298	311.678990427252	6	5	102	5.1	5.96146044593212	-3.40846097856002	6.86706756125054	6.89291637011659	7.36139851037626	7.56660649847392	6.07412850167435
104	65.5594646052183	311.491636215437	6	5	103	5.15	6.66837184176984	-3.74708423630068	7.64904067802244	7.67480915931821	8.15593934070814	8.19031324126812	6.02410441510874
105	65.9293922827526	311.286828402808	6	5	104	5.2	7.39855355068613	-4.0961562525797	8.4567777958226	8.48248935811303	8.97631039939276	8.73265033162207	5.98278543291465
106	66.3369925613867	311.064044551438	6	5	105	5.25	8.15200557268184	-4.4556770274005	9.29022349728683	9.31589359914758	9.81336876901069	9.17056712891953	5.96381376847418
107	66.7834289567746	310.822762223399	6	5	106	5.3	8.92872790775812	-4.82564656077898	10.1493372581828	10.1749764436798	10.6217430778977	9.50129603826891	5.9708225492788
108	67.2698649845701	310.562458980765	6	5	107	5.35	9.72872055591012	-5.20606485268104	11.0340887664233	11.0597044286689	11.3470165742449	9.72722812612682	6.00410624393541
109	67.7974641604273	310.282612385608	6	5	108	5.4	10.5519835171438	-5.59693190313965	11.9444549006833	11.9519283787032	11.9348112462996	9.85092288531538	6.06296773114892
110	68.36739	309.9827	6	5	109	5.45	11.3985167914541	-5.99824771215935	12.8804177207684	12.7609967976823	12.3308263994241	9.87514335821773	6.14620879105627
111	68.9766460813304	309.664022058913	6	5	110	5.5	12.185121626608	-6.37355882174006	13.7513432474581	13.3781395493422	12.4907508274315	9.80301322378848	6.25188453744802
112	69.6055962320129	309.335169488909	6	5	111	5.55	12.57900301365	-6.57705140008034	14.1946793530785	13.6946460489195	12.4097799147845	9.63848568547614	6.37504357437557
113	70.2304443420302	309.006555889448	6	5	112	5.6	12.4969622003459	-6.57227198921987	14.1198025247225	13.6019483701793	12.0930577418774	9.38794990094461	6.50357026973482
114	70.8273943013651	308.688594859992	6	5	113	5.65	11.9389991866981	-6.35922058912001	13.5269873985698	13.0295732761598	11.5459064299226	9.06650228164392	6.6287705634273
115	71.37265	308.3917	6	5	114	5.7	10.9051139726978	-5.93789719983988	12.4169293270677	12.0585630318866	10.7739763170427	8.70730546121366	6.74669704797263
116	71.8469596848048	308.124339580181	6	5	115	5.75	9.48619369609617	-5.34720839637998	10.8894677773604	10.8079759344126	9.79265767856628	8.33514013015812	6.85444687899002
117	72.2492490301978	307.887200556231	6	5	116	5.8	8.04578690786002	-4.74278047900043	9.3396281317127	9.39716681092577	8.65522829305461	7.95480287817356	6.94937766045572
118	72.5829880674845	307.679024555094	6	5	117	5.85	6.67478074573381	-4.16352002274039	7.86686703735222	7.94600426390609	7.42888322764434	7.56447589730018	7.02893671533506
119	72.8516468279701	307.498553203713	6	5	118	5.9	5.37317520971214	-3.60942702761918	6.47294178113576	6.55574208097275	6.19819331698822	7.16049279998059	7.09061019620564
120	73.0586953429601	307.344528129033	6	5	119	5.95	4.14097029980013	-3.08050149360042	5.16111659196934	5.25189355422258	5.08378452300319	6.73853471566278	7.13190453889976
121	73.2076036437601	307.215690957996	6	5	120	6	2.97816601599976	-2.57674342073983	3.93815686269375	4.0497905208761	4.17952943288476	6.29853315626114	7.15033913876499
122	73.3018417616753	307.110783317547	6	5	121	6.05	1.88476235830422	-2.09815280898056	2.82038549796184	2.99921982305067	3.49982584156264	5.85840796701247	7.14344393618163
123	73.3448797280112	307.02854683463	6	5	122	6.1	0.860759326717755	-1.64472965833966	1.85635187061981	2.22156478210029	3.03589405272298	5.44053404099573	7.10875995974553
124	73.3401875740731	306.967723136188	6	5	123	6.15	-0.0938430787618927	-1.21647396883986	1.22008829200862	1.80331678479677	2.77507917003856	5.06722788558648	7.04384271213897
125	73.2912353311666	306.927053849165	6	5	124	6.2	-0.979044858129896	-0.81338574045958	1.27284138721742	1.74775812890269	2.70309311428284	4.76074376432319	6.94626982763063
126	73.2014930305971	306.905280600504	6	5	125	6.25	-1.79484601138995	-0.435464973220405	1.84691687617615	2.02199758456987	2.804408633956	4.53832662906051	6.81406458797496
127	73.0744307036699	306.90114501715	6	5	126	6.3	-2.54124653854404	-0.0827116670802752	2.54259221849145	2.55093851702645	3.06158764097034	4.39745928264253	6.64692840359216
128	72.9135183816905	306.913388726045	6	5	127	6.35	-3.2182464395882	0.244874177900556	3.22754914895569	3.1846214464654	3.45218485434712	4.3306453045433	6.44501726418514
129	72.7222260959643	306.940753354135	6	5	128	6.4	-3.82584571452384	0.547292561799395	3.86479295429152	3.80550048311523	3.93626245418474	4.3302975070959	6.20855862219059
130	72.5040238777967	306.981980528362	6	5	129	6.45	-4.36404436335209	0.824543484540072	4.44125603441219	4.37541715303799	4.43770300564318	4.38866571958178	5.93789909383813
131	72.2623817584931	307.03581187567	6	5	130	6.5	-4.83284238607183	1.0766269461601	4.95131205942531	4.88237212412437	4.89712382523625	4.49766505374149	5.63585819957197
132	72.000769769359	307.100989023003	6	5	131	6.55	-5.2322397826822	1.30354294666063	5.39217556810523	5.32158639134303	5.29509272372242	4.64840218688712	5.31468663270236
133	71.7226579416997	307.176253597305	6	5	132	6.6	-5.56223655318604	1.50529148603937	5.7623240043876	5.69078456482097	5.62539655636362	4.82957001854646	4.98951286710944
134	71.4315163068208	307.260347225519	6	5	133	6.65	-5.82283269757795	1.68187256428041	6.06086429038484	5.98874716735727	5.88551584415325	5.02118314263402	4.67622212434621
135	71.1308148960275	307.35201153459	6	5	134	6.7	-6.01402821586589	1.83328618142014	6.28724690180186	6.21476829440685	6.07423832488072	5.1852341940476	4.39098370916321
136	70.8240237406253	307.44998815146	6	5	135	6.75	-6.13582310804418	1.95953233739942	6.44112507210681	6.36842098860287	6.19092147352699	5.2929890457918	4.14676596802556
137	70.5146128719197	307.553018703074	6	5	136	6.8	-6.18821737411196	2.06061103227967	6.52228120335315	6.44944529696346	6.2352167328039	5.33905392901076	3.94552308766379
138	70.206052321216	307.659844816375	6	5	137	6.85	-6.17121101407378	2.13652226602107	6.53058747536769	6.45769208494046	6.2069551827458	5.3255586310701	3.78586107605384
139	69.9018121198197	307.769208118307	6	5	138	6.9	-6.08480402792622	2.18726603863956	6.46598583218779	6.3930957796967	6.1061038310833	5.25662444440058	3.66584432714109
140	69.6053622990362	307.879850235814	6	5	139	6.95	-5.92899641566987	2.21284235013968	6.32848084168688	6.25566517120094	5.93276538245202	5.13726347201349	3.58318531830992
141	69.3201728901709	307.990512795839	6	5	140	7	-5.70378817730614	2.21325120049983	6.11814354588802	6.04548937688873	5.68885426634735	4.97318324288281	3.53527741009281
142	69.0497139245292	308.099937425327	6	5	141	7.05	-5.40917931283388	2.18849258976093	5.83512816087432	5.76276236520313	5.38301513429909	4.77096529839224	3.51901876650089
143	68.7974554334165	308.20686575122	6	5	142	7.1	-5.04516982225397	2.13856651785932	5.47970850380666	5.40783867996358	5.02572070577659	4.53849169322314	3.53004067475047
144	68.5668674481383	308.310039400463	6	5	143	7.15	-4.61175970556411	2.0634729848598	5.05235077375977	4.984612752998	4.62773304464792	4.28521636310593	3.55958970940083
145	68.36142	308.4082	6	5	144	7.2	-4.10894896276602	1.96321199074077	4.55386241548911	4.51036509739724	4.20028861914626	4.02122365400324	3.58985877837241
146	68.1837921146734	308.500333721922	6	5	145	7.25	-3.55255770653201	1.84267443843964	4.00201391106014	4.00595203466444	3.75544501223863	3.75520530699061	3.60721769760138
147	68.033498795296	308.586404918917	6	5	146	7.3	-3.00586638754794	1.72142393990043	3.46388988287053	3.4927037240927	3.30671386398058	3.49358689268505	3.60801842650226
148	67.9092640393719	308.666622488819	6	5	147	7.35	-2.48469511848185	1.60435139803894	2.95764319014263	2.99273855832894	2.87002820370049	3.24107684756438	3.5919129694969
149	67.8098118444049	308.741195329464	6	5	148	7.4	-1.98904389934	1.49145681290065	2.4861092209011	2.52627727147925	2.46432889512857	3.00139114718628	3.55947234765284
150	67.733866207899	308.810332338686	6	5	149	7.45	-1.51891273011813	1.38274018444008	2.05403658667033	2.10306263056392	2.10968192555446	2.77770491703805	3.51158987328874
151	67.6801511273582	308.874242414322	6	5	150	7.5	-1.07430161081595	1.27820151271976	1.66970747681168	1.73410437273654	1.82155634763387	2.57288976644412	3.44929617250257
152	67.6473906002865	308.933134454206	6	5	151	7.55	-0.65521054143403	1.17784079768057	1.34781667829386	1.43595406616443	1.604158651071	2.38963534611467	3.37368895504737
153	67.6343086241877	308.987217356174	6	5	152	7.6	-0.261639521976065	1.08165803936004	1.11285190100573	1.22662529277997	1.45643298935217	2.23051133095448	3.28590206403344
154	67.6396291965658	309.036700018061	6	5	153	7.65	0.106411447562209	0.989653237739958	0.995357688040569	1.11683542378849	1.37504924972464	2.09799627616763	3.18709026485266
155	67.6620763149249	309.081791337701	6	5	154	7.7	0.448942367181928	0.901826392799876	1.00739271974804	1.10525467157809	1.35512121492984	1.99448336269721	3.07842115709577
156	67.7003739767688	309.122700212931	6	5	155	7.75	0.765953236877976	0.818177504600044	1.12075813185424	1.17876160596781	1.39033452064961	1.92144634941096	2.96107067897424
157	67.7532461796016	309.159635541585	6	5	156	7.8	1.05744405665604	0.738706573079071	1.28991291724186	1.31414443328485	1.47255682824876	1.87698292399376	2.83622071140392
158	67.8194169209271	309.192806221498	6	5	157	7.85	1.32341482650986	0.663413598260831	1.48038657295434	1.48361713707971	1.59099445820846	1.8582673079237	2.70520647503231
159	67.8976101982493	309.222421150507	6	5	158	7.9	1.56386554644399	0.592298580179431	1.67227182462575	1.66383361751073	1.7316636572067	1.8623202509051	2.56995997545884
160	67.9865500090722	309.248689226445	6	5	159	7.95	1.77879621645815	0.525361518759837	1.85475623872235	1.83985898491944	1.87928479983996	1.88591627456398	2.43256381793513
161	68.0849603508998	309.271819347149	6	5	160	8	1.96820683655204	0.462602414080493	2.02184053400937	2.00322731044912	2.02133635118806	1.92540910212234	2.29510422866899
162	68.1915652212359	309.292020410452	6	5	161	8.05	2.13209740672198	0.404021266059544	2.17003975428538	2.14918288112856	2.14980719691653	1.97641261170251	2.1596785717823
163	68.3050886175846	309.309501314192	6	5	162	8.1	2.27046792697394	0.349618074800446	2.29722820060274	2.27495246260021	2.26010162649523	2.03331243484373	2.02843922200807
164	68.4242545374498	309.324470956202	6	5	163	8.15	2.38331839730392	0.299392840199744	2.40204967802296	2.37883908486538	2.34959125208556	2.08896416659939	1.90418323898024
165	68.5477869783355	309.337138234319	6	5	164	8.2	2.47064881771394	0.253345562340428	2.48360414608062	2.45975540891361	2.41671133419813	2.13561866018831	1.79428577049215
166	68.6744099377456	309.347712046376	6	5	165	8.25	2.53245918820198	0.211476241139508	2.54127364533518	2.51697594254134	2.46048368359506	2.16693605095787	1.7020222361727
167	68.8028474131841	309.35640129021	6	5	166	8.3	2.56874950877005	0.173784876679974	2.57462137452657	2.54999962304255	2.48026839515626	2.1788545301228	1.62696224138421
168	68.9318234021549	309.363414863656	6	5	167	8.35	2.57951977941616	0.140271468919764	2.58333086874138	2.55847020579604	2.47563041147899	2.16933610250023	1.5680936898462
169	69.060061902162	309.368961664549	6	5	168	8.4	2.564770000142	0.110936017860013	2.56716808052902	2.54212828232475	2.44626467599208	2.1385288037314	1.52430956208086
170	69.1862869107093	309.373250590723	6	5	169	8.45	2.52450017094588	0.0857785234802577	2.52595705984806	2.50078138139891	2.39195252053665	2.08742271883221	1.49437643624509
171	69.3092224253009	309.376490540015	6	5	170	8.5	2.45871029183206	0.0647989858407527	2.45956402797872	2.43428488041664	2.31253575072768	2.01731869089387	1.47685062980416
172	69.4275924434406	309.378890410259	6	5	171	8.55	2.367400362794	0.04799740487897	2.36788686989735	2.34252972894161	2.20790186332907	1.92972179744993	1.46991951828235
173	69.5401209626324	309.380659099291	6	5	172	8.6	2.25057038383596	0.0353737806403842	2.25084836383004	2.22543483527727	2.07857057850523	1.82636711306166	1.47115742377968
174	69.6455319803803	309.382005504946	6	5	173	8.65	2.10822035495795	0.0269281130999843	2.10839232315387	2.0829432191306	1.92746635537723	1.71037020179284	1.47737454464426
175	69.7425494941882	309.383138525059	6	5	174	8.7	1.94035027615797	0.0226604022600441	1.94048259152637	1.91502234525924	1.75813410346628	1.59408817828709	1.48507929107645
176	69.8298975015602	309.384267057465	6	5	175	8.75	1.74696014744001	0.0225706481205634	1.74710594724538	1.72285627659383	1.57415369819268	1.48259812293445	1.49148483310608
177	69.9063	309.3856	6	5	176	8.8	1.5280499687961	0.0266588506997323	1.52828250054052	1.51240298181286	1.37917519974361	1.37694155877467	1.49494272110591
178	69.9707782979889	309.387307431261	6	5	177	8.85	1.28956595977797	0.034148625219359	1.29001802050299	1.2908333716553	1.17710381464432	1.2779200717687	1.49466616614349
179	70.0235429479167	309.389404152899	6	5	178	8.9	1.0552929985559	0.0419344327599447	1.05612584924904	1.06536417725475	0.974475727593593	1.18629887325663	1.49036598799339
180	70.0651018131504	309.391866147327	6	5	179	8.95	0.831177304674213	0.0492398885603507	0.832634540738568	0.843328054227977	0.796223836037517	1.10283659792619	1.4820232640793
181	70.0959627570569	309.394669396956	6	5	180	9	0.61721887812979	0.0560649925796497	0.619759975242636	0.631351352694822	0.652660495141219	1.02829215748599	1.46976901508625
182	70.1166336430032	309.397789884201	6	5	181	9.05	0.413417718926041	0.0624097449008332	0.418101885406653	0.436548473374326	0.54598125422026	0.963426424862187	1.45382135770626
183	70.1276223343562	309.401203591474	6	5	182	9.1	0.219773827060123	0.0682741454590996	0.230134512837217	0.301614300419733	0.477269565032163	0.909002412715626	1.43445153183711
184	70.1294366944831	309.404886501189	6	5	183	9.15	0.0362872025380057	0.0736581943010606	0.0821114526465525	0.239956813027687	0.445131391136027	0.865784922689138	1.41196467029635
185	70.1225845867507	309.408814595757	6	5	184	9.2	-0.137042154647986	0.0785618913596409	0.157963675965605	0.248634454212542	0.447539092386091	0.834539921964601	1.38668840168942
186	70.107573874526	309.412963857591	6	5	185	9.25	-0.300214244494157	0.0829852366803152	0.311472538282407	0.323187777369504	0.482430616779296	0.816033615254286	1.35896580521013
187	70.084912421176	309.417310269106	6	5	186	9.3	-0.453229066999938	0.0869282302994634	0.461490091330931	0.453714308897728	0.547677649980768	0.81103091208902	1.32915088937163
188	70.0551080900676	309.421829812713	6	5	187	9.35	-0.596086622167888	0.0903908721397784	0.602901128622026	0.593463884352449	0.640901010786928	0.81999622978675	1.29760559316531
189	70.018668744568	309.426498470825	6	5	188	9.4	-0.728786909992039	0.0933731622399137	0.734744110287674	0.724904420530906	0.757094117784682	0.842203172255379	1.26469773864939
190	69.9761022480439	309.431292225856	6	5	189	9.45	-0.851329930482052	0.0958751006203329	0.856711553239207	0.846720845748993	0.872856007891686	0.876623809326395	1.23079959767502
191	69.9279164638625	309.436187060218	6	5	190	9.5	-0.963715683627981	0.0978966872401088	0.968675219174691	0.958614244204351	0.979406735367353	0.922219339278622	1.19628686784308
192	69.8746192553906	309.441158956324	6	5	191	9.55	-1.06594416943807	0.099437922119705	1.07057221742137	1.06047392667164	1.07608056995778	0.97792091796259	1.16153793208909
193	69.8167184859953	309.446183896586	6	5	192	9.6	-1.15801538790606	0.100498805239795	1.16236812089882	1.15224813143092	1.16272289454134	1.04253595061257	1.12693332990369
194	69.7547220190436	309.451237863419	6	5	193	9.65	-1.23992933903395	0.101079336660632	1.24404252262409	1.2339090502038	1.23927495337473	1.11355913879985	1.09285541923327
195	69.6891377179023	309.456296839235	6	5	194	9.7	-1.311686022826	0.101179516319689	1.31558257703565	1.30544029416657	1.3057085262667	1.17928862509176	1.05968830197686
196	69.6204734459386	309.461336806446	6	5	195	9.75	-1.37328543927396	0.100799344220377	1.37697981303907	1.36683154487832	1.36200806177795	1.23533348748582	1.02781840425386
197	69.5492370665193	309.466333747465	6	5	196	9.8	-1.42472758838608	0.099938820379748	1.4282284372352	1.41807598007783	1.40816418594441	1.28136021996859	0.997637782075314
198	69.4759364430115	309.471263644706	6	5	197	9.85	-1.46601247015582	0.0985979448205399	1.46932437445759	1.45916892110247	1.44417089043821	1.31729111456192	0.969420555175186
199	69.4010794387821	309.476102480581	6	5	198	9.9	-1.49714008458801	0.0967767174995515	1.50026469862161	1.49010707335209	1.47002415981503	1.34309660404214	0.944083885945334
200	69.3251739171981	309.480826237504	6	5	199	9.95	-1.5181104316801	0.094475138459984	1.5210472821589	1.51088807772226	1.48572124229183	1.35876259742385	0.928328445799711
201	69.2487277416265	309.485410897886	6	5	200	10	-1.52892351143208	0.0916932076404464	1.53167057428718	1.52151023599809	1.49126023960429	1.36428157820016	0.922664953990911
202	69.1722487754342	309.489832444141	6	5	201	10.05	-1.52957932384595	0.088430925098919	1.53213345908602	1.52197233955223	1.4866398699794	1.35964943931599	0.927097922009004
203	69.0962448819883	309.494066858682	6	5	202	10.1	-1.52007786891801	0.0846882908206226	1.52243516583677	1.51227356348119	1.47185933458251	1.34486424709176	0.941547600777384
204	69.0212239246557	309.498090123922	6	5	203	10.15	-1.50041914665195	0.0804653047998727	1.50257521639228	1.49241340585648	1.44691825470956	1.31992591577741	0.965273014057693
205	68.9476937668034	309.501878222274	6	5	204	10.2	-1.47060315704607	0.07576196704008	1.4725534018037	1.46239166223655	1.411816668581	1.28483668198911	0.992933225859215
206	68.8761622717984	309.505407136149	6	5	205	10.25	-1.4306299000998	0.0705782775003172	1.43236978616364	1.42220843316692	1.36655509462238	1.23960319325343	1.02284203051185
207	68.8071373030076	309.508652847962	6	5	206	10.3	-1.38049937581627	0.0649142362601651	1.38202474098634	1.37186416986688	1.31113469268757	1.18424465206161	1.05534154897067
208	68.741126723798	309.511591340126	6	5	207	10.35	-1.32021158419178	0.0587698432798334	1.32151902048866	1.31135977368082	1.24555760374531	1.11884488056362	1.09090157413664
209	68.6786383975367	309.514198595052	6	5	208	10.4	-1.24976652522605	0.0521450985195315	1.25085389989207	1.24069678338828	1.16982767173979	1.04596459963529	1.13001581190325
210	68.6201801875905	309.516450595155	6	5	209	10.45	-1.16916419892391	0.0450400020599773	1.17003142087337	1.15987772313859	1.0839521216864	0.980033082273027	1.17318557516329
211	68.5662599573265	309.518323322846	6	5	210	10.5	-1.07840460528024	0.0374545538204529	1.07905483470096	1.06890677432369	0.987946146902573	0.923110568703199	1.22076569660022
212	68.5173855701116	309.519792760539	6	5	211	10.55	-0.977487744297889	0.0293887538600757	0.97792943973787	0.967791173612702	0.881849434143812	0.876274926055419	1.27251398538108
213	68.4740648893128	309.520834890646	6	5	212	10.6	-0.866413615976001	0.0208426021390551	0.866664276414192	0.856544469691978	0.765830426544735	0.840559250942201	1.32803940245898
214	68.4368057782971	309.521425695582	6	5	213	10.65	-0.745182220314007	0.0118160987210558	0.745275896337121	0.735195510416865	0.645010944561023	0.816986889315532	1.38695136832683
215	68.4061161004315	309.521541157757	6	5	214	10.7	-0.613793557311908	0.00230924349921224	0.613797901269746	0.603821145149039	0.548249495965052	0.806577826626671	1.44885959157755
216	68.3825037190829	309.521157259586	6	5	215	10.75	-0.472247626971978	-0.00767796341961002	0.472310038325396	0.462754078765777	0.479666042784017	0.810350573537882	1.51337397016179
217	68.3664764976184	309.520249983481	6	5	216	10.8	-0.320544429290237	-0.0181455221002125	0.321057613398737	0.322230715509343	0.441415159423271	0.829322877972757	1.58010453117618
218	68.3585422994048	309.518795311855	6	5	217	10.85	-0.158683964271802	-0.0290934325198577	0.161328944497886	0.239954522238125	0.435560898139093	0.864512033711347	1.64866139235506
219	68.3592089878092	309.516769227121	6	5	218	10.9	0.0133337680878753	-0.0405216946796827	0.0426590800549504	0.22413657515117	0.464146106891271	0.916935019764367	1.71865473639504
220	68.3689844261986	309.514147711692	6	5	219	10.95	0.195508767787942	-0.0524303085808242	0.202416934913657	0.279009173697504	0.529203531566945	0.987608552902738	1.78969479316053
221	68.3883764779399	309.510906747981	6	5	220	11	0.387841034826124	-0.0648192742198717	0.393220302890618	0.408367717512408	0.632755000173192	1.07724981500029	1.86139182686248
222	68.4178930064001	309.5070223184	6	5	221	11.05	0.590330569204127	-0.0776885916195624	0.595420606130406	0.606061498273199	0.776796321801702	1.18537853144616	1.93335612641348
223	68.4580418749462	309.502470405362	6	5	222	11.1	0.802977370921951	-0.0910382607605698	0.808121663572409	0.818452540895765	0.963193640877959	1.31121455782621	2.00519799778575
224	68.5093309469452	309.497226991281	6	5	223	11.15	1.02578143997988	-0.104868281619019	1.0311279838589	1.04137342519521	1.18885909496771	1.45397682087625	2.07652775754161
225	68.572268085764	309.491268058569	6	5	224	11.2	1.25874277637593	-0.119178654240386	1.26437214802649	1.2745834699059	1.42696760984042	1.61288250116598	2.14695572688074
226	68.6473611547697	309.48456958964	6	5	225	11.25	1.50186138011406	-0.133969378580332	1.50782472438786	1.51801956424351	1.67483358721655	1.78714474707015	2.2160922255929
227	68.7351180173291	309.477107566905	6	5	226	11.3	1.75513725118805	-0.149240454700248	1.76147082968384	1.77165669166222	1.92934190346906	1.97596441029076	2.28354756522624
228	68.8360465368093	309.468857972778	6	5	227	11.35	2.01857038960412	-0.16499188253988	2.02530213526046	2.03548267878508	2.18686821751333	2.17847790414649	2.34893204054162
229	68.9506545765773	309.459796789672	6	5	228	11.4	2.29216079536002	-0.181223662119692	2.29931362095247	2.30829374923789	2.44380753486123	2.39134487315478	2.41185591781021
230	69.07945	309.4499	6	5	229	11.45	2.57590846845375	-0.197935793439683	2.58350208364079	2.58410033703222	2.69656147076502	2.59935650404803	2.47192941748454
231	69.2226418316675	309.43916048044	6	5	230	11.5	2.86383663335016	-0.214790391199813	2.8718800766519	2.85571687078315	2.94153449396711	2.79967308502177	2.52876268665442
232	69.3792437410621	309.427638684733	6	5	231	11.55	3.13203818789191	-0.230435914140799	3.14050376865546	3.11595837806024	3.17513249877981	2.99043732677154	2.58196575206719
233	69.5479705588893	309.415411960887	6	5	232	11.6	3.37453635654413	-0.244534476919398	3.38338480401511	3.35764026274495	3.39376216741502	3.16983674462929	2.63114843350808
234	69.7275371158545	309.402557656909	6	5	233	11.65	3.59133113930397	-0.257086079560622	3.60052115733795	3.57477523869633	3.59383065134185	3.33606862576769	2.67592016825347
235	69.9166582426631	309.389153120805	6	5	234	11.7	3.78242253617202	-0.268090722079251	3.79191150706434	3.7661646605274	3.77174539825564	3.48733362713481	2.71588960821065
236	70.1140487700206	309.375275700583	6	5	235	11.75	3.94781054714997	-0.27754840444004	3.95755495640879	3.93180746404689	3.92451258282698	3.62183387764793	2.75066351592824
237	70.3184235286325	309.361002744249	6	5	236	11.8	4.08749517223782	-0.285459126680507	4.09745087781083	4.07170292462346	4.05153275007403	3.73777225247973	2.77984274728267
238	70.528497349204	309.346411599811	6	5	237	11.85	4.20147641143018	-0.291822888759725	4.21159882161256	4.18585053376633	4.15280527174526	3.83335204737189	2.80299654668786
239	70.7429850624407	309.331579615276	6	5	238	11.9	4.28975426473386	-0.296639690700431	4.29999846022079	4.27424992695762	4.22832971667415	3.90677681585605	2.81845803229564
240	70.960601499048	309.31658413865	6	5	239	11.95	4.35232873214602	-0.299909532519678	4.36264955277867	4.33690083962066	4.27810578350461	3.95625028206634	2.81864855468228
241	71.1800614897314	309.301502517941	6	5	240	12	4.38919981366809	-0.301632414179949	4.39955192236527	4.37380307944362	4.30213326132874	3.98027555830856	2.81560109790138
242	71.4000798651962	309.286412101155	6	5	241	12.05	4.40036750929607	-0.301808335719898	4.41070544112601	4.38495650872484	4.30041200617965	3.97855297268822	2.82007148519852
243	71.6193714561479	309.2713902363	6	5	242	12.1	4.38583181903397	-0.300437297099734	4.39611002072735	4.37036103324289	4.27294192732876	3.95108230918994	2.83245905287261
244	71.836651093292	309.256514271383	6	5	243	12.15	4.34559274288205	-0.297519298339921	4.3557656066269	4.33001659569986	4.21972298037025	3.89786351563069	2.8531527656065
245	72.0506336073338	309.24186155441	6	5	244	12.2	4.27965028083577	-0.293054339460923	4.28967217536895	4.26392317273864	4.14075516587704	3.81889671525532	2.88254139789145
246	72.2600338289788	309.227509433389	6	5	245	12.25	4.18800443290024	-0.287042420419539	4.19782973465008	4.1720807752139	4.03603853379014	3.71418228478632	2.92101393400235
247	72.4635665889325	309.213535256327	6	5	246	12.3	4.07065519907377	-0.279483541239642	4.08023832631994	4.05448945201567	3.90557319530241	3.58372108427457	2.96895952514084
248	72.6599467179002	309.20001637123	6	5	247	12.35	3.92760257935407	-0.270377701940561	3.93689803310365	3.9111492985112	3.74935934663463	3.42751518922923	3.02676743418412
249	72.8478890465874	309.187030126106	6	5	248	12.4	3.75884657374399	-0.25972490248023	3.76780899063572	3.74206047188043	3.56739731458724	3.24557119143649	3.09482699812987
250	73.0261084056995	309.174653868962	6	5	249	12.45	3.56438718224211	-0.247525142879113	3.57297140784658	3.54722321786617	3.35968764700602	3.03794060531652	3.17352760420315
251	73.193319625942	309.162964947805	6	5	250	12.5	3.34422440484985	-0.23377842314062	3.35238560149627	3.32663791805535	3.1262313082439	2.83152911078099	3.26340830727748
252	73.3482375380203	309.152040710641	6	5	251	12.55	3.09835824156607	-0.218484743279532	3.10605205624863	3.08030517715881	2.8670301623695	2.64970564362549	3.36560674591984
253	73.4895769726398	309.141958505478	6	5	252	12.6	2.82678869238993	-0.201644103260605	2.83397153404958	2.80822599550085	2.58208845112969	2.49508136111592	3.48141025936537
254	73.6160527605059	309.132795680322	6	5	253	12.65	2.52951575732197	-0.183256503120219	2.53614528615299	2.51040214460737	2.27141940250272	2.37023690544532	3.61210623170048
255	73.7263797323242	309.124629583182	6	5	254	12.7	2.2065394363662	-0.163321942799257	2.21257549955679	2.18683710687282	1.935126044756	2.27774916864808	3.7589820758678
256	73.8192727187999	309.117537562063	6	5	255	12.75	1.85785972951379	-0.14184042238071	1.86326634702884	1.83753898420402	1.62701968777184	2.22019399035677	3.92332522413165
257	73.8934465506387	309.111596964973	6	5	256	12.8	1.48347663677612	-0.118811941799777	1.48822686757591	1.46253362784664	1.39383809194858	2.20014679780195	4.10642312210406
258	73.9476160585458	309.106885139918	6	5	257	12.85	1.08339015814209	-0.0942365010996582	1.08748092070558	1.06202609401115	1.24080337559722	2.22018282099634	4.3062346913967
259	73.9804960732267	309.103479434907	6	5	258	12.9	0.657600293617975	-0.0681141002201002	0.661118504366078	0.743637230936323	1.17307649630339	2.28287718040369	4.50743753537535
260	73.9908014253869	309.101457197945	6	5	259	12.95	0.206107043204042	-0.0404447392395468	0.210037830379358	0.60083907702434	1.19581069029013	2.39080492633996	4.69156273369805
261	73.9772469457318	309.10089577704	6	5	260	13	-0.271089593101976	-0.0112284181000177	0.271322031654681	0.644067766990416	1.31415667246963	2.54654105624641	4.84063480358914
262	73.9385474649668	309.101872520198	6	5	261	13.05	-0.773989615300081	0.0195348631598335	0.774236098016	0.883619364760148	1.53326343323439	2.75266051915147	4.94155102326904
263	73.8734178137973	309.104464775428	6	5	262	13.1	-1.30259302338999	0.051845104600261	1.30362437053596	1.32959528656911	1.85827719086299	3.01173820954079	4.99725014542188
264	73.7805728229288	309.108749890735	6	5	263	13.15	-1.85689981736999	0.0857023061394102	1.85887649321474	1.88467611400295	2.29433495830466	3.32634894777026	5.01571935834506
265	73.6587273230668	309.114805214128	6	5	264	13.2	-2.43690999724009	0.121106467860272	2.43991743942419	2.46568778944445	2.84648380792391	3.69906743648029	5.00756405566328
266	73.5065961449166	309.122708093611	6	5	265	13.25	-3.04262356300399	0.158057589659393	3.04672616882384	3.07248661473557	3.46606242472097	4.13246816347699	4.98720976384057
267	73.3228941191837	309.132535877194	6	5	266	13.3	-3.67404051465797	0.19655567166069	3.67929447522351	3.70505055184918	4.11148294635436	4.62912515993354	4.97058633917701
268	73.1063360765734	309.144365912883	6	5	267	13.35	-4.33116085220604	0.236600713780035	4.33761849699157	4.36337232927871	4.78267304348436	5.18495419356418	4.96907600454564
269	72.8556368477914	309.158275548684	6	5	268	13.4	-5.01398457563994	0.278192716019703	5.02169617878279	5.04744873543899	5.47962139923713	5.76930387931421	4.98777855399543
270	72.5695112635429	309.174342132606	6	5	269	13.45	-5.7225116849699	0.321331678439947	5.73152632657184	5.75727810326426	6.20232418267044	6.34518486207957	5.02788104796864
271	72.2466741545334	309.192643012654	6	5	270	13.5	-6.45674218019025	0.366017600960049	6.46710819962527	6.49285947223316	6.95077965448434	6.84974049639729	5.08871508322667
272	71.8858403514684	309.213255536836	6	5	271	13.55	-7.21667606129984	0.412250483640264	7.22844131434985	7.25419224662509	7.72498688663269	7.23339640291258	5.16881520742132
273	71.4857246850532	309.236257053159	6	5	272	13.6	-8.00231332830407	0.460030326460128	8.01552534183605	8.04127603606217	8.51163119626537	7.49941892972784	5.26644430397369
274	71.0450419859934	309.26172490963	6	5	273	13.65	-8.81365398119613	0.509357129419641	8.82836005074243	8.85411057352968	9.24427280032376	7.66120181124481	5.37989396618688
275	70.5625070849943	309.289736454256	6	5	274	13.7	-9.65069801998197	0.56023089251994	9.66694527375725	9.69269567000112	9.84388591623523	7.73737894267849	5.50770037704658
276	70.0368348127613	309.320369035043	6	5	275	13.75	-10.5134454446599	0.612651615739424	10.5312808869628	10.5304029202976	10.2334185680736	7.75422553732437	5.6488396544948
277	69.46674	309.3537	6	5	276	13.8	-11.4018962552259	0.666619299140621	11.4213667967071	11.2343533540224	10.3553098594708	7.74102588055208	5.80293228411202
278	68.8576651030754	309.390788655544	6	5	277	13.85	-12.1814979384919	0.741773110879649	12.2040615933183	11.6464957964083	10.2161648159713	7.71796918809494	5.9704642823468
279	68.2419630809915	309.436622141741	6	5	278	13.9	-12.3140404416782	0.916669723940231	12.3481122193667	11.6127265626175	9.84278222325248	7.69267992758716	6.15300800969147
280	67.6587145184118	309.497169557067	6	5	279	13.95	-11.664971251594	1.21094830652055	11.7276574856865	11.0179240489405	9.27243370268653	7.66495716959732	6.35306796637394
281	67.147	309.5784	6	5	280	14	-10.2342903682359	1.62460885865926	10.3624347180091	9.90192671164506	8.5576714201644	7.63088911020694	6.55921721511767
282	66.7381720056978	309.684485600916	6	5	281	14.05	-8.176559886044	2.12171201832007	8.44735422832189	8.45121109248253	7.75706487447147	7.58496989569116	6.76147085753456
283	66.4326705965597	309.812410617794	6	5	282	14.1	-6.11002818276205	2.55850033756019	6.62407490684112	6.89837160896479	6.92430717992451	7.52115039840659	6.96027820012137
284	66.2232077289181	309.957362340514	6	5	283	14.15	-4.1892573528321	2.89903445440018	5.0945341235541	5.50261627771127	6.14108705485055	7.43343898460349	7.15628889575964
285	66.1024953591056	310.114528058954	6	5	284	14.2	-2.41424739624989	3.14331436880025	3.96346006809776	4.49620570000244	5.48602842295942	7.31633331761287	7.3477342794002
286	66.0632454434547	310.279095062993	6	5	285	14.25	-0.784998313017979	3.29134008077972	3.38365806174148	3.94668764820396	5.02835965234028	7.16521114551261	7.52131027160995
287	66.098169938298	310.44625064251	6	5	286	14.3	0.698489896865908	3.34311159033973	3.41530133977774	3.83096301721857	4.81462993191151	6.97673940829051	7.65956761020456
288	66.1999807999679	310.611182087385	6	5	287	14.35	2.03621723339808	3.29862889749961	3.87648464784872	4.07368523695405	4.82613598084187	6.75597437112942	7.74455080609311
289	66.361389984797	310.769076687496	6	5	288	14.4	3.22818369658194	3.15789200222071	4.51591096862714	4.55410302696929	5.02409574595449	6.53671214006872	7.75916490059098
290	66.5751094491178	310.915121732722	6	5	289	14.45	4.27438928641607	2.92090090452007	5.17707116677515	5.13305416382059	5.3602329325392	6.36095107066831	7.69373711780896
291	66.8338511492628	311.044504512944	6	5	290	14.5	5.1748340028999	2.58765560443976	5.7857470118177	5.70558431347977	5.77275087086082	6.26869393383805	7.60500051575678
292	67.1303270415647	311.152412318038	6	5	291	14.55	5.92951784603798	2.15815610187974	6.31005702403422	6.21722847469042	6.19641394210954	6.28954531215654	7.5927081447817
293	67.4572490823559	311.234032437885	6	5	292	14.6	6.53844081582406	1.63240239694005	6.73913539614464	6.64678062812436	6.58764156233434	6.42113747051491	7.68970201220812
294	67.8073292279689	311.284552162364	6	5	293	14.65	7.00160291226013	1.01039448957977	7.07413177468038	6.99139871475235	6.93233722528689	6.65137598027448	7.89877540727537
295	68.1732794347362	311.299158781354	6	5	294	14.7	7.31900413534589	0.292132379800023	7.32483193394483	7.2597737203985	7.2358737183772	6.9580896161219	8.1456665254274
296	68.5478116589905	311.273039584733	6	5	295	14.75	7.49064448508591	-0.522383932419643	7.50883744495765	7.4696988111889	7.50902821533582	7.28839500589552	8.35209122893748
297	68.9236378570642	311.201381862381	6	5	296	14.8	7.51652396147392	-1.43315444703944	7.65193205226501	7.64744597588337	7.76446069240156	7.57810933985703	8.50261408127996
298	69.2934699852899	311.079372904177	6	5	297	14.85	7.3966425645142	-2.44017916408097	7.78876085009663	7.82496680863003	8.01613896018795	7.77113242409129	8.6008659765377
299	69.65002	310.9022	6	5	298	14.9	7.1310002942019	-3.54345808353969	7.96286759815271	8.02665771591929	8.27865621459446	7.8256498735948	8.66376203287523
300	69.9861486827875	310.666344588246	6	5	299	14.95	6.72257365575007	-4.71710823508033	8.21243609767817	8.26914766440462	8.55594629970461	7.72251706602061	8.71136765044807
301	70.2953121162866	310.373464701384	6	5	300	15	6.18326866998189	-5.85759773723908	8.51729198140394	8.56257910918699	8.80403914093023	7.57911192130662	8.7632597247186
302	70.571115208392	310.026512520399	6	5	301	15.05	5.51606184210812	-6.93904361969999	8.86438179469162	8.90986645330556	8.95980473760452	7.60044639387224	8.83414897317416
303	70.8071628669983	309.628440226276	6	5	302	15.1	4.72095317212592	-7.96144588246079	9.25591807400852	9.28692579077918	8.95462328584825	7.85825362600965	8.92271359277149
304	70.99706	309.1822	6	5	303	15.15	3.79794266003415	-8.92480452551922	9.69930431874553	9.58142056594116	8.7189625219027	8.36411182994725	9.02259579494591
305	71.1358349030183	308.696759947277	6	5	304	15.2	2.77549806036603	-9.70880105446099	10.0977327850463	9.65046181080443	8.20916041366402	8.97499973324193	9.12483734907472
306	71.2242094225799	308.205151872692	6	5	305	15.25	1.76749039123195	-9.83216149169948	9.98976585721384	9.3466674625095	7.64919562727743	9.53897131236235	9.21668601821512
307	71.2643287929382	307.746423505549	6	5	306	15.3	0.802387407165952	-9.1745673428602	9.20958801900798	8.52805859049984	7.43643209534291	10.0284887542694	9.28392507981366
308	71.2583382483464	307.359622575151	6	5	307	15.35	-0.119810891835925	-7.7360186079602	7.73694633253385	7.13139503654885	7.70036829183135	10.445757581946	9.31694890583503
309	71.2083830230577	307.083796810804	6	5	308	15.4	-0.999104505773971	-5.51651528693924	5.60625995869726	5.71697068861369	8.44956744530003	10.7908119256817	9.31254079215912
310	71.1166083513255	306.95799394181	6	5	309	15.45	-1.83549343464421	-2.51605737988029	3.11441501529133	5.22240237988139	9.39405316677925	11.0617842302278	9.27158694353245
311	70.9851594674029	307.021261697476	6	5	310	15.5	-2.62897767845203	1.26535511332008	2.91764411753804	6.05406912115321	10.2739034837945	11.2578255155992	9.19719341625182
312	70.8161816055434	307.312647807104	6	5	311	15.55	-3.37955723718977	5.82772219255958	6.73674647534648	8.37107630010022	11.0971727709343	11.3787526341918	9.09400839443419
313	70.61182	307.8712	6	5	312	15.6	-4.08723211086823	11.17104385792	11.895280038893	11.6567112970096	11.9368918780437	11.4242897150281	8.9684781223645
314	70.3774353231668	308.698191811366	6	5	313	15.65	-4.68769353666403	16.5398362273197	17.1912958534323	14.8308362789752	12.8626613294608	11.3938156096174	8.82945761764764
315	70.13125	309.6438	6	5	314	15.7	-4.92370646333598	18.9121637726805	19.5425899998384	16.9719431619872	13.9144080467917	11.2915850820275	8.68681104665641
316	69.8911214047998	310.552004762363	6	5	315	15.75	-4.8025719040038	18.1640952472605	18.788269027366	17.8197146349342	14.8664554039209	11.1449770305347	8.54777933747908
317	69.6605849566786	311.393096821972	6	5	316	15.8	-4.61072896242399	16.8218411921794	17.4422808904064	17.3542463588213	15.3210731730406	10.9897408197703	8.41597526673844
318	69.4395955859517	312.168944534106	6	5	317	15.85	-4.41978741453823	15.5169542426802	16.1341374036278	16.1721047965737	15.1482111382248	10.8627653875788	8.29239681394358
319	69.2281082229347	312.881416254045	6	5	318	15.9	-4.22974726033999	14.2494343987801	14.8639544728679	14.9020745288666	14.3380637739347	10.7994317107234	8.17612717997167
320	69.0260777979428	313.532380337069	6	5	319	15.95	-4.04060849983779	13.0192816604801	13.6318821886002	13.6702031840941	13.1891169972758	10.8206568210443	8.06489970461566
321	68.8334592412915	314.123705138457	6	5	320	16	-3.85237113302622	11.82649602776	12.4381176888304	12.4767076415154	12.016050577275	10.815274911197	7.95674946359054
322	68.6502074832964	314.657259013489	6	5	321	16.05	-3.66503515990189	10.67107750064	11.282924166544	11.321881189048	10.8823088686063	10.5875703949961	7.84992646942355
323	68.4762774542726	315.134910317446	6	5	322	16.1	-3.47860058047587	9.5530260791395	10.1666596907345	10.206129197978	9.78863889711385	10.0787026187193	7.74256058552917
324	68.3116240845359	315.558527405607	6	5	323	16.15	-3.29306739473424	8.4723417632199	9.08982221053095	9.13002662568335	8.73620209198612	9.29480340534804	7.63255729390761
325	68.1562023044014	315.929978633252	6	5	324	16.2	-3.10843560268978	7.4290245529005	8.05312223325015	8.09441455311844	7.72690559529693	8.3986223600709	7.52021794291236
326	68.0099670441846	316.251132355661	6	5	325	16.25	-2.92470520433596	6.42307444818016	7.05760482735713	7.10057015271229	6.76409441847312	7.55658736259582	7.41736482760142
327	67.8728732342011	316.523856928113	6	5	326	16.3	-2.74187619967023	5.45449144903955	6.10486380371943	6.15052299492422	5.85406761695164	6.80346177920745	7.33995683283214
328	67.7448758047661	316.750020705889	6	5	327	16.35	-2.55994858869997	4.52327555552074	5.19743768870377	5.24768199261586	5.00919409921388	6.13903604594119	7.30445476567828
329	67.6259296861952	316.931492044268	6	5	328	16.4	-2.37892237141779	3.62942676757939	4.33958642159063	4.3981622112629	4.25154303676141	5.56144243426161	7.32645791472761
330	67.5159898088037	317.07013929853	6	5	329	16.45	-2.19879754783022	2.77294508524051	3.53891722170831	3.61372068078485	3.60812772286596	5.06801517900348	7.41414516777978
331	67.4150111029071	317.167830823955	6	5	330	16.5	-2.01957411793188	1.95383050849955	2.81000592059233	2.91781804571547	3.0971241479167	4.65567341158193	7.50929387766245
332	67.3229484988207	317.226434975823	6	5	331	16.55	-1.84125208172816	1.17208303735993	2.18265615132919	2.3525630785986	2.72461468980866	4.32110030465532	7.51066818681786
333	67.2397569268601	317.247820109414	6	5	332	16.6	-1.66383143921195	0.427702671820498	1.71792451335689	1.96857345311607	2.48943319476853	4.06083145603027	7.38395269651051
334	67.1653913173406	317.233854580006	6	5	333	16.65	-1.48731219038979	-0.279310588160797	1.51331158600626	1.7960860845705	2.38668277653709	3.87129897819787	7.12489310461179
335	67.0998066005777	317.186406742881	6	5	334	16.7	-1.31169433525827	-0.948956742499831	1.61896909429566	1.83550869883247	2.40912476271002	3.74885080379718	6.80630606698208
336	67.0429577068867	317.107344953319	6	5	335	16.75	-1.13697787381994	-1.58123579123981	1.94756907786448	2.06104834382159	2.54725240469073	3.68975262466813	6.50505067755226
337	66.9947995665832	316.998537566598	6	5	336	16.8	-0.963162806069988	-2.17614773442051	2.37976922263906	2.42080247447559	2.788132992359	3.690172845894	6.23516272481794
338	66.9552871099825	316.861852937999	6	5	337	16.85	-0.790249132013798	-2.73369257197942	2.84562273830246	2.84967607230398	3.11246881284666	3.74614414377778	5.99497232652497
339	66.9243752674	316.699159422801	6	5	338	16.9	-0.618236851650238	-3.25387030395973	3.31208223927628	3.29841872481097	3.49105491963434	3.85348411873178	5.78284752379143
340	66.9020189691512	316.512325376285	6	5	339	16.95	-0.447125964975896	-3.73668093032052	3.7633370834376	3.74075728588553	3.8895738847284	4.00763351451526	5.5972048044425
341	66.8881731455515	316.30321915373	6	5	340	17	-0.2769164719939	-4.1821244510993	4.19128234039943	4.16388928187173	4.28238110141957	4.2033128441279	5.43658338851056
342	66.8827927269164	316.073709110416	6	5	341	17.05	-0.107608372701975	-4.59020086628016	4.59146202801185	4.56130736479308	4.65573100197934	4.43376597863958	5.29977946450771
343	66.8858326435612	315.825663601623	6	5	342	17.1	0.0607983328958994	-4.96091017586082	4.96128271823349	4.92947169715282	5.00285509278702	4.68920277430168	5.18558305696745
344	66.8972478258014	315.560950982631	6	5	343	17.15	0.228303644803987	-5.29425237983901	5.29917265388304	5.26634347802818	5.32028546092646	4.95498280387555	5.09271086065912
345	66.9169932039523	315.281439608719	6	5	344	17.2	0.394907563018023	-5.59022747824088	5.60415874523627	5.57070471807315	5.6061422663205	5.21398977389325	5.01980637972624
346	66.9450237083295	314.988997835168	6	5	345	17.25	0.560610087543978	-5.84883547101981	5.87564124477623	5.84182090370232	5.85937328356506	5.45351399250869	4.96543680193379
347	66.9812942692483	314.685494017257	6	5	346	17.3	0.725411218375882	-6.07007635822015	6.11326822823674	6.07926355705984	6.07939896492017	5.66686367042842	4.92808423516538
348	67.0257598170242	314.372796510266	6	5	347	17.35	0.889310955517999	-6.25395013981915	6.3168636463793	6.28281283548818	6.2659367357567	5.85090860710874	4.90612672860909
349	67.0783752819726	314.052773669475	6	5	348	17.4	1.05230929896805	-6.40045681582023	6.48638592067064	6.45240308910195	6.41891068811677	6.00425261332125	4.89779956103291
350	67.1390955944089	313.727293850164	6	5	349	17.45	1.21440624872605	-6.50959638621998	6.621905137378	6.58809321176718	6.53840566305811	6.12639442988152	4.90111560365675
351	67.2078756846485	313.398225407612	6	5	350	17.5	1.37560180479198	-6.58136885104	6.72359251284509	6.69005256781108	6.6246468835978	6.2174933654392	4.91369495928336
352	67.2846704830068	313.0674366971	6	5	351	17.55	1.53589596716614	-6.61577421024049	6.79171884156289	6.7585578191737	6.6779963388775	6.27845862436009	4.93238811757997
353	67.3694349197994	312.736796073907	6	5	352	17.6	1.69528873585193	-6.61281246386011	6.82666042659879	6.79399849062804	6.69896212143046	6.31033465790464	4.95249889769608
354	67.4621239253416	312.408171893313	6	5	353	17.65	1.85378011084396	-6.57248361187953	6.82891217748374	6.79689067809365	6.68821976571603	6.31412274312038	4.96687912649922
355	67.5626924299488	312.083432510598	6	5	354	17.7	2.01137009214392	-6.4947876542999	6.79910849464968	6.76789946598782	6.64664659344254	6.29076195565529	4.96712311702559
356	67.6710953639364	311.764446281042	6	5	355	17.75	2.16805867975211	-6.37972459112007	6.73805345017317	6.70787167504985	6.57561344731334	6.24112097919945	4.94703498572225
357	67.7872876576199	311.453081559924	6	5	356	17.8	2.32384587366994	-6.2272944223605	6.64676278103371	6.61788171225836	6.47751828380001	6.16599562443675	4.90357874690929
358	67.9112242413148	311.151206702524	6	5	357	17.85	2.47873167389798	-6.0374971479996	6.52652147190894	6.49929469625704	6.35473258005258	6.0661093134404	4.83800768054976
359	68.0428600453363	310.860690064123	6	5	358	17.9	2.63271608042999	-5.81033276802032	6.37896236352632	6.35433621653302	6.20933479812398	5.94211500333404	4.76932952811199
360	68.18215	310.5834	6	5	359	17.95	2.78579909327391	-5.54580128246016	6.20617341464308	6.1871371016122	6.04311824825247	5.79459769279824	4.70400825363518
361	68.3287652520736	310.320907640026	6	5	360	18	2.93230504147203	-5.24984719947952	6.01326105155308	6.0015934850553	5.8575950748011	5.62407707443883	4.64376371763354
362	68.4812418141342	310.073595212436	6	5	361	18.05	3.04953124121198	-4.94624855180064	5.81076720642961	5.8007878839896	5.65399490999601	5.43101025652037	4.58980322412572
363	68.6378319152113	309.841547720056	6	5	362	18.1	3.131802021542	-4.64094984759981	5.59880338912444	5.58694180024791	5.43325650545034	5.21579502109049	4.54193482881421
364	68.7967877843344	309.624850165712	6	5	363	18.15	3.1791173824621	-4.33395108687932	5.37493435819779	5.36085393306918	5.19601024095204	4.97877544912288	4.49961305566049
365	68.9563616505328	309.423587552231	6	5	364	18.2	3.191477323968	-4.02525226961984	5.13694299593461	5.12085271837981	4.94254879215393	4.72025646015793	4.46229827555632
366	69.1148057428361	309.237844882439	6	5	365	18.25	3.16888184606597	-3.71485339584069	4.88282171565946	4.86491952584537	4.67254070156431	4.44055597893581	4.42945753963146
367	69.2703722902738	309.067707159162	6	5	366	18.3	3.11133094875402	-3.4027544655396	4.61076113298274	4.59123259791449	4.38450222924072	4.14029382339015	4.40056245650492
368	69.4213135218752	308.913259385225	6	5	367	18.35	3.01882463202816	-3.08895547874044	4.31913742645225	4.29815578405996	4.0768574621284	3.82510675399078	4.37508669796971
369	69.5658816666698	308.774586563456	6	5	368	18.4	2.8913628958918	-2.77345643537956	4.00649971854337	3.98422747005945	3.74821610012178	3.53440644290273	4.35250363566218
370	69.7023289536871	308.651773696681	6	5	369	18.45	2.72894574034609	-2.45625733550014	3.67155892666199	3.64815174010163	3.39739467206338	3.28162207738884	4.33228412862267
371	69.8289076119566	308.544905787725	6	5	370	18.5	2.53157316538989	-2.13735817912038	3.31318014565688	3.28879539841143	3.02351688307052	3.07003406982789	4.31389436625391
372	69.9438698705077	308.454067839414	6	5	371	18.55	2.29924517102205	-1.81675896621982	2.93038248319368	2.90519960232908	2.6265927367843	2.90114782389135	4.29679364500645
373	70.0454679583698	308.379344854576	6	5	372	18.6	2.03196175724202	-1.4944596967598	2.52235571800122	2.49663356006679	2.21695700253122	2.77353499972377	4.28043194809916
374	70.1319541045724	308.320821836036	6	5	373	18.65	1.72972292405206	-1.17046037080058	2.08852073813162	2.06280629608158	1.87280264485343	2.68510336820062	4.26424718515949
375	70.2015805381451	308.27858378662	6	5	374	18.7	1.39252867145387	-0.844760988319422	1.62872871535056	1.60503373346697	1.62069536262375	2.63383459545735	4.24766192589493
376	70.2525994881171	308.252715709155	6	5	375	18.75	1.02037899944008	-0.517361549300404	1.14404382573084	1.14511860665101	1.46752743809146	2.61779410006347	4.23007942506886
377	70.2832631835181	308.243302606466	6	5	376	18.8	0.613273908020062	-0.188262053779908	0.641519670120589	0.840405687377775	1.41779341854199	2.63512928857309	4.2109727901792
378	70.2918238533774	308.25042948138	6	5	377	18.85	0.171213397185852	0.142537498280717	0.222780083921444	0.744757165180706	1.47021253731915	2.68406408249901	4.19016024234673
379	70.2765337267245	308.274181336723	6	5	378	18.9	-0.305802533057999	0.475037106859872	0.564956141765435	0.872248580101338	1.62199063627945	2.76289226799033	4.16751324005241
380	70.2356450325889	308.314643175321	6	5	379	18.95	-0.817773882711776	0.809236771959831	1.15048610436522	1.230553103617	1.87027451885133	2.86997056444711	4.14285097603966
381	70.16741	308.3719	6	5	380	19	-1.36470065177804	1.14513649357946	1.781500900334	1.79530646798728	2.21207131705642	3.00371165806899	4.11586501549956
382	70.0707747188356	308.445797627625	6	5	381	19.05	-1.9327056232882	1.47795255250003	2.43304228769892	2.40357558518112	2.64366584036187	3.16257703349253	4.08598353804296
383	69.947460722367	308.535225131211	6	5	382	19.1	-2.46627992937192	1.78855007172046	3.04654690577284	2.99579187252195	3.1511711624668	3.34506887510783	4.05263228370117
384	69.7998834047138	308.638832397814	6	5	383	19.15	-2.95154635306403	2.07214533205956	3.60630172773464	3.5518940540115	3.65298189112723	3.5497189211961	4.01529851229095
385	69.6304581599955	308.755269314486	6	5	384	19.2	-3.38850489436595	2.32873833344001	4.11156754106934	4.05677857710674	4.11924576627047	3.77506739163195	3.97352604768279
386	69.4416003823317	308.883185768282	6	5	385	19.25	-3.77715555327597	2.5583290759198	4.56201180778176	4.50703585694633	4.53989587804653	4.01960287120191	3.92691097448675
387	69.235725465842	309.021231646257	6	5	386	19.3	-4.1174983297941	2.76091755950006	4.95746490317511	4.90238819707333	4.90736064844307	4.28165175696825	3.87509864690081
388	69.0152488046459	309.168056835465	6	5	387	19.35	-4.40953322392176	2.93650378416032	5.29783330497079	5.24269966001899	5.21992521289651	4.55521373070269	3.81778382399689
389	68.7825857928631	309.322311222959	6	5	388	19.4	-4.65326023565609	3.08508774988013	5.58306342836965	5.52789770208155	5.47744720611275	4.80062003720209	3.75472073330949
390	68.5401518246132	309.482644695794	6	5	389	19.45	-4.84867936499796	3.20666945670041	5.81312485579764	5.7579427197794	5.67986026441256	5.00407987469047	3.68578161214456
391	68.2903622940157	309.647707141025	6	5	390	19.5	-4.99579061195021	3.30124890462002	5.98800201809458	5.93281456884669	5.82713442534741	5.16169596117122	3.61159515945546
392	68.0356325951902	309.816148445704	6	5	391	19.55	-5.09459397651	3.36882609357986	6.10768999166432	6.05250621515218	5.91963767357463	5.27081925219456	3.5487641810255
393	67.7783781222563	309.986618496888	6	5	392	19.6	-5.14508945867789	3.40940102367995	6.17219255030724	6.11702086880614	5.95925629893857	5.33172956767857	3.51221725260861
394	67.5210142693336	310.157767181628	6	5	393	19.65	-5.14727705845388	3.42297369479979	6.1815216598971	6.12637114861327	5.94825818327695	5.34549365638129	3.50404600991431
395	67.2659564305416	310.328244386981	6	5	394	19.7	-5.10115677583997	3.4095441070599	6.13569812406746	6.08133262736986	5.88891398311048	5.31321749990823	3.52582343254325
396	67.01562	310.4967	6	5	395	19.75	-5.00672861083217	3.36911226037955	6.03475341713025	5.98569802903045	5.78349604429592	5.23602784891003	3.57902400848687
397	66.7722360292597	310.661847453844	6	5	396	19.8	-4.86767941480593	3.30294907688085	5.88249738544723	5.84401015140172	5.63427785594605	5.11506800522854	3.66492536488449
398	66.5372981995971	310.822654366096	6	5	397	19.85	-4.69875659325197	3.2161382450397	5.69401955861024	5.66080709741482	5.44353392246063	4.95150356549478	3.78225648848341
399	66.3121158497202	310.978151900441	6	5	398	19.9	-4.50364699753806	3.10995068689977	5.47308227175345	5.44062093997857	5.21354010664983	4.74654919862866	3.91281430220355
400	66.0979983183367	311.127371220566	6	5	399	19.95	-4.28235062766987	2.98438640249969	5.21968285413296	5.18722308452225	4.94657473540389	4.50159265984202	4.05133276207197
401	65.8962549441546	311.269343490158	6	5	400	20	-4.03486748364202	2.83944539184063	4.93382262994898	4.90136981589081	4.64492127247265	4.21947866084192	4.19749138892861
402	65.7081950658816	311.403099872904	6	5	401	20.05	-3.76119756546018	2.67512765492029	4.61550810816565	4.58307006189793	4.31049833688246	3.93495132855848	4.35159294426822
403	65.5351280222257	311.52767153249	6	5	402	20.1	-3.46134087311782	2.49143319171935	4.26475321545302	4.23234237339296	3.94375083205098	3.67936563010939	4.51540381125102
404	65.3783631518946	311.642089632603	6	5	403	20.15	-3.13529740662204	2.28836200226056	3.88158350178904	3.84922160496673	3.54484021398036	3.45837309863253	4.69108288826255
405	65.2392097935963	311.74538533693	6	5	404	20.2	-2.78306716596603	2.06591408653935	3.46604441160813	3.43377358924267	3.11427133657355	3.27657947345455	4.88080733907888
406	65.1189772860385	311.836589809157	6	5	405	20.25	-2.40465015115603	1.82408944453982	3.0182187878178	2.98613184821115	2.65546127738792	3.13844514577183	5.08676248840308
407	65.0189749679292	311.91473421297	6	5	406	20.3	-2.00004636218608	1.56288807626083	2.53826802954536	2.5066103660628	2.23562480117091	3.04819897280074	5.3111377911023
408	64.9405121779761	311.978849712058	6	5	407	20.35	-1.56925579906186	1.28230998175923	2.02654451029545	1.99620029975415	1.91519733775815	3.00929924626414	5.55612495878222
409	64.8848982548872	312.027967470106	6	5	408	20.4	-1.11227846177798	0.982355160959969	1.48397609104725	1.46170094980912	1.70320609061523	3.02500856720502	5.82391698198698
410	64.8534425373702	312.061118650801	6	5	409	20.45	-0.629114350340103	0.663023613900577	0.913994080064872	1.03747601309914	1.6065842115052	3.09858564945347	6.11670756592624
411	64.847454364133	312.07733441783	6	5	410	20.5	-0.119763464743983	0.324315340579915	0.34572203809267	0.844262827305138	1.631969019071	3.23328681668599	6.4366907702146
412	64.8682430738836	312.075645934879	6	5	411	20.55	0.415774195012091	-0.0337696590202086	0.417143345995466	0.899801815167655	1.78589960871902	3.43236663634188	6.78606075089552
413	64.9171180053296	312.055084365635	6	5	412	20.6	0.977498628919875	-0.411231384879329	1.06047858132543	1.21696812325626	2.07484766047729	3.69907805482348	7.16701154916572
414	64.995388497179	312.014680873785	6	5	413	20.65	1.5654098369879	-0.808069837000858	1.76167103035983	1.80223708833289	2.50517692042968	4.03667212014381	7.58173689127786
415	65.1043638881397	311.953466623015	6	5	414	20.7	2.17950781921417	-1.22428501539957	2.49982562050788	2.5343232043389	3.08289996233339	4.44839717824953	8.0324299712172
416	65.2453535169194	311.870472777013	6	5	415	20.75	2.81979257559385	-1.65987692004023	3.27206686347581	3.30543249364944	3.81111235598406	4.93749712789612	8.52128318675164
417	65.419666722226	311.764730499464	6	5	416	20.8	3.48626410613207	-2.11484555097968	4.07757392602555	4.1105520256917	4.62910847151285	5.50720757697606	9.05039368233296
418	65.6286128427674	311.635270954055	6	5	417	20.85	4.17892241082797	-2.5891909081804	4.91602502787814	4.94883180141052	5.48295877188881	6.16074635206967	9.62148135875045
419	65.8735012172514	311.481125304474	6	5	418	20.9	4.89776748968012	-3.08291299161965	5.78726869057112	5.81998762363524	6.3701381496724	6.9012847653453	10.2361720543651
420	66.1556411843859	311.301324714406	6	5	419	20.95	5.64279934268995	-3.59601180135996	6.69122449910196	6.72389373868681	7.29021014499386	7.73182247201047	10.8960916713476
421	66.4763420828787	311.094900347539	6	5	420	21	6.41401796985605	-4.12848733733995	7.62784597459942	7.66048505012817	8.24302523672124	8.65390287958727	11.6028660766737
422	66.8369132514377	310.860883367559	6	5	421	21.05	7.21142337117982	-4.68033959960053	8.5971045012834	8.62972427365311	9.2285155452331	9.63717017323256	12.3581209732009
423	67.2386640287707	310.598304938153	6	5	422	21.1	8.03501554666013	-5.25156858812011	9.59898158508494	9.63158848857721	10.2466450436621	10.6546574682221	13.1634817147809
424	67.6829037535856	310.306196223007	6	5	423	21.15	8.88479449629813	-5.84217430291915	10.6334648081958	10.6660628498073	11.2973926102609	11.7051006839232	14.020573016123
425	68.1709417645902	309.983588385809	6	5	424	21.2	9.76076022009181	-6.45215674396013	11.7005455737225	11.7331373517794	12.3807449816875	12.7882804689799	14.9310184557881
426	68.7040874004924	309.629512590244	6	5	425	21.25	10.662912718044	-7.0815159112999	12.8002177807496	12.8328050371959	13.4966934031905	13.9041212277315	15.8964395415118
427	69.28365	309.243	6	5	426	21.3	11.5912519901519	-7.73025180488048	13.9324770111441	13.9650609468687	14.6452318749523	15.0525883918652	16.9184537465246
428	69.9109389018209	308.823081778763	6	5	427	21.35	12.5457780364181	-8.39836442473938	15.0973200121677	15.1299014747979	15.8263561645553	16.2336634712368	17.9986697353716
429	70.5872634446629	308.36878909022	6	5	428	21.4	13.5264908568399	-9.08585377086069	16.2947443565598	16.3273239565737	17.040063218174	17.4473355415252	19.1386729768658
430	71.3139329672338	307.879153098057	6	5	429	21.45	14.533390451418	-9.79271984326033	17.5247482133682	17.5573263981251	18.2863507929659	18.6935976932416	20.3399631580156
431	72.0922568082416	307.353204965962	6	5	430	21.5	15.5664768201561	-10.5189626418996	18.7873301896288	18.8199072919147	19.5652172187417	19.9724453366614	21.6033118777973
432	72.923544306394	306.78997585762	6	5	431	21.55	16.6257499630481	-11.26458216684	20.0824892189012	20.1150654894792	20.8766612384972	21.28387531006	22.9135411517128
433	73.809104800399	306.18849693672	6	5	432	21.6	17.7112098800998	-12.0295784179996	21.4102244811153	21.4428001111338	22.2206818988115	22.6278853747383	24.2571674819194
434	74.7502476289644	305.547799366946	6	5	433	21.65	18.8228565713081	-12.8139513954807	22.7705353443826	22.8031104809096	23.5972784727895	24.0044739121021	25.6335587895418
435	75.7482821307979	304.866914311986	6	5	434	21.7	19.96069003667	-13.6177010991992	24.1634213216413	24.1959960788693	25.0064504047958	25.4136397333266	27.0426053736653
436	76.8045176446076	304.144872935527	6	5	435	21.75	21.1247102761939	-14.4408275291801	25.5888820385076	25.6214565057083	26.4481972701323	26.8553819551275	28.4842694217385
437	77.9202635091011	303.380706401255	6	5	436	21.8	22.3149172898701	-15.2833306854404	27.0469172086999	27.0794914560998	27.9225187451677	28.3296999160732	29.9585336431971
438	79.0968290629864	302.573445872857	6	5	437	21.85	23.5313110777059	-16.1452105679598	28.53752661531	28.5701006984577	29.4294145849213	29.8365931186736	31.4653887931417
439	80.3355236449714	301.72212251402	6	5	438	21.9	24.7738916397	-17.0264671767404	30.0607100963403	30.093284059355	30.9688846060302	31.3760611883862	33.0048294147779
440	81.6376565937638	300.82576748843	6	5	439	21.95	26.0426589758478	-17.9271005117994	31.6164675334305	31.649041411466	32.5409286736873	32.9481038440208	34.576852062823
441	83.0045372480715	299.883411959774	6	5	440	22	27.3376130861541	-18.8471105731207	33.2047988429942	33.2373726641344	34.1455466915134	34.5527208760074	36.1814544550818
442	84.4374749466024	298.894087091738	6	5	441	22.05	28.6587539706181	-19.7864973607193	34.8257039692548	34.8582777559606	35.7827385936492	36.1899121301931	37.8186350258552
443	85.9377790280644	297.85682404801	6	5	442	22.1	30.0060816292398	-20.7452608745598	36.4791828786521	36.5117566489169	37.4525043385357	37.8596774956167	39.4883926728746
444	87.5067588311652	296.770653992276	6	5	443	22.15	31.379596062016	-21.7234011146809	38.1652355554713	38.1978093236719	39.1548439039829	39.5620168951605	41.1907266053741
445	89.1457236946127	295.634608088223	6	5	444	22.2	32.77929726895	-22.7209180810598	39.883861998212	39.9164357758324	40.8897572832458	41.2969302783507	42.9256362485444
446	90.8559829571148	294.447717499537	6	5	445	22.25	34.2051852500421	-23.7378117737194	41.6350622167691	41.667636012937	42.6572444818825	43.0644176157455	44.6931211811108
447	92.6388459573793	293.209013389905	6	5	446	22.3	35.65726000529	-24.7740821926402	43.4188362300574	43.4514100520053	44.4573055152186	44.8644788945291	46.4931810932376
448	94.495622034114	291.917526923013	6	5	447	22.35	37.1355215346941	-25.8297293378405	45.2351840641754	45.2677579175747	46.289940406312	46.6971141150467	48.3258157573694
449	96.4276205260269	290.572289262549	6	5	448	22.4	38.6399698382579	-26.9047532092793	47.0841057508126	47.1166796400931	48.1551491842908	48.5623232880306	50.191025007569
450	98.4361507718258	289.1723315722	6	5	449	22.45	40.1706049159779	-27.9991538069805	48.9656013260589	48.9981752546048	50.0529318830141	50.4601064324043	52.0888087245854
451	100.522522110218	287.71668501565	6	5	450	22.5	41.7274267678442	-29.1129311309999	50.8796708293612	50.912244799687	51.9832885399775	52.3904635735022	54.0191668248785
452	102.688043879913	286.204380756589	6	5	451	22.55	43.3104353938998	-30.2460851812202	52.8263143026163	52.8588883165763	53.9462191954091	54.3533947416504	55.9820992524326
453	104.934025419617	284.634449958701	6	5	452	22.6	44.9196307940801	-31.3986159577598	54.8055317895863	54.8381058484535	55.9417238915576	56.348899971011	57.9776059725726
454	107.261776068038	283.005923785674	6	5	453	22.65	46.55501296842	-32.5705234605402	56.8173233352589	56.849897439862	57.9698026720783	58.3769792986461	60.0056869672347
455	109.672605163884	281.317833401195	6	5	454	22.7	48.2165819169199	-33.7618076895797	58.8616889854446	58.8942631362133	60.0304555815628	60.4376327637623	62.0663422313248
456	112.167822045864	279.569209968949	6	5	455	22.75	49.9043376396	-34.9724686449201	60.9386287864038	60.9712029834282	62.123682665122	62.5308604070941	64.1595717698766
457	114.748736052684	277.759084652625	6	5	456	22.8	51.6182801363999	-36.2025063264798	63.0481427843729	63.0807170275802	64.2494839680822	64.656662270402	66.285375595827
458	117.416656523054	275.886488615908	6	5	457	22.85	53.3584094074001	-37.4519207343405	65.190231025661	65.222805314672	66.4078595357099	66.8150383960652	68.4437537282612
459	120.172892795679	273.950453022485	6	5	458	22.9	55.1247254525001	-38.7207118684591	67.3648935560188	67.397467890382	68.5988094130013	69.0059888267517	70.6347061910176
460	123.01875420927	271.950009036043	6	5	459	22.95	56.9172282718199	-40.0088797288402	69.5721304209038	69.6047047999511	70.8223336445105	71.2295136051501	72.8582330115765
461	125.955550102532	269.884187820268	6	5	460	23	58.73591786524	-41.3164243155006	71.8119416649537	71.8445160879916	73.0784322742108	73.4856127737496	75.1143342201711
462	128.984589814175	267.752020538848	6	5	461	23.05	60.5807942328599	-42.6433456283996	74.0843273322183	74.1169017984225	75.3671053453949	75.7742863746722	77.4030098490715
463	132.107182682906	265.552538355468	6	5	462	23.1	62.4518573746201	-43.9896436675997	76.3892874658632	76.4218619743489	77.6883529005727	78.0955344495285	79.7242599320117
464	135.324638047433	263.284772433816	6	5	463	23.15	64.3491072905402	-45.3553184330406	78.7268221081733	78.7593966580395	80.0421749814252	80.4493570393089	82.0780845037244
465	138.638265246463	260.947753937578	6	5	464	23.2	66.2725439805996	-46.7403699247598	81.0969313005363	81.1295058908388	82.4285716287374	82.8357541842989	84.4644835995684
466	142.049373618705	258.540514030441	6	5	465	23.25	68.2221674448402	-48.1447981427402	83.4996150834064	83.5321897131539	84.8475428823771	85.2547259240077	86.883457255224
467	145.559272502866	256.062083876091	6	5	466	23.3	70.1979776832201	-49.5686030870002	85.9348734962147	85.9674481644279	87.2990887812621	87.7062722971248	89.3350055064552
468	149.169271237655	253.511494638216	6	5	467	23.35	72.19997469578	-51.0117847574998	88.4027065774389	88.4352812831258	89.783209363347	90.1903933414757	91.8191283889085
469	152.880679161779	250.887777480502	6	5	468	23.4	74.2281584824798	-52.4743431542799	90.9031143645434	90.9356891067148	92.2999046656165	92.7070890940046	94.3358259379621
470	156.694805613946	248.189963566635	6	5	469	23.45	76.2825290433398	-53.9562782773402	93.4360968940256	93.4686716716855	94.8491747240873	95.2563595907488	96.8850981885976
471	160.612959932863	245.417084060302	6	5	470	23.5	78.3630863783401	-55.45759012666	96.0016542013511	96.0342290135402	97.4310195738047	97.83820486684	99.4669451753032
472	164.636451457239	242.56817012519	6	5	471	23.55	80.46983048752	-56.9782787022399	98.5997863210683	98.6323611668051	100.045439248855	100.452624956493	102.081366931996
473	168.766589525782	239.642252924986	6	5	472	23.6	82.6027613708601	-58.5183440040799	101.230493286712	101.263068165049	102.692433782379	103.099619893012	104.728363491964
474	173.004683477199	236.638363623377	6	5	473	23.65	84.76187902834	-60.0777860321801	103.893775130868	103.926350040895	105.372003206584	105.779189708803	107.40793488782
475	177.352042650198	233.555533384048	6	5	474	23.7	86.9471834599801	-61.6566047865797	106.589631885244	106.622206826024	108.08414755276	108.491334435374	110.120081151471
476	181.809976383488	230.392793370687	6	5	475	23.75	89.1586746657998	-63.25480026722	109.31806358058	109.350638551217	110.828866851303	111.236054103354	112.864802314089
477	186.379794015775	227.14917474698	6	5	476	23.8	91.39635264574	-64.8723724741399	112.079070246715	112.111645246363	113.606161131723	114.013348742508	115.642098406107
478	191.062804885768	223.823708676614	6	5	477	23.85	93.6602173998602	-66.5093214073204	114.872651912678	114.905226940472	116.416030422678	116.823218381752	118.451969457199
479	195.860318332175	220.415426323276	6	5	478	23.9	95.9502689281402	-68.1656470667599	117.698808606598	117.731383661711	119.258474751989	119.665663049172	121.294415496284
480	200.773643693703	216.923358850652	6	5	479	23.95	98.2665072305599	-69.84134945248	120.557540355787	120.590115437422	122.133494146662	122.540682772045	124.169436551528
481	205.804090309061	213.346537422429	6	5	480	24	100.60893230716	-71.5364285644597	123.448847186779	123.481422294139	125.041088632903	125.448277576857	127.077032650343
482	210.952967516955	209.683993202293	6	5	481	24.05	102.97754415788	-73.25088440272	126.37272912527	126.405304257615	127.981258236162	128.38844748932	130.017203819403
483	216.221584656095	205.934757353933	6	5	482	24.1	105.3723427828	-74.9847169672	129.32918619626	129.361761352852	130.954002981125	131.361192534399	132.989950084648
484	221.611251065187	202.097861041033	6	5	483	24.15	107.79332818184	-76.7379262579999	132.31821842398	132.350793604095	133.959322891761	134.366512736331	135.995271471302
485	227.123276082941	198.172335427281	6	5	484	24.2	110.24050035508	-78.51051227504	135.339825831969	135.372401034902	136.99721799133	137.404408118643	139.03316800388
486	232.758969048062	194.157211676363	6	5	485	24.25	112.71385930242	-80.3024750183602	138.394008442996	138.426583668111	140.067688302411	140.474878704171	142.103639706208
487	238.519639299261	190.051520951966	6	5	486	24.3	115.21340502398	-82.1138144879399	141.480766279306	141.513341525906	143.170733846916	143.57792451509	145.206686601438
488	244.406596175243	185.854294417777	6	5	487	24.35	117.73913751964	-83.9445306837803	144.600099362306	144.632674629809	146.306354646119	146.713545572922	148.342308712062
489	250.421149014718	181.564563237483	6	5	488	24.4	120.2910567895	-85.7946236058802	147.752007712956	147.784583000726	149.474550720672	149.881741898564	151.51050605993
490	256.564607156392	177.181358574769	6	5	489	24.45	122.86916283348	-87.6640932542796	150.93649135148	150.96906665893	152.675322090624	153.082513512306	154.711278666269
491	262.838279938975	172.703711593323	6	5	490	24.5	125.47345565166	-89.5529396289203	154.153550297585	154.186125624127	155.908668775439	156.315860433846	157.944626551696
492	269.243476701173	168.130653456832	6	5	491	24.55	128.10393524396	-91.46116272982	157.403184570323	157.435759915438	159.174590794017	159.581782682313	161.210549736237
493	275.781506781694	163.461215328982	6	5	492	24.6	130.760601610421	-93.3887625569997	160.685394188292	160.717969551439	162.473088164719	162.880280276284	164.509048239345
494	282.453679519247	158.69442837346	6	5	493	24.65	133.443454751059	-95.3357391104402	164.000179169512	164.032754550152	165.804160905367	166.211353233801	167.840122079917
495	289.26130425254	153.829323753952	6	5	494	24.7	136.152494665861	-97.3020923901601	167.347539531481	167.380114929104	169.167809033282	169.575001572385	171.203771276306
496	296.205690320279	148.864932634145	6	5	495	24.75	138.88772135478	-99.2878223961401	170.727475291151	170.76005070531	172.564032565281	172.971225309063	174.599995846342
497	303.288147061173	143.800286177726	6	5	496	24.8	141.649134817879	-101.29292912838	174.139986465087	174.172561895296	175.992831517711	176.400024460368	178.02879580735
498	310.50998381393	138.634415548382	6	5	497	24.85	144.43673505514	-103.31741258688	177.585073069321	177.617648515126	179.454205906449	179.861399042372	181.490171176157
499	317.872509917257	133.366351909799	6	5	498	24.9	147.25052206654	-105.36127277166	181.062735119441	181.095310580411	182.94815574693	183.355349070688	184.984121969118
500	325.377034709863	127.995126425663	6	5	499	24.95	150.09049585212	-107.42450968272	184.572972630632	184.605548106317	186.474681054147	186.881874560493	188.51064820212
501	333.024867530455	122.519770259662	6	5	500	25	152.956656411841	-109.50712332002	188.115785617571	188.148361107588	190.033781842686	190.440975526535	192.069749890607
502	340.817317717742	116.939314575483	6	5	501	25.05	155.84900374574	-111.60911368358	191.69117409462	191.723749598563	193.625458126718	194.032651983155	195.661427049588
503	348.75569461043	111.252790536811	6	5	502	25.1	158.76753785376	-113.73048077344	195.299138075678	195.331713593168	197.249709920025	197.656903944292	199.285679693649
504	356.841307547229	105.459229307334	6	5	503	25.15	161.71225873598	-115.87122458954	198.939677574315	198.972253104962	200.906537236009	201.313731423503	202.942507836974
505	365.075465866845	99.5576620507376	6	5	504	25.2	164.683166392319	-118.031345131928	202.612792603657	202.64536814712	204.595940087704	205.003134433969	206.631911493349
506	373.459478907987	93.5471199307094	6	5	505	25.25	167.68026082284	-120.210842400564	206.318483176542	206.351058732461	208.317918487789	208.725112988514	210.353890676182
507	381.994656009362	87.4266341109359	6	5	506	25.3	170.703542027501	-122.40971639547	210.056749305406	210.089324873454	212.072472448599	212.479667099611	214.108445398511
508	390.682306509678	81.1952357551037	6	5	507	25.35	173.75301000632	-124.627967116644	213.827591002386	213.860166582239	215.859601982135	216.266796779393	217.895575673017
509	399.523739747643	74.8519560268993	6	5	508	25.4	176.828664759299	-126.865594564088	217.63100827928	217.663583870615	219.679307100076	220.086502039672	221.715281512034
510	408.520265061966	68.3958260900096	6	5	509	25.45	179.93050628646	-129.122598737794	221.467001147582	221.499576750078	223.53158781379	223.938782891934	225.567562927563
511	417.673191791353	61.8258771081211	6	5	510	25.5	183.058534587741	-131.39897963777	225.335569618421	225.368145231808	227.416444134341	227.823639347369	229.452419931277
512	426.983829274513	55.1411402449205	6	5	511	25.55	186.2127496632	-133.694737264012	229.23671370272	229.269289326698	231.333876072503	231.741071416862	233.369852534541
513	436.453486850153	48.3406466640947	6	5	512	25.6	189.3931515128	-136.009871616516	233.170433411038	233.203009045341	235.283883638761	235.691079111014	237.319860748412
514	446.083473856982	41.4234275293301	6	5	513	25.65	192.599740136579	-138.344382695292	237.136728753728	237.169304398067	239.266466843335	239.673662440146	241.302444583654
515	455.875099633707	34.3885140043135	6	5	514	25.7	195.832515534501	-140.698270500332	241.135599740799	241.168175394928	243.281625696165	243.688821414312	245.317604050743
516	465.829673519036	27.2349372527316	6	5	515	25.75	199.09147770658	-143.071535031638	245.167046382051	245.199622045715	247.329360206949	247.736556043302	249.365339159884
517	475.948504851677	19.9617284382709	6	5	516	25.8	202.37662665282	-145.464176289214	249.23106868702	249.263644359972	251.409670385126	251.816866336655	253.445649921011
518	486.232902970337	12.5679187246184	6	5	517	25.85	205.6879623732	-147.87619427305	253.327666664974	253.360242346989	255.522556239893	255.929752303662	257.558536343801
519	496.684177213726	5.0525392754605	6	5	518	25.9	209.02548486778	-150.307588983158	257.456840325015	257.48941601583	259.668017780216	260.07521395338	261.703998437676
520	507.303636920549	-2.58537874551604	6	5	519	25.95	212.38919413646	-152.758360419531	261.618589675884	261.651165375324	263.846055014834	264.253251294632	265.88203621182
521	518.092591429516	-10.3468041746245	6	5	520	26	215.77909017934	-155.228508582169	265.812914726257	265.845490434072	268.056667952263	268.46386433602	270.092649675178
522	529.052350079335	-18.2327058481783	6	5	521	26.05	219.195172996381	-157.718033471076	270.039815484489	270.072391200461	272.299856600806	272.707053085928	274.335838836469
523	540.184222208712	-26.2440526024906	6	5	522	26.1	222.637442587538	-160.226935086246	274.299291958713	274.331867682679	276.575620968563	276.982817552533	278.611603704187
524	551.489517156356	-34.3818132738749	6	5	523	26.15	226.105898952881	-162.755213427686	278.59134415696	278.623919888695	280.883961063425	281.291157743805	282.919944286614
525	562.969544260975	-42.6469566986445	6	5	524	26.2	229.60054209238	-165.302868495392	282.915972086978	282.948547826289	285.224876893099	285.632073667518	287.260860591824
526	574.625612861276	-51.0404517131128	6	5	525	26.25	233.121372006019	-167.869900289366	287.273175756335	287.305751503055	289.598368465092	290.005565331255	291.634352627689
527	586.459032295968	-59.5632671535928	6	5	526	26.3	236.66838869384	-170.4563088096	291.66295517246	291.695530926389	294.004435786731	294.411632742412	296.040420401884
528	598.471111903758	-68.216371856398	6	5	527	26.35	240.241592155801	-173.062094056104	296.08531034254	296.117886103519	298.443078865172	298.850275908208	NA
529	610.663161023354	-77.0007346578419	6	5	528	26.4	243.840982391919	-175.687256028878	300.540241273631	300.572817041488	302.914297707394	303.321494835681	NA
530	623.036488993465	-85.9173243942377	6	5	529	26.45	247.466559402221	-178.331794727916	305.027747972627	305.060323747172	307.418092320202	307.825289531706	NA
531	635.592405152797	-94.9671099018986	6	5	530	26.5	251.11832318664	-180.995710153218	309.547830446181	309.58040622729	311.954462710247	312.361660002988	NA
532	648.332218840058	-104.151060017138	6	5	531	26.55	254.796273745219	-183.679002304788	314.100488700879	314.133064488398	316.523408884017	316.930606256075	NA
533	661.257239393957	-113.470143576269	6	5	532	26.6	258.50041107798	-186.38167118262	318.68572274313	318.718298536885	321.124930847853	321.53212829736	NA
534	674.368776153202	-122.925329415606	6	5	533	26.65	262.230735184901	-189.10371678674	323.303532579174	323.336108379005	325.759028607937	326.166226133082	NA
535	687.6681384565	-132.517586371461	6	5	534	26.7	265.987246065959	-191.8451391171	327.953918215063	327.986494020863	330.425702170313	330.832899769336	NA
536	701.156635642558	-142.247883280148	6	5	535	26.75	269.76994372116	-194.60593817374	332.63687965678	332.669455468416	335.124951540885	335.532149212077	NA
537	714.835577050086	-152.117188977979	6	5	536	26.8	273.578828150562	-197.38611395662	337.352416910166	337.384992727477	339.85677672542	340.263974467114	NA
538	728.706272017791	-162.12647230127	6	5	537	26.85	277.413899354099	-200.18566646582	342.100529980897	342.133105803741	344.621177729548	NA	NA
539	742.77002988438	-172.276702086332	6	5	538	26.9	281.275157331781	-203.00459570124	346.881218874476	346.913794702765	349.418154558771	NA	NA
540	757.028159988561	-182.56884716948	6	5	539	26.95	285.162602083619	-205.84290166296	351.694483596385	351.727059429978	354.247707218471	NA	NA
541	771.481971669043	-193.003876387025	6	5	540	27	289.07623360964	-208.7005843509	356.5403241519	356.572899990681	359.109835713907	NA	NA
542	786.132774264533	-203.582758575283	6	5	541	27.05	293.016051909801	-211.57764376516	361.418740546232	361.451316390065	364.004540050211	NA	NA
543	800.981877113739	-214.306462570566	6	5	542	27.1	296.982056984118	-214.47407990566	366.32973278441	366.362308633201	NA	NA	NA
544	816.030589555369	-225.175957209186	6	5	543	27.15	300.974248832601	-217.3898927724	371.273300871399	371.30587672505	NA	NA	NA
545	831.28022092813	-236.192211327459	6	5	544	27.2	304.992627455219	-220.32508236546	376.249444812062	376.282020670445	NA	NA	NA
546	846.732080570732	-247.356193761697	6	5	545	27.25	309.03719285204	-223.27964868476	381.258164611145	NA	NA	NA	NA
547	862.38747782188	-258.668873348213	6	5	546	27.3	313.107945022959	-226.253591730321	386.299460273207	NA	NA	NA	NA
548	NA	NA	6	5	547	27.35	NA	NA	NA	NA	NA	NA	NA
549	NA	NA	6	5	548	27.4	NA	NA	NA	NA	NA	NA	NA
550	NA	NA	6	5	549	27.45	NA	NA	NA	NA	NA	NA	NA
551	NA	NA	6	5	550	27.5	NA	NA	NA	NA	NA	NA	NA
552	NA	NA	6	5	551	27.55	NA	NA	NA	NA	NA	NA	NA
553	NA	NA	6	5	552	27.6	NA	NA	NA	NA	NA	NA	NA
554	NA	NA	6	5	553	27.65	NA	NA	NA	NA	NA	NA	NA
555	NA	NA	6	5	554	27.7	NA	NA	NA	NA	NA	NA	NA
556	NA	NA	6	5	555	27.75	NA	NA	NA	NA	NA	NA	NA
557	NA	NA	6	5	556	27.8	NA	NA	NA	NA	NA	NA	NA
558	NA	NA	6	5	557	27.85	NA	NA	NA	NA	NA	NA	NA
559	NA	NA	6	5	558	27.9	NA	NA	NA	NA	NA	NA	NA
560	NA	NA	6	5	559	27.95	NA	NA	NA	NA	NA	NA	NA
561	NA	NA	6	5	560	28	NA	NA	NA	NA	NA	NA	NA
562	NA	NA	6	5	561	28.05	NA	NA	NA	NA	NA	NA	NA
563	NA	NA	6	5	562	28.1	NA	NA	NA	NA	NA	NA	NA
564	NA	NA	6	5	563	28.15	NA	NA	NA	NA	NA	NA	NA
565	NA	NA	6	5	564	28.2	NA	NA	NA	NA	NA	NA	NA
566	NA	NA	6	5	565	28.25	NA	NA	NA	NA	NA	NA	NA
567	NA	NA	6	5	566	28.3	NA	NA	NA	NA	NA	NA	NA
568	NA	NA	6	5	567	28.35	NA	NA	NA	NA	NA	NA	NA
569	NA	NA	6	5	568	28.4	NA	NA	NA	NA	NA	NA	NA
570	NA	NA	6	5	569	28.45	NA	NA	NA	NA	NA	NA	NA
571	NA	NA	6	5	570	28.5	NA	NA	NA	NA	NA	NA	NA
572	NA	NA	6	5	571	28.55	NA	NA	NA	NA	NA	NA	NA
573	NA	NA	6	5	572	28.6	NA	NA	NA	NA	NA	NA	NA
574	NA	NA	6	5	573	28.65	NA	NA	NA	NA	NA	NA	NA
575	NA	NA	6	5	574	28.7	NA	NA	NA	NA	NA	NA	NA
576	NA	NA	6	5	575	28.75	NA	NA	NA	NA	NA	NA	NA
577	NA	NA	6	5	576	28.8	NA	NA	NA	NA	NA	NA	NA
578	NA	NA	6	5	577	28.85	NA	NA	NA	NA	NA	NA	NA
579	NA	NA	6	5	578	28.9	NA	NA	NA	NA	NA	NA	NA
580	NA	NA	6	5	579	28.95	NA	NA	NA	NA	NA	NA	NA
581	NA	NA	6	5	580	29	NA	NA	NA	NA	NA	NA	NA
582	NA	NA	6	5	581	29.05	NA	NA	NA	NA	NA	NA	NA
583	NA	NA	6	5	582	29.1	NA	NA	NA	NA	NA	NA	NA
584	NA	NA	6	5	583	29.15	NA	NA	NA	NA	NA	NA	NA
585	NA	NA	6	5	584	29.2	NA	NA	NA	NA	NA	NA	NA
586	NA	NA	6	5	585	29.25	NA	NA	NA	NA	NA	NA	NA
587	NA	NA	6	5	586	29.3	NA	NA	NA	NA	NA	NA	NA
588	NA	NA	6	5	587	29.35	NA	NA	NA	NA	NA	NA	NA
589	NA	NA	6	5	588	29.4	NA	NA	NA	NA	NA	NA	NA
590	NA	NA	6	5	589	29.45	NA	NA	NA	NA	NA	NA	NA
591	NA	NA	6	5	590	29.5	NA	NA	NA	NA	NA	NA	NA
592	NA	NA	6	5	591	29.55	NA	NA	NA	NA	NA	NA	NA
593	NA	NA	6	5	592	29.6	NA	NA	NA	NA	NA	NA	NA
594	NA	NA	6	5	593	29.65	NA	NA	NA	NA	NA	NA	NA
595	NA	NA	6	5	594	29.7	NA	NA	NA	NA	NA	NA	NA
596	NA	NA	6	5	595	29.75	NA	NA	NA	NA	NA	NA	NA
597	NA	NA	6	5	596	29.8	NA	NA	NA	NA	NA	NA	NA
598	NA	NA	6	5	597	29.85	NA	NA	NA	NA	NA	NA	NA
599	NA	NA	6	5	598	29.9	NA	NA	NA	NA	NA	NA	NA
600	NA	NA	6	5	599	29.95	NA	NA	NA	NA	NA	NA	NA
601	NA	NA	6	5	600	30	NA	NA	NA	NA	NA	NA	NA
