# Supplementary material for: An automated feeding system for the African killifish reveals the impact of diet on lifespan and allows scalable assessment of associative learning
Source: eLife. 2022 Nov 10;11:e69008. doi: 10.7554/eLife.69008 (PMC9788828; doi:10.7554/eLife.69008)
Supplement: Figure 6—source data 3. [file elife-69008-fig6-data3.zip › Filtered and Interpolated Trajectories with Kinematics/t10_REC0017 DLC_likelihood-euclidean-filtered_splines-interpolated_kinematics_02_resnet50_TrainAllTheThingsJun28shuffle1_1030000.csv]

	x2	y2	fishnum	recording_num	bodyparts_coords	seconds	velocity_x	velocity_y	velocity_xy	velocity_xy_5frame	velocity_xy_10frame	velocity_xy_20frame	velocity_xy_40frame
1	NA	NA	10	17	0	0	0	0	0	NA	NA	NA	NA
2	NA	NA	10	17	1	0.05	NA	NA	NA	NA	NA	NA	NA
3	NA	NA	10	17	2	0.1	NA	NA	NA	NA	NA	NA	NA
4	NA	NA	10	17	3	0.15	NA	NA	NA	NA	NA	NA	NA
5	NA	NA	10	17	4	0.2	NA	NA	NA	NA	NA	NA	NA
6	NA	NA	10	17	5	0.25	NA	NA	NA	NA	NA	NA	NA
7	NA	NA	10	17	6	0.3	NA	NA	NA	NA	NA	NA	NA
8	NA	NA	10	17	7	0.35	NA	NA	NA	NA	NA	NA	NA
9	NA	NA	10	17	8	0.4	NA	NA	NA	NA	NA	NA	NA
10	NA	NA	10	17	9	0.45	NA	NA	NA	NA	NA	NA	NA
11	NA	NA	10	17	10	0.5	NA	NA	NA	NA	NA	NA	NA
12	NA	NA	10	17	11	0.55	NA	NA	NA	NA	NA	NA	NA
13	NA	NA	10	17	12	0.6	NA	NA	NA	NA	NA	NA	NA
14	NA	NA	10	17	13	0.65	NA	NA	NA	NA	NA	NA	NA
15	NA	NA	10	17	14	0.7	NA	NA	NA	NA	NA	NA	NA
16	NA	NA	10	17	15	0.75	NA	NA	NA	NA	NA	NA	NA
17	NA	NA	10	17	16	0.8	NA	NA	NA	NA	NA	NA	NA
18	NA	NA	10	17	17	0.85	NA	NA	NA	NA	NA	NA	NA
19	NA	NA	10	17	18	0.9	NA	NA	NA	NA	NA	NA	NA
20	NA	NA	10	17	19	0.95	NA	NA	NA	NA	NA	NA	NA
21	NA	NA	10	17	20	1	NA	NA	NA	NA	NA	NA	NA
22	NA	NA	10	17	21	1.05	NA	NA	NA	NA	NA	NA	NA
23	NA	NA	10	17	22	1.1	NA	NA	NA	NA	NA	NA	NA
24	NA	NA	10	17	23	1.15	NA	NA	NA	NA	NA	NA	NA
25	NA	NA	10	17	24	1.2	NA	NA	NA	NA	NA	NA	NA
26	NA	NA	10	17	25	1.25	NA	NA	NA	NA	NA	NA	NA
27	NA	NA	10	17	26	1.3	NA	NA	NA	NA	NA	NA	NA
28	NA	NA	10	17	27	1.35	NA	NA	NA	NA	NA	NA	NA
29	NA	NA	10	17	28	1.4	NA	NA	NA	NA	NA	NA	NA
30	NA	NA	10	17	29	1.45	NA	NA	NA	NA	NA	NA	NA
31	NA	NA	10	17	30	1.5	NA	NA	NA	NA	NA	NA	NA
32	NA	NA	10	17	31	1.55	NA	NA	NA	NA	NA	NA	NA
33	NA	NA	10	17	32	1.6	NA	NA	NA	NA	NA	NA	NA
34	NA	NA	10	17	33	1.65	NA	NA	NA	NA	NA	NA	NA
35	NA	NA	10	17	34	1.7	NA	NA	NA	NA	NA	NA	NA
36	NA	NA	10	17	35	1.75	NA	NA	NA	NA	NA	NA	NA
37	NA	NA	10	17	36	1.8	NA	NA	NA	NA	NA	NA	NA
38	NA	NA	10	17	37	1.85	NA	NA	NA	NA	NA	NA	NA
39	NA	NA	10	17	38	1.9	NA	NA	NA	NA	NA	NA	NA
40	NA	NA	10	17	39	1.95	NA	NA	NA	NA	NA	NA	NA
41	NA	NA	10	17	40	2	NA	NA	NA	NA	NA	NA	NA
42	NA	NA	10	17	41	2.05	NA	NA	NA	NA	NA	NA	NA
43	NA	NA	10	17	42	2.1	NA	NA	NA	NA	NA	NA	NA
44	NA	NA	10	17	43	2.15	NA	NA	NA	NA	NA	NA	NA
45	NA	NA	10	17	44	2.2	NA	NA	NA	NA	NA	NA	NA
46	NA	NA	10	17	45	2.25	NA	NA	NA	NA	NA	NA	NA
47	NA	NA	10	17	46	2.3	NA	NA	NA	NA	NA	NA	NA
48	NA	NA	10	17	47	2.35	NA	NA	NA	NA	NA	NA	NA
49	NA	NA	10	17	48	2.4	NA	NA	NA	NA	NA	NA	NA
50	NA	NA	10	17	49	2.45	NA	NA	NA	NA	NA	NA	NA
51	NA	NA	10	17	50	2.5	NA	NA	NA	NA	NA	NA	NA
52	NA	NA	10	17	51	2.55	NA	NA	NA	NA	NA	NA	NA
53	NA	NA	10	17	52	2.6	NA	NA	NA	NA	NA	NA	NA
54	NA	NA	10	17	53	2.65	NA	NA	NA	NA	NA	NA	NA
55	NA	NA	10	17	54	2.7	NA	NA	NA	NA	NA	NA	NA
56	151.582214355469	108.405212402344	10	17	55	2.75	NA	NA	NA	NA	NA	NA	NA
57	153.106338500977	108.907585144043	10	17	56	2.8	30.4824829101597	10.0474548339798	32.0956868287476	NA	NA	NA	NA
58	154.9931640625	108.762939453125	10	17	57	2.85	37.7365112304602	-2.89291381835994	37.8472354367807	NA	NA	NA	NA
59	158.484802246094	110.072692871094	10	17	58	2.9	69.8327636718801	26.1950683593801	74.5841570871808	53.557350426982	NA	NA	NA
60	160.410995483398	110.873611450195	10	17	59	2.95	38.5238647460801	16.0183715820199	41.7214139635024	52.268951890128	NA	NA	NA
61	162.781326293945	107.556571960449	10	17	60	3	47.4066162109398	-66.3407897949199	81.5382588186986	49.8302436316687	39.342329815917	NA	NA
62	163.880165100097	106.894882202148	10	17	61	3.05	21.9767761230401	-13.2337951660202	25.6536941444776	43.513039423824	38.9895453521594	NA	NA
63	164.97900390625	106.233192443848	10	17	62	3.1	21.9767761230599	-13.233795166	25.6536941444842	40.3656959885585	37.73668773835	NA	NA
64	165.851654052734	104.268356323242	10	17	63	3.15	17.4530029296801	-39.2967224121199	42.9981360479571	25.1273092048519	34.0832809037227	NA	NA
65	166.673629760742	103.262191772461	10	17	64	3.2	16.4395141601597	-20.1232910156202	25.9846967871751	25.7101388141908	34.8326505440045	NA	NA
66	166.905136108398	103.395843505859	10	17	65	3.25	4.63012695312045	2.67303466796022	5.34632490016551	25.6431318450314	35.5891015578088	39.936956046161	NA
67	166.741790771484	101.976821899414	10	17	66	3.3	-3.26690673828011	-28.3804321289	28.5678421911722	24.6535223836214	37.5993263162941	40.0681684670571	NA
68	167.53450012207	100.989807128906	10	17	67	3.35	15.8541870117199	-19.7402954101602	25.3186592986868	29.2996050994504	37.5485174759364	39.9118034575517	NA
69	167.887420654297	102.85929107666	10	17	68	3.4	7.05841064453978	37.3896789550801	38.0500887409072	46.0508939107658	36.7206973958064	37.9185923655262	NA
70	167.819427490234	105.319107055664	10	17	69	3.45	-1.35986328125966	49.1963195800801	49.2151103663203	49.4885138183973	37.5942212417558	37.568518429684	NA
71	170.064483642578	101.470993041992	10	17	70	3.5	44.9011230468801	-76.9622802734401	89.1027689567424	49.4539031068414	40.5315822764051	35.2276022510819	NA
72	170.929733276367	103.588859558105	10	17	71	3.55	17.3049926757795	42.3573303222599	45.7559417293298	48.7878724079914	41.1467915819548	35.6809143061915	NA
73	170.700622558594	104.825088500977	10	17	72	3.6	-4.58221435545966	24.7245788574401	25.1456057409074	45.8888373840613	42.0869191767534	36.1342263613001	NA
74	172.081231550737	105.877515966242	10	17	73	3.65	27.6121798428596	21.0485493053	34.7199352466572	35.0122706420444	41.7539038273297	35.7203163212358	NA
75	173.46184054288	106.929943431508	10	17	74	3.7	27.6121798428602	21.0485493053199	34.7199352466697	32.8050693455123	40.3043863153634	36.1570782442099	NA
76	174.842449535023	107.982370896773	10	17	75	3.75	27.6121798428602	21.0485493053002	34.7199352466578	34.7199352466655	34.8661029443549	37.6257587615351	37.3284456464132
77	176.223058527166	109.034798362039	10	17	76	3.8	27.6121798428596	21.0485493053199	34.7199352466692	34.719935246668	33.7625022960889	37.9333634143102	37.3940518568609
78	177.60366751931	110.087225827304	10	17	77	3.85	27.6121798428801	21.0485493053	34.7199352466734	34.7199352466656	34.7199352466639	38.4034272117087	37.3158693521081
79	178.984276511453	111.13965329257	10	17	78	3.9	27.6121798428602	21.0485493053201	34.7199352466699	34.7199352466655	34.7199352466652	38.2369195369968	36.3192638060951
80	180.364885503596	112.192080757835	10	17	79	3.95	27.6121798428602	21.0485493053	34.7199352466576	34.7199352466656	34.719935246664	37.5121607810137	36.1442268381742
81	181.745494495739	113.2445082231	10	17	80	4	27.6121798428596	21.0485493053	34.7199352466572	34.7199352466623	34.7199352466651	34.79301909551	34.9737687488732
82	183.126103487882	114.296935688366	10	17	81	4.05	27.6121798428602	21.0485493053201	34.7199352466699	34.7199352466623	34.7199352466655	34.2412187713764	35.200424776428
83	184.506712480025	115.349363153631	10	17	82	4.1	27.6121798428596	21.0485493053	34.7199352466572	34.7199352466623	34.719935246664	34.7199352466645	35.4270808039823
84	185.887321472168	116.401790618897	10	17	83	4.15	27.6121798428602	21.0485493053199	34.7199352466697	34.7199352466648	34.719935246664	34.7199352466646	35.2201257839503
85	187.267930464311	117.454218084162	10	17	84	4.2	27.6121798428602	21.0485493053	34.7199352466576	34.7199352466655	34.7199352466639	34.7199352466647	35.4385067454376
86	188.648539456454	118.506645549428	10	17	85	4.25	27.6121798428596	21.0485493053201	34.7199352466694	34.7199352466656	34.7199352466652	34.7199352466653	36.1728470040999
87	190.029148448598	119.559073014693	10	17	86	4.3	27.6121798428801	21.0485493053	34.7199352466734	34.7199352466656	34.7199352466639	34.7199352466647	36.3266493304874
88	191.409757440741	120.611500479958	10	17	87	4.35	27.6121798428602	21.0485493053	34.7199352466576	34.7199352466655	34.7199352466652	34.7199352466646	36.5616812291866
89	192.790366432884	121.663927945224	10	17	88	4.4	27.6121798428602	21.0485493053201	34.7199352466699	34.7199352466656	34.719935246664	34.7199352466639	36.4784273918307
90	194.170975425027	122.716355410489	10	17	89	4.45	27.6121798428596	21.0485493053	34.7199352466572	34.7199352466623	34.7199352466655	34.7199352466645	36.1160480138391
91	195.55158441717	123.768782875755	10	17	90	4.5	27.6121798428602	21.0485493053199	34.7199352466697	34.7199352466648	34.7199352466655	34.7199352466645	34.756477171087
92	196.932193409313	124.82121034102	10	17	91	4.55	27.6121798428596	21.0485493053002	34.7199352466573	34.7199352466623	34.719935246664	34.7199352466645	34.4805770090205
93	198.312802401456	125.873637806286	10	17	92	4.6	27.6121798428602	21.0485493053199	34.7199352466697	34.7199352466656	34.7199352466652	34.7199352466646	34.7199352466646
94	199.693411393599	126.926065271551	10	17	93	4.65	27.6121798428602	21.0485493053	34.7199352466576	34.7199352466655	34.7199352466639	34.7199352466647	34.7199352466649
95	201.074020385743	127.978492736816	10	17	94	4.7	27.6121798428801	21.0485493053	34.7199352466734	34.7199352466656	34.7199352466652	34.7199352466653	34.7199352466646
96	202.454629377886	129.030920202082	10	17	95	4.75	27.6121798428596	21.0485493053201	34.7199352466694	34.7199352466656	34.7199352466639	34.7199352466647	34.7199352466649
97	203.835238370029	130.083347667347	10	17	96	4.8	27.6121798428602	21.0485493053	34.7199352466576	34.7199352466655	34.7199352466652	34.7199352466646	34.7199352466646
98	205.215847362172	131.135775132613	10	17	97	4.85	27.6121798428602	21.0485493053199	34.7199352466697	34.7199352466648	34.719935246664	34.7199352466645	34.3392071027444
99	206.596456354315	132.188202597878	10	17	98	4.9	27.6121798428596	21.0485493053	34.7199352466572	34.7199352466623	34.7199352466655	34.7199352466645	33.9584789588238
100	207.977065346458	133.240630063144	10	17	99	4.95	27.6121798428602	21.0485493053204	34.71993524667	34.7199352466648	34.7199352466651	34.7199352466645	34.2444425848505
101	209.357674338601	134.293057528409	10	17	100	5	27.6121798428596	21.0485493053	34.7199352466572	34.7199352466623	34.7199352466639	34.7199352466639	33.9744821132062
102	210.738283330744	135.345484993675	10	17	101	5.05	27.6121798428602	21.0485493053199	34.7199352466697	34.7199352466656	34.7199352466652	34.7199352466645	33.8008090390409
103	212.118892322887	136.39791245894	10	17	102	5.1	27.6121798428602	21.0485493053	34.7199352466576	34.7199352466654	34.7199352466639	34.7199352466647	34.5870284498532
104	213.499501315031	137.450339924205	10	17	103	5.15	27.6121798428801	21.0485493053	34.7199352466734	34.7199352466655	34.7199352466652	34.7199352466653	35.1040856765744
105	214.880110307174	138.502767389471	10	17	104	5.2	27.6121798428596	21.0485493053199	34.7199352466692	34.7199352466656	34.7199352466639	34.7199352466645	36.8095593350822
106	216.260719299317	139.555194854736	10	17	105	5.25	27.6121798428602	21.0485493053	34.7199352466576	34.7199352466655	34.7199352466639	34.7199352466646	37.3537677711921
107	217.64132829146	140.607622320002	10	17	106	5.3	27.6121798428602	21.0485493053204	34.71993524667	34.7199352466648	34.7199352466639	34.7199352466645	38.1325221348971
108	219.021937283603	141.660049785267	10	17	107	5.35	27.6121798428596	21.0485493053	34.7199352466572	34.7199352466623	34.7199352466655	33.9584789588243	38.2419889621843
109	220.402546275746	142.712477250533	10	17	108	5.4	27.6121798428602	21.0485493053199	34.7199352466697	34.7199352466623	34.7199352466651	33.1970226709837	38.0631264086428
110	221.783155267889	143.764904715798	10	17	109	5.45	27.6121798428596	21.0485493053	34.7199352466572	34.7199352466623	34.719935246664	33.7689499230365	38.1239980110213
111	223.163764260032	144.817332181063	10	17	110	5.5	27.6121798428602	21.0485493053	34.7199352466576	34.7199352466656	34.7199352466652	33.2290289797479	37.8029497114386
112	224.544373252175	145.869759646329	10	17	111	5.55	27.6121798428602	21.0485493053199	34.7199352466697	34.7199352466655	34.7199352466639	32.8816828314172	37.1164360422401
113	225.924982244319	146.922187111594	10	17	112	5.6	27.6121798428801	21.0485493053005	34.7199352466738	34.7199352466656	33.1970226709847	34.4541216530419	36.7858549990026
114	227.305591236462	147.97461457686	10	17	113	5.65	27.6121798428596	21.0485493053199	34.7199352466692	34.719935246668	31.6741100953021	35.4882361064841	36.4599941903476
115	228.686200228605	149.027042042125	10	17	114	5.7	27.6121798428602	21.0485493053	34.7199352466576	34.7199352466655	32.8179645994091	38.8991834234991	36.3791256063457
116	230.066809220748	150.079469507391	10	17	115	5.75	27.6121798428602	21.0485493053199	34.7199352466697	31.6741100953039	31.7381227128319	39.9876002957195	35.6753147171126
117	231.447418212891	151.131896972656	10	17	116	5.8	27.6121798428596	21.0485493053	34.7199352466572	28.6282849439388	31.0434304161705	41.5451090231297	35.1672550088513
118	230.47932434082	151.243804931641	10	17	117	5.85	-19.3618774414199	2.23815917970001	19.4908094898657	30.9159939521525	34.1883080594183	41.764042677704	35.0196862121301
119	229.51123046875	151.355712890625	10	17	118	5.9	-19.3618774414	2.23815917968011	19.4908094898437	28.7563101789958	36.2565369663031	41.4063175706211	34.4758590381955
120	227.795745849609	149.811813354492	10	17	119	5.95	-34.3096923828199	-30.8779907226602	46.1584802877263	27.3669255856754	43.0784316003343	41.528060775378	35.287842631684
121	227.575042724609	150.987350463867	10	17	120	6	-4.4140625	23.5107421875	23.921516380886	36.7025060235328	45.2552653447739	40.8859641762132	38.2811956669087
122	226.283752441406	150.476547241211	10	17	121	6.05	-25.8258056640602	-10.2160644531199	27.7730122800553	43.8847889886673	48.3702827995955	39.5129368378157	41.2745487021336
123	223.061614990234	151.227264404297	10	17	122	6.1	-64.4427490234398	15.0143432617199	66.1687116791524	55.2408692485161	50.3310626844233	38.8517747513404	44.2679017373583
124	220.687927246094	149.799285888672	10	17	123	6.15	-47.4737548828	-28.5595703125	55.4022243155165	61.754220510552	51.13852504594	38.2000531340299	47.2612547725829
125	216.086654663086	147.492919921875	10	17	124	6.2	-92.0254516601602	-46.1273193359398	102.93888158697	69.3736400135155	50.238156951347	38.0383159660268	50.2546078078073
126	214.454315185547	145.187973022461	10	17	125	6.25	-32.6467895507801	-46.0989379882801	56.4882726910659	63.9596193453138	50.0338056395946	36.6306941875607	53.2479608430325
127	212.216644287109	142.771362304688	10	17	126	6.3	-44.7534179687597	-48.3322143554597	65.8701097948728	58.3922611032127	47.9824432594609	35.6145747710381	56.2413138782569
128	210.264465332031	142.875045776367	10	17	127	6.35	-39.0435791015602	2.07366943357954	39.0986083381436	45.2354446541779	43.5152414432625	36.0808934654358	56.2182687545113
129	208.902648925781	143.087387084961	10	17	128	6.4	-27.236328125	4.24682617188012	27.5654331050109	38.3133907686371	40.1435693017567	35.7546954054074	56.1952236307653
130	207.255279541016	142.22868347168	10	17	129	6.45	-32.9473876953	-17.1740722656199	37.1547993417962	26.5912465054062	32.9982003317193	36.8067353403316	56.1721785070196
131	206.792877197266	143.22004699707	10	17	130	6.5	-9.248046875	19.8272705078	21.8780032633619	23.0708635412113	28.0061230303476	43.3333623540696	56.1491333832739
132	206.491973876953	143.423034667969	10	17	131	6.55	-6.01806640625966	4.05975341798012	7.2593884787186	21.8948775003007	22.8588667424808	49.66741457285	56.9284375079711
133	205.663101196289	142.738754272461	10	17	132	6.6	-16.5774536132801	-13.6856079101602	21.496693517169	20.7609560092607	21.8307242464483	54.0816818216747	57.911756278114
134	204.745300292969	142.161437988281	10	17	133	6.65	-18.3560180664	-11.5463256836	21.6855029004578	17.698855292058	20.3708657648749	59.0342734386818	59.3841001968997
135	203.286392211914	142.752944946289	10	17	134	6.7	-29.1781616211	11.8301391601602	31.4851918865963	19.1264869795553	23.3753137293161	61.6100321921156	60.1915723225679
136	203.435943603516	143.045288085938	10	17	135	6.75	2.99102783203978	5.84686279298012	6.56749967734844	20.5905849516853	36.6329190685446	66.5083213903455	59.722685041589
137	202.841171264648	143.450836181641	10	17	136	6.8	-11.8954467773597	8.11096191405966	14.397546916205	18.8468540294491	51.3523858862392	70.9375187333842	60.6310880465037
138	201.520294189453	142.875198364258	10	17	137	6.85	-26.4175415039	-11.5127563476597	28.8171833778192	25.9896714493716	64.6481222000869	70.6724948313185	60.5383342632331
139	200.94026184082	143.16487121582	10	17	138	6.9	-11.6006469726602	5.79345703123977	12.9668482892765	55.5669828450311	77.9249775756068	70.9841296909095	61.5172669924929
140	198.607727050781	145.583267211914	10	17	139	6.95	-46.6506958007801	48.3679199218801	67.1992789862089	83.5782847929231	90.2218640525118	70.8162962386612	61.408652051865
141	191.553159441267	142.441099984305	10	17	140	7	-141.09135219028	-62.8433445521802	154.454056655646	108.705659448489	105.010519750343	71.4123025903347	61.855961208908
142	184.498591831752	139.298932756696	10	17	141	7.05	-141.0913521903	-62.8433445521802	154.454056655665	137.003101121765	119.016170724288	74.3439381781264	62.2069829684718
143	177.444024222238	136.156765529087	10	17	142	7.1	-141.09135219028	-62.8433445521796	154.454056655646	154.454056655652	119.514265416189	76.9717378048876	61.5981122430586
144	170.389456612723	133.014598301479	10	17	143	7.15	-141.0913521903	-62.8433445521603	154.454056655657	154.454056655656	121.597393616944	80.5681472597695	61.2584037017358
145	163.334889003209	129.87243107387	10	17	144	7.2	-141.09135219028	-62.8433445521802	154.454056655646	154.454056655652	118.257278748006	82.344828679109	59.7302787286268
146	156.280321393694	126.730263846261	10	17	145	7.25	-141.0913521903	-62.8433445521799	154.454056655665	130.322871383889	106.191686112125	82.8146758956172	59.3634189779153
147	149.22575378418	123.588096618652	10	17	146	7.3	-141.09135219028	-62.8433445521799	154.454056655647	106.191686112124	97.3354904700137	85.6476013219692	58.7620132996086
148	147.537021636963	123.525106430053	10	17	147	7.35	-33.7746429443399	-1.25980377198005	33.7981302968307	82.0605008403604	89.2953534096883	84.9957750610303	58.8298951577202
149	145.848289489746	123.462116241455	10	17	148	7.4	-33.7746429443399	-1.25980377195987	33.7981302968299	57.9293155685937	83.2113169439321	87.2798385795785	59.1861063966606
150	144.159557342529	123.399126052857	10	17	149	7.45	-33.7746429443399	-1.25980377196015	33.79813029683	40.2169242843752	74.4677933057061	86.0105687633984	59.3025834796808
151	142.470825195312	123.336135864258	10	17	150	7.5	-33.7746429443405	-1.25980377198005	33.7981302968313	48.2678354354876	60.6188320408909	80.3785600637464	59.8009804646619
152	140.866180419922	120.458717346191	10	17	151	7.55	-32.0928955078	-57.5483703613401	65.8921002345542	60.2309477757406	52.2790319196508	74.7465513640935	60.6648428192592
153	142.635482788086	123.711265563965	10	17	152	7.6	35.3860473632801	65.0509643554801	74.0526860523928	66.8750857710518	50.4772847058719	69.1145426644424	61.1727725478951
154	139.836380004883	119.959754943848	10	17	153	7.65	-55.9820556640597	-75.0302124023401	93.6136919980947	63.3083485131881	52.9622835422128	63.4825339647899	61.6759820419486
155	136.503829956055	120.310348510742	10	17	154	7.7	-66.6510009765602	7.01187133788011	67.018820273386	64.3411395549264	53.7638587787905	57.850525265138	61.9341993113494
156	137.156646728516	119.851013183594	10	17	155	7.75	13.0563354492199	-9.18670654295994	15.964444007513	52.6867339762562	54.565434015368	52.2185165654851	62.8153588859807
157	134.231903076172	121.868011474609	10	17	156	7.8	-58.4948730468801	40.3399658203	71.0560554432456	45.693619308685	52.1576122581733	46.5865078658331	63.5007672796409
158	133.811477661133	121.200317382812	10	17	157	7.85	-8.40850830077954	-13.3538818359401	15.7806581590417	40.6526317865292	48.9337319191965	46.9872954841219	63.8256847617606
159	132.136993408203	123.607620239258	10	17	158	7.9	-33.4896850586	48.1460571289199	58.6481186602387	45.8225195175479	43.7537509856477	47.3880831024116	64.5468606210939
160	130.21354809142	124.426985891242	10	17	159	7.95	-38.4689063356603	16.38731303968	41.8138826626071	39.9740849614202	41.2332572245698	47.7888707207005	63.912225713004
161	128.290102774637	125.246351543226	10	17	160	8	-38.4689063356598	16.38731303968	41.8138826626066	45.1807298621369	43.8182010900792	48.1896583389892	61.0962213631781
162	126.366657457854	126.06571719521	10	17	161	8.05	-38.4689063356601	16.38731303968	41.8138826626068	41.8138826626105	40.8939838120153	46.9857474603919	58.2802170133517
163	124.44321214107	126.885082847194	10	17	162	8.1	-38.4689063356799	16.38731303968	41.8138826626251	41.8138826626104	43.4973062623719	45.3738072909026	55.4642126635258
164	122.519766824287	127.704448499178	10	17	163	8.15	-38.4689063356601	16.38731303968	41.8138826626068	41.8138826626105	41.8138826626105	42.7838168241278	52.6482083136996
165	120.596321507504	128.523814151162	10	17	164	8.2	-38.4689063356601	16.3873130396797	41.8138826626067	41.8138826626105	41.8138826626105	41.5235699435898	49.8322039638737
166	118.672876190721	129.343179803146	10	17	165	8.25	-38.4689063356601	16.3873130396803	41.8138826626069	41.8138826626068	41.8138826626105	42.8160418763443	47.0161996140473
167	116.749430873938	130.16254545513	10	17	166	8.3	-38.4689063356601	16.3873130396797	41.8138826626067	41.8138826626105	41.8138826626105	41.3539332373125	44.2001952642214
168	114.825985557155	130.981911107114	10	17	167	8.35	-38.4689063356601	16.3873130396803	41.8138826626069	41.8138826626105	41.8138826626086	42.6555944624909	44.4005890733659
169	112.902540240371	131.801276759098	10	17	168	8.4	-38.4689063356799	16.3873130396797	41.813882662625	41.8138826626104	41.8138826626079	41.8138826626094	44.6009828825104
170	110.979094923588	132.620642411082	10	17	169	8.45	-38.4689063356601	16.3873130396803	41.8138826626069	41.8138826626105	41.8138826626097	41.8138826626096	44.8013766916549
171	109.055649606805	133.440008063066	10	17	170	8.5	-38.4689063356598	16.3873130396797	41.8138826626065	41.8138826626104	41.8138826626093	41.8138826626098	45.0017705007993
172	107.132204290022	134.25937371505	10	17	171	8.55	-38.4689063356601	16.3873130396803	41.8138826626069	41.8138826626052	41.8138826626097	41.8138826626099	44.3998150615007
173	105.208758973239	135.078739367034	10	17	172	8.6	-38.4689063356601	16.3873130396797	41.8138826626067	41.8138826626089	41.8138826626099	41.8138826626092	43.5938449767562
174	103.285313656456	135.898105019017	10	17	173	8.65	-38.4689063356601	16.3873130396604	41.8138826625991	41.8138826626082	41.8138826626084	41.8138826626093	42.298849743369
175	101.361868339672	136.717470671001	10	17	174	8.7	-38.4689063356799	16.3873130396797	41.813882662625	41.8138826626089	41.8138826626087	41.8138826626094	41.6687263030997
176	99.4384230228892	137.536836322985	10	17	175	8.75	-38.4689063356561	16.3873130396803	41.8138826626033	41.8138826626093	41.8138826626091	41.8138826626096	42.3149622694771
177	97.514977706106	138.356201974969	10	17	176	8.8	-38.468906335664	16.3873130396797	41.8138826626104	41.8138826626115	41.8138826626093	41.8138826626098	41.5839079499612
178	95.5915323893229	139.175567626953	10	17	177	8.85	-38.468906335662	16.3873130396803	41.8138826626088	41.8138826626086	41.8138826626097	41.8138826626099	42.2347385625504
179	93.6680870725397	139.994933278937	10	17	178	8.9	-38.4689063356637	16.3873130396797	41.8138826626101	41.8138826626101	41.8138826626108	41.8138826626092	41.8138826626097
180	91.7446417557565	140.814298930921	10	17	179	8.95	-38.468906335664	16.3873130396803	41.8138826626106	41.8138826626097	41.8138826626092	41.8138826626093	41.8138826626097
181	89.8211964389733	141.633664582905	10	17	180	9	-38.468906335664	16.3873130396797	41.8138826626104	41.8138826626101	41.8138826626099	41.8138826626094	41.8138826626098
182	87.8977511221902	142.453030234889	10	17	181	9.05	-38.468906335662	16.3873130396803	41.8138826626088	41.8138826626101	41.8138826626099	41.8138826626096	41.8138826626099
183	85.974305805407	143.272395886873	10	17	182	9.1	-38.468906335664	16.3873130396797	41.8138826626104	41.8138826626097	41.8138826626099	41.8138826626098	41.8138826626093
184	84.0508604886238	144.091761538857	10	17	183	9.15	-38.468906335664	16.3873130396803	41.8138826626106	41.8138826626097	41.8138826626099	41.8138826626103	41.8138826626094
185	82.1274151718407	144.911127190841	10	17	184	9.2	-38.468906335662	16.3873130396797	41.8138826626085	41.8138826626101	41.8138826626099	41.8138826626095	41.8138826626095
186	80.2039698550575	145.730492842825	10	17	185	9.25	-38.468906335664	16.3873130396797	41.8138826626104	41.8138826626097	41.8138826626097	41.8138826626099	41.8138826626095
187	78.2805245382743	146.549858494809	10	17	186	9.3	-38.4689063356637	16.3873130396803	41.8138826626103	41.8138826626097	41.8138826626099	41.8138826626098	41.8138826626096
188	76.3570792214912	147.369224146793	10	17	187	9.35	-38.468906335662	16.3873130396797	41.8138826626085	41.8138826626101	41.8138826626099	41.8138826626099	41.8138826626097
189	74.433633904708	148.188589798777	10	17	188	9.4	-38.468906335664	16.3873130396803	41.8138826626106	41.8138826626097	41.8138826626097	41.8138826626099	41.8138826626093
190	72.5101885879248	149.007955450761	10	17	189	9.45	-38.468906335664	16.3873130396797	41.8138826626104	41.8138826626097	41.8138826626099	41.8138826626098	41.8138826626094
191	70.5867432711417	149.827321102745	10	17	190	9.5	-38.468906335662	16.3873130396803	41.8138826626088	41.8138826626101	41.8138826626099	41.8138826626098	41.8138826626095
192	68.6632979543585	150.646686754729	10	17	191	9.55	-38.468906335664	16.3873130396797	41.8138826626104	41.8138826626097	41.8138826626097	41.8138826626099	41.8138826626095
193	66.7398526375753	151.466052406713	10	17	192	9.6	-38.468906335664	16.3873130396803	41.8138826626106	41.8138826626098	41.8138826626099	41.8138826626094	41.8138826626096
194	64.8164073207922	152.285418058697	10	17	193	9.65	-38.468906335662	16.3873130396797	41.8138826626085	41.8138826626101	41.8138826626099	41.8138826626094	41.8138826626099
195	62.892962004009	153.104783710681	10	17	194	9.7	-38.4689063356639	16.3873130396803	41.8138826626105	41.8138826626098	41.8138826626097	41.8138826626095	41.8138826626095
196	60.9695166872258	153.924149362665	10	17	195	9.75	-38.468906335664	16.3873130396797	41.8138826626104	41.8138826626097	41.8138826626099	41.8138826626094	41.8138826626097
197	59.0460713704427	154.743515014649	10	17	196	9.8	-38.468906335662	16.3873130396803	41.8138826626088	41.8138826626101	41.8138826626099	41.8138826626094	42.8527025710806
198	57.1226260536595	155.562880666633	10	17	197	9.85	-38.4689063356639	16.3873130396797	41.8138826626103	41.8138826626097	41.8138826626089	41.8138826626095	44.3702747315569
199	55.1991807368763	156.382246318617	10	17	198	9.9	-38.468906335664	16.3873130396803	41.8138826626106	41.8138826626098	41.8138826626091	41.8138826626094	45.7645654121572
200	53.2757354200932	157.201611970601	10	17	199	9.95	-38.468906335662	16.3873130396797	41.8138826626085	41.8138826626101	41.8138826626091	41.8138826626094	46.630015615401
201	51.35229010331	158.020977622585	10	17	200	10	-38.468906335664	16.3873130396803	41.8138826626106	41.8138826626082	41.8138826626089	41.8138826626095	46.1120793738615
202	49.4288447865268	158.840343274569	10	17	201	10.05	-38.4689063356639	16.3873130396797	41.8138826626103	41.8138826626082	41.8138826626091	41.8138826626094	45.8404330083078
203	47.5053994697437	159.659708926552	10	17	202	10.1	-38.468906335662	16.3873130396604	41.813882662601	41.8138826626085	41.8138826626091	41.8138826626094	45.1801026513828
204	45.5819541529605	160.479074578536	10	17	203	10.15	-38.468906335664	16.3873130396797	41.8138826626104	41.8138826626081	41.8138826626089	41.8138826626095	44.765007092222
205	43.6585088361773	161.29844023052	10	17	204	10.2	-38.468906335664	16.3873130396797	41.8138826626104	41.8138826626082	41.8138826626091	41.8138826626094	44.2333170226597
206	41.7350635193942	162.117805882504	10	17	205	10.25	-38.4689063356619	16.3873130396803	41.8138826626086	41.8138826626101	41.8138826626091	41.8138826626094	43.6700214802283
207	39.811618202611	162.937171534488	10	17	206	10.3	-38.468906335664	16.3873130396797	41.8138826626104	41.8138826626097	41.813882662609	43.8915224795514	42.9002811182886
208	37.8881728858278	163.756537186472	10	17	207	10.35	-38.468906335664	16.3873130396803	41.8138826626106	41.8138826626097	41.8138826626099	46.926666800504	42.0938202663602
209	35.9647275690447	164.575902838456	10	17	208	10.4	-38.468906335662	16.3873130396797	41.8138826626085	41.8138826626101	41.8138826626099	49.7152481617044	41.5239002832999
210	34.0412822522615	165.39526849044	10	17	209	10.45	-38.4689063356639	16.3873130396803	41.8138826626105	41.8138826626098	41.8138826626097	51.4461485681922	41.2145160472982
211	32.1178369354783	166.214634142424	10	17	210	10.5	-38.468906335664	16.3873130396797	41.8138826626104	41.8138826626097	41.8138826626099	50.4102760851131	40.9288479130158
212	30.1943916186952	167.033999794408	10	17	211	10.55	-38.468906335662	16.3873130396803	41.8138826626088	41.8138826626101	45.9691622964937	49.8669833540056	40.2855120093985
213	28.270946301912	167.853365446392	10	17	212	10.6	-38.468906335664	16.3873130396797	41.8138826626103	41.8138826626097	52.0394509383988	48.5463226401561	39.713063622322
214	26.3475009851288	168.672731098376	10	17	213	10.65	-38.468906335664	16.3873130396803	41.8138826626106	41.8138826626098	57.6166136607999	47.7161315218346	39.053615041316
215	24.4240556683457	169.49209675036	10	17	214	10.7	-38.468906335662	16.3873130396797	41.8138826626085	50.1244419303777	61.0784144737753	46.6527513827099	38.6405298687361
216	22.5006103515625	170.311462402344	10	17	215	10.75	-38.468906335664	16.3873130396803	41.8138826626106	62.2650192141879	59.0066695076171	45.5261602978472	38.324039227555
217	21.5227737426758	166.25944519043	10	17	216	10.8	-19.556732177734	-81.0403442382801	83.3666790014485	73.4193446589896	57.9200840454023	43.9866795739678	38.070716006598
218	24.2740783691406	161.9345703125	10	17	217	10.85	55.026092529296	-86.4974975586	102.516769081661	80.3429462849409	55.2787626177023	42.3737578701108	37.7841711296327
219	23.4762077331543	157.120971679688	10	17	218	10.9	-15.957412719726	-96.2719726562398	97.5855098866192	76.1994563526244	53.6183803810593	41.2339179039905	37.2431839405305
220	26.3067474365234	154.553359985352	10	17	219	10.95	56.610794067382	-51.3522338867205	76.4318907923647	65.715726160427	51.49162010281	40.6151494319869	36.9900974227425
221	25.2856330871582	154.288833618164	10	17	220	11	-20.422286987304	-5.29052734375966	21.0964330010283	48.2925060212167	49.2384379330846	40.0438131634222	36.8531091365542
222	26.6018714904785	153.475219726562	10	17	221	11.05	26.324768066406	-16.2722778320403	30.9480280404614	33.817416103129	42.0041968514419	38.7571413561876	36.1965593189509
223	26.3147277832031	152.760726928711	10	17	222	11.1	-5.74287414550803	-14.2898559570199	15.4006683856098	22.6402939206791	32.7080648018228	37.6122445820345	35.540009501348
224	26.7393093109131	153.947570800781	10	17	223	11.15	8.4916305542	23.7368774414	25.2100602961807	22.2774195135448	24.851222147181	36.2933474200225	34.8834596837447
225	25.7172393798828	153.843902587891	10	17	224	11.2	-20.441398620606	-2.07336425779999	20.5462798801154	18.2926675424568	20.1518843901985	35.4671770748627	34.2269098661414
226	25.0338191986084	154.52392578125	10	17	225	11.25	-13.668403625488	13.6004638671801	19.2820609653565	17.123623582429	21.0809568192273	34.8341957925006	33.5703600485383
227	25.2249145507812	154.006896972656	10	17	226	11.3	3.82190704345604	-10.3405761718801	11.0242681850213	15.8850281912331	19.5941986669728	32.2499095336446	32.913810230935
228	24.7594985961914	153.898941040039	10	17	227	11.35	-9.30831909179602	-2.15911865233977	9.5554485854708	17.6634748597179	19.9457265463667	28.6416754587613	32.2572604133317
229	24.9064979553223	154.838363647461	10	17	228	11.4	2.93998718261804	18.7884521484398	19.0170833402015	19.8844941249098	18.9683144589857	24.7711197193567	31.6007105957286
230	25.0872535705566	153.377578735352	10	17	229	11.45	3.61511230468601	-29.2156982421801	29.4385132225392	20.8957297914888	19.4427340469154	22.5340462772929	30.9441607781253
231	26.2758712768555	154.323959350586	10	17	230	11.5	23.772354125978	18.9276123046801	30.387157291316	22.7678295103045	20.4299536519166	23.2959421879953	30.2876109605222
232	25.8337554931641	153.652404785156	10	17	231	11.55	-8.84231567382798	-13.4310913086	16.0804465179166	22.0516007267383	22.4956222158474	22.5261352838961	29.631061142919
233	25.0118026733398	154.120300292969	10	17	232	11.6	-16.439056396486	9.35791015626023	18.915947179549	21.2219932341129	24.5752861156999	22.53369636254	28.9745113253156
234	25.7834529876709	154.105255126953	10	17	233	11.65	15.4330062866219	-0.30090332031989	15.4359394223705	20.9754131789235	24.6910172915324	22.0507878456548	28.3179615077125
235	27.0171909332275	154.382583618164	10	17	234	11.7	24.674758911132	5.54656982421989	25.2904757594126	24.095514640206	24.9162081643872	21.8010683495729	27.6614116901092
236	25.5686950683594	154.21891784668	10	17	235	11.75	-28.969917297362	-3.27331542968011	29.1542570153687	26.3827427210953	25.5109275567633	21.6145597992294	27.0048618725059
237	27.0388526916504	154.808700561523	10	17	236	11.8	29.40315246582	11.7956542968602	31.6809538243295	27.3304338563265	25.4580719008194	21.8409408879022	25.3094921464319
238	25.5681343078613	154.434387207031	10	17	237	11.85	-29.414367675782	-7.48626708984034	30.3520875839952	28.6104230946616	25.1216661787133	22.1407629565525	23.1353701683523
239	25.7825317382812	153.448715209961	10	17	238	11.9	4.28794860839801	-19.7134399414	20.1743950985264	30.0464419346031	25.1332612323239	21.9675032874668	21.6978656761473
240	27.3638229370117	153.347595214844	10	17	239	11.95	31.62582397461	-2.02239990233977	31.690421951088	26.8206291614327	24.1594026522304	21.2731721242637	20.7892016612989
241	28.2633323669434	154.925994873047	10	17	240	12	17.9901885986339	31.5679931640597	36.3343512150766	23.8605896363313	22.7991659465422	20.5314087576223	21.2639240912338
242	28.9150045058307	155.350231395048	10	17	241	12.05	13.0334427777461	8.48473044002048	15.5518899584774	22.9360886083214	21.1862595599569	20.5049809296503	21.4923566451828
243	29.566676644718	155.77446791705	10	17	242	12.1	13.033442777746	8.48473044003981	15.5518899584879	19.7083822097992	19.7062397974051	20.3367780685968	21.5399486954961
244	30.2183487836053	156.198704439051	10	17	243	12.15	13.033442777746	8.48473044001992	15.5518899584771	15.5518899584812	19.2439892834013	20.3425755954025	23.7398527481017
245	30.8700209224926	156.622940961052	10	17	244	12.2	13.033442777746	8.48473044001992	15.5518899584771	15.5518899584811	17.6301360841402	19.8556463053558	24.0632830000612
246	31.5216930613798	157.047177483054	10	17	245	12.25	13.033442777744	8.48473044004038	15.5518899584866	15.551889958479	15.5518899584813	19.1755279525112	24.4183187248894
247	32.1733652002671	157.471414005055	10	17	246	12.3	13.033442777746	8.48473044001992	15.5518899584771	15.5518899584811	15.5518899584813	18.3690747592191	24.9797992692262
248	32.8250373391544	157.895650527056	10	17	247	12.35	13.033442777746	8.48473044001992	15.5518899584771	15.5518899584811	15.5518899584802	17.6290648779432	25.5780003035518
249	33.4767094780417	158.319887049058	10	17	248	12.4	13.033442777746	8.48473044003981	15.5518899584879	15.5518899584815	15.5518899584811	18.624611632938	25.9396604690089
250	34.128381616929	158.744123571059	10	17	249	12.45	13.033442777746	8.48473044001992	15.5518899584771	15.5518899584815	15.5518899584811	19.044357045305	26.0407848874077
251	34.7800537558163	159.168360093061	10	17	250	12.5	13.033442777746	8.48473044004038	15.5518899584882	15.5518899584815	15.5518899584802	19.2319059944723	26.1181932040872
252	35.4317258947036	159.592596615062	10	17	251	12.55	13.033442777746	8.48473044001992	15.5518899584771	15.5518899584812	15.5518899584813	20.4585780064696	26.5532692901014
253	36.0833980335909	160.016833137063	10	17	252	12.6	13.0334427777461	8.48473044001992	15.5518899584772	15.5518899584812	15.5518899584813	20.5462010284522	26.917457859575
254	36.7350701724781	160.441069659065	10	17	253	12.65	13.033442777744	8.48473044003981	15.5518899584862	15.551889958479	18.0052339824747	25.4289176505487	27.3686466229781
255	37.3867423113654	160.865306181066	10	17	254	12.7	13.033442777746	8.48473044001992	15.5518899584771	15.5518899584812	20.4585780064698	26.3254976505495	27.5734719779551
256	38.0384144502527	161.289542703067	10	17	255	12.75	13.033442777746	8.48473044002048	15.5518899584774	15.5518899584811	22.9119220304633	27.2220776505494	27.681702801533
257	38.69008658914	161.713779225069	10	17	256	12.8	13.033442777746	8.48473044003981	15.5518899584879	20.4585780064682	25.3652660544578	28.1186576505503	27.7267662048871
258	39.3417587280273	162.13801574707	10	17	257	12.85	13.033442777746	8.48473044001992	15.5518899584771	25.3652660544585	25.5405120984241	29.0152376505511	27.8050512642495
259	41.230652809143	162.808212280273	10	17	258	12.9	37.777881622314	13.4039306640602	40.0853301984218	30.2719541024477	35.3059453426162	29.9118176505509	28.1377786357486
260	43.1195468902587	163.478408813477	10	17	259	12.95	37.7778816223139	13.4039306640796	40.0853301984281	35.1786421504345	37.0991053426178	30.8083976505518	28.1826053359337
261	45.0084409713745	164.14860534668	10	17	260	13	37.777881622316	13.4039306640602	40.0853301984237	35.5291342383672	38.8922653426186	31.704977650552	28.1113338045191
262	46.8973350524902	164.818801879883	10	17	261	13.05	37.777881622314	13.4039306640602	40.0853301984218	50.1533126787642	40.6854253426193	32.6015576505524	28.5596238045193
263	47.758861541748	164.898635864258	10	17	262	13.1	17.230529785156	1.5966796875	17.3043503981404	48.8329446307772	42.4785853426209	33.4981376505533	29.0079138045194
264	42.8187675476074	162.135559082031	10	17	263	13.15	-98.8018798828119	-55.2615356445403	113.206222400407	47.5125765827894	41.8184013186272	34.3947176505536	29.4562038045199
265	44.3495258532072	161.457592077422	10	17	264	13.2	30.6151661119959	-13.55934009218	33.4834899584931	46.192208534804	41.1582172946337	35.2912976505544	29.9044938045201
266	45.880284158807	160.779625072814	10	17	265	13.25	30.6151661119961	-13.5593400921596	33.4834899584849	49.4280364468746	40.4980332706406	36.1878776505548	30.3527838045202
267	47.4110424644069	160.101658068205	10	17	266	13.3	30.6151661119979	-13.55934009218	33.4834899584949	33.4834899584902	39.837849246647	37.0844576505551	30.8010738045206
268	48.9418007700067	159.423691063596	10	17	267	13.35	30.6151661119961	-13.55934009218	33.4834899584932	33.4834899584902	41.4557632026824	37.9810376505559	31.2493638045208
269	50.4725590756065	158.745724058988	10	17	268	13.4	30.6151661119959	-13.5593400921601	33.483489958485	33.4834899584919	33.483489958491	37.6509456385591	31.6976538045209
270	52.0033173812063	158.067757054379	10	17	269	13.45	30.6151661119961	-13.55934009218	33.4834899584932	33.4834899584899	33.483489958491	37.3208536265624	32.1459438045214
271	53.5340756868061	157.38979004977	10	17	270	13.5	30.6151661119959	-13.55934009218	33.4834899584931	33.4834899584902	33.483489958491	36.9907616145658	32.5942338045213
272	55.0648339924059	156.711823045162	10	17	271	13.55	30.6151661119961	-13.5593400921601	33.4834899584851	33.4834899584919	33.4834899584909	36.660669602569	33.0425238045217
273	56.5955922980058	156.033856040553	10	17	272	13.6	30.6151661119979	-13.55934009218	33.4834899584949	33.4834899584919	33.4834899584909	37.4696265805866	33.4908138045221
274	58.1263506036056	155.355889035944	10	17	273	13.65	30.6151661119961	-13.55934009218	33.4834899584932	33.4834899584902	33.4834899584911	33.483489958491	33.9391038045223
275	59.6571089092054	154.677922031335	10	17	274	13.7	30.6151661119959	-13.55934009218	33.4834899584931	33.4834899584918	33.483489958491	33.4834899584906	34.3873938045225
276	61.1878672148052	153.999955026727	10	17	275	13.75	30.6151661119961	-13.5593400921596	33.4834899584849	33.4834899584915	33.483489958491	33.483489958491	34.8356838045229
277	62.718625520405	153.321988022118	10	17	276	13.8	30.6151661119959	-13.55934009218	33.4834899584931	33.4834899584902	33.483489958491	33.483489958491	35.2839738045231
278	64.2493838260048	152.644021017509	10	17	277	13.85	30.6151661119961	-13.55934009218	33.4834899584932	33.4834899584902	33.4834899584908	33.4834899584905	35.7322638045232
279	65.7801421316047	151.966054012901	10	17	278	13.9	30.6151661119981	-13.5593400921601	33.4834899584869	33.4834899584919	33.483489958491	33.4834899584909	35.567217798525
280	67.3109004372045	151.288087008292	10	17	279	13.95	30.6151661119958	-13.55934009218	33.4834899584929	33.4834899584903	33.4834899584902	33.483489958491	35.4021717925267
281	68.8416587428043	150.610120003683	10	17	280	14	30.6151661119961	-13.55934009218	33.4834899584932	33.4834899584902	33.483489958491	33.4834899584906	35.2371257865282
282	70.3724170484041	149.932152999075	10	17	281	14.05	30.6151661119961	-13.5593400921601	33.4834899584851	33.4834899584918	33.4834899584911	33.483489958491	35.0720797805298
283	71.9031753540039	149.254185994466	10	17	282	14.1	30.6151661119961	-13.5593400921795	33.483489958493	33.4834899584902	33.4834899584902	33.4834899584909	35.4765582695387
284	73.4339336596038	148.576218989857	10	17	283	14.15	30.6151661119978	-13.55934009218	33.4834899584947	33.4834899584902	33.4834899584908	33.4834899584909	33.4834899584907
285	74.9646919652036	147.898251985249	10	17	284	14.2	30.6151661119961	-13.5593400921601	33.4834899584851	33.4834899584918	33.4834899584911	33.4834899584906	33.4834899584908
286	76.4954502708034	147.22028498064	10	17	285	14.25	30.6151661119961	-13.55934009218	33.4834899584932	33.4834899584902	33.4834899584902	33.483489958491	33.4834899584911
287	78.0262085764032	146.542317976031	10	17	286	14.3	30.6151661119961	-13.55934009218	33.4834899584932	33.4834899584899	33.483489958491	33.483489958491	33.483489958491
288	79.556966882003	145.864350971423	10	17	287	14.35	30.6151661119958	-13.5593400921601	33.4834899584849	33.4834899584919	33.483489958491	33.4834899584906	33.4834899584906
289	81.0877251876028	145.186383966814	10	17	288	14.4	30.6151661119961	-13.55934009218	33.4834899584932	33.4834899584902	33.4834899584909	33.4834899584909	33.4834899584909
290	82.6184834932027	144.508416962205	10	17	289	14.45	30.6151661119981	-13.55934009218	33.483489958495	33.4834899584902	33.4834899584911	33.4834899584909	33.4834899584908
291	84.1492417988025	143.830449957597	10	17	290	14.5	30.6151661119961	-13.5593400921596	33.4834899584849	33.4834899584918	33.483489958491	33.4834899584906	33.4834899584909
292	85.6800001044023	143.152482952988	10	17	291	14.55	30.6151661119958	-13.55934009218	33.4834899584929	33.4834899584918	33.483489958491	33.4834899584906	33.4834899584912
293	87.2107584100021	142.474515948379	10	17	292	14.6	30.6151661119961	-13.55934009218	33.4834899584932	33.4834899584902	33.483489958491	33.4834899584908	33.4834899584908
294	88.7415167156019	141.79654894377	10	17	293	14.65	30.6151661119961	-13.55934009218	33.4834899584932	33.4834899584918	33.483489958491	33.4834899584905	33.4834899584906
295	90.2722750212018	141.118581939162	10	17	294	14.7	30.6151661119981	-13.5593400921601	33.4834899584869	33.4834899584919	33.4834899584908	33.483489958491	33.4834899584907
296	91.8030333268016	140.440614934553	10	17	295	14.75	30.6151661119958	-13.55934009218	33.4834899584929	33.4834899584903	33.483489958491	33.4834899584912	33.483489958491
297	93.3337916324014	139.762647929944	10	17	296	14.8	30.6151661119961	-13.55934009218	33.4834899584932	33.4834899584902	33.4834899584901	33.483489958491	33.4834899584909
298	94.8645499380012	139.084680925336	10	17	297	14.85	30.6151661119961	-13.5593400921601	33.4834899584851	33.4834899584914	33.4834899584905	33.4834899584907	33.483489958491
299	96.395308243601	138.406713920727	10	17	298	14.9	30.6151661119958	-13.55934009218	33.4834899584929	33.4834899584902	33.48348995849	33.4834899584908	33.4834899584908
300	97.9260665492008	137.728746916118	10	17	299	14.95	30.6151661119961	-13.5593400921795	33.483489958493	33.4834899584884	33.483489958491	33.4834899584905	33.4834899584907
301	99.4568248548007	137.05077991151	10	17	300	15	30.6151661119981	-13.5593400921601	33.4834899584869	33.4834899584907	33.4834899584914	33.4834899584911	33.4834899584908
302	100.9875831604	136.372812906901	10	17	301	15.05	30.6151661119861	-13.55934009218	33.4834899584841	33.4834899584899	33.483489958491	33.4834899584913	37.0544663475894
303	102.518341466	135.694845902292	10	17	302	15.1	30.6151661119998	-13.55934009218	33.4834899584966	33.4834899584906	33.4834899584903	33.4834899584906	39.0923240032751
304	104.0490997716	135.016878897684	10	17	303	15.15	30.6151661120001	-13.5593400921601	33.4834899584888	33.4834899584926	33.4834899584907	33.4834899584904	40.5467238025594
305	105.5798580772	134.338911893075	10	17	304	15.2	30.6151661120001	-13.55934009218	33.4834899584968	33.4834899584935	33.4834899584903	33.4834899584908	39.9589051694892
306	107.1106163828	133.660944888466	10	17	305	15.25	30.6151661120001	-13.55934009218	33.4834899584968	33.4834899584899	33.4834899584912	33.483489958491	39.5900426078056
307	108.6413746884	132.982977883858	10	17	306	15.3	30.6151661120001	-13.5593400921596	33.4834899584885	33.4834899584915	33.4834899584925	33.4834899584908	40.5535728549819
308	110.172132993999	132.305010879249	10	17	307	15.35	30.6151661119799	-13.55934009218	33.4834899584784	33.4834899584899	33.4834899584907	33.4834899584914	40.1610990872838
309	111.702891299599	131.62704387464	10	17	308	15.4	30.6151661120001	-13.55934009218	33.4834899584968	33.4834899584898	33.4834899584907	33.4834899584907	40.0729283116898
310	113.233649605199	130.949076870032	10	17	309	15.45	30.6151661120001	-13.5593400921601	33.4834899584888	33.4834899584915	33.4834899584907	33.4834899584905	39.930875602448
311	114.764407910799	130.271109865423	10	17	310	15.5	30.6151661119998	-13.55934009218	33.4834899584966	33.4834899584915	33.4834899584907	33.4834899584909	39.4721279803181
312	116.295166216399	129.593142860814	10	17	311	15.55	30.6151661120001	-13.55934009218	33.4834899584968	33.4834899584899	33.4834899584907	40.6254427366882	39.4417767720119
313	117.825924521998	128.915175856205	10	17	312	15.6	30.6151661119802	-13.55934009218	33.4834899584786	33.4834899584914	33.4834899584925	44.7011580480594	41.0718529540224
314	119.356682827598	128.237208851597	10	17	313	15.65	30.6151661119998	-13.5593400921601	33.4834899584885	33.4834899584915	33.4834899584907	47.6099576466284	41.4941342973726
315	120.887441133198	127.559241846988	10	17	314	15.7	30.6151661120001	-13.5593400921798	33.4834899584967	33.4834899584899	33.4834899584907	46.4343203804873	41.9164156407234
316	122.418199438798	126.881274842379	10	17	315	15.75	30.6151661120001	-13.55934009218	33.4834899584968	33.4834899584935	33.4834899584907	45.69659525712	42.3386969840736
317	123.948957744398	126.203307837771	10	17	316	15.8	30.6151661120001	-13.5593400921599	33.4834899584886	33.4834899584915	47.7673955148838	47.6236557514728	42.7609783274237
318	125.479716049998	125.525340833162	10	17	317	15.85	30.6151661120001	-13.55934009218	33.4834899584968	33.4834899584899	55.9188261376281	46.8387082160769	43.183259670774
319	127.010474355597	124.847373828553	10	17	318	15.9	30.6151661119799	-13.55934009218	33.4834899584784	33.4834899584898	61.7364253347661	46.6623666648888	43.6055410141246
320	128.541232661197	124.169406823945	10	17	319	15.95	30.6151661120001	-13.5593400921601	33.4834899584888	62.0513010712778	59.385150802484	46.3782612464055	44.0278223574748
321	130.071990966797	123.491439819336	10	17	320	16	30.6151661119998	-13.55934009218	33.4834899584966	78.3541623167627	57.9097005557494	45.460766002145	44.4501037008251
322	137.747817993164	119.154876708984	10	17	321	16.05	153.51654052734	-86.7312622070398	176.322545522428	89.9893607110408	61.7638215444548	45.4000635855325	44.872385044176
323	143.457061767578	119.837348937988	10	17	322	16.1	114.18487548828	13.6494445800798	114.997796185921	85.2868116464781	60.1939264736613	48.6602159495543	45.2946663875261
324	147.958114624023	120.700004577637	10	17	323	16.15	90.0210571289	17.2531127929801	91.6594819298689	82.3359111530089	59.8412433712869	49.5047786362548	45.7169477308763
325	148.27555847168	120.31559753418	10	17	324	16.2	6.34887695313978	-7.68814086914006	9.97074463567547	61.4763420176319	59.2730325343203	50.3493413229559	46.1392290742264
326	147.392608642578	120.627586364746	10	17	325	16.25	-17.6589965820398	6.23977661131988	18.7289874911504	42.0336906305599	57.4380420457993	51.1939040096561	46.5615104175769
327	150.968795776367	120.203582763672	10	17	326	16.3	71.5237426757795	-8.48007202147983	72.0246998455434	29.6931260315329	43.0327316561812	52.0384666963565	46.9837917609272
328	151.798828125	119.884567260742	10	17	327	16.35	16.6006469726602	-6.3803100586	17.7845392505616	33.2592534221625	41.4016057614805	52.8830293830567	47.4060731042776
329	153.296188354492	119.846939086914	10	17	328	16.4	29.9472045898398	-0.752563476559942	29.9566589347339	32.5401729385898	37.2731319377435	53.7275920697586	47.8283544476277
330	151.925857543945	120.080360412598	10	17	329	16.45	-27.4066162109398	4.66842651367983	27.8013815888235	24.5891212947304	41.3135318434278	54.5721547564592	48.2506357909785
331	151.756652832031	120.817878723145	10	17	330	16.5	-3.38409423828011	14.7503662109401	15.1335850732866	40.769520892401	44.4781074635628	55.4167174431593	48.6729171343285
332	151.51969909668	122.413856506348	10	17	331	16.55	-4.73907470701988	31.9195556640599	32.2694416262466	44.8531378439542	42.3131118482582	49.1193273516638	49.0951984776786
333	146.674118041992	123.345481872559	10	17	332	16.6	-96.9116210937602	18.6325073242202	98.6865372389146	49.3678102646931	45.572132292452	45.8881747269927	49.5174798210296
334	149.183842202891	123.558370673139	10	17	333	16.65	50.19448321798	4.25777601159979	50.3747436924996	56.4160419885357	47.6139407682304	43.8239378151242	49.9397611643799
335	151.693566363791	123.771259473718	10	17	334	16.7	50.1944832180004	4.25777601158018	50.3747436925183	60.037102401786	49.871276978598	45.8441377679654	50.3620425077299
336	154.20329052469	123.984148274298	10	17	335	16.75	50.19448321798	4.25777601159979	50.3747436924996	50.374743692503	53.3953928405193	47.4264255780338	50.78432385108
337	156.713014685589	124.197037074877	10	17	336	16.8	50.19448321798	4.25777601158018	50.3747436924979	50.3747436925066	55.2059230471465	46.3439277703816	51.2066051944307
338	159.222738846488	124.409925875457	10	17	337	16.85	50.19448321798	4.25777601160007	50.3747436924996	50.3747436925029	50.374743692505	47.9734379924784	51.6288865377808
339	161.732463007388	124.622814676036	10	17	338	16.9	50.1944832179998	4.25777601157989	50.3747436925177	50.3747436925029	50.3747436925048	48.9943422303667	52.0511678811313
340	164.242187168287	124.835703476616	10	17	339	16.95	50.19448321798	4.25777601160007	50.3747436924996	50.374743692507	50.3747436925029	50.1230103355515	52.473449224482
341	166.751911329186	125.048592277196	10	17	340	17	50.19448321798	4.25777601159979	50.3747436924996	50.374743692507	50.3747436925048	51.8850682665121	52.8957305678321
342	169.261635490086	125.261481077775	10	17	341	17.05	50.1944832180004	4.25777601158018	50.3747436925183	50.374743692503	50.3747436925049	52.7903333698247	49.7470355220838
343	171.771359650985	125.474369878355	10	17	342	17.1	50.19448321798	4.25777601160007	50.3747436924996	50.374743692503	50.3747436925048	50.3747436925049	48.1314592097483
344	174.281083811884	125.687258678934	10	17	343	17.15	50.19448321798	4.25777601157989	50.3747436924979	50.3747436925066	50.374743692503	50.3747436925049	47.0993407538146
345	176.790807972783	125.900147479514	10	17	344	17.2	50.19448321798	4.25777601160007	50.3747436924996	50.3747436925029	50.374743692505	50.3747436925038	48.1094407302351
346	179.300532133683	126.113036280093	10	17	345	17.25	50.1944832179998	4.25777601157989	50.3747436925177	50.3747436925025	50.3747436925048	50.3747436925039	48.9005846352689
347	181.810256294582	126.325925080673	10	17	346	17.3	50.19448321798	4.25777601160007	50.3747436924996	50.374743692503	50.3747436925029	50.3747436925049	48.3593357314432
348	184.319980455481	126.538813881252	10	17	347	17.35	50.19448321798	4.25777601157989	50.3747436924979	50.374743692507	50.3747436925048	50.3747436925049	49.1740908424917
349	186.82970461638	126.751702681832	10	17	348	17.4	50.1944832179805	4.25777601160007	50.3747436925002	50.374743692503	50.3747436925049	50.374743692504	49.6845429614358
350	189.33942877728	126.964591482412	10	17	349	17.45	50.1944832179998	4.25777601160007	50.3747436925194	50.374743692503	50.3747436925048	50.3747436925049	50.2488770140277
351	191.849152938179	127.177480282991	10	17	350	17.5	50.19448321798	4.25777601157989	50.3747436924979	50.374743692507	50.374743692503	50.3747436925049	51.1299059795085
352	194.358877099078	127.390369083571	10	17	351	17.55	50.19448321798	4.25777601160007	50.3747436924996	50.3747436925068	50.374743692505	50.3747436925038	51.5825385311648
353	196.868601259978	127.60325788415	10	17	352	17.6	50.1944832179998	4.25777601157989	50.3747436925177	50.3747436925025	50.374743692505	50.3747436925038	50.3747436925044
354	199.378325420877	127.81614668473	10	17	353	17.65	50.19448321798	4.25777601160007	50.3747436924996	50.374743692503	50.3747436925049	50.3747436925049	50.3747436925049
355	201.888049581776	128.029035485309	10	17	354	17.7	50.19448321798	4.25777601158018	50.3747436924979	50.374743692507	50.3747436925048	50.3747436925049	50.3747436925044
356	204.397773742675	128.241924285889	10	17	355	17.75	50.1944832179805	4.25777601160007	50.3747436925002	50.374743692503	50.3747436925049	50.374743692504	50.3747436925044
357	206.907497903575	128.454813086469	10	17	356	17.8	50.1944832179998	4.2577760115995	50.3747436925194	50.374743692503	50.3747436925048	50.3747436925049	50.3747436925044
358	209.417222064474	128.667701887048	10	17	357	17.85	50.19448321798	4.25777601158018	50.3747436924979	50.374743692507	50.3747436925029	50.3747436925049	50.3747436925049
359	211.926946225373	128.880590687628	10	17	358	17.9	50.19448321798	4.25777601160007	50.3747436924996	50.3747436925068	50.374743692505	50.3747436925048	50.3747436925044
360	214.436670386273	129.093479488207	10	17	359	17.95	50.1944832179998	4.25777601158018	50.3747436925177	50.3747436925025	50.374743692505	50.3747436925038	52.6526409873209
361	216.946394547172	129.306368288787	10	17	360	18	50.19448321798	4.25777601160007	50.3747436924996	50.3747436925029	50.3747436925049	50.3747436925049	54.9305382821372
362	219.456118708071	129.519257089366	10	17	361	18.05	50.19448321798	4.25777601157961	50.3747436924979	50.374743692507	50.3747436925048	50.3747436925049	57.2084355769533
363	221.96584286897	129.732145889946	10	17	362	18.1	50.19448321798	4.25777601160007	50.3747436924996	50.374743692503	50.3747436925049	50.374743692504	58.562495762441
364	224.47556702987	129.945034690526	10	17	363	18.15	50.1944832180004	4.25777601160007	50.37474369252	50.374743692503	50.3747436925048	50.3747436925049	57.7749911195075
365	226.985291190769	130.157923491105	10	17	364	18.2	50.19448321798	4.25777601158018	50.3747436924979	50.374743692507	50.3747436925029	50.3747436925049	57.8032597422445
366	229.495015351668	130.370812291685	10	17	365	18.25	50.19448321798	4.25777601160007	50.3747436924996	50.374743692507	50.3747436925048	50.3747436925048	58.0251717883952
367	232.004739512568	130.583701092264	10	17	366	18.3	50.1944832179998	4.25777601157961	50.3747436925177	50.3747436925025	50.374743692505	50.3747436925039	58.3953819414089
368	234.514463673467	130.796589892844	10	17	367	18.35	50.19448321798	4.25777601160007	50.3747436924996	50.3747436925029	50.374743692505	50.3747436925048	58.7680723175896
369	237.024187834366	131.009478693423	10	17	368	18.4	50.19448321798	4.25777601158018	50.3747436924979	50.3747436925066	50.3747436925048	50.3747436925048	59.4058633717197
370	239.533911995265	131.222367494003	10	17	369	18.45	50.19448321798	4.25777601160007	50.3747436924996	50.374743692503	50.3747436925049	54.930538282137	59.5620245963718
371	242.043636156165	131.435256294582	10	17	370	18.5	50.1944832180004	4.25777601157961	50.3747436925183	50.374743692503	50.3747436925047	59.4863328717696	62.9396499864459
372	244.553360317064	131.648145095162	10	17	371	18.55	50.19448321798	4.25777601160007	50.3747436924996	50.374743692507	50.374743692503	64.0421274614027	64.3426244713578
373	247.063084477963	131.861033895742	10	17	372	18.6	50.19448321798	4.25777601160007	50.3747436924996	50.374743692507	50.3747436925048	66.7502478323782	66.929833925225
374	249.572808638863	132.073922696321	10	17	373	18.65	50.1944832179998	4.25777601158018	50.3747436925177	50.3747436925029	50.3747436925049	65.17523854651	68.8085698560568
375	252.082532799762	132.286811496901	10	17	374	18.7	50.19448321798	4.25777601160007	50.3747436924996	50.374743692503	59.4863328717711	65.2317757919842	70.2212020212075
376	254.592256960661	132.49970029748	10	17	375	18.75	50.19448321798	4.25777601157961	50.3747436924979	50.3747436925065	68.5979220510343	65.6755998842864	70.4502571566851
377	257.10198112156	132.71258909806	10	17	376	18.8	50.1944832179805	4.25777601160007	50.3747436925002	50.3747436925029	77.7095112303005	66.416020190313	71.2597959457382
378	259.61170528246	132.925477898639	10	17	377	18.85	50.1944832179993	4.25777601158018	50.3747436925172	68.5979220510352	83.1257519722514	67.1614009426742	70.761278198937
379	262.121429443359	133.138366699219	10	17	378	18.9	50.19448321798	4.25777601160007	50.3747436924996	86.8211004095658	79.9757334005153	68.4369830509345	70.7170472654559
380	265.692576090495	127.031328837077	10	17	379	18.95	71.4229329427201	-122.14075724284	141.490635485161	105.044278768098	80.0888078914635	68.7493055002398	70.3147141113646
381	269.26372273763	120.924290974935	10	17	380	19	71.4229329427008	-122.14075724284	141.490635485151	115.876760251996	80.976456076068	75.504556280387	70.5366913231521
382	272.834869384766	114.817253112793	10	17	381	19.05	71.4229329427201	-122.14075724284	141.490635485161	109.576723108528	82.4572966881231	78.3105052502107	69.8129206602192
383	277.644439697266	112.770774841309	10	17	382	19.1	96.19140625	-40.9295654296798	104.537151112009	91.5796937318918	83.9480581928437	83.4849241579461	68.8532552748179
384	278.393310546875	113.345069885254	10	17	383	19.15	14.9774169921795	11.4859008789	18.8745579751565	75.1318117425702	86.4992224093641	87.2423960196088	68.7307579521975
385	280.965087890625	113.479232788086	10	17	384	19.2	51.435546875	2.68325805663977	51.5054886019815	59.8703146081482	78.0122781287085	90.06766034991	67.8178374123569
386	283.903839111328	113.104385375977	10	17	385	19.25	58.7750244140602	-7.49694824217983	59.2512255385431	52.0193561336911	82.4111905097397	90.5257706208653	67.0131315326674
387	286.994293212891	112.069396972656	10	17	386	19.3	61.8090820312602	-20.6997680664202	65.1831498130509	63.4217217102006	78.911499270121	92.1448481989726	66.1962440401558
388	290.170562744141	111.31721496582	10	17	387	19.35	63.525390625	-15.0436401367199	65.2823587397236	64.4448625255252	83.8440963436409	91.1478127053692	65.379356547645
389	293.850280761719	110.391723632812	10	17	388	19.4	73.5943603515591	-18.5098266601599	75.8863858577038	89.6905692769091	94.5090586387022	91.059350838407	64.5624690551336
390	296.672912597656	110.173439025879	10	17	389	19.45	56.4526367187409	-4.36569213865994	56.6211926786048	97.9526839320938	100.046512808357	85.6988899405923	78.4137780979131
391	305.432067871094	107.12646484375	10	17	390	19.5	175.183105468759	-60.9394836425801	185.479759295462	115.668836553591	100.075085165663	81.5870497745346	92.2650871406917
392	310.511413574219	108.724128723145	10	17	391	19.55	101.5869140625	31.9532775879	106.493723088974	125.596395567204	101.832399709822	75.5837138590357	106.116396183471
393	317.888885498047	110.905311584473	10	17	392	19.6	147.54943847656	43.6236572265599	153.863121847208	135.648163091188	98.3475672178946	70.9562627172576	119.96770522625
394	323.754455566406	113.138221740723	10	17	393	19.65	117.311401367181	44.658203125	125.52418092577	110.459601054416	95.61947926745	72.286277357885	119.477314656096
395	328.864624023438	111.574722290039	10	17	394	19.7	102.20336914064	-31.2699890136798	106.880030298525	105.71211548755	93.385501752476	70.4038990327296	148.428087615428
396	331.681060791016	112.538726806641	10	17	395	19.75	56.3287353515602	19.2800903320398	59.536949111604	81.0262978821987	80.7629090393295	68.3506631810484	177.378860574761
397	335.003387451172	110.072219848633	10	17	396	19.8	66.4465332031193	-49.3301391601599	82.756295254645	65.642562967696	72.2559284479505	65.9764678899985	176.186718303178
398	335.599273681641	108.67204284668	10	17	397	19.85	11.9177246093807	-28.0035400390599	30.4340338204496	51.1228404137642	58.0684290908744	63.5973121526157	175.293842011292
399	337.276275634766	106.913093566895	10	17	398	19.9	33.5400390625	-35.1789855957	48.6055063532569	51.0662170242428	50.0634960770677	60.6879550593327	174.728373424599
400	338.857147216797	106.250610351562	10	17	399	19.95	31.6174316406193	-13.24966430666	34.2814175288656	38.7997414083507	40.7612852571026	88.0782506955864	171.810948731511
401	341.512023925781	104.93563079834	10	17	400	20	53.0975341796807	-26.2995910644401	59.2538321639971	35.1105602995502	36.6262411964342	109.025618000996	171.838117994895
402	342.477600097656	104.471817016602	10	17	401	20.05	19.3115234375	-9.27627563475994	21.4239171751842	34.4844291864394	30.120536070175	133.922287116732	171.86528725828
403	342.919403076172	104.06672668457	10	17	402	20.1	8.83605957031932	-8.10180664064006	11.9881282764471	30.3997301004411	28.8470570873368	156.450486294554	170.701214601938
404	344.341186523438	102.292343139648	10	17	403	20.15	28.4356689453205	-35.4876708984401	45.474850787703	22.1862653686255	25.7564308512154	151.712233292583	171.678706774017
405	344.978118896484	102.019538879395	10	17	404	20.2	12.7386474609193	-5.45608520505994	13.857922098874	21.4413307319993	82.7709996386968	206.788514880946	171.840425680425
406	345.835662841797	101.717063903809	10	17	405	20.25	17.1508789062602	-6.04949951171989	18.1865085049193	22.5835538751233	137.288326962663	264.231950528656	171.808501163419
407	346.456380208333	101.086296081543	10	17	406	20.3	12.4143473307197	-12.6153564453202	17.6992439920531	17.0284325159915	195.588645785513	260.228588407384	171.628278539551
408	347.07709757487	100.455528259277	10	17	407	20.35	12.4143473307402	-12.6153564453199	17.6992439920673	135.142269176953	254.832543498234	259.439871317215	171.445575692516
409	347.697814941406	99.8247604370117	10	17	408	20.4	12.4143473307208	-12.615356445306	17.6992439920438	252.390388556701	253.360970508098	258.397396010792	170.997772167531
410	377.885665893555	98.4020977020264	10	17	409	20.45	603.757019042979	-28.4532546997062	604.427105403679	369.735960839026	372.81574450479	257.92300752243	171.031598472024
411	408.073516845703	96.979434967041	10	17	410	20.5	603.757019042961	-28.4532546997079	604.427105403661	487.081533121345	491.837659860878	262.089186215256	167.843960611095
412	438.261367797852	95.5567722320556	10	17	411	20.55	603.75701904298	-28.4532546997082	604.427105403681	489.693508500204	490.336640744593	268.146860657524	166.630973655329
413	468.44921875	94.1341094970703	10	17	412	20.6	603.75701904296	-28.4532546997059	604.42710540366	610.489219832628	490.032685547094	270.446166486618	164.233751730607
414	469.053283691406	95.548469543457	10	17	413	20.65	12.0812988281205	28.2872009277341	30.7591208863378	731.284931165056	491.038361170368	271.071136190148	162.54500332892
415	408.637512207031	96.286823272705	10	17	414	20.7	-1208.3154296875	14.7670745849601	1208.4056620658	610.937320650159	433.075015406164	273.276952328121	161.322358692915
416	348.221740722656	97.0251770019531	10	17	415	20.75	-1208.3154296875	14.7670745849618	1208.4056620658	492.983837972843	386.890045467849	275.26633914579	161.283291086583
417	348.354614257812	97.0457229614258	10	17	416	20.8	2.65747070311932	0.410919189453978	2.68905282919451	492.383213840532	340.705075529535	277.280089189104	160.663739826675
418	348.023101806641	97.6994552612305	10	17	417	20.85	-6.63024902341931	13.074645996094	14.6596920170831	255.660810979699	286.059789475002	279.293839232417	161.352245102622
419	349.410705566406	97.7227935791016	10	17	418	20.9	27.7520751953	0.466766357422159	27.7560002247803	42.4951597706431	288.781301872199	281.30758927573	161.586463565248
420	348.200439453125	97.9912490844727	10	17	419	20.95	-24.2053222656205	5.36911010742188	24.7936477616377	70.4728304089122	173.738160151451	253.984946248462	162.178784248485
421	341.414459228516	95.806926727295	10	17	420	21	-135.71960449218	-43.6864471435541	142.57740602052	79.1357409771607	58.6950184307018	226.662303221194	162.146794565842
422	334.628479003906	93.6226043701172	10	17	421	21.05	-135.7196044922	-43.6864471435558	142.57740602054	85.1793899038657	64.2235376336148	199.339660193926	163.060552757921
423	331.843795313979	94.4276319561583	10	17	422	21.1	-55.6936737985404	16.1005517208218	57.9742448583256	91.8155093232033	68.554992917739	172.01701716666	164.210205672468
424	329.059111624053	95.2326595421993	10	17	423	21.15	-55.69367379852	16.1005517208201	57.9742448583054	74.8948770907605	71.5768173810916	173.377773365258	164.522690524233
425	326.274427934126	96.0376871282404	10	17	424	21.2	-55.6936737985404	16.1005517208221	57.9742448583256	57.9742448583174	74.8948770907605	115.856202504884	165.625598593219
426	323.4897442442	96.8427147142815	10	17	425	21.25	-55.69367379852	16.1005517208218	57.9742448583059	57.9742448583173	66.434560974539	58.3346316445095	166.620292002054
427	320.705060554273	97.6477423003226	10	17	426	21.3	-55.6936737985393	16.1005517208221	57.9742448583246	57.9742448583174	57.9742448583174	61.098891245966	167.627167023711
428	317.920376864346	98.4527698863636	10	17	427	21.35	-55.6936737985404	16.1005517208199	57.974244858325	57.9742448583176	57.9742448583174	63.2646188880281	168.634042045367
429	315.13569317442	99.2577974724047	10	17	428	21.4	-55.69367379852	16.1005517208221	57.974244858306	57.9742448583175	57.9742448583174	64.7755311197043	169.640917067024
430	312.351009484493	100.062825058446	10	17	429	21.45	-55.6936737985404	16.1005517208258	57.9742448583267	57.9742448583174	57.9742448583173	66.4345609745389	155.97959555339
431	309.566325794567	100.867852644487	10	17	430	21.5	-55.69367379852	16.1005517208201	57.9742448583054	57.9742448583174	57.9742448583172	62.2044029164282	142.318274039756
432	306.78164210464	101.672880230528	10	17	431	21.55	-55.6936737985393	16.1005517208199	57.9742448583239	57.9742448583173	57.9742448583172	57.9742448583175	128.656952526122
433	303.996958414713	102.477907816569	10	17	432	21.6	-55.6936737985404	16.1005517208201	57.9742448583251	57.974244858317	57.9742448583172	57.9742448583174	114.995631012488
434	301.212274724787	103.28293540261	10	17	433	21.65	-55.69367379852	16.1005517208199	57.9742448583054	57.974244858317	57.9742448583171	57.9742448583174	115.676009111788
435	298.42759103486	104.087962988651	10	17	434	21.7	-55.6936737985404	16.1005517208201	57.9742448583251	57.974244858317	57.9742448583174	57.9742448583174	86.9152236816009
436	295.642907344934	104.892990574692	10	17	435	21.75	-55.69367379852	16.1005517208201	57.9742448583054	57.974244858317	57.9742448583174	57.9742448583183	58.154438251414
437	292.858223655007	105.698018160733	10	17	436	21.8	-55.6936737985393	16.1005517208199	57.9742448583239	57.974244858317	57.9742448583175	57.9742448583174	59.5365680521418
438	290.07353996508	106.503045746774	10	17	437	21.85	-55.6936737985404	16.1005517208201	57.9742448583251	57.9742448583179	57.9742448583175	57.9742448583174	60.6194318731728
439	287.288856275154	107.308073332815	10	17	438	21.9	-55.69367379852	16.1005517208199	57.9742448583054	57.9742448583178	57.9742448583175	57.9742448583173	61.3748879890109
440	284.504172585227	108.113100918857	10	17	439	21.95	-55.6936737985393	16.10055172084	57.9742448583295	57.9742448583181	57.9742448583174	57.9742448583172	62.2044029164281
441	281.719488895301	108.918128504898	10	17	440	22	-55.69367379852	16.1005517208199	57.9742448583054	57.9742448583181	57.9742448583194	57.9742448583182	60.0893238873732
442	278.934805205374	109.723156090939	10	17	441	22.05	-55.6936737985404	16.1005517208201	57.9742448583251	57.9742448583181	57.9742448583175	57.9742448583172	57.9742448583174
443	276.150121515447	110.52818367698	10	17	442	22.1	-55.6936737985404	16.1005517208201	57.9742448583251	57.974244858317	57.9742448583175	57.9742448583172	57.9742448583173
444	273.365437825521	111.333211263021	10	17	443	22.15	-55.69367379852	16.1005517208199	57.9742448583054	57.9742448583209	57.9742448583175	57.9742448583175	57.9742448583173
445	270.580754135594	112.138238849062	10	17	444	22.2	-55.6936737985393	16.1005517208201	57.974244858324	57.974244858317	57.974244858317	57.9742448583175	57.9742448583173
446	267.796070445667	112.943266435103	10	17	445	22.25	-55.6936737985404	16.1005517208199	57.974244858325	57.974244858317	57.9742448583189	57.9742448583184	57.9742448583178
447	265.011386755741	113.748294021144	10	17	446	22.3	-55.69367379852	16.1005517208201	57.9742448583054	57.974244858317	57.974244858317	57.9742448583175	57.9742448583173
448	262.226703065814	114.553321607185	10	17	447	22.35	-55.6936737985404	16.1005517208199	57.974244858325	57.974244858317	57.9742448583169	57.9742448583175	57.9742448583174
449	259.442019375888	115.358349193226	10	17	448	22.4	-55.69367379852	16.1005517208201	57.9742448583054	57.974244858317	57.9742448583175	57.9742448583175	57.9742448583174
450	256.657335685961	116.163376779267	10	17	449	22.45	-55.6936737985393	16.1005517208199	57.9742448583239	57.974244858317	57.9742448583175	57.9742448583172	57.9742448583174
451	253.872651996034	116.968404365308	10	17	450	22.5	-55.6936737985404	16.1005517208201	57.9742448583251	57.9742448583169	57.9742448583175	57.9742448583182	57.9742448583178
452	251.087968306108	117.773431951349	10	17	451	22.55	-55.69367379852	16.1005517208199	57.9742448583054	57.974244858318	57.9742448583175	57.9742448583172	57.9742448583174
453	248.303284616181	118.57845953739	10	17	452	22.6	-55.6936737985399	16.1005517208201	57.9742448583245	57.9742448583181	57.9742448583175	57.9742448583172	57.9742448583174
454	245.518600926255	119.383487123432	10	17	453	22.65	-55.69367379852	16.10055172084	57.974244858311	57.9742448583181	57.9742448583175	57.9742448583172	57.9742448583174
455	242.733917236328	120.188514709473	10	17	454	22.7	-55.6936737985399	16.1005517208199	57.9742448583245	57.9742448583181	57.9742448583175	57.9742448583172	57.9742448583174
456	239.949233546401	120.993542295514	10	17	455	22.75	-55.6936737985404	16.1005517208201	57.9742448583251	57.9742448583181	57.9742448583175	57.9742448583172	57.9742448583178
457	237.164549856475	121.798569881555	10	17	456	22.8	-55.69367379852	16.1005517208199	57.9742448583054	57.974244858317	57.9742448583175	57.9742448583172	57.9742448583174
458	234.379866166548	122.603597467596	10	17	457	22.85	-55.6936737985399	16.1005517208201	57.9742448583245	57.974244858317	57.9742448583175	57.9742448583175	57.9742448583174
459	231.595182476622	123.408625053637	10	17	458	22.9	-55.69367379852	16.1005517208199	57.9742448583054	57.9742448583169	57.974244858317	57.9742448583175	57.9742448583179
460	228.810498786695	124.213652639678	10	17	459	22.95	-55.6936737985399	16.1005517208201	57.9742448583245	57.974244858317	57.974244858317	57.9742448583175	57.9742448583172
461	226.025815096768	125.018680225719	10	17	460	23	-55.6936737985399	16.1005517208199	57.9742448583245	57.974244858317	57.9742448583169	57.9742448583175	57.9742448583179
462	223.241131406842	125.82370781176	10	17	461	23.05	-55.6936737985205	16.1005517208201	57.974244858306	57.974244858317	57.9742448583169	57.9742448583175	57.9742448583174
463	220.456447716915	126.628735397801	10	17	462	23.1	-55.6936737985399	16.1005517208199	57.9742448583245	57.974244858317	57.9742448583175	57.9742448583175	57.9742448583174
464	217.671764026989	127.433762983842	10	17	463	23.15	-55.69367379852	16.1005517208201	57.9742448583054	57.974244858317	57.9742448583175	57.9742448583172	57.9742448583178
465	214.887080337062	128.238790569883	10	17	464	23.2	-55.6936737985399	16.1005517208201	57.9742448583245	57.9742448583169	57.9742448583175	57.9742448583173	57.9742448583174
466	212.102396647135	129.043818155924	10	17	465	23.25	-55.6936737985399	16.1005517208196	57.9742448583244	57.9742448583181	57.9742448583175	57.9742448583172	57.9742448583174
467	209.317712957209	129.848845741965	10	17	466	23.3	-55.69367379852	16.1005517208201	57.9742448583054	57.9742448583181	57.9742448583175	57.9742448583172	57.9742448583174
468	206.533029267282	130.653873328007	10	17	467	23.35	-55.6936737985404	16.10055172084	57.9742448583306	57.9742448583181	57.9742448583175	57.9742448583172	57.9742448583174
469	203.748345577356	131.458900914048	10	17	468	23.4	-55.69367379852	16.1005517208201	57.9742448583054	57.9742448583181	57.9742448583175	57.9742448583182	57.684611164417
470	200.963661887429	132.263928500089	10	17	469	23.45	-55.6936737985399	16.1005517208201	57.9742448583245	57.9742448583181	57.9742448583175	57.9742448583172	57.3949774705166
471	198.178978197502	133.06895608613	10	17	470	23.5	-55.6936737985399	16.1005517208196	57.9742448583244	57.9742448583169	57.9742448583175	57.9742448583175	56.4000790531541
472	195.394294507576	133.873983672171	10	17	471	23.55	-55.69367379852	16.1005517208201	57.9742448583054	57.974244858317	57.9742448583175	57.9742448583175	55.2166600268343
473	192.609610817649	134.679011258212	10	17	472	23.6	-55.6936737985399	16.1005517208201	57.9742448583245	57.974244858317	57.9742448583169	57.9742448583175	54.3322689487779
474	189.824927127723	135.484038844253	10	17	473	23.65	-55.6936737985205	16.1005517208201	57.974244858306	57.974244858317	57.9742448583189	57.9742448583185	53.4920183648735
475	187.040243437796	136.289066430294	10	17	474	23.7	-55.6936737985399	16.1005517208201	57.9742448583245	57.974244858317	57.974244858317	57.9742448583175	52.6634995719086
476	184.255559747869	137.094094016335	10	17	475	23.75	-55.6936737985399	16.1005517208196	57.9742448583244	57.974244858317	57.9742448583175	57.9742448583175	51.983805353406
477	181.470876057943	137.899121602376	10	17	476	23.8	-55.69367379852	16.1005517208201	57.9742448583054	57.9742448583208	57.9742448583175	57.9742448583175	51.7137779755599
478	178.686192368016	138.704149188417	10	17	477	23.85	-55.6936737985399	16.1005517208201	57.9742448583245	57.9742448583169	57.9742448583175	57.9742448583172	50.7769837974863
479	175.901508678089	139.509176774458	10	17	478	23.9	-55.6936737985404	16.1005517208201	57.9742448583251	57.9742448583181	57.9742448583194	57.3949774705165	49.6382380985419
480	173.116824988163	140.314204360499	10	17	479	23.95	-55.69367379852	16.1005517208196	57.9742448583053	57.9742448583181	57.9742448583175	56.8157100827157	48.7986155040688
481	170.332141298236	141.119231946541	10	17	480	24	-55.6936737985399	16.10055172084	57.9742448583301	57.9742448583181	57.9742448583175	54.8259132479907	64.6454736503266
482	167.54745760831	141.924259532582	10	17	481	24.05	-55.69367379852	16.1005517208201	57.9742448583054	57.974244858318	57.9742448583175	52.4590751953512	80.4923317965852
483	164.762773918383	142.729287118623	10	17	482	24.1	-55.6936737985399	16.1005517208201	57.9742448583245	57.974244858318	57.9742448583175	50.6902930392383	79.9494782204736
484	161.978090228456	143.534314704664	10	17	483	24.15	-55.6936737985399	16.1005517208201	57.9742448583245	57.974244858317	56.8157100827141	49.0097918714297	79.0497279675955
485	159.19340653853	144.339342290705	10	17	484	24.2	-55.69367379852	16.1005517208196	57.9742448583053	57.974244858317	55.6571753071144	47.3527542855	85.4555158453538
486	156.408722848603	145.144369876746	10	17	485	24.25	-55.6936737985404	16.1005517208201	57.9742448583251	57.974244858317	51.6775816376639	45.9933658484947	91.8613037231122
487	153.624039158677	145.949397462787	10	17	486	24.3	-55.69367379852	16.1005517208201	57.9742448583054	55.6571753071102	46.9439055323848	45.4533110928026	98.267091600871
488	150.83935546875	146.754425048828	10	17	487	24.35	-55.6936737985399	16.1005517208201	57.9742448583245	53.3401057559108	43.4063412201591	43.5797227366554	104.672879478629
489	149.620185852051	148.72760772705	10	17	488	24.4	-24.3833923339798	39.4636535644401	46.3888971022908	45.3809184170108	40.0453388845399	41.3022313387657	111.078667356388
490	148.401016235352	150.700790405273	10	17	489	24.45	-24.3833923339804	39.4636535644599	46.3888971023081	35.9135662064526	36.7312637126826	39.6229861498204	117.484455234146
491	148.011032104492	151.521789550781	10	17	490	24.5	-7.79968261720001	16.4199829101597	18.178308163825	28.8384375820013	34.0124868386719	71.3167024423356	116.575234164532
492	147.528549194336	151.297958374023	10	17	491	24.55	-9.64965820311988	-4.47662353515966	10.6374838055145	24.4335024619696	32.9323773272876	103.010418734853	116.007237090788
493	148.632339477539	151.05632019043	10	17	492	24.6	22.0758056640602	-4.83276367186022	22.5986017360678	20.1224216694544	29.1852006149934	101.92471158263	115.148058220761
494	148.152908325195	152.176223754883	10	17	493	24.65	-9.58862304688012	22.3980712890602	24.3642215021327	22.644055260333	25.7887525948172	100.125211076872	114.28171741716
495	146.923080444336	152.005111694336	10	17	494	24.7	-24.5965576171801	-3.42224121094034	24.8334931397321	29.9511884481226	23.5887969925265	112.93678683239	114.42878174858
496	148.461120605469	152.067962646484	10	17	495	24.75	30.7608032226602	1.25701904296022	30.7864761182177	29.5319636479855	90.9558232470073	125.748362587907	113.380932583281
497	146.63037109375	153.555114746094	10	17	496	24.8	-36.6149902343801	29.7430419922	47.1731497444629	27.1440027276648	159.076931937321	138.559938343424	113.672204582849
498	146.961059570312	152.58479309082	10	17	497	24.85	6.61376953123977	-19.4064331054801	20.5024777353819	27.0551723155986	160.4430819451	151.371514098941	112.979496990539
499	147.488723754883	152.912643432617	10	17	498	24.9	10.5532836914205	6.55700683593977	12.4244169005295	159.267591233682	160.205083269205	164.76235724226	112.359470391808
500	147.103790283203	151.755523681641	10	17	499	24.95	-7.6986694336	-23.1423950195199	24.3893410794008	288.202675426519	189.142309952098	178.153200385577	111.558729180681
501	177.544067382812	135.323066711426	10	17	500	25	608.80554199218	-328.6491394043	691.848570708633	291.354200242215	217.484238337142	178.324555081073	110.913116407824
502	207.984344482422	118.890609741211	10	17	501	25.05	608.8055419922	-328.6491394043	691.848570708651	293.266163810745	244.187499359561	179.555398986225	110.205150494775
503	209.350677490234	120.082298278809	10	17	502	25.1	27.3266601562403	23.8337707519602	36.2601018138621	351.229447588597	273.557827582889	179.605823402283	109.126341390765
504	210.417770385742	119.818519592285	10	17	503	25.15	21.3418579101597	-5.27557373048012	21.9842347431785	275.700885440602	303.735961889702	179.55364296289	108.157457049745
505	194.70885848999	120.026452382405	10	17	504	25.2	-314.17823791504	4.15865580239995	314.205759968658	200.172323292603	332.717603778628	181.504809211659	107.871920127635
506	178.999946594238	120.234385172526	10	17	505	25.25	-314.17823791504	4.15865580242013	314.205759968659	255.761454923563	265.693286915139	180.768499318068	106.823197216721
507	163.291034698486	120.442317962646	10	17	506	25.3	-314.17823791504	4.15865580239995	314.205759968659	314.205759968659	200.033866035129	181.891098072896	105.877045621779
508	147.582122802734	120.650250752767	10	17	507	25.35	-314.17823791504	4.15865580241984	314.205759968659	314.205759968659	198.768564859467	182.379271244422	104.999040860351
509	131.873210906982	120.858183542888	10	17	508	25.4	-314.17823791504	4.15865580242013	314.205759968659	255.685688389676	198.902202656576	183.41670944485	104.2408868248
510	116.16429901123	121.066116333008	10	17	509	25.45	-314.17823791504	4.15865580239995	314.205759968659	199.895408777654	173.867308471221	183.494472211542	103.314690459937
511	115.231346130371	121.610710144043	10	17	510	25.5	-18.6590576171801	10.8918762207	21.6054020737476	141.77567479537	144.052760298994	150.509530373313	104.066939709561
512	116.881164550781	122.231414794922	10	17	511	25.55	32.9963684082	12.4140930175801	35.2543619085467	83.5986453444927	119.594696786231	117.399882254697	106.1262762094
513	118.029922485352	122.50269317627	10	17	512	25.6	22.9751586914202	5.42556762695995	23.6070900572403	33.5288569737829	91.2007149059542	116.327971198899	NA
514	117.455459594727	123.517395019531	10	17	513	25.65	-11.4892578125	20.2940368652199	23.3206127142705	32.4198322083111	63.0974569999984	116.189703022618	NA
515	116.853576660156	126.652992248535	10	17	514	25.7	-12.0376586914202	62.7119445800801	63.8568181151094	39.2939847948082	34.271340644457	102.80705342288	NA
516	116.181655883789	126.213272094727	10	17	515	25.75	-13.4384155273398	-8.79440307615994	16.0602782463884	40.625755016538	35.3257738314874	87.8980318455351	NA
517	118.196067810059	123.374031066895	10	17	516	25.8	40.2882385254	-56.7848205566401	69.6251248410323	42.5962686555041	34.7658984742651	73.1941529001337	NA
518	117.340103149414	124.62198638916	10	17	517	25.85	-17.1192932129	24.9591064453	30.2659411658891	35.0138243151311	33.8873775383324	58.6265676217613	NA
519	116.385185241699	125.978187561035	10	17	518	25.9	-19.0983581543	27.1240234375	33.1731809091014	38.2317154546637	33.4772033886601	43.7194164073414	NA
520	115.445068359375	125.084327697754	10	17	519	25.95	-18.8023376464801	-17.8771972656199	25.9445964132443	30.2378121537221	31.74679837454	28.476180534296	NA
521	115.714851379395	126.669013977051	10	17	520	26	5.3956604004	31.6937255859398	32.1497339440515	27.1490000601268	31.7433033920764	29.809324338048	NA
522	117.079109191895	126.088119506836	10	17	521	26.05	27.28515625	-11.6178894043	29.6556083363242	24.3581381218161	26.7936090140363	32.6971534325751	NA
523	116.599327087402	126.652946472168	10	17	522	26.1	-9.59564208985995	11.2965393066401	14.8218806979127	28.479772433949	26.0524203375685	NA	NA
524	117.216804504395	125.916648864746	10	17	523	26.15	12.34954833986	-14.7259521484401	19.2188712175477	25.2548913294891	24.3413758146844	NA	NA
525	115.367973327637	127.330764770508	10	17	524	26.2	-36.9766235351599	28.2823181152401	46.5527679739087	23.3494058743505	22.6810204241349	NA	NA
526	116.036689758301	126.889350891113	10	17	525	26.25	13.3743286132798	-8.8282775879	16.025328421752	24.9558406150101	24.2928748446085	NA	NA
527	116.312545776367	125.921485900879	10	17	526	26.3	5.51712036132017	-19.3572998046798	20.1281810606312	24.3246135075527	30.6284083908852	NA	NA
528	115.384994506836	126.588882446289	10	17	527	26.35	-18.5510253906202	13.3479309082	22.8540544012111	16.8822684143209	NA	NA	NA
529	115.404403686523	127.391784667969	10	17	528	26.4	0.388183593740052	16.0580444336	16.0627356802607	23.3308583597279	NA	NA	NA
530	115.725059509277	127.731369018555	10	17	529	26.45	6.41311645508011	6.79168701171989	9.34104250774955	37.9074109074199	NA	NA	NA
531	114.304527282715	125.780303955078	10	17	530	26.5	-28.4106445312401	-39.0213012695401	48.2682781487872	NA	NA	NA	NA
532	116.64958190918	129.796310424805	10	17	531	26.55	46.9010925293	80.3201293945401	93.0109437990908	NA	NA	NA	NA
533	NA	NA	10	17	532	26.6	NA	NA	NA	NA	NA	NA	NA
534	NA	NA	10	17	533	26.65	NA	NA	NA	NA	NA	NA	NA
535	NA	NA	10	17	534	26.7	NA	NA	NA	NA	NA	NA	NA
536	NA	NA	10	17	535	26.75	NA	NA	NA	NA	NA	NA	NA
537	NA	NA	10	17	536	26.8	NA	NA	NA	NA	NA	NA	NA
538	NA	NA	10	17	537	26.85	NA	NA	NA	NA	NA	NA	NA
539	NA	NA	10	17	538	26.9	NA	NA	NA	NA	NA	NA	NA
540	NA	NA	10	17	539	26.95	NA	NA	NA	NA	NA	NA	NA
541	NA	NA	10	17	540	27	NA	NA	NA	NA	NA	NA	NA
542	NA	NA	10	17	541	27.05	NA	NA	NA	NA	NA	NA	NA
543	NA	NA	10	17	542	27.1	NA	NA	NA	NA	NA	NA	NA
544	NA	NA	10	17	543	27.15	NA	NA	NA	NA	NA	NA	NA
545	NA	NA	10	17	544	27.2	NA	NA	NA	NA	NA	NA	NA
546	NA	NA	10	17	545	27.25	NA	NA	NA	NA	NA	NA	NA
547	NA	NA	10	17	546	27.3	NA	NA	NA	NA	NA	NA	NA
548	NA	NA	10	17	547	27.35	NA	NA	NA	NA	NA	NA	NA
549	NA	NA	10	17	548	27.4	NA	NA	NA	NA	NA	NA	NA
550	NA	NA	10	17	549	27.45	NA	NA	NA	NA	NA	NA	NA
551	NA	NA	10	17	550	27.5	NA	NA	NA	NA	NA	NA	NA
552	NA	NA	10	17	551	27.55	NA	NA	NA	NA	NA	NA	NA
553	NA	NA	10	17	552	27.6	NA	NA	NA	NA	NA	NA	NA
554	NA	NA	10	17	553	27.65	NA	NA	NA	NA	NA	NA	NA
555	NA	NA	10	17	554	27.7	NA	NA	NA	NA	NA	NA	NA
556	NA	NA	10	17	555	27.75	NA	NA	NA	NA	NA	NA	NA
557	NA	NA	10	17	556	27.8	NA	NA	NA	NA	NA	NA	NA
558	NA	NA	10	17	557	27.85	NA	NA	NA	NA	NA	NA	NA
559	NA	NA	10	17	558	27.9	NA	NA	NA	NA	NA	NA	NA
560	NA	NA	10	17	559	27.95	NA	NA	NA	NA	NA	NA	NA
561	NA	NA	10	17	560	28	NA	NA	NA	NA	NA	NA	NA
562	NA	NA	10	17	561	28.05	NA	NA	NA	NA	NA	NA	NA
563	NA	NA	10	17	562	28.1	NA	NA	NA	NA	NA	NA	NA
564	NA	NA	10	17	563	28.15	NA	NA	NA	NA	NA	NA	NA
565	NA	NA	10	17	564	28.2	NA	NA	NA	NA	NA	NA	NA
566	NA	NA	10	17	565	28.25	NA	NA	NA	NA	NA	NA	NA
567	NA	NA	10	17	566	28.3	NA	NA	NA	NA	NA	NA	NA
568	NA	NA	10	17	567	28.35	NA	NA	NA	NA	NA	NA	NA
569	NA	NA	10	17	568	28.4	NA	NA	NA	NA	NA	NA	NA
570	NA	NA	10	17	569	28.45	NA	NA	NA	NA	NA	NA	NA
571	NA	NA	10	17	570	28.5	NA	NA	NA	NA	NA	NA	NA
572	NA	NA	10	17	571	28.55	NA	NA	NA	NA	NA	NA	NA
573	NA	NA	10	17	572	28.6	NA	NA	NA	NA	NA	NA	NA
574	NA	NA	10	17	573	28.65	NA	NA	NA	NA	NA	NA	NA
575	NA	NA	10	17	574	28.7	NA	NA	NA	NA	NA	NA	NA
576	NA	NA	10	17	575	28.75	NA	NA	NA	NA	NA	NA	NA
577	NA	NA	10	17	576	28.8	NA	NA	NA	NA	NA	NA	NA
578	NA	NA	10	17	577	28.85	NA	NA	NA	NA	NA	NA	NA
579	NA	NA	10	17	578	28.9	NA	NA	NA	NA	NA	NA	NA
580	NA	NA	10	17	579	28.95	NA	NA	NA	NA	NA	NA	NA
581	NA	NA	10	17	580	29	NA	NA	NA	NA	NA	NA	NA
582	NA	NA	10	17	581	29.05	NA	NA	NA	NA	NA	NA	NA
583	NA	NA	10	17	582	29.1	NA	NA	NA	NA	NA	NA	NA
584	NA	NA	10	17	583	29.15	NA	NA	NA	NA	NA	NA	NA
585	NA	NA	10	17	584	29.2	NA	NA	NA	NA	NA	NA	NA
586	NA	NA	10	17	585	29.25	NA	NA	NA	NA	NA	NA	NA
587	NA	NA	10	17	586	29.3	NA	NA	NA	NA	NA	NA	NA
588	NA	NA	10	17	587	29.35	NA	NA	NA	NA	NA	NA	NA
589	NA	NA	10	17	588	29.4	NA	NA	NA	NA	NA	NA	NA
590	NA	NA	10	17	589	29.45	NA	NA	NA	NA	NA	NA	NA
591	NA	NA	10	17	590	29.5	NA	NA	NA	NA	NA	NA	NA
592	NA	NA	10	17	591	29.55	NA	NA	NA	NA	NA	NA	NA
593	NA	NA	10	17	592	29.6	NA	NA	NA	NA	NA	NA	NA
594	NA	NA	10	17	593	29.65	NA	NA	NA	NA	NA	NA	NA
595	NA	NA	10	17	594	29.7	NA	NA	NA	NA	NA	NA	NA
596	NA	NA	10	17	595	29.75	NA	NA	NA	NA	NA	NA	NA
597	NA	NA	10	17	596	29.8	NA	NA	NA	NA	NA	NA	NA
598	NA	NA	10	17	597	29.85	NA	NA	NA	NA	NA	NA	NA
599	NA	NA	10	17	598	29.9	NA	NA	NA	NA	NA	NA	NA
600	NA	NA	10	17	599	29.95	NA	NA	NA	NA	NA	NA	NA
601	NA	NA	10	17	600	30	NA	NA	NA	NA	NA	NA	NA
