# Supplementary material for: An automated feeding system for the African killifish reveals the impact of diet on lifespan and allows scalable assessment of associative learning
Source: eLife. 2022 Nov 10;11:e69008. doi: 10.7554/eLife.69008 (PMC9788828; doi:10.7554/eLife.69008)
Supplement: Figure 6—source data 3. [file elife-69008-fig6-data3.zip › Filtered and Interpolated Trajectories with Kinematics/t20_REC009 DLC_likelihood-euclidean-filtered_splines-interpolated_kinematics_02_resnet50_TrainAllTheThingsJun28shuffle1_1030000.csv]

	x2	y2	fishnum	recording_num	bodyparts_coords	seconds	velocity_x	velocity_y	velocity_xy	velocity_xy_5frame	velocity_xy_10frame	velocity_xy_20frame	velocity_xy_40frame
1	351.3637	62.19607	20	9	0	0	0	0	0	NA	NA	NA	NA
2	352.275	62.17606	20	9	1	0.05	18.2259999999997	-0.400199999999984	18.2303931948817	NA	NA	NA	NA
3	350.7131	64.73634	20	9	2	0.1	-31.2379999999996	51.2056	59.9818815590172	74.4723868543258	NA	NA	NA
4	344.529	61.04496	20	9	3	0.15	-123.682	-73.8275999999999	144.040798545967	91.3066698803416	NA	NA	NA
5	337.0872	62.0203	20	9	4	0.2	-148.836	19.5067999999999	150.108860971763	108.526662461564	81.0759880409831	NA	NA
6	333.0343	63.15435	20	9	5	0.25	-81.0580000000004	22.681	84.1714151300789	123.908351147389	87.841286664429	NA	NA
7	327.9656	64.38737	20	9	6	0.3	-101.374	24.6604000000001	104.330356100993	108.793813763877	87.1772129872271	NA	NA
8	322.112	67.93459	20	9	7	0.35	-117.071999999999	70.9443999999999	136.890324988145	87.6795892276403	84.607848801377	NA	NA
9	320.3851	70.89052	20	9	8	0.4	-34.538	59.1185999999999	68.4681116284069	84.3759034485164	74.19545008134	NA	NA
10	318.1586	70.84901	20	9	9	0.45	-44.5300000000009	-0.830199999999763	44.5377382905787	65.8277635128904	61.3494679680854	54.6407641360455	NA
11	315.0865	69.4332	20	9	10	0.5	-61.4419999999996	-28.3162000000002	67.6529862344594	45.3073464553647	54.5478024859737	55.2420629822942	NA
12	315.017	70.0085	20	9	11	0.55	-1.3900000000001	11.506	11.5896564228626	39.5970863988028	46.8179171805375	55.2597069800938	NA
13	316.3018	71.14362	20	9	12	0.6	25.6960000000004	22.7024	34.2882397005157	35.0193467085305	37.0369153143562	52.9292331133989	NA
14	315.5284	72.98352	20	9	13	0.65	-15.4680000000008	36.798	39.9168113455975	24.719701523431	32.145869111218	46.392754549838	NA
15	316.3345	72.26109	20	9	14	0.7	16.1220000000003	-14.4486000000001	21.6490398392171	27.8080708481846	28.2055402311079	41.531751577126	NA
16	316.8962	71.68063	20	9	15	0.75	11.2340000000006	-11.6092	16.154760308962	28.7664841733479	22.6428393001593	37.547181378657	NA
17	318.2431	71.56831	20	9	16	0.8	26.9380000000001	-2.24639999999994	27.0315030466307	24.6946518236333	23.3422009729605	33.6105955763326	NA
18	320.1536	71.97839	20	9	17	0.85	38.2099999999991	8.20160000000016	39.0803063263319	21.3917337536854	21.2506174254209	27.4024967991085	NA
19	320.7115	72.78151	20	9	18	0.9	11.1580000000004	16.0623999999999	19.5576495970248	20.5659770768877	18.590059018336	38.8566122632357	NA
20	320.9215	72.92918	20	9	19	0.95	4.19999999999959	2.9534000000001	5.13444948947764	18.8763310977363	21.7140351861665	50.9281396691729	55.6278952403996
21	320.6297	73.45493	20	9	20	1	-5.83599999999933	10.515	12.0259769249734	13.734750677494	20.5465602713404	51.0009381832606	56.2607099434526
22	321.5199	73.18868	20	9	21	1.05	17.8039999999999	-5.32499999999999	18.583273150874	12.4854662130387	20.4032739721276	52.5410703102625	56.0764953779933
23	321.9936	72.71681	20	9	22	1.1	9.47400000000016	-9.4374000000002	13.37240422512	22.0363366186476	17.7680782838607	51.9762163810129	55.8757114920697
24	322.494	72.27798	20	9	23	1.15	10.0080000000003	-8.77659999999992	13.3112272747483	20.527143465793	45.5673554152534	52.7314636974801	52.6453591128206
25	325.1285	72.04891	20	9	24	1.2	52.6899999999989	-4.58139999999986	52.8888015175224	21.9302168465189	73.6507391072378	54.1844480505297	49.4404578763263
26	324.9937	71.87001	20	9	25	1.25	-2.69599999999969	-3.57800000000026	4.4800111607004	21.8014058902275	79.3590370663619	53.5117836165104	49.1018378728339
27	326.101	72.51197	20	9	26	1.3	22.1460000000002	12.8392000000002	25.5986400545032	78.649244617468	81.7399396475646	53.8977786159713	47.2982492789604
28	326.5507	72.9623	20	9	27	1.35	8.99400000000014	9.00659999999988	12.7283494436632	125.265141595828	82.701815336605	54.2293149478132	45.2694299843548
29	321.148108494869	86.824213197297	20	9	28	1.4	-108.05183010262	277.23826394594	297.550420910951	138.190930666931	86.8728683766243	54.5401552559967	45.0446463500214
30	314.4814	99.47331	20	9	29	1.45	-133.33416989738	252.98193605406	285.968286409322	141.54966244861	86.6548609148929	56.6150263447538	45.2273322368136
31	312.3412	96.76044	20	9	30	1.5	-42.8039999999999	-54.2573999999999	69.1089565162141	143.602224782982	86.4770069616805	57.279356904611	48.3097093265684
32	313.3207	94.88072	20	9	31	1.55	19.5899999999995	-37.5944000000001	42.3922989629011	95.0964921357805	87.3922832598151	56.8932837758929	56.7599023687524
33	312.4237	94.16178	20	9	32	1.6	-17.9399999999998	-14.3788000000001	22.9911611155243	48.044580233958	90.6905516117657	58.8221898707404	73.2740007389168
34	313.1151	91.49899	20	9	33	1.65	13.8279999999997	-53.2557999999997	55.0217576749413	34.7630832564303	63.5129550967401	58.8979636758032	86.3465793037369
35	314.1978	93.79163	20	9	34	1.7	21.6539999999998	45.8527999999998	50.7087269002089	33.2349040710199	39.5793135822698	57.3491641755266	89.6452040893624
36	314.1552	93.66345	20	9	35	1.75	-0.851999999999862	-2.56360000000001	2.70147162857577	37.7788784405489	35.1996767428602	60.6564943670108	92.697723440171
37	314.8908	95.23763	20	9	36	1.8	14.7120000000007	31.4836	34.751403035849	31.9294180576996	32.0466279042212	60.9859029815883	95.9042688446884
38	316.8972	96.33221	20	9	37	1.85	40.1279999999997	21.8916000000002	45.7110329631697	31.1140469305816	34.9425644048759	63.1363631696012	98.6991251682008
39	317.7245	95.34409	20	9	38	1.9	16.5459999999996	-19.7624000000002	25.7744557606944	35.6362702292901	30.9230589749821	51.232680436807	101.616967318073
40	319.0943	97.23088	20	9	39	1.95	27.396	37.7358000000001	46.6318712646191	30.8583517374225	28.0434674361602	39.5265248044544	104.959693462176
41	319.3943	96.00132	20	9	40	2	6.00000000000023	-24.5911999999998	25.3125881221181	32.1062503692028	34.835981772341	45.6184804698763	106.664047351992
42	319.9173	96.14767	20	9	41	2.05	10.4600000000005	2.92699999999996	10.8618105765112	29.9166998922646	34.5795227033615	60.9787344272423	106.564508628757
43	322.3876	96.95064	20	9	42	2.1	49.4060000000002	16.0594	51.9505261220714	24.9728879417388	35.5821747274366	94.5717850968206	106.786974819664
44	323.0647	97.25249	20	9	43	2.15	13.5419999999999	6.03699999999975	14.8267033760035	34.035693315392	38.952405776874	119.961694909994	107.423555905333
45	323.2982	96.18202	20	9	44	2.2	4.66999999999985	-21.4094	21.9128115119899	38.3006936693004	39.4737360266391	125.105960128195	106.285943640549
46	325.0374	93.10867	20	9	45	2.25	34.7839999999997	-61.4669999999998	70.6266149903841	39.0580990856704	56.0372841968924	131.883663263832	106.549511369908
47	326.547	93.66642	20	9	46	2.3	30.1920000000007	11.155	32.1868123460532	47.9881116614834	89.9108409502633	137.910759073406	106.322141324575
48	327.611	96.24219	20	9	47	2.35	21.2799999999993	51.5153999999998	55.7375532039212	53.9745841115393	154.201005788765	143.168935388588	106.918711738848
49	329.4494	98.57971	20	9	48	2.4	36.7680000000007	46.7504000000002	59.4767662550687	78.0388750783928	209.000330845005	148.693779380149	100.01355656853
50	332.0089	98.99052	20	9	49	2.45	51.1899999999991	8.21619999999996	51.8451737622694	141.520988231226	222.16845282023	153.304360579598	93.6741985423457
51	330.8506	108.4674	20	9	50	2.5	-23.1659999999999	189.5376	190.948069824651	269.34391249186	228.931344755322	156.048737799372	95.6500230474217
52	342.063092297289	95.0574845104421	20	9	51	2.55	224.249845945781	-268.198309791158	349.59737811022	370.012550028527	241.24199544345	156.23573348162	95.4056251350556
53	361.008622322262	65.9350575319787	20	9	52	2.6	378.91060049946	-582.448539569268	694.852174507092	390.362321528921	250.75569604974	154.751759768588	96.7248252133622
54	375.9453	42.08529	20	9	53	2.65	298.73355355476	-476.995350639574	562.819953938402	379.823814432252	258.435152983423	155.949148134862	96.8165487863462
55	380.5492	35.93859	20	9	54	2.7	92.0780000000002	-122.934	153.594031264239	340.963002655673	267.134985132558	155.222723105571	96.311650089307
56	385.8127	31.45729	20	9	55	2.75	105.27	-89.6259999999999	138.255534341306	232.16747960762	256.060191401852	152.442528372805	97.4814060926556
57	391.4372	26.10425	20	9	56	2.8	112.49	-107.0608	155.293319227326	146.85775593832	222.560626012978	151.658379667562	97.6379310950499
58	396.07	20.15068	20	9	57	2.85	92.6559999999995	-119.0714	150.874559266829	143.907648736195	155.302513748411	150.701060308095	97.5046063219168
59	400.7575	15.20578	20	9	58	2.9	93.75	-98.898	136.271335591899	132.296568371453	102.897965424719	148.794432700252	97.4418821383685
60	405.6495	10.28012	20	9	59	2.95	97.8399999999999	-98.5132	138.843495253613	104.158249370282	88.2769933909122	147.821872280237	97.2833850662024
61	408.2466	7.22476	20	9	60	3	51.9420000000002	-61.1072	80.2001325175964	78.4375478892023	75.9537119902881	145.681565624967	97.7104578415207
62	408.8749	6.85292	20	9	61	3.05	12.5660000000005	-7.43679999999999	14.6017242214751	58.9381749111177	62.0747638916753	129.832515842869	97.7953970270938
63	408.0351	6.121664	20	9	62	3.1	-16.7960000000005	-14.62512	22.271051861428	32.6463380456298	50.6464245664491	98.8778653299038	96.5692580204978
64	409.9424	6.469307	20	9	63	3.15	38.1460000000004	6.95285999999999	38.7744707014761	19.6108556091237	39.1537124170807	73.6714026626988	96.212029938002
65	409.9165	6.101001	20	9	64	3.2	-0.518000000000711	-7.36611999999999	7.38431092617318	19.9912784130682	28.5087594279162	67.5173400504189	95.9044905561844
66	410.1335	6.820109	20	9	65	3.25	4.34000000000083	14.38216	15.0227203350661	22.855301243696	35.302939848082	63.0791489214796	94.7704040536936
67	409.6767	6.132886	20	9	66	3.3	-9.13600000000088	-13.74446	16.5038382411976	19.3692499230437	37.1044056727601	57.3651031166943	95.1310049324753
68	410.4036	4.453928	20	9	67	3.35	14.538	-33.57916	36.591166014567	24.3711808102026	42.4532169113963	51.8402772552451	95.4884724779283
69	411.0794	3.627954	20	9	68	3.4	13.5160000000008	-16.51948	21.3442140982146	50.9950240870403	44.4448399006789	46.1899848965883	96.0203103914916
70	412.6821	3.861995	20	9	69	3.45	32.0539999999994	4.68082	32.3939653619677	54.217532932452	46.7576867099256	41.2624095528064	96.6705950311226
71	420.0253	2.891172	20	9	70	3.5	146.864	-19.41646	148.141936719255	62.0511325790967	50.2045858526711	39.3721778836691	93.7075972901572
72	421.6559	2.917905	20	9	71	3.55	32.6119999999992	0.534660000000002	32.6163824682558	69.5204298783141	52.6554423417132	39.3550605725671	86.6478634566529
73	425.4391	3.107708	20	9	72	3.6	75.6640000000004	3.79606	75.7591642477903	69.1441926096487	53.0341299440411	38.3867562724073	70.8312465278386
74	428.3547	3.440533	20	9	73	3.65	58.3119999999997	6.65649999999999	58.6907005943017	49.4141476183018	53.2262573760959	36.474911741142	58.1946882390513
75	429.8579	3.701232	20	9	74	3.7	30.0639999999999	5.21398	30.5127790186406	51.0933517509745	54.0160596776967	36.5862580067977	55.6725707825786
76	430.5259	6.083951	20	9	75	3.75	13.3600000000001	47.65438	49.4917117625204	44.0171273089854	43.4414159192562	37.0982797345821	53.4220260507286
77	432.4775	6.713475	20	9	76	3.8	39.0320000000008	12.59048	41.0124031316194	36.9320848738778	41.6057154723742	38.6036301973882	50.637758378213
78	433.824	5.20918	20	9	77	3.85	26.9299999999998	-30.0859	40.3780420378452	38.8879267457448	34.3202956334183	40.2758846477618	47.860120286474
79	434.963	5.445583	20	9	78	3.9	22.7800000000002	4.72806	23.2654884187633	37.4686842202106	28.5049835816051	43.2461880827312	45.3475515571351
80	436.860234108294	4.76800381130445	20	9	79	3.95	37.9446821658792	-13.551583773911	40.2919883779755	32.1180791937739	26.4148293036698	45.5193177820083	42.6744924703598
81	438.5891	3.541436	20	9	80	4	34.5773178341199	-24.531356226089	42.3954991348494	24.6234639578511	23.9919736164931	41.7336289553472	41.3753362753893
82	439.126315606333	3.07268868572582	20	9	81	4.05	10.7443121266601	-9.3749462854836	14.259377999436	20.0778822893325	24.5518180530632	43.4632110704368	41.6284594825878
83	438.985	3.106259	20	9	82	4.1	-2.82631212665933	0.671406285483602	2.90496585823112	13.9417318615948	27.5176393514825	42.7846277257734	41.6077091426365
84	438.960037967057	3.1162278393051	20	9	83	4.15	-0.49924065885989	0.199376786101997	0.537580076170256	10.5152630127756	33.2661187893665	42.7179738154038	41.0997569897094
85	439.436976005457	3.05732314810263	20	9	84	4.2	9.53876076799929	-1.1780938240494	9.61123623928711	16.9855569123525	37.0225758863198	43.8278015147383	41.313018783316
86	440.699026041129	3.00443463284885	20	9	85	4.25	25.2410007134404	-1.0577703050756	25.2631548907534	30.411814745114	40.0258419914383	43.7649031799777	41.2886246641948
87	443.0294	3.032452	20	9	86	4.3	46.6074791774201	0.560347343023002	46.6108474973207	46.4543552894006	45.3207066684995	43.9104136397317	41.2048331561445
88	446.528238884117	3.17673993009458	20	9	87	4.35	69.9767776823398	2.8857586018916	70.0362550220384	60.1034199110448	51.2489598181286	43.8799633177029	40.6264502089599
89	450.5634	3.314563	20	9	88	4.4	80.70322231766	2.7564613981084	80.7502827976033	69.536420970101	56.9309640492024	44.5051182176819	40.46609712252
90	454.456227712224	3.31315356006688	20	9	89	4.45	77.8565542444801	-0.0281887986623985	77.856559347508	73.6558564246465	61.2407737258067	44.0865753879132	40.0895729878494
91	458.074298313121	3.15771515824967	20	9	90	4.5	72.36141201794	-3.10876803634421	72.4281601860344	72.0861048911432	63.5378327434623	43.3784946671096	36.8959908090896
92	461.421746076963	2.86294414190375	20	9	91	4.55	66.9489552768403	-5.8954203269184	67.2080247700481	67.4075728090043	63.2690092264002	43.9018583926084	36.6789917696603
93	464.50270527802	2.44353685838453	20	9	92	4.6	61.61918402114	-8.38814567038439	62.1874973545222	62.3781275405687	60.2422872839233	44.8286620128657	35.4807869087086
94	467.321310190564	1.91418965504741	20	9	93	4.65	56.3720982508801	-10.5869440667424	57.3576223869087	57.5392445168237	55.7441176459973	45.7246022382769	34.8139427818865
95	469.881695088866	1.28959887924779	20	9	94	4.7	51.2076979660401	-12.4918155159924	52.70933300533	52.8821620281539	51.1505748895067	46.0397795598342	34.9625860090114
96	472.187994247198	0.584460878341059	20	9	95	4.75	46.1259831666393	-14.1027600181346	48.2337450673094	48.3984696767034	46.7311473427808	45.4789695938075	34.7537158385048
97	474.244341939829	-0.186528000317377	20	9	96	4.8	41.1269538526199	-15.4197775731687	43.9226123266993	44.0806624829903	42.4830101167172	43.8060361149008	34.8794857025627
98	476.054872441033	-1.00867140937212	20	9	97	4.85	36.2106100240806	-16.4428681810949	39.7690355972697	39.9230222384448	38.4083642076029	40.977015770158	35.1493902018323
99	477.623720025079	-1.86727300146778	20	9	98	4.9	31.3769516809202	-17.1720318419132	35.7685864183432	35.923050168738	34.5182404273513	37.6860061623088	35.9810081056431
100	478.955018966238	-2.74763642924894	20	9	99	4.95	26.6259788231798	-17.6072685556232	31.9211317826022	32.0838582052806	30.8387853938617	34.6598281936905	36.5265422518545
101	480.052903538783	-3.63506534536022	20	9	100	5	21.9576914509003	-17.7485783222256	28.2338847187757	28.4182587385023	27.4201064441527	32.0583526628319	37.1648299408271
102	480.921508016984	-4.51486340244621	20	9	101	5.05	17.372089564019	-17.5959611417198	24.726652509412	24.9558183717123	24.3430630034015	29.8947724688838	38.657722887907
103	481.564966675112	-5.37233425315152	20	9	102	5.1	12.8691731625599	-17.1494170141062	21.4410382633787	21.7545485492787	21.7117442563927	28.1769460916438	40.5916443204473
104	481.987413787439	-6.19278155012075	20	9	103	5.15	8.44894224654013	-16.4089459393846	18.4563845843929	18.9171627195674	19.6278946786203	26.9099117483692	42.5288073761134
105	482.192983628235	-6.96150894599849	20	9	104	5.2	4.1113968159209	-15.3745479175548	15.9147826704342	16.6022678015224	18.1690814978743	26.0973705032845	43.4385164419227
106	482.185810471772	-7.66382009342935	20	9	105	5.25	-0.143463129260226	-14.0462229486172	14.0469555702194	15.0052297742831	17.385557982883	25.7425284970318	43.2524726041352
107	481.970028592321	-8.28501864505793	20	9	106	5.3	-4.3156375890203	-12.4239710325716	13.1521779191867	14.2999709855283	17.3065348210503	25.8485577653936	42.6289319425748
108	481.549772264153	-8.81040825352883	20	9	107	5.35	-8.40512656336045	-10.507792169418	13.4558481271821	14.58361444647	17.9455279756846	26.4188170859618	41.1809805348924
109	480.92917576154	-9.22529257148666	20	9	108	5.4	-12.4119300522591	-8.29768635915659	14.9300906406192	15.8539532461985	19.3015830693872	27.4568979936043	40.6974594962765
110	480.112373358751	-9.51497525157601	20	9	109	5.45	-16.336048055781	-5.79365360178699	17.3329999751424	18.0108018405782	21.3559556127073	28.9665091157957	40.9730836391969
111	479.10349933006	-9.66475994644149	20	9	110	5.5	-20.1774805738194	-2.99569389730962	20.3986495688621	20.8858261770862	24.0649505499109	30.9511652145446	42.9095381139009
112	477.906687949736	-9.6599503087277	20	9	111	5.55	-23.9362276064799	0.096192754275819	23.9364208910853	24.303195153246	27.3540525273857	33.4135873832056	43.1941098576783
113	476.526073492051	-9.48584999107923	20	9	112	5.6	-27.6122891537	3.48200635296941	27.830969809722	28.1282967789446	31.1258899155308	36.3546266280289	42.9057656545884
114	474.965790231277	-9.1277626461407	20	9	113	5.65	-31.2056652154797	7.16174689877057	32.0169355214182	32.2759478536234	35.2859013085882	39.3330125139499	42.1496041038854
115	473.229972441683	-8.5709919265567	20	9	114	5.7	-34.7163557918805	11.13541439168	36.4585081036357	36.6973032141933	39.7639367337171	40.8372533240112	42.2975923275209
116	471.322754397542	-7.80084148497183	20	9	115	5.75	-38.1443608828204	15.4030088316974	41.1369049422557	41.3659536539754	44.5167724462063	41.0259756144628	41.6174285755005
117	469.248270373125	-6.8026149740307	20	9	116	5.8	-41.4896804883392	19.9645302188226	46.0431976939347	46.2686074639304	49.5206399453609	41.4518277702488	40.9379762848086
118	467.010654642702	-5.5616160463779	20	9	117	5.85	-44.7523146084609	24.819978553056	51.1742220086327	51.3995766884895	54.7637252803731	41.3849452996268	40.7559074844383
119	464.614041480545	-4.06314835465803	20	9	118	5.9	-47.9322632431399	29.9693538343974	56.5302045711934	56.7575970387892	59.3644419585127	43.7089128302442	40.7063172630206
120	462.062565160925	-2.29251555151571	20	9	119	5.95	-51.0295263924002	35.4126560628464	62.1133542264312	62.3439766765286	60.3185510353151	47.2863390847033	42.1257928887508
121	459.360359958114	-0.235021289595531	20	9	120	6	-54.04410405622	41.1498852384036	67.9270066937542	68.1614969067708	57.9870006790147	53.7607235649699	42.4138992005884
122	456.511560146382	2.12403077845791	20	9	121	6.05	-56.9759962346393	47.1810413610688	73.9750958826315	72.460276453095	55.5496030131118	56.4934472464728	43.0763689895716
123	453.5203	4.799337	20	9	122	6.1	-59.8252029276398	53.5061244308418	80.2618231598436	69.2375253821406	51.6440006837229	57.6345852175331	43.4060205801287
124	450.5435	7.320857	20	9	123	6.15	-59.5360000000005	50.4304	78.0241023028145	59.2164043192401	52.1319243519002	57.3892964594016	44.3185811657871
125	448.4938	8.364235	20	9	124	6.2	-40.9939999999995	20.86756	45.9995988716593	48.755229349695	54.8087414356895	58.4978141517572	44.8438735702019
126	448.1668	9.193136	20	9	125	6.25	-6.53999999999996	16.57802	17.8214013792518	35.126504460675	63.0046746837335	57.4923286539691	44.6523051636217
127	447.659	8.236043	20	9	126	6.3	-10.1560000000006	-19.14186	21.669221034906	31.8035722507055	63.4662545475848	56.0273948042235	44.6157898116155
128	447.4591	7.664058	20	9	127	6.35	-3.99800000000027	-11.4397	12.1181987147431	40.3799574892384	60.505445154693	55.0929978829149	44.7195610568008
129	449.2294	10.17281	20	9	128	6.4	35.4060000000004	50.17504	61.4094412529672	66.7929450482269	55.4141509602905	53.9557365324368	44.8369905211615
130	444.8118	10.65719	20	9	129	6.45	-88.3519999999999	9.6876	88.8815250643236	78.1772797454745	56.6770772681994	55.2850766617059	44.4299200452028
131	437.4858	9.077788	20	9	130	6.5	-146.52	-31.58804	149.886339174195	85.8843858487111	56.9976566289236	53.8766331866321	46.1638582164062
132	435.713	12.58471	20	9	131	6.55	-35.4559999999992	70.13844	78.5908945211438	79.0247296698755	56.5051865953352	52.7391505959377	46.3615187638836
133	435.0717	15.03486	20	9	132	6.6	-12.826	49.003	50.6537292309263	72.9741970471605	58.5419950821069	50.4574145322286	47.4148487931836
134	436.4142	14.84716	20	9	133	6.65	26.8499999999995	-3.75399999999999	27.111160358789	47.2023682096202	55.7795487129734	49.3041498176242	47.5607015496219
135	433.7465	16.06237	20	9	134	6.7	-53.3539999999994	24.3042	58.6288619507486	34.833093445196	55.7614118877224	48.8504938163927	47.5950954376408
136	432.8741	16.64912	20	9	135	6.75	-17.4480000000005	11.735	21.0271949864935	31.1996043155028	44.7485916895307	48.2786347127806	47.4186083742062
137	433.5811	16.20068	20	9	136	6.8	14.1399999999999	-8.96880000000003	16.7445206990226	32.5343677560714	42.0120466442906	47.7797518529823	47.6962950542017
138	432.0268	16.67243	20	9	137	6.85	-31.0860000000002	9.435	32.4862835824601	38.5486267282842	40.4093839097641	48.0541768139748	47.4920308318348
139	433.6124	16.08982	20	9	138	6.9	31.712	-11.6522	33.7849775616323	42.2948151694411	43.194148674958	45.9650682120788	46.4989774702893
140	437.9023	14.96463	20	9	139	6.95	85.7980000000009	-22.5038	88.7001568118127	49.1909998433852	41.023910364586	41.5735010057022	45.1905583309535
141	438.6947	16.78778	20	9	140	7	15.8479999999997	36.463	39.7581371922779	49.6191635040255	39.5596127966376	38.5669928678426	44.1798796284071
142	441.1733	16.14229	20	9	141	7.05	49.5719999999994	-12.9098	51.2254440687433	53.8539295938446	39.0543171106293	36.2295902812943	42.7563399188339
143	439.7857	17.17774	20	9	142	7.1	-27.7519999999993	20.709	34.6271018856612	43.4991940008877	37.5663585458426	37.1951123688342	41.2288776131633
144	437.2403	18.21317	20	9	143	7.15	-50.9080000000006	20.7086	54.958808010728	36.8244104238341	36.1505877111842	37.7321066398421	39.5114275757514
145	435.5103	18.85816	20	9	144	7.2	-34.6000000000004	12.8998	36.9264788470283	28.9176343778733	27.3855901236821	36.6923767235243	38.8395518686038
146	435.1925	18.88814	20	9	145	7.25	-6.35599999999954	0.599599999999967	6.3842193070096	25.5135535876597	32.3853940461545	37.3448880944432	38.7376088309676
147	435.2361	18.30519	20	9	146	7.3	0.872000000000526	-11.659	11.6915638389396	18.4472458285239	30.447133918298	39.3651953041798	39.2530691552048
148	434.9008	17.49121	20	9	147	7.35	-6.70600000000036	-16.2796	17.6066979345931	11.2719862464765	33.9808408279043	39.8910637807547	39.2510739751689
149	435.7629	17.9601	20	9	148	7.4	17.242	9.37780000000004	19.6272692150487	27.9463776684749	32.2700646047262	39.0422184081417	38.0940207465949
150	435.7715	17.9083	20	9	149	7.45	0.172000000000025	-1.036	1.05018093679138	31.9766334587226	32.3608430824625	35.0960400002012	36.503062070523
151	440.1298	16.83795	20	9	150	7.5	87.1659999999997	-21.407	89.7561764170018	42.4481280681488	35.1301633922488	34.4831260701822	33.0518140886162
152	440.8139	15.40027	20	9	151	7.55	13.682	-28.7536	31.8428427901781	46.0928833809286	39.6760734977304	32.7735292417301	31.5682095062216
153	437.7517	13.709	20	9	152	7.6	-61.2439999999992	-33.8254	69.964170981724	53.4496999184486	42.2157690156668	32.000340694098	30.8407350516642
154	438.4139	11.93608	20	9	153	7.65	13.2439999999997	-35.4584	37.8510457789477	42.3139491160226	41.9338491050992	29.7187053338785	30.8276007295387
155	440.1199	11.11868	20	9	154	7.7	34.1199999999992	-16.348	37.8342636243914	47.3755135367382	42.8064898767202	28.828609920815	30.2030002052012
156	441.7746	10.7123	20	9	155	7.75	33.094000000001	-8.12759999999997	34.0774224048719	41.9834099631848	36.5808580942099	29.1965829491547	30.3084095557012
157	442.8202	8.052936	20	9	156	7.8	20.9119999999996	-53.18728	57.1506648937559	37.7748148292699	35.0999245651623	30.7263864574274	30.9383676088357
158	444.83	8.817128	20	9	157	7.85	40.1959999999997	15.28384	43.0036531139574	32.1632798349919	30.0198405602918	30.447971136363	30.7141807342077
159	444.571	8.01763	20	9	158	7.9	-5.17999999999915	-15.98996	16.8080701093728	30.8477670723972	27.1673460630309	30.2229732811109	30.6834568560343
160	444.8124	8.442695	20	9	159	7.95	4.82799999999997	8.5013	9.77658865300161	22.8243355935864	25.2963767591674	31.4326231353437	28.9939181116078
161	444.7249	7.070489	20	9	160	8	-1.75000000000068	-27.44412	27.4998585918983	18.0562711573987	23.2630025060606	27.5366353093899	28.3762739653301
162	445.1717	7.795555	20	9	161	8.05	8.93599999999992	14.50132	17.0335074997018	16.5598772967919	21.7766994171244	26.906828731149	27.1821299498911
163	444.9703	6.858794	20	9	162	8.1	-4.02799999999957	-18.73522	19.1633309330188	18.4294736833428	18.6801732570591	24.4863577344942	26.5061695678902
164	445.2184	7.253619	20	9	163	8.15	4.96199999999931	7.8965	9.3261008063388	15.678237939724	18.5120974571226	23.9230948192353	25.656389627795
165	444.4859	6.638951	20	9	164	8.2	-14.6499999999992	-12.29336	19.1245705857563	20.7290632406624	20.0587563939671	23.7136236868782	25.4390433171823
166	443.8786	6.317379	20	9	165	8.25	-12.1460000000002	-6.43143999999999	13.743679873804	19.3040753567195	18.4924125245699	23.2719310169593	25.5401141479094
167	444.8341	8.203547	20	9	166	8.3	19.1099999999994	37.72336	42.287634004394	20.4643176174534	18.7137328971357	22.5115399134915	25.5194732634595
168	445.3678	7.92521	20	9	167	8.35	10.6740000000002	-5.56674000000001	12.0383915133046	21.6880391045913	18.9528749086967	21.5372976876607	25.3473448562006
169	445.1317	7.206638	20	9	168	8.4	-4.7219999999993	-14.37144	15.127312110008	21.3065871094158	20.6788435754397	22.3246953039269	25.0966280306413
170	444.5651	6.078804	20	9	169	8.45	-11.332000000001	-22.55668	25.2431780214462	16.6984025536089	22.130870614589	22.8917962230145	25.6015434804506
171	445.1104	6.308804	20	9	170	8.5	10.9060000000011	4.60000000000001	11.8364198979262	18.6016744606739	23.280859527858	22.269421860478	23.9965447063789
172	445.8881	6.875613	20	9	171	8.55	15.5539999999996	11.33618	19.2467112253597	20.8933695334261	23.2463804098587	21.5907306580521	23.4987312258807
173	445.9321	5.798774	20	9	172	8.6	0.879999999999654	-21.53678	21.5547510486296	22.5737021245867	24.3944221182624	21.0119984416824	22.3684112473571
174	446.8624	4.849273	20	9	173	8.65	18.6059999999998	-18.99002	26.5857874737686	25.2551319463002	26.1372931507311	21.5940739217115	21.7952718180763
175	447.9496	6.132992	20	9	174	8.7	21.7439999999999	25.67438	33.6448409772493	29.7943582661084	25.724836052062	22.0494767135497	21.5451736579798
176	449.0664	6.721084	20	9	175	8.75	22.3360000000002	11.76184	25.2435690064937	30.1871697758508	26.0464311963861	21.8836453466641	21.5853029828301
177	447.0686	7.358893	20	9	176	8.8	-39.9559999999997	12.75618	41.9428428244006	31.3812167680361	24.4677284189685	20.3125600694917	20.9628266207351
178	447.4428	6.244079	20	9	177	8.85	7.48399999999947	-22.29628	23.5188085973417	28.8759699795372	23.0711219746681	20.2467185760382	20.1215551781847
179	446.6874	7.68599	20	9	178	8.9	-15.107999999999	28.83822	32.5560224346951	26.8377304464719	22.5093042679833	19.9702827801716	19.8742097259546
180	446.9886	6.673929	20	9	179	8.95	6.02399999999989	-20.24122	21.1186070347549	19.1410985718287	21.9680828125105	19.7704638255576	20.7799747148018
181	447.1536	5.93962	20	9	180	9	3.29999999999927	-14.68618	15.0523713411673	15.9550741734855	20.4864311654702	20.4564541033678	21.0177186076931
182	447.0933	6.101754	20	9	181	9.05	-1.20599999999968	3.24268	3.4596834511844	13.6373917679306	17.3787397291247	20.0906337206125	22.2508107300299
183	446.77	6.300368	20	9	182	9.1	-6.46600000000035	3.97228	7.58868660562581	15.0601956454837	16.0990150338141	20.2504647602199	23.9124152946755
184	447.4201	5.477889	20	9	183	9.15	13.0020000000002	-16.44958	20.9676104069206	14.1351318844684	13.8032724096121	19.6674488169174	25.7801921195164
185	447.1798	6.868917	20	9	184	9.2	-4.80599999999981	27.82056	28.2326264225204	15.6163808864208	13.8160915990532	19.3767236290814	27.3965530475811
186	447.4164	6.404343	20	9	185	9.25	4.7320000000002	-9.29148	10.427052536091	16.2429558941426	14.8664770103496	19.8986749487009	29.1675238384917
187	446.8743	6.440379	20	9	186	9.3	-10.8420000000001	0.720720000000004	10.8659284609463	13.9691530512936	15.7135390222565	19.4141133279787	30.2643629751566
188	446.367848771745	6.61612558923241	20	9	187	9.35	-10.1290245651001	3.51493178464819	10.721561644235	12.5719875526226	17.4298075457716	18.7058126687086	32.1694755503649
189	446.8469	6.587099	20	9	188	9.4	9.58102456510005	-0.580531784648191	9.59859619267513	15.5978221362308	16.8255933658515	17.4237241479823	34.0559902544669
190	447.9069	6.65757	20	9	189	9.45	21.2	1.40941999999999	21.2467989291658	15.8106971580923	16.7853644456524	18.6681532065891	35.7498023139385
191	446.8105	7.313854	20	9	190	9.5	-21.9280000000003	13.12568	25.5562254541318	18.6166591974006	19.3109187319316	19.7660153549082	37.836486466145
192	447.2792	6.944868	20	9	191	9.55	9.37400000000025	-7.37972000000001	11.9303035702536	19.6820336804094	21.4494869268326	22.9108908020076	39.789902385909
193	448.5134	7.036117	20	9	192	9.6	24.6839999999997	1.82498000000001	24.7513718407766	20.9987413386821	21.3126103036032	26.8128321476686	41.7293602511822
194	448.7456	6.326887	20	9	193	9.65	4.64400000000069	-14.1846	14.925468607719	23.0240153276324	21.0441758863525	29.9663103173213	43.576559815832
195	447.6985	7.243348	20	9	194	9.7	-20.942	18.32922	27.8303372205297	27.088276695573	23.5202148141251	32.7436293816124	45.2690311920482
196	447.6064	5.461597	20	9	195	9.75	-1.84200000000033	-35.63502	35.6825953988832	24.0085614098057	24.6655536994669	36.4514023303193	47.1803098666855
197	446.8189	6.868814	20	9	196	9.8	-15.7500000000005	28.14434	32.2516104099565	22.4063180922956	30.1082425817587	40.2161658808216	48.6689748288067
198	447.2803	6.792676	20	9	197	9.85	9.22800000000052	-1.52276000000001	9.3527954119402	26.041688289568	36.1958567495656	44.0922325246915	50.5984810882237
199	447.3299	6.45054	20	9	198	9.9	0.991999999999962	-6.84272	6.91425202016819	26.3070920713013	43.1070272687912	48.1416977287623	52.2671249472277
200	447.9607	4.238359	20	9	199	9.95	12.6159999999993	-44.24362	46.007188206892	33.1282084679444	48.7018943175725	51.7291408023194	54.171204305274
201	446.8286	5.702131	20	9	200	10	-22.6419999999996	29.27544	37.0096143075496	48.3831520893254	53.5918859287069	55.2165188289221	56.1606114473653
202	444.313	3.538812	20	9	201	10.05	-50.3120000000001	-43.26638	66.3571923931718	63.8077364452869	58.9828448348105	59.4891710512055	58.3575511074681
203	442.021365830194	-0.0776213963627446	20	9	202	10.1	-45.83268339612	-72.3286679272549	85.6275135188456	71.3621003455769	66.8718547457799	63.2082557421445	60.3530388761104
204	440.280338916071	-3.90181304101362	20	9	203	10.15	-34.8205382824597	-76.4838328930175	84.0371737999754	80.8766797861125	75.2392195711721	67.4856708147467	61.9000712972709
205	439.060264700899	-7.90914684804275	20	9	204	10.2	-24.4014843034404	-80.1466761405826	83.7790077083423	84.8374812016767	79.9380667905137	71.1613387550151	63.1361582961245
206	438.331488627945	-12.0750067315403	20	9	205	10.25	-14.5755214590793	-83.317197669951	84.5825115102275	85.3605574022343	85.7674839583774	74.4619447846701	64.6734845598406
207	438.064356140477	-16.3747766055963	20	9	206	10.3	-5.34264974936036	-85.99539748112	86.1611994709925	86.6707026970574	88.8700995206524	77.9238363296348	66.0426588353907
208	438.229212681763	-20.783840384301	20	9	207	10.35	3.29713082571971	-88.181275574094	88.242894521634	88.5140332354505	90.2206547347234	82.4911495077388	67.2472102016844
209	438.796403695071	-25.2775819817445	20	9	208	10.4	11.3438202661598	-89.87483194887	90.5879002740905	90.6582881306423	91.8643143607021	87.110525746473	68.3044710191726
210	439.736274623669	-29.8313853120169	20	9	209	10.45	18.79741857196	-91.076066605448	92.9956604003082	92.9027178396282	93.6207831924577	89.674255403959	68.8951975368503
211	441.019170910825	-34.4206342892084	20	9	210	10.5	25.6579257431201	-91.78497954383	95.3037859861861	95.0807520672125	95.3320036406332	92.5552075398223	69.2164268451668
212	442.615437999805	-39.0207128274091	20	9	211	10.55	31.9253417796006	-92.001570764014	97.383348015922	97.0579260243469	96.8648278244591	93.8042114129286	69.755074171154
213	444.495421333879	-43.607004840709	20	9	212	10.6	37.5996666814797	-91.7258402659981	99.1330656595556	98.7275331494648	98.1104442696977	93.8932456045522	69.9265588572124
214	446.629466356314	-48.1548942431984	20	9	213	10.65	42.6809004487006	-90.9577880497879	100.473770059763	100.005719150624	98.9818319217739	93.8338322772205	70.4058621466013
215	448.987918510378	-52.6397649489674	20	9	214	10.7	47.1690430812794	-89.69741411538	101.343696025898	100.82693780929	99.4104440174042	93.5286872106366	70.7306299111115
216	451.541123239338	-57.0370008721061	20	9	215	10.75	51.0640945791999	-87.944718462774	101.694715991983	101.140136472183	99.3429311212673	92.8955667893619	71.1058019913738
217	454.259425986463	-61.3219859267046	20	9	216	10.8	54.3660549424999	-85.69970109197	101.489441309251	100.905737819201	98.7383233052048	91.8691517899599	71.8676426612752
218	457.11317219502	-65.4701040268531	20	9	217	10.85	57.0749241711405	-82.9623620029699	100.699058974021	100.093354885344	97.5658364743811	90.4021878786773	73.5422960438464
219	460.072707308277	-69.4567390866417	20	9	218	10.9	59.1907022651401	-79.7327011957722	99.3017767948528	98.6801430919105	95.8033501937389	88.4672443095829	75.6496120127674
220	463.108376769503	-73.2572750201606	20	9	219	10.95	60.7133892245201	-76.010718670378	97.2817813566108	96.6497088011197	93.4365912288156	86.0612542713811	77.178162972469
221	466.190526021964	-76.8470957414997	20	9	220	11	61.6429850492193	-71.7964144267819	94.6286570248172	93.9915364765791	90.4591299380906	83.2163348614114	79.354462988439
222	469.289500508928	-80.2015851647495	20	9	221	11.05	61.9794897392796	-67.089788464996	91.3372698552972	90.7009625682768	86.8734757554607	80.0209772911025	81.2425492518194
223	472.375645673665	-83.2961272039998	20	9	222	11.1	61.7229032947409	-61.890840785006	87.4081973513177	86.7798275722876	82.6939314876569	76.6448619722802	83.1160126685896
224	475.41930695944	-86.1061057733409	20	9	223	11.15	60.8732257154998	-56.199571386822	82.8489072533409	82.2381167842707	77.9526566973918	73.3260534784559	85.5173653940015
225	478.390829809523	-88.6069047868628	20	9	224	11.2	59.4304570016595	-50.015980270438	77.6761063766648	77.0972427098016	72.712064525358	70.299921067208	88.4338462989032
226	481.260559667181	-90.7739081586559	20	9	225	11.25	57.39459715316	-43.340067435862	71.9201030847328	71.3963264987346	67.0897386015554	67.7496591980776	91.8591397526219
227	483.998841975681	-92.58249980281	20	9	226	11.3	54.7656461700001	-36.1718328830821	65.6328994829519	65.2043508265068	61.3036312770002	65.8114489929156	95.7938646236681
228	486.576022178292	-94.0080636334155	20	9	227	11.35	51.5436040522206	-28.51127661211	58.9036162959826	58.6443014784284	55.7238874701794	64.593442579954	100.245277374476
229	488.962445718281	-95.0259835645623	20	9	228	11.4	47.7284707997796	-20.3583986229359	51.889028892202	51.9413604188402	50.848756763173	64.1886982790618	105.226502414954
230	491.128458038917	-95.6116435103407	20	9	229	11.45	43.3202464127203	-11.7131989155681	44.8758596362729	45.5100198441988	47.1632509056004	64.6820705409791	110.596808855854
231	493.044404583467	-95.7404273848408	20	9	230	11.5	38.3189308909994	-2.57567749000202	38.4053977867915	40.0514484416241	45.0401884580646	66.1537184370557	115.620484548823
232	494.680630795199	-95.3877191021527	20	9	231	11.55	32.7245242346407	7.05416565376197	33.476196609745	36.4931626998391	44.7494222303705	68.6808870907101	119.618352532911
233	496.00748211738	-94.5289025763666	20	9	232	11.6	26.5370264436194	17.1763305157219	31.6107592831092	35.6822003327723	46.4929536722511	72.338779732627	121.15583487452
234	496.995303993279	-93.1393617215725	20	9	233	11.65	19.7564375179797	27.7908170958821	34.097600183277	38.139016497289	50.4247398607319	77.2008985107825	133.023237096418
235	497.614441866164	-91.1944804518607	20	9	234	11.7	12.3827574577001	38.897625394236	40.8210478009389	43.9888246165421	56.6520765566002	83.3390053871698	144.601974541353
236	497.835241179302	-88.6696426813211	20	9	235	11.75	4.41598626276004	50.4967554107921	50.6894786093746	52.934458902878	65.2176982725559	90.8227127158819	144.716679434257
237	497.62804737596	-85.5402323240441	20	9	236	11.8	-4.14387606683931	62.5882071455399	62.7252372060109	64.3563170216246	76.05814290442	99.7185774573763	146.452046423306
238	496.963205899408	-81.7816332941196	20	9	237	11.85	-13.29682953104	75.1719805984899	76.3389307147885	77.6219527804281	88.9536719950746	110.088366870274	145.365122550225
239	495.811062192913	-77.3692295056379	20	9	238	11.9	-23.0428741298999	88.2480757696339	91.2068907770102	92.296380047823	103.553040258392	121.985760520325	144.617221269331
240	494.141961699742	-72.278404872689	20	9	239	11.95	-33.3820098634203	101.816492658978	107.149226594956	108.127461192298	119.514759868739	135.132363440326	143.583277076056
241	491.926249863163	-66.4845433093632	20	9	240	12	-44.3142367315806	115.877231266516	124.061614946349	124.972885087271	136.605236973699	148.024634236235	144.517145065555
242	489.134272126445	-59.9630287297505	20	9	241	12.05	-55.8395547343594	130.430291592254	141.880642928385	142.749763495159	154.687732684382	159.21572777472	146.392383144069
243	485.736373932854	-52.689245047941	20	9	242	12.1	-67.9579638718201	145.47567363619	160.566050189655	161.40756695705	173.683780068298	165.666807776759	147.476198990657
244	481.70290072566	-44.6385761780249	20	9	243	12.15	-80.6694641438798	161.013377398322	180.091282816452	180.914093899576	193.546781179919	192.72042071438	148.677872415985
245	477.004197948129	-35.7864060340923	20	9	244	12.2	-93.9740555506205	177.043402878652	200.43824390441	201.248004176467	213.612650324053	218.904028015498	149.763555390783
246	471.61061104353	-26.1081185302335	20	9	245	12.25	-107.87173809198	193.565750077176	221.594249658976	222.394675049324	230.831570199914	221.683699670436	151.367631975736
247	465.49248545513	-15.5790975805383	20	9	246	12.3	-122.362511768	210.580418993904	243.55019431284	244.343798864678	242.373312645019	227.092643853696	151.713829550212
248	458.620166626198	-4.1747270990971	20	9	247	12.35	-137.44637657864	228.087409628824	266.299404553942	265.817733691055	242.379943558443	226.136802520496	152.107117981992
249	450.964	8.12960900000003	20	9	248	12.4	-153.12333252396	246.086721981943	289.836901893222	280.749046500252	281.887801170368	225.0457442596	152.483958735368
250	442.502832213491	20.985460807762	20	9	249	12.45	-169.22335573018	257.117036155239	307.807918036294	283.498621113572	318.293296162256	222.484483611133	152.272009315724
251	433.249514678364	32.552114435594	20	9	250	12.5	-185.06635070254	231.33307255664	296.25081370496	262.365212067562	306.762162367173	222.880571694055	151.747315403228
252	423.2254	40.61579	20	9	251	12.55	-200.48229356728	161.27351128812	257.298067379443	319.431803476057	299.497555023009	224.103879197428	154.585504251754
253	419.1007	47.50736	20	9	252	12.6	-82.4939999999992	137.8314	160.632359323892	370.768858633458	278.589824972695	222.613618248688	155.37172877798
254	441.019438615193	66.1250884889732	20	9	253	12.65	438.37477230386	372.354569779464	575.169858935698	332.775278234093	256.54470733928	220.154846321188	157.35024157246
255	463.288	83.46702	20	9	254	12.7	445.37122769614	346.838630220536	564.493193823296	315.496488932446	231.356316898214	216.188105394396	160.496316023742
256	461.9609	88.61279	20	9	255	12.75	-26.5420000000006	102.9154	106.282911708139	294.814437877827	214.929573188197	211.91255123559	163.033936480783
257	460.9164	97.09392	20	9	256	12.8	-20.8899999999994	169.6226	170.904120871206	193.657611202503	205.834445749836	203.709081643047	163.59281949891
258	458.1097	96.53862	20	9	257	12.85	-56.1340000000007	-11.1060000000001	57.2221040507956	91.9437751629709	202.847292938932	194.12586909371	162.660647222792
259	458.1163	100.0079	20	9	258	12.9	0.132000000000971	69.3856000000002	69.3857255590805	97.0838681422998	158.421891472009	182.982156950411	161.221558420488
260	456.281	102.1175	20	9	259	12.95	-36.7060000000004	42.192	55.9240136256334	96.1724025672259	114.082914626536	169.411655191123	159.734445299124
261	458.9005	108.1745	20	9	260	13	52.3900000000003	121.14	131.983376604783	110.880148000038	117.062940104007	155.469996570221	157.551105035736
262	461.7519	115.9878	20	9	261	13.05	57.0279999999991	156.266	166.346792995837	123.186171741514	107.920608263084	149.955280728788	155.239920700668
263	462.8498	122.433	20	9	262	13.1	21.9580000000008	128.904	130.760831214856	136.222054090101	109.661913214725	145.076649779201	152.118508759781
264	460.7249	128.6243	20	9	263	13.15	-42.4980000000005	123.826	130.91584426646	137.042012065715	109.419606561542	121.98006243054	148.236080157941
265	460.4871	134.6748	20	9	264	13.2	-4.75599999999986	121.01	121.103425368567	119.668813958943	107.466993484031	102.088604031986	143.964943582241
266	461.228	141.4385	20	9	265	13.25	14.8180000000002	135.274	136.083166482853	108.443678429412	96.0104199522449	104.384173291129	138.731983793174
267	462.3617	145.2474	20	9	266	13.3	22.6739999999995	76.1779999999999	79.4808024619779	95.6530413815707	94.0761157077406	100.092995144124	133.047322751811
268	460.7938	148.6338	20	9	267	13.35	-31.3580000000002	67.7280000000002	74.6351535672034	78.7119328779609	87.3060066194704	99.184491925088	126.905458993707
269	460.8589	151.9813	20	9	268	13.4	1.30200000000059	66.9499999999999	66.9626590272518	54.9788278387752	85.5382333890709	97.3973725813774	122.213087104774
270	459.1859	151.265	20	9	269	13.45	-33.46	-14.3260000000004	36.3978828505177	68.4834174565384	90.0942934374356	96.984406987115	115.699164795916
271	459.6708	150.5416	20	9	270	13.5	9.69799999999964	-14.468	17.4176412869249	66.1683348095285	91.7054064782514	92.2216383774161	110.170188523224
272	460.6378	157.8279	20	9	271	13.55	19.3400000000008	145.726	147.003750550794	75.4234253965712	92.265382025164	86.3759622039089	104.318856396144
273	458.690879328651	160.307986092532	20	9	272	13.6	-38.9384134269801	49.6017218506398	63.0597403321538	101.47665399691	88.7070706354508	81.6233992708735	101.231900913336
274	454.396834995598	156.617680106867	20	9	273	13.65	-85.8808866610605	-73.8061197132998	113.238111962465	128.431985117728	85.3751386012124	76.3173139946933	88.8972845837593
275	449.349448164746	149.986984067769	20	9	274	13.7	-100.94773661704	-132.61392078196	166.664025852214	116.04734659379	86.5018204901993	71.7417817700862	76.2961646218463
276	445.1425	143.6459	20	9	275	13.75	-84.1389632949199	-126.821681355379	152.194296891011	111.245806461373	88.4328568025872	65.5514163507575	75.9885338400254
277	442.9427087341	140.004791414536	20	9	276	13.8	-43.9958253179998	-72.8221717092805	85.0805579311036	95.3268518058536	78.6758087000772	62.3855638605756	73.3063275651295
278	442.208540875128	138.195467767193	20	9	277	13.85	-14.68335717944	-36.1864729468596	39.0520396700712	71.5269869834882	75.9407919222766	59.6850488937048	74.4847303534744
279	441.9714	136.5301	20	9	278	13.9	-4.74281750255955	-33.3073553438601	33.6433386848682	48.4337284874467	67.0963946003157	61.4440172591363	74.120373192861
280	441.7006	134.1623	20	9	279	13.95	-5.41600000000017	-47.3560000000003	47.6647017403868	41.3042708063648	53.3892701027367	61.9866744007099	74.0564609442822
281	441.575	132.3302	20	9	280	14	-2.5120000000004	-36.6419999999999	36.7280044108035	40.6357773831802	39.3974262232635	64.8703804762267	73.6224408016925
282	440.4997	130.1047	20	9	281	14.05	-21.5059999999994	-44.5099999999996	49.4332695256944	38.8659373947779	32.5057456959872	58.6824320634994	73.6449777463788
283	442.2294	130.5475	20	9	282	14.1	34.5939999999996	8.85600000000011	35.7095725541482	35.2515532219852	30.6630271519589	57.3871520474707	71.9675178115298
284	441.3742	129.65	20	9	283	14.15	-17.1040000000005	-17.9500000000002	24.7941387428566	30.3611239590804	37.5128959170602	55.8145067369789	69.2523701539921
285	441.9235	131.0239	20	9	284	14.2	10.9860000000003	27.4779999999998	29.5927808764232	23.7072205856096	37.4715283112205	50.5037252117069	67.5253818873364
286	441.4382	130.6481	20	9	285	14.25	-9.7059999999999	-7.51599999999996	12.2758580962798	20.6902769207375	41.3079041498661	47.5928943889215	64.9510970233851
287	442.2357	130.7791	20	9	286	14.3	15.9500000000003	2.62	16.1637526583405	36.1598544393426	38.6890554269216	46.5196599861349	64.0330924961007
288	442.7689	131.6618	20	9	287	14.35	10.6639999999993	17.654	20.6248542297875	39.6915034004558	38.8335121726647	49.7849687818608	62.8784242445808
289	441.7874	136.6737	20	9	288	14.4	-19.6299999999997	100.238	102.142026335882	52.2546843406518	44.532618873642	50.8433738043447	61.6931955027131
290	441.6063	139.0293	20	9	289	14.45	-3.6220000000003	47.1120000000002	47.2510256819894	53.6708902682336	47.6181803206772	51.1285149014493	61.1828485471909
291	441.4492	142.7806	20	9	290	14.5	-3.14199999999914	75.0259999999997	75.0917627972599	56.9767474245918	55.7883625545795	55.023243225969	61.1273018292685
292	441.2102	143.918	20	9	291	14.55	-4.78000000000065	22.7480000000003	23.2447822962492	52.9053833079414	60.5335742762825	60.9139932888487	57.766145738453
293	441.2051	145.7757	20	9	292	14.6	-0.101999999999407	37.1539999999999	37.1541400115787	55.5448572408985	68.9069104117628	62.3116363521861	56.6530285917603
294	442.2432	149.731	20	9	293	14.65	20.7619999999997	79.1059999999999	81.7852057526297	59.3220407685072	64.1738516916292	62.1874263132909	54.3165355079435
295	441.4851	152.6568	20	9	294	14.7	-15.1620000000003	58.5160000000002	60.4483953467752	67.3962582843314	64.7855014916782	63.3089820045866	50.3341841764265
296	442.0639	157.3199	20	9	295	14.75	11.576	93.2619999999997	93.9776804353031	80.8370733989338	68.738582302072	64.3507776960127	46.9235568170587
297	442.9089	160.3864	20	9	296	14.8	16.9000000000005	61.3300000000004	63.6158698753704	75.4423200753171	83.1389311507758	65.6806211316258	45.9850940298592
298	443.0116	165.6033	20	9	297	14.85	2.05399999999941	104.338	104.358215584591	74.0261457424578	85.7897605317076	66.0717995954568	46.0882838254697
299	444.8793	167.6089	20	9	298	14.9	37.3540000000003	40.1120000000003	54.811439134546	78.1551238356368	79.8422337529398	61.9423737462899	45.9385750360734
300	446.3332	169.8464	20	9	299	14.95	29.0779999999995	44.7499999999997	53.3675236824789	98.8816040172202	78.9997836884961	60.3790226936719	45.3974162575904
301	447.3924	175.4788	20	9	300	15	21.1840000000007	112.648	114.622570901198	90.7424476644813	72.9131928374458	57.3842231823103	46.1859308283669
302	450.8472	183.0942	20	9	301	15.05	69.0959999999995	152.308	167.248270783288	84.2421474305625	70.827667986969	56.8498594134066	46.4047479722576
303	452.1549	185.9963	20	9	302	15.1	26.1540000000002	58.0419999999998	63.6624338208962	83.9734216345343	63.2366887791508	55.9189051360499	48.8495072400515
304	452.3636	187.0921	20	9	303	15.15	4.17400000000043	21.9159999999999	22.3099379649519	67.6712618392549	59.7108958009506	52.8185642789081	51.0997965292537
305	453.9065	189.1863	20	9	304	15.2	30.8579999999995	41.884	52.0238947023382	42.7737319567179	55.9725438956656	50.1646431411462	50.632814637629
306	453.1693	190.6687	20	9	305	15.25	-14.7439999999995	29.6480000000003	33.1117719248004	35.7309298938204	46.0298640625486	46.2542192451959	55.1707235322671
307	451.2675	191.6456	20	9	306	15.3	-38.0360000000007	19.538	42.7606213706028	35.1796441713388	30.5607876760373	45.4505280735835	59.9306859172717
308	450.3981	192.7714	20	9	307	15.35	-17.3879999999997	22.516	28.4484235064087	27.9716661567969	26.0480497403923	42.3915988690785	61.0694363002847
309	449.4285	192.8968	20	9	308	15.4	-19.3920000000003	2.50800000000027	19.5535093525437	24.3884662858423	25.7948948048765	41.0337762678021	59.2899530372093
310	448.6359	192.7943	20	9	309	15.45	-15.8519999999999	-2.05000000000041	15.9840046296289	18.3478433953567	21.3295025937962	39.6663176137315	58.7236783423132
311	448.0489	193.2767	20	9	310	15.5	-11.7399999999998	9.64800000000025	15.1957725700275	16.3651695869642	19.5952456529459	37.3486184307648	57.2327450655531
312	447.5245	192.9314	20	9	311	15.55	-10.4880000000003	-6.90600000000018	12.5575069181748	16.4101454384142	20.0733881601979	31.8955026556665	57.1367312543507
313	447.4214	193.8524	20	9	312	15.6	-2.06199999999967	18.4199999999998	18.5350544644464	14.6873390307956	21.5465089590061	35.387378127917	57.195893615523
314	446.6174	193.2766	20	9	313	15.65	-16.0800000000006	-11.5159999999997	19.7783886097936	14.8020250200496	22.3566567346536	40.0121667452165	55.6324676513442
315	446.3124	193.4834	20	9	314	15.7	-6.099999999999	4.13599999999974	7.36997259153558	21.7989329250391	23.3600913317973	37.9566472706713	54.5874637977731
316	446.458	194.2583	20	9	315	15.75	2.91200000000003	15.498	15.7692025162974	26.7278483310479	28.667372798981	45.9906693685216	52.4705726952955
317	447.6351	196.3235	20	9	316	15.8	23.5419999999999	41.3040000000001	47.5420464431224	28.303168030893	33.2302176352957	54.1807507029177	51.1422762393306
318	447.1339	198.4235	20	9	317	15.85	-10.0240000000008	41.9999999999999	43.1796314944906	32.0328436327991	44.7267065154416	56.0670730051125	49.1178329646458
319	447.4362	199.7728	20	9	318	15.9	6.04600000000005	26.986	27.6549871090189	42.5327205779124	54.2294386855565	56.6375323281286	49.5158207418936
320	448.4131	200.6319	20	9	319	15.95	19.538	17.1820000000002	26.0183506010663	44.6615023455523	54.5837919475464	57.0683339909546	52.2334103205348
321	449.8332	203.7359	20	9	320	16	28.4019999999998	62.0799999999997	68.2685872418637	62.7255646998353	72.3860930840972	57.081266948796	54.8322543965593
322	449.611	206.6367	20	9	321	16.05	-4.44399999999973	58.0160000000001	58.185955281322	80.15570934022	88.2881132456375	57.4236030952949	56.6439672262716
323	453.3857	212.1419	20	9	322	16.1	75.4939999999999	110.104	133.499943265906	77.1347402622936	90.587637051219	58.4728820949961	60.6890540576394
324	454.9753	217.6577	20	9	323	16.15	31.7920000000004	110.316	114.805710310943	102.239465590282	90.9184079216036	58.4463710237802	64.5299415947163
325	455.5063	217.7834	20	9	324	16.2	10.6200000000001	2.5139999999999	10.9135052114342	131.914724145723	90.7765766501119	59.0102844544	65.5862498847493
326	446.48921117881	214.236476742612	20	9	325	16.25	-180.3417764238	-70.9384651477598	193.792213881806	118.449709402603	85.495161098611	58.6869261453951	65.1546422493007
327	437.2893	209.5427	20	9	326	16.3	-183.9982235762	-93.8755348522403	206.562248058525	101.681106502987	81.6169885552942	56.8340244050777	67.4784771635342
328	436.9731	206.2491	20	9	327	16.35	-6.32400000000075	-65.872	66.1748695503059	104.41841303793	72.2190576745506	55.8440670602132	73.3212484290123
329	435.4434	206.4873	20	9	328	16.4	-30.5939999999998	4.76400000000012	30.9626958128647	68.7508566069398	62.6633033620039	57.9978652159851	80.7498882928454
330	434.2413	206.7478	20	9	329	16.45	-24.0419999999995	5.21000000000015	24.6000378861492	31.3192529648657	63.4367769612536	64.8005030273382	87.3630726244253
331	434.0602	205.9966	20	9	330	16.5	-3.6220000000003	-15.0240000000002	15.4544317268546	25.9884059464985	44.987759206693	72.3158903623539	90.84642317855
332	434.3449	205.0691	20	9	331	16.55	5.69399999999973	-18.5500000000002	19.4042298481543	23.6455002210206	25.3799355645179	81.3924317968767	91.0602065019564
333	432.3718	205.1767	20	9	332	16.6	-39.4619999999998	2.15200000000038	39.5206344584697	22.455140884577	21.1004970692075	85.9907299873618	91.1874033703515
334	431.753	205.9138	20	9	333	16.65	-12.3760000000004	14.742	19.2481671854753	21.2246618064462	25.0773225103667	89.0477164442161	90.7268490012927
335	431.103	205.2453	20	9	334	16.7	-12.9999999999995	-13.3700000000005	18.6482412039313	19.44061816417	38.8244294045645	93.2158524988273	91.9549694017347
336	431.4247	205.5812	20	9	335	16.75	6.43399999999929	6.71800000000019	9.30203633620044	16.2125881919164	59.1366196260969	84.3186151300799	92.4654632773853
337	431.1219	205.1533	20	9	336	16.8	-6.05599999999981	-8.55799999999988	10.4840116367732	26.5091447997128	81.1678750384592	80.7762036241506	92.9727766605737
338	430.0813	205.686	20	9	337	16.85	-20.8119999999997	10.6540000000001	23.3804845972018	55.193717924552	99.762402300173	90.5754238529122	93.2964369591605
339	433.608030399074	205.949326776808	20	9	338	16.9	70.5346079814797	5.26653553615972	70.7309502244572	97.0485774457475	115.432129526428	104.862244257562	95.453040192164
340	441.705489776098	205.635064452178	20	9	339	16.95	161.94918754048	-6.28524649259987	162.071106828127	142.895131912748	122.994928036401	117.657811257896	97.6236760772687
341	452.615217277888	204.989401819147	20	9	340	17	218.194550035801	-12.9132526606202	218.576333942178	183.31221640843	123.649471053467	124.611579408304	97.0412412334958
342	464.578752051258	204.258527670749	20	9	341	17.05	239.2706954674	-14.6174829679597	239.716783971777	204.355114253144	136.172471683783	124.696809908618	97.1766376228308
343	475.837633243024	203.688630800022	20	9	342	17.1	225.17762383532	-11.3979374145401	225.465907075608	190.79613814825	160.050350636617	123.901924645707	95.7167387056484
344	484.6334	203.5259	20	9	343	17.15	175.91533513952	-3.2546160004398	175.945439448028	150.250364661186	184.647166004758	123.007326978805	93.0041091536704
345	489.332213501212	203.9016243617	20	9	344	17.2	93.9762700242397	7.5144872339996	94.2762263036592	129.449811454818	196.491193111227	124.899654349069	94.5200122464805
346	488.798723054521	204.48749416806	20	9	345	17.25	-10.6698089338192	11.7173961272005	15.8474665068566	136.788484864804	190.086539190511	126.244000409376	92.8301947144717
347	482.0222	204.8403	20	9	346	17.3	-135.53046109042	7.05611663880006	135.71401793994	164.939217756372	168.225744778776	129.11152891607	89.3232186596823
348	468.915310857329	204.672462200908	20	9	347	17.35	-262.13778285342	-3.35675598184025	262.159274125536	202.186248074204	148.041446991241	130.748806858108	91.952312056186
349	453.084302864623	204.318920164052	20	9	348	17.4	-316.62015985412	-7.07084073711997	316.699103905866	229.922713719836	130.582524431182	132.908215168343	93.261502329157
350	439.058818439605	204.27024304517	20	9	349	17.45	-280.50968850036	-0.973542377640229	280.511377892823	207.001678102735	126.804380661738	130.446849127199	94.0936293039577
351	431.3685	205.017	20	9	350	17.5	-153.8063687921	14.9351390966001	154.529794735016	159.294409117677	128.838529765284	121.766592104638	96.5698000975116
352	431.5123	206.0626	20	9	351	17.55	2.87599999999998	20.9120000000001	21.1088398544308	96.2258311059928	122.050586148356	112.960843448785	97.630415827674
353	431.5309	204.8816	20	9	352	17.6	0.371999999999844	-23.6200000000002	23.6229292002497	51.4225132492713	101.447263079599	105.442747423935	99.1482101236264
354	431.4886	204.8286	20	9	353	17.65	-0.845999999999094	-1.05999999999995	1.35621384744381	27.7543458107324	81.1692643319279	96.9605018631247	100.448711778296
355	433.4237	206.8864	20	9	354	17.7	38.7019999999995	41.1560000000003	56.4947886092159	37.0994941939778	64.4025051431711	95.8241719941336	102.211097021289
356	433.5888	208.6883	20	9	355	17.75	3.30199999999991	36.0379999999998	36.188957542322	43.6001170415202	53.4466450187641	101.341774298864	103.583875830574
357	435.2293	211.6569	20	9	356	17.8	32.8100000000006	59.3720000000002	67.8345817706578	66.1126975578631	57.6959421187933	97.8702336952139	103.783211269199
358	436.8981	213.9131	20	9	357	17.85	33.3759999999995	45.1239999999996	56.1260434379614	77.382497037071	62.8440478566293	93.3292002594599	104.97183031834
359	440.4327	218.3797	20	9	358	17.9	70.6920000000002	89.3320000000006	113.919116429158	79.1389442267957	63.3384792950672	81.6607604007519	104.63730471094
360	441.9736	223.8074	20	9	359	17.95	30.8179999999993	108.554	112.843786005256	78.2923900436088	64.8439633265293	70.5294473500194	102.248474607811
361	443.2117	225.6844	20	9	360	18	24.7620000000006	37.5400000000002	44.9711934909454	82.0879786717384	73.8450188324427	68.5280207867192	99.2912888710324
362	444.3302	228.6613	20	9	361	18.05	22.3699999999997	59.538	63.6018108547232	60.5642610322714	73.6898812420716	70.5640217467302	97.0956708662916
363	446.7292	231.5503	20	9	362	18.1	47.98	57.7799999999996	75.1039865786095	52.3054296159876	85.2111374393211	74.3944956015461	95.9205710161091
364	446.8284	231.8493	20	9	363	18.15	1.98399999999992	5.98000000000013	6.30052823182321	68.5510934380897	82.1522564695758	77.8900965777858	92.4166384723965
365	449.222941415534	234.507221162702	20	9	364	18.2	47.8908283106807	53.1584232540399	71.5496289238368	69.0873724405344	76.6563895568677	79.5225396935082	90.7722489637448
366	454.6887	237.6602	20	9	365	18.25	109.315171689319	63.0595767459602	126.199512601456	88.3342962069038	83.6093965546743	80.9237512517729	91.3794773859211
367	457.9545	238.2243	20	9	366	18.3	65.3160000000003	11.2819999999999	66.2832058669467	103.74025190688	83.4321013746672	78.4548936223285	89.758279434387
368	449.3896	238.0378	20	9	367	18.35	-171.298	-3.7299999999999	171.338605410457	101.007349497748	85.9449433464628	79.1948537785725	84.5266610123816
369	453.2987	239.4796	20	9	368	18.4	78.1820000000005	28.836	83.3303067317052	98.6676996712589	92.4417138605045	76.3663942535377	78.2483629908885
370	456.1912	239.3788	20	9	369	18.45	57.8499999999997	-2.01599999999985	57.8851168781748	97.7768303087999	94.2011160604871	74.0501000884227	74.3455068017901
371	451.1807	242.1485	20	9	370	18.5	-100.21	55.394	114.501263469011	83.5555904860219	88.0024836711032	76.8159856374271	72.3730316212667
372	451.7599	245.1852	20	9	371	18.55	11.5840000000003	60.7339999999999	61.8288590546518	81.1431758141287	83.2199060025854	81.2304982837984	84.1886247129319
373	451.3436	250.1795	20	9	372	18.6	-8.3260000000007	99.8859999999996	100.232406296566	87.3948826232264	73.178570117824	86.3983946082833	96.3391446806738
374	449.8292	253.4051	20	9	373	18.65	-30.2879999999993	64.5120000000003	71.2682333722395	77.3372676709475	70.5805320374996	87.8727750816683	96.8088448993894
375	452.9624	256.5752	20	9	374	18.7	62.6639999999998	63.4019999999998	89.1436509236634	68.6629816963708	71.4438106199778	85.7203259333561	95.6921606124439
376	453.1048	259.7827	20	9	375	18.75	2.84800000000018	64.1499999999996	64.2131887076164	62.8015497496261	70.02257472018	81.4171804729788	97.3653083124668
377	452.3711	260.3425	20	9	376	18.8	-14.674	11.1959999999999	18.4574291817684	60.0178882608705	79.0288951929296	81.6463251735601	96.6573087956712
378	453.2736	263.772	20	9	377	18.85	18.0499999999995	68.5900000000004	70.9252465628427	55.4927386167291	86.8518458701038	75.7241217653034	96.1180454628475
379	452.5326	266.5421	20	9	378	18.9	-14.8199999999997	55.4020000000003	57.3499259284615	62.7078817694125	83.3038363028322	74.8359655810251	112.648861576733
380	453.6677	269.6683	20	9	379	18.95	22.7020000000005	62.5239999999997	66.5179027029564	89.3948086894884	77.239535806225	78.1615662535607	124.567046010048
381	449.524	266.8444	20	9	380	19	-82.8740000000005	-56.4779999999996	100.288904471033	110.902141990581	74.8318772748543	76.2180424558142	139.263024783142
382	442.6228	263.674	20	9	381	19.05	-138.024	-63.4080000000006	151.892063782148	106.589784344794	80.0727443445349	97.8132276791335	157.825520202334
383	450.648	267.575	20	9	382	19.1	160.504000000001	78.0200000000002	178.461913068308	98.9863329957209	78.2696734127827	118.283793759802	156.296529018115
384	449.3848	266.3076	20	9	383	19.15	-25.2640000000008	-25.3480000000002	35.7881376995234	86.9558727802962	79.0913991245507	115.727593220993	156.92055698366
385	450.712	265.7887	20	9	384	19.2	26.5440000000001	-10.3779999999995	28.5006459575918	70.7506799995813	84.8793218871436	111.86178153138	173.823337307891
386	449.2098	264.458	20	9	385	19.25	-30.0440000000003	-26.6139999999996	40.1366033939096	45.637204834984	82.4135101914484	113.806865373161	189.861961150197
387	447.3256	261.4572	20	9	386	19.3	-37.6839999999993	-60.0160000000005	70.8660998785739	51.5930139043076	116.597560165337	114.859723969014	188.556998043725
388	445.642079471473	259.417509139595	20	9	387	19.35	-33.6704105705405	-40.7938172081003	52.8945372453212	70.7723107785664	149.715741649499	113.041237147123	184.586963323388
389	442.639172833771	258.102142096994	20	9	388	19.4	-60.0581327540397	-26.3073408520199	65.5671830461414	77.8711476026006	148.151350139154	148.931328899928	182.73866927462
390	436.6743	256.3395	20	9	389	19.45	-119.29745667542	-35.25284193988	124.397130328886	162.444440331093	146.484027256534	175.083991931673	181.421174778139
391	434.0945	253.5746	20	9	390	19.5	-51.5960000000007	-55.2979999999997	75.6307875140808	253.794278464015	152.781853471467	201.710063928856	197.539616173154
392	458.688550879901	251.438652430541	20	9	391	19.55	491.881017598021	-42.7189513891801	493.732563521038	244.709686374	149.646703593493	234.420542120869	215.269612210639
393	484.1679	251.0584	20	9	392	19.6	509.586982401979	-7.60504861081984	509.643727909927	222.195743734502	147.812800881462	226.194663427947	213.187136040757
394	484.6328	251.9519	20	9	393	19.65	9.298	17.8699999999998	20.1442225960694	227.692559340333	218.771258675305	225.968338885652	211.794912879365
395	485.2053	251.8037	20	9	394	19.7	11.450000000001	-2.96400000000006	11.8274171313953	136.848966855893	265.288661976202	261.926348682426	210.339598227218
396	488.476	255.7892	20	9	395	19.75	65.4139999999995	79.71	103.114865543237	41.8313232989103	321.006617666264	298.306741827416	208.976891699887
397	486.6682	256.5863	20	9	396	19.8	-36.1559999999997	15.942	39.5146010988341	192.83283097661	352.243524076401	295.46767091389	230.652142788021
398	487.9216	257.7755	20	9	397	19.85	25.068	23.7840000000006	34.5555101250152	308.381580217903	302.673585206395	293.449804881473	245.522107641627
399	449.235495794693	260.128364809081	20	9	398	19.9	-773.72208410614	47.0572961816197	775.151760984566	414.320675992195	303.78532763215	290.641372968215	261.044938901475
400	419.772	261.0706	20	9	399	19.95	-589.26991589386	18.8447038183801	589.571163337862	567.638081296908	377.368670108318	284.680783302718	281.584592194413
401	451.333605461707	258.837353333111	20	9	400	20	631.23210923414	-44.6649333377798	632.810344414699	563.51584711388	443.831630183365	318.861189890495	279.245335844131
402	491.5732	256.5407	20	9	401	20.05	804.79189076586	-45.9330666622202	806.101627622401	414.737824287689	441.288638234286	332.725996742144	275.64846471757
403	492.2289	256.3037	20	9	402	20.1	13.1140000000005	-4.74000000000046	13.9443392098736	446.355759998733	439.086808881485	308.090478321713	271.446064107711
404	492.3485	254.7452	20	9	403	20.15	2.39199999999983	-31.1699999999996	31.2616468536124	473.342584374536	362.511487261126	307.862232537736	277.699810440664
405	455.019322557009	256.751277685523	20	9	404	20.2	-746.58354885982	40.1215537104599	747.660841893077	314.939195171664	304.072904629234	308.817414923057	288.891262532357
406	416.7089	259.1783	20	9	405	20.25	-766.208451140179	48.5404462895394	767.744466293714	314.657770649089	316.715762114725	304.146918026613	299.622137091225
407	416.5081	258.5033	20	9	406	20.3	-4.0160000000003	-13.4999999999991	14.0846816080442	310.285150234562	313.208469407888	346.444561607027	304.49292302845
408	415.921	258.723	20	9	407	20.35	-11.7420000000004	4.39399999999978	12.5372165969966	161.790049259735	313.50737143703	378.002978136132	303.80321946249
409	416.3591	258.553	20	9	408	20.4	8.7620000000004	-3.40000000000032	9.39854478097589	160.088939854914	311.939137443323	373.158548903022	302.897126733169
410	416.1962	258.7547	20	9	409	20.45	-3.25800000000072	4.03400000000033	5.18533701894172	311.477743644112	240.266159737795	388.085192457154	301.452678904449
411	454.078767331715	256.301042792422	20	9	410	20.5	757.651346634301	-49.0731441515607	759.238919269613	312.356972224971	164.46220586986	356.780607759405	301.788202944343
412	492.5609	253.9905	20	9	411	20.55	769.6426533657	-46.2108558484397	771.028700554032	313.593124652085	251.600484979768	316.876387314272	291.001357267117
413	493.2154	254.5276	20	9	412	20.6	13.0899999999997	10.7420000000002	16.933359501292	318.742270215856	316.919147390779	316.697464787474	279.041685794496
414	492.468	254.7471	20	9	413	20.65	-14.9479999999994	4.38999999999965	15.5793069165473	168.835471884806	383.805610544919	329.431281995676	280.956646665523
415	493.3878	255.9904	20	9	414	20.7	18.3960000000002	24.8660000000001	30.9310648377972	191.723226315424	472.097480285074	315.856176382288	282.901751209547
416	492.9767	256.2482	20	9	415	20.75	-8.22200000000066	5.15600000000006	9.70492761436228	321.481322556587	396.845453404086	300.937532355034	281.829036211485
417	448.856473417144	259.927496037734	20	9	416	20.8	-882.40453165712	73.5859207546798	885.46747270712	454.018096437753	320.544305220655	313.518175143011	281.933496657607
418	415.8481	264.2191	20	9	417	20.85	-660.16746834288	85.8320792453208	665.723840707108	625.452690354292	319.887558137918	314.156634043506	281.945776797227
419	449.74581398439	265.242490208958	20	9	418	20.9	677.9542796878	20.467804179159	678.263176322377	624.855434923365	346.923426548029	315.152880498123	263.181253559316
420	494.1487	264.789	20	9	419	20.95	888.0577203122	-9.06980417915975	888.10403442049	449.365384125887	391.446193026781	318.22457450618	248.908936026749
421	493.9842	265.0819	20	9	420	21	-3.29000000000065	5.85800000000063	6.71865045972862	318.293793719248	437.412858840207	284.715215998191	233.376791582122
422	493.5867	265.1337	20	9	421	21.05	-7.94999999999959	1.03599999999915	8.01721871973016	239.828756658305	375.435865306253	249.27671779209	213.648306748731
423	493.6563	265.6473	20	9	422	21.1	1.3919999999996	10.2719999999999	10.3658886739149	157.439695699271	311.394120696232	249.992893267279	213.381350656692
424	479.417757755985	266.937746253605	20	9	423	21.15	-284.7708448803	25.8089250721002	285.937991017663	249.970282757049	246.500150451328	254.051060793309	213.397129109154
425	455.674372250318	268.689740610125	20	9	424	21.2	-474.86771011334	35.0398871304003	476.15872962532	301.50634648662	164.351668727286	256.986087496037	196.570343611367
426	432.275300619493	270.494639661583	20	9	425	21.25	-467.9814326165	36.0979810291599	469.371585748619	304.494447673216	172.584978592297	259.511154396358	178.71822303838
427	419.0697	271.9438	20	9	426	21.3	-264.11201238986	28.9832067683403	265.697537367583	253.17154424435	178.009130363526	217.422431708187	180.09016442232
428	420.0238	272.7749	20	9	427	21.35	19.0819999999997	16.6219999999998	25.3063946068969	171.263641755301	180.098228396641	185.888575458322	184.745567106071
429	421.2397	273.5942	20	9	428	21.4	24.3180000000007	16.386	29.3234738733328	95.1996744275445	161.178695038589	153.20395821561	186.489624317665
430	423.845301265555	275.669324644245	20	9	429	21.45	52.1120253110996	41.5024928849004	66.6192171800742	54.5119142404314	122.525981965292	109.732679596345	187.043502444764
431	427.589724430659	278.078646168956	20	9	430	21.5	74.8884633020793	48.1864304942201	89.0517491098361	55.7020091200657	81.6094499525084	109.972975404838	168.417885442993
432	430.4605	279.2824	20	9	431	21.55	57.415511386821	24.0750766208794	62.2587364320172	69.1858458328273	59.4089981101208	110.420226183191	149.937009311117
433	432.0226	279.3306	20	9	432	21.6	31.2419999999997	0.964000000000169	31.2568690050681	73.7883221752833	60.3830302204112	110.065236525911	149.854915473626
434	435.8405	282.3007	20	9	433	21.65	76.3580000000002	59.402	96.7426574371411	68.0192254774723	59.9077659798918	97.3629762226317	149.847993792582
435	438.9779	285.5009	20	9	434	21.7	62.7479999999991	64.0039999999999	89.6315988923542	64.3060819798101	55.1136904654032	77.2845108404452	151.333596887337
436	440.9893	287.7406	20	9	435	21.75	40.2280000000007	44.7939999999994	60.2062656207808	65.0640513207567	47.3609722173792	56.4989137217263	152.667285000306
437	442.880807240897	288.833714869843	20	9	436	21.8	37.83014481794	21.8622973968604	43.6930189437063	50.6296861269562	42.8313220028566	46.6621537016297	131.154514292774
438	444.567672526422	289.308231691041	20	9	437	21.85	33.7373057104992	9.49033642395989	35.0467157098011	36.439058755523	40.0322446551801	55.3345001686372	114.527815302266
439	445.655	289.8801	20	9	438	21.9	21.74654947156	11.4373661791808	24.5708314681387	26.7027189572861	33.5472574066746	57.8263681372071	98.6453232393511
440	446.054	290.7245	20	9	439	21.95	7.98000000000002	16.887999999999	18.6784620351882	21.3565620259032	32.0430397155982	55.8624303833483	77.1627992115449
441	446.6235	290.8123	20	9	440	22	11.3900000000001	1.75600000000031	11.5245666295962	15.0004379896035	31.3883774909441	52.1205548877952	78.3220781647728
442	447.2073	291.4275	20	9	441	22.05	11.6759999999999	12.3040000000003	16.9622342867915	16.464828686393	33.9153092931386	50.5973008301444	78.7822029650955
443	447.1875	291.2654	20	9	442	22.1	-0.395999999999503	-3.24200000000019	3.266095528303	27.6470206756734	50.2859701168632	49.7169376799731	78.7964721385757
444	448.4063	290.2371	20	9	443	22.15	24.3759999999997	-20.566	31.8927849520858	36.0740360246022	55.7449702945225	45.6449267918546	72.477671520911
445	452.130070977953	290.443217400101	20	9	444	22.2	74.4754195590599	4.12234800201986	74.5894219815904	46.474056560374	56.6111703012934	45.6811062786364	61.6506523157482
446	454.772141791176	290.909966942727	20	9	445	22.25	52.8414162644606	9.33499085252038	53.6596433742402	85.5715022441229	56.8801375582113	45.8234156042537	50.5440458026806
447	451.5348	289.7229	20	9	446	22.3	-64.7468358235199	-23.7413388545406	68.9623369656507	95.025111902652	58.3632796574323	44.8865968773609	44.4457853724566
448	442.2715	286.1245	20	9	447	22.35	-185.266	-71.9679999999994	198.753323947048	85.5753199269135	59.401630704766	43.16705514621	44.8592431500472
449	439.5429	283.2573	20	9	448	22.4	-54.5720000000006	-57.3440000000005	79.1608332447311	77.6862390918204	57.7425961770345	44.0866882630924	44.9979051847733
450	438.939	282.0309	20	9	449	22.45	-12.0779999999991	-24.5280000000002	27.3404621028978	70.2525027544905	59.3191728416747	44.5929188267452	46.1502189360092
451	438.3233	281.6759	20	9	450	22.5	-12.3140000000001	-7.09999999999923	14.214239198775	33.231759165409	60.2584537175632	46.6711809247075	46.1695090919754
452	438.4478	283.2607	20	9	451	22.55	2.4899999999991	31.6959999999995	31.7936552790012	20.4600804514171	55.8578844615831	47.1441797469999	49.581181557752
453	438.4734	283.9427	20	9	452	22.6	0.51200000000108	13.6400000000003	13.6496060016401	33.0630257564359	36.0481401755567	47.5277077512408	52.5604529486827
454	437.8648	284.4064	20	9	453	22.65	-12.1720000000005	9.27400000000034	15.3024396747714	42.830668343306	32.4284062316624	47.5923668191904	50.2708887704863
455	442.2996	285.2682	20	9	454	22.7	88.6959999999999	17.2359999999992	90.3551886279917	41.4632661686757	32.5746673521969	46.0167937910511	48.7548235959456
456	439.1473	285.2231	20	9	455	22.75	-63.0460000000005	-0.901999999999816	63.0524521331253	38.8645211857044	36.4622242912038	44.5891778836349	47.7582957124778
457	439.7486	286.3165	20	9	456	22.8	12.0260000000007	21.8680000000006	24.95664440585	44.3967320119077	35.9250798365676	42.2294170432836	47.955503629302
458	439.7218	286.3354	20	9	457	22.85	-0.53600000000074	0.377999999999474	0.655881086783569	32.086308947958	35.6537847977157	34.3839861314572	47.9479564593123
459	439.2165	288.4233	20	9	458	22.9	-10.1059999999995	41.7579999999998	42.9634938057879	30.0937802391016	37.4421374613463	32.1694422323394	47.9121367293111
460	438.0148	287.6296	20	9	459	22.95	-24.0340000000003	-15.874	28.8030733082429	30.3868935044595	32.7144147404275	36.4380074886701	47.5051415231591
461	437.5518	290.2434	20	9	460	23	-9.25999999999931	52.2760000000005	53.0898085888435	32.4430484097269	28.9199020497067	40.2184632961556	48.3980271224488
462	436.4499	289.5146	20	9	461	23.05	-22.038	-14.5760000000007	26.4222107326397	30.4875429107848	28.6009496249841	48.5650622853596	49.0441305898658
463	436.0671	289.1241	20	9	462	23.1	-7.65600000000063	-7.80999999999949	10.9366556131206	33.3425205328971	32.7198320873578	55.4039682173923	49.7374464993969
464	434.7988	290.194	20	9	463	23.15	-25.3659999999991	21.3980000000004	33.1859663110775	27.7460238603118	31.9104782330164	54.8968507491181	49.6903329556154
465	432.8149	291.0327	20	9	464	23.2	-39.6780000000001	16.7739999999992	43.0779614188042	26.8150057455087	40.3013476251434	51.8285409132547	49.2598206008749
466	431.9202	290.1521	20	9	465	23.25	-17.894	-17.6119999999992	25.1073252259171	32.9966157649886	43.9747023011074	49.6931758207019	49.033414778954
467	432.924	289.7315	20	9	466	23.3	20.0759999999991	-8.41200000000072	21.767120158624	33.333413555248	61.2050447341516	51.0244103812431	48.1835265685011
468	431.4935	291.2583	20	9	467	23.35	-28.6099999999999	30.5360000000007	41.8447057105202	47.2601747173896	75.1541516370689	52.7288577724146	43.4698618456084
469	433.2356	291.1885	20	9	468	23.4	34.8419999999999	-1.39600000000087	34.8699552623744	60.2033807419029	72.3515640368899	51.7375851955298	42.5702999924046
470	427.9143	293.0442	20	9	469	23.45	-106.425999999999	37.1140000000003	112.711767229513	95.5950837227946	70.9426670860818	50.417364219573	42.3122309858944
471	428.124667213675	288.557961759496	20	9	470	23.5	4.20734427349998	-89.7247648100802	89.8233553484836	117.311687509149	70.4664495916971	50.12487332019	42.2548350787536
472	433.501584729534	280.202218040011	20	9	471	23.55	107.538350317179	-167.114874389699	198.725635063082	111.369714518532	73.4478711375022	50.9440814327316	43.6619577518894
473	438.2054	274.3332	20	9	472	23.6	94.0763054093202	-117.380360800221	150.427724642294	94.625159454774	72.7378834574715	51.947185247553	44.301356691932
474	438.3507	274.12	20	9	473	23.65	2.9060000000004	-4.26399999999944	5.160090309287	80.7295184414914	71.5646921580431	51.7882990920405	45.0625793509338
475	437.2309	273.1997	20	9	474	23.7	-22.396	-18.4059999999999	28.9889919107236	51.3006585522097	60.5333808140026	52.5028474106986	43.4745629074438
476	436.2707	273.5356	20	9	475	23.75	-19.2040000000009	6.71799999999962	20.3451502820704	28.1640794057937	56.2750443392727	53.477651674273	42.7136344237164
477	433.7618	274.1331	20	9	476	23.8	-50.1779999999997	11.9500000000005	51.5813356166742	31.7596697975545	40.6831181313116	54.1376360937186	57.787887558771
478	434.219	272.4571	20	9	477	23.85	9.14400000000001	-33.5199999999998	34.7448289102132	26.4416021732313	28.740218858037	52.5557375597596	73.7346467834493
479	434.7231	273.4984	20	9	478	23.9	10.0819999999999	20.8259999999996	23.1380422680913	31.8205702370541	31.225034147191	52.9711577524697	73.0100560620365
480	434.6135	273.5471	20	9	479	23.95	-2.19200000000001	0.973999999999933	2.39865378910753	30.0655777104135	34.0630277353154	48.1864544831187	74.3333756436175
481	433.9412	271.2828	20	9	480	24	-13.4460000000001	-45.2859999999998	47.2399906011844	29.3163583102803	36.4888537568488	44.2912068613517	73.3465251553072
482	435.0026	269.4242	20	9	481	24.05	21.2279999999998	-37.1720000000005	42.8063729834709	30.6903984968276	34.827401049935	38.7588532184192	73.7004664141273
483	435.0349	267.8746	20	9	482	24.1	0.646000000000413	-30.992	30.9987319095475	41.6844532973996	32.3735916620478	33.1987451664717	74.3127507251133
484	435.9662	269.051	20	9	483	24.15	18.6260000000004	23.528	30.0082432008276	41.1571372766436	34.3776233468963	35.2283079527495	73.8311725438806
485	437.8607	266.8972	20	9	484	24.2	37.8899999999999	-43.0759999999998	57.3689277919674	39.5892243894566	35.8395281522348	35.1205849016329	73.5577821693709
486	438.8103	264.8793	20	9	485	24.25	18.9919999999995	-40.3579999999999	44.6034104974045	35.4308250138152	32.3073693834307	35.7340930267308	73.5346212074646
487	440.2294	263.8581	20	9	486	24.3	28.3820000000003	-20.4240000000004	34.966808547536	38.064848196965	36.8345883055268	64.5513647362988	73.5426162968311
488	440.554	264.2519	20	9	487	24.35	6.49199999999951	7.87599999999998	10.2067350313405	29.99460300707	37.6572714749064	94.740435794484	86.5901927088879
489	442.6415	263.7012	20	9	488	24.4	41.7500000000007	-11.0140000000001	43.1783591165767	23.4576014902177	39.231581758308	94.2825269285432	97.3917888678407
490	443.1235	263	20	9	489	24.45	9.63999999999942	-14.0239999999994	17.0177018424925	34.0799522215969	36.1781420679504	98.249387067662	103.818623661187
491	443.7126	263.0899	20	9	490	24.5	11.7820000000006	1.798	11.9184029131429	39.8837179359977	34.9793322966128	96.5681769904244	116.448090949058
492	445.0948	267.2713	20	9	491	24.55	27.6440000000002	83.6279999999999	88.078562204432	40.398315319651	94.2753284226627	96.456851395523	111.976501786807
493	444.5807	269.164	20	9	492	24.6	-10.2820000000008	37.8539999999998	39.2255636033442	42.3616811288307	157.10727992692	96.6783162026737	128.291890224153
494	443.2803	271.046	20	9	493	24.65	-26.0079999999994	37.6400000000001	45.7513460348433	46.5010631030079	154.18743051019	95.8740459957208	146.503320312483
495	443.0729	272.3716	20	9	494	24.7	-4.14800000000014	26.5120000000002	26.834530888391	154.470704623728	160.659245983089	94.6127169280432	146.146054019175
496	442.322	273.8192	20	9	495	24.75	-15.018	28.9520000000005	32.6153127840287	274.330841917843	160.828984597418	93.5915907406561	146.792819295559
497	473.653878606499	275.830034053693	20	9	496	24.8	626.63757212998	40.2166810738595	627.926769808035	267.976545700729	156.079114485519	92.9475964999437	145.973181861711
498	505.5514	277.1856	20	9	497	24.85	637.95042787002	27.1113189261405	638.526250073915	278.956810837348	155.699360930441	120.624647858016	146.23883798054
499	504.8574	277.1022	20	9	498	24.9	-13.8800000000003	-1.6680000000008	13.9798649492766	275.156906091829	152.516510233134	141.812419983212	146.073764378932
500	500.780294086224	277.383416983018	20	9	499	24.95	-81.5421182755199	5.62433966035996	81.7358565714826	157.68752434731	153.047291788136	159.450792839256	147.812096841417
501	500.903297474594	278.053002261771	20	9	500	25	2.46006776740046	13.3917055750601	13.6157890564336	37.0678799430393	152.203849184699	188.604975036764	146.777026382903
502	502.8852	278.4876	20	9	501	25.05	39.6380505081197	8.69195476458003	40.5798610854418	37.0564747655378	91.6198645772247	185.194150355195	162.950289245726
503	504.642428506692	278.263968820372	20	9	502	25.1	35.14457013384	-4.47262359256001	35.4280280525621	27.1377727389246	84.1420157891123	223.385035281835	182.678413001799
504	505.121957876347	277.759325181268	20	9	503	25.15	9.59058739309967	-10.0928727820792	13.9228390617689	29.2507922775703	129.437409456233	257.778332672216	188.983652305366
505	503.5284	277.551	20	9	504	25.2	-31.8711575269401	-4.16650362536075	32.1423464384163	25.5522048071393	158.242339695422	257.171523136716	191.718840673258
506	502.3798	277.9285	20	9	505	25.25	-22.9719999999998	7.54999999999995	24.1808867496622	131.216151635185	216.380965476111	257.851545564387	194.547877195087
507	503.3903	278.374	20	9	506	25.3	20.2100000000007	8.91000000000076	22.0869237332871	221.818344146929	214.30918622487	227.394998987124	194.781062860284
508	475.213345320071	279.140859445191	20	9	507	25.35	-563.53909359858	15.3371889038192	563.747762192792	289.34690665192	291.070709633229	197.737240166595	196.103106818018
509	451.8704	279.559	20	9	508	25.4	-466.85890640142	8.36281109618085	466.933801620487	403.511138674651	363.040155111298	197.865001829321	196.411976202739
510	470.350273210212	278.969979110386	20	9	509	25.45	369.597464204239	-11.7804177922801	369.78515896337	403.066167642601	361.295754485296	197.374806615172	197.460986248319
511	500.0855	278.0293	20	9	510	25.5	594.704535795761	-18.8135822077209	595.002046863318	450.925267631273	363.499241944075	196.985875775381	197.379402514308
512	499.1304	277.7572	20	9	511	25.55	-19.1020000000003	-5.44199999999933	19.8620685730365	504.261966075667	363.170133397023	229.443727095929	196.326799526269
513	458.991667655995	278.795644977847	20	9	512	25.6	-802.7746468801	20.7688995569401	803.043262136154	433.244602318673	311.332464544079	268.678509800925	202.810203851864
514	422.3227	279.7298	20	9	513	25.65	-733.3793531199	18.6831004430599	733.617293842456	323.487345213499	266.292594202409	282.093258615011	209.84134951794
515	421.6053	279.8893	20	9	514	25.7	-14.348	3.1899999999996	14.698340178401	323.274099151445	236.507273534922	288.824964418473	211.583707827455
516	419.9268	281.4775	20	9	515	25.75	-33.5699999999997	31.7640000000006	46.2157613374487	171.739661456884	177.590786074651	295.504163649519	213.512808435113
517	420.8398	281.2547	20	9	516	25.8	18.2600000000002	-4.45600000000013	18.7958382627647	28.3232223291521	244.578267966987	296.614529220623	199.142229790399
518	423.107924857831	281.210592827092	20	9	517	25.85	45.3624971566194	-0.882143458160272	45.3710736633494	39.7699447511702	246.286309968621	271.581565778019	186.023742743397
519	423.605823510643	281.870608442855	20	9	518	25.9	9.95797305624023	13.2003123152595	16.5350982037966	31.694226935802	201.146362118725	251.011532422267	187.504869694434
520	420.1522	282.8746	20	9	519	25.95	-69.0724702128603	20.0798311429003	71.9319522884918	165.88243678253	216.354174351649	235.471179657383	186.087403220316
521	420.4338	282.9513	20	9	520	26	5.63200000000052	1.53400000000033	5.8371722606076	320.832958480358	227.509085354963	206.153829991851	187.262199618813
522	454.728203092202	279.31312030644	20	9	521	26.05	685.88806184404	-72.7635938712001	689.736887496404	373.969501908297	230.058925044224	207.459448697343	NA
523	495.6557	276.774	20	9	522	26.1	818.54993815596	-50.7824061287999	820.123682152489	392.938403952128	231.83066701196	182.235372421893	NA
524	509.345114208403	280.197036206924	20	9	523	26.15	273.78828416806	68.4607241384799	282.217815343495	423.323943774123	235.730470642125	161.904366363665	NA
525	503.484730739582	286.129310367377	20	9	524	26.2	-117.20766937642	118.64548320906	166.776462507644	294.235413305918	234.435085779844	165.995892518194	NA
526	496.1527	289.0389	20	9	525	26.25	-146.64061479164	58.1917926524602	157.764871370585	142.828375543561	234.716873909052	169.17407130584	NA
527	497.4976	287.2793	20	9	526	26.3	26.8979999999999	-35.1920000000007	44.2942351553793	97.4914393759518	170.340629427698	170.889460593674	NA
528	495.2589	289.5016	20	9	527	26.35	-44.7739999999999	44.4460000000004	63.0884933407037	75.9317676075596	118.184434875165	174.310245320199	NA
529	498.035	289.5572	20	9	528	26.4	55.5220000000008	1.11200000000053	55.5331345054472	46.1098040439814	122.662370608606	177.144737559547	NA
530	496.5493	287.0099	20	9	529	26.45	-29.7140000000002	-50.9460000000001	58.9781036656828	46.4458455494784	115.637610684739	174.799999825461	NA
531	496.7821	286.6451	20	9	530	26.5	4.65599999999995	-7.29600000000005	8.65505355269395	93.5404942067682	110.839057256717	177.538523462246	NA
532	496.5809	284.3552	20	9	531	26.55	-4.02400000000057	-45.7979999999998	45.9744426828644	147.83330184126	111.719996143125	NA	NA
533	483.243545438393	291.06062688742	20	9	532	26.6	-266.747091232139	134.1085377484	298.561736627153	155.343453761918	116.789823628439	NA	NA
534	470.1297	300.8251	20	9	533	26.65	-262.27690876786	195.2894622516	326.997172677905	175.568310469452	118.55900447697	NA	NA
535	471.4353	305.4716	20	9	534	26.7	26.1119999999994	92.9300000000001	96.5288632689725	176.994146736771	115.164913871078	NA	NA
536	475.653	308.9844	20	9	535	26.75	84.3540000000007	70.2559999999994	109.779337090365	140.039153050109	120.36017301544	NA	NA
537	474.9355	311.5408	20	9	536	26.8	-14.3500000000006	51.1279999999999	53.1036240194585	89.2847071126805	NA	NA	NA
538	480.062	314.0081	20	9	537	26.85	102.53	49.3460000000005	113.786768193846	74.9863739802381	NA	NA	NA
539	478.1855	317.1519	20	9	538	26.9	-37.5300000000004	62.876	73.2249429907598	65.1520355614291	NA	NA	NA
540	478.6201	318.3259	20	9	539	26.95	8.69199999999978	23.4799999999996	25.0371976067605	NA	NA	NA	NA
541	478.5558	321.3556	20	9	540	27	-1.28600000000006	60.5939999999998	60.6076449963202	NA	NA	NA	NA
542	NA	NA	20	9	541	27.05	NA	NA	NA	NA	NA	NA	NA
543	NA	NA	20	9	542	27.1	NA	NA	NA	NA	NA	NA	NA
544	NA	NA	20	9	543	27.15	NA	NA	NA	NA	NA	NA	NA
545	NA	NA	20	9	544	27.2	NA	NA	NA	NA	NA	NA	NA
546	NA	NA	20	9	545	27.25	NA	NA	NA	NA	NA	NA	NA
547	NA	NA	20	9	546	27.3	NA	NA	NA	NA	NA	NA	NA
548	NA	NA	20	9	547	27.35	NA	NA	NA	NA	NA	NA	NA
549	NA	NA	20	9	548	27.4	NA	NA	NA	NA	NA	NA	NA
550	NA	NA	20	9	549	27.45	NA	NA	NA	NA	NA	NA	NA
551	NA	NA	20	9	550	27.5	NA	NA	NA	NA	NA	NA	NA
552	NA	NA	20	9	551	27.55	NA	NA	NA	NA	NA	NA	NA
553	NA	NA	20	9	552	27.6	NA	NA	NA	NA	NA	NA	NA
554	NA	NA	20	9	553	27.65	NA	NA	NA	NA	NA	NA	NA
555	NA	NA	20	9	554	27.7	NA	NA	NA	NA	NA	NA	NA
556	NA	NA	20	9	555	27.75	NA	NA	NA	NA	NA	NA	NA
557	NA	NA	20	9	556	27.8	NA	NA	NA	NA	NA	NA	NA
558	NA	NA	20	9	557	27.85	NA	NA	NA	NA	NA	NA	NA
559	NA	NA	20	9	558	27.9	NA	NA	NA	NA	NA	NA	NA
560	NA	NA	20	9	559	27.95	NA	NA	NA	NA	NA	NA	NA
561	NA	NA	20	9	560	28	NA	NA	NA	NA	NA	NA	NA
562	NA	NA	20	9	561	28.05	NA	NA	NA	NA	NA	NA	NA
563	NA	NA	20	9	562	28.1	NA	NA	NA	NA	NA	NA	NA
564	NA	NA	20	9	563	28.15	NA	NA	NA	NA	NA	NA	NA
565	NA	NA	20	9	564	28.2	NA	NA	NA	NA	NA	NA	NA
566	NA	NA	20	9	565	28.25	NA	NA	NA	NA	NA	NA	NA
567	NA	NA	20	9	566	28.3	NA	NA	NA	NA	NA	NA	NA
568	NA	NA	20	9	567	28.35	NA	NA	NA	NA	NA	NA	NA
569	NA	NA	20	9	568	28.4	NA	NA	NA	NA	NA	NA	NA
570	NA	NA	20	9	569	28.45	NA	NA	NA	NA	NA	NA	NA
571	NA	NA	20	9	570	28.5	NA	NA	NA	NA	NA	NA	NA
572	NA	NA	20	9	571	28.55	NA	NA	NA	NA	NA	NA	NA
573	NA	NA	20	9	572	28.6	NA	NA	NA	NA	NA	NA	NA
574	NA	NA	20	9	573	28.65	NA	NA	NA	NA	NA	NA	NA
575	NA	NA	20	9	574	28.7	NA	NA	NA	NA	NA	NA	NA
576	NA	NA	20	9	575	28.75	NA	NA	NA	NA	NA	NA	NA
577	NA	NA	20	9	576	28.8	NA	NA	NA	NA	NA	NA	NA
578	NA	NA	20	9	577	28.85	NA	NA	NA	NA	NA	NA	NA
579	NA	NA	20	9	578	28.9	NA	NA	NA	NA	NA	NA	NA
580	NA	NA	20	9	579	28.95	NA	NA	NA	NA	NA	NA	NA
581	NA	NA	20	9	580	29	NA	NA	NA	NA	NA	NA	NA
582	NA	NA	20	9	581	29.05	NA	NA	NA	NA	NA	NA	NA
583	NA	NA	20	9	582	29.1	NA	NA	NA	NA	NA	NA	NA
584	NA	NA	20	9	583	29.15	NA	NA	NA	NA	NA	NA	NA
585	NA	NA	20	9	584	29.2	NA	NA	NA	NA	NA	NA	NA
586	NA	NA	20	9	585	29.25	NA	NA	NA	NA	NA	NA	NA
587	NA	NA	20	9	586	29.3	NA	NA	NA	NA	NA	NA	NA
588	NA	NA	20	9	587	29.35	NA	NA	NA	NA	NA	NA	NA
589	NA	NA	20	9	588	29.4	NA	NA	NA	NA	NA	NA	NA
590	NA	NA	20	9	589	29.45	NA	NA	NA	NA	NA	NA	NA
591	NA	NA	20	9	590	29.5	NA	NA	NA	NA	NA	NA	NA
592	NA	NA	20	9	591	29.55	NA	NA	NA	NA	NA	NA	NA
593	NA	NA	20	9	592	29.6	NA	NA	NA	NA	NA	NA	NA
594	NA	NA	20	9	593	29.65	NA	NA	NA	NA	NA	NA	NA
595	NA	NA	20	9	594	29.7	NA	NA	NA	NA	NA	NA	NA
596	NA	NA	20	9	595	29.75	NA	NA	NA	NA	NA	NA	NA
597	NA	NA	20	9	596	29.8	NA	NA	NA	NA	NA	NA	NA
598	NA	NA	20	9	597	29.85	NA	NA	NA	NA	NA	NA	NA
599	NA	NA	20	9	598	29.9	NA	NA	NA	NA	NA	NA	NA
600	NA	NA	20	9	599	29.95	NA	NA	NA	NA	NA	NA	NA
601	NA	NA	20	9	600	30	NA	NA	NA	NA	NA	NA	NA
