# Supplementary material for: An automated feeding system for the African killifish reveals the impact of diet on lifespan and allows scalable assessment of associative learning
Source: eLife. 2022 Nov 10;11:e69008. doi: 10.7554/eLife.69008 (PMC9788828; doi:10.7554/eLife.69008)
Supplement: Figure 6—source data 3. [file elife-69008-fig6-data3.zip › Filtered and Interpolated Trajectories with Kinematics/t26_REC0010 DLC_likelihood-euclidean-filtered_splines-interpolated_kinematics_02_resnet50_TrainAllTheThingsJun28shuffle1_1030000.csv]

	x2	y2	fishnum	recording_num	bodyparts_coords	seconds	velocity_x	velocity_y	velocity_xy	velocity_xy_5frame	velocity_xy_10frame	velocity_xy_20frame	velocity_xy_40frame
1	-118562.68827204	38979.2511079371	26	10	0	0	0	0	0	NA	NA	NA	NA
2	-113003.927158408	37157.4216088243	26	10	1	0.05	111175.22227264	-36436.5899822561	116993.825208453	NA	NA	NA	NA
3	-107621.577447014	35393.283980818	26	10	2	0.1	107646.99422788	-35282.752560126	113281.719595512	89188.4010208982	NA	NA	NA
4	-102412.795109358	33685.909830768	26	10	3	0.15	104175.64675312	-34147.4830009999	109629.448469535	109689.282956972	NA	NA	NA
5	-97374.7361169395	32034.3707655245	26	10	4	0.2	100761.17984837	-33030.78130487	106037.011830991	106096.84631892	92433.4721778029	NA	NA
6	-92504.5564412587	30437.7383919373	26	10	5	0.25	97403.5935136161	-31932.6474717441	102504.409680367	102564.244168828	101007.363804423	NA	NA
7	-87799.4120538156	28895.0843168566	26	10	6	0.3	94102.887748862	-30853.081501614	99031.6420181961	99091.4765072327	97564.5133891606	NA	NA
8	-83256.4589261103	27405.4801471323	26	10	7	0.35	90859.0625541061	-29792.083394486	95618.7088450527	95678.5433347076	94181.4974634188	NA	NA
9	-78872.8530296426	25967.9974896144	26	10	8	0.4	87672.1179293538	-28749.653150358	92265.610161557	92325.4446518742	90858.3160278544	NA	NA
10	-74645.7503359127	24581.7079511529	26	10	9	0.45	84542.0538745981	-27725.79076923	88972.3459683657	89032.1804594009	87594.969083177	82304.6119650438	NA
11	-70572.3068164205	23245.6831385978	26	10	10	0.5	81468.8703898439	-26720.496251102	85738.9162661994	85798.7507580092	84391.4566301533	85139.3877879562	NA
12	-66649.678442666	21958.9946587991	26	10	11	0.55	78452.56747509	-25733.769595974	82565.3210558297	82625.1555484761	81247.7786696132	81995.7098388489	NA
13	-62875.0211861491	20720.7141186068	26	10	12	0.6	75493.1451303381	-24765.610803846	79451.5603380945	79511.3948316463	78163.9352024564	78911.8663841146	NA
14	-59245.4910183701	19529.913124871	26	10	13	0.65	72590.60335558	-23816.019874716	76397.6341138913	76457.4686084324	75139.9262296596	75887.8574248392	NA
15	-55758.2439108287	18385.6632844415	26	10	14	0.7	69744.942150828	-22884.99680859	73403.5423842168	73463.3768798255	72175.7517522848	72923.6829622094	NA
16	-52410.435835025	17287.0362041685	26	10	15	0.75	66956.1615160741	-21972.54160546	70469.2851501295	70529.1196469036	69271.4117714896	70019.3429975248	NA
17	-49199.2227624591	16233.1034909018	26	10	16	0.8	64224.2614513179	-21078.654265334	67594.8624127952	67654.696910843	66426.9062885373	67174.8375322115	NA
18	-46121.7606646309	15222.9367514916	26	10	17	0.85	61549.2419565641	-20203.334788204	64780.2741734853	64840.1086729233	63642.2353048103	64390.1665678381	NA
19	-43175.2055130403	14255.6075927878	26	10	18	0.9	58931.1030318119	-19346.583174076	62025.5204335883	62085.3549345468	60917.398821824	61665.3301061336	NA
20	-40356.7132791875	13330.1876216404	26	10	19	0.95	56369.8446770561	-18508.399422948	59330.601194618	59390.4356972492	58252.3968412418	59000.32814901	58972.9094562896
21	-37663.4399345724	12445.7484448994	26	10	20	1	53865.4668923019	-17688.78353482	56695.5164582473	56755.3509627171	55647.2293648963	56395.1606985861	59386.886272209
22	-35092.5414506951	11601.3616694148	26	10	21	1.05	51417.9696775461	-16887.735509692	54120.2662263071	54180.100732805	53101.8963948099	53849.8277572175	56841.5534810781
23	-32641.1737990554	10796.0989020366	26	10	22	1.1	49027.353032794	-16105.255347564	51604.8505008246	51664.6850095603	50616.3979332198	51364.3293275313	54356.0552209776
24	-30306.4929511534	10029.0317496149	26	10	23	1.15	46693.61695804	-15341.343048434	49149.269284028	49209.1037952458	48190.7339826077	48938.6654124665	51930.3914981912
25	-28085.6548784892	9299.2318189995	26	10	24	1.2	44416.761453284	-14595.998612308	46753.5225783944	46813.3570923705	45824.9045457352	46572.8360153221	49564.5623201116
26	-25975.8155525627	8605.77071704055	26	10	25	1.25	42196.78651853	-13869.222039179	44417.6103866748	44477.4449037225	43518.9096256826	44266.8411398163	47258.5676955086
27	-23974.1309448739	7947.72005058802	26	10	26	1.3	40033.692153776	-13161.0133290506	42141.532711931	42201.3672324104	41272.7492258977	42020.6807901553	45012.4076348844
28	-22077.7570269228	7324.15142649189	26	10	27	1.35	37927.478359022	-12471.3724819226	39925.2895575841	39985.1240819101	39086.4233502523	39834.3549711181	42826.0821509474
29	-20283.8497702094	6734.13645160217	26	10	28	1.4	35878.1451342681	-11800.2994977944	37768.8809274679	37828.7154561194	36959.9320031089	37707.8636881591	40699.5912592581
30	-18589.5651462337	6176.74673276886	26	10	29	1.45	33885.692479514	-11147.7943766662	35672.3068258925	35732.1413594249	34893.2751894024	35641.2069475353	38632.9349791261
31	-16992.0591264957	5651.05387684196	26	10	30	1.5	31950.12039476	-10513.857118538	33635.5672577213	33695.4017967821	32886.4529147364	33634.3847564617	36626.1133348829
32	-15488.4876824955	5156.12949067147	26	10	31	1.55	30071.428880004	-9898.4877234098	31658.6622284586	31718.4967738074	30939.4651855008	31687.3971233073	34679.1263577339
33	-14076.0067857329	4691.04518110739	26	10	32	1.6	28249.617935252	-9301.68619128161	29741.5917443702	29801.4262968948	29052.3120090165	29800.2440578406	32791.9740885345
34	-12751.7724077081	4254.87255499972	26	10	33	1.65	26484.687560496	-8723.4525221534	27884.3558125942	27944.1903733533	27224.9933937106	27972.9255715433	30964.6565820927
35	-11512.940519921	3846.68321919845	26	10	34	1.7	24776.637755742	-8163.7867160254	26086.9544413297	26146.7890115768	25457.5093493355	26205.4416780137	29197.1739141124
36	-10356.6670938716	3465.5487805536	26	10	35	1.75	23125.468520988	-7622.688772897	24349.3876400138	24409.2222212508	23749.8598872409	24497.7923934924	27489.5261929544
37	-9280.10810105992	3110.54084591516	26	10	36	1.8	21531.1798562336	-7100.1586927688	22671.6554195758	22731.4900136138	22102.0450207169	22849.9777375573	25841.71358077
38	-8280.41951298595	2780.73102213312	26	10	37	1.85	19993.7717614794	-6596.1964756408	21053.7577927406	21113.5924017762	20514.0647654288	21261.9977340567	24253.7363344218
39	-7354.7573011497	2475.1909160575	26	10	38	1.9	18513.244236725	-6110.8021215124	19495.6947744089	19555.5294011285	18985.9191399777	19733.8524123825	22725.5948927725
40	-6500.27743705115	2192.99213453829	26	10	39	1.95	17089.597281971	-5643.9756303842	17997.4663821417	18057.3010298571	17517.608166625	18265.5418092422	21257.2900891019
41	-5714.13589219032	1933.20628442548	26	10	40	2	15722.8308972166	-5195.7170022562	16559.0726367754	16618.9073096068	16109.1318722485	16857.0659711797	19848.8237771986
42	-4993.4886380672	1694.90497256909	26	10	41	2.05	14412.9450824624	-4766.0262371278	15180.5135632187	15240.3482663416	14760.4902896138	15508.4249582503	18500.2013531564
43	-4335.49164618179	1477.1598058191	26	10	42	2.1	13159.9398377082	-4354.9033349998	13861.7891914894	13921.6239314739	13471.683459097	14219.6188495377	17211.45114123
44	-3737.3008880341	1279.04239102552	26	10	43	2.15	11963.8151629538	-3962.3482958716	12602.8995580827	12662.7343433685	12242.7114310544	12990.6477517189	15983.1520778602
45	-3196.07233512412	1099.62433503836	26	10	44	2.2	10824.5710581996	-3588.3611197432	11403.8447078035	11463.6795493706	11073.574269149	11821.5118129027	14814.634221622
46	-2708.96195895186	937.9772447076	26	10	45	2.25	9742.20752344519	-3232.9418066152	10264.6246962484	10324.4596085871	9964.27205511848	10712.2112460925	13705.7063701169
47	-2273.1257310173	793.172726883252	26	10	46	2.3	8716.7245586912	-2896.09035648696	9185.2395932293	9245.07459576722	8914.8048957837	9662.74637138468	12652.5445248898
48	-1885.71962282046	664.282388415314	26	10	47	2.35	7748.1221639368	-2577.80676935876	8165.6894875718	8225.52460682401	7925.17293364648	8673.11769772548	11654.8930929934
49	-1543.89960586133	550.377836153786	26	10	48	2.4	6836.4003391826	-2278.09104523056	7205.97449398315	7265.80976686843	6995.37636346007	7743.32609738577	10711.2351272035
50	-1244.82165163992	450.530676948666	26	10	49	2.45	5981.5590844282	-1996.9431841024	6306.09476308742	6365.93024219677	6125.4154591804	6873.37323066842	9821.24641276202
51	-985.641731656219	363.812517649957	26	10	50	2.5	5183.59839967402	-1734.36318597418	5466.05049647052	5525.88625870585	5315.29061993641	6063.2627979355	8981.64308428209
52	-763.515817410231	289.294965107657	26	10	51	2.55	4442.51828491976	-1490.351050846	4685.84196987096	4745.67813115291	4565.00245315552	5313.00558300556	8190.65195750793
53	-575.599880401956	226.049626171767	26	10	52	2.6	3758.3187401655	-1264.9067787178	3965.46957011719	4025.30631153678	3874.55193635399	4622.65822461943	7447.45303152108
54	-419.049892131395	173.148107692286	26	10	53	2.65	3130.99976541122	-1058.03036958962	3304.93385621847	3364.77147300439	3243.94076371714	3993.37858417717	6751.61206270913
55	-291.021824098546	129.662016519214	26	10	54	2.7	2560.56136065698	-869.72182346144	2704.23566500677	2764.07466411427	2673.17219218788	3423.8267652302	6101.71597935391
56	-188.67164780341	94.6629595025523	26	10	55	2.75	2047.00352590272	-699.981140333234	2163.37630380856	2223.21761400213	2162.25354075251	2913.62034674141	5494.60646429571
57	-109.155334745988	67.2225434922999	26	10	56	2.8	1590.32626114844	-548.808320205048	1682.35792542035	1742.20339628136	1711.20627022742	2455.11131222232	4927.96790967757
58	-49.628856426279	46.4123753384571	26	10	57	2.85	1190.52956639418	-416.203363076856	1261.1843195565	1321.03807283897	1320.14351559238	2047.78845193003	4402.69164259453
59	-7.2481843442829	31.3040618910238	26	10	58	2.9	847.613441639922	-302.166268948666	899.862767614613	959.735608500639	991.380804894274	1688.61784202443	3917.06714867144
60	20.83071	20.96921	26	10	59	2.95	561.577886885658	-206.697037820476	598.409047794834	658.337876340574	722.23807128001	1376.95101628182	3468.83784267091
61	37.4518551065697	14.4794265153857	26	10	60	3	332.422902131394	-129.795669692286	356.863982116895	417.06941718262	511.950073546411	1106.2201973845	3055.79108737751
62	45.4592794754263	10.906318287181	26	10	61	3.05	160.148487377132	-71.462164564094	175.369264620027	240.55821350719	345.220171289124	872.878956765557	2677.18782291718
63	47.6970116065698	9.32149216538572	26	10	62	3.1	44.7546426228701	-31.6965224359056	54.842023766731	123.438069721048	221.02496750608	675.287213504514	2336.3013098919
64	47.00908	8.796555	26	10	63	3.15	-13.7586321313961	-10.4987433077144	17.3067492374612	64.1645385921827	133.294920331716	512.576373699391	2025.04454429682
65	46.71708	8.226582	26	10	64	3.2	-5.83999999999989	-11.39946	12.8083288641258	32.1024662376744	80.7298403757701	381.920145805099	1741.23940525285
66	49.3785	6.789099	26	10	65	3.25	53.2284	-28.74966	60.4963264725686	24.9805178295394	50.186854016484	277.001682498972	1485.79398270909
67	50.07258	6.497244	26	10	66	3.3	13.8816	-5.8371	15.0589028474853	26.031627156243	34.5516433036931	193.18944797045	1256.5584903219
68	51.03212	6.560368	26	10	67	3.35	19.1907999999999	1.26248	19.2322817260563	38.0216110304922	30.4309114166529	132.265587463592	1053.51708124958
69	52.05126	7.0441	26	10	68	3.4	20.3828	9.67464	22.5622958709791	36.2091694407853	33.7719425045069	90.8081999571106	876.816020273042
70	51.05325	10.54244	26	10	69	3.45	-19.9602	69.9668	72.7582482353719	37.0008203697118	41.6022203301884	64.302454673409	720.977348726721
71	50.76472	7.986971	26	10	70	3.5	-5.77060000000003	-51.10938	51.4341185240342	35.8813050037665	42.0532914515341	48.3193768195197	585.802823589001
72	50.47561	7.081131	26	10	71	3.55	-5.78219999999988	-18.1168	19.0171574921174	41.5122578527707	41.1587246517754	41.3700628287996	469.139334424935
73	51.09771	7.359976	26	10	72	3.6	12.4419999999999	5.57689999999999	13.6347048963297	45.1828296298846	43.5062074211039	49.9443951643696	370.634424561394
74	49.43371	9.273521	26	10	73	3.65	-33.28	38.2709	50.7170601160005	47.8974134622829	48.3214795825049	56.7105044164624	288.730056947087
75	49.95919	4.748374	26	10	74	3.7	10.5096	-90.50294	91.1111071209411	45.3166289338389	47.875068971048	58.652045275498	222.31876150207
76	48.5336	7.669415	26	10	75	3.75	-28.5118	58.42082	65.007037686026	51.1311098384413	46.4518996225553	57.9676186767658	169.813380932228
77	48.68376	7.40318	26	10	76	3.8	3.00319999999999	-5.3247	6.11323484989739	55.1307013122391	48.1884823539062	58.0056684214799	129.508108802501
78	46.66355	6.711447	26	10	77	3.85	-40.4042	-13.83466	42.7071094193414	50.5673083122115	69.4578789120863	59.2457105691292	99.7168349411126
79	50.18518	6.395763	26	10	78	3.9	70.4326	-6.31368	70.7150174849897	45.0063857828277	79.6490663284179	65.0141985216575	78.9052645582865
80	47.86002	8.896534	26	10	79	3.95	-46.5032000000001	50.01542	68.2941421208028	51.0603357739734	75.7018702208075	65.0036811716187	65.5773579645244
81	47.04513	7.224408	26	10	80	4	-16.2978	-33.44252	37.2024250391073	87.7846479857313	73.8819459019975	65.3854497935033	58.2360571879607
82	48.86355	7.172904	26	10	81	4.05	36.3683999999999	-1.03008000000001	36.3829848056258	104.167431344597	74.8526121911845	65.3997120843129	55.3807644024279
83	50.57227	18.35959	26	10	82	4.1	34.1744000000001	223.73372	226.328670478131	100.836432129404	74.9852137171545	65.9816356182741	55.4879563245
84	57.72952	21.00775	26	10	83	4.15	143.145	52.9632	152.628934279317	102.757506021167	81.70691746081	64.8837401947839	56.483500474217
85	56.01593	22.9391	26	10	84	4.2	-34.2718000000001	38.627	51.639146044837	98.6448886083956	82.1322933721894	62.7173771990418	57.5421455513047
86	58.16073	22.00248	26	10	85	4.25	42.8960000000001	-18.7324	46.8077944979253	62.1857794485777	84.3189999644513	62.6250793654845	57.3599049104282
87	58.95156	21.98633	26	10	86	4.3	15.8166	-0.322999999999993	15.8198977417681	59.2464035770233	82.6109418147197	65.8267696345529	58.2655920648641
88	60.54498	23.50564	26	10	87	4.35	31.8684	30.3862	44.0331246790414	63.4281546149753	62.5053923244619	67.1680824186333	59.0196196017565
89	54.54034	26.8979	26	10	88	4.4	-120.0928	67.8452	137.932054921545	65.8804939077354	50.1184140611498	67.0023291594623	59.6437595176184
90	53.2319569043969	30.2811127643709	26	10	89	4.45	-26.167661912062	67.664255287418	72.5479012345971	66.5769950210438	49.7328841772761	66.8522612556397	58.9670571095722
91	55.56891	32.08712	26	10	90	4.5	46.739061912062	36.120144712582	59.069490961726	62.825005200346	51.3682128289716	68.1527375564017	58.7782148028677
92	56.4149920919888	31.6227903462975	26	10	91	4.55	16.921641839776	-9.28659307404999	19.3024033083098	40.9904245452763	56.8009270779213	69.3914659760561	59.3552612399527
93	55.65184	30.6156	26	10	92	4.6	-15.263041839776	-20.14380692595	25.2731755755525	36.0376137395769	59.3509511201121	61.0315174846304	60.0230500625433
94	54.2490100432647	30.9314957438908	26	10	93	4.65	-28.0565991347061	6.31791487781598	28.7591516461963	36.8559317502077	52.2977408581147	56.2564965319716	59.720687097744
95	52.509892524933	32.5696991476144	26	10	94	4.7	-34.7823503666339	32.764068074472	47.7838472061001	47.0248591347988	51.57222913909	56.4322458271114	58.3661171236208
96	50.5713362441348	35.0627504775309	26	10	95	4.75	-38.7711256159641	49.8610265983299	63.16108101488	55.8768970398782	51.986475148352	56.7521911440907	57.6225427999847
97	48.57019	37.94319	26	10	96	4.8	-40.022924882696	57.6087904493821	70.1470402312652	63.605057170953	56.1719901373926	58.5255157082482	58.3104718100522
98	46.6203476282537	40.8216161117836	26	10	97	4.85	-38.996847434926	57.5685222356719	69.5333651009496	67.1068445386031	59.557642644799	58.7935286343839	58.043493450969
99	44.7438831110021	43.6208597312513	26	10	98	4.9	-37.529290345032	55.9848723893541	67.3999523015704	67.1170185464964	62.3945790027934	54.2733205135794	57.0370577275653
100	42.9399154669465	46.3418099071744	26	10	99	4.95	-36.0793528811119	54.419003518462	65.2927840443504	65.3191211399863	63.1316074769466	52.9304330475256	56.0527079438786
101	41.2075637147883	48.9853556883246	26	10	100	5	-34.647035043164	52.870915623004	63.2119510543461	63.2383882497197	62.1361694592097	52.1709798122321	55.8080656670411
102	39.5459468732287	51.5523861234733	26	10	101	5.05	-33.232336831192	51.3406087029739	61.1575531987152	61.1841008346338	60.250104338575	53.3108103955925	55.5472060532726
103	37.9541839609691	54.0437902613919	26	10	102	5.1	-31.8352582451921	49.828082758372	59.1297006496163	59.1563704152901	58.2361061486557	54.0644645068125	50.5019203412711
104	36.4313939967108	56.460457150852	26	10	103	5.15	-30.4557992851659	48.3333377892021	57.1285152261409	57.1553203719231	56.248900169044	54.5576340007041	47.2643077727282
105	34.9766959991552	58.803275840625	26	10	104	5.2	-29.0939599511121	46.8563737954599	55.1541319476318	55.1810875371637	54.2886369559612	54.0148570481998	46.5176361832078
106	33.5892089870037	61.0731353794824	26	10	105	5.25	-27.7497402430299	45.3971907771481	53.2067008375112	53.2338240475916	52.3554844761122	52.6200062344849	45.8590244374276
107	32.2680519789575	63.2709248161957	26	10	106	5.3	-26.423140160924	43.955788734266	51.2863890249183	51.3136995034543	50.4496306537925	50.7941739855515	45.943541878904
108	31.012343993718	65.3975331995363	26	10	107	5.35	-25.11415970479	42.5321676668119	49.3933832017559	49.4209034966323	48.571286368826	48.9189044833047	45.2924074611638
109	29.8212040499865	67.4538495782758	26	10	108	5.4	-23.8227988746301	41.1263275747899	47.5278925054541	47.5556485803012	46.7206889986149	47.0717862956682	42.264835534464
110	28.6937511664644	69.4407630011857	26	10	109	5.45	-22.549057670442	39.7382684581981	45.6901519135223	45.7181737704212	44.8981066194529	45.2531546321175	40.8443920603874
111	27.629104361853	71.3591625170373	26	10	110	5.5	-21.292936092228	38.3679903170321	43.8804262558555	43.9087486900605	43.10384300976	43.4633937776804	39.735079830557
112	26.6263826548536	73.2099371746022	26	10	111	5.55	-20.054434139988	37.015493151298	42.0990149755182	42.1276784937755	41.338243632528	41.702946130489	39.5959482383878
113	25.6847050641677	74.9939760226519	26	10	112	5.6	-18.833551813718	35.6807769609941	40.3462577999522	40.3753097422735	39.6017028179537	39.9723231979118	39.2855992205223
114	24.8031906084964	76.7121681099579	26	10	113	5.65	-17.630289113426	34.3638417461199	38.6225415240292	38.6520374392188	37.8946724222924	38.2721190134848	38.8684448775156
115	23.9809583065412	78.3654024852916	26	10	114	5.7	-16.444646039104	33.0646875066739	36.9283081560125	36.9583134946348	36.2176723082737	36.6030265393042	37.9585729736274
116	23.2171271770034	79.9545681974245	26	10	115	5.75	-15.276622590756	31.7833142426582	35.264064740582	35.2946569458469	34.5713030792487	34.9658577307646	36.6499926301844
117	22.5108162385844	81.4805542951281	26	10	116	5.8	-14.12621876838	30.5197219540719	33.6303952525983	33.6616663508093	32.9562616071855	33.3615680495598	35.1555517698383
118	21.8611445099854	82.9442498271738	26	10	117	5.85	-12.99343457198	29.2739106409141	32.0279750560123	32.0600348742739	31.3733600269976	31.7912862879437	33.6684923967127
119	21.2672310099078	84.3465438423332	26	10	118	5.9	-11.878270001552	28.045880303188	30.4575885488414	30.4905687192786	29.8235490283548	30.2563505553487	32.2301490419674
120	20.728194757053	85.6883253893778	26	10	119	5.95	-10.780725057096	26.8356309408918	28.9201507733353	28.9542097197363	28.3079464591554	28.7583510732491	30.8431741390651
121	20.2431547701223	86.970483517079	26	10	120	6	-9.70079973861402	25.6431625540242	27.4167339656058	27.4520631081484	26.8278724517691	27.2991798488819	29.5100556761605
122	19.8112300678169	88.1939072742082	26	10	121	6.05	-8.63849404610797	24.4684751425839	25.9486002548864	25.9854317059002	25.3848924665915	25.881086081183	28.2330043230314
123	19.4315396688384	89.3594857095371	26	10	122	6.1	-7.59380797957	23.3115687065779	24.5172419980732	24.555858044037	23.9808697579338	24.5067339342321	27.0138758375935
124	19.1032025918879	90.468107871837	26	10	123	6.15	-6.56674153901001	22.1724432459982	23.1244315376004	23.1651761842597	22.6180286884049	23.179255754327	25.8541350713377
125	18.8253378556669	91.5206628098794	26	10	124	6.2	-5.55729472442003	21.0510987608478	21.7722824640191	21.8155752134467	21.2990298382246	21.9022888990551	24.7548565667199
126	18.5970644788767	92.5180395724359	26	10	125	6.25	-4.56546753580398	19.94753525113	20.4633246667191	20.5096764077192	20.027056618515	20.679979025884	23.7167506442838
127	18.4175014802186	93.4611272082779	26	10	126	6.3	-3.59125997316198	18.8617527168401	19.2005954008218	19.2506256709096	18.8059105551804	19.5169295541252	22.740203238559
128	18.2857678783939	94.3508147661768	26	10	127	6.35	-2.63467203649398	17.7937511579779	17.9877479694353	18.0422016324122	17.6401078414665	18.4180803101208	21.8253202671935
129	18.200982692104	95.1879912949042	26	10	128	6.4	-1.69570372579805	16.7435305745479	16.8291778535527	16.8889370527703	16.5349624802993	17.3885117882666	20.9719706523884
130	18.1622649400502	95.9735458432315	26	10	129	6.45	-0.774355041075978	15.7110909665462	15.7301622715321	15.7962458969141	15.4966313389548	16.4331936460127	20.1798249298275
131	18.168733640934	96.7083674599303	26	10	130	6.5	0.129374017676014	14.6964323339759	14.6970017685099	14.7705392752138	14.5320855999989	15.5567175746406	19.4483882883085
132	18.2195078134565	97.393345193772	26	10	131	6.55	1.01548345044996	13.6995546768341	13.7371396215408	13.8192992896889	13.6489666416589	14.7630625155737	18.7770279832214
133	18.3137064763191	98.029368093528	26	10	132	6.6	1.88397325725205	12.72045799512	12.8592148609335	12.9510610454973	12.8552908623078	14.0554284772753	18.164995602834
134	18.4504486482232	98.6173252079699	26	10	133	6.65	2.734843438082	11.7591422888378	12.0729779259284	12.1752341472274	12.1589948881283	13.4361511291906	17.6114448619496
135	18.6288533478702	99.1581055858692	26	10	134	6.7	3.56809399294001	10.8156075579859	11.3889710505742	11.5016873864036	11.5673574538007	12.9066865941357	17.1154456108566
136	18.8480395939613	99.6525982759973	26	10	135	6.75	4.38372492182197	9.88985380256224	10.8178672771604	10.9400424494019	11.0863785307662	12.467643557803	16.6759946753114
137	19.1071264051979	100.101692327126	26	10	136	6.8	5.18173622473199	8.98188102257393	10.3694058174214	10.4986904865677	10.720214475967	12.1188384275582	16.2920240390066
138	19.4052328002813	100.506276788026	26	10	137	6.85	5.96212790166803	8.09168921799994	10.0509901759252	10.1836538621041	10.4707491130841	11.8593542464433	15.9624067701612
139	19.7414777979129	100.867240707469	26	10	138	6.9	6.72489995263199	7.21927838885989	9.86621811175737	9.99752291430494	10.3373397780819	11.6875907494282	15.6859609899565
140	20.114980416794	101.185473134228	26	10	139	6.95	7.47005237762203	6.36464853518021	9.81378792825625	9.9387415655305	10.3167418493166	11.6012987864058	15.4614520858138
141	20.5248596756259	101.461863117072	26	10	140	7	8.197585176638	5.52779965687989	9.88721253816446	10.0014557767662	10.4032015156071	11.5975967277351	15.2875932863639
142	20.97023459311	101.697299704774	26	10	141	7.05	8.90749834968197	4.70873175403995	10.0754990735492	10.1759890695961	10.5887102134575	11.6729698852599	15.1630446350026
143	21.4502241879476	101.892671946105	26	10	142	7.1	9.59979189675202	3.90744482662001	10.3645612321036	10.449829836529	10.8634176305788	11.8232572714359	15.0864103222836
144	21.9639474788401	102.048868889837	26	10	143	7.15	10.27446581785	3.12393887463998	10.7388845759071	10.8088801169093	11.2161866107281	12.0436339695722	15.0562342615388
145	22.5105234844888	102.166779584742	26	10	144	7.2	10.931520112974	2.35821389810013	11.1829917629205	11.2386788613846	11.6352401190109	12.328602322658	15.0709937155544
146	23.089071223595	102.247293079589	26	10	145	7.25	11.570954782124	1.61026989693994	11.6824639400663	11.7253794843915	12.108814924704	12.6720103247389	15.1290907057808
147	23.6987097148601	102.291298423152	26	10	146	7.3	12.192769825302	0.880106871260011	12.2244927959255	12.2563841518601	12.6257252945527	13.0671185238881	15.2288408646881
148	24.3385579769854	102.299684664202	26	10	147	7.35	12.796965242506	0.167724821000093	12.798064347138	12.8206504014929	13.1757654297877	13.5067332302015	15.3684593399548
149	25.0077350286723	102.273340851509	26	10	148	7.4	13.383541033738	-0.526876253859996	13.3939079132504	13.4087497324987	13.7499281610625	13.9834101916465	15.5460433539271
150	25.705359888622	102.213156033846	26	10	149	7.45	13.952497198994	-1.20369635326	14.0043230110843	14.0127717277209	14.3404627959995	14.489710525615	15.7595511147501
151	26.4305515755359	102.120019259985	26	10	150	7.5	14.503833738278	-1.8627354772201	14.6229605950952	14.6261513751838	14.9408191338706	15.0184689980873	16.0067770546074
152	27.1824291081154	101.994819578695	26	10	151	7.55	15.03755065159	-2.50399362579998	15.2446027720364	15.2434721702649	15.5455268343186	15.5630267544314	16.2853239710997
153	27.9601115050618	101.83844603875	26	10	152	7.6	15.553647938928	-3.12747079889988	15.8649625844529	15.860275190506	16.1500488298242	16.117392167292	16.5925737489679
154	28.7627177850765	101.65178768892	26	10	153	7.65	16.052125600294	-3.73316699660023	16.4805118886556	16.4728885352425	16.7506337725648	16.6763173938869	16.9256601108346
155	29.5893669668607	101.435733577977	26	10	154	7.7	16.532983635684	-4.32108221885983	17.0883381122899	17.0782819409163	17.344180932219	17.2353008369731	17.2814492907615
156	30.4391780691158	101.191172754693	26	10	155	7.75	16.9962220451021	-4.89121646568009	17.6860273187778	17.6739462844645	17.9281230714706	17.7905378537586	17.6565371749663
157	31.3112701105432	100.918994267838	26	10	156	7.8	17.441840828548	-5.44356973709995	18.2715698004051	18.2577953748647	18.5003282143101	18.338843301818	18.0472730093957
158	32.2047621098441	100.620087166185	26	10	157	7.85	17.8698399860179	-5.97814203306001	18.8432843021943	18.828086673932	19.0590189047963	18.8775644334663	18.4498181121473
159	33.11877308572	100.295340498505	26	10	158	7.9	18.2802195175181	-6.49493335360006	19.3997573406565	19.3833576076986	19.6027066267114	19.4044959584259	18.8602413007272
160	34.0524220568722	99.9456433135689	26	10	159	7.95	18.672979423044	-6.99394369872209	19.9397946076262	19.922374487704	20.1301388779467	19.9178034430944	19.2746416309786
161	35.0048280420019	99.5718846601488	26	10	160	8	19.0481197025939	-7.47517306840194	20.462381987611	20.4440915251281	20.6402565736466	20.4159573814796	19.6892782575855
162	35.9751100598106	99.1749535870161	26	10	161	8.05	19.4056403561741	-7.93862146265383	20.9666542004317	20.947617878558	21.1321597693175	20.8976780569394	20.1006832812001
163	36.9623871289995	98.7557391429421	26	10	162	8.1	19.745541383778	-8.38428888148002	21.4518694893149	21.4321910819615	21.6050800371084	21.3618902264999	20.5057392669387
164	37.9657782682701	98.3151303766985	26	10	163	8.15	20.0678227854119	-8.81217532487199	21.9173891078062	21.8971555395945	22.0583581442871	21.807686252097	20.9017151131671
165	38.9844024963236	97.8540163370566	26	10	164	8.2	20.3724845610699	-9.22228079283798	22.3626606246435	22.341945050931	22.4914259539697	22.2342962588651	21.2862652746322
166	40.0173788318614	97.373286072788	26	10	165	8.25	20.6595267107561	-9.61460528537202	22.7872042757761	22.7660685490888	22.9037916914886	22.6410640251938	21.6574034379889
167	41.0638262935849	96.8738286326641	26	10	166	8.3	20.9289492344701	-9.9891488024781	23.1906017571143	23.1690984100161	23.2950278995688	23.0274274949033	22.0134623850779
168	42.1228639001953	96.3565330654563	26	10	167	8.35	21.1807521322079	-10.3459113441559	23.5724869801038	23.5506608259779	23.6647615482035	23.3929029940932	22.3530492522666
169	43.193610670394	95.8222884199364	26	10	168	8.4	21.4149354039741	-10.6848929103981	23.9325384124429	23.9104278433828	24.0126658774827	23.7370724098079	22.67500205764
170	44.2751856228823	95.2719837448755	26	10	169	8.45	21.6314990497659	-11.006093501218	24.2704727044526	24.2481107482065	24.3384536397835	24.0595727363421	22.9783505494308
171	45.3667077763617	94.7065080890453	26	10	170	8.5	21.8304430695881	-11.309513116604	24.5860393628002	24.5634545473182	24.641871476741	24.3600875170838	23.2622825183303
172	46.4672961495333	94.1267505012173	26	10	171	8.55	22.0117674634319	-11.59515175656	24.879016281233	24.8562333449493	24.9226952204891	24.6383398079688	23.5261156130519
173	47.5760697610986	93.5336000301628	26	10	172	8.6	22.1754722313061	-11.86300942109	25.1492059756625	25.126246453589	25.1807259510779	24.8940863665854	23.7692741586322
174	48.6921476297589	92.9279457246534	26	10	173	8.65	22.321557373206	-12.1130861101881	25.3964324005983	25.3733151100992	25.4157866753287	25.1271128324472	23.9912702763096
175	49.8146487742155	92.3106766334606	26	10	174	8.7	22.450022889132	-12.3453818238559	25.6205382476509	25.5972796927717	25.6277195187146	25.3372297122914	24.191688584232
176	50.9426922131698	91.6826818053559	26	10	175	8.75	22.560868779086	-12.5598965620941	25.8213826453511	25.7979973548376	25.8163833426789	25.5242690222191	24.370173822628
177	52.075396965323	91.0448502891107	26	10	176	8.8	22.654095043064	-12.756630324904	25.9988391945956	25.9753400057081	25.9816517163689	25.6880814683377	24.5264208416442
178	53.2118820493767	90.3980711334965	26	10	177	8.85	22.7297016810739	-12.935583112284	26.1527942859921	26.1291925838402	26.1234111849674	25.8285340710668	24.6601664876574
179	54.351266484032	89.7432333872848	26	10	178	8.9	22.7876886931061	-13.0967549242339	26.2831456549509	26.2594515752587	26.2415597874117	25.945508156854	24.771183012482
180	55.4926692879903	89.081226099247	26	10	179	8.95	22.828056079166	-13.240145760756	26.3898011383112	26.3660237399661	26.3360057847993	26.0388976557673	24.8592727054338
181	56.635209479953	88.4129383181548	26	10	180	9	22.8508038392539	-13.3657556218441	26.4726776024436	26.4488250150972	26.4066665676973	26.1086076551811	24.9242635103787
182	57.7780060786214	87.7392590927794	26	10	181	9.05	22.8559319733681	-13.4735845075079	26.5317000181328	26.5077795691153	26.4534677161863	26.1545531691644	24.9660054401087
183	58.9201781026968	87.0610774718925	26	10	182	9.1	22.843440481508	-13.5636324177381	26.5668006616475	26.5428189857584	26.4763421910557	26.1766580907645	24.9843676405384
184	60.0608445708806	86.3792825042655	26	10	183	9.15	22.8133293636759	-13.63589935254	26.5779184250414	26.553881560136	26.4752296383793	26.1748543005221	24.9792359892526
185	61.1991245018741	85.6947632386698	26	10	184	9.2	22.7655986198701	-13.6903853119142	26.5649982215265	26.5409116924066	26.4500757928201	26.1490809095989	24.9505111385943
186	62.3341369143786	85.0084087238771	26	10	185	9.25	22.7002482500899	-13.7270902958539	26.5279904743318	26.5038593670143	26.4008319676833	26.0992836200622	24.8981069342756
187	63.4650008270956	84.3211080086586	26	10	186	9.3	22.6172782543401	-13.74601430437	26.4668506794856	26.4426797076434	26.32745462196	26.0254141883852	24.8219491576836
188	64.5908352587262	83.633750141786	26	10	187	9.35	22.516688632612	-13.7471573374521	26.381539034686	26.3573325998818	26.2299049965615	25.9274299812215	24.7219745547465
189	65.7107592279719	82.9472241720306	26	10	188	9.4	22.3984793849141	-13.7305193951079	26.2720201281868	26.2477823752306	26.1081488136325	25.8052936151561	24.5981301274155
190	66.823891753534	82.2624191481641	26	10	189	9.45	22.2626505112419	-13.69610047733	26.138262682719	26.1139975515134	25.9621560343986	25.6589726745254	24.4503726764795
191	67.9293518541139	81.5802241189578	26	10	190	9.5	22.1092020115981	-13.643900584126	25.9802393510754	25.9559506261088	25.7919006724271	25.4884395036737	24.2786685976224
192	69.0262585484127	80.9015281331833	26	10	191	9.55	21.9381338859759	-13.5739197154899	25.7979265608996	25.7736179196216	25.597360660584	25.2936710722485	24.0829939476582
193	70.1137308551321	80.227220239612	26	10	192	9.6	21.7494461343881	-13.4861578714262	25.5913044076632	25.5669794689154	25.3785177713873	25.0746489144914	23.8633348164656
194	71.1908877929731	79.5581894870153	26	10	193	9.65	21.5431387568199	-13.3806150519339	25.3603565957507	25.3360189696236	25.1353575919328	24.831359146058	23.6196880648506
195	72.2568483806373	78.8953249241649	26	10	194	9.7	21.3192117532839	-13.257291257008	25.1050704291882	25.0807237696546	24.8678695562307	24.5637925648972	23.3520625232778
196	73.3107316368258	78.2395155998321	26	10	195	9.75	21.0776651237703	-13.1161864866559	24.8254368546162	24.8010849166659	24.5760470396641	24.2719448463321	23.0604807974346
197	74.3516565802402	77.5916505627886	26	10	196	9.8	20.8184988682879	-12.95730074087	24.5214505610548	24.497097264244	24.2598875225371	23.9558168470295	22.7449819043632
198	75.3787422295816	76.9526188618055	26	10	197	9.85	20.541712986828	-12.7806340196619	24.1931101427195	24.168759643546	23.9193928324213	23.6154150384262	22.4056250853581
199	76.3911076035515	76.3233095456546	26	10	198	9.9	20.247307479398	-12.5861863230182	23.8404183336412	23.8160751097046	23.5545694784836	23.2507520979771	22.0424953407454
200	77.3878717208512	75.7046116631073	26	10	199	9.95	19.9352823459938	-12.3739576509459	23.4633823256984	23.4390512754195	23.1654290953958	22.8618476971917	21.6557115650382
201	78.3681536001819	75.0974142629351	26	10	200	10	19.6056375866141	-12.1439480034439	23.062014185409	23.0377007481766	22.7519890202372	22.4487295400637	21.2454387383377
202	79.3310722602451	74.5026063939094	26	10	201	10.05	19.2583732012639	-11.896157380514	22.6363313896293	22.6120416927231	22.314273033475	22.0114347261519	20.8119066651116
203	80.2757467197422	73.9210771048018	26	10	202	10.1	18.8934891899422	-11.6305857821521	22.1863575065052	22.1620985472457	21.852312305465	21.5500115421668	20.3554396764468
204	81.2012959973743	73.3537154443836	26	10	203	10.15	18.510985552642	-11.347233208364	21.7121230563738	21.6879029307698	21.3661466040213	21.0645218291792	19.876505423683
205	82.1068391118429	72.8014104614265	26	10	204	10.2	18.110862289372	-11.0460996591419	21.2136665983109	21.1894947915306	20.8558258381526	20.5550441369567	19.3757982792929
206	82.9914950818493	72.2650512047018	26	10	205	10.25	17.6931194001278	-10.7271851344939	20.6910361030299	20.6669238627534	20.3214120404634	20.0216779748071	18.8543877843532
207	83.8543829260948	71.7455267229811	26	10	206	10.3	17.2577568849101	-10.3904896344142	20.144290693433	20.1202515153195	19.7629819297668	19.4645496203412	18.3139915934716
208	84.6946216632809	71.2437260650358	26	10	207	10.35	16.804774743722	-10.0360131589059	19.5735028626194	19.5495531290595	19.1806302519123	18.8838201894946	17.7574770811193
209	85.5113303121087	70.7605382796374	26	10	208	10.4	16.334172976556	-9.66375570796799	18.9787613192046	18.9549211501569	18.5744741798748	18.2796970663348	17.1896913934414
210	86.3036278912797	70.2968524155574	26	10	209	10.45	15.8459515834201	-9.27371728160011	18.3601746670107	18.3364690680031	17.9446591785175	17.6524504555509	16.6183302410515
211	87.0706334194952	69.8535575215673	26	10	210	10.5	15.3401105643098	-8.86589787980199	17.7178762085169	17.6943366410712	17.2913669293769	17.0024379730018	16.0534839176661
212	87.8114659154565	69.4315426464385	26	10	211	10.55	14.816649919226	-8.4402975025759	17.052030282664	17.0286968444301	16.6148262072075	16.3301422579746	15.5050450899887
213	88.525244397865	69.0316968389426	26	10	212	10.6	14.27556964817	-7.99691614991815	16.3628407279596	16.3397652279754	15.9153280735242	15.6362304384022	14.9805447433354
214	89.211087885422	68.654909147851	26	10	213	10.65	13.7168697511402	-7.53575382183186	15.6505623359992	15.627812708597	15.1932475286482	14.9216517013079	14.4837946957414
215	89.8681153968288	68.3020686219352	26	10	214	10.7	13.1405502281359	-7.0568105183159	14.9155165847374	14.8931833464118	14.4490750729492	14.1878039936885	14.0110765872243
216	90.4954459507868	67.9740643099667	26	10	215	10.75	12.5466110791601	-6.56008623936998	14.1581136116247	14.1363195059773	13.6834639055402	13.4368307223742	13.5556695481482
217	91.0921985659973	67.671785260717	26	10	216	10.8	11.9350523042098	-6.0455809849941	13.3788834717381	13.3577982128663	12.8973025861824	12.6721663399137	13.1115761552275
218	91.6574922611617	67.3961205229574	26	10	217	10.85	11.3058739032883	-5.51329475519196	12.5785215257868	12.558384917923	12.0918306248921	11.8995391238124	12.6780797317403
219	92.1904460549813	67.1479591454596	26	10	218	10.9	10.6590758763917	-4.96322754995617	11.7579558704445	11.7391151024835	11.268829222741	11.1286306889057	12.2558116617243
220	92.6901789661574	66.928190176995	26	10	219	10.95	9.99465822352221	-4.39537936929185	10.9184501100209	10.9014218259529	10.4309488088595	10.3748127849113	11.8454025978539
221	93.1558100133914	66.7377026663351	26	10	220	11	9.31262094467996	-3.80975021319813	10.0617645344271	10.047341743807	9.58229451537152	9.65823829526849	11.4474823961561
222	93.5864582153846	66.5773856622513	26	10	221	11.05	8.61296403986387	-3.20634008167588	9.19041708908521	9.17986023261566	8.72950647261987	8.9986554538254	11.0626800341299
223	93.9812425908383	66.4481282135152	26	10	222	11.1	7.89568750907421	-2.58514897472196	8.30812111505703	8.30351269979593	7.88375017410067	8.41107794450402	10.6916235087884
224	94.339282158454	66.3508193688982	26	10	223	11.15	7.16079135231382	-1.94617689234008	7.42054831448801	7.42547392825955	7.06401384916319	7.90306756230358	10.3349397102698
225	94.6596959369328	66.2863481771718	26	10	224	11.2	6.40827556957618	-1.28942383452795	6.53671244592231	6.55759111928683	6.30055049687345	7.46710903749194	9.99325426552401
226	94.9416029449762	66.2556036871075	26	10	225	11.25	5.63814016086781	-0.614889801286154	5.67157067674521	5.72015860439438	5.63301268499673	7.08966112148942	9.66719134505382
227	95.1841222012854	66.2594749474767	26	10	226	11.3	4.85038512618416	0.0774252073841808	4.85100304422158	4.94816746571073	5.10000832146843	6.75860269011373	9.35737342365627
228	95.386372724562	66.298851007051	26	10	227	11.35	4.04501046553179	0.787521191485894	4.12095854059478	4.29758829395096	4.73032526411593	6.47233927398593	9.06442098335848
229	95.5474735335071	66.3746209146019	26	10	228	11.4	3.22201617890215	1.51539815101813	3.56059262106976	3.84055144173391	4.53730590186617	6.23192625711386	8.78895214298963
230	95.6665436468221	66.4876737189007	26	10	229	11.45	2.38140226630009	2.26105608597578	3.28381658712348	3.64242552365003	4.50326926612441	6.03835474015688	8.53158219365042
231	95.7427020832084	66.638898468719	26	10	230	11.5	1.52316872772587	3.02449499636623	3.38638641565998	3.74049192383747	4.59702772760731	5.89252681931032	8.29292301209985
232	95.7750678613672	66.8291842128283	26	10	231	11.55	0.647315563176107	3.80571488218578	3.86037345380215	4.12644433802161	4.78769890760758	5.79521781028524	8.07358231380873
233	95.76276	67.0594200000001	26	10	232	11.6	-0.246157227344099	4.60471574343615	4.61129054153199	4.70895023829785	5.06092837387118	5.74701657917461	7.87416269265086
234	95.7074132672245	67.3283005046499	26	10	233	11.65	-1.10693465551009	5.37761009299601	5.49035469199047	5.3535040134807	5.39983866506452	5.74822771923176	7.69526037256904
235	95.6207254288245	67.6257429037709	26	10	234	11.7	-1.73375676799992	5.94884798241992	6.19634608850467	5.93297229156513	5.77615898344031	5.79870453735955	7.53746356431439
236	95.51691	67.93947	26	10	235	11.75	-2.07630857649008	6.27454192458202	6.60915529157424	6.3813648239049	6.1520409536239	5.8975519677334	7.40135027134999
237	95.4078222778914	68.2592615628574	26	10	236	11.8	-2.18175444217195	6.39583125714807	6.75771484422429	6.67323299210742	6.49042729910205	6.04258050739888	7.28748531287583
238	95.2958846873991	68.5831252293959	26	10	237	11.85	-2.23875180984606	6.47727333077	6.85325320323081	6.84336772858277	6.76370789423329	6.22930284290452	7.19641621080705
239	95.1811614353639	68.9111256035513	26	10	238	11.9	-2.29446504070381	6.56000748310788	6.94969553300311	6.9505778937671	6.95914953659735	6.44927359707356	7.1286673897196
240	95.0637167286263	69.2433272892594	26	10	239	11.95	-2.34889413475202	6.64403371416199	7.04701977088142	7.04788230663896	7.0941398085947	6.6883516023895	7.08473180629978
241	94.9436147740268	69.5797948904562	26	10	240	12	-2.4020390919901	6.72935202393603	7.14520611749588	7.14605096456169	7.19807620785949	6.92760772893121	7.0650585482051
242	94.8209197784062	69.9205930110773	26	10	241	12.05	-2.45389991241183	6.81596241242204	7.2442369085836	7.24506608108727	7.29746210719019	7.14850917379206	7.07003390759938
243	94.6956959486051	70.2657862550588	26	10	242	12.1	-2.50447659602202	6.90386487962996	7.34409649284444	7.34491188860662	7.39767731193786	7.3372474407977	7.09995151016435
244	94.568007491464	70.6154392263364	26	10	243	12.15	-2.55376914282209	6.99305942555213	7.44477111563101	7.44557452195188	7.4987085290826	7.48745318283451	7.15496336900957
245	94.4379186138236	70.9696165288459	26	10	244	12.2	-2.60177755280807	7.08354605018997	7.54624880847815	7.54704190774141	7.60054422133869	7.60781809113685	7.23499634528488
246	94.3054935225244	71.3283827665233	26	10	245	12.25	-2.64850182598394	7.17532475354801	7.64851928422221	7.64930365931404	7.70317450423853	7.71303942121057	7.33960357411565
247	94.1707964244072	71.6918025433043	26	10	246	12.3	-2.69394196234401	7.26839553562002	7.75157383753125	7.75235097707794	7.80659104848207	7.81636793563794	7.46769140319206
248	94.0338915263124	72.0599404631248	26	10	247	12.35	-2.73809796189596	7.36275839640996	7.85540525070758	7.85617655407076	7.91078698736211	7.92049314762817	7.61701767845263
249	93.8948430350808	72.4328611299207	26	10	248	12.4	-2.78096982463211	7.45841333591784	7.96000770445051	7.96077448652517	8.01575682907166	8.02540852232535	7.78336159133176
250	93.7537151575529	72.8106291476277	26	10	249	12.45	-2.82255755055786	7.55536035413996	8.06537669344223	8.06614018922272	8.121496373679	8.13110887244267	7.95965479072542
251	93.6105721005694	73.1933091201818	26	10	250	12.5	-2.86286113967009	7.65359945108202	8.17150894649428	8.17227031541018	8.22800263456165	8.23759027709989	8.13643527356535
252	93.4654780709708	73.5809656515188	26	10	251	12.55	-2.90188059197192	7.75313062674002	8.27840235101903	8.27916268106539	8.33527376408569	8.34485000491353	8.30443950739487
253	93.3184972755977	73.9736633455745	26	10	252	12.6	-2.93961590746221	7.85395388111397	8.38605588164484	8.38681619328724	8.44330898331846	8.45288644115408	8.45676639928225
254	93.1696939212909	74.3714668062848	26	10	253	12.65	-2.97606708613586	7.95606921420614	8.49446953272656	8.49523078259812	8.5521085155681	8.56169901878737	8.59023469716078
255	93.0191322148908	74.7744406375854	26	10	254	12.7	-3.01123412800195	8.05947662601199	8.60364425455151	8.60440733894866	8.66167352354666	8.67128815321021	8.70919391570581
256	92.8668763632382	75.1826494434124	26	10	255	12.75	-3.04511703305195	8.16417611654003	8.71358189304868	8.71434765122675	8.77200604996126	8.7816551804979	8.82099658152782
257	92.7129905731735	75.5961578277014	26	10	256	12.8	-3.07771580129412	8.27016768578005	8.82428513277172	8.82505435007081	8.88310896134499	8.89280229898524	8.93227218774727
258	92.5575390515375	76.0150303943884	26	10	257	12.85	-3.10903043271992	8.37745133374	8.9357574430353	8.93653085380607	8.99498589494605	9.00473251400073	9.04436979982967
259	92.4005860051707	76.4393317474092	26	10	258	12.9	-3.13906092733617	8.48602706041589	9.04800302694685	9.04878131732439	9.10764120850308	9.11744958558995	9.15729064113761
260	92.2421956409138	76.8691264906996	26	10	259	12.95	-3.16780728513777	8.59589486580802	9.1610267732278	9.16181058374132	9.22107993274141	9.23095797906135	9.27103677643617
261	92.0824321656074	77.3044792281955	26	10	260	13	-3.19526950612811	8.70705474991809	9.27483421064028	9.27562413866536	9.33530772643416	9.34526281819948	9.38561105774653
262	91.921359786092	77.7454545638327	26	10	261	13.05	-3.22144759030806	8.81950671274382	9.38943146485637	9.39022806693535	9.45033083388478	9.46036984099769	9.50101707303113
263	91.7590427092083	78.192117101547	26	10	262	13.1	-3.24634153767391	8.93325075428606	9.50482521765548	9.50562901167675	9.566156044683	9.5762853577668	9.61725909757849
264	91.595545141797	78.6445314452744	26	10	263	13.15	-3.26995134822596	9.04828687454795	9.62102266829684	9.62183413554392	9.6827906556118	9.69301621148706	9.73434204796007
265	91.4309312906985	79.1027621989507	26	10	264	13.2	-3.29227702197016	9.16461507352608	9.7380314969348	9.73885108402824	9.80024243457604	9.81056974027477	9.8522714384302
266	91.2652653627536	79.5668739665116	26	10	265	13.25	-3.313318558898	9.28223535121788	9.85585982997612	9.85668795070064	9.9185195864377	9.92895374184508	9.97105333964596
267	91.0986115648028	80.0369313518931	26	10	266	13.3	-3.33307595901601	9.40114770763017	9.97451620727795	9.97535324428825	10.0376307206504	10.0481764398566	10.0906943395875
268	90.9310341036868	80.512998959031	26	10	267	13.35	-3.35154922231993	9.52135214275785	10.0940095510175	10.0948558574753	10.1575848205875	10.1682464520312	10.2112015065622
269	90.7625971862461	80.9951413918611	26	10	268	13.4	-3.36873834881402	9.64284865660204	10.2143491362349	10.2152050373315	10.278391214471	10.2891727599499	10.332582354182
270	90.5933650193214	81.4834232543193	26	10	269	13.45	-3.38464333849402	9.76563724916417	10.3355445628701	10.3364103572725	10.4000595478081	10.4109646804297	10.4548448082087
271	90.4234018097533	81.9779091503414	26	10	270	13.5	-3.39926419136191	9.88971792044197	10.4576057292569	10.4584816904744	10.522599757256	10.5336318383932	10.5779971751654
272	90.2527717643824	82.4786636838633	26	10	271	13.55	-3.41260090741798	10.015090670438	10.5805428069832	10.5814291846538	10.6460220458284	10.6571841411487	10.7020481126174
273	90.0815390900494	82.9857514588208	26	10	272	13.6	-3.42465348665996	10.14175549915	10.7043662170271	10.7052632381409	10.7703368593793	10.7816317540029	10.8270066010337
274	89.9097679935947	83.4992370791498	26	10	273	13.65	-3.4354219290941	10.2697124065799	10.8290866071318	10.8299944771805	10.8955548642879	10.9069850771328	10.952881917141
275	89.7375226818591	84.019185148786	26	10	274	13.7	-3.44490623471188	10.398961392724	10.9547148303058	10.9556337343843	11.0216869262833	11.0332547236502	11.0796836086893
276	89.5648673616832	84.5456602716654	26	10	275	13.75	-3.45310640351812	10.5295024575881	11.0812619244548	11.0821920282842	11.1487440903486	11.160451498794	11.207421470553
277	89.3918662399075	85.0787270517238	26	10	276	13.8	-3.46002243551396	10.6613356011681	11.2087390930021	11.2096805439221	11.2767375616471	11.2885863801898	11.3361055220948
278	89.2185835233727	85.618450092897	26	10	277	13.85	-3.465654330696	10.7944608234641	11.3371576865268	11.3381106144256	11.4056786874182	11.4176704991236	11.4657459857239
279	89.0450834189194	86.1648939991209	26	10	278	13.9	-3.47000208906593	10.928878124478	11.4665291853209	11.4674937035168	11.5355789397945	11.547715122774	11.5963532665851
280	88.8714301333882	86.7181233743313	26	10	279	13.95	-3.47306571062404	11.0645875042079	11.5968651828235	11.5978413889098	11.6664498994922	11.6787316373561	11.7279379333185
281	88.6976878736197	87.2782028224641	26	10	280	14	-3.47484519537005	11.2015889626559	11.7281773699105	11.7291653465522	11.7983032403321	11.8107315321313	11.860510699833
282	88.5239208464545	87.8451969474551	26	10	281	14.05	-3.47534054330396	11.33988249982	11.8604775199675	11.8614773356669	11.9311507145513	11.9437263842371	11.9940824080396
283	88.3501932587333	88.4191703532401	26	10	282	14.1	-3.47455175442406	11.4794681157002	11.9937774747387	11.9947891845589	12.0650041388679	12.0777278443006	12.1286640114988
284	88.1765693172966	89.000187643755	26	10	283	14.15	-3.47247882873404	11.6203458102979	12.1280891308942	12.1291127771473	12.1998753812601	12.212747622795	12.2642665599265
285	88.0031132289851	89.5883134229357	26	10	284	14.2	-3.46912176622993	11.762515583614	12.2634244272835	12.2644600401927	12.335776348429	12.3487974771039	12.4009011845263
286	87.8298892006394	90.183612294718	26	10	285	14.25	-3.46448056691401	11.9059774356461	12.3997953328528	12.4008429311836	12.472718973914	12.4858891992609	12.5385790840951
287	87.6569614391001	90.7861488630377	26	10	286	14.3	-3.45855523078598	12.0507313663938	12.5372138351942	12.5382734268532	12.6107152068271	12.624034604333	12.677311511873
288	87.4843941512078	91.3959877318307	26	10	287	14.35	-3.45134575784613	12.1967773758601	12.6756919296934	12.6767635122991	12.749777001183	12.7632455194166	12.8171097630915
289	87.312251543803	92.0131935050328	26	10	288	14.4	-3.44285214809588	12.344115464042	12.8152416092421	12.8163251706807	12.8899163057955	12.9035337732202	12.9579851631976
290	87.1405978237266	92.6378307865798	26	10	289	14.45	-3.43307440152813	12.4927456309399	12.9558748545128	12.9569703734615	13.0311450547156	13.0449111862073	13.099949056707
291	86.9694971978189	93.2699641804077	26	10	290	14.5	-3.42201251815396	12.642667876558	13.0976036247611	13.0987110711825	13.1734751581898	13.1873895612728	13.2430127966693
292	86.7990138729207	93.9096582904522	26	10	291	14.55	-3.409666497964	12.79388220089	13.2404398490983	13.2415591847378	13.3169184941147	13.3309806749305	13.3871877347097
293	86.6292120558726	94.5569777206492	26	10	292	14.6	-3.39603634096193	12.94638860394	13.3843954182982	13.3855265971321	13.4614868999652	13.4756962689948	13.532485211619
294	86.4601559535151	95.2119870749346	26	10	293	14.65	-3.38112204715003	13.1001870857079	13.5294821770189	13.5306251456989	13.6071921651804	13.6215480427203	13.6789165484731
295	86.291909772689	95.8747509572442	26	10	294	14.7	-3.36492361652205	13.2552776461921	13.6757119164842	13.676866614768	13.7540460239856	13.7685476454023	13.8264930382491
296	86.1245377202347	96.5453339715137	26	10	295	14.75	-3.34744104908594	13.4116602853899	13.8230963675947	13.8242627287479	13.9020601486316	13.9167066693963	13.9752259379237
297	85.958104002993	97.2238007216792	26	10	296	14.8	-3.32867434483404	13.56933500331	13.9716471944438	13.972825145623	14.0512461430338	14.0660366435562	14.125126461028
298	85.7926728278044	97.9102158116764	26	10	297	14.85	-3.30862350377203	13.7283017999439	14.1213759881981	14.122565450839	14.2016155368065	14.2165490270594	14.2762057706373
299	85.6283084015095	98.6046438454411	26	10	298	14.9	-3.28728852589791	13.8885606752942	14.2722942613943	14.2734951515644	14.353179779645	14.3682552036212	14.4284749727791
300	85.465074930949	99.3071494269092	26	10	299	14.95	-3.26466941120998	14.050111629362	14.4244134425641	14.4256256712997	14.5059502360891	14.5211664760579	14.5819451102424
301	85.3030366229634	100.017797160017	26	10	300	15	-3.24076615971194	14.2129546621558	14.5777448712217	14.5789683448651	14.6599381806028	14.6752940612073	14.7366271567652
302	85.1422576843935	100.736651648699	26	10	301	15.05	-3.2155787713981	14.37708977364	14.7322997931202	14.733534413667	14.8151547929976	14.8306490851822	14.8925320115902
303	84.9828023220797	101.463777496893	26	10	302	15.1	-3.18910724627585	14.5425169638801	14.8880893560252	14.8893350213391	14.9716111541535	14.9872425789374	15.0496704943684
304	84.8247347428627	102.199239308533	26	10	303	15.15	-3.16135158434008	14.7092362327999	15.0451246054036	15.0463812096411	15.1293182420619	15.1450854741512	15.2080533403994
305	84.6681191535831	102.943101687556	26	10	304	15.2	-3.13231178559192	14.87724758046	15.203416480925	15.2046839146955	15.2882869281303	15.3041885993943	15.3676911961887
306	84.5130197610816	103.695429237897	26	10	305	15.25	-3.10198785003024	15.0465510068202	15.3629758127316	15.3642539634419	15.448527973783	15.4645626765865	15.5285946153141
307	84.3595007721987	104.456286563493	26	10	306	15.3	-3.07037977765788	15.2171465119199	15.523813318392	15.5251020704568	15.6100520273306	15.626218317723	15.690774054586
308	84.2076263937751	105.225738268278	26	10	307	15.35	-3.03748756847199	15.3890340957	15.6859395997574	15.6872388349214	15.7728696210682	15.789166021858	15.854239870486
309	84.0574608326513	106.00384895619	26	10	308	15.4	-3.00331122247599	15.5622137582401	15.8493651404783	15.8506747379248	15.9369911686573	15.9534161723379	16.0190023158793
310	83.909068295668	106.790683231164	26	10	309	15.45	-2.96785073966589	15.73668549948	16.0141003032477	16.0154201399658	16.1024269626996	16.1189790342776	16.185071536981
311	83.7625129896658	107.586305697135	26	10	310	15.5	-2.93110612004426	15.9124493194201	16.1801553277487	16.1814852786945	16.2691871725703	16.2858647522576	16.3524575705699
312	83.6178591214853	108.39078095804	26	10	311	15.55	-2.89307736360996	16.0895052180999	16.3475403285967	16.3488802668578	16.4372818424485	16.4540833482499	16.52117034144
313	83.4751708979671	109.204173617814	26	10	312	15.6	-2.85376447036384	16.2678531954802	16.5162652934011	16.5176150904779	16.6067208895625	16.6236447197421	16.6912196600772
314	83.3345125259518	110.026548280394	26	10	313	15.65	-2.81316744030619	16.4474932515998	16.6863400812946	16.6876996072158	16.7775141026139	16.7945586380785	16.8626152205523
315	83.1959482122801	110.857969549715	26	10	314	15.7	-2.77128627343387	16.62842538642	16.8577744213481	16.8591435449312	16.949671140425	16.9668347469751	17.0353665986218
316	83.0595421637925	111.698502029712	26	10	315	15.75	-2.72812096975201	16.8106495999402	17.0305779114383	17.0319565004305	17.1232015307322	17.1404825612319	17.2094832500241
317	82.9253585873297	112.548210324322	26	10	316	15.8	-2.68367152925606	16.9941658921999	17.2047600171741	17.20614793837	17.2981146691692	17.3155114656159	17.3849745089694
318	82.7934616897322	113.407159037481	26	10	317	15.85	-2.63793795194999	17.1789742631799	17.3803300708973	17.3817271903721	17.4744198184159	17.4919307139126	17.5618495868058
319	82.6639156778408	114.275412773124	26	10	318	15.9	-2.59092023782785	17.3650747128602	17.5572972709925	17.5587034542486	17.6521261074998	17.6697494281375	17.7401175708624
320	82.536784758496	115.153036135188	26	10	319	15.95	-2.54261838689615	17.55246724128	17.7356706813582	17.7370857934072	17.8312425312507	17.848976597904	17.9197874234525
321	82.4121331385383	116.040093727608	26	10	320	16	-2.49303239915406	17.7411518483999	17.9154592308211	17.9168831364014	18.0117779498935	18.0296210799326	18.1008679810405
322	82.2900250248085	116.93665015432	26	10	321	16.05	-2.44216227459589	17.9311285342402	18.0966717129671	18.0981042766295	18.1937410887832	18.2116915976979	18.2833679535531
323	82.1705246241471	117.842770019259	26	10	322	16.1	-2.39000801322788	18.12239729878	18.2793167858682	18.2807578721293	18.3771405382626	18.395196741217	18.467295923835
324	82.0536961433948	118.758517926362	26	10	323	16.15	-2.33656961504607	18.3149581420599	18.4634029721329	18.4648524455385	18.5619847536611	18.5801449669533	18.6526603472463
325	81.9396037893922	119.683958479565	26	10	324	16.2	-2.28184708005216	18.5088110640601	18.6489386588571	18.6503963841592	18.7482820553831	18.7665445978493	18.8394695513804
326	81.8283117689798	120.619156282803	26	10	325	16.25	-2.22584040824785	18.70395606476	18.8359320978671	18.8373979401238	18.936040629133	18.9544038234617	19.0277317359127
327	81.7198842889983	121.564175940013	26	10	326	16.3	-2.16854959963001	18.9003931441999	19.0243914060707	19.0258652306926	19.1252685262265	19.1437307002158	19.2174549725642
328	81.6143855562884	122.519082055129	26	10	327	16.35	-2.10997465419808	19.0981223023201	19.2143245656914	19.2158062386369	19.315973664018	19.3345331517536	19.4086472051761
329	81.5118797776905	123.483939232088	26	10	328	16.4	-2.05011557195803	19.29714353918	19.4057394249769	19.4072288127275	19.5081638264069	19.5268189693869	19.601316249888
330	81.4124311600454	124.458812074826	26	10	329	16.45	-1.9889723529019	19.4974568547599	19.5986436985785	19.6001406682938	19.7018466644479	19.7205958126273	19.7954697954229
331	81.3161039101936	125.443765187279	26	10	330	16.5	-1.92654499703593	19.69906224906	19.7930449683202	19.7945493879122	19.8970296970299	19.9158712098234	19.9911154034595
332	81.2229622349757	126.438863173382	26	10	331	16.55	-1.86283350435815	19.9019597220601	19.9889506839019	19.9904624221212	20.0937203116483	20.1126525588563	20.1882605090965
333	81.1330703412324	127.444170637071	26	10	332	16.6	-1.79783787486599	20.1061492737799	20.1863681637837	20.1878870902589	20.2919257652446	20.3109471279279	20.3869124214043
334	81.0464924358043	128.459752182282	26	10	333	16.65	-1.73155810856201	20.3116309042198	20.3853045960217	20.3868305813323	20.4916531851127	20.510762056414	20.5870783240525
335	80.963292725532	129.485672412952	26	10	334	16.7	-1.66399420544593	20.5184046134002	20.5857670392667	20.5872999550028	20.6929095698716	20.7121043557857	20.7887652760159
336	80.8835354172561	130.521995933015	26	10	335	16.75	-1.59514616551803	20.7264704012601	20.7877624236876	20.7893021425771	20.8957017905138	20.9149809105934	20.9919802123481
337	80.8072847178172	131.568787346408	26	10	336	16.8	-1.52501398877803	20.9358282678596	20.9912975522543	20.9928439481043	21.1000365914861	21.1193984795126	21.1967299450231
338	80.7346048340559	132.626111257066	26	10	337	16.85	-1.45359767522592	21.14647821316	21.1963791016549	21.1979320494844	21.3059205918378	21.3253636964397	21.403021163839
339	80.6655599728129	133.694032268926	26	10	338	16.9	-1.38089722486001	21.3584202372004	21.4030136236578	21.4045729996952	21.513360286421	21.5328830716386	21.6108604373787
340	80.6002143409287	134.772614985922	26	10	339	16.95	-1.30691263768398	21.5716543399196	21.6112075461671	21.6127732279694	21.7223620471236	21.7419629929418	21.8202542140274
341	80.538632145244	135.861924011992	26	10	340	17	-1.23164391369414	21.7861805214	21.820967174742	21.8225390410986	21.9329321241569	21.9526097269865	22.0312088230367
342	80.4808775925993	136.962023951071	26	10	341	17.05	-1.15509105289391	22.00199878158	22.0322986936253	22.0338766247378	22.1450766473768	22.1648294204951	22.2437304756383
343	80.4270148898354	138.072979407094	26	10	342	17.1	-1.07725405527788	22.2191091204604	22.2452081673007	22.2467920447628	22.3588016276347	22.3786281015915	22.4578252662021
344	80.3771082437927	139.194854983998	26	10	343	17.15	-0.998132920854005	22.4375115380798	22.4597015418539	22.4612912486186	22.5741129581644	22.5940116811516	22.6734991734296
345	80.331221861312	140.327715285719	26	10	344	17.2	-0.917727649614051	22.6572060344199	22.6757846462922	22.6773800667842	22.7910164160119	22.8109859541825	22.8907580615886
346	80.2894199492337	141.471624916191	26	10	345	17.25	-0.836038241565973	22.8781926094399	22.8934631940209	22.8950642141709	23.0095176634592	23.0295566012344	23.109607681783
347	80.2517667143987	142.626648479352	26	10	346	17.3	-0.753064696700108	23.1004712632205	23.1127427844531	23.1143492915909	23.2296222495041	23.2497291898305	23.3300536732462
348	80.2183263636473	143.792850579137	26	10	347	17.35	-0.668807015028108	23.3240419956996	23.3336289042342	23.3352407872611	23.4513356113453	23.4715091759244	23.5521015646717
349	80.1891631038204	144.970295819481	26	10	348	17.4	-0.583265196537752	23.5489048068803	23.5561269289542	23.5577440782998	23.6746630758822	23.6949019053706	23.7757567755601
350	80.1643411417584	146.159048804321	26	10	349	17.45	-0.496439241240125	23.7750596967999	23.7802421246429	23.7818644322239	23.8996098612415	23.9199126154274	24.0010246175971
351	80.143924684302	147.359174137593	26	10	350	17.5	-0.408329149128122	24.0025066654397	24.0059796492146	24.0076070085197	24.1261810783119	24.14654643625	24.2279102960451
352	80.1279779382918	148.570736423232	26	10	351	17.55	-0.318934920203731	24.2312457127804	24.2333445540739	24.2349768601734	24.3543817322841	24.3748083924203	24.4564189111582
353	80.1165651105684	149.793800265174	26	10	352	17.6	-0.228256554468089	24.4612768388401	24.4623417857129	24.4639789352219	24.5842167242141	24.6047034044763	24.6865554596062
354	80.1097504079724	151.028430267355	26	10	353	17.65	-0.136294051920061	24.6926000436196	24.6929761872227	24.6946180783239	24.8156908525768	24.8362362904452	24.9183248359193
355	80.1075980373445	152.274691033711	26	10	354	17.7	-0.0430474125579394	24.9252153271203	24.9252524998854	24.9268990323443	25.0488088148428	25.0694117673914	25.1517318339383
356	80.1101722055252	153.532647168177	26	10	355	17.75	0.0514833636140111	25.1591226893197	25.1591753647247	25.1608264399084	25.2835752090408	25.3042344529725	25.386781148279
357	80.1175371193552	154.80236327469	26	10	356	17.8	0.147298276600054	25.3943221302603	25.3947493241756	25.3964048449802	25.5199945353366	25.5407088669799	25.623477375798
358	80.1297569856751	156.083903957186	26	10	357	17.85	0.244397326397916	25.63081364992	25.6319788235336	25.6336386944638	25.7580711976073	25.7788394329037	25.8618250170719
359	80.1468960113254	157.377333819599	26	10	358	17.9	0.342780513005891	25.8685972482596	25.8708682125815	25.8725323397576	25.9978095050083	26.0186304794816	26.1018284778719
360	80.1690184031469	158.682717465867	26	10	359	17.95	0.442447836429949	26.1076729253602	26.1114217473034	26.1130900383289	26.2392136735413	26.2600862422523	26.3434920706508
361	80.1961883679801	160.000119499925	26	10	360	18	0.54339929666412	26.3480406811601	26.3536435911941	26.3553159553061	26.4822878276331	26.5032108651037	26.5868200160206
362	80.2284701126655	161.329604525708	26	10	361	18.05	0.64563489370812	26.5897005156597	26.597537817032	26.5992141650365	26.7270360016756	26.7480084018213	26.8318164442355
363	80.265927844044	162.671237147153	26	10	362	18.1	0.749154627569908	26.8326524289	26.8431084084195	26.8447886526188	26.9734621415933	26.9944828176208	27.0784853966756
364	80.3086257689559	164.025081968196	26	10	363	18.15	0.853958498238114	27.07689642086	27.0903592612333	27.0920433155086	27.2215701063864	27.2426379906869	27.3268308273163
365	80.3566280942421	165.391203592771	26	10	364	18.2	0.960046505723824	27.3224324915003	27.3392941852152	27.3409819650224	27.4713636696618	27.492477713694	27.5768566042078
366	80.409999026743	166.769666624816	26	10	365	18.25	1.06741865001794	27.5692606409001	27.5899169056431	27.5916083278805	27.7228465211667	27.7440056953236	27.8285665109379
367	80.4688027732993	168.160535668266	26	10	366	18.3	1.17607493112615	27.8173808689996	27.8422310646006	27.8439260477363	27.9760222683061	27.9972255617655	28.0819642480912
368	80.5331035407516	169.563875327057	26	10	367	18.35	1.2860153490459	28.06679317582	28.0962402227101	28.0979386867049	28.2308944376343	28.2521408582194	28.3370534347036
369	80.6029655359405	170.979750205124	26	10	368	18.4	1.39723990377803	28.31749756134	28.3519478605123	28.3536497268247	28.4874664763655	28.5087550503732	28.5938376097059
370	80.6784529657067	172.408224906404	26	10	369	18.45	1.50974859532397	28.5694940256002	28.6093573800581	28.6110625715898	28.7457417538467	28.7670715258742	28.8523202333557
371	80.7596300368907	173.849364034832	26	10	370	18.5	1.62354142368002	28.8227825685601	28.8684721062424	28.8701805473882	29.005723563014	29.0270935957912	29.1125046886615
372	80.8465609563331	175.303232194345	26	10	371	18.55	1.7386183888479	29.0773631902596	29.1292952884258	29.1310069049947	29.2674151218554	29.2888244960507	29.3743942827988
373	80.9393099308746	176.769893988877	26	10	372	18.6	1.85497949083015	29.33323589064	29.3918301017023	29.3935448209886	29.5308195748454	29.5522673888749	29.6379922485059
374	81.0379411673557	178.249414022365	26	10	373	18.65	1.97262472962194	29.59040066976	29.6560796485451	29.6577973992032	29.7959399943599	29.8174253641873	29.9033017454742
375	81.1425188726172	179.741856898745	26	10	374	18.7	2.0915541052301	29.8488575276002	29.9220469600273	29.923767672121	30.0627793820866	30.0843014410242	30.1703258617242
376	81.2531072534996	181.247287221953	26	10	375	18.75	2.21176761764809	30.1086064641601	30.1897349973155	30.1914586023027	30.3313406704157	30.3528985689033	30.439067614966
377	81.3697705168434	182.765769595924	26	10	376	18.8	2.33326526687591	30.3696474794202	30.4591466530148	30.4608730837251	30.6016267237953	30.6232196292025	30.7095299539444
378	81.4925728694894	184.297368624595	26	10	377	18.85	2.45604705291981	30.6319805734199	30.7302847526106	30.7320139431847	30.8736403401154	30.8952674365035	30.9817157597739
379	81.6215785182781	185.8421489119	26	10	378	18.9	2.58011297577411	30.8956057461	31.0031520556573	31.0048839416282	31.1473842520092	31.1690447399303	31.2556278472573
380	81.7568516700502	187.400175061776	26	10	379	18.95	2.70546303544194	31.1605229975197	31.277751257325	31.2794857754696	31.4228611282017	31.444554224459	31.5312689661818
381	81.8984565316462	188.97151167816	26	10	380	19	2.83209723192016	31.42673232768	31.5540849895334	31.5558220779282	31.7000735747927	31.7217985122193	31.80864180261
382	82.0464573099069	190.556223364985	26	10	381	19.05	2.96001556521389	31.6942337364998	31.8321558222215	31.8338954202933	31.9790241365496	32.0007801637763	32.0877489801472
383	82.2009182116727	192.15437472619	26	10	382	19.1	3.08921803531604	31.9630272241005	32.1119662649037	32.1137083132187	32.2597152981615	32.2815016793909	32.3685930611943
384	82.3619034437843	193.766030365708	26	10	383	19.15	3.21970464223199	32.2331127903595	32.3935187674826	32.3952632079572	32.5421494855006	32.5639655002614	32.6511765481858
385	82.5294772130823	195.391254887477	26	10	384	19.2	3.35147538596004	32.5044904353803	32.6768157219522	32.6785624976296	32.8263290668314	32.8481740097544	32.9355018848071
386	82.7037037264073	197.030112895432	26	10	385	19.25	3.48453026649992	32.7771601591002	32.9618594632259	32.9636085183948	33.112256354023	33.1341295346084	33.2215714571978
387	82.8846471906	198.682668993509	26	10	386	19.3	3.61886928385417	33.0511219615397	33.2486522705838	33.2504035507079	33.3999336037573	33.4218343461233	33.5093875951358
388	83.0723718125009	200.348987785643	26	10	387	19.35	3.75449243801796	33.3263758426801	33.5371963687293	33.5389498204442	33.6893630186665	33.7112906613285	33.798952573206
389	83.2669417989507	202.029133875771	26	10	388	19.4	3.89139972899585	33.6029218025601	33.8274939290483	33.8292495000887	33.9805467485136	34.0025006441415	34.0902686119494
390	83.4684213567899	203.723171867829	26	10	389	19.45	4.02959115678414	33.8807598411597	34.1195470706335	34.1213047098849	34.2734868913071	34.2954664064893	34.383337878993
391	83.6768746928593	205.431166365751	26	10	390	19.5	4.16906672138794	34.1598899584403	34.4133578614487	34.4151175189382	34.5681854944241	34.5901900094287	34.6781624901697
392	83.8923660139993	207.153181973475	26	10	391	19.55	4.30982642279986	34.4403121544798	34.7089283195646	34.7106899463194	34.8646445556971	34.8866734642437	34.9747445106091
393	84.1149595270507	208.889283294936	26	10	392	19.6	4.45187026102815	34.7220264292201	35.0062604139958	35.0080239621701	35.1628660244955	35.1849187335138	35.2730859558204
394	84.344719438854	210.639534934069	26	10	393	19.65	4.59519823606598	35.0050327826597	35.3053560659544	35.3071214887595	35.4628518027824	35.4849277321842	35.5731887927528
395	84.5817099562498	212.404001494811	26	10	394	19.7	4.73981034791592	35.2893312148404	35.6062171498872	35.6079844015093	35.7646037461472	35.7867023285899	35.8750549408362
396	84.8259952860787	214.182747581098	26	10	395	19.75	4.88570659657796	35.5749217257397	35.9088454943953	35.9106145300528	36.0681236648345	36.0902443454922	36.1786862730118
397	85.0776396351815	215.975837796865	26	10	396	19.8	5.03288698205608	35.8618043153399	36.2132428833138	36.2150136592453	36.3734133247302	36.3955555610691	36.4840846167374
398	85.3367072103986	217.783336746047	26	10	397	19.85	5.18135150434205	36.1499789836404	36.5194110567132	36.5211835301242	36.6804744483611	36.7026377099085	36.7912517549763
399	85.6032622185706	219.605309032582	26	10	398	19.9	5.33110016344011	36.4394457306997	36.8273517119171	36.8291258409095	36.9893087158547	37.0114924839685	37.1001894271752
400	85.8773688665383	221.441819260405	26	10	399	19.95	5.48213295935398	36.73020455646	37.1370665042815	37.138842247951	37.2999177658727	37.3221215335271	37.4108993302153
401	86.1590913611422	223.292932033452	26	10	400	20	5.63444989207795	37.0222554609398	37.448557048322	37.4503343666695	37.6123031965604	37.6345264681201	37.7233831193521
402	86.4484939092229	225.158711955658	26	10	401	20.05	5.78805096161403	37.31559844412	37.7618249185213	37.7636037724641	37.926466566441	37.9487088574419	38.0376424091391
403	86.7456407176211	227.039223630959	26	10	402	20.1	5.94293616796392	37.6102335060199	38.0768716503054	38.0786520016212	38.2424093953215	38.2646702322499	38.3536787743268
404	87.0505959931773	228.934531663292	26	10	403	20.15	6.09910551112392	37.9061606466604	38.3936987408904	38.3954805522112	38.5601331651546	38.5824120852442	38.6714937507565
405	87.3634239427322	230.844700656591	26	10	404	20.2	6.25655899109802	38.2033798659796	38.7123076500669	38.7140908849311	38.879639320907	38.9019358719179	38.9910888362249
406	87.6841887731263	232.769795214794	26	10	405	20.25	6.41529660788194	38.50189116406	39.032699801272	39.0344844239736	39.2009292714058	39.2232430114152	39.3124654913422
407	88.0129546912003	234.709879941835	26	10	406	20.3	6.57531836148024	38.8016945408202	39.3548765821205	39.3566625578451	39.5240043901536	39.5463348873515	39.6356251403676
408	88.3497859037948	236.665019441651	26	10	407	20.35	6.73662425188979	39.10278999632	39.6788393455183	39.6806266401928	39.8488660161387	39.8712128486241	39.9605691720314
409	88.6947466177505	238.635278318178	26	10	408	20.4	6.89921427911401	39.40517753054	40.0045894102477	40.0063779906003	40.1755154546336	40.197878210209	40.2872989403399
410	89.0479010399078	240.62072117535	26	10	409	20.45	7.06308844314606	39.7088571434404	40.3321280618052	40.3339178953761	40.5039539779631	40.5263322539412	40.6158157653643
411	89.4093133771075	242.621412617105	26	10	410	20.5	7.22824674399391	40.0138288350996	40.6614565533099	40.6632476083037	40.83418282627	40.8565762292756	40.9461209340178
412	89.7790478361901	244.637417247378	26	10	411	20.55	7.39468918165215	40.3200926054603	40.9925761059992	40.9943683514222	41.1662032082619	41.1886113540345	41.2782157008073
413	90.1571686239963	246.668799670104	26	10	412	20.6	7.56241575612393	40.6276484545197	41.3254879101567	41.3272813157335	41.5000163019267	41.5224388151398	41.6121012885837
414	90.5437399473667	248.715624489221	26	10	413	20.65	7.73142646740808	40.9364963823401	41.66019312584	41.6619876619396	41.8356232552633	41.8580597693289	41.9477788892638
415	90.9388260131419	250.777956308662	26	10	414	20.7	7.90172131550406	41.24663638882	41.9966928833619	41.9984885211478	42.1730251869755	42.1954753438599	42.2852496645473
416	91.3424910281624	252.855859732365	26	10	415	20.75	8.07330030040987	41.5580684740598	42.3349882843405	42.3367849955496	42.5122231871454	42.5346866371921	42.6245147466117
417	91.754799199269	254.949399364266	26	10	416	20.8	8.24616342213204	41.8707926380199	42.6750804020399	42.6768781591045	42.8532183179154	42.8756947196661	42.9655752387999
418	92.1758147333022	257.058639808299	26	10	417	20.85	8.42031068066404	42.1848088806604	43.016970282166	43.0187690582174	43.1960116141409	43.2185006341543	43.308432216288
419	92.6056018371026	259.183645668401	26	10	418	20.9	8.59574207600787	42.5001172020404	43.3606589436141	43.3624587123511	43.5406040840241	43.5631053967114	43.6530867267379
420	93.0442247175109	261.324481548508	26	10	419	20.95	8.77245760816606	42.8167176021395	43.7061473789264	43.707948114683	43.8869967097567	43.9095099972016	43.9995397909446
421	93.4917475813676	263.481212052556	26	10	420	21	8.95045727713409	43.1346100809594	44.0534365550091	44.0552382327322	44.2351904481143	44.2577153999155	44.3477924034601
422	93.9482346355134	265.65390178448	26	10	421	21.05	9.12974108291593	43.4537946384808	44.4025274136996	44.4043300089437	44.5851862310704	44.6077225441728	44.6978455332117
423	94.4137500867889	267.842615348216	26	10	422	21.1	9.31030902550987	43.7742712747195	44.7534208724118	44.7552243612959	44.9369849663818	44.9595323449176	45.049700124099
424	94.8883581420347	270.0474173477	26	10	423	21.15	9.49216110491619	44.0960399896801	45.1061178246715	45.1079221838774	45.2905875381595	45.3131456932834	45.4033570955872
425	95.3721230080914	272.268372386868	26	10	424	21.2	9.67529732113405	44.4191007833604	45.4606191406878	45.4624243474577	45.6459948074278	45.6685634571766	45.758817343281
426	95.8651088917996	274.505545069656	26	10	425	21.25	9.85971767416373	44.7434536557603	45.8169256679165	45.8187317000315	46.0032076126856	46.0257864818081	46.1160817394859
427	96.36738	276.759	26	10	426	21.3	10.0454221640081	45.0690986068798	46.1750382316009	46.1768450673753	46.3622267704302	46.3848155902483	46.4751511337651
428	96.8790005395331	279.028801781835	26	10	427	21.35	10.232410790662	45.3960356366997	46.5349576352806	46.5367652535596	46.7230530756942	46.7456515839519	46.8360263534721
429	97.4000347172396	281.315015019098	26	10	428	21.4	10.4206835541302	45.7242647452597	46.8966846613907	46.8984930414939	47.0856873025426	47.1082952432668	47.1987082042828
430	97.93054673996	283.617704315723	26	10	429	21.45	10.6102404544077	46.0537859325007	47.2602200716093	47.2620291934028	47.4501302045966	47.4727473279479	47.5631974707095
431	98.470600814535	285.936934275648	26	10	430	21.5	10.8010814915002	46.3845991984999	47.6255646075877	47.6273744513569	47.816382515502	47.8390085776446	47.9294949166042
432	99.0202611478052	288.272769502807	26	10	431	21.55	10.9932066654039	46.7167045431802	47.9927189911457	47.99452953771	48.1844449494263	48.2070797123888	48.2976012856522
433	99.5795919466113	290.625274601138	26	10	432	21.6	11.186615976122	47.0501019666199	48.3616839250512	48.3634951556336	48.5543182015219	48.5769614330583	48.667517301855
434	100.148657417794	292.994514174574	26	10	433	21.65	11.3813094236539	47.3847914687201	48.732460093156	48.7342719895102	48.9260029483741	48.9486544218456	49.0392436700002
435	100.727521768193	295.380552827054	26	10	434	21.7	11.57728700798	47.7207730495991	49.1050481612276	49.1068607054498	49.299499848468	49.3221593427021	49.4127810761242
436	101.31624920465	297.783455162511	26	10	435	21.75	11.7745487291401	48.0580467091409	49.4794487769706	49.4812619516869	49.6748095426036	49.6974768417797	49.7881301879581
437	101.914903934006	300.203285784882	26	10	436	21.8	11.97309458712	48.3966124474193	49.8556625708437	49.8574763590382	50.0519326543474	50.074607547864	50.1652916553733
438	102.5235501631	302.640109298104	26	10	437	21.85	12.1729245818798	48.7364702644402	50.2336901562367	50.2355045413024	50.4308697904224	50.4535520727899	50.5442661108079
439	103.142252098774	305.093990306111	26	10	438	21.9	12.3740387134799	49.0776201601398	50.6135321299122	50.615347095697	50.8116215411485	50.8343110118541	50.9250541696881
440	103.771073947868	307.56499341284	26	10	439	21.95	12.5764369818802	49.4200621345806	50.9951890725489	50.997004603245	51.1941884808076	51.2168849442174	51.3076564308385
441	104.410079917222	310.053183222226	26	10	440	22	12.78011938708	49.7637961877194	51.3786615489436	51.3804776291578	51.5785711680574	51.601274433293	51.6920734768848
442	105.059334213678	312.558624338206	26	10	441	22.05	12.9850859291199	50.1088223196007	51.7639501085836	51.7657667232588	51.9647701463017	51.9874800271316	52.0783058746443
443	105.718901044076	315.081381364714	26	10	442	22.1	13.1913366079601	50.4551405301595	52.1510552858008	52.1528724203127	52.3527859440579	52.3755022587925	52.4663541755098
444	106.388844615256	317.621518905688	26	10	443	22.15	13.3988714236	50.80275081948	52.5399776004172	52.5417952404178	52.7426190753342	52.765341646717	52.8562189158235
445	107.06922913406	320.179101565063	26	10	444	22.2	13.6076903760798	51.1516531874997	52.930717557818	52.9325356893583	53.1342700399668	53.1569986950717	53.2479006172444
446	107.760118807327	322.754193946774	26	10	445	22.25	13.8177934653402	51.5018476342209	53.3232756494695	53.3250942589579	53.5277393239823	53.5504738941081	53.6413997871016
447	108.461577841899	325.346860654758	26	10	446	22.3	14.0291806914399	51.8533341596799	53.717652353286	53.7194714274096	53.9230273999157	53.9457677204982	54.0367169187481
448	109.173670444615	327.95716629295	26	10	447	22.35	14.24185205432	52.2061127638392	54.1138481337987	54.115667659621	54.3201347271627	54.342880637664	54.4338524918977
449	109.896460822318	330.585175465286	26	10	448	22.4	14.4558075540601	52.5601834467204	54.5118634426757	54.5136834075468	54.7190617522856	54.7418130961095	54.8328069729604
450	110.630013181846	333.230952775702	26	10	449	22.45	14.6710471905598	52.9155462083202	54.911698718875	54.9135191104731	55.1198089093358	55.1425655337292	55.2335808153668
451	111.374391730041	335.894562828135	26	10	450	22.5	14.8875709639	53.27220104866	55.3133543890986	55.3151751953675	55.5223766201587	55.5451383761249	55.6361744598837
452	112.129660673744	338.576070226519	26	10	451	22.55	15.10537887406	53.6301479676797	55.7168308679174	55.7186520771616	55.9267652946947	55.9495320368997	56.0405883349273
453	112.895884219795	341.27553957479	26	10	452	22.6	15.3244709210199	53.9893869654202	56.1221285582707	56.1239501590506	56.3329753312701	56.3557469179613	56.4468228568636
454	113.673126575035	343.993035476885	26	10	453	22.65	15.5448471048001	54.3499180418996	56.529247851646	56.5310698327707	56.7410071168848	56.7637834098015	56.8548784303068
455	114.461451946303	346.72862253674	26	10	454	22.7	15.76650742536	54.7117411970999	56.9381891283203	56.9400114789162	57.1508610274915	57.1736418917866	57.2647554484035
456	115.260924540442	349.482365358289	26	10	455	22.75	15.9894518827801	55.0748564309799	57.348952757699	57.3507754671727	57.5625374282675	57.5853227324236	57.6764542931203
457	116.071608564291	352.25432854547	26	10	456	22.8	16.2136804769798	55.4392637436206	57.7615390986452	57.763362156608	57.9760366738837	57.9988262896323	58.0899753355143
458	116.893568224692	355.044576702217	26	10	457	22.85	16.4391932080201	55.80496313494	58.1759484995528	58.1777718959324	58.39135910876	58.4141529110054	58.5053189360043
459	117.726867728484	357.853174432467	26	10	458	22.9	16.6659900758398	56.1719546049994	58.5921812988227	58.5940050237642	58.8085050673174	58.8313029340666	58.922485444633
460	118.571571282508	360.680186340155	26	10	459	22.95	16.8940710804802	56.5402381537604	59.0102378249423	59.0120618688511	59.2274748742375	59.2502766865162	59.3414752013214
461	119.427743093605	363.525677029218	26	10	460	23	17.12343622194	56.9098137812603	59.4301183968581	59.4319427503473	59.6482688446884	59.6710744864745	59.762288536123
462	120.295447368616	366.389711103591	26	10	461	23.05	17.3540855002199	57.2806814874605	59.8518233240796	59.8536479780268	60.0708872845699	60.0936966427231	60.1849257694625
463	121.174748314381	369.27235316721	26	10	462	23.1	17.5860189153002	57.6528412723792	60.2753529070336	60.2771778525426	60.4953304907408	60.5181434549348	60.6093872123793
464	122.065710137741	372.17366782401	26	10	463	23.15	17.8192364671997	58.0262931360005	60.7007074372205	60.7025326656125	60.9215987512485	60.9444152138966	61.0356731667555
465	122.968397045537	375.093719677929	26	10	464	23.2	18.0537381559202	58.4010370783801	61.127887197521	61.1297127002887	61.3496923455409	61.3725122017354	61.4637839255467
466	123.882873244608	378.032573332901	26	10	465	23.25	18.2895239814201	58.7770730994396	61.5568924622077	61.5587182311344	61.7796115446816	61.8024346921324	61.8937197730029
467	124.809202941796	380.990293392863	26	10	466	23.3	18.5265939437599	59.1544011992403	61.9877234974607	61.9895495244702	62.2113566115625	62.2341829505305	62.3254809848828
468	125.747450343941	383.966944461749	26	10	467	23.35	18.7649480428999	59.5330213777197	62.4203805612619	62.4222068385393	62.6449278011095	62.6677572343445	62.7590678286675
469	126.697679657884	386.962591143497	26	10	468	23.4	19.00458627886	59.9129336349597	62.8548639038994	62.8566904237506	63.0803253604758	63.1031577931565	63.1944805637654
470	127.659955090466	389.977298042042	26	10	469	23.45	19.2455086516401	60.2941379709	63.2911737678666	63.2930005228362	63.5175495292332	63.5403848689136	63.6317194417139
471	128.634340848527	393.01112976132	26	10	470	23.5	19.4877151612198	60.67663438556	63.7293103882645	63.7311373710847	63.9566005395765	63.979438696121	64.0707847063748
472	129.620901138907	396.064150905266	26	10	471	23.55	19.7312058076	61.0604228789202	64.1692739928888	64.1711011964815	64.3974786164911	64.4203195020252	64.5116765941277
473	130.619700168447	399.136426077817	26	10	472	23.6	19.9759805908002	61.4455034510206	64.6110648025043	64.6128922199272	64.8401839779482	64.8630275067972	64.9543953340562
474	131.630802143989	402.228019882908	26	10	473	23.65	20.2220395108401	61.831876101819	65.0546830308832	65.0565106554024	65.2847168350645	65.3075629237096	65.3989411481293
475	132.654271272372	405.338996924475	26	10	474	23.7	20.46938256766	62.2195408313405	65.5001288850951	65.501956710146	65.7310773922864	65.7539259593067	65.8453142513811
476	133.690171760437	408.469421806454	26	10	475	23.75	20.7180097613002	62.6084976395805	65.9474025656408	65.9492305848118	66.1792658475605	66.2021168135823	66.293514852085
477	134.738567815025	411.619359132781	26	10	476	23.8	20.9679210917596	62.9987465265401	66.3965042666066	66.3983324736475	66.629282392488	66.6521356801334	66.743543151922
478	135.799523642977	414.788873507392	26	10	477	23.85	21.21911655904	63.3902874922194	66.8474341758332	66.8492625646456	67.0811272124849	67.1039827463296	67.1953993461467
479	136.873103451132	417.978029534223	26	10	478	23.9	21.4715961631003	63.7831205366206	67.3001924750616	67.3020210397186	67.5348004869434	67.5576581934641	67.6490836237494
480	137.959371446332	421.186891817208	26	10	479	23.95	21.7253599039998	64.1772456596993	67.7547793400858	67.75660807483	67.9903023893802	68.0131621969117	68.104596167614
481	139.058391835417	424.415524960285	26	10	480	24	21.9804077817003	64.5726628615398	68.2111949410059	68.2130238401581	68.4476330875881	68.470494926275	68.56193715467
482	140.170228825228	427.663993567389	26	10	481	24.05	22.2367397962199	64.9693721420806	68.6694394421634	68.6712685002393	68.9067927437757	68.9296565455323	69.0211067560454
483	141.294946622606	430.932362242456	26	10	482	24.1	22.4943559475599	65.3673735013399	69.1295130024738	69.1313422141149	69.3677815147109	69.3906472131777	69.4821051372109
484	142.43260943439	434.220695589422	26	10	483	24.15	22.7532562356799	65.76666693932	69.5914157754672	69.5932451354576	69.8305995518638	69.853467082362	69.9449324581255
485	143.583281467422	437.529058212222	26	10	484	24.2	23.0134406606402	66.1672524560004	70.0551479094641	70.0569774127214	70.295247001537	70.3181163010269	70.409588873371
486	144.747026928542	440.857514714793	26	10	485	24.25	23.2749092223997	66.5691300514197	70.5207095477193	70.5225391892637	70.7617240049895	70.7845950120375	70.8760745322953
487	145.923910024592	444.20612970107	26	10	486	24.3	23.5376619210001	66.9722997255394	70.9881008284824	70.9899306034883	71.2300306985765	71.2529033533134	71.3443895791387
488	147.11399496241	447.574967774989	26	10	487	24.35	23.80169875636	67.3767614783799	71.4573218851855	71.459151788959	71.7001672138704	71.7230414579488	71.8145341531686
489	148.317345948839	450.964093540486	26	10	488	24.4	24.06701972858	67.78251530994	71.9283728465903	71.9302028745215	72.1721336777806	72.1950094543423	72.2865083888012
490	149.534027190719	454.373571601497	26	10	489	24.45	24.3336248375999	68.1895612202209	72.4012538368177	72.4030839844316	72.6459302126736	72.6688074663143	72.7603124157285
491	150.76410289489	457.803466561958	26	10	490	24.5	24.6015140834197	68.5978992092191	72.8759649755314	72.8777952384772	73.121556936487	73.1444356132191	73.2359463590371
492	152.007637268193	461.253843025804	26	10	491	24.55	24.8706874660604	69.00752927692	73.3525063780333	73.3543367520729	73.5990139628512	73.6218940100656	73.7134103393273
493	153.264694517468	464.724765596972	26	10	492	24.6	25.1411449854999	69.4184514233609	73.830878155413	73.8327086363881	74.0783014011867	74.1011827676246	74.1927044728251
494	154.535338849557	468.216298879397	26	10	493	24.65	25.4128866417801	69.8306656484999	74.3110804145691	74.3129109984524	74.5594193568208	74.5823019925413	74.6738288714954
495	155.819634471299	471.728507477015	26	10	494	24.7	25.6859124348398	70.2441719523597	74.7931132583939	74.7949439412707	75.0423679310916	75.0652517874353	75.1567836431529
496	157.117645589536	475.261455993761	26	10	495	24.75	25.9602223647403	70.6589703349198	75.2769767858529	75.2788075638964	75.5271472214486	75.5500322510084	75.6415688915643
497	158.429436411108	478.815209033573	26	10	496	24.8	26.2358164314395	71.0750607962405	75.7626710921247	75.7645019615686	76.0137573215547	76.036643478144	76.128184716556
498	159.755071142855	482.389831200385	26	10	497	24.85	26.5126946349403	71.4924433362398	76.2501962685412	76.252027225795	76.5021983213787	76.5250855600075	76.616631214114
499	161.094613991619	485.985387098133	26	10	498	24.9	26.7908569752802	71.91111795496	76.7395524029303	76.7413834444448	76.992470307302	77.0153585841383	77.1069084764835
500	162.448129164239	489.601941330754	26	10	499	24.95	27.0703034523996	72.3310846524203	77.2307395795261	77.2325707018387	77.4845733621969	77.5074626345454	77.5990165922639
501	163.815680867557	493.239558502183	26	10	500	25	27.3510340663603	72.7523434285797	77.7237578791016	77.7255890788611	77.9785075655298	78.0013977917991	78.092955646504
502	165.197333308413	496.898303216356	26	10	501	25.05	27.6330488171197	73.1748942834599	78.218607379094	78.2204386530355	78.4742729934368	78.4971641331224	78.5887257207929
503	166.593150693648	500.578240077208	26	10	502	25.1	27.9163477047001	73.5987372170405	78.7152881536534	78.7171194985988	78.9718697188283	78.9947617324724	79.0863268933514
504	168.003197230102	504.279433688677	26	10	503	25.15	28.2009307290798	74.0238722293793	79.2138002738022	79.2156316866148	79.4712978114559	79.4941906606289	79.5857592391179
505	169.427537124615	508.001948654697	26	10	504	25.2	28.4867978902599	74.4502993204003	79.7141438073427	79.715975285035	79.9725573379991	79.995450985279	80.0870228298339
506	170.86623458403	511.745849579204	26	10	505	25.25	28.7739491883002	74.8780184901398	80.2163188191817	80.2181503587955	80.4756483621497	80.4985427710911	80.5901177341265
507	172.319353815185	515.511201066134	26	10	506	25.3	29.0623846231	75.3070297386012	80.7203253711948	80.7221569698763	80.9805709446902	81.0034660797985	81.0950440175923
508	173.786959024923	519.298067719423	26	10	507	25.35	29.3521041947599	75.7373330657788	81.2261635224559	81.2279951773994	81.4873251435662	81.5102209702792	81.6018017428726
509	175.269114420082	523.106514143008	26	10	508	25.4	29.64310790318	76.1689284716999	81.7338333292065	81.7356650376845	81.9959110139557	82.0188074986248	82.1103909697336
510	176.765884207505	526.936604940823	26	10	509	25.45	29.9353957484601	76.6018159563009	82.2433348449582	82.2451666043453	82.506328608361	82.5292257182136	82.620811755141
511	178.277332594031	530.788404716804	26	10	510	25.5	30.2289677305203	77.0359955196204	82.754668120607	82.7564999283368	83.0185779766524	83.041475679789	83.1330641533326
512	179.803523786501	534.661978074888	26	10	511	25.55	30.5238238493996	77.4714671616789	83.267833204499	83.269665058035	83.5326591661602	83.5555574315202	83.6471482158917
513	181.344521991757	538.55738961901	26	10	512	25.6	30.8199641051203	77.90823088244	83.7828301424133	83.7846620393226	84.0485722217301	84.0714710190782	84.1630639918153
514	182.900391416637	542.474703953106	26	10	513	25.65	31.1173884976	78.3462866819195	84.2996589776975	84.3014909156203	84.5663171857937	84.5892164856944	84.6808115275841
515	184.471196267984	546.413985681113	26	10	514	25.7	31.4160970269398	78.7856345601404	84.8183197513962	84.8201517279751	85.085894098428	85.1087938722325	85.2003908672273
516	186.057000752637	550.375299406965	26	10	515	25.75	31.7160896930602	79.226274517041	85.3388125020953	85.3406445151234	85.6073029974283	85.6302032172447	85.7218020523892
517	187.657869077438	554.358709734598	26	10	516	25.8	32.0173664960197	79.6682065526602	85.861137266273	85.8629693135524	86.1305439183502	86.1534445570406	86.2450451223905
518	189.273865449226	558.364281267949	26	10	517	25.85	32.3199274357603	80.1114306670183	86.3852940781549	86.3871261575334	86.6556168945903	86.6785179257377	86.7701201142928
519	190.905054074843	562.392078610954	26	10	518	25.9	32.62377251234	80.5559468600995	86.9112829698428	86.9131150792363	87.1825219574331	87.2054233553289	87.2970270629571
520	192.551499161129	566.442166367547	26	10	519	25.95	32.9289017257196	81.0017551318606	87.4391039713011	87.4409361087253	87.7112591361039	87.7341608757367	87.8257660011032
521	194.213264914925	570.514609141666	26	10	520	26	33.2353150759201	81.4488554823811	87.9687571106099	87.9705892740573	88.241828457837	88.2647305148661	88.3563369593662
522	195.890415543071	574.609471537245	26	10	521	26.05	33.5430125629199	81.8972479115791	88.500242413718	88.5020746013138	88.7742299479209	88.797132298661	88.8887399663537
523	197.583015252408	578.726818158221	26	10	522	26.1	33.8519941867401	82.3469324195207	89.0335599048145	89.0353921146745	89.3084636297454	89.3313662511581	89.422975048701
524	199.291128249776	582.86671360853	26	10	523	26.15	34.1622599473601	82.7979090061785	89.5687096061254	89.5705418364377	89.844529524864	89.8674323945393	89.9590422311217
525	201.014818742017	587.029222492107	26	10	524	26.2	34.4738098448204	83.2501776715412	90.1056915381044	90.1075237871165	90.3824276530453	90.4053307491756	90.4969415364626
526	202.75415093597	591.214409412888	26	10	525	26.25	34.7866438790595	83.7037384156201	90.6445057194261	90.6463379854335	90.9221580323038	90.9450613336873	91.0366729857523
527	204.509189038477	595.42233897481	26	10	526	26.3	35.10076205014	84.1585912384403	91.1851521671123	91.1869844484142	91.4637206789718	91.4866241649826	91.5782365982524
528	206.279997256378	599.653075781807	26	10	527	26.35	35.4161643580204	84.6147361399403	91.7276308963991	91.7294631914162	92.007115607726	92.0300192583063	92.1216323915039
529	208.066639796513	603.906684437816	26	10	528	26.4	35.7328508026995	85.0721731201793	92.271941921029	92.2737742281699	92.5523428316455	92.5752466272895	NA
530	209.869180865724	608.183229546773	26	10	529	26.45	36.0508213842201	85.530902179139	92.8180852531143	92.8199175708271	93.0994023622472	93.1223062839929	NA
531	211.68768467085	612.482775712613	26	10	530	26.5	36.37007610252	85.9909233168014	93.366060903195	93.3678932300185	93.6482942095376	93.6711982389435	NA
532	213.522215418733	616.805387539272	26	10	531	26.55	36.6906149576602	86.45223653318	93.9158688803984	93.9177012148769	94.1990183820442	94.2219225011873	NA
533	215.372837316213	621.151129630686	26	10	532	26.6	37.0124379496002	86.9148418282794	94.4675091923558	94.4693415330782	94.7515748868673	94.7744790783237	NA
534	217.23961457013	625.520066590792	26	10	533	26.65	37.3355450783396	87.37873920212	95.020981845321	95.0228141909053	95.305963729715	95.328867976549	NA
535	219.122611387326	629.912263023524	26	10	534	26.7	37.6599363439203	87.8439286546404	95.5762868441209	95.5781191932612	95.8621849149404	95.8850892006927	NA
536	221.021891974641	634.327783532819	26	10	535	26.75	37.9856117462998	88.3104101858999	96.1334241923303	96.1352565437161	96.4202384455832	96.44314275426	NA
537	222.937520538915	638.766692722613	26	10	536	26.8	38.3125712854803	88.7781837958801	96.6923938921778	96.694226244553	96.9801243234027	97.0030286394642	NA
538	224.86956128699	643.22905519684	26	10	537	26.85	38.6408149614999	89.2472494845401	97.2531959446301	97.2550282968026	97.5418425489214	97.5647468572701	NA
539	226.818078425705	647.714935559438	26	10	538	26.9	38.9703427743001	89.7176072519596	97.8158303495059	97.817662700261	98.1053931214526	NA	NA
540	228.783136161901	652.224398414343	26	10	539	26.95	39.30115472392	90.1892570980999	98.380297105369	98.3821294535442	98.6707760391381	NA	NA
541	230.76479870242	656.757508365489	26	10	540	27	39.6332508103796	90.66219902292	98.9465962096222	98.9484285541268	99.2379912989823	NA	NA
542	232.763130254101	661.314330016812	26	10	541	27.05	39.9666310336198	91.136433026461	99.5147276585939	99.5165599983521	99.8070388968843	NA	NA
543	234.778195023785	665.894927972249	26	10	542	27.1	40.3012953936803	91.6119591087386	100.084691447543	100.086523781474	100.377918827673	NA	NA
544	236.810057218313	670.499366835736	26	10	543	27.15	40.6372438905601	92.0887772697415	100.656487570633	100.658319897704	NA	NA	NA
545	238.858781044525	675.127711211208	26	10	544	27.2	40.9744765242397	92.5668875094379	101.230116020977	101.231948340224	NA	NA	NA
546	240.924430709262	679.780025702601	26	10	545	27.25	41.3129932947402	93.046289827862	101.805576790772	101.807409101219	NA	NA	NA
547	243.007070419365	684.456374913851	26	10	546	27.3	41.6527942020599	93.526984225	102.382869871197	NA	NA	NA	NA
548	245.106764381675	689.156823448894	26	10	547	27.35	41.9938792462	94.0089707008588	102.961995252517	NA	NA	NA	NA
549	NA	NA	26	10	548	27.4	NA	NA	NA	NA	NA	NA	NA
550	NA	NA	26	10	549	27.45	NA	NA	NA	NA	NA	NA	NA
551	NA	NA	26	10	550	27.5	NA	NA	NA	NA	NA	NA	NA
552	NA	NA	26	10	551	27.55	NA	NA	NA	NA	NA	NA	NA
553	NA	NA	26	10	552	27.6	NA	NA	NA	NA	NA	NA	NA
554	NA	NA	26	10	553	27.65	NA	NA	NA	NA	NA	NA	NA
555	NA	NA	26	10	554	27.7	NA	NA	NA	NA	NA	NA	NA
556	NA	NA	26	10	555	27.75	NA	NA	NA	NA	NA	NA	NA
557	NA	NA	26	10	556	27.8	NA	NA	NA	NA	NA	NA	NA
558	NA	NA	26	10	557	27.85	NA	NA	NA	NA	NA	NA	NA
559	NA	NA	26	10	558	27.9	NA	NA	NA	NA	NA	NA	NA
560	NA	NA	26	10	559	27.95	NA	NA	NA	NA	NA	NA	NA
561	NA	NA	26	10	560	28	NA	NA	NA	NA	NA	NA	NA
562	NA	NA	26	10	561	28.05	NA	NA	NA	NA	NA	NA	NA
563	NA	NA	26	10	562	28.1	NA	NA	NA	NA	NA	NA	NA
564	NA	NA	26	10	563	28.15	NA	NA	NA	NA	NA	NA	NA
565	NA	NA	26	10	564	28.2	NA	NA	NA	NA	NA	NA	NA
566	NA	NA	26	10	565	28.25	NA	NA	NA	NA	NA	NA	NA
567	NA	NA	26	10	566	28.3	NA	NA	NA	NA	NA	NA	NA
568	NA	NA	26	10	567	28.35	NA	NA	NA	NA	NA	NA	NA
569	NA	NA	26	10	568	28.4	NA	NA	NA	NA	NA	NA	NA
570	NA	NA	26	10	569	28.45	NA	NA	NA	NA	NA	NA	NA
571	NA	NA	26	10	570	28.5	NA	NA	NA	NA	NA	NA	NA
572	NA	NA	26	10	571	28.55	NA	NA	NA	NA	NA	NA	NA
573	NA	NA	26	10	572	28.6	NA	NA	NA	NA	NA	NA	NA
574	NA	NA	26	10	573	28.65	NA	NA	NA	NA	NA	NA	NA
575	NA	NA	26	10	574	28.7	NA	NA	NA	NA	NA	NA	NA
576	NA	NA	26	10	575	28.75	NA	NA	NA	NA	NA	NA	NA
577	NA	NA	26	10	576	28.8	NA	NA	NA	NA	NA	NA	NA
578	NA	NA	26	10	577	28.85	NA	NA	NA	NA	NA	NA	NA
579	NA	NA	26	10	578	28.9	NA	NA	NA	NA	NA	NA	NA
580	NA	NA	26	10	579	28.95	NA	NA	NA	NA	NA	NA	NA
581	NA	NA	26	10	580	29	NA	NA	NA	NA	NA	NA	NA
582	NA	NA	26	10	581	29.05	NA	NA	NA	NA	NA	NA	NA
583	NA	NA	26	10	582	29.1	NA	NA	NA	NA	NA	NA	NA
584	NA	NA	26	10	583	29.15	NA	NA	NA	NA	NA	NA	NA
585	NA	NA	26	10	584	29.2	NA	NA	NA	NA	NA	NA	NA
586	NA	NA	26	10	585	29.25	NA	NA	NA	NA	NA	NA	NA
587	NA	NA	26	10	586	29.3	NA	NA	NA	NA	NA	NA	NA
588	NA	NA	26	10	587	29.35	NA	NA	NA	NA	NA	NA	NA
589	NA	NA	26	10	588	29.4	NA	NA	NA	NA	NA	NA	NA
590	NA	NA	26	10	589	29.45	NA	NA	NA	NA	NA	NA	NA
591	NA	NA	26	10	590	29.5	NA	NA	NA	NA	NA	NA	NA
592	NA	NA	26	10	591	29.55	NA	NA	NA	NA	NA	NA	NA
593	NA	NA	26	10	592	29.6	NA	NA	NA	NA	NA	NA	NA
594	NA	NA	26	10	593	29.65	NA	NA	NA	NA	NA	NA	NA
595	NA	NA	26	10	594	29.7	NA	NA	NA	NA	NA	NA	NA
596	NA	NA	26	10	595	29.75	NA	NA	NA	NA	NA	NA	NA
597	NA	NA	26	10	596	29.8	NA	NA	NA	NA	NA	NA	NA
598	NA	NA	26	10	597	29.85	NA	NA	NA	NA	NA	NA	NA
599	NA	NA	26	10	598	29.9	NA	NA	NA	NA	NA	NA	NA
600	NA	NA	26	10	599	29.95	NA	NA	NA	NA	NA	NA	NA
601	NA	NA	26	10	600	30	NA	NA	NA	NA	NA	NA	NA
