# Supplementary material for: An automated feeding system for the African killifish reveals the impact of diet on lifespan and allows scalable assessment of associative learning
Source: eLife. 2022 Nov 10;11:e69008. doi: 10.7554/eLife.69008 (PMC9788828; doi:10.7554/eLife.69008)
Supplement: Figure 6—source data 3. [file elife-69008-fig6-data3.zip › Filtered and Interpolated Trajectories with Kinematics/t22_REC001 DLC_likelihood-euclidean-filtered_splines-interpolated_kinematics_02_resnet50_TrainAllTheThingsJun28shuffle1_1030000.csv]

	x2	y2	fishnum	recording_num	bodyparts_coords	seconds	velocity_x	velocity_y	velocity_xy	velocity_xy_5frame	velocity_xy_10frame	velocity_xy_20frame	velocity_xy_40frame
1	NA	NA	22	1	0	0	0	0	0	NA	NA	NA	NA
2	NA	NA	22	1	1	0.05	NA	NA	NA	NA	NA	NA	NA
3	NA	NA	22	1	2	0.1	NA	NA	NA	NA	NA	NA	NA
4	NA	NA	22	1	3	0.15	NA	NA	NA	NA	NA	NA	NA
5	NA	NA	22	1	4	0.2	NA	NA	NA	NA	NA	NA	NA
6	NA	NA	22	1	5	0.25	NA	NA	NA	NA	NA	NA	NA
7	NA	NA	22	1	6	0.3	NA	NA	NA	NA	NA	NA	NA
8	NA	NA	22	1	7	0.35	NA	NA	NA	NA	NA	NA	NA
9	NA	NA	22	1	8	0.4	NA	NA	NA	NA	NA	NA	NA
10	NA	NA	22	1	9	0.45	NA	NA	NA	NA	NA	NA	NA
11	NA	NA	22	1	10	0.5	NA	NA	NA	NA	NA	NA	NA
12	NA	NA	22	1	11	0.55	NA	NA	NA	NA	NA	NA	NA
13	NA	NA	22	1	12	0.6	NA	NA	NA	NA	NA	NA	NA
14	NA	NA	22	1	13	0.65	NA	NA	NA	NA	NA	NA	NA
15	NA	NA	22	1	14	0.7	NA	NA	NA	NA	NA	NA	NA
16	NA	NA	22	1	15	0.75	NA	NA	NA	NA	NA	NA	NA
17	NA	NA	22	1	16	0.8	NA	NA	NA	NA	NA	NA	NA
18	NA	NA	22	1	17	0.85	NA	NA	NA	NA	NA	NA	NA
19	NA	NA	22	1	18	0.9	NA	NA	NA	NA	NA	NA	NA
20	NA	NA	22	1	19	0.95	NA	NA	NA	NA	NA	NA	NA
21	NA	NA	22	1	20	1	NA	NA	NA	NA	NA	NA	NA
22	NA	NA	22	1	21	1.05	NA	NA	NA	NA	NA	NA	NA
23	NA	NA	22	1	22	1.1	NA	NA	NA	NA	NA	NA	NA
24	NA	NA	22	1	23	1.15	NA	NA	NA	NA	NA	NA	NA
25	NA	NA	22	1	24	1.2	NA	NA	NA	NA	NA	NA	NA
26	NA	NA	22	1	25	1.25	NA	NA	NA	NA	NA	NA	NA
27	316.2958984375	317.842224121094	22	1	26	1.3	NA	NA	NA	NA	NA	NA	NA
28	330.240514119466	316.604405721029	22	1	27	1.35	278.89231363932	-24.7563680012991	279.988929002039	NA	NA	NA	NA
29	344.185129801432	315.366587320964	22	1	28	1.4	278.89231363932	-24.7563680013002	279.988929002039	NA	NA	NA	NA
30	358.129745483398	314.128768920898	22	1	29	1.45	278.892313639319	-24.7563680013207	279.98892900204	279.988929002043	NA	NA	NA
31	372.074361165365	312.890950520833	22	1	30	1.5	278.892313639341	-24.7563680013002	279.988929002059	279.988929002043	NA	NA	NA
32	386.018976847331	311.653132120768	22	1	31	1.55	278.892313639319	-24.7563680012991	279.988929002038	232.181601177976	187.413849000467	NA	NA
33	399.963592529297	310.415313720703	22	1	32	1.6	278.89231363932	-24.7563680013002	279.988929002039	185.682621736041	173.03775098623	NA	NA
34	401.578125	311.674682617188	22	1	33	1.65	32.2906494140602	25.1873779297	40.9522898817061	147.714516395828	158.661652971994	NA	NA
35	402.565032958984	309.514770507812	22	1	34	1.7	19.7381591796795	-43.1982421875205	47.4940317923636	94.8387689988916	144.285554957757	NA	NA
36	406.940002441406	310.599426269531	22	1	35	1.75	87.4993896484409	21.6931152343807	90.1484023009937	66.0865729704177	138.367845607632	NA	NA
37	406.181518554688	310.415313720703	22	1	36	1.8	-15.1696777343602	-3.68225097656023	15.6101920173559	85.1417047660111	132.45013625751	191.425259254468	NA
38	404.794789632162	303.746571858724	22	1	37	1.85	-27.7345784505201	-133.37483723958	136.227948859669	102.888488179472	126.532426907387	188.466404579407	NA
39	403.408060709635	297.077829996745	22	1	38	1.9	-27.7345784505405	-133.37483723958	136.227948859673	129.021174819436	144.518381469298	185.507549904346	NA
40	402.021331787109	290.409088134766	22	1	39	1.95	-27.7345784505201	-133.374837239579	136.227948859668	170.061503516128	161.850161840141	182.985059389523	NA
41	391.087500678168	291.940755208334	22	1	40	2	-218.67662217882	30.6333414713595	220.811835500815	186.978280844357	174.916505160123	180.935624368273	NA
42	380.153669569227	293.472422281901	22	1	41	2.05	-218.67662217882	30.6333414713401	220.811835500813	203.895058172586	195.43666950847	170.666489910903	NA
43	369.219838460286	295.004089355469	22	1	42	2.1	-218.676622178821	30.6333414713595	220.811835500816	220.811835500811	203.895058172584	167.81228183712	NA
44	358.286007351345	296.535756429037	22	1	43	2.15	-218.67662217882	30.6333414713606	220.811835500815	220.811835500811	212.353446836698	168.251921276159	NA
45	347.352176242405	298.067423502604	22	1	44	2.2	-218.6766221788	30.6333414713401	220.811835500793	220.811835500811	221.68456382129	169.219895791861	NA
46	336.418345133464	299.599090576172	22	1	45	2.25	-218.67662217882	30.6333414713595	220.811835500815	220.811835500811	223.503403128913	168.055151782131	NA
47	325.484514024523	301.13075764974	22	1	46	2.3	-218.676622178821	30.6333414713606	220.811835500817	220.811835500811	208.882843564296	170.617318286583	154.388441861691
48	314.550682915582	302.662424723307	22	1	47	2.35	-218.67662217882	30.6333414713401	220.811835500813	222.55729214177	209.092136766853	167.14859694892	154.572996630981
49	303.616851806641	304.194091796875	22	1	48	2.4	-218.67662217882	30.6333414713595	220.811835500815	226.194970757016	191.985461083019	163.679875611256	153.892116871762
50	292.220092773438	305.548492431641	22	1	49	2.45	-227.93518066406	27.0880126953205	229.539118705592	196.953851627781	176.589629743581	160.211154273592	153.211237112543
51	280.334503173828	304.309326171875	22	1	50	2.5	-237.7117919922	-24.7833251953205	239.000228577045	197.372438032896	161.193798404138	152.513238603872	149.884615866549
52	276.605987548828	304.193572998047	22	1	51	2.55	-74.5703125	-2.31506347656023	74.6062398546406	163.159086665228	145.797967064696	144.815322934151	146.557994620555
53	265.467224121094	304.573425292969	22	1	52	2.6	-222.775268554681	7.59704589843977	222.904767526388	130.621967345391	130.402135725256	137.117407264431	143.231373374561
54	263.221557617188	303.504119873047	22	1	53	2.65	-44.9133300781193	-21.3861083984398	49.7450786624759	96.1926260512597	115.006304385815	129.41949159471	145.880668106576
55	259.998115539551	302.619300842285	22	1	54	2.7	-64.4688415527401	-17.6963806152401	66.8535221064062	94.6420825016116	98.7377447258938	121.72157592499	151.532949542352
56	256.774673461915	301.734481811523	22	1	55	2.75	-64.4688415527207	-17.6963806152401	66.8535221063876	63.4318334176153	81.5230740788298	114.023660255269	156.118871715413
57	253.551231384278	300.849662780762	22	1	56	2.8	-64.4688415527395	-17.6963806152196	66.8535221064003	66.8535221064013	80.7478023040064	117.351624468913	160.932242173724
58	250.327789306641	299.96484375	22	1	57	2.85	-64.4688415527401	-17.6963806152401	66.8535221064062	66.8535221063963	65.1426777620082	120.679588682555	162.730168710978
59	247.104347229004	299.080024719238	22	1	58	2.9	-64.4688415527401	-17.6963806152401	66.8535221064062	66.8535221064	66.8535221064008	122.276683839178	164.528095248231
60	243.880905151368	298.195205688477	22	1	59	2.95	-64.4688415527196	-17.6963806152196	66.8535221063811	66.8535221064012	66.8535221063988	123.437414835562	166.326021785485
61	240.657463073731	297.310386657715	22	1	60	3	-64.4688415527401	-17.6963806152401	66.8535221064062	66.8535221064012	66.8535221064007	118.833607364824	166.00935115671
62	237.434020996094	296.425567626953	22	1	61	3.05	-64.4688415527401	-17.6963806152401	66.8535221064062	66.8535221064002	88.9052818731294	122.449499330207	162.03082223761
63	234.210578918457	295.540748596191	22	1	62	3.1	-64.4688415527401	-17.6963806152401	66.8535221064062	66.8535221064013	110.957041639855	118.650464912002	158.052293318511
64	230.98713684082	294.65592956543	22	1	63	3.15	-64.4688415527401	-17.6963806152207	66.8535221064011	66.8535221064013	129.547063292542	123.509414936993	154.073764399411
65	227.763694763184	293.771110534668	22	1	64	3.2	-64.4688415527202	-17.6963806152389	66.8535221063867	110.957041639858	148.137084945229	133.846003292844	150.095235480312
66	224.540252685547	292.886291503906	22	1	65	3.25	-64.4688415527401	-17.6963806152401	66.8535221064062	155.060561173308	156.144140650819	144.182591648695	144.84968367756
67	213.793479919433	302.423706054688	22	1	66	3.3	-214.93545532228	190.74829101564	287.371119773687	192.240604478684	164.151196356407	151.247166060866	139.604131874808
68	203.04670715332	311.961120605469	22	1	67	3.35	-214.93545532226	190.748291015619	287.371119773659	229.420647784058	172.158252061996	158.311740473036	134.358580072056
69	211.605926513672	302.663223266601	22	1	68	3.4	171.18438720704	-185.95794677736	252.753738633281	245.434759195236	180.165307767586	165.376314885206	129.113028269303
70	220.165145874023	293.365325927734	22	1	69	3.45	171.18438720702	-185.95794677734	252.753738633254	217.345351072956	200.838484479288	172.440889297378	123.649294386432
71	215.363132476806	298.924766540527	22	1	70	3.5	-96.0402679443405	111.188812255861	146.9240791623	189.255942950684	221.51166119099	179.505463709548	117.949032756774
72	210.56111907959	304.48420715332	22	1	71	3.55	-96.04026794432	111.188812255861	146.924079162286	168.090011056488	213.589050248602	179.246321541069	116.358620845176
73	205.759105682373	310.043647766113	22	1	72	3.6	-96.0402679443399	111.188812255859	146.924079162298	172.256321174519	205.666439306217	178.987179372591	111.060745741785
74	200.957092285156	315.603088378906	22	1	73	3.65	-96.0402679443399	111.188812255861	146.924079162299	197.588563186744	201.20556647787	178.728037204112	110.091862859991
75	211.427955627441	306.800628662109	22	1	74	3.7	209.4172668457	-176.049194335941	273.58528922341	209.832749424248	196.744693649526	178.468895035635	108.6952688921
76	221.898818969727	297.998168945312	22	1	75	3.75	209.41726684572	-176.04919433594	273.585289223424	222.07693566175	202.866786768276	175.675707099851	107.298674924208
77	211.623083496094	299.647448730468	22	1	76	3.8	-205.51470947266	32.9855957031202	208.145010349807	234.321121899252	194.341446725731	161.856639280703	105.902080956316
78	201.347348022461	301.296728515625	22	1	77	3.85	-205.51470947266	32.9855957031396	208.145010349811	221.233066124532	185.816106683185	148.037571461556	104.505486988424
79	191.071612548828	302.946008300781	22	1	78	3.9	-205.51470947266	32.9855957031202	208.145010349808	208.145010349809	177.290766640639	135.949372699428	103.108893020532
80	180.795877075195	304.595288085938	22	1	79	3.95	-205.51470947266	32.9855957031407	208.145010349811	178.850144027213	156.099305591981	123.861173937302	101.712299052641
81	170.520141601562	306.244567871094	22	1	80	4	-205.51470947266	32.9855957031191	208.145010349808	149.55527770462	129.839753008711	117.064458148724	100.315705084749
82	168.204635620117	308.280891418457	22	1	81	4.05	-46.3101196289	40.7264709472599	61.6706787368279	120.260411382026	110.124228312804	110.267742360146	98.9191111168572
83	165.889129638671	310.31721496582	22	1	82	4.1	-46.3101196289199	40.7264709472611	61.6706787368436	90.9655450594295	90.4087036168957	103.471026571568	97.5225171489651
84	163.573623657226	312.353538513184	22	1	83	4.15	-46.3101196289	40.7264709472793	61.6706787368407	51.5344956676132	70.693178920987	96.6743107829893	96.1259231810732
85	161.258117675781	314.389862060547	22	1	84	4.2	-46.3101196289	40.7264709472599	61.6706787368279	41.3983125983952	50.9776542250785	83.5445344913556	94.729329213182
86	160.974309285482	313.919341023763	22	1	85	4.25	-5.67616780597973	-9.41042073567928	10.9897633907261	31.2621295291719	31.2621295291715	70.4147581997199	93.33273524529
87	160.690500895182	313.448819986979	22	1	86	4.3	-5.67616780600019	-9.41042073568042	10.9897633907376	21.1259464599478	26.1940379945614	60.5569958517663	86.4232013357163
88	160.406692504883	312.978298950195	22	1	87	4.35	-5.67616780597973	-9.41042073568042	10.9897633907271	10.9897633907275	21.1259464599507	50.6992335038122	79.513667426143
89	160.122884114583	312.507777913412	22	1	88	4.4	-5.67616780600019	-9.41042073565995	10.9897633907201	10.9897633907297	16.0578549253394	40.8414711558586	73.4695680450791
90	159.839075724284	312.037256876628	22	1	89	4.45	-5.6761678059803	-9.41042073567928	10.9897633907264	10.9897633907276	10.9897633907303	30.9837088079044	67.4254686640157
91	159.555267333984	311.566735839844	22	1	90	4.5	-5.67616780599963	-9.41042073568042	10.9897633907373	10.9897633907295	10.9897633907287	21.1259464599509	64.0271107697264
92	159.271458943685	311.09621480306	22	1	91	4.55	-5.6761678059803	-9.41042073568042	10.9897633907274	10.989763390731	10.9897633907286	18.5919006926458	60.6287528754377
93	158.987650553385	310.625693766276	22	1	92	4.6	-5.67616780599963	-9.41042073567928	10.9897633907364	10.9897633907331	10.9897633907286	16.0578549253396	57.2303949811484
94	158.703842163086	310.155172729492	22	1	93	4.65	-5.6761678059803	-9.41042073568042	10.9897633907274	10.9897633907276	10.9897633907302	13.523809158034	53.8320370868594
95	158.420033772786	309.684651692708	22	1	94	4.7	-5.67616780599963	-9.41042073568042	10.9897633907373	10.9897633907295	10.9897633907303	10.9897633907294	47.2671489410423
96	158.136225382487	309.214130655925	22	1	95	4.75	-5.6761678059803	-9.41042073565995	10.9897633907098	10.9897633907276	10.9897633907303	10.9897633907295	40.7022607952251
97	157.852416992187	308.743609619141	22	1	96	4.8	-5.67616780600019	-9.41042073567928	10.9897633907367	10.9897633907295	10.9897633907302	10.9897633907294	35.7733796212476
98	157.568608601888	308.273088582357	22	1	97	4.85	-5.67616780597973	-9.41042073568042	10.9897633907271	10.9897633907275	10.9897633907286	10.9897633907295	30.8444984472708
99	157.284800211588	307.802567545573	22	1	98	4.9	-5.67616780600019	-9.41042073567928	10.9897633907367	10.989763390733	10.9897633907285	10.9897633907298	25.9156172732938
100	157.000991821289	307.332046508789	22	1	99	4.95	-5.67616780597973	-9.41042073568042	10.9897633907271	10.9897633907309	10.9897633907286	10.9897633907294	20.9867360993169
101	156.717183430989	306.861525472005	22	1	100	5	-5.67616780600019	-9.41042073568042	10.9897633907376	10.9897633907295	10.9897633907302	10.9897633907289	16.0578549253399
102	156.43337504069	306.391004435221	22	1	101	5.05	-5.67616780597973	-9.41042073567928	10.9897633907261	10.9897633907276	10.9897633907303	10.9897633907294	14.7908320416876
103	156.14956665039	305.920483398438	22	1	102	5.1	-5.67616780600019	-9.41042073565995	10.9897633907201	10.9897633907297	10.9897633907303	10.9897633907289	13.5238091580343
104	155.865758260091	305.449962361654	22	1	103	5.15	-5.67616780597973	-9.41042073568042	10.9897633907271	10.9897633907275	10.9897633907293	10.9897633907294	12.2567862743817
105	155.581949869791	304.97944132487	22	1	104	5.2	-5.67616780600019	-9.41042073568042	10.9897633907376	10.9897633907297	10.9897633907286	10.9897633907289	10.9897633907292
106	155.298141479492	304.508920288086	22	1	105	5.25	-5.6761678059803	-9.41042073567928	10.9897633907264	10.9897633907312	10.9897633907275	10.9897633907303	10.9897633907294
107	155.014333089192	304.038399251302	22	1	106	5.3	-5.67616780599963	-9.41042073568042	10.9897633907373	10.989763390731	10.9897633907287	10.9897633907289	10.9897633907292
108	154.730524698893	303.567878214518	22	1	107	5.35	-5.6761678059803	-9.41042073568042	10.9897633907274	10.9897633907275	10.9897633907293	10.9897633907294	10.9897633907294
109	154.446716308594	303.097357177734	22	1	108	5.4	-5.67616780597973	-9.41042073567928	10.9897633907261	10.9897633907276	10.9897633907303	10.9897633907289	10.9897633907296
110	154.162907918294	302.626836140951	22	1	109	5.45	-5.67616780600019	-9.41042073565995	10.9897633907201	10.9897633907276	10.9897633907292	10.9897633907295	10.9897633907296
111	153.879099527995	302.156315104167	22	1	110	5.5	-5.67616780597973	-9.41042073568042	10.9897633907271	10.9897633907274	10.9897633907303	10.9897633907289	10.9897633907292
112	153.595291137695	301.685794067383	22	1	111	5.55	-5.67616780600019	-9.41042073568042	10.9897633907376	10.9897633907297	10.9897633907275	10.9897633907295	10.9897633907292
113	153.311482747396	301.215273030599	22	1	112	5.6	-5.67616780597973	-9.41042073567928	10.9897633907261	10.989763390731	10.9897633907285	10.9897633907289	10.9897633907292
114	153.027674357096	300.744751993815	22	1	113	5.65	-5.67616780600019	-9.41042073568042	10.9897633907376	10.989763390733	10.9897633907286	10.9897633907295	10.9897633907292
115	152.743865966797	300.274230957031	22	1	114	5.7	-5.6761678059803	-9.41042073567928	10.9897633907264	10.9897633907275	10.9897633907303	10.9897633907289	10.9897633907292
116	152.460057576497	299.803709920247	22	1	115	5.75	-5.67616780599963	-9.41042073568042	10.9897633907373	10.9897633907297	10.9897633907303	10.9897633907294	10.9897633907296
117	152.176249186198	299.333188883464	22	1	116	5.8	-5.6761678059803	-9.41042073565995	10.9897633907098	10.9897633907275	10.9897633907302	10.9897633907289	10.9897633907296
118	151.892440795898	298.86266784668	22	1	117	5.85	-5.67616780599963	-9.41042073568042	10.9897633907373	10.9897633907297	10.9897633907286	10.9897633907294	10.9897633907292
119	151.608632405599	298.392146809896	22	1	118	5.9	-5.6761678059803	-9.41042073567928	10.9897633907264	10.9897633907276	10.9897633907286	10.9897633907295	10.9897633907292
120	151.324824015299	297.921625773112	22	1	119	5.95	-5.67616780600019	-9.41042073568042	10.9897633907376	10.989763390733	10.9897633907286	10.9897633907298	10.9897633907292
121	151.041015625	297.451104736328	22	1	120	6	-5.67616780597973	-9.41042073568042	10.9897633907271	10.9897633907275	10.9897633907286	10.9897633907295	10.9897633907292
122	150.7572072347	296.980583699544	22	1	121	6.05	-5.67616780600019	-9.41042073567928	10.9897633907367	10.9897633907297	10.9897633907303	10.9897633907289	10.9897633907292
123	150.473398844401	296.510062662761	22	1	122	6.1	-5.67616780597973	-9.41042073565995	10.9897633907095	10.9897633907276	10.9897633907302	10.9897633907295	10.9897633907296
124	150.189590454101	296.039541625977	22	1	123	6.15	-5.67616780600019	-9.41042073568042	10.9897633907376	10.9897633907295	10.9897633907303	10.9897633907289	10.9897633907292
125	149.905782063802	295.569020589193	22	1	124	6.2	-5.67616780597973	-9.41042073568042	10.9897633907271	10.9897633907276	10.9897633907293	10.9897633907294	10.9897633907292
126	149.621973673502	295.098499552409	22	1	125	6.25	-5.67616780600019	-9.41042073567928	10.9897633907367	10.989763390733	10.9897633907286	10.9897633907289	10.9897633907292
127	149.338165283203	294.627978515625	22	1	126	6.3	-5.67616780597973	-9.41042073568042	10.9897633907271	10.989763390731	10.9897633907275	10.9897633907303	10.9897633907292
128	149.054356892903	294.157457478841	22	1	127	6.35	-5.67616780600019	-9.41042073567928	10.9897633907367	10.989763390731	10.9897633907303	10.9897633907289	10.9897633907292
129	148.770548502604	293.686936442057	22	1	128	6.4	-5.6761678059803	-9.41042073568042	10.9897633907274	10.9897633907276	10.9897633907293	10.9897633907294	10.9897633907294
130	148.486740112305	293.216415405273	22	1	129	6.45	-5.67616780597973	-9.41042073568042	10.9897633907271	10.9897633907275	10.9897633907302	10.9897633907289	10.9897633907296
131	148.202931722005	292.74589436849	22	1	130	6.5	-5.67616780600019	-9.41042073565995	10.9897633907201	10.9897633907276	10.9897633907293	10.9897633907294	10.9897633907294
132	147.919123331706	292.275373331706	22	1	131	6.55	-5.67616780597973	-9.41042073567928	10.9897633907261	10.9897633907276	10.9897633907303	10.9897633907289	10.9897633907292
133	147.635314941406	291.804852294922	22	1	132	6.6	-5.67616780600019	-9.41042073568042	10.9897633907376	10.9897633907295	10.9897633907276	10.9897633907303	10.9897633907292
134	147.351506551107	291.334331258138	22	1	133	6.65	-5.67616780597973	-9.41042073568042	10.9897633907271	10.9897633907309	10.9897633907285	10.9897633907289	10.9897633907292
135	147.067698160807	290.863810221354	22	1	134	6.7	-5.67616780600019	-9.41042073567928	10.9897633907367	10.9897633907332	10.9897633907286	10.9897633907294	10.9897633907292
136	146.783889770508	290.39328918457	22	1	135	6.75	-5.67616780597973	-9.41042073568042	10.9897633907271	10.9897633907276	10.9897633907302	10.9897633907289	10.9897633907292
137	146.500081380208	289.922768147786	22	1	136	6.8	-5.67616780600019	-9.41042073568042	10.9897633907376	10.9897633907295	10.9897633907303	10.9897633907295	10.9897633907296
138	146.216272989909	289.452247111003	22	1	137	6.85	-5.6761678059803	-9.41042073565995	10.9897633907098	10.9897633907276	10.9897633907303	10.9897633907289	10.9897633907292
139	145.932464599609	288.981726074219	22	1	138	6.9	-5.67616780599963	-9.41042073567928	10.9897633907364	10.9897633907295	10.9897633907286	10.9897633907294	10.9897633907292
140	145.64865620931	288.511205037435	22	1	139	6.95	-5.6761678059803	-9.41042073568042	10.9897633907274	10.9897633907275	10.9897633907286	10.9897633907294	10.9897633907292
141	145.36484781901	288.040684000651	22	1	140	7	-5.67616780599963	-9.41042073567928	10.9897633907364	10.989763390733	10.9897633907286	10.9897633907294	10.9897633907292
142	145.081039428711	287.570162963867	22	1	141	7.05	-5.6761678059803	-9.41042073568042	10.9897633907274	10.9897633907276	10.9897633907286	10.9897633907294	10.9897633907292
143	144.797231038411	287.099641927083	22	1	142	7.1	-5.67616780599963	-9.41042073568042	10.9897633907373	10.9897633907295	10.9897633907302	10.9897633907289	10.9897633907296
144	144.513422648112	286.6291208903	22	1	143	7.15	-5.6761678059803	-9.41042073565995	10.9897633907098	10.9897633907276	10.9897633907303	10.9897633907295	10.9897633907296
145	144.229614257812	286.158599853516	22	1	144	7.2	-5.67616780600019	-9.41042073567928	10.9897633907367	10.9897633907297	10.9897633907303	10.9897633907289	10.9897633907292
146	143.945805867513	285.688078816732	22	1	145	7.25	-5.67616780597973	-9.41042073568042	10.9897633907271	10.9897633907275	10.9897633907287	10.9897633907295	10.9897633907292
147	143.661997477213	285.217557779948	22	1	146	7.3	-5.67616780600019	-9.41042073568042	10.9897633907376	10.989763390733	10.9897633907285	10.9897633907289	10.9897633907292
148	143.378189086914	284.747036743164	22	1	147	7.35	-5.67616780597973	-9.41042073567928	10.9897633907261	10.9897633907311	10.9897633907275	10.9897633907294	10.9897633907292
149	143.094380696614	284.27651570638	22	1	148	7.4	-5.67616780600019	-9.41042073568042	10.9897633907376	10.9897633907297	10.9897633907303	10.9897633907289	10.9897633907292
150	142.810572306315	283.805994669596	22	1	149	7.45	-5.67616780597973	-9.41042073568042	10.9897633907271	10.9897633907274	10.9897633907293	10.9897633907294	10.9897633907294
151	142.526763916015	283.335473632813	22	1	150	7.5	-5.67616780600019	-9.41042073565995	10.9897633907201	10.9897633907276	10.9897633907303	10.9897633907289	10.9897633907296
152	142.242955525716	282.864952596029	22	1	151	7.55	-5.67616780597973	-9.41042073567928	10.9897633907261	10.9897633907276	10.9897633907292	10.9897633907294	10.9897633907294
153	141.959147135417	282.394431559245	22	1	152	7.6	-5.6761678059803	-9.41042073568042	10.9897633907274	10.9897633907275	10.9897633907286	10.9897633907289	10.9897633907292
154	141.675338745117	281.923910522461	22	1	153	7.65	-5.67616780600019	-9.41042073568042	10.9897633907376	10.989763390731	10.9897633907275	10.9897633907303	10.9897633907294
155	141.391530354818	281.453389485677	22	1	154	7.7	-5.67616780597973	-9.41042073567928	10.9897633907261	10.989763390731	10.9897633907286	10.9897633907289	10.9897633907292
156	141.107721964518	280.982868448893	22	1	155	7.75	-5.67616780600019	-9.41042073568042	10.9897633907376	10.9897633907295	10.9897633907292	10.9897633907294	15.4024277986325
157	140.823913574219	280.512347412109	22	1	156	7.8	-5.67616780597973	-9.41042073567928	10.9897633907261	10.9897633907274	10.9897633907303	10.9897633907289	21.5426339001254
158	140.540105183919	280.041826375326	22	1	157	7.85	-5.67616780600019	-9.41042073565995	10.9897633907201	10.9897633907297	10.9897633907303	10.9897633907295	27.6828400016191
159	140.25629679362	279.571305338542	22	1	158	7.9	-5.67616780597973	-9.41042073568042	10.9897633907271	10.9897633907274	10.9897633907302	10.9897633907289	33.8230461031128
160	139.97248840332	279.100784301758	22	1	159	7.95	-5.67616780600019	-9.41042073568042	10.9897633907376	10.9897633907297	10.9897633907286	10.9897633907294	39.963252204606
161	139.688680013021	278.630263264974	22	1	160	8	-5.67616780597973	-9.41042073567928	10.9897633907261	10.9897633907312	10.9897633907285	10.9897633907298	46.103458306099
162	139.404871622721	278.15974222819	22	1	161	8.05	-5.67616780600019	-9.41042073568042	10.9897633907376	10.989763390733	10.9897633907287	10.9897633907295	52.0567205934
163	139.121063232422	277.689221191406	22	1	162	8.1	-5.6761678059803	-9.41042073568042	10.9897633907274	10.9897633907275	10.9897633907303	10.9897633907294	58.009982880701
164	138.837254842122	277.218700154622	22	1	163	8.15	-5.67616780599963	-9.41042073567928	10.9897633907364	10.9897633907297	10.9897633907303	10.9897633907294	63.6933974736326
165	138.553446451823	276.748179117839	22	1	164	8.2	-5.6761678059803	-9.41042073565995	10.9897633907098	10.9897633907276	10.9897633907302	10.9897633907294	69.3768120665633
166	138.269638061523	276.277658081055	22	1	165	8.25	-5.67616780599963	-9.41042073568042	10.9897633907373	10.9897633907295	10.9897633907303	19.8150922065355	72.9234072812062
167	137.985829671224	275.807137044271	22	1	166	8.3	-5.6761678059803	-9.41042073568042	10.9897633907274	10.9897633907276	10.9897633907286	32.095504409522	77.6383360552273
168	137.702021280924	275.336616007487	22	1	167	8.35	-5.67616780600019	-9.41042073567928	10.9897633907367	10.989763390733	10.9897633907285	44.3759166125088	81.6278683330179
169	137.418212890625	274.866094970703	22	1	168	8.4	-5.67616780597973	-9.41042073568042	10.9897633907271	10.989763390731	10.9897633907286	56.6563288154966	85.0888491606507
170	137.134404500325	274.395573933919	22	1	169	8.45	-5.67616780600019	-9.41042073567928	10.9897633907367	10.9897633907295	10.9897633907303	68.9367410184825	85.168914996829
171	136.850596110026	273.925052897135	22	1	170	8.5	-5.67616780597973	-9.41042073568042	10.9897633907271	10.9897633907276	28.6404210223424	81.217153221469	85.3673704718675
172	136.566787719726	273.454531860352	22	1	171	8.55	-5.67616780600019	-9.41042073565995	10.9897633907201	10.9897633907295	53.2012454283153	93.1236777960705	85.3725863096052
173	136.282979329427	272.984010823568	22	1	172	8.6	-5.67616780597973	-9.41042073568042	10.9897633907271	10.9897633907276	77.7620698342872	105.030202370673	85.6767231623409
174	135.999170939127	272.513489786784	22	1	173	8.65	-5.67616780600019	-9.41042073567928	10.9897633907367	46.2910786539538	102.322894240263	116.397031556535	85.9695479789065
175	135.715362548828	272.04296875	22	1	174	8.7	-5.67616780597973	-9.41042073568042	10.9897633907271	95.4127274659011	126.883718646235	127.763860742398	86.0514531687774
176	134.73161315918	281.366027832031	22	1	175	8.75	-19.6749877929602	186.46118164062	187.496339706858	144.534376277847	151.444543052208	134.857051171683	87.2744511383635
177	143.875717163086	272.366488647461	22	1	176	8.8	182.88208007812	-179.990783691401	256.598007450456	193.656025089796	175.257592201412	144.286908719726	87.2432886800877
178	153.019821166992	263.366949462891	22	1	177	8.85	182.88208007812	-179.9907836914	256.598007450456	242.777673901742	199.070641350617	152.265973275306	89.1791850329041
179	162.163925170899	254.36741027832	22	1	178	8.9	182.88208007814	-179.99078369142	256.598007450485	256.598007450462	221.804299722341	159.187934930572	94.4799599277363
180	171.308029174805	245.36787109375	22	1	179	8.95	182.88208007812	-179.9907836914	256.598007450456	255.102456936924	244.537958094065	159.348066602929	99.780734822568
181	180.452133178711	236.36833190918	22	1	180	9	182.88208007812	-179.9907836914	256.598007450456	253.606906423388	241.073681321024	159.744977553005	105.436815970581
182	190.953239440918	229.669151306153	22	1	181	9.05	210.02212524414	-133.98361206054	249.120254882767	249.952574354886	235.372572011136	159.755409228481	109.590164047676
183	201.454345703125	222.969970703125	22	1	182	9.1	210.02212524414	-133.98361206056	249.120254882777	246.298242286388	226.769876716325	160.363682933952	113.307447827192
184	211.529167175293	216.60627746582	22	1	183	9.15	201.49642944336	-127.2738647461	238.326347107976	225.549355191585	216.052975620882	160.949332567084	115.120514830745
185	221.603988647461	210.242584228516	22	1	184	9.2	201.49642944336	-127.27386474608	238.326347107965	215.642687085349	191.812414559622	161.113142946825	116.249981207417
186	226.669403076172	204.519638061523	22	1	185	9.25	101.30828857422	-114.45892333986	152.853571976442	199.932847009263	168.045412053803	154.733810070192	116.854977195387
187	235.237030029297	199.402694702148	22	1	186	9.3	171.3525390625	-102.3388671875	199.586914351584	182.153376886878	144.25322625555	142.391072950653	117.119662018808
188	240.578399658203	192.753936767578	22	1	187	9.35	106.82739257812	-132.9751586914	170.571054502348	137.326586832857	121.656724517287	133.9824534533	117.184973334517
189	246.968215942383	188.881881713867	22	1	188	9.4	127.7963256836	-77.4411010742205	149.42899649605	110.54146891602	100.094365411826	132.303591039976	117.278851436262
190	247.366607666016	188.294647216797	22	1	189	9.45	7.96783447265966	-11.7446899414	14.192396837861	72.8637654257504	77.6883277995857	130.624728626654	117.811971992974
191	248.306930541992	188.187576293945	22	1	190	9.5	18.8064575195199	-2.14141845703978	18.9279823922587	43.3806020253118	68.3939388193595	129.656478719693	117.627294356699
192	247.754959106445	188.093566894531	22	1	191	9.55	-11.0394287109398	-1.88018798828011	11.1983969002351	18.0353539367739	49.4095738901707	126.056650299281	117.566197184398
193	248.796279907227	187.587539672852	22	1	192	9.6	20.8264160156398	-10.1205444335801	23.1552375001546	18.0500687663148	41.1950301902736	121.584693283711	117.691254144283
194	247.692306518555	187.851699829102	22	1	193	9.65	-22.0794677734398	5.283203125	22.70275605336	26.246408722699	48.55420645907	113.843998104955	119.823558130328
195	247.898803710938	187.1689453125	22	1	194	9.7	4.12994384766023	-13.6550903320398	14.2659709855654	25.955382354591	69.4370426936846	104.736101672436	124.300567198624
196	245.282440185547	188.627563476562	22	1	195	9.75	-52.3272705078205	29.1723632812398	59.9096821741799	39.0094583552354	91.2675453855831	98.8529032190903	123.657503551241
197	245.631591796875	188.967300415039	22	1	196	9.8	6.98303222656023	6.79473876954034	9.74326505969499	79.0730589813661	107.860074343012	89.9524153178909	120.00699463808
198	249.730453491211	187.309875488281	22	1	197	9.85	81.9772338867199	-33.1484985351602	88.4256175033768	120.824016621054	121.512662050135	82.1039733937271	116.760840590348
199	255.76781463623	177.934593200683	22	1	198	9.9	120.74722290038	-187.50564575196	223.020759184013	156.288682048467	127.593630798084	75.3697679419515	116.149307489752
200	261.80517578125	168.559310913086	22	1	199	9.95	120.7472229004	-187.50564575194	223.020759184007	189.764766331434	131.783875545287	76.2758773830195	114.861479389361
201	270.983825683594	161.045913696289	22	1	200	10	183.57299804688	-150.26794433594	237.233009311244	204.015865745034	129.311867618821	75.5096111603918	113.573651288969
202	277.401123046875	154.942611694336	22	1	201	10.05	128.34594726562	-122.06604003906	177.123686474528	176.114202614802	130.495256745611	75.3769851403153	112.456554228643
203	283.261169433594	149.519973754883	22	1	202	10.1	117.20092773438	-108.45275878906	159.681114571377	142.743734469519	123.012916597181	75.0188253546128	112.037596809957
204	286.992584228516	147.645843505859	22	1	203	10.15	74.6282958984409	-37.4826049804801	83.512443532853	102.335053189175	102.185329424833	78.6977836935724	107.247098346509
205	289.352844238281	146.123870849609	22	1	204	10.2	47.2052001953	-30.439453125	56.1684184575943	71.2257471597886	83.1147120723544	87.4879914504231	103.011705818177
206	291.023864746094	146.674743652344	22	1	205	10.25	33.4204101562591	11.0174560547	35.1896029095219	42.0099674493274	59.7516769352005	92.5811970322902	99.588180260596
207	291.089263916016	147.751617431641	22	1	206	10.3	1.30798339844091	21.5374755859398	21.5771563275968	28.2564562348642	42.8938959376182	97.6229163255075	94.9322867247728
208	291.745483398438	147.572937011719	22	1	207	10.35	13.1243896484398	-3.57360839843977	13.602216019071	23.4856896751895	28.524988659091	99.5392277273964	90.972467316307
209	291.111694335938	147.949554443359	22	1	208	10.4	-12.67578125	7.53234863279999	14.7448874605368	17.1683006812262	29.8019365890609	99.9950239395286	87.9758579578574
210	292.61474609375	147.356750488281	22	1	209	10.45	30.0610351562398	-11.8560791015602	32.3145856592211	14.5620447154478	43.1921073555594	99.0982301520682	89.0462631571529
211	292.786102294922	147.412292480469	22	1	210	10.5	3.42712402343977	1.11083984376023	3.60265793970553	15.0400098688546	55.8505264457595	97.490823858246	89.1065326093713
212	293.209075927734	147.351684570312	22	1	211	10.55	8.45947265623977	-1.21215820314035	8.54587649870443	31.3474169432576	64.7505759054039	98.8564581580044	91.1616943585374
213	293.924591064453	147.708618164062	22	1	212	10.6	14.3103027343807	7.138671875	15.9920417861053	62.8985250359293	76.0655388576121	102.490500336203	96.425116157037
214	296.673614501953	151.660629272461	22	1	213	10.65	54.98046875	79.0402221679801	96.2819228325514	94.5327522102927	97.8047184542242	100.650198588064	101.699849991706
215	305.282440185547	147.635116577148	22	1	214	10.7	172.17651367188	-80.5102539062597	190.07012612258	114.93910709536	115.081748231782	101.287309963918	104.588083048611
216	312.185638427734	143.419342041016	22	1	215	10.75	138.06396484374	-84.3154907226403	161.773793811523	137.09106784637	135.229970781291	100.323457302102	104.072741157943
217	317.478393554688	141.820816040039	22	1	216	10.8	105.855102539081	-31.9705200195398	110.577650924041	164.262019965191	154.819020378391	99.9121581316547	104.290617430224
218	322.518402099609	137.978500366211	22	1	217	10.85	100.800170898419	-76.8463134765602	126.751845541153	167.264971427635	176.456012013315	99.8409612388869	102.724411222558
219	333.749755859375	135.050140380859	22	1	218	10.9	224.62707519532	-58.5671997070398	232.136683426658	175.92718935229	171.498460587067	100.581947973763	97.3723154053857
220	342.688461303711	130.025295257568	22	1	219	10.95	178.77410888672	-100.49690246582	205.0848834348	194.698933661421	159.382512572277	101.816648931286	92.0202195882139
221	351.627166748047	125.000450134277	22	1	220	11	178.77410888672	-100.49690246582	205.084883434799	215.82095618026	144.796388158444	102.703454058351	86.3128175178617
222	360.801513671875	120.493019104004	22	1	221	11.05	183.48693847656	-90.1486206054599	204.436372469696	178.734901208942	135.073740357905	106.946403576759	82.1081485184269
223	371.368072509766	115.663108825684	22	1	222	11.1	211.33117675782	-96.5982055664	232.361958135349	151.500053716919	123.616383620162	117.831406959461	78.574827850827
224	370.232208251953	117.703582763672	22	1	223	11.15	-22.7172851562602	40.8094787597599	46.7064085700682	113.665586964598	103.359177493302	124.70191628984	77.6369434740211
225	373.616363525391	117.056137084961	22	1	224	11.2	67.6831054687602	-12.9489135742202	68.9106459746819	75.4485470543897	88.5515496307906	121.688174646799	77.3274851597967
226	374.169036865234	117.628479003906	22	1	225	11.25	11.0534667968591	11.4468383789	15.9125496731958	31.4118110600632	70.17693733541	115.564285283596	77.1333315373923
227	374.771423339844	117.916168212891	22	1	226	11.3	12.0477294922	5.75378417970001	13.3511729186537	27.9834537776623	59.0737867751283	110.95831853494	83.7825556513597
228	374.181945800781	118.068786621094	22	1	227	11.35	-11.7895507812591	3.05236816406023	12.1782781637165	25.6030455446623	59.2068019056074	105.909594717719	90.6311532730396
229	375.616241455078	117.711067199707	22	1	228	11.4	28.6859130859398	-7.15438842774006	29.5646221580637	26.688287706222	77.9053719926128	94.7496068712429	97.4511841086836
230	378.440979003906	117.329216003418	22	1	229	11.45	56.4947509765602	-7.63702392578011	57.0086048096819	42.6990264958669	83.993836721322	84.9422090243596	98.5329168684942
231	377.545593261719	116.749008178711	22	1	230	11.5	-17.9077148437409	-11.6041564941401	21.338760480994	87.0017927511516	86.3321824087488	75.1348111774773	100.332447821292
232	381.981506347656	118.209777832031	22	1	231	11.55	88.7182617187409	29.2153930664	93.4048668668783	127.827290207563	86.8428967119746	65.3598388788493	102.008398310116
233	393.374450683594	120.804161071777	22	1	232	11.6	227.858886718759	51.8876647949202	233.69210944014	142.384627897982	88.2028058152761	54.659155365451	103.498194666754
234	404.767395019531	123.398544311523	22	1	233	11.65	227.858886718741	51.8876647949199	233.692109440122	145.976077111276	86.1400362491834	54.6236883599785	102.980743997231
235	410.417724609375	126.590850830078	22	1	234	11.7	113.00659179688	63.8461303711	129.795293261775	130.986766928082	81.3328684179286	53.3676603556752	100.118588245458
236	412.038391113281	127.701652526855	22	1	235	11.75	32.4133300781205	22.2160339355401	39.296006547463	89.4038188794007	80.0926850195446	53.9432057726827	97.9638408014608
237	412.471282958984	126.886558532715	22	1	236	11.8	8.65783691405909	-16.3018798828	18.4583159509118	44.4527822908036	71.6458909825704	67.6529531710648	97.0889969296503
238	412.078887939453	128.114242553711	22	1	237	11.85	-7.84790039061932	24.5536804199199	25.7773691967322	20.2811089378754	50.1115088252946	81.4213453071923	95.8097981924126
239	412.521675109863	128.054149627685	22	1	238	11.9	8.85574340819971	-1.20185852051975	8.9369264971364	14.2092929278136	31.3420047273442	94.3204202436039	91.8959785080371
240	412.964462280273	127.99405670166	22	1	239	11.95	8.85574340819971	-1.20185852050014	8.93692649713376	12.3050150370586	22.7414839900284	95.2491848057021	88.5257070422441
241	413.407249450684	127.933963775635	22	1	240	12	8.85574340822018	-1.20185852050014	8.93692649715404	10.8191987711886	21.5542291366166	97.9614415842342	84.2787570270584
242	413.850036621094	127.873870849609	22	1	241	12.05	8.85574340819971	-1.20185852051975	8.9369264971364	18.2312271638848	48.463009630155	97.0703930434719	79.3421658991965
243	413.094024658203	127.354164123535	22	1	242	12.1	-15.1202392578193	-10.3941345214801	18.3482878673822	25.2018590421814	74.6398847991085	89.1649823740466	73.707435129693
244	410.863647460938	127.915184020996	22	1	243	12.15	-44.6075439453	11.2203979492199	45.9970684606174	28.8991653454196	102.500804238024	81.2595717046223	72.7140930993218
245	412.868896484375	127.036033630371	22	1	244	12.2	40.1049804687398	-17.5830078125	43.7900858886168	84.6210042232513	109.165501193476	78.549001844116	71.1656451338349
246	413.966979980469	126.214859008789	22	1	245	12.25	21.9616699218795	-16.4234924316398	27.4234580133454	138.460570827028	115.830198148924	80.3633963193252	70.9421495758856
247	421.26942952474	138.599573771159	22	1	246	12.3	146.048990885421	247.6942952474	287.546120886295	186.770381312164	122.494895104373	83.2196753243606	70.7826884367994
248	428.57187906901	150.984288533528	22	1	247	12.35	146.048990885399	247.69429524738	287.546120886267	193.12914334477	128.218455922799	85.7100016671063	71.0570544006872
249	435.874328613281	163.369003295898	22	1	248	12.4	146.048990885421	247.6942952474	287.546120886295	202.761230952428	131.1771386819	89.0423501448313	70.8967617647167
250	438.897021484375	165.637403869629	22	1	249	12.45	60.4538574218793	45.3680114746197	75.5838960516467	160.368785985495	134.356519698204	92.1092050601285	70.0503695624553
251	441.919714355469	167.905804443359	22	1	250	12.5	60.4538574218805	45.3680114745998	75.5838960516357	117.976341018569	139.172563502034	93.4227028766394	70.0957234684116
252	444.942407226562	170.17420501709	22	1	251	12.55	60.45385742186	45.3680114746203	75.5838960516316	75.583896051637	117.976341018566	93.3244929195437	68.3394247147204
253	447.965100097656	172.44260559082	22	1	252	12.6	60.4538574218793	45.3680114745998	75.5838960516348	75.5838960516372	96.7801185351042	92.755714893935	63.0759448966979
254	450.98779296875	174.71100616455	22	1	253	12.65	60.4538574218805	45.3680114746004	75.583896051636	75.5838960516394	75.5838960516382	90.8044978386652	57.8124650786756
255	454.010485839844	176.979406738281	22	1	254	12.7	60.4538574218805	45.3680114746197	75.5838960516476	75.583896051637	75.0529089267814	88.9636299119945	55.1464056651123
256	457.033178710938	179.247807312012	22	1	255	12.75	60.4538574218793	45.3680114746197	75.5838960516467	75.5838960516396	71.015207604355	87.9410933790886	54.7428284194065
257	460.055871582031	181.516207885742	22	1	256	12.8	60.45385742186	45.3680114746004	75.5838960516197	75.5838960516394	64.154090734714	73.912423702534	54.4160751066851
258	463.078564453125	183.784608459473	22	1	257	12.85	60.4538574218805	45.3680114746197	75.5838960516476	74.5219218019256	57.2929738650713	60.6927634941821	53.9063454628183
259	466.101257324219	186.053009033203	22	1	258	12.9	60.4538574218793	45.3680114746004	75.5838960516351	66.4465191570706	50.4318569954299	47.4731032858294	53.8176268864414
260	467.831573486328	189.111129760742	22	1	259	12.95	34.6063232421807	61.1624145507795	70.2740248030786	52.724285417791	43.5707401257855	44.8515543192086	53.7289083100645
261	469.553131103516	189.478622436523	22	1	260	13	34.4311523437602	7.34985351562045	35.206882827372	39.0020516785031	36.7096232561434	42.2300053525889	53.6401897336872
262	469.892364501954	189.398198445638	22	1	261	13.05	6.78466796875909	-1.60847981770019	6.97272735522152	25.2798179392204	29.8485063865018	39.6084563859688	53.5514711573102
263	470.231597900391	189.317774454752	22	1	262	13.1	6.78466796874091	-1.60847981772008	6.97272735520841	12.6195584496454	24.60540845326	36.9869074193492	53.2274685466772
264	470.570831298829	189.237350463867	22	1	263	13.15	6.78466796875909	-1.60847981770019	6.97272735522152	6.97272735521625	19.3623105200207	34.3653584527288	52.2122464212135
265	470.910064697266	189.156926472982	22	1	264	13.2	6.78466796874091	-1.60847981769962	6.97272735520369	6.97272735521271	14.6501997116358	31.7438094861086	51.2521988600495
266	471.249298095704	189.076502482096	22	1	265	13.25	6.78466796875909	-1.60847981772008	6.97272735522611	10.2087652280168	13.4448031008229	29.1222605194877	50.7013169957674
267	471.588531494141	188.996078491211	22	1	266	13.3	6.78466796874091	-1.60847981770019	6.97272735520382	13.444803100821	15.0628220372236	25.6124748890097	43.6473685596615
268	471.917304144966	187.886099921333	22	1	267	13.35	6.57545301649975	-22.1995713975599	23.152916719229	16.6808409736261	16.680840973627	22.1026892585303	36.5934201235563
269	472.24607679579	186.776121351454	22	1	268	13.4	6.57545301647929	-22.1995713975798	23.1529167192423	19.9168788464295	18.2988599100278	18.5929036280515	29.5394716874504
270	472.574849446615	185.666142781576	22	1	269	13.45	6.57545301650089	-22.1995713975599	23.1529167192294	23.1529167192346	19.9168788464317	15.3486115600005	27.7845788722107
271	472.903622097439	184.556164211697	22	1	270	13.5	6.57545301647929	-22.1995713975804	23.1529167192428	23.1529167192372	21.534897782832	13.8576765907349	26.0296860569713
272	473.232394748264	183.446185641819	22	1	271	13.55	6.57545301650089	-22.1995713975599	23.1529167192294	23.1529167192346	21.3764433915175	13.7784493950768	24.274793241732
273	473.561167399088	182.33620707194	22	1	272	13.6	6.57545301647929	-22.1995713975798	23.1529167192423	23.1529167192373	19.5999700638006	13.6992221994193	22.5199004264926
274	473.889940049913	181.226228502062	22	1	273	13.65	6.57545301649975	-22.1995713975599	23.152916719229	23.1529167192346	17.8234967360823	13.6199950037618	20.7650076112532
275	474.218712700737	180.116249932183	22	1	274	13.7	6.57545301648042	-22.1995713975804	23.1529167192432	19.5999700638005	16.0470234083653	13.5407678081046	19.0101147960135
276	474.547485351562	179.006271362305	22	1	275	13.75	6.57545301649975	-22.1995713975599	23.152916719229	16.047023408364	14.2705500806469	13.4615406124462	17.2552219807738
277	474.451356336805	178.754595947266	22	1	276	13.8	-1.92258029513937	-5.03350830077977	5.38818344205884	12.4940767529299	12.4940767529299	13.382313416789	15.5003291655348
278	474.355227322048	178.502920532227	22	1	277	13.85	-1.92258029514051	-5.03350830078034	5.38818344205978	8.94113009749325	10.7176034252116	12.4940767529305	13.7454363502951
279	474.259098307291	178.251245117188	22	1	278	13.9	-1.92258029513937	-5.03350830077977	5.38818344205884	5.3881834420593	8.94113009749578	11.6058400890713	11.990543535056
280	474.162969292534	177.999569702149	22	1	279	13.95	-1.92258029514051	-5.03350830078034	5.38818344205978	5.3881834420593	7.1646567697774	10.7176034252129	10.3683975010305
281	474.066840277777	177.74789428711	22	1	280	14	-1.92258029514051	-5.03350830077977	5.38818344205925	5.3881834420593	5.38818344206042	9.82936676135368	9.62293001639765
282	473.97071126302	177.496218872071	22	1	281	14.05	-1.92258029513937	-5.03350830077977	5.38818344205884	5.38818344206163	5.38818344206048	8.94113009749518	9.58331641856861
283	473.874582248263	177.244543457032	22	1	282	14.1	-1.92258029514051	-5.03350830078034	5.38818344205978	5.38818344206155	5.38818344206042	8.05289343363603	9.54370282073988
284	473.778453233507	176.992868041992	22	1	283	14.15	-1.92258029512004	-5.03350830079967	5.38818344207053	5.38818344206155	5.38818344206042	7.16465676977752	9.50408922291083
285	473.68232421875	176.741192626953	22	1	284	14.2	-1.92258029513937	-5.03350830078034	5.38818344205937	5.38818344206166	5.38818344206042	6.27642010591835	9.46447562508222
286	473.586195203993	176.489517211914	22	1	285	14.25	-1.92258029514051	-5.03350830077977	5.38818344205925	5.38818344206155	5.38818344206042	5.38818344205984	9.42486202725303
287	473.490066189236	176.237841796875	22	1	286	14.3	-1.92258029513937	-5.03350830078034	5.38818344205937	5.38818344205921	5.38818344206048	5.38818344205989	9.38524842942443
288	473.393937174479	175.986166381836	22	1	287	14.35	-1.92258029514051	-5.03350830077977	5.38818344205925	5.3881834420593	5.38818344206042	5.38818344205984	8.94113009749518
289	473.297808159722	175.734490966797	22	1	288	14.4	-1.92258029513937	-5.03350830077977	5.38818344205884	5.3881834420593	5.38818344205926	5.38818344206045	8.49701176556561
290	473.201679144965	175.482815551758	22	1	289	14.45	-1.92258029514051	-5.03350830078034	5.38818344205978	5.3881834420593	5.3881834420593	5.38818344206042	8.05289343363635
291	473.105550130208	175.231140136719	22	1	290	14.5	-1.92258029514051	-5.03350830077977	5.38818344205925	5.3881834420593	5.38818344205926	5.3881834420604	7.60877510170676
292	473.009421115451	174.97946472168	22	1	291	14.55	-1.92258029513937	-5.03350830078034	5.38818344205937	5.3881834420593	5.3881834420593	5.38818344206045	7.16465676977752
293	472.913292100694	174.727789306641	22	1	292	14.6	-1.92258029514051	-5.03350830077977	5.38818344205925	5.3881834420593	5.38818344205926	5.38818344206042	6.72053843784794
294	472.817163085937	174.476113891602	22	1	293	14.65	-1.92258029513937	-5.03350830077977	5.38818344205884	5.38818344205921	5.38818344206048	5.38818344205987	6.27642010591899
295	472.72103407118	174.224438476563	22	1	294	14.7	-1.92258029514051	-5.03350830078034	5.38818344205978	5.3881834420593	5.38818344206042	5.38818344205986	5.83230177398939
296	472.624905056423	173.972763061524	22	1	295	14.75	-1.92258029513937	-5.03350830077977	5.38818344205884	5.38818344205922	5.38818344206038	5.38818344205984	5.38818344206015
297	472.528776041666	173.721087646485	22	1	296	14.8	-1.92258029514051	-5.03350830078034	5.38818344205978	5.38818344206166	5.38818344206042	5.38818344205986	5.38818344206016
298	472.432647026909	173.469412231446	22	1	297	14.85	-1.92258029513937	-5.03350830077977	5.38818344205884	5.38818344206155	5.38818344206042	5.38818344205984	5.38818344206013
299	472.336518012153	173.217736816406	22	1	298	14.9	-1.92258029512004	-5.03350830080024	5.38818344207106	5.38818344206155	5.38818344206048	5.38818344205989	5.38818344206016
300	472.240388997396	172.966061401367	22	1	299	14.95	-1.92258029514051	-5.03350830077977	5.38818344205925	5.38818344206155	5.38818344206042	5.38818344205984	5.38818344206013
301	472.144259982639	172.714385986328	22	1	300	15	-1.92258029513937	-5.03350830077977	5.38818344205884	5.38818344206163	5.38818344206042	5.38818344205984	5.38818344206015
302	472.048130967882	172.462710571289	22	1	301	15.05	-1.92258029514051	-5.03350830078034	5.38818344205978	5.3881834420593	5.38818344206042	5.38818344205986	5.74254707924968
303	471.952001953125	172.21103515625	22	1	302	15.1	-1.92258029514051	-5.03350830077977	5.38818344205925	5.3881834420593	5.38818344206042	5.38818344205984	6.09691071643847
304	471.855872938368	171.959359741211	22	1	303	15.15	-1.92258029513937	-5.03350830078034	5.38818344205937	5.3881834420593	5.3881834420593	5.38818344206045	6.37877252081623
305	471.759743923611	171.707684326172	22	1	304	15.2	-1.92258029514051	-5.03350830077977	5.38818344205925	5.3881834420593	5.38818344205926	5.38818344206042	7.10906659591359
306	471.663614908854	171.456008911133	22	1	305	15.25	-1.92258029513937	-5.03350830077977	5.38818344205884	5.38818344205921	5.3881834420593	5.38818344206045	8.8991315270491
307	471.567485894097	171.204333496094	22	1	306	15.3	-1.92258029514051	-5.03350830078034	5.38818344205978	5.3881834420593	5.3881834420593	5.38818344206042	9.74106321362144
308	471.47135687934	170.952658081055	22	1	307	15.35	-1.92258029513937	-5.03350830077977	5.38818344205884	5.38818344205922	5.38818344205926	5.38818344206042	10.3105284586315
309	471.375227864583	170.700982666016	22	1	308	15.4	-1.92258029514051	-5.03350830078034	5.38818344205978	5.3881834420593	5.38818344206042	5.38818344205986	10.7670736221001
310	471.279098849826	170.449307250977	22	1	309	15.45	-1.92258029513937	-5.03350830077977	5.38818344205884	5.3881834420593	5.38818344206042	5.38818344205984	10.9652060964574
311	471.182969835069	170.197631835938	22	1	310	15.5	-1.92258029514051	-5.03350830077977	5.38818344205925	5.3881834420593	5.38818344206048	5.38818344205989	11.3634183053643
312	471.086840820312	169.945956420899	22	1	311	15.55	-1.92258029514051	-5.03350830078034	5.38818344205978	5.38818344206155	5.38818344206042	6.0969107164389	14.3074826288754
313	470.990711805555	169.69428100586	22	1	312	15.6	-1.92258029513937	-5.03350830077977	5.38818344205884	5.38818344206163	5.38818344206042	6.80563799081652	15.3165799475371
314	470.894582790799	169.44260559082	22	1	313	15.65	-1.92258029512004	-5.03350830080024	5.38818344207106	5.38818344206166	5.38818344206042	7.36936159957259	17.5235138713332
315	470.798453776042	169.190930175781	22	1	314	15.7	-1.92258029514051	-5.03350830077977	5.38818344205925	5.38818344206155	5.38818344206042	8.82994974976733	17.8822831514863
316	470.702324761285	168.939254760742	22	1	315	15.75	-1.92258029513937	-5.03350830078034	5.38818344205937	5.38818344206155	5.38818344206048	12.4100796120384	18.5737017886838
317	470.606195746528	168.687579345703	22	1	316	15.8	-1.92258029514051	-5.03350830077977	5.38818344205925	5.3881834420593	6.8056379908185	14.093942985183	18.8437808021844
318	470.510066731771	168.435903930664	22	1	317	15.85	-1.92258029513937	-5.03350830077977	5.38818344205884	5.38818344205921	8.22309253957379	15.2328734752031	19.4398600088282
319	470.413937717014	168.184228515625	22	1	318	15.9	-1.92258029514051	-5.03350830078034	5.38818344205978	5.3881834420593	9.35053975708475	16.1459638021404	19.5549861152636
320	470.317808702257	167.932553100586	22	1	319	15.95	-1.92258029513937	-5.03350830077977	5.38818344205884	8.22309253957545	12.2717160574742	16.542228750855	20.1962222842755
321	470.2216796875	167.680877685547	22	1	320	16	-1.92258029514051	-5.03350830078034	5.38818344205978	11.058001637086	19.4319757820163	17.3386531686687	20.6343325489879
322	469.435668945312	167.098693847656	22	1	321	16.05	-15.7202148437602	-11.6436767578199	19.56272892964	13.3128960721102	22.7997025283056	23.226781815691	21.8543208755198
323	468.649658203125	166.516510009766	22	1	322	16.1	-15.7202148437398	-11.6436767578	19.5627289296117	19.1552486728892	25.0775635083458	25.2449764530144	22.8128336946875
324	468.970977783203	167.285186767578	22	1	323	16.15	6.42639160156023	15.3735351562403	16.6626556171806	33.4757681219732	26.9037441622204	29.658844300606	23.8992498095042
325	468.744110107422	165.570129394531	22	1	324	16.2	-4.53735351562045	-34.3011474609403	34.599946445954	37.3763125170358	27.6962740596496	30.3763828609122	26.6890170091314
326	472.000610351562	163.517288208008	22	1	325	16.25	65.1300048828	-41.0568237304597	76.9907806874796	39.0971253796055	29.289122895277	31.7592201353072	28.4777691725753
327	470.5634765625	164.840133666992	22	1	326	16.3	-28.7426757812398	26.4569091796795	39.0654509049528	40.4945922523305	39.6479256405636	32.2993781623084	30.2451860026738
328	471.764068603516	164.103927612305	22	1	327	16.35	24.0118408203205	-14.7241210937398	28.1667932424605	36.2372994464099	42.2668603664551	33.491536575596	31.0919481899109
329	471.882141113281	165.280517578125	22	1	328	16.4	2.36145019529999	23.5317993164	23.6499899808056	25.1024776685807	49.9671488441273	33.7217887884674	31.2134133426489
330	472.411010742188	164.876266479492	22	1	329	16.45	10.5773925781398	-8.08502197266023	13.3134824163509	41.9195387640914	48.4810496643501	35.0042611264912	32.860940964383
331	471.348419189453	164.959335327148	22	1	330	16.5	-21.2518310547	1.66137695312045	21.3166717983336	45.4365953533046	44.0864644885982	35.880481655916	34.5774452766671
332	475.414703369141	160.335418701172	22	1	331	16.55	81.3256835937602	-92.4783325195204	123.150756382506	59.439705435924	41.7990537963112	37.6117310346008	34.9265731048632
333	473.593048095703	161.719146728516	22	1	332	16.6	-36.4331054687602	27.6745605468801	45.7520761885266	60.7247998822903	41.9055096428461	38.8200293985584	35.4488893220774
334	470.297424316406	165.046600341797	22	1	333	16.65	-65.9124755859398	66.5490722656199	93.6655403939026	63.0704513086157	40.5398334147143	40.4291380194358	36.1137173561271
335	471.147491455078	164.545150756836	22	1	334	16.7	17.0013427734398	-10.0289916992199	19.7389546481827	41.6785688285311	42.3122481933327	44.5480842684956	36.7785453901775
336	469.955413818359	165.689208984375	22	1	335	16.75	-23.8415527343807	22.8811645507801	33.0449289299604	38.3744239323877	42.4718404165549	44.5454587331122	37.4433734242275
337	470.184204101562	166.465774536133	22	1	336	16.8	4.57580566406023	15.5313110351602	16.191343982083	21.6399613935047	35.5755364286379	46.3964290201646	38.2177776655968
338	470.202239990234	167.927230834961	22	1	337	16.85	0.360717773439774	29.2291259765597	29.2313517078097	23.8996965043751	35.3731984306618	46.9510229046186	38.9921819069661
339	470.699279785156	167.97834777832	22	1	338	16.9	9.94079589844091	1.02233886718011	9.99322769948763	21.8732295244942	30.8911271947444	46.2808628831575	39.7665861483353
340	472.080657958984	168.685546875	22	1	339	16.95	27.6275634765591	14.1439819336	31.0376302025349	29.4725040287448	40.615118872641	49.179653177911	40.5409903897046
341	471.225402832031	169.447784423828	22	1	340	17	-17.1051025390591	15.2447509765602	22.9125940305558	32.3719729289359	45.0044529776262	51.8162373846656	41.3153946310739
342	473.737335205078	170.463150024414	22	1	341	17.05	50.2386474609398	20.3073120117199	54.1877165033362	40.1422929959841	50.9938042440179	46.6263643940354	41.7354352352536
343	473.448913574219	172.630477905273	22	1	342	17.1	-5.76843261718068	43.3465576171801	43.7286962087651	57.3305412409069	51.9965361663911	45.6528021911403	42.1554758394346
344	475.754913330078	171.826171875	22	1	343	17.15	46.1199951171807	-16.0861206054602	48.8448280347283	68.1356764307583	52.0218923516006	42.5685904116482	42.6480182764258
345	478.142303466797	166.48664855957	22	1	344	17.2	47.7478027343795	-106.7904663086	116.978871427149	72.5151044592911	56.0470581624893	43.1807079194429	42.6921284426977
346	474.870727539062	168.510391235352	22	1	345	17.25	-65.4315185547	40.4748535156398	76.9382699798127	71.6210994038464	61.1606343527762	43.1275267131479	41.6764677529315
347	477.204132080078	165.505813598633	22	1	346	17.3	46.6680908203205	-60.0915527343795	76.0848566460002	63.9014917072171	57.6771923594328	44.1361771688852	41.6089403077284
348	478.080718994141	163.749481201172	22	1	347	17.35	17.5317382812602	-35.1266479492205	39.2586709315417	54.7635750840717	55.9324059516189	44.4928272383362	41.8138793040877
349	478.582977294922	163.850616455078	22	1	348	17.4	10.0451660156193	2.02270507812045	10.2467895515819	54.1855922747941	54.2460536285519	45.8113835082033	42.1317383819883
350	479.038421630859	160.315368652344	22	1	349	17.45	9.10888671873977	-70.7049560546801	71.2892883114222	42.8392802595746	45.7462969662448	46.0777196529181	42.2167162562085
351	477.119537353516	163.481719970703	22	1	350	17.5	-38.3776855468591	63.3270263671801	74.0483559334245	40.2437124993913	41.2506004486695	46.7503076062318	42.1016143958791
352	476.700805664062	164.354095458984	22	1	351	17.55	-8.37463378908069	17.4475097656199	19.3532965699028	44.5906155498868	37.2785500937524	45.8591394359065	39.9506049290914
353	475.811370849609	163.386825561523	22	1	352	17.6	-17.7886962890602	-19.3453979492199	26.2808321306253	36.7290188484179	36.9891183102813	45.4909222803108	40.060111923655
354	475.721130371093	164.983342488606	22	1	353	17.65	-1.80480957031932	31.93033854166	31.9813048040591	28.3156086225449	39.6008746648061	44.8668985334158	38.9717823130845
355	475.630889892578	166.57985941569	22	1	354	17.7	-1.80480957029999	31.9303385416799	31.9813048040779	31.7178199279302	36.1083811433469	40.8361726168999	39.3492520119354
356	475.540649414062	168.176376342773	22	1	355	17.75	-1.80480957032046	31.93033854166	31.9813048040592	33.7345241211712	32.3399808596875	38.8074767727508	39.0558718043238
357	475.595118596003	169.993777935321	22	1	356	17.8	1.08938363881975	36.3480318509596	36.3643530968296	34.6111337797254	34.0410865123802	36.8214515952923	39.1838312204092
358	475.649587777944	171.811179527869	22	1	357	17.85	1.08938363882089	36.3480318509602	36.3643530968302	35.4877434382759	35.0494386090027	36.6767357035567	39.2233326407367
359	475.704056959885	173.628581120417	22	1	358	17.9	1.08938363881975	36.3480318509602	36.3643530968302	36.3643530968301	35.4877434382798	37.9826138808191	39.7437871612726
360	475.758526141827	175.445982712965	22	1	359	17.95	1.08938363884022	36.3480318509596	36.3643530968302	36.3643530968302	35.926048267555	35.2537793345059	39.796389261807
361	475.812995323768	177.263384305513	22	1	360	18	1.08938363881975	36.3480318509602	36.3643530968302	36.3643530968342	36.3643530968321	32.3869914070926	40.0056723524044
362	475.867464505709	179.080785898061	22	1	361	18.05	1.08938363881975	36.3480318509602	36.3643530968302	36.3643530968341	36.3643530968321	33.2748454641475	39.7990834191412
363	475.92193368765	180.89818749061	22	1	362	18.1	1.08938363881975	36.3480318509801	36.3643530968501	36.3643530968341	36.3643530968321	34.4674216561697	39.1349561208072
364	475.976402869591	182.715589083158	22	1	363	18.15	1.08938363882089	36.3480318509596	36.3643530968297	36.3643530968342	36.3643530968321	35.3749742145209	38.3799156511989
365	476.030872051532	184.532990675706	22	1	364	18.2	1.08938363881975	36.3480318509602	36.3643530968302	36.3643530968341	34.3991775256649	35.5177961044279	36.5926041992704
366	476.085341233474	186.350392268254	22	1	365	18.25	1.08938363884022	36.3480318509602	36.3643530968308	36.3643530968301	32.4340019544977	34.9842168954998	35.8443028310903
367	476.139810415415	188.167793860802	22	1	366	18.3	1.08938363881975	36.3480318509596	36.3643530968296	36.3643530968302	32.5086044159147	34.2314852719332	34.3455102829974
368	476.194279597356	189.98519545335	22	1	367	18.35	1.08938363881975	36.3480318509602	36.3643530968302	32.4340019544958	33.8854047033367	33.9538380431372	34.5558389377314
369	476.248748779297	191.802597045898	22	1	368	18.4	1.08938363881975	36.3480318509602	36.3643530968302	28.5036508121612	35.2622049907621	33.6761908143418	34.4238255360549
370	476.021209716797	192.606651306152	22	1	369	18.45	-4.55078125	16.0810852050798	16.712597385158	28.6528557349953	35.1095439413007	33.515058870696	32.7657496653816
371	475.793670654297	193.410705566406	22	1	370	18.5	-4.55078125	16.0810852050798	16.712597385158	31.4064563098433	33.6040806941674	33.261037098577	31.038697104159
372	475.413604736328	195.22688293457	22	1	371	18.55	-7.60131835937955	36.3235473632801	37.1103777110001	34.1600568846939	32.0986174470342	33.7390274023758	31.4363996663613
373	473.593292236328	196.950134277343	22	1	372	18.6	-36.40625	34.4650268554602	50.1323559710702	37.7850859281057	31.5433229894422	32.7789899613036	31.3815089592227
374	471.772979736328	198.673385620117	22	1	373	18.65	-36.40625	34.4650268554796	50.1323559710835	38.7045105761736	30.9880285318514	31.892932768982	31.6466003236098
375	472.826965332031	200.060211181641	22	1	374	18.7	21.0797119140602	27.7365112304801	34.837742602217	35.544379159073	32.630940215727	32.3490357816409	32.3453497226019
376	473.046203613281	201.102897644043	22	1	375	18.75	4.384765625	20.8537292480401	21.3097206254972	31.680189669041	34.0880722426564	32.8811288894298	31.8131079613755
377	473.265441894531	202.145584106445	22	1	376	18.8	4.384765625	20.8537292480401	21.3097206254972	27.8160001790089	34.969450388837	31.8695689707025	31.1712899928299
378	474.227737426757	200.942527770996	22	1	377	18.85	19.2459106445199	-24.0611267089798	30.8114085209103	27.4767945033484	31.6725752192705	32.4349421719062	30.5294720242847
379	475.190032958984	199.739471435547	22	1	378	18.9	19.2459106445392	-24.0611267089804	30.8114085209229	29.4716339091391	28.5236605472019	30.8650371912906	29.8876540557391
380	475.251922607422	198.083541870117	22	1	379	18.95	1.23779296876023	-33.1185913086	33.1417142239141	34.394521618601	29.5885276219809	30.2777199962574	30.0397385453767
381	476.679168701172	197.443481445312	22	1	380	19	28.544921875	-12.8012084961	31.2839176544511	31.6649607695	32.1581770846921	29.6904028012254	30.865829644059
382	478.144653320312	195.675735473633	22	1	381	19.05	29.3096923828	-35.3549194335795	45.9241591728065	29.2313209153948	31.6405204943708	29.5979538685751	30.570371969377
383	478.930786132812	196.019927978516	22	1	382	19.1	15.72265625	6.88385009765966	17.1636042754054	31.7002607406135	33.3265613543701	28.2955962622757	30.5277507164479
384	479.223083496094	195.134780883789	22	1	383	19.15	5.84594726563978	-17.7029418945398	18.6432092503971	34.8447202602451	30.7420458507298	27.9182264326988	30.5444465321715
385	481.372711181641	194.392059326172	22	1	384	19.2	42.9925537109409	-14.8544311523403	45.4864133500077	28.8865193701406	27.9244997767877	29.172903340776	29.9561109639861
386	479.151184082031	193.624740600586	22	1	385	19.25	-44.4305419922	-15.3463745117199	47.006215252609	34.9881619392403	25.2927333597945	28.6419990272513	29.5407508835232
387	479.239959716797	192.822982788086	22	1	386	19.3	1.77551269531932	-16.03515625	16.133154722284	32.2527707860647	24.2264573483132	28.1110947137267	29.1253908030597
388	481.48779296875	193.615921020508	22	1	387	19.35	44.9566650390602	15.8587646484403	47.6718171209036	24.1487388129619	24.9186173052809	27.1051060054322	28.5731547133218
389	481.246175130208	193.673192342123	22	1	388	19.4	-4.83235677084053	1.14542643229981	4.96625348451923	15.7407464593439	27.3127923181957	26.0991172971363	28.1444375108106
390	481.004557291667	193.730463663737	22	1	389	19.45	-4.83235677081893	1.14542643227992	4.96625348449363	19.5663953264857	28.757279059571	26.5644182200574	28.273162098649
391	480.762939453125	193.787734985352	22	1	390	19.5	-4.83235677084053	1.14542643229981	4.96625348451923	14.8490726713214	25.1258209698105	28.470622189541	28.1332311875488
392	479.219268798828	194.639495849609	22	1	391	19.55	-30.8734130859398	17.0352172851403	35.2613990579929	22.3728138503267	24.5816689330826	27.4017165363781	28.3619706961643
393	480.088684082031	193.806213378906	22	1	392	19.6	17.3883056640602	-16.6656494140602	24.085203845082	33.3658193061802	20.8836506564944	28.2765114715923	28.1794681438322
394	481.338104248047	192.082077026367	22	1	393	19.65	24.9884033203193	-34.4827270507801	42.5849593795456	34.5108954802771	21.4561887435429	29.195960295361	28.779290042699
395	483.356719970703	189.867446899414	22	1	394	19.7	40.3723144531205	-44.2926025390597	59.931280763761	29.5969425396794	25.204336663327	27.5631861463314	28.883375835144
396	483.304260253906	190.399448394775	22	1	395	19.75	-1.04919433593977	10.6400299072197	10.6916343550039	26.9182286416673	31.6485110192874	26.2003728776166	29.3256621770065
397	483.251800537109	190.931449890136	22	1	396	19.8	-1.04919433594091	10.6400299072203	10.6916343550045	20.5395636367591	30.576975724443	26.3812126354169	29.7679485188695
398	483.199340820313	191.463451385498	22	1	397	19.85	-1.04919433591931	10.6400299072396	10.6916343550216	17.0428540204739	31.6344056379037	24.7113672547374	29.9726926633467
399	483.146881103516	191.995452880859	22	1	398	19.9	-1.04919433593977	10.6400299072203	10.6916343550044	28.7861265582977	31.0791282725263	25.4238378303306	30.177436807824
400	481.131011962891	192.659378051758	22	1	399	19.95	-40.3173828125	13.2785034179801	42.4477326823351	31.5570089092066	26.3690932330917	26.2686042010406	30.3239233097266
401	479.526763916016	195.736724853516	22	1	400	20	-32.0849609375	61.5469360351597	69.4079970441226	36.3505826341401	27.2749247854227	26.5760595738721	30.5168547258652
402	478.299468994141	195.740982055664	22	1	401	20.05	-24.5458984375	0.0851440429602235	24.5460461095492	41.6186929082935	28.1807563377512	27.1259875237534	30.3437801040455
403	476.957855224609	196.837921142578	22	1	402	20.1	-26.8322753906409	21.9387817382801	34.6595029796892	35.6953324457096	28.5390838529804	28.0633400253887	30.8897193546603
404	476.007751464844	198.427185058594	22	1	403	20.15	-19.0020751953	31.7852783203199	37.0321857257715	25.7637230125478	29.3914869171183	29.6403536526993	31.3986684809008
405	475.418548583984	198.173370361328	22	1	404	20.2	-11.7840576172	-5.07629394531989	12.8309303694152	24.8045037662958	27.3328717387541	28.593848329512	31.236537504651
406	475.067108154296	199.096214294434	22	1	405	20.25	-7.02880859375909	18.4568786621196	19.7499498783138	20.7275850718207	21.5036081284567	30.0093253267617	31.0364114808357
407	474.715667724609	200.019058227539	22	1	406	20.3	-7.02880859374091	18.4568786621003	19.7499498782893	17.1642809259431	23.6749993230638	31.4248023240123	31.6081119702791
408	475.420532226562	200.131301879883	22	1	407	20.35	14.0972900390602	2.24487304688012	14.2749095073137	18.9704110317987	24.4922744128736	32.8402793212611	31.3913458997564
409	474.542327880859	199.741607666016	22	1	408	20.4	-17.5640869140602	-7.79388427734034	19.2156649963834	17.2434932443657	28.2015790328722	34.2557563185117	32.2422189201438
410	474.702270507812	200.82292175293	22	1	409	20.45	3.19885253906023	21.6262817382801	21.8615808986935	22.5454948798319	30.8186034259323	34.0834283993958	33.0930919405319
411	474.286193847656	201.191375732422	22	1	410	20.5	-8.32153320311932	7.36907958983977	11.1153609411485	28.2569637539265	32.7437258681007	32.5630872621895	33.9439649609189
412	472.380584716797	202.502334594727	22	1	411	20.55	-38.1121826171807	26.2191772461	46.2599580556202	39.2388771398013	34.6688483102734	33.2858436717129	34.0374593419694
413	470.983825683594	204.125778198242	22	1	412	20.6	-27.9351806640602	32.4688720703	42.8322538777869	42.6667958200659	37.1414747895418	33.5029272377283	34.4103586033423
414	469.170562744141	207.358184814453	22	1	413	20.65	-36.2652587890591	64.6481323242205	74.1252319257575	48.2439584918356	39.1200257199051	33.6013766664406	34.3207639763541
415	469.160218811036	209.308216094971	22	1	414	20.7	-0.206878662100962	39.0006256103595	39.0011743000164	46.792201740715	40.8339850600375	34.9098888629707	34.2869289438661
416	469.14987487793	211.258247375488	22	1	415	20.75	-0.206878662119152	39.0006256103402	39.0011742999972	46.0259858251571	43.6225663959223	35.8724500840548	35.1063223684775
417	469.139530944825	213.208278656006	22	1	416	20.8	-0.206878662099825	39.0006256103601	39.001174300017	39.0011743000089	42.896688020362	36.8350113051412	35.7604739952598
418	469.129187011719	215.158309936523	22	1	417	20.85	-0.206878662120289	39.0006256103402	39.0011742999972	39.001174300009	42.513580062583	38.0713245447754	36.591859633637
419	469.118843078614	217.108341217041	22	1	418	20.9	-0.206878662099825	39.0006256103595	39.0011743000164	39.001174300009	39.0011743000089	39.060600009957	36.725388819028
420	469.108499145508	219.058372497559	22	1	419	20.95	-0.206878662120289	39.0006256103601	39.0011743000171	39.001174300009	39.001174300009	39.9175796800232	36.7424701653506
421	469.098155212403	221.008403778076	22	1	420	21	-0.206878662099825	39.0006256103402	39.0011742999971	39.0011743000089	39.001174300009	41.3118703479657	35.9497075831693
422	469.087811279297	222.958435058594	22	1	421	21.05	-0.206878662120289	39.0006256103601	39.0011743000171	39.001174300009	39.001174300009	40.9489311601855	35.5584600209545
423	469.077467346191	224.908466339111	22	1	422	21.1	-0.206878662120289	39.0006256103396	39.0011742999967	39.001174300009	39.0011743000089	40.757377181296	34.9143760369863
424	469.067123413086	226.858497619629	22	1	423	21.15	-0.206878662099825	39.0006256103601	39.001174300017	39.001174300009	39.001174300009	39.001174300009	34.7345108361517
425	469.056779479981	228.808528900147	22	1	424	21.2	-0.206878662099825	39.0006256103601	39.001174300017	39.001174300009	39.001174300009	39.9800095582201	35.6640149225327
426	469.046435546875	230.758560180664	22	1	425	21.25	-0.206878662120289	39.0006256103402	39.0011742999972	39.001174300009	39.001174300009	40.2033194101933	36.1233651588916
427	469.03609161377	232.708591461182	22	1	426	21.3	-0.206878662099825	39.0006256103601	39.001174300017	39.001174300009	39.0011743000089	40.0961456665072	36.0419630598049
428	469.025747680664	234.658622741699	22	1	427	21.35	-0.206878662120289	39.0006256103396	39.0011742999967	39.001174300009	39.001174300009	40.3434399460129	35.940543664587
429	469.015403747559	236.608654022217	22	1	428	21.4	-0.206878662099825	39.0006256103601	39.001174300017	39.001174300009	39.001174300009	39.1950213195444	35.7156053821428
430	469.005059814453	238.558685302735	22	1	429	21.45	-0.206878662120289	39.0006256103601	39.0011743000171	39.0011743000089	40.9588448164312	39.4015119313054	35.4722725841745
431	468.994715881348	240.508716583252	22	1	430	21.5	-0.206878662099825	39.0006256103402	39.0011742999971	39.001174300009	41.4054645203776	39.3363279041491	35.6688313867443
432	468.984371948242	242.45874786377	22	1	431	21.55	-0.206878662119152	39.0006256103595	39.0011743000165	39.001174300009	41.1911170330054	37.8310763701961	35.210857367763
433	468.974028015137	244.408779144287	22	1	432	21.6	-0.206878662100962	39.0006256103402	39.0011742999971	42.9165153328535	41.6857055920169	36.3258248362444	34.3458851741625
434	468.963684082031	246.358810424805	22	1	433	21.65	-0.206878662119152	39.0006256103601	39.0011743000171	43.8097547407463	39.3888683390797	35.8676450058628	33.173236864025
435	469.425872802734	249.251007080078	22	1	434	21.7	9.24377441405909	57.8439331054602	58.5778794642395	43.381059766002	39.8018495626018	36.4181409820948	32.7854721281265
436	470.080413818359	251.323471069336	22	1	435	21.75	13.0908203125	41.4492797851597	43.4673713394611	44.3702368840249	39.6714815082892	36.3742802337283	34.4316490773732
437	471.382263183594	252.627853393555	22	1	436	21.8	26.0369873047	26.0876464843801	36.8576994262949	39.7765623781504	36.6609784403832	35.2489148144685	33.7072358630935
438	473.491546630859	253.243713378906	22	1	437	21.85	42.1856689453	12.3171997070199	43.9470598901116	36.6871837923501	33.6504753724797	33.8097627843986	33.255822513585
439	473.974639892578	253.883438110352	22	1	438	21.9	9.66186523438068	12.7944946289199	16.0328017706449	35.5332082758321	32.7341157117166	32.3706107543285	32.8657176252014
440	472.162078857422	252.714965820312	22	1	439	21.95	-36.2512207031205	-23.3694458008	43.130986535238	29.9408971147645	31.8774371477584	31.0269654883258	33.1470938199931
441	473.54638671875	251.435729980469	22	1	440	22	27.6861572265602	-25.5847167968597	37.697493756871	22.9307138609346	31.343095947079	30.025792425523	33.0750521742611
442	473.109191894531	251.353790283204	22	1	441	22.05	-8.74389648437955	-1.63879394529999	8.89614362095717	25.6916690452829	29.3067125959316	29.4727835753405	32.4246806404236
443	472.671997070312	251.271850585938	22	1	442	22.1	-8.74389648438068	-1.63879394531989	8.89614362096195	27.0676905031667	25.9338199767803	27.9343931670289	31.7709247445707
444	472.622985839844	252.762924194336	22	1	443	22.15	-0.980224609360221	29.8214721679597	29.8375776923863	27.152983618326	25.3523531695773	27.3452994280411	33.0501867421649
445	471.384033203125	250.590881347656	22	1	444	22.2	-24.7790527343795	-43.4408569336	50.0110938246572	28.6725280770987	22.2520814140497	25.5909346980329	33.6945358690818
446	473.044738769531	251.526641845703	22	1	445	22.25	33.2141113281205	18.7152099609403	38.1239593326672	28.9369260926261	20.3801033427567	28.6599787445532	33.4822582279856
447	472.304534912109	251.163024902344	22	1	446	22.3	-14.8040771484409	-7.27233886718011	16.4938659148208	25.0130372938717	22.2845887102978	27.3183260596798	34.8299960183756
448	472.581817626953	250.733909606934	22	1	447	22.35	5.54565429688068	-8.58230590820028	10.2181336985988	17.4364723249327	22.2183109615781	26.168205081157	35.6486443338777
449	472.859100341797	250.304794311523	22	1	448	22.4	5.54565429687955	-8.58230590821961	10.2181336986144	13.6072230671875	21.9564831443655	26.5364139308585	35.4130230373118
450	472.624847412109	250.864135742188	22	1	449	22.45	-4.68505859376023	11.1868286133	12.1282689799622	15.896649343497	19.3044322483075	26.8926757086808	35.7999340448311
451	472.867065429688	249.946685791016	22	1	450	22.5	4.84436035158069	-18.3489990234403	18.9777130439413	15.4996958305302	25.9768615420273	26.8137764443731	35.8560808909794
452	473.218139648438	251.298904418945	22	1	451	22.55	7.021484375	27.0443725585801	27.9409972963681	18.8999289948593	25.329939523428	27.0182849106512	35.4324276980537
453	473.627624511719	251.341247558594	22	1	452	22.6	8.18969726561932	0.846862792980119	8.23336613376489	21.1723921716823	26.4025901855338	27.216024652897	35.5613883204769
454	474.985076904297	251.43896484375	22	1	453	22.65	27.1490478515602	1.95434570311988	27.2192995202597	38.3465000168671	27.7204746921398	30.232728478467	35.9935494684647
455	476.149078369141	251.59587097168	22	1	454	22.7	23.2800292968807	3.1381225586	23.4905848640773	34.7632297033591	31.533270003312	30.9709307560688	35.3151389261784
456	479.231842041016	255.836090087891	22	1	455	22.75	61.6552734375	84.8043823242199	104.848252269865	37.3054845405373	33.2474495459894	30.5902362222429	34.4582425956873
457	479.462615966797	255.391143798828	22	1	456	22.8	4.61547851561932	-8.89892578125966	10.0246457288281	36.5410203894204	31.7519811110045	34.4110772222827	34.73827334417
458	479.353088378906	254.349655151367	22	1	457	22.85	-2.19055175781932	-20.8297729492205	20.944640319656	41.8941478349417	32.2137383442158	37.4875258833567	34.1432650945794
459	479.084228515625	253.211120605469	22	1	458	22.9	-5.37719726562045	-22.7706909179597	23.3969787646749	28.1483990751116	38.5089738125684	38.4554353202951	34.1835842967435
460	480.932281494141	254.91374206543	22	1	459	22.95	36.9610595703205	34.0524291992199	50.2562220916839	28.7407325186499	42.6374292638302	40.5729026013364	33.5464488797932
461	481.321502685547	256.677276611328	22	1	460	23	7.78442382811932	35.2706909179602	36.1195084707153	27.1219921478943	35.2036109024585	41.6863693564358	33.0451507823015
462	481.480865478516	257.306732177734	22	1	461	23.05	3.18725585938068	12.5891113281193	12.9863129465194	40.4769272357165	43.4922149211374	41.3920718207668	34.2170773543493
463	481.600952148438	256.675506591797	22	1	462	23.1	2.40173339843977	-12.6245117187398	12.8509384658778	43.3807106927187	48.5724615811797	43.1883834739248	34.579191471926
464	484.518981933594	260.112426757812	22	1	463	23.15	58.3605957031193	68.7384033203	90.1716542037861	42.2588227298054	49.1903959484505	44.6417995088884	34.4177697377167
465	486.368682861328	262.771026611328	22	1	464	23.2	36.9940185546807	53.1719970703205	64.7751393766947	58.2436973236249	49.6125351993608	45.0393431543239	33.752010100201
466	485.421234130859	263.966644287109	22	1	465	23.25	-18.9489746093807	23.9123535156193	30.5100686561487	70.0229310144652	50.1252891668822	40.2565064468214	33.2574380341496
467	481.369506835938	261.694091796875	22	1	466	23.3	-81.0345458984193	-45.4510498046795	92.9106859156173	57.9038646611844	51.032162530529	42.1582206286602	33.5940125650698
468	478.445922851562	263.772979736328	22	1	467	23.35	-58.4716796875205	41.5777587890602	71.7471069200791	55.8443597060028	54.1630286036338	42.1183251080019	33.6560763636176
469	477.073944091797	264.324859619141	22	1	468	23.4	-27.4395751953	11.0375976562602	29.5763224373823	57.9917556039591	50.7746252052083	41.8307546626284	33.7181401621644
470	475.264953613281	262.288421630859	22	1	469	23.45	-36.1798095703193	-40.7287597656409	54.4776146007868	43.8206277374331	47.4412570448176	40.2002220509055	33.9227161940768
471	473.955444335938	263.881683349609	22	1	470	23.5	-26.1901855468602	31.865234375	41.2470481459298	38.3031261928024	45.3094019911844	39.27652512023	33.7500366334931
472	473.302093505859	262.993316650391	22	1	471	23.55	-13.0670166015807	-17.7673339843591	22.0550465829875	43.6453857492322	40.824226336183	41.4158697980473	33.353274966599
473	471.625030517578	261.55712890625	22	1	472	23.6	-33.5412597656193	-28.7237548828205	44.1595991969255	39.0381543836323	35.664188634824	41.9423582909549	33.4492040787698
474	468.817352294922	261.363006591797	22	1	473	23.65	-56.1535644531205	-3.88244628906023	56.2876202195313	32.6270483784097	34.4711133768064	38.6028109969665	33.6131349024728
475	468.591857910156	262.918823242188	22	1	474	23.7	-4.50988769531932	31.1163330078205	31.4414577727873	37.8278249349328	30.7879089024502	36.5330894443332	34.237985656171
476	468.921447753906	262.598541259766	22	1	475	23.75	6.591796875	-6.40563964843977	9.19151811981695	33.0252510768456	28.4277610735778	35.9246398460564	32.8288947247241
477	467.289093017578	260.835144042969	22	1	476	23.8	-32.6470947265602	-35.2679443359409	48.058929365603	25.2968410043805	31.7995770655657	32.7769479078569	33.7903939568036
478	466.948211669922	261.783050537109	22	1	477	23.85	-6.81762695312045	18.9581298828	20.1467299064893	22.5376634212681	29.7216879782761	29.8246268438785	34.478893324112
479	466.083669026693	261.959065755208	22	1	478	23.9	-17.2908528645803	3.52030436197992	17.6455698572061	24.2284737687459	26.4309967887247	28.9808450040337	35.1060842302953
480	465.219126383463	262.135080973307	22	1	479	23.95	-17.2908528645996	3.52030436198106	17.6455698572252	25.7713291961985	25.6249218438489	27.2725297868172	34.7370561954856
481	464.354583740234	262.311096191406	22	1	480	24	-17.2908528645803	3.52030436197992	17.6455698572061	26.4181248797066	26.5398777009283	25.8137039105505	34.999441299012
482	461.924682617188	263.679382324219	22	1	481	24.05	-48.5980224609193	27.3657226562591	55.7732065028658	27.5651525730688	24.7296694795309	25.3144781124313	36.1163484776163
483	461.196787516276	262.764607747396	22	1	482	24.1	-14.5579020182402	-18.2954915364598	23.3807083240298	28.7121802664297	23.9850650529329	23.7100246836148	36.2511265812983
484	460.468892415365	261.849833170573	22	1	483	24.15	-14.5579020182197	-18.2954915364598	23.380708324017	28.8512816331107	23.490576631261	22.5844702960571	34.1106394152173
485	459.740997314453	260.93505859375	22	1	484	24.2	-14.5579020182402	-18.2954915364598	23.3807083240298	23.6880097628633	23.7571506711843	23.4366281580181	32.6050651198142
486	459.776885986328	261.851409912109	22	1	485	24.25	0.7177734375	18.3270263671795	18.341076690611	21.5520052261593	23.1996467475231	25.4012830026268	33.0797107502469
487	460.57666015625	263.117858886719	22	1	486	24.3	15.9954833984398	25.3289794922	29.9568471516288	19.4160006894532	18.829379159297	25.422567284947	31.9943409491932
488	460.482543945312	262.489837646484	22	1	487	24.35	-1.88232421876023	-12.5604248047	12.7006856405099	18.8021210759389	17.6983613889535	26.8394615402221	31.5533847339925
489	460.388427734375	261.86181640625	22	1	488	24.4	-1.88232421873977	-12.5604248046795	12.7006856404866	17.5480118619355	18.7379438033896	28.3814137979621	32.6851414366625
490	460.518493652344	260.854614257812	22	1	489	24.45	2.60131835937955	-20.1440429687602	20.3113102564582	13.9707485557308	21.2483344721874	29.2738903400658	32.7914963195752
491	460.297434488932	261.416198730468	22	1	490	24.5	-4.42118326823902	11.2316894531205	12.0705306205939	13.8447175517476	24.2626883043252	30.722357477794	32.8570625651627
492	460.076375325521	261.977783203125	22	1	491	24.55	-4.42118326822083	11.2316894531398	12.0705306206052	18.059886917326	26.1154650903632	30.8168271571853	32.8175048974293
493	459.855316162109	262.539367675781	22	1	492	24.6	-4.42118326824016	11.2316894531205	12.0705306205943	23.6945478684358	29.6938580275112	30.5598948716416	31.892486691309
494	461.352447509766	263.320861816406	22	1	493	24.65	29.9426269531409	15.6298828125	33.7765324683787	30.977364746715	33.2722509646633	29.618467833468	30.8672815212612
495	462.272564697266	265.563690185547	22	1	494	24.7	18.4023437499991	44.8565673828193	48.4846150120071	38.2601816249957	34.7906300089473	28.6770407952952	30.7169183679934
496	463.192681884766	267.806518554687	22	1	495	24.75	18.4023437500002	44.8565673828	48.4846150119896	45.5429985032747	38.2450682080649	30.2347816544374	31.9747043386485
497	464.112799072266	270.049346923828	22	1	496	24.8	18.4023437500002	44.8565673828205	48.4846150120086	48.4846150120005	42.8042751550737	31.2117339905295	31.4083153781224
498	465.032916259766	272.292175292968	22	1	497	24.85	18.4023437500002	44.8565673828	48.4846150119896	45.8867121494587	43.4214283543297	33.2821426241066	31.1311688762295
499	465.953033447266	274.535003662109	22	1	498	24.9	18.4023437500002	44.8565673828193	48.4846150120075	45.5127716694147	40.4989918635464	36.3894378692912	31.0146680111114
500	465.845336914062	276.306488037109	22	1	499	24.95	-2.15393066408069	35.4296875	35.4951006992982	47.3483686851517	36.105747118403	38.3104628523331	31.5681070327894
501	466.841094970703	278.413818359375	22	1	500	25	19.9151611328205	42.1466064453205	46.6149126117698	41.2998582053846	36.2068750045496	39.900421219775	32.467696270093
502	465.65625	275.785400390625	22	1	501	25.05	-23.6968994140602	-52.568359375	57.6626000906934	32.5133687150924	36.3080028906958	40.3205316824272	31.4710325710852
503	466.554290771484	275.625854492188	22	1	502	25.1	17.9608154296795	-3.19091796873977	18.2420626131543	26.3247820873472	36.870427220702	40.0749486990033	31.3243260420998
504	466.447448730469	275.424880981446	22	1	503	25.15	-2.13684082029999	-4.01947021484034	4.55216756054618	26.9009783396844	39.5066247739192	39.1500927464652	32.0559357229622
505	466.340606689453	275.223907470703	22	1	504	25.2	-2.13684082031932	-4.01947021485967	4.55216756057232	25.2676370962399	41.8302956957189	37.9972085779687	32.7451192978819
506	467.945098876953	277.108108520507	22	1	505	25.25	32.08984375	37.6840209960801	49.495893873456	32.4409962360193	41.5557742314851	38.5481256746702	33.1076738210532
507	469.549591064453	278.992309570312	22	1	506	25.3	32.08984375	37.6840209960994	49.4958938734707	46.4998808327461	37.8367882097808	37.3940634712977	32.8408945125624
508	469.693756103516	281.693908691406	22	1	507	25.35	2.88330078126023	54.0319824218807	54.1088583120513	57.3358093040907	36.7284690436769	35.422876212237	33.3084230824407
509	471.872100830078	284.736907958984	22	1	508	25.4	43.5668945312398	60.8599853515591	74.8465905441801	56.2105701232858	37.8011936293841	33.6479222242606	33.9763024126718
510	473.603240966797	287.108978271484	22	1	509	25.45	34.6228027343795	47.44140625	58.7318099172952	50.4059393233216	39.8886700375345	33.8623237255131	34.3719504718482
511	475.003723144531	288.797180175781	22	1	510	25.5	28.0096435546807	33.7640380859409	43.8696979694314	41.0159418513345	40.8893763447908	34.213035062392	34.7109779405056
512	474.975738525391	289.820434570312	22	1	511	25.55	-0.559692382799994	20.4650878906193	20.47273987365	29.102506426022	38.4801240518996	32.1252379849851	35.2427444637139
513	474.727844238281	290.078643798828	22	1	512	25.6	-4.95788574220001	5.16418457032046	7.1588709521157	22.4415307709782	33.975325203772	32.088757212558	35.5573331821198
514	474.933685302734	289.342926025391	22	1	513	25.65	4.11682128905909	-14.7143554687398	15.2794134176179	25.5681825662959	27.789219674602	34.4934036124564	35.0479686251464
515	473.662414550781	289.329040527344	22	1	514	25.7	-25.4254150390591	-0.277709960940911	25.4269316420762	26.5543087804776	25.8943517553073	36.8131978004686	34.9298634910827
516	473.735778808594	286.354797363281	22	1	515	25.75	1.46728515625909	-59.4848632812591	59.5029569460196	26.9347085562096	26.8702958932989	35.9805659876691	34.0489551142013
517	473.215362548828	285.196136474609	22	1	516	25.8	-10.4083251953193	-23.1732177734409	25.4033709445585	26.475932923182	26.4136877601894	34.4700550345952	33.723696291747
518	473.068084716797	285.624572753906	22	1	517	25.85	-2.94555664062045	8.56872558594091	9.06086983077572	29.3471727396363	27.4490453814391	33.3347035407748	32.8330058478127
519	473.717346191406	285.6201171875	22	1	518	25.9	12.9852294921807	-0.0891113281204525	12.9855352524799	28.172409220302	31.1856135955288	31.5631669560523	31.9423154038772
520	472.895416259766	283.808715820312	22	1	519	25.95	-16.4385986328	-36.2280273437602	39.7831307243476	26.2730667399011	33.7377255634028	30.4334380913633	31.4215801494756
521	473.481842041016	286.425262451172	22	1	520	26	11.728515625	52.3309326172	53.6291393493481	27.9633822066686	31.0717556305473	29.5215346612362	30.9423589830585
522	474.276031494141	286.382629394531	22	1	521	26.05	15.8837890625	-0.852661132819321	15.9066585425543	35.8952942678756	30.4599860172908	30.1649572450007	30.4074048194454
523	474.132446289062	287.246398925781	22	1	522	26.1	-2.87170410158069	17.275390625	17.5124471646133	38.1282783871693	32.6940818777776	31.0397176652362	31.2395086489933
524	475.672088623047	289.381408691406	22	1	523	26.15	30.7928466797	42.7001953125	52.6450955585148	33.9711020407927	35.3371142375025	30.9458445038275	31.6418618361819
525	476.780517578125	291.675018310547	22	1	524	26.2	22.1685791015602	45.8721923828193	50.9480513208162	34.6469052946806	34.9725244274194	31.8625184041967	32.0095018311679
526	477.622192382812	293.085083007812	22	1	525	26.25	16.8334960937398	28.2012939453	32.8432576174649	37.4247815488865	32.1727734291736	29.5497845537325	31.4156806678561
527	478.502044677734	293.479675292969	22	1	526	26.3	17.5970458984398	7.89184570313978	19.2856748119935	34.7789342071294	33.916226729812	30.0533291121963	NA
528	478.707122802734	295.036315917969	22	1	527	26.35	4.1015625	31.1328125	31.4018284356431	31.8167704676695	34.6303899490334	30.2431354833884	NA
529	479.783142089844	296.687438964844	22	1	528	26.4	21.5203857422	33.0224609375	39.4158588497295	30.3744448175544	30.7060754121262	30.2367085834938	NA
530	477.992950439453	296.442565917969	22	1	529	26.45	-35.8038330078193	-4.8974609375	36.1372326235166	33.1855481649434	29.9873112449907	28.980836573438	NA
531	476.711395263672	296.434356689453	22	1	530	26.5	-25.6311035156205	-0.164184570319321	25.6316293668893	31.8359983491802	28.0278134769176	27.671682903725	NA
532	475.05078125	296.580810546875	22	1	531	26.55	-33.2122802734398	2.92907714843977	33.3411915489388	26.633216617123	29.6466722071018	28.6895716539058	NA
533	474.731292724609	295.390228271484	22	1	532	26.6	-6.38977050782046	-23.8116455078205	24.6540793568269	28.1578520223119	27.7921890889991	30.3902600854286	NA
534	474.381164550781	295.961578369141	22	1	533	26.65	-7.00256347655909	11.4270019531409	13.4019501894435	25.6811821362807	25.136302929485	28.7903200599074	NA
535	472.891235351562	294.359222412109	22	1	534	26.7	-29.7985839843807	-32.0471191406409	43.7604096494608	26.1077962492601	22.9891487194567	27.2058058618672	NA
536	473.489013671875	294.073822021484	22	1	535	26.75	11.9555664062602	-5.7080078125	13.2482799367336	23.748379828818	23.1705923782764	26.8507953480431	NA
537	471.752044677734	294.432983398438	22	1	536	26.8	-34.7393798828205	7.18322753908069	35.4742621138357	23.639389241847	23.4629165779996	NA	NA
538	471.224731445312	294.065292358398	22	1	537	26.85	-10.5462646484398	-7.35382080080058	12.8569972546166	17.8204454166014	26.1501302218238	NA	NA
539	470.697418212891	293.697601318359	22	1	538	26.9	-10.5462646484193	-7.35382080078011	12.8569972545881	20.6600026202721	26.8745647076886	NA	NA
540	470.649078369141	294.429290771484	22	1	539	26.95	-0.966796875	14.6337890625	14.6656905232333	20.8180369067392	24.4243004787437	NA	NA
541	469.623138427734	293.517883300781	22	1	540	27	-20.5187988281409	-18.2281494140591	27.4460659550869	28.5518806148296	25.6737772191686	NA	NA
542	467.972534179688	292.767364501953	22	1	541	27.05	-33.0120849609193	-15.0103759765602	36.264433546171	30.1097401735303	NA	NA	NA
543	466.171600341797	290.925079345703	22	1	542	27.1	-36.0186767578205	-36.845703125	51.5262157950687	31.028155540886	NA	NA	NA
544	466.820556640625	291.727905273438	22	1	543	27.15	12.9791259765602	16.0565185547	20.6462950480915	30.687551818065	NA	NA	NA
545	465.868438720703	291.584289550781	22	1	544	27.2	-19.0423583984398	-2.87231445313978	19.257767360012	NA	NA	NA	NA
546	467.134033203125	291.349700927734	22	1	545	27.25	25.3118896484398	-4.69177246094091	25.7430473409819	NA	NA	NA	NA
547	NA	NA	22	1	546	27.3	NA	NA	NA	NA	NA	NA	NA
548	NA	NA	22	1	547	27.35	NA	NA	NA	NA	NA	NA	NA
549	NA	NA	22	1	548	27.4	NA	NA	NA	NA	NA	NA	NA
550	NA	NA	22	1	549	27.45	NA	NA	NA	NA	NA	NA	NA
551	NA	NA	22	1	550	27.5	NA	NA	NA	NA	NA	NA	NA
552	NA	NA	22	1	551	27.55	NA	NA	NA	NA	NA	NA	NA
553	NA	NA	22	1	552	27.6	NA	NA	NA	NA	NA	NA	NA
554	NA	NA	22	1	553	27.65	NA	NA	NA	NA	NA	NA	NA
555	NA	NA	22	1	554	27.7	NA	NA	NA	NA	NA	NA	NA
556	NA	NA	22	1	555	27.75	NA	NA	NA	NA	NA	NA	NA
557	NA	NA	22	1	556	27.8	NA	NA	NA	NA	NA	NA	NA
558	NA	NA	22	1	557	27.85	NA	NA	NA	NA	NA	NA	NA
559	NA	NA	22	1	558	27.9	NA	NA	NA	NA	NA	NA	NA
560	NA	NA	22	1	559	27.95	NA	NA	NA	NA	NA	NA	NA
561	NA	NA	22	1	560	28	NA	NA	NA	NA	NA	NA	NA
562	NA	NA	22	1	561	28.05	NA	NA	NA	NA	NA	NA	NA
563	NA	NA	22	1	562	28.1	NA	NA	NA	NA	NA	NA	NA
564	NA	NA	22	1	563	28.15	NA	NA	NA	NA	NA	NA	NA
565	NA	NA	22	1	564	28.2	NA	NA	NA	NA	NA	NA	NA
566	NA	NA	22	1	565	28.25	NA	NA	NA	NA	NA	NA	NA
567	NA	NA	22	1	566	28.3	NA	NA	NA	NA	NA	NA	NA
568	NA	NA	22	1	567	28.35	NA	NA	NA	NA	NA	NA	NA
569	NA	NA	22	1	568	28.4	NA	NA	NA	NA	NA	NA	NA
570	NA	NA	22	1	569	28.45	NA	NA	NA	NA	NA	NA	NA
571	NA	NA	22	1	570	28.5	NA	NA	NA	NA	NA	NA	NA
572	NA	NA	22	1	571	28.55	NA	NA	NA	NA	NA	NA	NA
573	NA	NA	22	1	572	28.6	NA	NA	NA	NA	NA	NA	NA
574	NA	NA	22	1	573	28.65	NA	NA	NA	NA	NA	NA	NA
575	NA	NA	22	1	574	28.7	NA	NA	NA	NA	NA	NA	NA
576	NA	NA	22	1	575	28.75	NA	NA	NA	NA	NA	NA	NA
577	NA	NA	22	1	576	28.8	NA	NA	NA	NA	NA	NA	NA
578	NA	NA	22	1	577	28.85	NA	NA	NA	NA	NA	NA	NA
579	NA	NA	22	1	578	28.9	NA	NA	NA	NA	NA	NA	NA
580	NA	NA	22	1	579	28.95	NA	NA	NA	NA	NA	NA	NA
581	NA	NA	22	1	580	29	NA	NA	NA	NA	NA	NA	NA
582	NA	NA	22	1	581	29.05	NA	NA	NA	NA	NA	NA	NA
583	NA	NA	22	1	582	29.1	NA	NA	NA	NA	NA	NA	NA
584	NA	NA	22	1	583	29.15	NA	NA	NA	NA	NA	NA	NA
585	NA	NA	22	1	584	29.2	NA	NA	NA	NA	NA	NA	NA
586	NA	NA	22	1	585	29.25	NA	NA	NA	NA	NA	NA	NA
587	NA	NA	22	1	586	29.3	NA	NA	NA	NA	NA	NA	NA
588	NA	NA	22	1	587	29.35	NA	NA	NA	NA	NA	NA	NA
589	NA	NA	22	1	588	29.4	NA	NA	NA	NA	NA	NA	NA
590	NA	NA	22	1	589	29.45	NA	NA	NA	NA	NA	NA	NA
591	NA	NA	22	1	590	29.5	NA	NA	NA	NA	NA	NA	NA
592	NA	NA	22	1	591	29.55	NA	NA	NA	NA	NA	NA	NA
593	NA	NA	22	1	592	29.6	NA	NA	NA	NA	NA	NA	NA
594	NA	NA	22	1	593	29.65	NA	NA	NA	NA	NA	NA	NA
595	NA	NA	22	1	594	29.7	NA	NA	NA	NA	NA	NA	NA
596	NA	NA	22	1	595	29.75	NA	NA	NA	NA	NA	NA	NA
597	NA	NA	22	1	596	29.8	NA	NA	NA	NA	NA	NA	NA
598	NA	NA	22	1	597	29.85	NA	NA	NA	NA	NA	NA	NA
599	NA	NA	22	1	598	29.9	NA	NA	NA	NA	NA	NA	NA
600	NA	NA	22	1	599	29.95	NA	NA	NA	NA	NA	NA	NA
601	NA	NA	22	1	600	30	NA	NA	NA	NA	NA	NA	NA
