# Supplementary material for: An automated feeding system for the African killifish reveals the impact of diet on lifespan and allows scalable assessment of associative learning
Source: eLife. 2022 Nov 10;11:e69008. doi: 10.7554/eLife.69008 (PMC9788828; doi:10.7554/eLife.69008)
Supplement: Figure 6—source data 3. [file elife-69008-fig6-data3.zip › Filtered and Interpolated Trajectories with Kinematics/t25_REC0016 DLC_likelihood-euclidean-filtered_splines-interpolated_kinematics_02_resnet50_TrainAllTheThingsJun28shuffle1_1030000.csv]

	x2	y2	fishnum	recording_num	bodyparts_coords	seconds	velocity_x	velocity_y	velocity_xy	velocity_xy_5frame	velocity_xy_10frame	velocity_xy_20frame	velocity_xy_40frame
1	88.71988	58.35842	25	16	0	0	0	0	0	NA	NA	NA	NA
2	88.44788	59.17739	25	16	1	0.05	-5.44000000000011	16.3794	17.2591524809303	NA	NA	NA	NA
3	89.23981	59.51876	25	16	2	0.1	15.8386000000002	6.82739999999995	17.2474531661925	13.440910801341	NA	NA	NA
4	89.60818	58.47824	25	16	3	0.15	7.36739999999998	-20.8104	22.0760352174026	16.7866175093475	NA	NA	NA
5	89.27129	58.06767	25	16	4	0.2	-6.73780000000022	-8.2114	10.6219131421794	15.4286721301628	14.4092782139156	NA	NA
6	90.09293	58.22425	25	16	5	0.25	16.4328	3.13159999999996	16.7285335400328	12.1493037917596	16.6712663590658	NA	NA
7	89.57832	58.32016	25	16	6	0.3	-10.2921999999998	1.91820000000007	10.4694255850069	12.2679879547373	18.171800008445	NA	NA
8	89.53716	58.33087	25	16	7	0.35	-0.823200000000099	0.21419999999992	0.850611474176154	15.3776456264902	17.4434403946537	NA	NA
9	89.15672	59.39859	25	16	8	0.4	-7.60879999999986	21.3544	22.6694560322915	16.555915208784	17.2612384260875	NA	NA
10	89.38258	58.10972	25	16	9	0.45	4.51719999999995	-25.7773999999999	26.1702015009437	20.9149278867272	17.117357841416	18.8666545834526	NA
11	90.51349	58.12351	25	16	10	0.5	22.6182	0.275800000000004	22.6198814515019	22.7375769975479	15.666999022177	27.7063180447672	NA
12	89.20435	59.06619	25	16	11	0.55	-26.1828	18.8535999999999	32.2644889747226	22.2544888974377	16.1804759870097	35.6584960545099	NA
13	89.44961	58.63255	25	16	12	0.6	4.90520000000004	-8.67279999999994	9.96385702827973	18.8570700563417	16.9652360092586	43.326488453078	NA
14	90.34346	59.10857	25	16	13	0.65	17.8769999999997	9.52039999999997	20.2540155317406	14.77808283557	16.3950049235603	51.6395134067917	NA
15	90.16315	58.6863	25	16	14	0.7	-3.60619999999983	-8.44539999999995	9.18310729546366	11.4460240872922	23.3240309529897	56.8189651906554	NA
16	90.27438	58.68434	25	16	15	0.75	2.22459999999984	-0.0392000000000792	2.22494534764324	11.1928950209693	38.7413697304686	66.8578383059583	NA
17	90.80109	59.25993	25	16	16	0.8	10.5342000000002	11.5118	15.604195233334	10.5355209496828	53.1451921005748	78.4462031862638	NA
18	90.55267	58.90295	25	16	17	0.85	-4.96839999999992	-7.1396	8.69821169666496	27.7909918496376	69.2095365115022	90.3035882390928	NA
19	91.14714	58.29771	25	16	18	0.9	11.8893999999997	-12.1047999999999	16.9671451753084	62.7046566253673	86.0177883874958	100.333168351135	NA
20	95.86137	59.04456	25	16	19	0.95	94.2846	14.9369999999999	95.4604617952375	94.8443601138573	96.5205725398949	110.494921184535	102.72437764899
21	104.3665	56.63574	25	16	20	1	170.1026	-48.1764	176.793269226292	127.226178002035	118.04867758974	117.978989359651	106.781431191168
22	113.1422	55.80285	25	16	21	1.05	175.514	-16.6578	176.302712675784	161.500055825309	140.711930385518	122.662305944443	110.566929739399
23	121.0134	52.51479	25	16	22	1.1	157.424	-65.7612	170.607301137554	165.250153230152	163.641940468927	129.297142029603	114.892677379045
24	130.2809	50.84444	25	16	23	1.15	185.35	-33.407	188.336534291677	173.392698554112	184.271331778709	133.979633948342	119.485949578325
25	135.9912	50.79128	25	16	24	1.2	114.206	-1.06319999999997	114.210948819454	186.579500657178	197.66581141608	141.223408626741	122.806940653369
26	146.8661	50.88453	25	16	25	1.25	217.498	1.86499999999995	217.505995846091	200.057702935819	197.216608988834	153.691001461483	127.183409669917
27	158.45532428267	47.365090317054	25	16	26	1.3	231.7844856534	-70.38879365892	242.236723191116	207.04260773211	192.179419788311	165.203694684669	132.63112664057
28	169.417338024431	42.7345129616735	25	16	27	1.35	219.24027483522	-92.6115471076099	237.998312530757	230.081469602008	189.384747547703	173.923820465924	138.513124984169
29	180.4935	41.34441	25	16	28	1.4	221.52323951138	-27.80205923347	223.26105827313	221.040519423555	181.941479509189	181.803599790164	143.78697474689
30	191.6163	44.14624	25	16	29	1.45	222.456	56.0365999999999	229.405258168944	197.779338919444	185.926244713587	186.582100714527	146.110504641497
31	200.171	43.1282	25	16	30	1.5	171.094	-20.3608	172.301244953831	178.711792159588	189.333325333226	185.856544337568	149.926818334466
32	206.4543	42.72007	25	16	31	1.55	125.666	-8.1626	125.930820670557	156.840351286268	189.69545898382	185.475363424289	153.814694915506
33	213.5408	41.90667	25	16	32	1.6	141.73	-16.268	142.660578731477	141.771019825166	184.205700462921	186.458866305011	156.541435446442
34	219.2278	41.6013	25	16	33	1.65	113.74	-6.10739999999993	113.90385390653	157.626131242896	179.335867801619	187.332385749858	158.617122355826
35	224.3253	47.3763	25	16	34	1.7	101.95	115.5	154.058600863438	181.611579048196	175.498390012974	188.794916116082	161.157418362058
36	233.572951813148	55.9032076609039	25	16	35	1.75	184.95303626296	170.538153218078	251.576802042479	189.699608766254	174.496479686303	187.508981033875	163.557235590519
37	244.4778	61.57769	25	16	36	1.8	218.09696373704	113.489646781922	245.858059697056	201.83138431697	178.771307060266	186.816050094877	164.114102725851
38	253.6249	61.95881	25	16	37	1.85	182.942	7.62240000000006	183.100727321767	209.225760200781	183.532985062319	186.722661729245	166.173882539879
39	262.3182	62.73785	25	16	38	1.9	173.866	15.5808	174.562731660111	191.36682812971	192.723291990526	187.240781142645	166.191098498733
40	271.6058	60.50803	25	16	39	1.95	185.752	-44.5964000000001	191.030480282493	175.931035072336	191.663587518576	181.726088098459	165.910829034698
41	279.6993	61.08595	25	16	40	2	161.87	11.5584	162.282141687125	177.366361358384	185.684636734524	181.87464730928	162.803228802529
42	288.1224	60.65819	25	16	41	2.05	168.462000000001	-8.55519999999999	168.679094410185	183.615199664083	183.936641205935	184.967083886568	159.382864282884
43	297.5663	59.50648	25	16	42	2.1	188.878	-23.0341999999999	190.277358752007	174.101414836372	189.239622995568	183.785728863281	155.871190026215
44	306.8293	55.02451	25	16	43	2.15	185.26	-89.6394000000001	205.806923188604	180.002445339337	195.145694483671	183.254610763311	151.873516340603
45	314.0023	54.9911	25	16	44	2.2	143.46	-0.668199999999928	143.461556143937	191.942247339533	187.953786183945	181.091428097375	150.663531207842
46	323.576721278818	55.5262380373158	25	16	45	2.25	191.48842557636	10.7027607463159	191.787294201952	201.112884632753	189.252814932257	173.423469719555	146.591148621633
47	334.9567	56.4683	25	16	46	2.3	227.59957442364	18.841239253684	228.378104411164	206.676189303259	191.16286071287	163.024510767033	141.928298256864
48	346.6729	57.92595	25	16	47	2.35	234.324	29.153	236.130545218106	201.806157531518	184.038472664243	158.423944613834	136.489106976269
49	358.1427	55.71383	25	16	48	2.4	229.395999999999	-44.2424	233.623446541137	198.503184525177	173.785929536095	150.578597207303	131.932889718915
50	363.4501	53.01192	25	16	49	2.45	106.148000000001	-54.0382	119.111397285231	190.383474086208	170.519268676174	145.239557354869	127.277677625106
51	371.7473	50.19101	25	16	50	2.5	165.944	-56.4182000000001	175.272429170249	166.964060695734	161.162302704587	139.74991326749	123.444282661161
52	380.9796	51.89909	25	16	51	2.55	184.646	34.1616	187.779552216316	140.89566976893	142.112380328131	133.290365141479	121.910215282357
53	384.5815	47.16108	25	16	52	2.6	72.038	-94.7602000000001	119.033478265738	139.232379820831	127.6082662321	125.283513747418	118.79679520534
54	389.6984	47.8575	25	16	53	2.65	102.338	13.9284000000001	103.281491907117	123.821420883996	106.011499930934	116.414646931348	117.094169539616
55	393.4802	43.80944	25	16	54	2.7	75.6360000000006	-80.9612	110.794947544733	93.8412865700541	102.525328525794	112.532146299602	114.107282325748
56	398.0299	41.96093	25	16	55	2.75	90.9939999999995	-36.9702000000001	98.2176344860734	88.2524717684654	90.2470116027225	105.673316209392	109.479855344204
57	399.8054	41.30167	25	16	56	2.8	35.5100000000004	-13.1851999999999	37.8788806466087	71.1273300929388	75.4178695700884	97.040546418851	104.705568935951
58	404.1662	42.61568	25	16	57	2.85	87.2159999999997	26.2801999999999	91.0894042577946	65.8182772307574	66.5285548305925	86.2555522232941	101.359726238019
59	403.3123	42.39169	25	16	58	2.9	-17.0780000000002	-4.47980000000001	17.6557835294842	56.6726023214495	59.0433643266013	76.6249982951842	98.301051291537
60	407.4968	41.90694	25	16	59	2.95	83.6900000000003	-9.69499999999996	84.2496832338261	56.9944525701227	54.5450239230304	72.8292671517535	95.9934172111633
61	410.0182	42.63519	25	16	60	3	50.4279999999994	14.5650000000001	52.4892599395338	44.8046378927195	50.1843297141965	65.0139180130416	96.9800046781397
62	411.6383	43.76371	25	16	61	3.05	32.4020000000007	22.5704	39.4881318899749	46.9593985602639	51.968712509571	58.8533466781458	95.6855392566288
63	413.1369	43.60466	25	16	62	3.1	29.9720000000002	-3.18100000000001	30.1403308707786	43.2717706153033	44.9028382144883	53.8078615473982	94.3232294666628
64	412.8368	42.21522	25	16	63	3.15	-6.00200000000086	-27.7888	28.429586867206	43.6960571069435	47.2384966594339	50.9337283159205	89.6055665693995
65	416.0951	42.67498	25	16	64	3.2	65.1660000000004	9.19519999999991	65.8115435090232	46.9429724490193	43.1332057777129	47.1231365541216	86.3734312043345
66	418.2457	44.35746	25	16	65	3.25	43.0119999999999	33.6496000000001	54.6106923977347	45.0010385362571	39.7808244233606	45.5362409688534	82.7908666459643
67	417.6496	47.07908	25	16	66	3.3	-11.9219999999996	54.4323999999999	55.7227086003541	47.517594758604	42.2888237862033	46.3866271048701	79.5165084226084
68	416.6418	47.24602	25	16	67	3.35	-20.1560000000006	3.33880000000008	20.4306613069677	42.9946409401225	41.087168264204	44.2955078622036	74.9971832566837
69	415.3719	48.85611	25	16	68	3.4	-25.3980000000001	32.2018	41.0123679789403	35.8655917397778	42.8240923052397	46.0235053757713	69.668821092976
70	417.5266	48.70721	25	16	69	3.45	43.0939999999998	-2.97799999999995	43.1967744166157	37.6346751233872	39.7012491852129	46.7472770674571	66.8656078916603
71	416.6003	48.91016	25	16	70	3.5	-18.5259999999994	4.05899999999988	18.9654463960113	37.1732979921508	40.8881522235104	54.2100960887895	64.0804822788328
72	416.8442	52.12934	25	16	71	3.55	4.87799999999993	64.3836	64.5681255184011	38.1305898518753	40.8045417001691	58.0807133717783	60.1395152838093
73	416.4127	51.33248	25	16	72	3.6	-8.63000000000056	-15.9372	18.1237756507857	36.4078574303033	43.6881775099189	63.3629451859075	58.357174585235
74	417.5303	53.33118	25	16	73	3.65	22.3520000000008	39.9740000000001	45.798827277563	45.9107127072429	44.8085140921087	62.7964862074509	56.8648625623855
75	417.6839	55.0535	25	16	74	3.7	3.07199999999966	34.4463999999999	34.5831123087555	43.9744082769511	50.3613483572014	60.2147161090666	54.6157117433437
76	414.6216	56.34625	25	16	75	3.75	-61.2459999999999	25.855	66.4797227807095	50.2030570276871	68.6393677542183	59.9084170825371	55.8891133283999
77	415.6366	58.89598	25	16	76	3.8	20.2999999999997	50.9946000000001	54.8866033669419	51.486438332342	73.8726029573533	61.9924704263658	56.4692457309058
78	413.3766	59.87603	25	16	77	3.85	-45.1999999999998	19.601	49.2670194044655	64.3148392840995	85.6387221076111	63.7388142900734	56.2869077903441
79	415.972	60.15906	25	16	78	3.9	51.9079999999997	5.66059999999993	52.2157338008379	91.3680228011936	82.7688801096622	62.7126438907678	58.8148715742978
80	415.2856	65.04736	25	16	79	3.95	-13.7279999999998	97.766	98.7251170675426	103.770797637756	80.7281830329203	60.9019486315671	57.2697865924227
81	420.218	73.84649	25	16	80	4	98.6480000000006	175.9826	201.74564036618	121.074387187535	78.9286819415638	63.147046544624	60.1625180867233
82	421.0129	79.63721	25	16	81	4.05	15.8979999999997	115.8144	116.900477549752	114.051321886982	83.1803991525625	61.4256838894728	60.1367752661057
83	419.9042	86.33532	25	16	82	4.1	-22.174	133.9622	135.784967153363	97.141526781741	83.7894510702278	62.9064876230717	61.799378649191
84	419.1387	86.7162	25	16	83	4.15	-15.3100000000006	7.6176000000001	17.1004072980739	66.4893410819339	80.6167736894269	62.7959968088506	62.6396857152416
85	418.7892	87.33285	25	16	84	4.2	-6.98999999999955	12.3329999999999	14.1761415413359	62.5900006673694	71.4425489059329	62.1082869325658	62.2430311688301
86	418.636	89.75224	25	16	85	4.25	-3.0639999999994	48.3878000000001	48.4847118671444	46.5045149529205	57.6547253350297	66.2419856879463	62.0579676507321
87	414.7158	92.64201	25	16	86	4.3	-78.4040000000005	57.7954	97.4037754769294	47.1822254918714	48.9787648215922	66.5518643569416	61.0566098962342
88	412.7098	94.54913	25	16	87	4.35	-40.1200000000006	38.1424000000001	55.3575385811188	45.7435710301247	40.1742531385324	68.2783077184845	62.2834762215093
89	412.825852524102	93.5312766138884	25	16	88	4.4	2.32105048204062	-20.3570677222322	20.4889599928286	48.8201095881256	42.8231135080389	71.6062377728243	61.5766523278192
90	412.8954	93.18913	25	16	89	4.45	1.39094951795983	-6.84293227776777	6.98286923260265	35.367528975815	43.4883908322114	67.7922961173882	63.5902166230136
91	411.7228	96.15942	25	16	90	4.5	-23.4519999999998	59.4057999999998	63.8674046571486	33.8439913241443	53.5552894343289	66.1149400846572	65.7356244062645
92	410.8423	97.38249	25	16	91	4.55	-17.6099999999997	24.4614000000001	30.1408724153764	38.4640015242064	49.9233295613206	62.1928371604331	74.8756725630986
93	408.5851	98.15888	25	16	92	4.6	-45.1440000000002	15.5277999999998	47.7398503227651	41.233210634298	52.7671643667411	60.2358121124744	88.7675926845057
94	406.991	99.6451	25	16	93	4.65	-31.8820000000005	29.7244000000001	43.5890109931395	58.2904692805322	62.5957018562217	62.4828852230323	93.6254479880921
95	407.0948	98.60884	25	16	94	4.7	2.0760000000007	-20.7252	20.8289147830606	64.4791301468263	64.1420433288435	64.2713462285937	94.3571513155433
96	399.644	98.92922	25	16	95	4.75	-149.016	6.4076	149.153697888319	71.690337409338	74.5751548342846	64.2075182189272	94.815084460047
97	399.8155	95.87983	25	16	96	4.8	3.42999999999961	-60.9878	61.0841767468467	86.727402188237	75.4069094992741	60.1207493661025	95.316500269736
98	398.1733	99.73438	25	16	97	4.85	-32.8440000000001	77.0910000000001	83.7958866353237	87.050876023389	80.2973710864165	60.8281381529452	94.9316125458137
99	397.8234	93.80598	25	16	98	4.9	-6.99799999999982	-118.568	118.774334887635	90.859840388037	82.1426569380258	60.4406607648707	97.6871651478598
100	398.7985	94.36165	25	16	99	4.95	19.502	11.1133999999998	22.4462839588203	86.3346888517219	85.054301624976	66.2784846144602	100.38506876821
101	390.4692	95.52338	25	16	100	5	-166.586	23.2346000000001	168.19851971156	88.9044047634951	74.8597470035255	68.3242022679051	100.742706807552
102	390.0535	97.40083	25	16	101	5.05	-8.31400000000031	37.5489999999999	38.458419065271	77.5579116878145	70.3181691708844	88.3256612367243	102.332196898465
103	385.386	96.1499	25	16	102	5.1	-93.3499999999992	-25.0185999999999	96.6444661941896	83.057727226563	68.8891119391492	114.62869774594	101.213853168631
104	382.35705505225	96.819583831372	25	16	103	5.15	-60.5788989550001	13.39367662744	62.0418695092318	58.859653619014	58.2856196735196	124.454899167334	104.133496935433
105	382.342040429513	99.3168067764887	25	16	104	5.2	-0.300292454739974	49.9444589023341	49.945361652563	54.301649490047	68.4149259000768	126.606015698521	106.32296853731
106	383.48988059202	101.379326333361	25	16	105	5.25	22.956803250139	41.2503911374461	47.2081516738146	48.8738191148033	62.0732497015256	123.388183232148	106.412396019329
107	383.9495	100.7449	25	16	106	5.3	9.19238815960057	-12.6885266672201	15.668398420436	39.0133276592248	101.244412974175	124.08113618253	105.630376761521
108	383.4793	97.30159	25	16	107	5.35	-9.40399999999954	-68.8661999999999	69.5053143179713	53.7721245735906	148.960024405463	121.584917373143	105.525023947233
109	383.6559	97.91359	25	16	108	5.4	3.53199999999902	12.2399999999999	12.739412231339	65.2868457840371	166.767141396641	123.768092522895	107.239928809872
110	378.0182	100.4621	25	16	109	5.45	-112.754	50.9702000000001	123.739346224392	148.187176458302	168.157729772066	132.977841419032	107.643505288861
111	377.2744	95.27608	25	16	110	5.5	-14.8759999999993	-103.7204	104.781757726047	249.046229696122	171.91661946077	135.370473530447	106.719051401252
112	358.825161294808	106.332357621567	25	16	111	5.55	-368.98477410384	221.12555243134	430.170051791762	294.520955134058	177.844103194177	142.471556636498	107.059993392233
113	334.5736	121.6614	25	16	112	5.6	-485.031225896161	306.58084756866	573.80058050707	282.543334970541	174.280722807137	142.191894224788	106.584125082686
114	323.0031	124.8644	25	16	113	5.65	-231.41	64.0600000000001	240.113039421019	278.546393137503	189.250565372271	145.784108647833	106.643586477855
115	320.0204	126.0028	25	16	114	5.7	-59.6540000000005	22.7679999999998	63.8512454068051	207.501029930051	197.540756937987	148.374590846026	106.763921953154
116	315.786218586598	126.22201763155	25	16	115	5.75	-84.6836282680397	4.38435263100018	84.7970485608579	99.5152159181514	208.667697359368	148.617273819731	103.733598679203
117	312.0659	125.7743	25	16	116	5.8	-74.4063717319602	-8.95435263100012	74.9432357545026	83.9801756104837	183.698700298821	151.14000415694	103.008225819409
118	310.4568	126.3025	25	16	117	5.85	-32.1820000000002	10.564	33.8715104475725	112.538178905433	135.423764044114	150.221909741521	102.066837153712
119	303.1905	129.931	25	16	118	5.9	-145.326	72.5700000000003	162.437837882681	138.789001581233	124.801075899024	154.039196854873	101.876584265755
120	293.1762	132.4737	25	16	119	5.95	-200.286	50.8539999999999	206.641261881551	159.89637066759	128.591451919987	149.008525963263	103.160828272231
121	282.949428989981	128.993985047947	25	16	120	6	-204.53542020038	-69.59429904106	216.051161939857	171.332312170077	125.317928178691	145.113900534599	100.7341436317
122	275.1854	124.3948	25	16	121	6.05	-155.28057979962	-91.9837009589401	180.48008118629	165.621976187564	124.435905119703	125.794325547742	103.253220448617
123	270.6381	124.176	25	16	122	6.1	-90.9460000000001	-4.37600000000003	91.0512179600033	144.64472493454	126.163096675906	98.539552419433	105.880001626209
124	264.4581	126.7492	25	16	123	6.15	-123.6	51.464	133.88615797012	111.84685477615	118.827828337476	88.8322737883771	109.874412729849
125	260.7147	130.1948	25	16	124	6.2	-74.8680000000002	68.9119999999997	101.755005616431	88.9754395718152	100.476294988538	86.9218282077869	113.498717302798
126	258.1241	130.4495	25	16	125	6.25	-51.8119999999999	5.09400000000028	52.0618111479037	80.9938811817357	81.5601037098301	84.0790141262584	115.337438326252
127	255.6084	132.5947	25	16	126	6.3	-50.3140000000002	42.9039999999998	66.1230051646173	72.0336804873874	67.8899507966641	81.9353154562881	115.89123830884
128	256.1019	135.1038	25	16	127	6.35	9.87000000000023	50.1820000000004	51.143426009606	56.3078650425362	61.6553407947521	82.5487569342803	114.663231355354
129	252.0997	133.1486	25	16	128	6.4	-80.0439999999998	-39.1040000000004	89.0851544983786	51.2733526435104	52.8634716777301	79.9850760086144	114.773582105074
130	251.0487	133.6307	25	16	129	6.45	-21.0200000000003	9.64200000000005	23.1259283921752	46.804462021513	45.2522044955872	73.34381512543	112.472195403757
131	249.825	133.0738	25	16	130	6.5	-24.4740000000002	-11.1379999999997	26.8892491527748	42.3168004077684	42.8401000738254	66.0978137329527	110.842248026132
132	247.6512	133.3307	25	16	131	6.55	-43.476	5.13800000000003	43.7785520546306	33.6932628680729	39.4347257928734	64.0348842607373	101.081365068109
133	248.5005	134.4877	25	16	132	6.6	16.986	23.1399999999996	28.7051179408827	34.1965439486382	38.9344171926545	69.5681090276306	87.3286222836113
134	246.3806	135.3757	25	16	133	6.65	-42.398	17.7600000000001	45.9674667999011	34.4068475041405	41.142323679753	73.9647168118662	81.8499410133125
135	245.119648672392	135.143697940657	25	16	134	6.7	-25.2190265521597	-4.64004118685978	25.6423337950018	32.0649895642337	46.2113352623216	78.6228437595693	80.5467533188741
136	244.0208	134.281	25	16	135	6.75	-21.9769734478399	-17.25395881314	27.9407669302865	35.5520339775406	50.6355237560753	82.0576028327725	78.7310854243774
137	242.4314	134.0691	25	16	136	6.8	-31.7880000000002	-4.23800000000028	32.0692623550966	48.5913844914331	60.1798177248104	80.6424724607406	77.096105504947
138	243.3324	136.1929	25	16	137	6.85	18.0200000000002	42.4760000000003	46.1403400074169	58.2261265760051	77.480877260509	79.1045529691869	76.509381168714
139	238.2598	138.465	25	16	138	6.9	-101.452	45.4419999999999	111.164219369363	66.86420000801	95.0659619460022	75.5079673552754	73.0325101847296
140	236.426113989095	141.668063623056	25	16	139	6.95	-36.6737202181002	64.0612724611202	73.8160442178621	88.2946458853871	111.993483023551	75.9358648442523	69.1207321935957
141	239.5844	143.3034	25	16	140	7	63.1657202180998	32.7067275388799	71.1311340903109	119.409720543478	121.27510559172	76.5705955176647	65.3517424492669
142	246.01001994905	140.626093951464	25	16	141	7.05	128.512398981	-53.5461209707205	139.221491741982	141.540539400571	121.850219128608	76.368404588476	61.3074536998359
143	254.082683421319	134.580006212962	25	16	142	7.1	161.45326944538	-120.92175477004	201.715713297869	165.760839471098	119.274688745719	76.1176921477896	60.8207555219259
144	262.208186919062	127.031191498727	25	16	143	7.15	162.51006995486	-150.9762942847	221.818313654833	175.686011175429	109.873611030798	74.8676082382478	60.5671202007888
145	268.792326944537	119.845704522995	25	16	144	7.2	131.682800509501	-143.70973951464	194.917544570494	155.405792371829	105.660394426183	74.1716784299613	58.2808949002771
146	272.2409	114.8896	25	16	145	7.25	68.9714611092597	-99.1220904599001	120.756992611967	119.139656947961	102.505667279254	73.3831567224964	58.8212550751791
147	272.4314	113.0082	25	16	146	7.3	3.80999999999972	-37.628	37.8203977239795	78.2066826610243	92.5569914521416	72.256895553606	58.1854799571224
148	273.2155	112.357	25	16	147	7.35	15.6820000000005	-13.0240000000001	20.385036178531	45.5599493812681	74.7545070350702	70.4700054031477	57.9439858469595
149	273.4682	113.1766	25	16	148	7.4	5.05400000000009	16.3919999999999	17.1534422201492	29.3253233830792	54.6692545304935	66.0799443608449	56.7329001086341
150	273.7835	111.6241	25	16	149	7.45	6.30599999999959	-31.0499999999999	31.6838781717136	29.7081905324545	36.3498738363712	64.8976492617615	57.8285839589914
151	273.0812	113.4745	25	16	150	7.5	-14.0459999999996	37.0080000000002	39.5838626210227	30.3693571221794	25.4912078532733	64.6056711655812	57.4040260571574
152	274.0918	111.764	25	16	151	7.55	20.2119999999991	-34.2100000000002	39.7347334708562	31.1318263999626	22.6635719786041	58.5800231389346	56.8842164692104
153	274.0354	110.5808	25	16	152	7.6	-1.12799999999993	-23.664	23.6908691271553	27.1397982914742	21.6653220605762	52.0734020162213	57.0715554248346
154	274.6562	109.7361	25	16	153	7.65	12.4160000000006	-16.8940000000001	20.9657886090654	21.6570923234674	22.2862776908919	47.1695235897115	56.9360556367685
155	275.1707	110.017	25	16	154	7.7	10.29	5.61800000000005	11.7237376292716	15.6189534247538	24.13490409734	37.9389460409848	56.5884440598089
156	274.5878	109.8423	25	16	155	7.75	-11.6579999999999	-3.49400000000003	12.1703327809883	12.9612869989731	26.7056750519082	35.5849073175857	56.7146526371458
157	274.7609	109.3976	25	16	156	7.8	3.46199999999953	-8.89399999999995	9.54403897728817	13.4407289818212	24.6030548257276	35.7284874535041	56.2832002992963
158	274.7994	108.8789	25	16	157	7.85	0.769999999999982	-10.3739999999999	10.4025369982518	21.1300099032058	29.3922969973725	36.7834187247322	56.3618276530247
159	274.8102	110.047	25	16	158	7.9	0.216000000000349	23.3619999999999	23.3629985233059	31.754257780349	39.6697926489295	37.9578328619928	53.9657418907372
160	275.9449	112.2842	25	16	159	7.95	22.6940000000002	44.744	50.1701422361947	33.5871562267014	39.5280182455985	39.7213030737304	53.0035640223096
161	276.6767	115.4657	25	16	160	8	14.6359999999993	63.63	65.2915721667045	45.8233069957719	45.6786067818981	38.23745659665	51.6888903291398
162	277.5698	115.7439	25	16	161	8.05	17.8620000000001	5.56399999999996	18.7085312090501	65.8988563160378	48.7934029284041	37.4000283499448	48.4997492471304
163	279.3217	112.6228	25	16	162	8.1	35.0380000000007	-62.422	71.5832908436043	57.9260265879912	51.9015153888882	38.0254187018795	52.9978279552005
164	279.5612	106.4404	25	16	163	8.15	4.78999999999928	-123.648	123.740745124635	59.6029557834472	53.6293880330937	39.0045030352893	58.17667152932
165	279.1688	106.7744	25	16	164	8.2	-7.84800000000018	6.68000000000006	10.3059935959617	63.9996496301067	55.3077020501208	39.0052096896565	53.6747659391943
166	281.9702	104.3822	25	16	165	8.25	56.028	-47.8440000000001	73.6762181439846	57.9797237820046	49.7692381413919	40.0461485517953	61.5751751926832
167	281.9699	102.3476	25	16	166	8.3	-0.00599999999963075	-40.692	40.6920004423473	41.3599197501496	50.1970018741621	40.3095050449866	70.3015765234115
168	281.687	100.2928	25	16	167	8.35	-5.65799999999967	-41.096	41.4836616030938	52.6893775122505	46.6585404063866	42.2536499029017	70.9094979068179
169	282.1528	98.31482	25	16	168	8.4	9.31600000000003	-39.5596	40.6417249653605	39.9355204993365	38.339213421649	41.8515394206295	71.6585186890071
170	281.5328	95.02507	25	16	169	8.45	-12.4000000000001	-65.795	66.9532824064661	36.3943541182174	38.4824011337145	41.1094787828578	75.4154886957103
171	281.7108	94.56281	25	16	170	8.5	3.55999999999995	-9.24520000000001	9.90693307941463	35.3373570307685	34.4136903216924	38.7721094926984	77.2937539011257
172	282.7039	93.98431	25	16	171	8.55	19.8619999999994	-11.5700000000001	22.9861685367522	35.3185070931484	31.8256071615691	38.4194753553263	77.7084898558487
173	284.4579	93.53783	25	16	172	8.6	35.0800000000004	-8.92959999999988	36.1986761658493	24.2754247551785	32.6057844169152	53.9222538941796	77.77380654758
174	282.4586	93.20161	25	16	173	8.65	-39.9860000000001	-6.72439999999995	40.54747527726	28.8918601440483	30.0736908081653	69.1838194689286	77.5333337121723
175	282.5288	93.78429	25	16	174	8.7	1.404	11.6535999999999	11.7378707166163	27.2568602049208	26.9112555155947	69.4105858374038	78.1817855093473
176	281.0111	94.43027	25	16	175	8.75	-30.3539999999998	12.9195999999999	32.9891100237637	29.8742118030618	27.7749808440049	87.5654430677806	78.6611896071938
177	281.1976	93.71358	25	16	176	8.8	3.73000000000047	-14.3338	14.8111688411146	24.8288745231821	26.6419488364906	104.874665593319	78.8752600889249
178	279.7535	95.71038	25	16	177	8.85	-28.882000000001	39.9360000000001	49.2854341565545	29.547086276011	61.1859673819726	105.035577088904	78.9630363917528
179	280.2036	95.09052	25	16	178	8.9	9.00200000000041	-12.3972000000001	15.3207888778616	26.6581015439614	100.028425516208	105.359204516021	78.7625197313114
180	280.188340546775	93.3241394366081	25	16	179	8.95	-0.3051890644997	-35.3276112678378	35.3289294807606	26.0270374680604	100.338770541093	111.10967431769	77.6991589770649
181	279.7596	94.14627	25	16	180	9	-8.57481093550064	16.4426112678379	18.5441863635159	92.4977229608834	140.717195813869	116.350051205601	76.4394905076946
182	279.3452	94.55605	25	16	181	9.05	-8.28800000000001	8.19559999999996	11.6558484616093	175.227976509234	177.923724025069	118.016951361753	76.2295319760182
183	277.104927282636	75.6060703192817	25	16	182	9.1	-44.805454347279	-378.999593614366	381.63886162067	171.130454806175	177.465369760892	117.522194393281	74.8132929250352
184	275.2223	54.24025	25	16	183	9.15	-37.6525456527202	-427.316406385634	428.972056619615	254.776290083776	180.644718223878	116.062164389055	72.0604369605618
185	275.8554	53.85315	25	16	184	9.2	12.6619999999991	-7.74200000000008	14.8413209654659	329.820410582077	195.308093119785	117.358361329038	72.3489418606404
186	277.004432334077	75.661569262258	25	16	185	9.25	22.980646681541	436.16838524516	436.773362751521	262.433016560901	204.925121567198	117.276230662592	71.340180904127
187	278.7826	94.92349	25	16	186	9.3	35.5633533184596	385.23841475484	386.876450953112	186.061459938521	209.391953887015	117.441015132863	70.4909017075527
188	280.5044	93.49834	25	16	187	9.35	34.4359999999995	-28.503	44.701891514789	219.485731433396	173.858421404588	115.672422880604	69.9902098907462
189	279.9751	91.20286	25	16	188	9.4	-10.5859999999996	-45.9096	47.1142735077172	155.07395305062	132.095903261903	115.673500041993	69.4611427933578
190	286.2409	84.60621	25	16	189	9.45	125.316	-131.933	181.962678439838	88.9634971919524	134.377952116983	114.288839171272	69.0698253535904
191	289.4789	79.87188	25	16	190	9.5	64.76	-94.6866	114.714470837641	85.2838262482762	93.8352655113158	114.106871522691	71.7766901169036
192	291.5352	77.94765	25	16	191	9.55	41.1259999999993	-38.4846000000002	56.3241716597764	78.1303465852843	56.9583062406578	114.03958859671	72.7380790568174
193	291.6348	76.63625	25	16	192	9.6	1.99200000000019	-26.2279999999998	26.303536796408	49.2701728005709	53.8794760003158	95.7043319558909	73.2919974334592
194	292.0445	77.02871	25	16	193	9.65	8.19400000000087	7.8492	11.3468751927574	32.5965779720121	50.7022818601088	74.9370544521951	73.1847650751526
195	293.9269	76.97772	25	16	194	9.7	37.6479999999992	-1.01979999999998	37.6618095162718	24.9531152893632	33.2695852227587	75.287297883877	74.5612671636472
196	295.1949	76.05648	25	16	195	9.75	25.3600000000006	-18.4248000000002	31.3464966948467	22.4751257523553	23.2886214781836	55.1149187404733	75.0466096586506
197	296.0237	75.69215	25	16	196	9.8	16.576	-7.28659999999991	18.1068582465319	23.2742171349334	18.6872233064053	36.1071378217865	75.7209947487294
198	296.3077	76.32722	25	16	197	9.85	5.67999999999984	12.7014	13.9135891113687	17.2689976449464	17.5502425071933	34.9448426925887	76.2501132285505
199	296.959	76.73253	25	16	198	9.9	13.0259999999998	8.1062	15.342332105648	13.9806649843551	17.7782056424875	33.5630810706942	76.9892161221077
200	297.3401	76.70966	25	16	199	9.95	7.62200000000007	-0.45739999999995	7.63571206633678	12.4213313234475	16.1966436507708	27.0299763894907	77.5601027890849
201	297.7658	76.09797	25	16	200	10	8.51400000000012	-12.2337999999999	14.90483339189	12.6253592620313	16.3945719696309	27.2033290282058	77.7234551380925
202	298.097	75.70293	25	16	201	10.05	6.62399999999934	-7.90080000000017	10.310189941994	12.2821941500417	15.2559694029152	27.4592067518822	77.6089152454244
203	298.757	75.35373	25	16	202	10.1	13.2000000000005	-6.98399999999992	14.9337288042877	15.1242896565952	16.0102093848616	29.0618004736378	69.2677285054136
204	298.9336	74.69569	25	16	203	10.15	3.53200000000015	-13.1608	13.6265065456999	18.8084789549066	16.4238802812795	30.3073657612497	59.0825197170523
205	298.4896	75.69369	25	16	204	10.2	-8.88000000000034	19.9600000000001	21.8461895991042	18.090607482383	20.7903675562228	31.7641729982561	59.6566226289191
206	299.1602	74.1683	25	16	205	10.25	13.4119999999996	-30.5078	33.3257798834474	19.3950595076919	31.118036578228	32.8169886547088	49.8086131391452
207	299.1196	73.83472	25	16	206	10.3	-0.811999999999671	-6.67159999999996	6.72083257937578	20.5655664125173	36.2311901973591	34.0009743645956	40.8083347007454
208	299.1299	74.90747	25	16	207	10.35	0.206000000000586	21.455	21.4559889308323	26.4564454558504	40.5733584400824	36.827803576497	40.7917694717781
209	299.1279	75.88142	25	16	208	10.4	-0.040000000000191	19.479	19.4790410698269	43.4275942015494	42.8365258800119	38.3049322022221	43.7971922198289
210	301.671	76.21611	25	16	209	10.45	50.8619999999996	6.6937999999999	51.3005848157695	54.3717729123351	47.3317023457414	40.8313664068978	41.2856882387246
211	307.4012	74.7732	25	16	210	10.5	114.604	-28.8582	118.181523611942	61.7516573724728	49.2394053397868	41.3400387534942	40.9244677512992
212	310.2155	76.00504	25	16	211	10.55	56.2860000000001	24.6367999999998	61.4417261333045	65.1074853475065	52.745979326276	41.1782418941388	41.135877434922
213	313.1328	75.95264	25	16	212	10.6	58.3459999999991	-1.04799999999983	58.3554112315207	68.2069592356325	57.6453977681324	42.8311250549362	41.6252328464874
214	314.9317	75.7277	25	16	213	10.65	35.9780000000001	-4.49880000000007	36.2581809449951	55.0512164780243	60.1859841231648	43.2279849819095	44.7417268645442
215	317.7785	73.98109	25	16	214	10.7	56.9360000000006	-34.9322000000001	66.7979542563998	51.120185740217	60.8723652575728	44.0259473739611	47.569281232047
216	320.2727	73.17853	25	16	215	10.75	49.8839999999996	-16.0512	52.4028098239012	53.5391381637919	51.5620409287604	44.5023075378171	48.8785898446474
217	322.2893	72.63207	25	16	216	10.8	40.3320000000008	-10.9291999999999	41.7865724442681	55.2644828988231	46.1252935909185	45.5095315797043	49.3092930888378
218	325.7521	73.27789	25	16	217	10.85	69.2559999999992	12.9164	70.4501733493956	53.5377712795132	45.0888916697901	46.6386962509675	49.8344000879721
219	327.6537	72.08602	25	16	218	10.9	38.0320000000006	-23.8373999999999	44.8849046201509	48.0728653794965	43.6194440838071	54.0313033689635	50.392971197923
220	330.1141	70.53548	25	16	219	10.95	49.2079999999999	-31.0108	58.1643961598501	41.1304014416199	40.7201924021807	55.5414000879584	51.1244467511532
221	331.2385	69.98048	25	16	220	11	22.4879999999996	-11.1000000000001	25.0782803238178	36.6386451757882	39.7652097358474	54.6456064743926	52.3249141116267
222	330.9358	69.79749	25	16	221	11.05	-6.05400000000031	-3.65980000000008	7.07425275488545	31.9744052687911	38.2730838331325	54.8125481179618	52.8847601030471
223	333.1223	68.80898	25	16	222	11.1	43.7300000000005	-19.7701999999998	47.9913920202367	27.9026135248483	35.6319947338026	54.188665219337	53.5297231544025
224	334.0621	68.28053	25	16	223	11.15	18.7959999999998	-10.5690000000001	21.5637050851656	31.4575540921984	47.8766226147623	59.1760879678386	53.9257880744027
225	335.9522	68.25504	25	16	224	11.2	37.8020000000004	-0.509800000000098	37.8054374401359	35.415766224645	50.210434918344	63.3743894658378	54.2074884817788
226	337.7974	67.16592	25	16	225	11.25	36.9039999999995	-21.7823999999999	42.8529831605684	34.6253442918171	57.7291720200248	64.940191034586	54.2584981072866
227	339.037	67.68337	25	16	226	11.3	24.7919999999999	10.3489999999999	26.8653134171183	63.7788399607335	63.4998026450051	64.61761181308	54.4856261571559
228	340.8582	68.92106	25	16	227	11.35	36.4240000000007	24.7538	44.0392823560971	72.5182563118397	63.2884387688839	62.8409965994472	54.685084574086
229	342.1328	77.18996	25	16	228	11.4	25.4919999999993	165.378	167.331183429748	84.0007899478511	74.7327318518701	62.4810101936239	54.7866301187377
230	342.004	81.26305	25	16	229	11.45	-2.57599999999911	81.4618000000002	81.5025191956667	91.5838390653653	86.028586529495	61.4175270954087	55.0447965750105
231	345.8112	84.52468	25	16	230	11.5	76.1439999999993	65.2325999999999	100.265651340626	91.9515332459508	90.1151723333245	63.3097894697592	55.4420304880708
232	342.8114	85.74636	25	16	231	11.55	-59.9959999999999	24.4335999999998	64.7805590046889	85.6866237430067	90.9621397930275	64.5912783119555	57.0242278642676
233	344.100309235191	87.64389355535	25	16	232	11.6	25.77818470382	37.9506711070002	45.8777532590248	99.5389167471502	90.0499984650917	64.2283212538688	56.3892253375775
234	350.279668606404	90.4829128039126	25	16	233	11.65	123.58718742426	56.7803849712519	136.006635915028	96.2295547187978	77.0853977724854	64.6235911668959	57.7630826621436
235	357.231443674415	93.3979206505189	25	16	234	11.7	139.03550136022	58.300156932126	150.763984216384	90.3404405206897	72.6246192724733	64.3890295895965	58.407353050425
236	360.8376	95.52342	25	16	235	11.75	72.1231265117001	42.5099869896221	83.7188411988635	88.1484636842326	68.8904069194936	64.0146886767561	58.5541876901923
237	359.4812	96.65549	25	16	236	11.8	-27.1280000000002	22.6414	35.3349880141484	68.4841718019642	65.682753978906	63.4617207346075	59.1603180316697
238	359.407340110051	98.3998204356708	25	16	237	11.85	-1.47719779898011	34.8866087134161	34.9178690767394	45.7103217977965	65.1682037388537	62.7314728972046	58.4817054450053
239	360.7928	99.6769	25	16	238	11.9	27.7091977989801	25.541591286584	37.6851765036852	41.5512591201893	54.5144504819217	55.5419568685119	58.5232938331447
240	362.6366	99.73568	25	16	239	11.95	36.8759999999997	1.17559999999997	36.8947341955459	41.0250674371222	42.749472649698	54.5481930620627	59.2865294198196
241	365.4556	101.1327	25	16	240	12	56.3800000000003	27.9404	62.9235278108279	42.1879437934748	37.9142050201877	56.238454501749	60.0000809141217
242	365.2274	102.7519	25	16	241	12.05	-4.56400000000031	32.3840000000001	32.7040295988126	40.5447291618793	35.9613016761875	59.2359076105735	60.811196068775
243	366.7263	104.1307	25	16	242	12.1	29.9779999999998	27.576	40.7322508585026	39.7886235015996	35.4129473293175	58.5897854558181	61.3686964023608
244	365.5326	104.9945	25	16	243	12.15	-23.8739999999996	17.276	29.4691033457073	34.2771509201861	33.9985159645383	56.3500773564486	61.7063869596622
245	366.6549	106.2118	25	16	244	12.2	22.4459999999999	24.3459999999999	33.1142058941475	30.8975359152529	36.471766851652	53.4403166350122	61.2384889622177
246	368.1387	105.2499	25	16	245	12.25	29.6759999999995	-19.238	35.3661649037603	28.6379508651601	43.5865020840045	52.1681843457987	60.8210645667178
247	367.6934	105.9028	25	16	246	12.3	-8.90599999999949	13.058	15.8059545741468	27.4523027671974	52.789061242241	53.7030242502593	60.6274217364155
248	368.9118	106.7283	25	16	247	12.35	24.3680000000006	16.5100000000001	29.4343256080385	33.1549102017044	52.0113671727825	54.1224142905635	60.118643177165
249	369.8518	107.4367	25	16	248	12.4	18.8	14.1679999999999	23.5408628558937	52.895853247823	58.1857042309755	54.5655774726654	56.4063438272062
250	371.1104	110.2493	25	16	249	12.45	25.172	56.2520000000001	61.6272430666828	74.6805865692291	64.1311606203264	57.1555317442306	54.5872710816501
251	369.9328	116.8486	25	16	250	12.5	-23.5520000000008	131.986	134.070880134353	75.3847834804048	66.4221636714098	56.6903723584842	52.5467553203921
252	369.2304	123.0454	25	16	251	12.55	-14.0480000000002	123.936	124.729621181177	88.9191056947536	71.4447468243311	57.0311138255944	52.0279610155361
253	369.177	124.6923	25	16	252	12.6	-1.06799999999907	32.938	32.9553101639175	95.1074110389482	72.8318812518096	58.5090715508529	50.9779149910532
254	369.6317	129.2302	25	16	253	12.65	9.09400000000005	90.7579999999999	91.2124739276376	79.9484740949965	75.1326389807926	58.7891827524284	48.0568581752246
255	370.7715	133.7161	25	16	254	12.7	22.7959999999996	89.7180000000003	92.5687697876559	68.2089070794332	77.8392966368092	58.087948334839	44.9356280107519
256	372.4572	136.0928	25	16	255	12.75	33.7139999999999	47.534	58.2761954145944	70.2789790232143	69.7942426329639	57.6274404566795	44.2261898183017
257	375.2867	137.7941	25	16	256	12.8	56.5899999999999	34.0259999999995	66.0317861033605	61.3461722668315	61.2731664089478	57.7931227382234	43.9317755856367
258	376.3261	139.6936	25	16	257	12.85	20.788	37.9900000000004	43.3056698828228	60.5711822346702	65.0067759289233	57.5058134571254	43.8206274754799
259	375.5019	141.8702	25	16	258	12.9	-16.4840000000004	43.5320000000002	46.5484401457237	59.6400111709313	59.3926612738813	57.2707307859005	43.4348199705994
260	378.9336	144.6791	25	16	259	12.95	68.6340000000007	56.1779999999999	88.6938196268493	54.3374257384624	52.0447360493516	54.6263491012374	43.0038869115535
261	380.7869	146.6164	25	16	260	13	37.0659999999998	38.7459999999999	53.6203400958999	59.7345728346323	48.8327172419492	48.8550561390352	42.1609787985228
262	382.5882	147.4286	25	16	261	13.05	36.0259999999994	16.2439999999998	39.5188589410164	57.4391502809311	44.1414986521157	44.8200144204987	41.9327683961047
263	383.0163	150.917	25	16	262	13.1	8.56200000000058	69.7680000000003	70.2914053636719	43.518289864033	42.1797456624412	43.3660445262883	41.2074833696057
264	384.3248	149.7496	25	16	263	13.15	26.1699999999996	-23.3480000000003	35.0713273772179	38.0254233129671	39.4088225910085	39.7636389940005	40.9038022326636
265	384.995	150.4292	25	16	264	13.2	13.4040000000005	13.5920000000004	19.0895175423588	33.9455715657689	31.4134015656657	36.4309393864917	40.8552904258858
266	385.7632	149.3708	25	16	265	13.25	15.3639999999996	-21.1680000000001	26.1560073405708	24.6249184902501	27.9158696451064	36.2841952908048	40.3040495427402
267	386.5539	149.9081	25	16	266	13.3	15.8140000000003	10.7459999999998	19.1196002050253	21.3784949010858	28.3668624320497	34.160526921014	40.5006336861696
268	385.9804	150.9444	25	16	267	13.35	-11.4700000000005	20.7260000000002	23.6881399860779	19.3085132672984	21.7253131236533	33.5188406603962	40.2393064854236
269	386.7552	151.4801	25	16	268	13.4	15.4960000000005	10.7139999999998	18.8392094313964	17.8063159772457	20.1346167141198	32.3040624685334	40.1756977877491
270	386.406	151.2174	25	16	269	13.45	-6.98399999999992	-5.25399999999991	8.73960937342156	22.7881532983304	20.8171427236319	28.8522420788763	39.0526776172008
271	386.7205	152.095	25	16	270	13.5	6.29000000000019	17.552	18.6450208903075	18.8257077570565	23.7356733396603	27.6315852385613	36.6280756157834
272	388.7159	151.1651	25	16	271	13.55	39.9079999999992	-18.5980000000001	44.0287868104487	18.8907385271538	24.1795551899124	26.8344229666151	35.0090843192035
273	388.6154	150.9994	25	16	272	13.6	-2.00999999999908	-3.31399999999974	3.87591227970843	22.3257721799653	24.8579356583513	23.9058951883586	34.445476213314
274	389.3855	151.5696	25	16	273	13.65	15.4019999999991	11.404	19.1643632818827	29.6650307020749	25.1993023460584	23.0184217128989	32.7920931369943
275	389.0926	150.3074	25	16	274	13.7	-5.85799999999949	-25.2440000000001	25.9147776374794	25.5709570814944	26.291082592087	23.6226325169327	30.6740998908352
276	390.8153	152.4728	25	16	275	13.75	34.4539999999995	43.3080000000001	55.3413135008555	30.8901635596461	27.3473008320162	22.9806586288009	40.5485000828895
277	391.982	152.635	25	16	276	13.8	23.334000000001	3.24399999999969	23.5584187075458	31.5078661649631	25.3019835011805	23.2081446341157	50.5709755072401
278	390.9302	151.5327	25	16	277	13.85	-21.0360000000003	-22.0459999999997	30.471944670467	30.2563930042086	26.0864772530639	22.9727995137217	50.7257802489115
279	392.0327	151.6826	25	16	278	13.9	22.0499999999993	2.99800000000005	22.2528763084678	25.0295709619574	25.9022267116779	23.0806647895977	51.0103192280062
280	391.0873	151.9514	25	16	279	13.95	-18.907999999999	5.37599999999998	19.6574118337069	25.0330099208666	26.4281223102336	23.4790061331642	49.3602794441633
281	390.9063	153.4005	25	16	280	14	-3.6200000000008	28.9819999999997	29.2072032895995	21.2827909464817	22.2256439179414	24.4010950925316	48.4437467812897
282	391.7801	152.6093	25	16	281	14.05	17.4760000000003	-15.8240000000001	23.5756135020918	20.2965872583928	22.2367340783191	25.1981542179083	47.8574802803499
283	391.3969	153.0527	25	16	282	14.1	-7.66399999999976	8.86799999999994	11.7208497985426	22.5998516162585	21.0876633690922	25.5249079003397	46.2112960013403
284	391.019	152.2734	25	16	283	14.15	-7.55800000000022	-15.5859999999996	17.321857868023	19.4217168739255	20.9620272331369	25.820547279988	46.5306597832146
285	391.1726	153.8245	25	16	284	14.2	3.07199999999966	31.0219999999998	31.1737336230357	19.4404582357716	20.6669296742415	24.9172603951787	46.9027516892978
286	391.7743	153.5394	25	16	285	14.25	12.0339999999999	-5.702	13.3165295779342	20.8925357917027	21.454889353047	44.8128048749742	46.4146885116055
287	390.8709	152.7749	25	16	286	14.3	-18.0679999999995	-15.29	23.6693203113225	21.6274672078811	25.0943249346362	66.9814240934661	46.3898749235627
288	391.5491	153.4388	25	16	287	14.35	13.5640000000001	13.2779999999997	18.9812375781979	18.7340077322244	24.9633385476155	67.9327198374268	46.7792237964309
289	390.5548	153.7757	25	16	288	14.4	-19.8860000000002	6.73800000000028	20.996514948915	23.4880618321686	25.7388678482982	69.716575987479	47.3084795640472
290	391.2535	153.3179	25	16	289	14.45	13.9739999999995	-9.15599999999984	16.7064362447526	30.7481916335008	23.4063984801238	69.8683168094503	47.1599205280426
291	389.7701	154.4306	25	16	290	14.5	-29.6679999999992	22.2539999999998	37.0868000776549	29.0341413035283	67.399965832007	69.2559083240182	47.5624383632683
292	392.7125	153.8533	25	16	291	14.55	58.8479999999993	-11.5460000000002	59.9699693179838	29.8502684887153	111.726114108613	68.8805375940848	47.1519973939678
293	392.2086	153.7227	25	16	292	14.6	-10.0779999999997	-2.61199999999974	10.4109859283352	28.0787892280232	114.777776305761	68.516696814322	47.255887846094
294	391.7643	154.8952	25	16	293	14.65	-8.88599999999997	23.4499999999997	25.0771508748499	111.311869831845	118.471124741821	70.0428978535303	47.3427668381262
295	391.8239	154.5073	25	16	294	14.7	1.19199999999978	-7.75800000000004	7.84903994129219	192.704036583725	119.069703944659	70.182870861663	46.8858686646616
296	394.052241096081	177.06009129043	25	16	295	14.75	44.5668219216202	451.0558258086	453.252203096766	200.521411307995	117.056927294989	69.8487183944102	46.3283491442241
297	394.847	200.3931	25	16	296	14.8	15.8951780783798	466.6601741914	466.930803077385	207.091980994927	112.666750253533	69.5716052130097	45.9603711023073
298	392.7549	201.7153	25	16	297	14.85	-41.8419999999992	26.4440000000002	49.497859549681	210.060618661295	112.070055081029	70.5856480791401	45.8074177080776
299	395.1831	203.2944	25	16	298	14.9	48.5640000000001	31.5819999999997	57.9299993095113	122.801984758133	114.346927858762	71.5362943384967	45.982281305214
300	394.0486	203.2785	25	16	299	14.95	-22.6900000000001	-0.317999999999756	22.6922282731336	32.6294639233412	116.959343243202	70.8408349229209	46.1712966853942
301	394.7628	203.7356	25	16	300	15	14.2840000000001	9.14199999999994	16.9590335809563	23.6186988540626	72.2974709568135	70.7237816340049	45.5995030372324
302	395.0153	204.4983	25	16	301	15.05	5.04999999999995	15.2539999999999	16.068198903424	21.601874722598	27.4170963174061	69.1058405700272	45.8706869527228
303	395.2125	204.6007	25	16	302	15.1	3.94399999999905	2.04799999999977	4.44403420328777	23.8580678251091	26.3935198525187	68.9868677918482	45.9210044107917
304	394.0124	202.5312	25	16	303	15.15	-24.0019999999993	-41.3899999999995	47.8458786521883	21.7929571554936	24.6014639351723	68.8649863962643	45.681383931841
305	393.0917	203.9587	25	16	304	15.2	-18.4140000000002	28.5499999999996	33.9731937856891	22.2047287114711	22.6119659011826	68.8544769341445	45.07179600355
306	393.2698	203.6789	25	16	305	15.25	3.56199999999944	-5.59599999999989	6.63348023287888	29.1683408509748	24.3906359730205	47.8438934134741	44.8630465470659
307	392.7909	204.4484	25	16	306	15.3	-9.57799999999907	15.3899999999999	18.1270566833112	27.6010531477466	25.544930886521	24.9393181111484	44.5859406558828
308	393.7519	202.7366	25	16	307	15.35	19.2199999999991	-34.2359999999996	39.2620949008066	21.3658639772561	25.9036805026678	23.6821155787283	44.552375670329
309	391.7746	202.433	25	16	308	15.4	-39.5459999999991	-6.07200000000034	40.0094401360471	26.9883147905474	23.3830449337662	22.247986622949	44.5752544837465
310	391.8476	202.3137	25	16	309	15.45	1.45999999999958	-2.38599999999963	2.7972479332367	28.885133061571	20.7496106250868	22.474276561338	44.5248994515257
311	392.8004	203.7664	25	16	310	15.5	19.0560000000005	29.0539999999999	34.7457342993354	22.6390201543608	23.3903158701346	21.9430977504465	44.1291049124164
312	391.7279	204.6357	25	16	311	15.55	-21.450000000001	17.3860000000002	27.6111480384291	19.1650367197859	22.4615399048907	22.8608363113608	43.2811351605653
313	391.537	204.989	25	16	312	15.6	-3.81799999999998	7.0659999999998	8.03153036475597	20.1333572729174	20.9707113049379	23.3253120072613	43.9099441979569
314	390.6604	204.2728	25	16	313	15.65	-17.5319999999999	-14.3240000000003	22.6395229631723	19.7923169497219	19.8945093107257	21.3198700101517	43.550764660445
315	390.3583	204.0391	25	16	314	15.7	-6.04199999999992	-4.67399999999998	7.63885069889436	16.0379467482105	22.3365872214935	19.960721145437	44.5006679565388
316	389.9243	205.6331	25	16	315	15.75	-8.67999999999938	31.8800000000005	33.0405326833575	19.302402455515	19.4955595278726	19.8773746997216	33.9110019591309
317	390.3141	205.8414	25	16	316	15.8	7.79599999999959	4.1659999999996	8.83929703087244	20.6239819016655	20.1767417362005	19.6002760987559	22.6658494653437
318	389.1272	206.1135	25	16	317	15.85	-23.7379999999996	5.44199999999989	24.3538089012783	24.5398171700695	20.7469435118547	18.519103261518	21.7341625430915
319	387.6668	206.1894	25	16	318	15.9	-29.2079999999999	1.51800000000037	29.2474201939247	19.1988021060233	19.2566950865372	17.6142146289962	20.6616249403733
320	389.0261	206.1234	25	16	319	15.95	27.1859999999992	-1.32000000000005	27.2180270409146	24.3155367241905	19.1718316657872	18.2089639801304	20.4227135582523
321	388.8197	206.3637	25	16	320	16	-4.12799999999947	4.80599999999981	6.33545736312651	22.1914845681944	16.3644335293085	17.5344281908278	20.3446282830692
322	387.1554	205.925	25	16	321	16.05	-33.2860000000005	-8.77399999999966	34.4229701217084	17.889408271409	16.7390122926211	17.4564297511035	20.218292140419
323	387.8189	206.1019	25	16	322	16.1	13.27	3.53799999999978	13.7335481212976	13.8038461615048	16.0674952180981	18.8330206040656	21.5675003151316
324	388.045	205.788	25	16	323	16.15	4.52200000000062	-6.27799999999979	7.73703870999771	13.5300649525938	15.3339199472667	18.2365429246257	21.1358237750043
325	387.7524	205.6158	25	16	324	16.2	-5.85199999999986	-3.44400000000007	6.79021649139399	9.16248786105176	14.0813407387674	20.1468589789331	20.8849341299644
326	387.7487	205.8641	25	16	325	16.25	-0.0740000000007512	4.96600000000001	4.96655131857109	9.94350586800184	15.5732968537831	19.9781105047878	20.979834583093
327	387.962	205.2721	25	16	326	16.3	4.26600000000008	-11.8400000000003	12.5850846639984	12.7784316231245	14.7361177660065	20.392380819539	21.1862472388427
328	387.5075	206.0279	25	16	327	16.35	-9.08999999999992	15.1159999999999	17.6386381560481	14.35883531603	16.9190976962766	19.7862095074546	20.665046017619
329	387.9372	205.0201	25	16	328	16.4	8.59400000000051	-20.1559999999995	21.9116674856111	17.6165287549724	17.2163907627141	19.0752632577976	21.0084644573318
330	388.6243	205.28	25	16	329	16.45	13.7419999999997	5.19799999999975	14.6922349559211	20.3097476709612	21.121886292079	18.3711505551666	22.5215247340253
331	387.8311	205.9873	25	16	330	16.5	-15.8640000000003	14.1460000000001	21.2550185132832	23.8946895245513	23.5917874802671	18.7461588156919	22.1768582581885
332	389.0599	205.5552	25	16	331	16.55	24.5760000000007	-8.64199999999983	26.0511792439427	21.6543499023037	24.045749346457	17.5757479694773	21.8236323275768
333	387.6343	206.618	25	16	332	16.6	-28.5120000000006	21.2559999999996	35.5633474239985	27.884937268128	23.5049237968111	19.8096886230019	22.1620573518626
334	388.1693	206.5949	25	16	333	16.65	10.7000000000005	-0.461999999999989	10.7099693743731	29.5670462055618	22.8166065683285	20.9517775398569	21.9665540682943
335	386.2005	205.4209	25	16	334	16.7	-39.3760000000009	-23.4800000000001	45.8451717850427	27.7817510219527	22.6609603715658	21.8091471144918	22.2834097890768
336	386.6908	206.8208	25	16	335	16.75	9.80600000000095	27.998	29.6655632004522	23.1151580690709	21.9190207776007	22.0822944664644	22.1621330273808
337	387.5437	206.7453	25	16	336	16.8	17.0579999999995	-1.5100000000001	17.1247033258969	23.9788632343532	20.4153781729481	22.7722183789294	22.2817556661632
338	387.4271	206.145	25	16	337	16.85	-2.33200000000011	-12.0059999999995	12.2303826595896	17.4369834750035	22.7002795497271	22.81098877372	21.9214672580621
339	387.4332	205.3936	25	16	338	16.9	0.122000000000071	-15.0280000000004	15.0284952007848	14.2709953496396	24.6871643169998	24.4027142856675	21.6450075002308
340	386.8134	205.6109	25	16	339	16.95	-12.396	4.34599999999989	13.1357729882941	13.0490053239435	22.4964079369046	26.8340854879203	21.3863407084425
341	386.2306	205.9836	25	16	340	17	-11.6560000000004	7.45400000000018	13.8356225736326	22.2854010303834	20.5728014526617	26.8192883255491	21.5078582757648
342	386.0365	205.4682	25	16	341	17.05	-3.88199999999983	-10.308	11.0147531974166	25.3954653996463	21.4986874114019	26.1908349040502	20.768902154594
343	388.6493	206.7733	25	16	342	17.1	52.2559999999999	26.1020000000002	58.4123611917888	27.5558323988058	22.1170537506289	25.4910940996596	20.9544934752887
344	387.3971	205.896	25	16	343	17.15	-25.0439999999992	-17.5460000000004	30.5788170470993	26.8746075556837	25.9888220030065	25.696565211963	21.2764121907363
345	386.2041	205.9923	25	16	344	17.2	-23.8600000000008	1.92600000000027	23.9376079840915	29.9483694988603	31.0072106042748	24.4199605992205	21.5025609650926
346	385.7061	205.8376	25	16	345	17.25	-9.95999999999981	-3.09399999999982	10.4294983580226	21.9487064708745	31.7195558734975	24.3461555499737	22.0031722216425
347	386.8158	206.5509	25	16	346	17.3	22.1940000000006	14.2660000000001	26.3835629132995	26.5821786063667	31.9662916351523	24.1711305127874	22.2844605772364
348	387.0225	205.6537	25	16	347	17.35	4.13399999999911	-17.9440000000005	18.4140460518597	34.4585888097438	28.281908649592	24.0567250086696	22.2249447675218
349	384.4462	204.8893	25	16	348	17.4	-51.5260000000001	-15.2879999999999	53.7461777245601	36.5645041913113	26.7059661069262	24.214751742664	21.8979040373444
350	387.3572	206.1341	25	16	349	17.45	58.22	24.896	63.3196590009769	33.9842137714443	26.3435132615365	24.4015308617184	22.7016638501181
351	386.5682	206.8238	25	16	350	17.5	-15.7799999999997	13.7940000000003	20.9590752658604	34.6151108283094	28.1195096472858	24.2695577358377	23.3814814736682
352	387.0104	206.315	25	16	351	17.55	8.84400000000028	-10.1760000000002	13.4821108139641	26.8297536074857	26.8435736141729	23.9620563397106	22.7881603612492
353	385.9609	206.0669	25	16	352	17.6	-20.9900000000005	-4.96199999999988	21.5685313361856	18.2284377133292	25.9963962667102	22.0992983275755	22.5338842232572
354	386.7015	206.0435	25	16	353	17.65	14.8120000000006	-0.468000000000188	14.8193916204417	19.6745151032603	22.4406814823214	21.6010468416157	23.0474676261274
355	387.6993	206.2331	25	16	354	17.7	19.9559999999997	3.79200000000026	20.3130795301941	19.7029334569014	17.795851119162	21.1959748156934	22.4239503410266
356	386.4011	205.6842	25	16	355	17.75	-25.9640000000002	-10.9780000000001	28.1894622155161	17.3776817051109	16.8195595981779	21.9240499768207	21.9574937141259
357	386.2031	205.0324	25	16	356	17.8	-3.95999999999958	-13.0360000000002	13.6242025821698	18.0516093571571	15.957821044269	21.7967027755434	22.225951799876
358	386.3271	205.5138	25	16	357	17.85	2.47999999999934	9.62800000000016	9.94227257723302	17.3632645249949	15.916688005559	21.6389007613236	22.4018001755965
359	386.8012	206.2899	25	16	358	17.9	9.48200000000043	15.5219999999997	18.1890298806726	13.9646040930956	16.4961275763051	19.3930937890213	22.5975701662586
360	387.0085	205.4722	25	16	359	17.95	4.14600000000064	-16.354	16.8713553693829	12.2127086316365	16.0484363698503	18.569242212316	22.6716575678445
361	386.5965	205.0932	25	16	360	18	-8.24000000000069	-7.57999999999981	11.1961600560196	14.4556943060071	15.7285903063556	19.9436746217873	23.2245909573456
362	386.6007	205.3364	25	16	361	18.05	0.0840000000005148	4.86400000000003	4.86472527487426	14.9406457954531	16.7498319369139	19.3854858184483	23.5231197532983
363	387.5975	205.6906	25	16	362	18.1	19.9360000000001	7.08399999999983	21.157200949086	14.7336082147058	17.2814052559371	19.5766743468549	22.6174339041407
364	386.8779	204.9527	25	16	363	18.15	-14.3920000000003	-14.7579999999999	20.6137873279028	17.4925765196156	16.3455060957211	20.3983700402919	22.6599928903764
365	386.0862	204.9396	25	16	364	18.2	-15.8339999999998	-0.261999999999603	15.8361674656463	21.2869552421913	19.3426333054699	20.4279400828326	22.3048897050157
366	386.1628	206.1868	25	16	365	18.25	1.5319999999997	24.9439999999998	24.9910015805688	20.1071162058672	23.0677896453967	19.5688318782781	22.5326659306227
367	387.2632	205.729	25	16	366	18.3	22.0079999999996	-9.15599999999984	23.8366188877529	17.7503663959892	22.8131505926276	20.2807730869646	22.1008704156447
368	386.6753	206.2152	25	16	367	18.35	-11.7579999999998	9.72399999999993	15.258005767465	23.9516583962341	23.2366606881509	20.7468753425235	22.8168204130767
369	386.764	205.7827	25	16	368	18.4	1.77400000000034	-8.65000000000009	8.83003827851288	28.6430027711778	24.3006125042786	20.9803885898533	22.4722238574246
370	386.0721	203.5451	25	16	369	18.45	-13.8380000000006	-44.7520000000003	46.8426274668709	24.3393459430639	24.8074437958149	20.9417842739706	21.4410630652188
371	385.796	205.9517	25	16	370	18.5	-5.52199999999971	48.1319999999999	48.4477234552873	26.3662051704346	23.4090734502007	22.1796241788535	21.655428991826
372	385.8735	205.8655	25	16	371	18.55	1.54999999999973	-1.72399999999982	2.31833474718353	30.8508586125681	23.8117142370154	23.084183166886	21.6757527910782
373	387.0178	205.3155	25	16	372	18.6	22.8860000000009	-11.0000000000002	25.3923019043183	25.6632291953958	24.2123454291099	23.1355694807059	21.3637095871294
374	385.5678	204.7329	25	16	373	18.65	-29.0000000000009	-11.6519999999997	31.2533054891806	18.1751441292236	25.6152710839855	23.7189389391371	21.7768499318074
375	385.3889	205.7627	25	16	374	18.7	-3.57799999999997	20.5959999999999	20.9044803810091	23.2840825309668	22.5409352424714	23.4138045943379	21.8803328690404
376	385.8076	205.4055	25	16	375	18.75	8.37400000000002	-7.14400000000012	11.0072981244265	22.0584856877853	21.2914587123103	23.1412818844246	21.6850131100972
377	384.5919	206.0859	25	16	376	18.8	-24.3139999999994	13.6080000000004	27.8630267558997	20.3796835554029	23.3552157411444	22.405038055746	21.6012359451178
378	385.4997	205.7639	25	16	377	18.85	18.1560000000002	-6.44000000000005	19.2643176884105	19.418641289547	23.0344782732609	23.9947400648297	22.0117303900742
379	384.4519	206.2205	25	16	378	18.9	-20.9559999999999	9.13199999999961	22.8592948272686	24.407773295397	23.1372653739956	25.551353925828	22.311689055577
380	385.1173	205.7675	25	16	379	18.95	13.3079999999995	-9.05999999999949	16.0992690517296	23.4263489513219	22.020165392861	24.3128839181216	22.6254895172878
381	383.5243	204.9345	25	16	380	19	-31.8600000000004	-16.66	35.9529581536766	24.0104708587365	22.8734903186486	23.3671833618646	22.7959031288008
382	384.1988	205.8632	25	16	381	19.05	13.4900000000005	18.5739999999998	22.9559050355242	25.8948471925884	20.9983618744765	23.9660197637081	23.4418707706376
383	383.9038	204.7939	25	16	382	19.1	-5.90000000000032	-21.386	22.1849272254836	24.621689496175	23.7771347005495	23.150744827404	23.2179203609833
384	382.4796	205.5534	25	16	383	19.15	-28.4839999999997	15.1900000000001	32.2811764965279	21.3392073419001	25.4874367676705	23.1553298233229	23.1985832004101
385	382.9615	205.4854	25	16	384	19.2	9.63799999999992	-1.36000000000024	9.73348056966259	18.5703747976312	26.0848325937718	23.3327256552482	23.6186795928128
386	383.1193	204.5212	25	16	385	19.25	3.15600000000018	-19.2840000000001	19.5405473823024	23.5437985423625	25.442908011419	23.8011943419163	23.4059383201188
387	383.5642	204.6193	25	16	386	19.3	8.89800000000037	1.96200000000033	9.11174231417942	25.0800263427527	24.5768237862718	22.9216988032709	22.9204177979906
388	382.7336	206.8204	25	16	387	19.35	-16.6120000000001	44.0219999999999	47.0520459491402	27.5479756913686	23.267011381547	23.276585437625	23.3415990900809
389	383.4333	204.9488	25	16	388	19.4	13.993999999999	-37.432	39.962315498479	29.5466086809379	23.1733942726503	23.6429895213007	23.937438074582
390	382.8229	204.0293	25	16	389	19.45	-12.2079999999994	-18.39	22.0732273127421	30.5832727749125	24.6452859176355	24.3091947606051	23.0112155877341
391	381.4408	204.5493	25	16	390	19.5	-27.6419999999996	10.3999999999996	29.5337123301486	22.9902242207315	24.7288983651841	23.412182078748	22.2244061131939
392	382.0486	204.9254	25	16	391	19.55	12.1559999999999	7.52200000000016	14.2950627840524	21.2667622025478	24.8450357320653	23.7995583743892	22.4143397623366
393	382.3209	205.2891	25	16	392	19.6	5.44599999999946	7.27399999999989	9.08680317823559	21.7425961439024	22.7760361747004	23.3002712412607	22.4037552718164
394	381.4524	203.9845	25	16	393	19.65	-17.3699999999997	-26.0919999999999	31.3450054075603	19.9111880494304	21.7985422749308	22.6782274616831	22.440323365116
395	381.5477	205.2034	25	16	394	19.7	1.90600000000018	24.3779999999998	24.4523970195151	19.1067986892181	22.5335569274383	23.8235545912877	22.255589358722
396	381.4594	204.1884	25	16	395	19.75	-1.76600000000008	-20.2999999999997	20.3766718577885	22.5618481286694	21.381456146077	23.6705947558129	22.9047371631492
397	381.9602	204.0742	25	16	396	19.8	10.0159999999994	-2.28400000000022	10.2731159829912	22.3303223473137	23.0222929625066	23.4357975402353	22.7109726044114
398	380.6598	203.8589	25	16	397	19.85	-26.0079999999994	-4.3059999999997	26.3620503754917	23.3245177109742	23.3335311009743	22.6884581153322	22.6689708069489
399	381.6495	204.9985	25	16	398	19.9	19.7939999999994	22.792	30.1873765007822	22.8517242427237	22.1830606507159	22.323522223336	22.6432531887018
400	380.3919	205.7619	25	16	399	19.95	-25.1519999999994	15.2679999999998	29.4233738378175	26.9377872357951	23.00182326494	21.7095472573467	23.0682837176049
401	379.6389	206.256	25	16	400	20	-15.0600000000009	9.88200000000006	18.0127045165357	24.1052140732793	22.6122911464418	21.0816288645231	23.3935004575309
402	378.1257	206.5148	25	16	401	20.05	-30.2639999999997	5.17600000000016	30.7034309483481	22.035798954118	22.0265593484053	20.862659760965	23.0934589298039
403	378.6702	206.2399	25	16	402	20.1	10.8900000000006	-5.49800000000005	12.1991845629129	22.6791288189057	22.6008800559639	21.6567657162288	23.8326116967326
404	379.3678	206.9452	25	16	403	20.15	13.9519999999993	14.1059999999999	19.8403009049756	22.3728580501599	22.8485021717412	21.725316906909	24.0256317793446
405	379.0255	208.5409	25	16	404	20.2	-6.84599999999932	31.9139999999999	32.6400231617562	17.1153314610156	20.885537587255	21.1784530621958	24.2687349464203
406	378.2994	208.1512	25	16	405	20.25	-14.5220000000006	-7.7940000000001	16.4813506728065	21.0965460386485	20.7818015829692	22.0082799843821	24.5228796119807
407	378.0877	208.0885	25	16	406	20.3	-4.23400000000015	-1.25399999999956	4.4157980026265	23.6612053893644	18.7030265594235	22.5002464055519	24.9316972737886
408	379.1144	209.3225	25	16	407	20.35	20.5340000000001	24.6799999999996	32.1052574510778	19.0919463556043	19.9800003314833	22.0613561762729	24.340918261704
409	378.5466	207.7912	25	16	408	20.4	-11.3559999999995	-30.6259999999997	32.6635976585552	19.1907451157784	21.2675731631021	21.643516856103	23.7224303743734
410	378.2092	208.1461	25	16	409	20.45	-6.74800000000005	7.09799999999973	9.79372799295533	20.2907216578314	19.3550828594517	21.8273726746047	23.2520584234379
411	377.8218	208.9013	25	16	410	20.5	-7.74800000000027	15.104	16.9753444736773	18.8634546243181	21.4042688223225	23.3748188363138	23.2658144550982
412	378.2977	208.7623	25	16	411	20.55	9.51800000000048	-2.77999999999963	9.91568071289143	18.8739409368397	22.9739334626985	22.3873594852185	23.4122300053241
413	377.564	207.7522	25	16	412	20.6	-14.674	-20.2020000000005	24.9689222835111	19.6182193632991	21.5218322965818	24.3649521522046	23.649826224668
414	378.5341	209.0693	25	16	413	20.65	19.402	26.3420000000002	32.7160292211633	23.6177925288665	20.4385315404648	25.373036097006	23.2729533297924
415	378.7234	208.4206	25	16	414	20.7	3.78600000000006	-12.9739999999998	13.5151201252522	25.6571452675656	22.7692077619543	24.7139153015528	23.1302045475932
416	377.2117	209.4847	25	16	415	20.75	-30.2340000000004	21.2819999999999	36.9732103015145	24.1802099688456	25.9678360896585	25.3751644681486	22.9365471928126
417	376.2638	209.1489	25	16	416	20.8	-18.9580000000001	-6.71600000000012	20.1124444063869	22.0031221440899	26.0716924110135	26.427597007342	23.6774478597828
418	376.5894	209.9656	25	16	417	20.85	6.51200000000017	16.3339999999999	17.5842457899109	25.9201961606096	28.7499039729259	25.9933784080758	23.9581507663879
419	375.5959	209.5135	25	16	418	20.9	-19.8700000000008	-9.04200000000003	21.8305900973847	28.3178796504504	29.47849903091	25.1213385254108	23.351859783642
420	376.3157	211.0038	25	16	419	20.95	14.3960000000004	29.8060000000004	33.1004902078509	26.4862395544614	30.072747743654	24.7945695895292	22.8636953742417
421	373.9159	211.4876	25	16	420	21	-47.9959999999994	9.67599999999948	48.9616277507186	33.3195979770062	29.3460601139746	25.4500000456734	22.6742949991644
422	373.9787	210.9435	25	16	421	21.05	1.25599999999963	-10.8819999999997	10.9542439264421	36.9538759177302	29.8812605519854	25.9618002496832	22.2510137708802
423	376.2707	212.1444	25	16	422	21.1	45.8399999999995	24.0179999999998	51.7510379026348	34.2252993266984	30.4649245195698	25.6428867331071	22.5399098277184
424	374.4656	211.283	25	16	423	21.15	-36.1019999999996	-17.2280000000001	40.0019798010045	30.3742405774989	29.8041455103568	24.8205897526758	22.7525724998955
425	375.4252	211.1228	25	16	424	21.2	19.1920000000005	-3.2039999999995	19.4576072526921	33.2762815495094	26.819931417104	25.0819560329906	22.4323339252448
426	374.0549	211.6959	25	16	425	21.25	-27.4060000000009	11.4619999999996	29.7063340047209	27.6102510621333	24.9321640016882	23.864814401243	22.4204361665519
427	374.3182	212.9416	25	16	426	21.3	5.2660000000003	24.914	25.4644487864945	22.6544151029835	25.8519080883529	24.8546493140137	22.4943754577438
428	374.8095	211.8786	25	16	427	21.35	9.82600000000048	-21.2599999999998	23.4208854657547	19.4145635075097	22.5358694932884	25.8549453565029	22.4829270802465
429	374.2006	212.3353	25	16	428	21.4	-12.1780000000001	9.13399999999967	15.2228000052552	19.4900874258776	20.1626804744417	25.060202711181	21.9833400922389
430	374.2169	212.1732	25	16	429	21.45	0.326000000000022	-3.24199999999962	3.25834927532294	18.4275346271964	20.0911643223272	23.9000180738787	22.9856159374544
431	372.719	212.0357	25	16	430	21.5	-29.9580000000003	-2.75000000000034	30.0839535965607	17.4614879244434	18.3835686885114	21.9737711620149	22.6919765415457
432	373.618	211.5807	25	16	431	21.55	17.98	-9.09999999999968	20.1516847930885	17.6709458458998	19.8280380760421	22.1146680565419	24.1112788112916
433	372.8839	211.0105	25	16	432	21.6	-14.6820000000002	-11.404	18.5906519519894	20.7677651371447	21.244966193436	20.7148675032322	23.9806523328994
434	372.2014	210.5678	25	16	433	21.65	-13.6500000000001	-8.85400000000004	16.2700896125376	17.2770499511451	20.3162599120053	20.132108902785	23.7381620059086
435	372.0971	211.4991	25	16	434	21.7	-2.08599999999933	18.6259999999999	18.7424457315472	21.2285415248877	20.9801047306534	20.1507525489369	23.8841616965182
436	371.6108	211.902	25	16	435	21.75	-9.72600000000057	8.05799999999977	12.6303776665628	25.0284444624287	19.0153783223416	19.4657078649553	23.8806960680111
437	373.6062	211.8869	25	16	436	21.8	39.9080000000004	-0.301999999999794	39.9091426618015	22.9615739781107	18.3774280247309	18.5611539081456	24.3649135605272
438	371.7396	212.1068	25	16	437	21.85	-37.3320000000001	4.39799999999991	37.5901666396946	21.1924443241622	18.893865513176	18.9724757524173	24.3754615782615
439	372.0334	212.0648	25	16	438	21.9	5.87599999999952	-0.840000000000032	5.93573719094726	20.7537066935381	20.1015373311283	18.845341659067	24.1936792601558
440	371.5983	211.8291	25	16	439	21.95	-8.70199999999954	-4.7139999999996	9.89679746180492	15.5263145245741	20.2103407755465	21.1766622853797	24.0663181404296
441	372.0322	212.119	25	16	440	22	8.67799999999988	5.79799999999977	10.4366895134422	12.7592865639233	20.5478470413992	19.9339530374181	23.3697929819779
442	371.3564	212.2512	25	16	441	22.05	-13.5159999999996	2.64400000000023	13.7721818169813	17.2415006841459	17.2942697402492	22.2607573729001	23.3860432091529
443	370.171	212.1765	25	16	442	22.1	-23.7080000000003	-1.49400000000014	23.7550268364406	19.2282372269309	16.6999853113985	22.3184179326918	22.3724366433903
444	371.5883	212.1872	25	16	443	22.15	28.3460000000002	0.213999999999714	28.3468077920603	20.3419873892603	17.3744234061288	22.6557342591413	21.7640065203324
445	370.6178	211.9841	25	16	444	22.2	-19.4100000000003	-4.06199999999956	19.8304801757297	19.0622249559244	21.3732198401059	22.6863673600457	21.7681147183825
446	371.0831	212.6352	25	16	445	22.25	9.30600000000027	13.0219999999997	16.0054403250894	20.6406840588738	20.8525277524946	23.8965777347792	21.3988198808095
447	370.7173	212.5893	25	16	446	22.3	-7.31599999999958	-0.917999999999779	7.37336965030192	17.5073461281118	26.1440867210692	23.8751778070406	20.9274356035628
448	370.8955	214.1616	25	16	447	22.35	3.56400000000008	31.4459999999997	31.6473223511876	23.518202453281	25.7429703522075	22.8959778000201	20.6942955393914
449	371.455	214.4598	25	16	448	22.4	11.1899999999991	5.96400000000017	12.6801181382502	21.363068115729	25.2099311871544	23.3271558091306	20.848953287513
450	368.9787	214.1612	25	16	449	22.45	-49.5259999999996	-5.97199999999987	49.8847618015758	33.2259484862141	25.162393944545	24.2326182069804	23.4447652260142
451	369.1919	214.0098	25	16	450	22.5	4.26399999999944	-3.02799999999991	5.22976863732944	30.8452566455413	27.2453084281592	24.7658148019408	26.8014926823191
452	368.778	217.3184	25	16	451	22.55	-8.27799999999911	66.1719999999997	66.6877715027271	32.912516246197	30.4560858738319	24.6574183617639	30.5756676947874
453	368.8407	216.3332	25	16	452	22.6	1.25400000000013	-19.7039999999998	19.7438631478238	26.8065854358089	29.0919702886417	24.0300057835483	35.184300748
454	368.1944	215.381	25	16	453	22.65	-12.9260000000011	-19.0440000000001	23.0164161415289	33.1275487405894	29.2798882121323	23.3959041378797	37.9079042019329
455	367.8051	216.267	25	16	454	22.7	-7.78599999999983	17.7199999999999	19.3551077496353	27.6862232614498	27.0920165738549	23.3854768878281	40.575686377507
456	369.3906	217.2041	25	16	455	22.75	31.7100000000005	18.7420000000003	36.8345851612319	27.3386839317422	28.679101851387	23.3319318966638	42.84776126942
457	367.4855	216.6869	25	16	456	22.8	-38.1020000000001	-10.3440000000001	39.4811441070292	25.6472601780677	23.1707500024586	23.2937172989799	43.2666185509619
458	366.9667	217.4227	25	16	457	22.85	-10.376	14.7159999999997	18.0061664992855	27.3774477119009	22.3170412148891	22.4161153263654	43.6942141984774
459	367.581	217.0321	25	16	458	22.9	12.2860000000003	-7.81199999999956	14.5592973731564	24.2306549621846	21.5818770886051	22.852564915959	46.0350214646181
460	367.5572	218.4322	25	16	459	22.95	-0.475999999999885	28.0019999999996	28.0060454188016	18.6552767434674	21.6085598311112	25.7128681666488	47.7681337764352
461	366.5092	218.3106	25	16	460	23	-20.96	-2.43200000000002	21.1006214126504	17.2953984980361	19.4185553651684	33.6690323272201	49.2794858536301
462	366.2296	217.8022	25	16	461	23.05	-5.59200000000033	-10.1679999999999	11.604253013443	17.5164939991425	16.1313487241278	38.8905780166747	50.2699680720746
463	365.9359	218.2794	25	16	462	23.1	-5.87400000000002	9.54400000000021	11.2067752721291	15.8396719503215	15.7402603640891	48.0501835633083	50.6804219934788
464	366.7141	218.1907	25	16	463	23.15	15.5639999999994	-1.77400000000034	15.6647748786882	14.6064557681521	16.4252416197857	53.1600741447244	51.3524970548704
465	365.7442	218.3385	25	16	464	23.2	-19.3979999999999	2.95600000000036	19.6219351746967	13.6074207047882	24.3337197594427	58.4650053949683	52.0169502514205
466	366.2887	218.8495	25	16	465	23.25	10.8900000000006	10.2199999999999	14.9345405018035	14.1851222301422	38.6589628030533	61.7989448040609	53.7999996024646
467	366.0523	218.6186	25	16	466	23.3	-4.72800000000007	-4.61800000000039	6.60907769662335	15.3339892404288	54.6104060308907	62.6580592948832	54.6314912567226
468	365.3496	218.5647	25	16	467	23.35	-14.0539999999999	-1.07799999999997	14.0952828988991	32.8277675685638	73.7833259117274	64.4924505969346	55.3598073103152
469	364.3212	218.2676	25	16	468	23.4	-20.5680000000007	-5.94200000000001	21.4091099301215	62.7114698379544	84.7382712008437	68.7428871201056	56.9539259261213
470	360.3853	214.6372	25	16	469	23.45	-78.7180000000001	-72.6079999999996	107.090826815372	95.6133913569933	95.3214509588254	71.3036493458901	57.7995415781948
471	356.7235	207.2805	25	16	470	23.5	-73.2359999999994	-147.134	164.353051848756	133.381529593313	104.179334242953	73.7931569053193	59.0764998379289
472	348.602	204.5888	25	16	471	23.55	-162.430000000001	-53.8339999999999	171.118685291818	154.142553161258	109.184769865639	75.8825177823852	58.6640577988146
473	339.5815	199.9425	25	16	472	23.6	-180.409999999999	-92.9259999999999	202.935974080496	157.815134349087	113.24464082978	77.3308382034092	58.250857550881
474	333.5518	198.2575	25	16	473	23.65	-120.594	-33.7	125.21422776985	145.647198647952	121.060532620426	79.3090899718611	58.3164683677404
475	327.328402584966	197.472692845566	25	16	474	23.7	-124.46794830068	-15.6961430886798	125.453732754514	122.756148374284	118.273578932338	80.648423615013	58.4610920741571
476	322.1541	197.5916	25	16	475	23.75	-103.486051699319	2.37814308867996	103.513373343083	93.1077520662475	108.927351007585	84.2680673082654	58.5709985181585
477	319.6836	198.9785	25	16	476	23.8	-49.4100000000003	27.7379999999999	56.6634339234751	87.9785120795927	97.1546295338798	85.9692652144654	58.0317793894781
478	316.9502	198.8942	25	16	477	23.85	-54.6680000000003	-1.68599999999969	54.693992540315	78.732023515588	80.8783504950909	88.3034992942649	58.3098142134548
479	312.123246986154	197.675592179458	25	16	478	23.9	-96.5390602769196	-24.3721564108404	99.5680278365761	72.2075033672185	73.8799087428786	91.0552869362837	59.0217353830794
480	308.214	198.3142	25	16	479	23.95	-78.1849397230803	12.7721564108401	79.2212899344909	71.5531106934758	65.9753962712005	89.8862149897408	59.1963993652199
481	306.8923	201.6031	25	16	480	24	-26.4340000000004	65.7780000000002	70.8907726012353	68.6489489239342	64.3568003735775	84.4839673486376	59.3230719546048
482	304.2394	201.901	25	16	481	24.05	-53.0579999999998	5.95799999999997	53.3914705547616	59.7813054061645	62.7537605632922	78.4375375809545	59.92159216781
483	305.3898	203.5476	25	16	482	24.1	23.0079999999998	32.9319999999996	40.1731836926072	53.2187690268131	63.3623577587497	68.4515315384537	60.4172138032917
484	302.6434	203.2593	25	16	483	24.15	-54.9279999999999	-5.76599999999985	55.2298102477275	56.5060973799365	61.0500412521417	63.4728625907564	60.3311532022672
485	300.8712	204.7572	25	16	484	24.2	-35.444	29.9580000000003	46.4086080377339	53.9544104331087	61.498851047144	58.4571787533458	60.3132148127434
486	296.5102	204.9737	25	16	485	24.25	-87.2199999999998	4.32999999999993	87.3274143668525	58.0757665935651	60.0405836896899	55.3430522322561	60.1238274195726
487	294.5072	205.3137	25	16	486	24.3	-40.0599999999997	6.80000000000007	40.6330358206223	62.3187770981189	59.7204456280291	53.405499484073	60.0551006844107
488	291.9158	206.9012	25	16	487	24.35	-51.8280000000004	31.7499999999995	60.7799644948894	69.778933067475	56.0247125818166	52.127177829975	59.8630869769607
489	288.1389	207.4882	25	16	488	24.4	-75.5380000000002	11.7400000000004	76.4448627704965	63.5750699994432	53.0658164386342	49.3005836460531	59.6776783391062
490	291.7131	209.6661	25	16	489	24.45	71.4840000000004	43.5579999999999	83.7093878845141	65.4864808229496	50.938961235491	47.0891493845497	57.4717217465936
491	288.9041	209.8559	25	16	490	24.5	-56.1799999999994	3.79599999999982	56.3080990266936	53.973658570068	46.3293040909347	44.8529870038902	53.7939146755839
492	287.767	212.093	25	16	491	24.55	-22.7420000000006	44.742	50.1900899381544	43.8128557791494	44.0572384048538	43.9606665532348	50.9845087064683
493	287.8898	211.9892	25	16	492	24.6	2.45599999999968	-2.07599999999957	3.21585323048124	32.0989894035071	40.8919979012004	43.5035894031743	46.3084046633887
494	289.1587	211.8061	25	16	493	24.65	25.3780000000006	-3.66200000000049	25.6408488159038	29.0835381824262	37.5511260399645	41.3532164326733	43.6565524931629
495	287.9027	211.8563	25	16	494	24.7	-25.1200000000006	1.00400000000036	25.1400560063026	22.6279959867581	32.6794477219553	39.9780060104739	41.4209626477876
496	286.4256	213.2944	25	16	495	24.75	-29.5420000000001	28.7619999999998	41.2308429212889	27.8103372323328	29.6653903180906	35.9795875308797	39.9018753995867
497	285.8693	212.5925	25	16	496	24.8	-11.1259999999993	-14.0379999999999	17.9123789598138	31.2893963007795	28.2008874784405	34.1409361543559	38.5291999716755
498	286.6485	211.3621	25	16	497	24.85	15.5840000000001	-24.6080000000001	29.127559458355	33.2599060404036	30.9824662245321	31.4226746596566	38.775032864032
499	288.7086	211.9836	25	16	498	24.9	41.2019999999995	12.4299999999999	43.0361441581371	30.247242453755	29.6406164267125	28.3000697419288	36.9400452392955
500	287.39	210.8336	25	16	499	24.95	-26.3720000000001	-23.0000000000001	34.992604704423	33.773778970123	29.0170507854568	25.0572285034464	35.5429632673064
501	287.8729	212.0496	25	16	500	25	9.65800000000058	24.3200000000002	26.1675249880461	34.1545952167314	25.6298709708248	23.1038620025302	34.832155709712
502	289.6314	211.7921	25	16	501	25.05	35.1699999999994	-5.14999999999986	35.5450615416538	27.9918365526455	24.2246339038581	23.5314798319821	34.6975889777538
503	288.3389	212.6505	25	16	502	25.1	-25.8499999999992	17.1679999999998	31.0316406913968	24.7741955305099	21.9533514181128	24.1652777883236	35.3419449012359
504	287.7396	212.7701	25	16	503	25.15	-11.9860000000006	2.39200000000039	12.2223508377077	21.0124994878945	19.0490134438931	23.8402423955694	NA
505	286.7955	212.8161	25	16	504	25.2	-18.8819999999998	0.919999999999845	18.9043995937452	14.6754888375931	17.4350092849374	24.3847465422295	NA
506	287.0212	213.1067	25	16	505	25.25	4.51400000000035	5.81199999999967	7.35904477496906	9.75210761949416	16.5423336869699	24.4606985669173	NA
507	287.0216	213.2997	25	16	506	25.3	0.0079999999991287	3.86000000000024	3.86000829014678	10.1061903351406	18.8620721855237	23.6529004592779	NA
508	287.2898	213.1238	25	16	507	25.35	5.36400000000071	-3.51800000000026	6.41473460090201	10.0958230393648	17.3480893521152	25.4228878980889	NA
509	286.9398	212.518	25	16	508	25.4	-7.00000000000045	-12.1159999999998	13.9927644159401	12.0721678860452	18.0398683644263	24.5795068325379	NA
510	287.8358	212.8108	25	16	509	25.45	17.9200000000003	5.85599999999999	18.8525631148661	23.0486555334542	19.7524422990022	23.9967771500632	NA
511	287.4656	213.5893	25	16	510	25.5	-7.40400000000022	15.5700000000002	17.2407690083711	24.9440710847362	23.2915261630099	24.8113244155337	NA
512	284.894	212.1703	25	16	511	25.55	-51.4319999999998	-28.3800000000002	58.7424465271918	25.9735463937119	23.0811670146978	25.4345114022727	NA
513	285.3077	212.8487	25	16	512	25.6	8.27400000000011	13.5680000000002	15.8918123573118	29.4090615586396	28.8924243780651	27.1803003992976	NA
514	285.3577	211.893	25	16	513	25.65	1.00000000000023	-19.1140000000001	19.1401409608186	34.5108844399746	30.1100002211826	NA	NA
515	284.8099	210.1768	25	16	514	25.7	-10.9559999999999	-34.3240000000003	36.0301389395048	23.1136784959413	30.558545015189	NA	NA
516	285.3777	212.2375	25	16	515	25.75	11.3559999999995	41.2140000000005	42.7498834150461	32.840777671394	33.0803151440976	NA	NA
517	285.4596	212.2692	25	16	516	25.8	1.63800000000037	0.634000000000015	1.75641680702538	34.2464540486534	32.0069506190217	NA	NA
518	288.6595	211.8568	25	16	517	25.85	63.9979999999991	-8.24800000000039	64.5273082345753	31.7080284717384	37.01251144648	NA	NA
519	287.3606	211.6992	25	16	518	25.9	-25.9780000000001	-3.15200000000004	26.1685228471155	31.6497458482205	NA	NA	NA
520	287.2259	212.8583	25	16	519	25.95	-2.69399999999905	23.1820000000005	23.3380110549296	40.9002227421021	NA	NA	NA
521	286.1679	214.6988	25	16	520	26	-21.160000000001	36.8099999999998	42.4584702974569	41.1842452215659	NA	NA	NA
522	287.9216	213.0597	25	16	521	26.05	35.0740000000008	-32.7820000000003	48.0088012764334	NA	NA	NA	NA
523	284.8792	211.7883	25	16	522	26.1	-60.8479999999997	-25.428	65.9474206318941	NA	NA	NA	NA
524	NA	NA	25	16	523	26.15	NA	NA	NA	NA	NA	NA	NA
525	NA	NA	25	16	524	26.2	NA	NA	NA	NA	NA	NA	NA
526	NA	NA	25	16	525	26.25	NA	NA	NA	NA	NA	NA	NA
527	NA	NA	25	16	526	26.3	NA	NA	NA	NA	NA	NA	NA
528	NA	NA	25	16	527	26.35	NA	NA	NA	NA	NA	NA	NA
529	NA	NA	25	16	528	26.4	NA	NA	NA	NA	NA	NA	NA
530	NA	NA	25	16	529	26.45	NA	NA	NA	NA	NA	NA	NA
531	NA	NA	25	16	530	26.5	NA	NA	NA	NA	NA	NA	NA
532	NA	NA	25	16	531	26.55	NA	NA	NA	NA	NA	NA	NA
533	NA	NA	25	16	532	26.6	NA	NA	NA	NA	NA	NA	NA
534	NA	NA	25	16	533	26.65	NA	NA	NA	NA	NA	NA	NA
535	NA	NA	25	16	534	26.7	NA	NA	NA	NA	NA	NA	NA
536	NA	NA	25	16	535	26.75	NA	NA	NA	NA	NA	NA	NA
537	NA	NA	25	16	536	26.8	NA	NA	NA	NA	NA	NA	NA
538	NA	NA	25	16	537	26.85	NA	NA	NA	NA	NA	NA	NA
539	NA	NA	25	16	538	26.9	NA	NA	NA	NA	NA	NA	NA
540	NA	NA	25	16	539	26.95	NA	NA	NA	NA	NA	NA	NA
541	NA	NA	25	16	540	27	NA	NA	NA	NA	NA	NA	NA
542	NA	NA	25	16	541	27.05	NA	NA	NA	NA	NA	NA	NA
543	NA	NA	25	16	542	27.1	NA	NA	NA	NA	NA	NA	NA
544	NA	NA	25	16	543	27.15	NA	NA	NA	NA	NA	NA	NA
545	NA	NA	25	16	544	27.2	NA	NA	NA	NA	NA	NA	NA
546	NA	NA	25	16	545	27.25	NA	NA	NA	NA	NA	NA	NA
547	NA	NA	25	16	546	27.3	NA	NA	NA	NA	NA	NA	NA
548	NA	NA	25	16	547	27.35	NA	NA	NA	NA	NA	NA	NA
549	NA	NA	25	16	548	27.4	NA	NA	NA	NA	NA	NA	NA
550	NA	NA	25	16	549	27.45	NA	NA	NA	NA	NA	NA	NA
551	NA	NA	25	16	550	27.5	NA	NA	NA	NA	NA	NA	NA
552	NA	NA	25	16	551	27.55	NA	NA	NA	NA	NA	NA	NA
553	NA	NA	25	16	552	27.6	NA	NA	NA	NA	NA	NA	NA
554	NA	NA	25	16	553	27.65	NA	NA	NA	NA	NA	NA	NA
555	NA	NA	25	16	554	27.7	NA	NA	NA	NA	NA	NA	NA
556	NA	NA	25	16	555	27.75	NA	NA	NA	NA	NA	NA	NA
557	NA	NA	25	16	556	27.8	NA	NA	NA	NA	NA	NA	NA
558	NA	NA	25	16	557	27.85	NA	NA	NA	NA	NA	NA	NA
559	NA	NA	25	16	558	27.9	NA	NA	NA	NA	NA	NA	NA
560	NA	NA	25	16	559	27.95	NA	NA	NA	NA	NA	NA	NA
561	NA	NA	25	16	560	28	NA	NA	NA	NA	NA	NA	NA
562	NA	NA	25	16	561	28.05	NA	NA	NA	NA	NA	NA	NA
563	NA	NA	25	16	562	28.1	NA	NA	NA	NA	NA	NA	NA
564	NA	NA	25	16	563	28.15	NA	NA	NA	NA	NA	NA	NA
565	NA	NA	25	16	564	28.2	NA	NA	NA	NA	NA	NA	NA
566	NA	NA	25	16	565	28.25	NA	NA	NA	NA	NA	NA	NA
567	NA	NA	25	16	566	28.3	NA	NA	NA	NA	NA	NA	NA
568	NA	NA	25	16	567	28.35	NA	NA	NA	NA	NA	NA	NA
569	NA	NA	25	16	568	28.4	NA	NA	NA	NA	NA	NA	NA
570	NA	NA	25	16	569	28.45	NA	NA	NA	NA	NA	NA	NA
571	NA	NA	25	16	570	28.5	NA	NA	NA	NA	NA	NA	NA
572	NA	NA	25	16	571	28.55	NA	NA	NA	NA	NA	NA	NA
573	NA	NA	25	16	572	28.6	NA	NA	NA	NA	NA	NA	NA
574	NA	NA	25	16	573	28.65	NA	NA	NA	NA	NA	NA	NA
575	NA	NA	25	16	574	28.7	NA	NA	NA	NA	NA	NA	NA
576	NA	NA	25	16	575	28.75	NA	NA	NA	NA	NA	NA	NA
577	NA	NA	25	16	576	28.8	NA	NA	NA	NA	NA	NA	NA
578	NA	NA	25	16	577	28.85	NA	NA	NA	NA	NA	NA	NA
579	NA	NA	25	16	578	28.9	NA	NA	NA	NA	NA	NA	NA
580	NA	NA	25	16	579	28.95	NA	NA	NA	NA	NA	NA	NA
581	NA	NA	25	16	580	29	NA	NA	NA	NA	NA	NA	NA
582	NA	NA	25	16	581	29.05	NA	NA	NA	NA	NA	NA	NA
583	NA	NA	25	16	582	29.1	NA	NA	NA	NA	NA	NA	NA
584	NA	NA	25	16	583	29.15	NA	NA	NA	NA	NA	NA	NA
585	NA	NA	25	16	584	29.2	NA	NA	NA	NA	NA	NA	NA
586	NA	NA	25	16	585	29.25	NA	NA	NA	NA	NA	NA	NA
587	NA	NA	25	16	586	29.3	NA	NA	NA	NA	NA	NA	NA
588	NA	NA	25	16	587	29.35	NA	NA	NA	NA	NA	NA	NA
589	NA	NA	25	16	588	29.4	NA	NA	NA	NA	NA	NA	NA
590	NA	NA	25	16	589	29.45	NA	NA	NA	NA	NA	NA	NA
591	NA	NA	25	16	590	29.5	NA	NA	NA	NA	NA	NA	NA
592	NA	NA	25	16	591	29.55	NA	NA	NA	NA	NA	NA	NA
593	NA	NA	25	16	592	29.6	NA	NA	NA	NA	NA	NA	NA
594	NA	NA	25	16	593	29.65	NA	NA	NA	NA	NA	NA	NA
595	NA	NA	25	16	594	29.7	NA	NA	NA	NA	NA	NA	NA
596	NA	NA	25	16	595	29.75	NA	NA	NA	NA	NA	NA	NA
597	NA	NA	25	16	596	29.8	NA	NA	NA	NA	NA	NA	NA
598	NA	NA	25	16	597	29.85	NA	NA	NA	NA	NA	NA	NA
599	NA	NA	25	16	598	29.9	NA	NA	NA	NA	NA	NA	NA
600	NA	NA	25	16	599	29.95	NA	NA	NA	NA	NA	NA	NA
601	NA	NA	25	16	600	30	NA	NA	NA	NA	NA	NA	NA
