# Supplementary material for: An automated feeding system for the African killifish reveals the impact of diet on lifespan and allows scalable assessment of associative learning
Source: eLife. 2022 Nov 10;11:e69008. doi: 10.7554/eLife.69008 (PMC9788828; doi:10.7554/eLife.69008)
Supplement: Figure 6—source data 3. [file elife-69008-fig6-data3.zip › Filtered and Interpolated Trajectories with Kinematics/t13_REC0011 DLC_likelihood-euclidean-filtered_splines-interpolated_kinematics_02_resnet50_TrainAllTheThingsJun28shuffle1_1030000.csv]

	x2	y2	fishnum	recording_num	bodyparts_coords	seconds	velocity_x	velocity_y	velocity_xy	velocity_xy_5frame	velocity_xy_10frame	velocity_xy_20frame	velocity_xy_40frame
1	4.07000494003296	303.198150634766	13	11	0	0	0	0	0	NA	NA	NA	NA
2	4.41195685068766	302.346166992188	13	11	1	0.05	6.839038213094	-17.0396728515607	18.3609066924369	NA	NA	NA	NA
3	4.75390876134237	301.49418334961	13	11	2	0.1	6.8390382130942	-17.0396728515595	18.3609066924359	14.6887253539529	NA	NA	NA
4	5.09586067199707	300.642199707032	13	11	3	0.15	6.839038213094	-17.0396728515607	18.3609066924369	18.3609066924401	NA	NA	NA
5	5.43781258265178	299.790216064453	13	11	4	0.2	6.83903821309421	-17.03967285158	18.3609066924549	18.3609066924399	16.5248160231946	NA	NA
6	5.77976449330648	298.938232421875	13	11	5	0.25	6.839038213094	-17.0396728515595	18.3609066924358	18.3609066924401	18.3609066924382	NA	NA
7	6.12171640396118	298.086248779297	13	11	6	0.3	6.839038213094	-17.0396728515595	18.3609066924358	18.3609066924399	18.3609066924381	NA	NA
8	6.46366831461589	297.234265136719	13	11	7	0.35	6.8390382130942	-17.0396728515607	18.360906692437	18.3609066924363	18.36090669244	NA	NA
9	6.80562022527059	296.382281494141	13	11	8	0.4	6.839038213094	-17.0396728515595	18.3609066924358	18.3609066924363	18.36090669244	NA	NA
10	7.1475721359253	295.530297851563	13	11	9	0.45	6.8390382130942	-17.0396728515607	18.360906692437	18.3609066924363	18.3609066924381	25.7513526899372	NA
11	7.48952404658	294.678314208985	13	11	10	0.5	6.839038213094	-17.0396728515595	18.3609066924358	18.3609066924399	18.3609066924382	32.3279520851593	NA
12	7.8314759572347	293.826330566407	13	11	11	0.55	6.839038213094	-17.0396728515595	18.3609066924358	18.3609066924401	19.2255384508885	31.6329608194365	NA
13	8.17342786788941	292.974346923828	13	11	12	0.6	6.83903821309421	-17.03967285158	18.3609066924549	18.3609066924399	20.0901702093369	30.9379695537138	NA
14	8.51537977854411	292.12236328125	13	11	13	0.65	6.839038213094	-17.0396728515607	18.3609066924369	18.3609066924401	27.5340297830076	30.242978287991	NA
15	8.85733168919882	291.270379638672	13	11	14	0.7	6.83903821309418	-17.0396728515595	18.3609066924359	20.0901702093408	34.9778893566798	29.5479870222672	NA
16	9.19928359985352	290.418395996094	13	11	15	0.75	6.839038213094	-17.0396728515607	18.3609066924369	21.8194337262339	46.2949974778804	28.8529957565445	NA
17	9.71882867813111	289.171981811523	13	11	16	0.8	10.3909015655518	-24.9282836914199	27.0072242769393	36.7071528735751	44.9050149464349	28.1580044908217	NA
18	10.2383737564087	287.925567626953	13	11	17	0.85	10.3909015655518	-24.9282836913994	27.0072242769204	51.5948720209198	43.5150324149876	27.4630132250989	NA
19	7.91694140434265	291.943069458007	13	11	18	0.9	-46.428647041321	80.3500366210801	92.7995024291428	74.2290882633208	42.1250498835419	26.7680219593761	NA
20	5.59550905227661	295.960571289062	13	11	19	0.95	-46.4286470413208	80.3500366210994	92.7995024291594	69.719859683529	40.7350673520964	26.0730306936533	18.2829896971199
21	2.88514375686646	289.968444824219	13	11	20	1	-54.207305908203	-119.84252929686	131.531987904442	65.2106311037413	39.3450848206507	25.3780394279305	18.3945167315694
22	2.88664780492368	290.191493822181	13	11	21	1.05	0.0300809611444031	4.46097995923992	4.46108137798041	47.5429468935088	37.0904705307548	24.6830481622067	18.047021098708
23	2.88815185298091	290.414542820143	13	11	22	1.1	0.0300809611445985	4.46097995924106	4.46108137798155	29.875262683273	34.8358562408608	23.988056896483	17.6995254658466
24	2.88965590103813	290.637591818105	13	11	23	1.15	0.0300809611444031	4.46097995923992	4.46108137798041	4.46108137798064	26.0020141357446	23.2930656307602	17.3520298329852
25	2.89115994909536	290.860640816067	13	11	24	1.2	0.0300809611445985	4.46097995923992	4.46108137798041	4.46108137798064	17.1681720306267	22.5980743650374	19.1634944883888
26	2.89266399715258	291.083689814029	13	11	25	1.25	0.0300809611443942	4.46097995923992	4.46108137798041	4.46108137798041	4.46108137798052	21.9030830993146	20.0426789456967
27	2.89416804520981	291.306738811991	13	11	26	1.3	0.0300809611446073	4.46097995923992	4.46108137798041	4.46108137798041	4.46108137797859	20.7757759543667	20.9218634030045
28	2.89567209326703	291.529787809953	13	11	27	1.35	0.0300809611443942	4.46097995923992	4.46108137798041	4.46108137798041	4.46108137797848	19.6484688094197	21.5328114414439
29	2.89717614132425	291.752836807915	13	11	28	1.4	0.0300809611444031	4.46097995923992	4.46108137798041	4.46108137798041	4.46108137797848	15.2315477568615	22.5004784911328
30	2.89868018938148	291.975885805877	13	11	29	1.45	0.0300809611445985	4.46097995923992	4.46108137798041	4.46108137797654	4.46108137797848	10.8146267043026	22.3318010091296
31	2.9001842374387	292.198934803839	13	11	30	1.5	0.0300809611444031	4.46097995923992	4.46108137798041	4.46108137797654	4.46108137797848	4.4610813779795	22.8512629044081
32	2.90168828549593	292.4219838018	13	11	31	1.55	0.0300809611445985	4.46097995922059	4.46108137796108	4.46108137797654	4.46108137797848	4.4610813779795	22.8188453258691
33	2.90319233355315	292.645032799762	13	11	32	1.6	0.0300809611444031	4.46097995923992	4.46108137798041	4.46108137797654	4.46108137797848	4.46108137797944	23.0007346961182
34	2.90469638161038	292.868081797724	13	11	33	1.65	0.0300809611445985	4.46097995923992	4.46108137798041	4.46108137797654	4.46108137797848	4.46108137797944	23.3066378761415
35	2.9062004296676	293.091130795686	13	11	34	1.7	0.0300809611443942	4.46097995923992	4.46108137798041	4.46108137798041	4.46108137797848	8.77900195451043	28.7935883666043
36	2.90770447772483	293.314179793648	13	11	35	1.75	0.0300809611446073	4.46097995923992	4.46108137798041	4.46108137798041	4.46108137797848	11.2323621348489	34.2805388570673
37	2.90920852578205	293.53722879161	13	11	36	1.8	0.0300809611443942	4.46097995923992	4.46108137798041	4.46108137798041	4.46108137798041	13.6857223151874	39.5513314079175
38	2.91071257383927	293.760277789572	13	11	37	1.85	0.0300809611444031	4.46097995923992	4.46108137798041	4.46108137798041	4.46108137798041	15.6026096577889	44.8221239587684
39	2.9122166218965	293.983326787534	13	11	38	1.9	0.0300809611445985	4.46097995923992	4.46108137798041	4.46108137798041	4.46108137798041	18.2329350228896	48.4481095558136
40	2.91372066995372	294.206375785496	13	11	39	1.95	0.0300809611444031	4.46097995923992	4.46108137798041	4.46108137798041	13.0969225310424	18.5905713246059	50.9029601853268
41	2.91522471801095	294.429424783458	13	11	40	2	0.0300809611445985	4.46097995923992	4.46108137798041	4.46108137798041	18.0036428917193	20.3244863808857	50.2691637178604
42	2.91672876606817	294.65247378142	13	11	41	2.05	0.0300809611444031	4.46097995923992	4.46108137798041	4.46108137798041	22.9103632523963	20.9546424895315	52.8696083891311
43	2.9182328141254	294.875522779382	13	11	42	2.1	0.0300809611445985	4.46097995923992	4.46108137798041	21.7327636841044	26.7441379375993	22.0134124957534	55.7413337726637
44	2.91973686218262	295.098571777344	13	11	43	2.15	0.0300809611443942	4.46097995923992	4.46108137798041	31.5462044054583	32.0047886678007	23.3202101215228	55.9470287408655
45	1.74541854858398	299.485076904297	13	11	44	2.2	-23.4863662719728	87.7301025390602	90.8194929086002	41.3596451268121	32.7200612712333	34.9891023681712	56.2113792524078
46	3.28501486778259	301.674331665039	13	11	45	2.25	30.7919263839722	43.7850952148403	53.5282849847499	49.0271944972182	36.1878913837929	46.6579946148199	59.1905841750579
47	4.8246111869812	303.863586425781	13	11	46	2.3	30.7919263839722	43.7850952148403	53.5282849847499	59.548495957621	37.4482036010827	58.3268868614684	64.050435191487
48	6.95385408401489	304.077301025391	13	11	47	2.35	42.5848579406738	4.27429199220001	42.7988282300106	43.7073588583621	39.5657436135264	69.9957791081171	68.9088897980139
49	6.89703798294067	301.224487304688	13	11	48	2.4	-1.13632202148439	-57.0562744140602	57.0675886799947	40.8295783621275	42.1793388650651	81.6646713547656	72.1984446115759
50	6.64271116256714	300.702453613281	13	11	49	2.45	-5.08653640747061	-10.4406738281398	11.6138074123057	33.5367620753532	56.8812822053001	90.991293666351	73.4753264734966
51	8.50751113891602	300.108947753906	13	11	50	2.5	37.2959995269776	-11.8701171875	39.1393825035768	30.1042927298346	75.3123463379205	96.0772460577413	76.1161082113835
52	7.68483924865723	299.882720947266	13	11	51	2.55	-16.4534378051758	-4.52453613279999	17.0642035508781	24.8101817725092	93.7434104705406	101.278135400283	81.3614701553274
53	8.95843696594238	300.027709960938	13	11	52	2.6	25.471954345703	2.89978027343977	25.6364815024178	70.055205552238	113.247420278635	107.021586167348	86.2506480822303
54	10.4345083236694	300.429779052734	13	11	53	2.65	29.5214271545404	8.04138183591931	30.5970338933677	109.795114313714	131.32455404173	107.432976103752	90.2292225694205
55	22.2616020202636	299.189520263672	13	11	54	2.7	236.541873931884	-24.8051757812391	237.83892631095	153.950058865728	149.262526061469	103.643756550305	93.8675220227363
56	34.0886957168579	297.949261474609	13	11	55	2.75	236.541873931886	-24.8051757812607	237.838926310954	196.390547827435	155.96660073169	107.148806215267	95.8257374258377
57	45.9157894134521	296.709002685547	13	11	56	2.8	236.541873931884	-24.8051757812402	237.83892631095	237.838926310952	165.108067199483	114.415148067787	96.3745784754612
58	57.7428831100464	295.468743896484	13	11	57	2.85	236.541873931886	-24.8051757812595	237.838926310954	228.4698465707	174.47742872117	122.215169938239	96.631200935026
59	69.5699768066406	294.228485107422	13	11	58	2.9	236.541873931884	-24.8051757812402	237.83892631095	202.138087149666	172.686613342438	126.163954200262	96.9396054946946
60	79.1196517944336	294.223327636719	13	11	59	2.95	190.99349975586	-0.103149414060226	190.99352760969	176.266075533238	150.40623089531	128.360081622387	97.1310876736367
61	84.424919128418	294.024108886719	13	11	60	3	106.105346679688	-3.984375	106.180129205786	152.564309614904	138.985266092613	131.907730041881	97.6648746915057
62	89.7350769042969	295.129272460938	13	11	61	3.05	106.203155517578	22.1032714843807	108.478868228808	107.534300373924	135.086885665033	141.768297821123	97.6825655732455
63	95.6655807495117	294.474822998047	13	11	62	3.1	118.610076904296	-13.0889892578205	119.330096719287	72.3426152199208	131.182919597843	150.487883668707	98.1421945565919
64	96.1769561767578	294.099304199219	13	11	63	3.15	10.2275085449219	-7.51037597656023	12.6888801060512	75.8324450355604	121.003354358794	157.138235017318	98.6896052389413
65	95.7130584716797	293.507751464844	13	11	64	3.2	-9.27795410156193	-11.8310546875	15.0351018396719	93.9076957968278	107.457637183306	152.745941677301	97.2503523821477
66	101.748069763184	292.170166015625	13	11	65	3.25	120.700225830086	-26.7517089843795	123.629278283984	109.801529580781	107.848859352073	144.993480236856	98.165119183966
67	110.322631835938	287.136749267578	13	11	66	3.3	171.49124145508	-100.66833496094	198.855122035145	134.472408343664	118.428528442764	134.422270089454	105.71885096404
68	119.760726928711	284.018218994141	13	11	67	3.35	188.76190185546	-62.3706054687398	198.799265639055	142.572659146691	126.498338616245	123.266622761935	113.540819162982
69	126.556533813477	284.312225341797	13	11	68	3.4	135.91613769532	5.88012695311932	136.043273920463	139.865273668585	141.589856692199	112.214539634624	121.006068350675
70	129.311874389648	284.656921386719	13	11	69	3.45	55.1068115234202	6.89392089843977	55.5363558548065	142.9493610887	155.085652459293	103.270881680922	129.60766207006
71	133.331787109375	288.417388916016	13	11	70	3.5	80.3982543945398	75.2093505859409	110.092350893457	143.195147651708	151.001694381098	99.2525033252701	134.367689233662
72	143.962142944336	287.0830078125	13	11	71	3.55	212.60711669922	-26.6876220703205	214.275559135717	148.707305040734	133.757654513875	94.0869957462083	141.022963723239
73	153.963516235352	287.110076904297	13	11	72	3.6	200.02746582032	0.541381835939774	200.028198454097	167.598645771895	115.350325926027	89.2628029458358	147.463931264028
74	162.083923339844	286.122802734375	13	11	73	3.65	162.40814208984	-19.7454833984398	163.60406086559	162.138115093611	103.425724910453	89.9462343741311	153.780884995043
75	169.267456054688	288.277252197266	13	11	74	3.7	143.67065429688	43.0889892578205	149.993059510613	124.565947939051	99.0841261785391	90.8569482139902	153.00846027804
76	173.40348815918	288.108215332031	13	11	75	3.75	82.7206420898398	-3.38073730470001	82.7896975020368	87.5055042003463	90.6561472984674	89.1814321526651	150.956001578267
77	174.723678588867	288.146179199219	13	11	76	3.8	26.4038085937398	0.759277343759095	26.41472336292	58.1441447801729	69.745463049653	97.0225538602931	147.863481868073
78	175.389999389648	288.45947265625	13	11	77	3.85	13.3264160156205	6.26586914062045	14.7259797605716	30.5696065851835	52.0272672754269	104.866468387726	145.100897824441
79	176.226593017578	288.385437011719	13	11	78	3.9	16.7318725586	-1.48071289062045	16.7972637647232	19.1741795033241	38.3026120560635	115.848182501088	141.992183474545
80	176.787139892578	288.615753173828	13	11	79	3.95	11.2109375	4.60632324218068	12.1203685356659	14.9249781602546	26.6282439686877	130.855242517733	139.98709232384
81	175.964462280273	287.621307373047	13	11	80	4	-16.4535522461	-19.8889160156205	25.8125620927398	16.5490303505075	27.3611699242323	136.827648425442	138.939080558224
82	175.728012084961	287.516998291016	13	11	81	4.05	-4.72900390624034	-2.08618164061932	5.16871664757253	18.4610793319542	60.2874532067107	140.277629625354	138.149496591275
83	176.703536987305	286.922668457031	13	11	82	4.1	19.5104980468801	-11.8865966797	22.8462407118363	22.686881352192	94.382610849424	144.439978859349	138.087417479521
84	176.23046875	288.152709960938	13	11	83	4.15	-9.4613647461	24.6008300781398	26.3575086719563	35.5481603451405	128.270640091722	150.423534972768	143.480010732689
85	177.231384277344	286.825317382812	13	11	84	4.2	20.0183105468801	-26.5478515625205	33.249378636855	105.649928253167	162.626358856926	153.270978878778	146.665825877008
86	175.978134155273	291.153472900391	13	11	85	4.25	-25.0650024414199	86.5631103515807	90.1189570574822	172.21619134834	182.999149552417	156.918522919678	145.209724441094
87	171.606536865234	308.391670227051	13	11	86	4.3	-87.4319458007801	344.7639465332	355.677556187704	238.08020085149	210.809796201056	161.304693646692	141.067706566003
88	167.234939575195	325.629867553711	13	11	87	4.35	-87.4319458007801	344.7639465332	355.677556187704	302.56583636166	236.852690443271	166.935172886946	137.366631053699
89	162.863342285156	342.868064880371	13	11	88	4.4	-87.4319458007801	344.7639465332	355.677556187704	330.450138759693	262.544457889472	171.769827314466	134.778876663628
90	158.491744995117	360.106262207031	13	11	89	4.45	-87.4319458007801	344.763946533201	355.677556187705	315.969664148945	279.913713788869	176.703302966757	133.876091161884
91	149.981384277344	367.806640625	13	11	90	4.5	-170.20721435546	154.00756835938	229.540469047648	301.489189538202	286.475875915123	178.625657791178	132.732275206302
92	137.276156107585	374.066772460937	13	11	91	4.55	-254.10456339518	125.20263671874	283.275183133962	287.008714927453	262.321934086674	182.211997436341	127.698658988534
93	124.570927937825	380.326904296875	13	11	92	4.6	-254.1045633952	125.20263671876	283.275183133989	257.261591216077	239.487734924468	186.912032013206	124.4228229619
94	111.865699768066	386.587036132812	13	11	93	4.65	-254.10456339518	125.20263671874	283.275183133962	242.501613070553	215.269014537211	197.013787091247	121.142492879468
95	102.589096069336	391.170379638672	13	11	94	4.7	-185.5320739746	91.6668701172	206.941937630824	208.674204024403	190.780247076589	202.474703540025	117.973675534413
96	96.8190231323242	396.399536132812	13	11	95	4.75	-115.401458740236	104.5831298828	155.740578320029	177.486280310735	174.252166029939	201.238016729523	116.516422848142
97	91.1498641967773	395.744232177734	13	11	96	4.8	-113.383178710938	-13.1060791015602	114.138137903213	143.529314146968	153.614198671627	185.112859271713	116.445958464019
98	85.6623916625977	392.515686035156	13	11	97	4.85	-109.749450683592	-64.5709228515591	127.335564565648	124.2989029371	136.971373583141	169.866793719672	117.785466110376
99	80.1836776733398	391.037902832031	13	11	98	4.9	-109.574279785158	-29.5556640625	113.490352315126	106.002718989324	131.483116293023	153.709570826168	118.051938677141
100	74.7038497924805	390.22705078125	13	11	99	4.95	-109.596557617186	-16.2170410156205	110.789881581485	98.5541933188505	125.035693291181	136.896939806035	118.549686733209
101	71.4908676147461	390.224853515625	13	11	100	5	-64.2596435546881	-0.0439453125	64.2596585811507	96.4564668555474	116.000157543922	128.636901987161	118.455619036533
102	67.7971725463867	389.157653808594	13	11	101	5.05	-73.8739013671878	-21.3439941406205	76.8955095508433	119.436918439078	107.903784456752	115.119688351715	119.200840686278
103	62.6341590881348	386.423370361328	13	11	102	5.1	-103.260269165038	-54.6856689453193	116.846932249132	125.772483645262	100.245852514875	104.40566706445	122.020631347836
104	51.2358093261719	385.726531982422	13	11	103	5.15	-227.966995239258	-13.9367675781205	228.39261023278	125.997596098519	92.1501271151262	91.8614507861686	125.557113564498
105	44.2812080383301	384.18505859375	13	11	104	5.2	-139.092025756836	-30.8294677734398	142.467707612406	117.253375594654	83.013632535482	82.6763721900487	125.948363349908
106	41.4388694763184	382.569763183594	13	11	105	5.25	-56.8467712402339	-32.3059082031205	65.3852208474357	104.035238174202	83.021637944383	76.1143227766068	124.695342002777
107	40.3642196655273	381.306243896484	13	11	106	5.3	-21.492996215822	-25.2703857422	33.1744070315194	64.8633357911743	76.6251780318021	71.5872232813458	116.54914212221
108	39.2247276306152	379.038635253906	13	11	107	5.35	-22.789840698242	-45.3521728515591	50.7562451468678	40.2547814257018	71.8399605457596	68.6357593338061	111.104953565121
109	37.5980796813965	379.033874511719	13	11	108	5.4	-32.532958984374	-0.0952148437409051	32.5330983176431	40.0456797902469	52.2397852793141	64.3340500398163	103.473245264904
110	37.2806434631348	379.951782226562	13	11	109	5.45	-6.34872436523395	18.3581542968602	19.424935785043	35.9969804689498	40.3170510889162	60.3960704996601	95.1506609390338
111	39.9573631286621	378.167358398438	13	11	110	5.5	53.534393310546	-35.6884765624795	64.3397126701611	39.6446829173176	36.2284880092917	58.2855802818882	89.9815037916655
112	40.6020622253418	378.118530273438	13	11	111	5.55	12.8939819335939	-0.9765625	12.930910425034	39.616234767454	35.2706621059392	56.1896839362138	83.4689787921393
113	43.9199447631836	379.063171386719	13	11	112	5.6	66.3576507568361	18.8928222656193	68.9947573887068	40.3793207521306	37.0256661527377	57.1292306824652	76.9564537926128
114	45.5246963500977	378.844787597656	13	11	113	5.65	32.095031738282	-4.36767578125909	32.3908575683251	32.4112962283366	36.5179729645064	54.1004400377491	70.4439287930866
115	46.5925407409668	378.386535644531	13	11	114	5.7	21.356887817382	-9.1650390625	23.2403657084261	34.5443437429286	37.7785084638382	49.4220231597918	65.8397349311389
116	45.8974838256836	379.395233154297	13	11	115	5.75	-13.9011383056639	20.1739501953193	24.4995900511911	34.4066493881578	33.5495226193934	48.1526672760322	62.5155750519611
117	47.0391464233398	379.09765625	13	11	116	5.8	22.833251953124	-5.95153808593977	23.5961479979939	33.4197111615589	35.7541898406256	47.9854249727066	63.3650631872315
118	43.6396751403809	378.769073486328	13	11	117	5.85	-67.989425659178	-6.57165527343977	68.3062856148526	35.1776961755457	42.4185008191708	52.3431134105707	64.7500776116349
119	43.6496315002441	380.141845703125	13	11	118	5.9	0.19912719726392	27.4554443359398	27.4561664353307	34.6877490104503	55.9610947961841	53.2369197036387	65.5851641353264
120	44.3370666503906	378.695373535156	13	11	119	5.95	13.74870300293	-28.9294433593795	32.0302907783605	36.9640359383225	58.5269952306674	53.4043820720323	67.4067987220459
121	45.4254608154297	378.519622802734	13	11	120	6	21.7678833007821	-3.51501464844091	22.0498542257137	50.4303522501839	60.0768465427727	51.32610559617	72.1628137991496
122	47.1497611999512	378.811798095703	13	11	121	6.05	34.48600769043	5.84350585938068	34.9775826373552	78.5024784308093	60.7001878394741	51.8182692325641	76.602932602011
123	52.3345222473145	383.183563232422	13	11	122	6.1	103.695220947266	87.4353027343795	135.637867174159	81.876294285789	67.6605606684037	49.5072405207752	80.0442658374152
124	60.6583023071289	384.242279052734	13	11	123	6.15	166.475601196288	21.1743164062398	167.816797338458	85.4659440750951	69.9558664427709	49.0264068000047	80.6969571232286
125	62.0120124816895	386.278289794922	13	11	124	6.2	27.0742034912121	40.7202148437602	48.8993700532589	84.4363397406256	69.0302556802264	49.0030976722292	83.497770974551
126	63.8009223937988	387.172393798828	13	11	125	6.25	35.7781982421859	17.8820800781205	39.9981031722439	84.8907690866235	69.1026885729466	48.9168273273154	88.2256469949976
127	65.2752838134766	387.397705078125	13	11	126	6.3	29.4872283935561	4.50622558593977	29.8295609650078	61.4092544547325	67.8823486245027	55.1429030931171	93.7587933608421
128	67.0888366699219	394.050445556641	13	11	127	6.35	36.271057128906	133.05480957032	137.910013904149	56.1842170746638	56.5959802223795	60.8643958894638	97.5165430560544
129	65.2973937988281	395.823425292969	13	11	128	6.4	-35.8288574218761	35.4595947265591	50.4092241790027	52.7394330707981	42.0917188038253	66.8362782308364	99.3108188467304
130	64.5195023672921	396.655016217913	13	11	129	6.45	-15.5578286307198	16.6318184988802	22.7741831529155	51.3283575083797	39.479200113791	74.4175269444317	102.219831079422
131	63.7416109357561	397.486607142857	13	11	130	6.5	-15.5578286307201	16.6318184988802	22.7741831529157	28.3011913581355	37.7568081118581	86.0400473164109	103.652253730445
132	62.9637195042201	398.318198067801	13	11	131	6.55	-15.55782863072	16.6318184988802	22.7741831529156	22.7741831529181	49.5856183467602	97.0161812678081	106.982894090549
133	62.1858280726842	399.149788992746	13	11	132	6.6	-15.557828630718	16.6318184988995	22.7741831529283	22.7741831529182	54.0682311105239	102.959300992365	109.702098063263
134	61.4079366411482	399.98137991769	13	11	133	6.65	-15.5578286307201	16.6318184988802	22.7741831529157	22.7741831529181	63.7166900189019	107.293474208708	111.545426053599
135	60.6300452096122	400.812970842634	13	11	134	6.7	-15.55782863072	16.6318184988802	22.7741831529156	47.8428791851408	79.8047982086369	117.57351878931	112.660183967506
136	59.8521537780762	401.644561767578	13	11	135	6.75	-15.55782863072	16.6318184988802	22.7741831529156	79.8352708629123	102.977406059875	128.298626713963	114.174043381613
137	58.8769874572754	394.303161621094	13	11	136	6.8	-19.5033264160161	-146.828002929681	148.117663314029	104.659196884886	126.150013911114	139.532161748978	115.070447674202
138	56.9356918334961	385.374969482422	13	11	137	6.85	-38.8259124755859	-178.56384277344	182.736141541786	136.835413264356	149.322621762351	142.689972701538	114.675170660606
139	54.1205215454102	378.591217041016	13	11	138	6.9	-56.303405761718	-135.675048828119	146.893813262783	183.180628966832	172.495229613591	145.384717989822	114.279757346637
140	52.9729804992676	369.480438232422	13	11	139	6.95	-22.950820922852	-182.215576171881	183.655265050265	204.457148637086	195.667837464829	151.035280086811	114.963863942366
141	56.0934742518834	357.143968854632	13	11	140	7	62.409875052316	-246.729387555799	254.500261665299	218.809972661789	218.840445316068	155.97840186472	114.676899087374
142	59.2139680044992	344.807499476842	13	11	141	7.05	62.409875052316	-246.7293875558	254.5002616653	240.331262342296	229.478705151195	162.147518948535	114.07894622032
143	62.334461757115	332.471030099052	13	11	142	7.1	62.409875052316	-246.7293875558	254.5002616653	254.500261665303	231.311714292552	169.896955605751	111.181272455383
144	65.4549555097307	320.134560721261	13	11	143	7.15	62.4098750523139	-246.72938755582	254.500261665318	254.500261665303	227.052745960742	174.064445307193	107.182635019298
145	68.5754492623465	307.798091343471	13	11	144	7.2	62.409875052316	-246.729387555799	254.500261665299	254.500261665303	222.265761964985	176.317270262783	106.08888816646
146	71.6959430149623	295.461621965681	13	11	145	7.25	62.409875052316	-246.7293875558	254.5002616653	243.813455923315	208.979397669564	179.431259435911	105.470723839257
147	74.8164367675781	283.125152587891	13	11	146	7.3	62.409875052316	-246.729387555799	254.500261665299	213.774229579189	198.145023985956	174.997992255287	104.78158681767
148	76.9017715454102	273.290496826172	13	11	147	7.35	41.706695556642	-196.693115234381	201.066232955362	190.031262264667	190.471289449151	168.485945431747	102.078965433101
149	79.4581069946289	268.744781494141	13	11	148	7.4	51.1267089843741	-90.9143066406193	104.304129944684	163.458533673825	175.633661000795	161.723236462437	102.520564592655
150	82.9057540893555	262.896026611328	13	11	149	7.45	68.9529418945318	-116.97509765626	135.785425092689	141.789786306608	156.966703060737	155.510200940301	105.987727851177
151	87.1022033691406	258.493927001953	13	11	150	7.5	83.928985595702	-88.0419921875	121.636618711091	137.129122974986	140.022073555755	143.313750858338	115.139891329662
152	93.0166244506836	254.201614379883	13	11	151	7.55	118.28842163086	-85.8462524414	146.156524829214	137.493092422402	120.517279359379	131.141711172832	124.292054808147
153	99.6259536743164	248.258895874023	13	11	152	7.6	132.186584472656	-118.8543701172	177.76291629725	123.902143856807	105.660176570942	119.403243918401	133.444218286632
154	104.510818481445	246.186737060547	13	11	153	7.65	97.6972961425719	-41.4431762695204	106.123977181766	116.585613437685	96.3937269641319	107.071795829888	142.596381765118
155	107.884239196777	246.53678894043	13	11	154	7.7	67.4684143066401	7.00103759766023	67.8306822647118	99.2447724121493	88.7546399156166	94.6042575436107	151.748545243603
156	111.989822387695	247.64567565918	13	11	155	7.75	82.1116638183599	22.177734375	85.0539666154814	74.1912301668988	77.6481040471117	82.6428209645511	160.900708722088
157	114.838996887207	246.797943115234	13	11	156	7.8	56.9834899902401	-16.9546508789199	59.4523197015377	55.2943615058618	64.1383983597088	70.0310118863621	166.919285196545
158	117.418334960938	247.284133911133	13	11	157	7.85	51.5867614746199	9.72381591798012	52.4952050709976	53.6071359744267	48.3351983876524	61.467958164664	172.072399715309
159	117.345031738281	246.706787109375	13	11	158	7.9	-1.46606445314006	-11.5469360351602	11.6396338765806	38.7105946565388	38.5099306589809	59.6564111954883	178.121572441047
160	119.775398254395	245.000152587891	13	11	159	7.95	48.6073303222801	-34.1326904296801	59.3945546075364	29.0320243072683	32.2418120264848	60.9401756155435	183.251708872099
161	119.981643676758	245.48681640625	13	11	160	8	4.12490844725994	9.73327636718011	10.5712600260415	22.4791666084059	25.2635683733475	74.3013807946052	186.610720387774
162	120.113830566406	246.02375793457	13	11	161	8.05	2.64373779295994	10.7388305664	11.0594679551853	21.7254998121	19.5447444133456	86.4365906677603	189.96973190345
163	120.095413208008	247.010131835938	13	11	162	8.1	-0.368347167959939	19.7274780273602	19.7309165766856	10.8764880785428	17.2757397583858	96.9914809675141	193.328743419125
164	120.324836730957	247.32991027832	13	11	163	8.15	4.58847045898011	6.39556884763977	7.87129989505122	11.8165420901562	22.9190954268447	111.128318223042	190.967062249991
165	120.418060302734	247.569915771484	13	11	164	8.2	1.86447143554005	4.80010986328011	5.1494959397502	10.057464519423	33.1257113154704	127.179820224422	186.808960252688
166	121.056854248047	247.988235473633	13	11	165	8.25	12.7758789062599	8.36639404298012	15.2715300841085	12.0723129083658	70.9546575420988	142.370158008264	181.754117852196
167	121.115745544434	247.891555786133	13	11	166	8.3	1.17782592774006	-1.93359375	2.26408010151933	24.1126910415895	108.734782975812	158.840578137804	177.130102645668
168	121.242790222168	246.406723022461	13	11	167	8.35	2.54089355467983	-29.6966552734403	29.8051585213997	55.374934552398	145.647763547376	175.658853998871	172.772754001406
169	120.163970947266	249.634887695312	13	11	168	8.4	-21.5763854980401	64.5632934570199	68.0731905611695	130.092772994041	183.746705787103	194.519908419657	171.008121513265
170	120.263816833496	257.707305908203	13	11	169	8.45	1.9969177246	161.44836425782	161.460713493793	207.412101432201	222.11782842236	210.993216803896	168.278728846824
171	138.197460467999	265.218369704026	13	11	170	8.5	358.67287269006	150.221275916459	388.860722292326	279.223214186386	259.476747643181	229.907689917211	165.882901464538
172	156.131104102501	272.72943349985	13	11	171	8.55	358.67287269004	150.221275916481	388.860722292315	343.380720532617	298.136411862262	248.797752634067	162.863896183314
173	174.064747737004	280.240497295673	13	11	172	8.6	358.67287269006	150.221275916459	388.860722292325	388.860722292321	334.041968239355	267.254242919849	158.710576880917
174	191.998391371507	287.751561091496	13	11	173	8.65	358.67287269006	150.22127591646	388.860722292326	388.860722292321	366.120721412469	274.862328670093	157.175600378207
175	209.932035006009	295.26262488732	13	11	174	8.7	358.67287269004	150.22127591648	388.860722292314	388.860722292323	388.860722292322	279.013662961766	162.270150298072
176	227.865678640512	302.773688683143	13	11	175	8.75	358.67287269006	150.22127591646	388.860722292326	388.860722292325	388.860722292322	280.86541473984	166.934118109168
177	245.799322275015	310.284752478966	13	11	176	8.8	358.67287269006	150.22127591646	388.860722292326	388.860722292321	388.860722292322	284.229193404975	172.238127093112
178	263.732965909518	317.79581627479	13	11	177	8.85	358.67287269006	150.22127591648	388.860722292333	388.860722292324	388.860722292322	284.077549838149	177.716063942819
179	281.66660954402	325.306880070613	13	11	178	8.9	358.67287269004	150.221275916459	388.860722292307	388.860722292323	365.977951553084	282.359831831041	184.215390072387
180	299.600253178523	332.817943866436	13	11	179	8.95	358.672872690061	150.22127591646	388.860722292326	388.860722292321	335.909497501173	275.617282078104	189.520843183681
181	317.533896813026	340.329007662259	13	11	180	9	358.672872690059	150.22127591646	388.860722292325	388.86072229232	302.254081836499	257.464422134472	196.046878659513
182	335.467540447528	347.840071458083	13	11	181	9.05	358.67287269004	150.22127591648	388.860722292315	343.095180813846	270.321974947688	239.291201698867	202.560708937116
183	353.401184082031	355.351135253906	13	11	182	9.1	358.672872690061	150.22127591646	388.860722292326	282.958272710022	234.113131436943	220.42967279432	208.857752999181
184	360.956756591797	357.985473632812	13	11	183	9.15	151.111450195319	52.6867675781193	160.033014899936	215.647441380675	198.598942249612	203.222882533373	215.451287478287
185	365.206817626953	359.157897949219	13	11	184	9.2	85.0012207031205	23.4484863281398	88.1761817732065	151.783227603054	162.373841863886	197.360480371722	222.112867056276
186	367.032470703125	357.285217285156	13	11	185	9.25	36.5130615234398	-37.4536132812591	52.3065656455918	79.3655405815651	126.068121976621	191.498078210071	228.521395780655
187	370.200775146484	358.717437744141	13	11	186	9.3	63.3660888671795	28.6444091797	69.539653404208	54.1027036853787	89.7216811054126	185.635676048419	235.2551107546
188	371.19140625	359.617736816406	13	11	187	9.35	19.8126220703205	18.0059814453	26.7722871848827	41.7894110177508	51.998623296318	179.773273886768	241.300298768048
189	372.306091308594	358.352874755859	13	11	188	9.4	22.2937011718795	-25.2972412109409	33.7188304190046	36.4888025725664	40.4678135136624	173.910871725117	246.388785980501
190	372.112213134766	359.669158935547	13	11	189	9.45	-3.87756347655909	26.3256835937602	26.6097184350666	27.6601346077715	58.8114632422707	168.048469563466	249.142585119638
191	372.914672851562	358.658905029297	13	11	190	9.5	16.0491943359193	-20.205078125	25.80352341967	24.6317060110708	80.7420745836426	162.186067401815	246.211384038813
192	371.725250244141	359.103546142578	13	11	191	9.55	-23.7884521484193	8.89282226562045	25.3963135802335	26.832923341946	100.949377149151	156.323665240165	243.280182957987
193	371.475250244141	359.628570556641	13	11	192	9.6	-5	10.5004882812602	11.6301442013796	75.8335154667906	125.433416336594	150.461263078513	238.930435588852
194	369.276000976562	360.033660888672	13	11	193	9.65	-43.9849853515807	8.10180664061932	44.7249170733804	124.995346594719	149.222801200622	156.04024628648	234.580688219716
195	355.710757361518	360.680023193359	13	11	194	9.7	-271.30487230088	12.9272460937398	271.61267905929	174.23861969053	173.723097263047	165.212071150786	230.230940850581
196	342.145513746473	361.326385498047	13	11	195	9.75	-271.3048723009	12.9272460937602	271.612679059311	226.235126662116	198.304012827009	176.177376821471	226.18086721188
197	328.580270131429	361.972747802734	13	11	196	9.8	-271.30487230088	12.9272460937398	271.61267905929	271.612679059299	222.925649374916	186.281028104226	222.130793573178
198	315.015026516384	362.619110107422	13	11	197	9.85	-271.3048723009	12.9272460937602	271.612679059311	271.612679059303	248.923902860707	198.523047697946	217.827912878664
199	301.44978290134	363.265472412109	13	11	198	9.9	-271.304872300881	12.9272460937398	271.612679059291	271.612679059299	271.612679059299	210.417740129961	211.719720657419
200	287.884539286295	363.911834716797	13	11	199	9.95	-271.304872300899	12.9272460937602	271.61267905931	271.612679059303	271.612679059301	222.667888161173	205.587168784841
201	274.319295671251	364.558197021484	13	11	200	10	-271.304872300881	12.9272460937398	271.612679059291	271.612679059299	271.612679059299	234.958345943155	196.578339402406
202	260.754052056206	365.204559326172	13	11	201	10.05	-271.3048723009	12.9272460937602	271.612679059311	271.612679059299	271.612679059301	247.269164217107	187.56951001997
203	247.188808441162	365.850921630859	13	11	202	10.1	-271.30487230088	12.9272460937398	271.61267905929	271.612679059299	271.612679059299	257.431198383384	178.560680637535
204	233.623564826118	366.497283935547	13	11	203	10.15	-271.30487230088	12.9272460937602	271.612679059291	271.612679059299	271.6126790593	265.938493906059	175.272543939909
205	220.058321211073	367.143646240234	13	11	204	10.2	-271.3048723009	12.9272460937398	271.61267905931	271.612679059298	271.612679059299	263.101401329439	173.780828070451
206	206.493077596029	367.790008544922	13	11	205	10.25	-271.30487230088	12.9272460937602	271.612679059291	271.612679059299	271.6126790593	260.863656213688	173.185852604184
207	192.927833980984	368.436370849609	13	11	206	10.3	-271.3048723009	12.9272460937398	271.61267905931	271.612679059302	271.612679059299	258.625911097938	172.160049943951
208	179.36259036594	369.082733154297	13	11	207	10.35	-271.30487230088	12.9272460937602	271.612679059291	271.612679059299	265.93849390606	255.882551870559	172.203431439202
209	165.797346750895	369.729095458984	13	11	208	10.4	-271.3048723009	12.9272460937398	271.61267905931	271.612679059302	260.264308752819	249.528569589721	172.073149353599
210	152.232103135851	370.375457763672	13	11	209	10.45	-271.30487230088	12.9272460937602	271.612679059291	271.612679059299	254.590123599578	243.125868006216	172.120595067595
211	138.666859520806	371.021820068359	13	11	210	10.5	-271.3048723009	12.9272460937398	271.61267905931	260.264308752821	250.114633368078	230.970611402997	172.188195656975
212	125.101615905762	371.668182373047	13	11	211	10.55	-271.30487230088	12.9272460937602	271.612679059291	248.915938446336	245.639143136575	218.815354799776	172.265976492342
213	114.704770406087	368.960917154948	13	11	212	10.6	-207.9369099935	-54.1453043619799	214.870827526904	237.567568139857	240.15242468182	206.660098196557	172.68791156218
214	104.307924906413	366.253651936849	13	11	213	10.65	-207.93690999348	-54.1453043619799	214.870827526884	228.616587676853	227.444460120141	194.504841593337	172.282477310218
215	93.9110794067383	363.54638671875	13	11	214	10.7	-207.936909993494	-54.1453043619799	214.870827526898	219.665607213851	214.639056953134	182.349584990116	166.204849008609
216	84.6874542236328	356.944427490234	13	11	215	10.75	-184.47250366211	-132.03918457032	226.85777674429	220.040540610818	190.328543746693	170.194328386897	160.127220706998
217	75.4638290405273	350.342468261719	13	11	216	10.8	-184.47250366211	-132.0391845703	226.857776744279	205.972981793947	166.018030540254	158.039071783677	154.049592405388
218	66.1706390380859	344.767242431641	13	11	217	10.85	-185.863800048828	-111.504516601559	216.745494511739	191.71054576641	147.381702487054	145.883815180457	147.971964103778
219	59.1738204956055	342.959197998047	13	11	218	10.9	-139.936370849608	-36.1608886718807	144.533033442529	152.040499816533	128.745374433854	133.728558577237	141.894335802168
220	52.0446662902832	343.794586181641	13	11	219	10.95	-142.583084106446	16.7077636718807	143.558647389216	112.370453866658	110.109046380655	121.573301974017	135.816707500558
221	51.6008942568744	342.440050478335	13	11	220	11	-8.87544066817611	-27.09071406612	28.5075469949027	74.7228643632907	90.2740234057161	109.418045370796	129.739079198948
222	51.1571222234655	341.085514775029	13	11	221	11.05	-8.87544066817796	-27.09071406612	28.5075469949033	51.5177670737618	70.4390004307785	97.2627887675768	123.661450897338
223	50.7133501900567	339.730979071723	13	11	222	11.1	-8.87544066817597	-27.09071406612	28.5075469949026	28.5075469948992	51.6152056790949	87.9446247409768	117.583822595729
224	50.2695781566479	338.376443368418	13	11	223	11.15	-8.87544066817597	-27.0907140661006	28.5075469948843	28.5075469948992	40.0126570343323	78.6264607143777	111.506194294118
225	49.825806123239	337.021907665112	13	11	224	11.2	-8.8754406681781	-27.09071406612	28.5075469949033	28.5075469948991	28.5075469948991	69.3082966877779	105.428565992508
226	49.3820340898302	335.667371961806	13	11	225	11.25	-8.87544066817597	-27.09071406612	28.5075469949026	28.5075469948992	28.5075469948991	59.3907852003086	99.3509376908985
227	48.9382620564214	334.3128362585	13	11	226	11.3	-8.87544066817597	-27.09071406612	28.5075469949026	28.5075469949029	28.5075469948992	49.4732737128388	93.2733093892883
228	48.4944900230125	332.958300555194	13	11	227	11.35	-8.87544066817796	-27.09071406612	28.5075469949033	28.507546994899	28.5075469948992	40.061376336997	87.1956810876787
229	48.0507179896037	331.603764851888	13	11	228	11.4	-8.87544066817611	-27.09071406612	28.5075469949027	28.507546994899	28.5075469949011	34.2601020146157	81.1180527860685
230	47.6069459561948	330.249229148583	13	11	229	11.45	-8.87544066817796	-27.0907140660995	28.5075469948838	28.5075469948992	28.507546994901	28.5075469949001	75.0404244844588
231	47.163173922786	328.894693445277	13	11	230	11.5	-8.87544066817597	-27.09071406612	28.5075469949026	28.5075469948992	28.5075469949011	28.5075469949001	68.9627961828481
232	46.7194018893772	327.540157741971	13	11	231	11.55	-8.87544066817597	-27.0907140661211	28.5075469949037	28.5075469948992	28.5075469948991	28.5075469949001	62.8851678812384
233	46.2756298559683	326.185622038665	13	11	232	11.6	-8.8754406681781	-27.09071406612	28.5075469949033	28.507546994903	28.5075469948991	28.5075469949001	58.2260858679384
234	45.8318578225595	324.831086335359	13	11	233	11.65	-8.87544066817597	-27.09071406612	28.5075469949026	28.5075469949031	28.5075469948991	28.5075469949001	53.5670038546388
235	45.3880857891507	323.476550632053	13	11	234	11.7	-8.87544066817597	-27.09071406612	28.5075469949026	28.507546994899	28.507546994901	28.5075469949001	48.907921841339
236	44.9443137557418	322.122014928747	13	11	235	11.75	-8.87544066817796	-27.09071406612	28.5075469949033	28.5075469948989	28.507546994901	28.5075469949001	43.9491660976043
237	44.500541722333	320.767479225442	13	11	236	11.8	-8.87544066817611	-27.0907140660995	28.5075469948832	28.507546994899	28.507546994901	28.5075469949001	38.9904103538699
238	44.0567696889242	319.412943522136	13	11	237	11.85	-8.87544066817597	-27.09071406612	28.5075469949026	28.507546994899	28.5075469949009	28.5075469949001	34.2844616659485
239	43.6129976555153	318.05840781883	13	11	238	11.9	-8.87544066817796	-27.09071406612	28.5075469949033	28.5075469948989	28.5075469948991	28.5075469949001	31.3838245047579
240	43.1692256221065	316.703872115524	13	11	239	11.95	-8.87544066817597	-27.09071406612	28.5075469949026	28.5075469949029	28.5075469948991	28.507546994901	28.5075469949001
241	42.7254535886977	315.349336412218	13	11	240	12	-8.87544066817611	-27.09071406612	28.5075469949027	28.5075469949029	28.5075469948991	28.5075469949001	28.5075469949001
242	42.2816815552888	313.994800708912	13	11	241	12.05	-8.87544066817796	-27.09071406612	28.5075469949033	28.5075469948991	28.507546994901	28.5075469949	28.5075469949001
243	41.83790952188	312.640265005606	13	11	242	12.1	-8.87544066817597	-27.09071406612	28.5075469949026	28.5075469948992	28.5075469949011	28.5075469949	28.5075469949001
244	41.3941374884712	311.285729302301	13	11	243	12.15	-8.87544066817597	-27.0907140661006	28.5075469948843	28.5075469948992	28.507546994901	28.5075469949	28.5075469949
245	40.9503654550623	309.931193598995	13	11	244	12.2	-8.8754406681781	-27.09071406612	28.5075469949033	28.5075469948991	28.5075469949011	28.5075469949	28.5075469949
246	40.5065934216535	308.576657895689	13	11	245	12.25	-8.87544066817597	-27.09071406612	28.5075469949026	28.5075469948992	28.5075469948991	28.5075469949	28.5075469949
247	40.0628213882447	307.222122192383	13	11	246	12.3	-8.87544066817597	-27.09071406612	28.5075469949026	28.5075469949029	28.5075469948991	28.507546994901	28.5075469949
248	39.6190493548358	305.867586489077	13	11	247	12.35	-8.87544066817796	-27.09071406612	28.5075469949033	28.5075469949029	28.5075469948991	28.5075469949001	28.5075469949
249	39.175277321427	304.513050785771	13	11	248	12.4	-8.87544066817611	-27.09071406612	28.5075469949027	28.507546994899	28.507546994901	28.5075469949001	28.5075469949
250	38.7315052880181	303.158515082465	13	11	249	12.45	-8.87544066817796	-27.09071406612	28.5075469949033	28.507546994899	28.5075469949009	28.5075469949001	28.5075469949005
251	38.2877332546093	301.80397937916	13	11	250	12.5	-8.87544066817597	-27.0907140660995	28.5075469948832	28.507546994899	28.5075469949009	28.5075469949001	28.5075469949001
252	37.8439612212005	300.449443675854	13	11	251	12.55	-8.87544066817597	-27.09071406612	28.5075469949026	28.507546994899	28.5075469949009	28.5075469949001	28.5075469949
253	37.4001891877916	299.094907972548	13	11	252	12.6	-8.8754406681781	-27.09071406612	28.5075469949033	28.5075469948989	28.5075469948991	28.5075469949001	28.5075469949
254	36.9564171543828	297.740372269242	13	11	253	12.65	-8.87544066817597	-27.09071406612	28.5075469949026	28.5075469949029	28.5075469948991	28.5075469949	28.5075469949
255	36.512645120974	296.385836565936	13	11	254	12.7	-8.87544066817597	-27.09071406612	28.5075469949026	28.5075469949029	28.5075469948991	28.5075469949	38.6213607398103
256	36.0688730875651	295.03130086263	13	11	255	12.75	-8.87544066817796	-27.09071406612	28.5075469949033	28.5075469948991	28.507546994901	28.5075469949	48.7351744847205
257	35.6251010541563	293.676765159324	13	11	256	12.8	-8.87544066817597	-27.09071406612	28.5075469949026	28.5075469948992	28.5075469949011	28.5075469949	48.1999918899945
258	35.1813290207475	292.322229456019	13	11	257	12.85	-8.87544066817611	-27.0907140661006	28.5075469948843	28.5075469948992	28.507546994901	28.5075469949	48.3765456775592
259	34.7375569873386	290.967693752713	13	11	258	12.9	-8.87544066817796	-27.09071406612	28.5075469949033	28.5075469948991	28.5075469948991	28.5075469949	48.1286935352885
260	34.2937849539298	289.613158049407	13	11	259	12.95	-8.87544066817597	-27.09071406612	28.5075469949026	28.5075469948992	28.5075469948991	28.5075469949	49.5208230107088
261	33.850012920521	288.258622346101	13	11	260	13	-8.87544066817597	-27.09071406612	28.5075469949026	28.5075469949029	28.5075469948991	28.5075469949001	50.9129524861289
262	33.4062408871121	286.904086642795	13	11	261	13.05	-8.8754406681781	-27.09071406612	28.5075469949033	28.5075469948989	28.5075469948991	28.5075469949001	52.3050819615492
263	32.9624688537033	285.549550939489	13	11	262	13.1	-8.87544066817597	-27.09071406612	28.5075469949026	28.507546994899	28.5075469949009	28.5075469949001	53.6972114369693
264	32.5186968202945	284.195015236184	13	11	263	13.15	-8.87544066817597	-27.0907140660995	28.5075469948832	28.507546994899	28.5075469949009	28.5075469949001	55.08934091239
265	32.0749247868856	282.840479532878	13	11	264	13.2	-8.87544066817796	-27.09071406612	28.5075469949033	28.507546994899	28.507546994901	48.7351744847206	56.4814703878102
266	31.6311527534768	281.485943829572	13	11	265	13.25	-8.87544066817604	-27.09071406612	28.5075469949027	28.507546994899	28.5075469948991	68.962801974541	57.8735998632303
267	31.1873807200679	280.131408126266	13	11	266	13.3	-8.87544066817803	-27.09071406612	28.5075469949033	28.5075469949029	28.5075469948991	67.892436785088	59.2657293386506
268	30.7436086866591	278.77687242296	13	11	267	13.35	-8.87544066817597	-27.09071406612	28.5075469949026	28.5075469949029	28.5075469948991	68.2455443602183	60.6578588140707
269	30.2998366532503	277.422336719654	13	11	268	13.4	-8.87544066817604	-27.09071406612	28.5075469949027	28.5075469948992	28.5075469949011	67.749840075677	62.0499882894909
270	29.8560646198414	276.067801016348	13	11	269	13.45	-8.87544066817796	-27.09071406612	28.5075469949033	28.5075469948991	68.962801974542	70.5340990265176	63.4421177649112
271	29.4122925864326	274.713265313043	13	11	270	13.5	-8.87544066817604	-27.0907140661006	28.5075469948843	28.5075469948992	109.418056954183	73.3183579773577	64.8342472403318
272	28.9685205530238	273.358729609737	13	11	271	13.55	-8.87544066817597	-27.09071406612	28.5075469949026	28.5075469948992	107.277326575277	76.1026169281983	66.226376715752
273	28.5247485196149	272.004193906431	13	11	272	13.6	-8.87544066817803	-27.09071406612	28.5075469949033	109.418056954181	107.983541725536	78.8868758790385	67.6185061911721
274	28.0809764862061	270.649658203125	13	11	273	13.65	-8.87544066817597	-27.09071406612	28.5075469949026	190.328566913467	106.992133156453	81.6711348298799	69.0106356665924
275	15.9262113571167	288.569320678711	13	11	274	13.7	-243.095302581788	358.39324951172	433.060096791313	186.047106155655	112.560651058134	84.4553937807205	69.051598436219
276	3.77144622802734	306.488983154297	13	11	275	13.75	-243.095302581787	358.39324951172	433.060096791312	187.459536456172	118.129168959816	87.2396527315607	70.3735389545951
277	3.85884571075439	306.833068847656	13	11	276	13.8	1.747989654541	6.88171386718068	7.10024320584367	185.476719318007	123.697686861497	90.0239116824012	71.4516252752832
278	3.56274127960205	308.586730957031	13	11	277	13.85	-5.9220886230468	35.0732421875	35.5696984974887	115.703245162087	129.266204763178	92.8081706332413	72.070078038136
279	2.63331508636475	308.608154296875	13	11	278	13.9	-18.588523864746	0.428466796879547	18.5934613040784	45.9297710061661	134.834722664859	95.5924295840819	72.2565736849425
280	6.60706799825033	307.218792724609	13	11	279	13.95	79.4750582377116	-27.7872314453202	84.1927260117134	61.3482675673401	99.9479855868989	98.3766885349224	72.0848656606452
281	10.5808209101359	305.829431152344	13	11	280	14	79.4750582377114	-27.7872314452998	84.1927260117065	71.0728730701838	65.0612485089384	101.160947485764	72.3435906269223
282	14.5545738220215	304.440069580078	13	11	281	14.05	79.475058237712	-27.7872314453202	84.1927260117138	84.1927260117105	72.7704967895254	103.945206436604	72.2135554170265
283	18.5283267339071	303.050708007813	13	11	282	14.1	79.475058237712	-27.7872314452998	84.1927260117071	84.1927260117106	77.6327995409471	106.729465387444	72.90498935851
284	22.5020796457926	301.661346435547	13	11	283	14.15	79.47505823771	-27.7872314453202	84.1927260117119	84.1927260117107	84.1927260117106	109.513724338285	72.7517711375373
285	26.4758325576782	300.271984863281	13	11	284	14.2	79.475058237712	-27.7872314453202	84.1927260117138	84.1927260117107	84.1927260117106	89.3680223877174	73.279717117951
286	30.4495854695638	298.882623291016	13	11	285	14.25	79.475058237712	-27.7872314452998	84.1927260117071	84.1927260117103	84.1927260117107	71.7842759346492	73.5615253039052
287	34.4233383814494	297.49326171875	13	11	286	14.3	79.4750582377119	-27.7872314453202	84.1927260117137	84.1927260117107	84.1927260117105	75.0108137654784	73.9545018177512
288	38.3970912933349	296.103900146485	13	11	287	14.35	79.4750582377101	-27.7872314452998	84.1927260117052	84.1927260117106	84.1927260117105	75.8946117160538	75.593373908316
289	42.3708442052205	294.714538574219	13	11	288	14.4	79.4750582377119	-27.7872314453202	84.1927260117137	84.1927260117107	84.1927260117107	76.7633072942079	75.8729143761525
290	46.3445971171061	293.325177001953	13	11	289	14.45	79.4750582377119	-27.7872314453191	84.1927260117134	84.1927260117103	78.788059188536	73.6356322947728	76.6400826764819
291	50.3183500289917	291.935815429688	13	11	290	14.5	79.4750582377121	-27.7872314453009	84.1927260117075	84.1927260117107	78.5073033603601	71.3688232764869	78.8898913411731
292	54.2921029408772	290.546453857422	13	11	291	14.55	79.47505823771	-27.7872314453191	84.1927260117115	84.1927260117106	77.2511307414315	68.3244939058546	79.7127464915142
293	58.2658558527628	289.157092285157	13	11	292	14.6	79.4750582377119	-27.7872314453009	84.1927260117074	73.3833923653613	74.1564238911605	66.9231028379815	80.0784003101929
294	62.2396087646484	287.767730712891	13	11	293	14.65	79.4750582377121	-27.7872314453191	84.1927260117135	72.8218807090094	69.3338885767053	63.8324074451947	80.6078623539304
295	63.5591812133789	288.496215820312	13	11	294	14.7	26.3914489746099	14.5697021484193	30.1460577799668	70.3095354711527	63.0785385778351	62.1040404551816	71.5399676275758
296	66.5019454956055	285.685699462891	13	11	295	14.75	58.855285644532	-56.2103271484193	81.385167729948	64.1201217706104	58.5449205412632	59.8833978762498	61.593390109725
297	69.7428665161133	284.161254882812	13	11	296	14.8	64.818420410156	-30.4888916015807	71.6309998224279	54.4750511416999	52.4562617999988	57.8850919531011	63.5329888886864
298	70.9025039672852	286.557708740234	13	11	297	14.85	23.1927490234381	47.9290771484398	53.2456575089958	52.7736847903089	49.6534796642525	58.3785771833907	67.3489896772563
299	70.008415222168	288.118072509766	13	11	298	14.9	-17.881774902344	31.2072753906409	35.9673728671612	44.267960373517	43.4720888786788	56.1533991682232	71.9360183971632
300	68.9423446655273	287.933319091797	13	11	299	14.95	-21.3214111328139	-3.69506835938068	21.6392260230115	34.6029881288449	45.4200217218273	54.9034768180413	74.314531081692
301	67.9786148071289	289.620269775391	13	11	300	15	-19.2745971679679	33.7390136718807	38.8565456459885	35.1868375578947	41.2594923921394	56.6188351965827	76.693043766221
302	68.2565231323242	288.488586425781	13	11	301	15.05	5.55816650390597	-22.6336669922	23.3061385990675	32.4691266156576	38.5190531647708	55.4802865464243	79.1568055242179
303	70.8383178710938	289.593383789062	13	11	302	15.1	51.635894775392	22.0959472656193	56.1649046542446	38.0663586533457	42.6007304756209	53.4273352329416	80.9447317126709
304	69.7520599365234	289.861846923828	13	11	303	15.15	-21.7251586914082	5.36926269532046	22.3788181559758	38.2510244107619	42.9729097597411	51.7020003695761	83.996781107483
305	67.7145767211914	288.445739746094	13	11	304	15.2	-40.7496643066398	-28.3221435546807	49.625386211452	42.4351182006966	46.7284150582476	53.7119128674341	86.9874316239708
306	68.4342803955078	290.299957275391	13	11	305	15.25	14.3940734863278	37.0843505859409	39.7798744330696	50.0146233933472	54.6927498519023	51.4025042848008	89.794454351501
307	70.2069854736328	291.621887207031	13	11	306	15.3	35.4541015625	26.4385986328	44.2266075487411	53.4766929038245	58.5043112928499	52.0551640118943	93.8830572599599
308	74.67724609375	293.083435058594	13	11	307	15.35	89.405212402344	29.2309570312591	94.0624306174977	55.3904714631495	57.2011908016307	58.8033676384588	97.9716601684196
309	76.5381774902344	292.394226074219	13	11	308	15.4	37.2186279296881	-13.7841796875	39.6891657083623	71.1344752930426	59.9319118604734	67.1087295001185	100.65092533958
310	78.7445983886719	294.366943359375	13	11	309	15.45	44.12841796875	39.4543457031205	59.1942790080768	74.5735043850032	62.0038040130409	74.9934298686112	102.668511611184
311	81.3032379150391	299.710998535156	13	11	310	15.5	51.172790527344	106.88110351562	118.499893582535	64.3877582099142	61.5455161774622	82.017264255955	103.591255879938
312	83.5454635620117	301.8095703125	13	11	311	15.55	44.844512939452	41.9714355468795	61.4217530085437	66.3871308171222	65.5912748590178	89.9891171425812	104.22199502781
313	85.1340866088867	303.268188476562	13	11	312	15.6	31.7724609375	29.1723632812398	43.1336997420531	68.6171365629323	75.0060048012966	94.9663605873603	106.859375780041
314	86.5355758666992	305.319427490234	13	11	313	15.65	28.02978515625	41.0247802734398	49.686028744402	51.9565570618818	91.2445492404959	104.161154769771	110.588561942901
315	89.4210357666016	307.330627441406	13	11	314	15.7	57.709197998048	40.2239990234409	70.3443077371274	56.6090453330324	103.258444678975	111.87082279276	115.152392113933
316	89.81396484375	309.046051025391	13	11	315	15.75	7.8585815429679	34.3084716797	35.1969960772827	85.624251392679	109.341778660008	119.705510826752	118.836514346981
317	93.7763442993164	310.538726806641	13	11	316	15.8	79.2475891113281	29.853515625	84.6841943642969	116.10196766387	121.473922992312	129.881022566819	123.07130431362
318	101.494873046875	315.922180175781	13	11	317	15.85	154.370574951172	107.6690673828	188.209730040286	137.899752795017	132.73153037309	137.564743153448	127.540737047074
319	111.03450012207	319.2509765625	13	11	318	15.9	190.7925415039	66.5759277343795	202.074610100356	166.727000258134	148.390397679069	145.148451510937	132.442126896573
320	119.943290710449	320.26806640625	13	11	319	15.95	178.17581176758	20.341796875	179.333233392865	186.338800651592	161.737841572479	150.433546404326	136.057557386637
321	128.852081298828	321.28515625	13	11	320	16	178.17581176758	20.341796875	179.333233392865	179.838809353501	177.865505476042	150.563676563293	139.288382993969
322	137.786590576172	323.198852539062	13	11	321	16.05	178.69018554688	38.2739257812398	182.74319633159	180.678827694269	194.17077027462	152.963703509197	144.717729998024
323	145.493301391602	324.303588867188	13	11	322	16.1	154.1342163086	22.0947265625205	155.709773549828	185.575930349941	200.1234815056	160.29141632714	149.22823086698
324	155.774169921875	325.126312255859	13	11	323	16.15	205.61737060546	16.4544677734193	206.274701804195	189.00401069395	199.052353781378	169.475123516226	154.583383898393
325	165.039123535156	329.370819091797	13	11	324	16.2	185.29907226562	84.8901367187602	203.818746671226	202.002739897647	197.608648129678	176.592871360431	160.080647474262
326	174.573196411133	331.738555908203	13	11	325	16.25	190.68145751954	47.3547363281205	196.473635112913	220.4081536577	191.785574466579	186.270524409162	165.824048844591
327	186.908065795898	332.8720703125	13	11	326	16.3	246.6973876953	22.6702880859398	247.736842350072	217.425879868487	184.453484026081	194.087444615346	169.564521231473
328	199.242935180664	334.005584716797	13	11	327	16.35	246.69738769532	22.6702880859398	247.736842350092	209.641365909415	187.85130228119	196.278106455689	172.420603409439
329	208.79313659668	334.591644287109	13	11	328	16.4	191.00402832032	11.7211914062398	191.36333285813	194.567138239207	190.559849353384	197.775524293028	175.168407428716
330	216.687576293945	336.969604492188	13	11	329	16.45	157.8887939453	47.5592041015807	164.896176875867	166.904228154514	191.447901148384	197.121684904662	176.969356347853
331	222.742141723633	337.051910400391	13	11	330	16.5	121.09130859376	1.64611816406023	121.102496761872	155.29445090468	194.675543342282	196.559501731983	176.441826671502
332	228.213027954102	337.001922607422	13	11	331	16.55	109.41772460938	-0.999755859380684	109.422291926611	163.693818838281	194.004118956073	199.446342853468	178.127641779175
333	236.804626464844	332.984680175781	13	11	332	16.6	171.83197021484	-80.3448486328193	189.68795610092	173.254436387353	192.432731405777	203.4901011466	179.706675891889
334	248.312057495117	331.055572509766	13	11	333	16.65	230.14862060546	-38.5821533203	233.360172526134	194.783948445356	196.498694804678	205.005613027014	181.127506085071
335	258.888275146484	329.939300537109	13	11	334	16.7	211.52435302734	-22.3254394531409	212.699264621226	221.104009757632	196.634721679646	208.290472155764	182.031879303435
336	269.431762695312	325.506317138672	13	11	335	16.75	210.86975097656	-88.6596679687398	228.750057051892	229.571011906875	201.333428997386	211.94258686243	183.814935313295
337	279.586547851562	319.01708984375	13	11	336	16.8	203.095703125	-129.78454589844	241.022598487989	229.303570771075	214.439201680855	209.248019896126	183.513108686604
338	290.712768554687	315.731689453125	13	11	337	16.85	222.5244140625	-65.7080078125	232.022966847135	220.015006971939	219.128900012011	207.276463665429	180.342486935536
339	301.838989257812	312.4462890625	13	11	338	16.9	222.5244140625	-65.7080078125	232.022966847135	207.882909549417	219.451376700644	205.188363346495	178.079216354685
340	309.957702636719	310.660369873047	13	11	339	16.95	162.37426757814	-35.7183837890602	166.256445625545	207.774393604078	225.133043163144	203.50516629138	174.937110626584
341	317.950317382812	308.061645507812	13	11	340	17	159.85229492186	-51.9744873047	168.089569939279	208.686788117147	229.209630382578	202.319976779711	175.062529853216
342	328.972106933594	303.255737304688	13	11	341	17.05	220.43579101564	-96.1181640624795	240.480018761294	209.599182630213	224.49192083618	203.291580049154	176.453052520391
343	340.342086791993	299.991592407227	13	11	342	17.1	227.39959716798	-65.2828979492199	236.584939412482	230.251079354348	222.120195925081	199.121935456637	175.012491232845
344	351.712066650391	296.727447509766	13	11	343	17.15	227.399597167961	-65.2828979492199	236.584939412464	250.53635121574	213.878031888312	192.779888653915	172.400289316836
345	364.527191162109	292.559753417969	13	11	344	17.2	256.302490234359	-83.3538818359409	269.51592924622	241.209448068282	210.375610903113	187.470887246438	169.382475500978
346	377.342315673828	288.392059326172	13	11	345	17.25	256.302490234381	-83.3538818359398	269.515929246241	235.553603733014	203.306524562036	181.359346217428	165.78260965998
347	386.391845703125	284.921295166016	13	11	346	17.3	180.99060058594	-69.4152832031193	193.845503024002	218.156881146411	192.143958417452	172.938772757862	160.216666173699
348	396.658325195312	283.1669921875	13	11	347	17.35	205.32958984374	-35.0860595703205	208.305717736145	190.500142451879	179.114970901263	164.406867415384	155.114762079016
349	404.132141113281	283.472717285156	13	11	348	17.4	149.476318359381	6.11450195312045	149.601326479446	156.076697908332	166.108400607185	158.382908416343	151.039587581539
350	409.990661621094	286.427795410156	13	11	349	17.45	117.170410156259	59.1015625	131.232235773561	143.078468766623	149.808731329733	152.752536348507	147.375701971403
351	414.695465087891	287.685211181641	13	11	350	17.5	94.0960693359409	25.1483154297	97.3987065285052	122.676338069512	133.509062052277	153.56555797445	145.326230607855
352	421.137359619141	287.788208007812	13	11	351	17.55	128.837890625	2.05993652341931	128.854357315459	114.05992006796	121.385624679545	153.459762187315	142.785832652725
353	426.113586425781	289.654693603516	13	11	352	17.6	99.5245361328	37.3297119140807	106.295064250591	109.117320207588	106.693538905687	146.53488131909	140.132242836933
354	426.151621500651	294.98051961263	13	11	353	17.65	0.760701497399623	106.51652018228	106.519236471682	110.941426196223	102.887784944373	139.794965606658	136.918739964313
355	426.189656575521	300.306345621745	13	11	354	17.7	0.760701497399623	106.516520182299	106.519236471702	99.6927805924668	95.1294617939005	130.474478846192	132.211052634969
356	426.227691650391	305.632171630859	13	11	355	17.75	0.76070149740076	106.51652018228	106.519236471682	90.7107397418622	103.824591386864	119.622632457529	128.629817589961
357	422.615386962891	305.268585205078	13	11	356	17.8	-72.24609375	-7.27172851561932	72.6111292966764	91.7156498207867	114.775565957177	111.185312451271	124.34966030494
358	419.747467041016	306.361877441406	13	11	357	17.85	-57.3583984375	21.8658447265602	61.3848599975682	81.1416033802132	113.954791736916	102.953060492604	119.658929499618
359	414.388824462891	304.81591796875	13	11	358	17.9	-107.1728515625	-30.9191894531205	111.543786866305	96.7077565775047	113.481530606131	96.8908118165825	114.548847224705
360	412.423492431641	302.990264892578	13	11	359	17.95	-39.306640625	-36.5130615234398	53.6490042688343	129.858351321887	111.14022636265	91.2462376514266	110.992915135839
361	412.046264648438	293.780487060547	13	11	360	18	-7.54455566406023	-184.19555664062	184.35000245814	137.198843731969	105.736202862781	88.3324844359992	107.164416764008
362	411.518737792969	281.873962402344	13	11	361	18.05	-10.5505371093807	-238.13049316406	238.364103018586	135.247411391476	100.985000222998	82.280085256297	101.455634164772
363	412.969512939453	277.189086914062	13	11	362	18.1	29.0155029296807	-93.6975097656398	98.0873220479817	141.138849345087	99.2125820795199	81.1425502172297	96.8862503526096
364	411.653350830078	272.272888183594	13	11	363	18.15	-26.3232421875	-98.3239746093602	101.786625163839	114.764649148057	90.8938386887918	81.0575912747105	91.844036503564
365	411.359802246094	268.127960205078	13	11	364	18.2	-5.87097167968068	-82.8985595703193	83.1061940368911	72.1116491241087	87.3630135089527	76.9512180235005	86.5987926481065
366	409.7685546875	266.041564941406	13	11	365	18.25	-31.8249511718795	-41.7279052734398	52.4790014729861	61.2263204270706	72.8403774851343	75.9002889624947	80.4625231505141
367	410.147674560547	267.237884521484	13	11	366	18.3	7.58239746093977	23.9263916015591	25.0991028988453	46.5402659861076	49.7846045554173	75.7605478520179	77.27124452582
368	409.312744140625	265.220825195312	13	11	367	18.35	-16.6986083984398	-40.3411865234398	43.6606785627915	33.5871776728179	48.3303086975437	74.9109915838522	74.3695450788946
369	408.747619628906	263.920501708984	13	11	368	18.4	-11.3024902343795	-26.0064697265602	28.3563529590238	30.9161058222119	48.6336519432895	70.7147860330681	73.6113435121909
370	409.6611328125	263.840179443359	13	11	369	18.45	18.2702636718795	-1.6064453125	18.3407524704428	27.4575599867259	42.7622096843506	69.2332939231713	82.076021694476
371	408.174377441406	262.568878173828	13	11	370	18.5	-29.7351074218795	-25.4260253906193	39.1236422199561	35.4342969680168	46.0643750622086	60.7632755535654	91.3865381078874
372	408.038421630859	262.203002929688	13	11	371	18.55	-2.71911621094091	-7.31750488279999	7.8063737214153	50.7270379004715	50.5360954810382	49.4515061422286	101.029937185335
373	408.973968505859	258.131896972656	13	11	372	18.6	18.7109375	-81.4221191406398	83.5443634692458	51.9372416958833	50.6094010881845	47.2376193861297	111.237318589405
374	409.382751464844	252.906860351562	13	11	373	18.65	8.17565917970001	-104.500732421881	104.820057621297	61.2126443022054	50.5357333773444	43.8931074004696	109.153212028266
375	409.748504638672	251.743408203125	13	11	374	18.7	7.31506347656023	-23.2690429687398	24.3917714475018	73.6146309753505	51.1035743373899	42.7231064500212	107.856739402098
376	411.486175537109	247.837463378906	13	11	375	18.75	34.7534179687398	-78.1188964843801	85.5006552515665	65.7845052083523	48.6861736219964	41.3024138434992	107.586981033157
377	411.846069335938	244.365249633789	13	11	376	18.8	7.19787597658069	-69.4442749023398	69.816307087141	50.3444288542173	49.11840772904	43.3571766003688	111.676872986322
378	412.125152587891	242.163177490234	13	11	377	18.85	5.58166503906023	-44.0414428711	44.3937346342548	50.2699069788964	46.1449300747157	45.7860296651857	115.260127953162
379	412.735534667969	240.924407958984	13	11	378	18.9	12.2076416015591	-24.775390625	27.6196758506224	36.1597029417874	39.1525628576497	50.3318752077992	114.882213570061
380	411.541870117188	241.056564331055	13	11	379	18.95	-23.8732910156193	2.64312744141989	24.0191620708974	24.6221844827295	42.6840032156918	72.9058057375253	115.476488563902
381	412.227020263672	241.355392456055	13	11	380	19	13.7030029296795	5.9765625	14.9496350660213	26.505354941079	36.5404526247898	94.4405917797756	112.325103850512
382	412.827026367188	241.267318725586	13	11	381	19.05	12.0001220703205	-1.76147460938012	12.1287147918517	27.9606968610822	36.1782577196994	119.779789114374	108.015592091826
383	411.399810791016	243.548049926758	13	11	382	19.1	-28.5443115234398	45.6146240234403	53.8095869260023	35.0980994524871	40.9626582421868	141.332086961579	107.656107548879
384	410.938415527344	245.230758666992	13	11	383	19.15	-9.22790527344091	33.6541748046795	34.8963854506384	36.9212023077921	50.128017038254	137.248832781823	107.144028771179
385	412.176086425781	247.947418212891	13	11	384	19.2	24.7534179687409	54.3331909179801	59.7061750279221	47.7343309566692	94.7080371376608	138.762260780696	106.90414771929
386	413.370300292969	247.800170898438	13	11	385	19.25	23.8842773437591	-2.94494628905966	24.0651493425462	55.4199615432946	140.195009937555	139.27367310382	107.048991081436
387	416.644744873047	247.318252563477	13	11	386	19.3	65.4888916015602	-9.63836669922046	66.1943580362371	72.2953372154258	190.441170499707	147.593198120626	108.709540318097
388	421.237365722656	247.739364624023	13	11	387	19.35	91.8524169921807	8.42224121092045	92.2377398591291	154.317974822834	236.519243848443	155.609264322472	109.291908602271
389	424.033905029297	253.006683349609	13	11	388	19.4	55.9307861328193	105.34637451172	119.273263811295	243.468817567318	235.345102705995	159.049641107053	111.483018221911
390	447.503936767578	252.01512145996	13	11	389	19.45	469.40063476562	-19.8312377929801	469.819363064965	333.148010042745	234.840518345701	161.719683204632	112.571743659375
391	470.973968505859	251.023559570312	13	11	390	19.5	469.400634765619	-19.8312377929602	469.819363064963	417.618526153591	242.006893582849	163.886932147458	115.507347196872
392	447.343368530273	261.202102661132	13	11	391	19.55	-472.61199951172	203.570861816401	514.590320413373	398.394868196565	259.008138521552	166.579678041423	118.776059262056
393	423.712768554688	271.380645751953	13	11	392	19.6	-472.611999511699	203.57086181642	514.590320413362	315.363061868567	270.255870402758	168.074595711629	120.761778208261
394	422.846588134766	272.148834228516	13	11	393	19.65	-17.3236083984398	15.3637695312602	23.1549740261606	240.544969598381	267.971265175852	170.394950141888	119.852288340886
395	420.252532958984	271.288452148438	13	11	394	19.7	-51.8811035156409	-17.2076416015602	54.6603314249776	184.86826700036	228.731329271603	171.085188988559	121.646216147888
396	417.818786621094	267.166931152344	13	11	395	19.75	-48.6749267578	-82.4304199218807	95.7289017140319	122.893214651925	187.578854357361	172.795568319372	120.416487092987
397	419.419769287109	255.465606689453	13	11	396	19.8	32.0196533203	-234.026489257819	236.206807423267	137.54766215514	142.718185583139	174.061904035824	120.490961823578
398	418.338500976562	245.287124633789	13	11	397	19.85	-21.6253662109398	-203.56964111328	204.715058671186	142.099596674639	99.6299475748149	172.797787539356	120.391410394649
399	415.025421142578	241.784408569336	13	11	398	19.9	-66.2615966796795	-70.0543212890602	96.4272115422374	134.612739116342	105.44479757778	172.634161236023	121.550234956632
400	414.084716796875	238.029449462891	13	11	399	19.95	-18.8140869140602	-75.0991821289	77.4200040224715	100.568104165919	107.329859631416	152.237681581224	122.374589107933
401	412.17919921875	235.823852539062	13	11	400	20	-38.1103515625	-44.1119384765801	58.2946139225481	76.3666804977052	103.584243055894	136.574102613969	123.131513945353
402	409.604858398438	233.760513305664	13	11	401	20.05	-51.4868164062398	-41.2667846679597	65.9836326711525	73.3419330004202	89.1156695500965	117.772329409738	124.172886945673
403	408.778289794922	229.65754699707	13	11	402	20.1	-16.5313720703205	-82.0593261718801	83.7079403301167	72.5601225881941	75.3397046759533	100.191469454942	123.537011027282
404	408.420440673828	225.608154296875	13	11	403	20.15	-7.15698242187955	-80.9878540039	81.3034740558121	72.5557469954468	77.2970572961946	102.455743899949	124.055838691869
405	408.461029052734	221.932830810547	13	11	404	20.2	0.811767578119316	-73.5064697265602	73.5109519613411	77.6632349342739	75.7440338908448	104.530171515079	123.178823139044
406	408.738861083984	219.032470703125	13	11	405	20.25	5.556640625	-58.0072021484398	58.2727359588114	74.3127288542015	85.5693508705766	101.559301082154	123.420883646051
407	409.245025634766	214.484497070312	13	11	406	20.3	10.1232910156409	-90.9594726562602	91.5210723652881	81.252181591969	92.8264732363364	93.3887255265311	122.37563277107
408	410.078155517578	211.242050170898	13	11	407	20.35	16.6625976562398	-64.8489379882795	66.9554099297544	78.9279451934956	100.752991335069	85.1735564668258	120.754284387957
409	413.819854736328	206.810333251953	13	11	408	20.4	74.833984375	-88.6343383789	116.00073774465	98.5829547457064	99.466690222117	84.0508288062101	119.100954067958
410	415.642669677734	204.309692382812	13	11	409	20.45	36.4562988281193	-50.0128173828205	61.8897699689737	107.989711538399	101.730483398742	83.0294950112334	110.49759595983
411	419.170440673828	197.322357177734	13	11	410	20.5	70.5554199218807	-139.74670410156	156.547783719865	127.193253815936	99.5343591084144	82.3760957432469	101.318237079467
412	419.569152832031	190.406097412109	13	11	411	20.55	7.97424316406023	-138.3251953125	138.554856328751	117.681198852265	97.6617815029658	81.7660958499226	90.2761385294955
413	417.656555175781	182.485076904297	13	11	412	20.6	-38.251953125	-158.42041015624	162.973121317439	124.533021603988	95.0074082576984	78.9994263429351	78.3225220456529
414	415.459442138672	179.861541748047	13	11	413	20.65	-43.9422607421807	-52.470703125	68.4404629262959	100.485763471122	90.8046003162256	77.7167272418513	78.1861513085022
415	410.894256591797	178.354690551758	13	11	414	20.7	-91.3037109375	-30.1370239257795	96.1488837275897	87.3338514675326	90.314956131622	75.2724572895303	77.4134009425964
416	409.098358154297	178.62126159668	13	11	415	20.75	-35.91796875	5.33142089843977	36.3114930555368	62.8215626994609	79.1828406159172	74.0461989727293	75.2718298213048
417	405.467895507812	178.361206054688	13	11	416	20.8	-72.6092529297	-5.20111083983977	72.7952963108019	63.9280017801862	70.7057184635087	70.6893615063165	71.2228981973882
418	405.688415527344	180.369720458984	13	11	417	20.85	4.41040039063978	40.1702880859199	40.4116774770802	56.0968906592558	57.2458613508015	68.7107812365588	69.1921923558349
419	402.566467285156	182.352981567383	13	11	418	20.9	-62.4389648437591	39.6652221679801	73.9726583299222	57.8799177607119	55.9667642615856	65.567746899893	69.2240867408949
420	400.190399169922	183.926162719727	13	11	419	20.95	-47.5213623046807	31.4636230468795	56.9933281229378	54.0775854594848	48.8144311803186	68.7575103384353	69.731161313949
421	402.409912109375	184.359039306641	13	11	420	21	44.3902587890602	8.65753173828011	45.2266285628176	51.6701600021421	48.5580388370442	66.0623715449647	70.7163706395012
422	401.12060546875	186.718994140625	13	11	421	21.05	-25.7861328125	47.1990966796801	53.783634804666	48.0055267429851	43.7169415096673	62.7799476492531	73.012002873586
423	401.733245849609	187.998626708984	13	11	422	21.1	12.2528076171795	25.5926513671801	28.3745501903667	41.5319717013815	42.4141542154192	56.453574636364	72.5231319028294
424	403.352172851562	190.261642456055	13	11	423	21.15	32.3785400390602	45.2603149414199	55.6494920341376	39.2361599133764	40.3308934835605	53.9165587170558	71.0085526845639
425	403.694793701172	191.444290161133	13	11	424	21.2	6.85241699220001	23.6529541015602	24.6255529149196	33.3562975598499	47.2000645452485	50.2966303701136	69.9174338356622
426	405.172760009766	190.630126953125	13	11	425	21.25	29.5593261718807	-16.2832641601602	33.7475696227919	33.1581484286963	52.9419024740123	48.9843585604552	68.943663562927
427	405.91552734375	191.596969604492	13	11	426	21.3	14.8553466796795	19.3368530273398	24.3843230370336	32.6562602241358	54.8541768349975	49.0570708682452	67.5094538146225
428	406.859344482422	190.605056762695	13	11	427	21.35	18.8763427734398	-19.8382568359398	27.3838045345986	52.8681573891156	55.6612879219266	53.210828244844	66.7541898476708
429	407.560607910156	193.167846679688	13	11	428	21.4	14.0252685546807	51.2557983398602	53.1400510113355	66.6476450346483	51.866353172526	54.3973446755797	64.9814987118963
430	410.082611083984	198.923828125	13	11	429	21.45	50.4400634765591	115.11962890624	125.685038739818	76.352056110145	51.7788295599086	56.4328276166646	63.926746541889
431	414.839508056641	200.850463867188	13	11	430	21.5	95.1379394531409	38.5327148437602	102.645007850455	78.1644274151569	49.4106782838663	59.0566455357555	60.507655773072
432	418.479064941406	201.05534362793	13	11	431	21.55	72.7911376953	4.09759521483977	72.9063784145173	71.0764461209162	54.3972002268232	64.2579098972494	57.1801336426435
433	420.134735107422	200.29411315918	13	11	432	21.6	33.1134033203193	-15.224609375	36.445661059658	50.6895017307017	64.0075022742688	66.0468374627238	54.534821926591
434	420.765991210938	199.673828125	13	11	433	21.65	12.6251220703205	-12.4057006836	17.700144540132	32.1737115330843	68.4637958675988	64.3003781272764	54.4257614751794
435	420.336944580078	200.781127929688	13	11	434	21.7	-8.58093261720001	22.1459960937602	23.7503167887456	32.4423443435012	65.6655906880806	64.5624103817941	58.0056093784643
436	420.1337890625	201.241607666016	13	11	435	21.75	-4.06311035156023	9.20959472655966	10.0660568623683	49.8505771333806	65.1713885974987	63.8411281531246	60.5394957345466
437	421.278228759766	204.773284912109	13	11	436	21.8	22.8887939453205	70.6335449218602	74.2495424666023	65.8511456142814	73.6616429595014	64.3295461229284	61.6707801854851
438	427.300750732422	206.134063720703	13	11	437	21.85	120.450439453119	27.2155761718801	123.486825009055	80.6416796454595	76.432387003521	64.7975984587827	63.9103998638497
439	427.806620279948	210.992950439453	13	11	438	21.9	10.1173909505201	97.177734375	97.7029869446361	98.1690656619131	76.7344030820268	64.3952505238995	65.9715374416988
440	428.312489827474	215.851837158203	13	11	439	21.95	10.1173909505201	97.177734375	97.7029869446361	114.880941575502	77.3459912036795	59.0959827453427	66.8647324248056
441	428.818359375	220.710723876953	13	11	440	22	10.1173909505201	97.177734375	97.7029869446361	103.014196873661	78.271578022383	54.9529400011793	68.6881195915039
442	423.459625244141	226.502365112305	13	11	441	22.05	-107.17468261718	115.83282470704	157.808922034545	87.6176605497721	74.2618920190336	51.5803196360339	71.7702854127794
443	420.346984863281	227.277297973633	13	11	442	22.1	-62.2528076172	15.4986572265602	64.1531014998536	74.0503027618994	65.5876946432967	52.616069216818	75.9419728741634
444	419.316009521484	227.175231933594	13	11	443	22.15	-20.6195068359409	-2.04132080078011	20.7203053251903	58.3740903828529	60.3267051802001	54.9349642333029	78.4950384754208
445	417.840789794922	227.406967163086	13	11	444	22.2	-29.5043945312398	4.63470458983977	29.8661980052723	33.6428424625657	52.5263748026048	65.714588386815	80.4035416194994
446	418.698822021484	226.962982177734	13	11	445	22.25	17.1606445312398	-8.87969970703978	19.3219250494036	28.1611924129321	44.7344914048599	72.094632908638	84.7071248263783
447	417.728546142578	228.368179321289	13	11	446	22.3	-19.4055175781193	28.1039428711	34.1526824331084	33.0357498106281	29.4989963125663	74.2844895027249	86.5377440403306
448	416.118316650391	227.483520507812	13	11	447	22.35	-32.2045898437398	-17.6931762695403	36.744851251686	31.0024468433103	28.7997514301149	74.6099714828554	88.6844466426623
449	415.314514160156	225.377014160156	13	11	448	22.4	-16.0760498047	-42.1301269531199	45.0930923136703	31.0948924268669	33.1355253845791	77.545730207818	88.6280760658568
450	414.371520996094	225.092483520508	13	11	449	22.45	-18.8598632812409	-5.69061279295966	19.6996831686831	25.355150162567	54.0831855699506	77.2966372329467	85.9823662734076
451	413.599822998047	224.473602294922	13	11	450	22.5	-15.4339599609398	-12.3776245117205	19.7841529671865	29.4383104472977	65.917687794893	78.3195936472522	83.6274848254985
452	413.481353759766	224.719223022461	13	11	451	22.55	-2.36938476561932	4.91241455078011	5.45397111160896	33.2353009585301	74.3070869864162	79.2826609283093	82.0802775882401
453	416.249938964844	225.428649902344	13	11	452	22.6	55.3717041015591	14.1885375976602	57.1606526753398	77.1639242965908	83.6322483224141	85.837108285603	81.4012469791665
454	413.695098876953	223.495315551758	13	11	453	22.65	-51.0968017578193	-38.6666870117199	64.0780448698319	100.740483162919	94.7647552354358	92.6896988235652	83.1795208669973
455	417.832092285156	212.265991210938	13	11	454	22.7	82.7398681640602	-224.5864868164	239.342799858987	123.259023810265	102.066899663289	96.2446728572047	85.3590541721358
456	418.648864746094	205.431274414062	13	11	455	22.75	16.3354492187591	-136.69433593752	137.666947298828	137.82618619753	111.904695889645	105.573121499632	89.2526607532856
457	421.485382080078	200.25520324707	13	11	456	22.8	56.7303466796807	-103.52142333984	118.04667434834	156.294209512341	129.066325544052	108.745941957733	87.9907149218025
458	422.313262939453	193.808319091797	13	11	457	22.85	16.5576171875	-128.93768310546	129.996464611665	126.969875029986	142.874465141091	112.571294826542	86.4717357984129
459	426.902191162109	187.475204467773	13	11	458	22.9	91.7785644531193	-126.66229248048	156.418161443887	123.06890861637	152.243872262551	112.860901607814	84.5406781022441
460	427.989135742188	182.968368530273	13	11	459	22.95	21.7388916015807	-90.13671875	92.7211274472106	134.873627277839	138.406160144459	112.868749801473	82.6546923150323
461	428.020965576172	177.060348510742	13	11	460	23	0.636596679679542	-118.16040039062	118.162115230747	147.922744084652	145.228555204371	112.302029649818	81.1173082902665
462	428.838806152344	168.244689941406	13	11	461	23.05	16.3568115234398	-176.31317138672	177.070267655686	148.193535012761	143.18479692905	112.580235540446	78.9445147192668
463	430.510498046875	158.62678527832	13	11	462	23.1	33.4338378906205	-192.35809326172	195.242048645728	149.842445258931	141.51034133067	110.186424741515	81.3240166034224
464	432.483367919922	150.988861083984	13	11	463	23.15	39.4573974609398	-152.75848388672	157.772116084433	167.388201792372	130.957047980193	111.424077500692	85.8803489957439
465	431.839691162109	145.981781005859	13	11	464	23.2	-12.8735351562602	-100.1416015625	100.965678678064	151.49596658026	123.670599939657	105.003519957457	90.2080340710632
466	436.143005371094	136.629821777344	13	11	465	23.25	86.0662841797	-187.0391845703	205.890897897949	135.097938576687	112.699363409991	106.410688597933	91.1913529380776
467	436.699951171875	131.78125	13	11	466	23.3	11.1389160156205	-96.9714355468801	97.6090915951264	113.720560947624	96.0941455368402	101.69694034088	93.5946394611709
468	431.111572265625	132.695037841797	13	11	467	23.35	-111.767578125	18.2757568359398	113.251908627865	97.4987546203816	77.498384341939	98.3335001139704	95.7658283223052
469	428.814208984375	133.788375854492	13	11	468	23.4	-45.947265625	21.8667602539	50.8852279391165	58.0105250276097	70.604282738832	91.5356259966702	96.3667401653233
470	427.830291748047	133.921127319336	13	11	469	23.45	-19.6783447265602	2.65502929688012	19.8566470418506	40.6923244934205	71.6008797704542	88.0127473971179	96.513049539259
471	427.695220947266	133.520812988281	13	11	470	23.5	-2.70141601561932	-8.0062866211	8.44974993408973	19.8988301071905	67.5928219914954	83.9150229332809	96.7927260318477
472	427.786956787109	134.064025878906	13	11	471	23.55	1.83471679685908	10.8642578125	11.0180889241803	27.4880045300399	60.2090837527105	78.6063685102244	98.6481210217522
473	427.580841064453	133.648071289062	13	11	472	23.6	-4.12231445311932	-8.31909179688012	9.28443669671534	45.7030049205268	55.1566588972713	76.8109249212418	97.6980833752843
474	427.889068603516	129.217224121094	13	11	473	23.65	6.16455078126023	-88.6169433593597	88.8311000533636	77.1751189553811	52.1142040131479	79.0709991679226	97.294956100611
475	428.483612060547	123.702598571777	13	11	474	23.7	11.8908691406193	-110.29251098634	110.931648994285	79.7258430120005	52.3548948545794	84.1713952849218	91.9112736890826
476	429.838317871094	115.523513793945	13	11	475	23.75	27.0941162109398	-163.58169555664	165.810320108361	90.414487687352	55.130682456571	76.8095843765232	88.9524957572472
477	429.097412109375	114.594108581543	13	11	476	23.8	-14.8181152343795	-18.5881042480401	23.7717092072774	76.7404034962558	61.1185914836085	78.4433369646089	87.3570054417362
478	427.124145507812	117.031959533691	13	11	477	23.85	-39.4653320312602	48.7570190429599	62.727660073473	59.006784788632	76.1234655005446	78.9603618180686	84.9819567330127
479	427.997528076172	116.499229431152	13	11	478	23.9	17.4676513672	-10.6546020507798	20.4606790978825	33.0862459577608	87.5377155970131	79.8725787228324	81.4163844795419
480	426.959838867188	116.096282958984	13	11	479	23.95	-20.7537841796795	-8.05892944335994	22.2635554561658	42.5113399552166	96.7419107993893	80.1573492770455	80.5303509293589
481	428.083831787109	114.677085876465	13	11	480	24	22.4798583984193	-28.3839416503801	36.2076259540054	61.8324433137371	86.026346761551	81.2834224138778	78.3933489756159
482	430.015228271484	111.70458984375	13	11	481	24.05	38.6279296875	-59.4499206543	70.8971791945562	98.3350276977704	96.6775901765072	84.7160065030582	74.3216070553883
483	429.975616455078	103.73802947998	13	11	482	24.1	-0.792236328119316	-159.3312072754	159.333176866075	134.477036810147	102.764064738866	85.2097420090536	70.402327566124
484	431.571350097656	93.7155876159665	13	11	483	24.15	31.9146728515602	-200.44883728027	202.973601018049	138.966447565341	107.630953432517	83.1658347005305	67.0972603975012
485	433.167083740234	83.6931457519531	13	11	484	24.2	31.9146728515591	-200.448837280268	202.973601018047	150.843840397798	107.959803699512	78.8190274207086	65.1333219174917
486	430.269226074219	83.2422027587891	13	11	485	24.25	-57.9571533203	-9.01885986327983	58.6546797299776	143.695686163995	107.436162371185	71.4943029165613	60.6022064046908
487	423.763824462891	82.9036102294922	13	11	486	24.3	-130.108032226559	-6.77185058593807	130.28414335684	116.926879167263	108.313421522508	73.0170705425925	58.4283183817561
488	419.108642578125	86.9677200317383	13	11	487	24.35	-93.1036376953205	81.2821960449219	123.59240569706	81.4425705888767	94.2960185175626	71.6304133520551	56.0918846135563
489	415.839599609375	88.0904846191406	13	11	488	24.4	-65.380859375	22.455291748046	69.1295660343922	75.9058771770282	78.7939538040478	71.2971429624136	56.0806519342144
490	416.990692138672	87.5361785888672	13	11	489	24.45	23.0218505859398	-11.0861206054679	25.5520581261141	65.7830026472176	60.8961440420279	73.0479544615999	58.2044946244804
491	417.465515136719	89.0101470947266	13	11	490	24.5	9.49645996093977	29.4793701171881	30.9712126707349	44.8963508711304	56.9622590715716	72.8716750179509	58.2298736188879
492	418.613891601562	92.8245162963867	13	11	491	24.55	22.9675292968602	76.287384033202	79.6697707077871	40.6610284408323	49.3565509086777	70.0368456005522	59.7501801491143
493	419.563110351562	92.95361328125	13	11	492	24.6	18.984375	2.58193969726591	19.1591468166237	40.349717495179	40.4967619652442	63.9937302110063	61.2517069692059
494	418.850982666016	95.2430648803711	13	11	493	24.65	-14.2425537109193	45.7890319824219	47.9529538829015	38.0186409661151	34.9633324923102	55.1235216270798	61.1272881853916
495	419.830688476562	94.5505065917969	13	11	494	24.7	19.5941162109193	-13.8511657714838	23.995503397848	32.9300991701378	38.1361052236882	46.0952485500617	60.1241895195779
496	420.502624511719	95.2442321777344	13	11	495	24.75	13.4387207031398	13.87451171875	19.3158300254151	36.097173059358	38.3071876647172	44.3948284328584	56.9159105975474
497	419.10693359375	97.5687713623047	13	11	496	24.8	-27.9138183593795	46.490783691406	54.2270617279005	29.2656365437882	31.7602696785966	38.4132997989034	56.8721479225185
498	420.820159912109	97.213249206543	13	11	497	24.85	34.2645263671795	-7.11044311523409	34.994516262725	35.9224929521973	33.6914419044501	33.2234074090441	55.8727886043276
499	420.888488769531	97.8996200561523	13	11	498	24.9	1.36657714844091	13.7274169921861	13.7952713050523	38.5957343633193	31.4530894501118	32.2887251455965	56.5365121540676
500	419.311645507812	100.290435791016	13	11	499	24.95	-31.5368652343807	47.8163146972739	57.2797854398933	30.5904401870554	31.2943530580955	36.2516399719153	57.1537701083728
501	420.302337646484	98.9908905029297	13	11	500	25	19.8138427734398	-25.9909057617259	32.6820370810252	31.2857107495421	31.8273977941451	35.176324823898	56.7950372188221
502	420.47314453125	99.6800689697266	13	11	501	25.05	3.41613769532046	13.7835693359381	14.2005908465811	33.6405423564354	27.4700486891291	34.7843537951705	55.7052987687073
503	420.792755126953	101.576873779297	13	11	502	25.1	6.39221191406023	37.936096191408	38.4708690751588	26.6662131639937	25.9500528528439	37.2936719293581	53.7523883354431
504	421.806274414062	100.79759979248	13	11	503	25.15	20.2703857421795	-15.5854797363401	25.5694293395184	25.059061224971	29.6141177988827	39.0887416702527	48.965209250138
505	420.748168945312	101.166007995605	13	11	504	25.2	-21.162109375	7.3681640625	22.4081394776849	24.3496571912028	34.3671747201424	41.4293516184472	44.9322371033672
506	421.03466796875	99.9674606323242	13	11	505	25.25	5.72998046876023	-23.9709472656159	24.6462773859119	20.6143949561457	32.0454619830789	42.3375182785334	43.969115961426
507	421.251739501953	99.4810180664062	13	11	506	25.3	4.34143066406023	-9.72885131836023	10.65357067774	25.5876932413301	37.8084379117443	40.7272253024445	41.2605775686141
508	421.462890625	98.5140762329102	13	11	507	25.35	4.22302246093977	-19.3388366699199	19.7945578998734	42.068136276291	40.8959019542662	40.1151638566	39.2123793305731
509	421.000335693359	96.0350646972656	13	11	508	25.4	-9.25109863282046	-49.580230712892	50.4359207654403	39.0318627411867	46.7243938903937	41.7758813457217	37.8369396856933
510	422.867431640625	91.1384353637695	13	11	509	25.45	37.3419189453205	-97.9325866699219	104.81035465249	51.2672186322859	51.5643501787989	41.2595857551456	37.3278233558372
511	423.338134765625	91.0894470214844	13	11	510	25.5	9.4140625	-0.979766845701988	9.46490971039043	61.1774089523867	52.8476387629217	40.7183994196932	37.2351212874733
512	424.094848632812	87.5785522460938	13	11	511	25.55	15.1342773437398	-70.2178955078119	71.8303501332357	67.8610945394573	53.98440191576	41.3737519368623	36.1470763161847
513	425.487060546875	84.4030609130859	13	11	512	25.6	27.8442382812602	-63.5098266601582	69.3455095003775	61.0605640813067	54.2802748603562	43.5110464598798	36.9442217770505
514	427.643157958984	80.8072128295898	13	11	513	25.65	43.1219482421795	-71.9169616699219	83.8543487007932	66.6634147846567	53.9376448925607	42.8068968731962	38.5066023477388
515	428.372894287109	77.3428497314453	13	11	514	25.7	14.5947265625	-69.2872619628901	70.8077023617367	56.701585199234	48.1519967901488	43.7692256566727	40.0139899885399
516	429.159118652344	75.6417999267578	13	11	515	25.75	15.7244873047	-34.02099609375	37.4791632271403	47.3831407683256	49.3913368563076	43.5434034899936	42.3034208477717
517	428.718139648438	74.6329040527344	13	11	516	25.8	-8.81958007811932	-20.1779174804679	22.0212022061224	40.0141952456642	44.9390659619803	44.1078553383248	44.4291501057718
518	429.852905273438	74.5517425537109	13	11	517	25.85	22.6953125	-1.62322998047017	22.7532873458354	35.243429498991	46.1261909654934	45.2013512521022	45.6992133135489
519	428.795684814453	76.6510391235352	13	11	518	25.9	-21.1444091797	41.9859313964861	47.0096210874861	32.1192589279584	38.8893998559987	43.3851542257902	46.1864745888205
520	429.749572753906	74.5058670043945	13	11	519	25.95	19.0777587890602	-42.9034423828139	46.9538736283706	33.1765467247266	35.9741011345465	38.4040067397592	46.2073203450638
521	429.897186279297	73.422966003418	13	11	520	26	2.95227050781932	-21.6580200195301	21.8583103719777	44.8692411626613	34.2391682170656	39.2939177510485	46.3257502514847
522	429.613250732422	74.7584991455078	13	11	521	26.05	-5.6787109375	26.710662841796	27.3076411899634	37.7646044663332	34.2313087608896	37.509798837199	46.5061698967641
523	430.838653564453	70.886962890625	13	11	522	26.1	24.5080566406205	-77.430725097656	81.2167595355086	36.704772770102	36.1224276438482	36.5947716247428	46.1468269392194
524	431.396881103516	70.751953125	13	11	523	26.15	11.1645507812602	-2.7001953125	11.4864376058457	36.3590775061727	32.8326635590196	37.9244630252249	47.8817186586595
525	430.998779296875	68.7076187133789	13	11	524	26.2	-7.96203613282046	-40.8866882324219	41.6547151472148	35.2860707970526	28.6560166893696	38.5986283586326	49.5059960145211
526	431.896240234375	69.1632385253906	13	11	525	26.25	17.94921875	9.11239624023381	20.1298340523308	27.3756141250351	29.1964986457895	42.26932341701	51.2097273460859
527	432.310089111328	68.1471557617188	13	11	526	26.3	8.27697753906023	-20.3216552734358	21.9426076443632	27.900722651706	30.0805317124177	48.1310749090991	51.6513558532174
528	430.554138183594	69.2680740356445	13	11	527	26.35	-35.1190185546807	22.4183654785139	41.6644761754211	20.6072606086371	27.0633522839922	51.2832627704978	53.3130136685522
529	431.239135742188	69.4373321533203	13	11	528	26.4	13.6999511718807	3.38516235351591	14.1119802392002	22.0339197854064	36.9595261944511	50.5970678319194	NA
530	431.365234375	69.6639862060547	13	11	529	26.45	2.52197265623977	4.53308105468807	5.18740493187036	24.8749926277827	41.2231555827186	51.1550549349819	NA
531	430.204650878906	68.948974609375	13	11	530	26.5	-23.2116699218795	-14.300231933594	27.263129936177	26.7510904429493	50.2994786169545	51.9331010832762	NA
532	431.950439453125	69.4168548583984	13	11	531	26.55	34.9157714843795	9.3576049804679	36.1479718562451	46.0183297371962	62.0308410573085	51.6385878566658	NA
533	434.434448242188	68.8306198120117	13	11	532	26.6	49.6801757812602	-11.7247009277338	51.0449652512539	61.8390505568001	66.4440978971474	48.782607418559	NA
534	437.212890625	64.0580673217773	13	11	533	26.65	55.5688476562398	-95.4510498046881	110.448176710435	78.5650374485026	68.3614721048191	52.9565404441227	NA
535	441.151885986328	62.5591506958008	13	11	534	26.7	78.7799072265602	-29.97833251953	84.2910090298897	99.1866894868342	73.6540931805942	55.2427663723694	NA
536	443.235504150391	57.4208908081055	13	11	535	26.75	41.6723632812602	-102.765197753906	110.89306439469	106.137105351346	74.6697035207629	58.8760512021781	NA
537	436.283660888672	57.8115577697754	13	11	536	26.8	-139.036865234381	7.81333923339801	139.256232047903	90.704614472442	73.1966440009139	59.19485636811	NA
538	432.157531738281	56.6377220153809	13	11	537	26.85	-82.5225830078193	-23.4767150878899	85.7970445738103	85.4691358043884	70.5018625531258	61.4246760850023	NA
539	430.589630126953	56.0795707702637	13	11	538	26.9	-31.3580322265602	-11.163024902344	33.2857223159171	70.7743695930232	68.9535546937943	NA	NA
540	427.697540283203	56.360279083252	13	11	539	26.95	-57.841796875	5.61416625976605	58.1136156896218	47.2065985149935	69.2623771620202	NA	NA
541	427.153106689453	54.5702819824219	13	11	540	27	-10.888671875	-35.799942016602	37.4192333378636	34.8666197549061	67.4526237874018	NA	NA
542	427.056365966797	55.6367721557617	13	11	541	27.05	-1.93481445312045	21.3298034667959	21.4173766577548	47.2024949151466	56.3588716789115	NA	NA
543	426.635864257812	54.5076751708984	13	11	542	27.1	-8.41003417970001	-22.5819396972659	24.0971507733731	53.0556185196521	56.4052542728571	NA	NA
544	426.062957763672	59.2212409973145	13	11	543	27.15	-11.4581298828	94.271316528322	94.9650981171198	64.1308779817803	NA	NA	NA
545	426.465393066406	63.5716285705566	13	11	544	27.2	8.04870605468068	87.0077514648419	87.379233712149	65.5111448428295	NA	NA	NA
546	430.607513427734	65.6621704101562	13	11	545	27.25	82.8424072265591	41.8108367919919	92.795530648505	77.9438887908081	NA	NA	NA
547	431.381469726562	66.8478622436523	13	11	546	27.3	15.4791259765602	23.7138366699222	28.3187109630005	NA	NA	NA	NA
548	435.341918945312	68.5558395385742	13	11	547	27.35	79.208984375	34.1595458984381	86.2608705132663	NA	NA	NA	NA
549	NA	NA	13	11	548	27.4	NA	NA	NA	NA	NA	NA	NA
550	NA	NA	13	11	549	27.45	NA	NA	NA	NA	NA	NA	NA
551	NA	NA	13	11	550	27.5	NA	NA	NA	NA	NA	NA	NA
552	NA	NA	13	11	551	27.55	NA	NA	NA	NA	NA	NA	NA
553	NA	NA	13	11	552	27.6	NA	NA	NA	NA	NA	NA	NA
554	NA	NA	13	11	553	27.65	NA	NA	NA	NA	NA	NA	NA
555	NA	NA	13	11	554	27.7	NA	NA	NA	NA	NA	NA	NA
556	NA	NA	13	11	555	27.75	NA	NA	NA	NA	NA	NA	NA
557	NA	NA	13	11	556	27.8	NA	NA	NA	NA	NA	NA	NA
558	NA	NA	13	11	557	27.85	NA	NA	NA	NA	NA	NA	NA
559	NA	NA	13	11	558	27.9	NA	NA	NA	NA	NA	NA	NA
560	NA	NA	13	11	559	27.95	NA	NA	NA	NA	NA	NA	NA
561	NA	NA	13	11	560	28	NA	NA	NA	NA	NA	NA	NA
562	NA	NA	13	11	561	28.05	NA	NA	NA	NA	NA	NA	NA
563	NA	NA	13	11	562	28.1	NA	NA	NA	NA	NA	NA	NA
564	NA	NA	13	11	563	28.15	NA	NA	NA	NA	NA	NA	NA
565	NA	NA	13	11	564	28.2	NA	NA	NA	NA	NA	NA	NA
566	NA	NA	13	11	565	28.25	NA	NA	NA	NA	NA	NA	NA
567	NA	NA	13	11	566	28.3	NA	NA	NA	NA	NA	NA	NA
568	NA	NA	13	11	567	28.35	NA	NA	NA	NA	NA	NA	NA
569	NA	NA	13	11	568	28.4	NA	NA	NA	NA	NA	NA	NA
570	NA	NA	13	11	569	28.45	NA	NA	NA	NA	NA	NA	NA
571	NA	NA	13	11	570	28.5	NA	NA	NA	NA	NA	NA	NA
572	NA	NA	13	11	571	28.55	NA	NA	NA	NA	NA	NA	NA
573	NA	NA	13	11	572	28.6	NA	NA	NA	NA	NA	NA	NA
574	NA	NA	13	11	573	28.65	NA	NA	NA	NA	NA	NA	NA
575	NA	NA	13	11	574	28.7	NA	NA	NA	NA	NA	NA	NA
576	NA	NA	13	11	575	28.75	NA	NA	NA	NA	NA	NA	NA
577	NA	NA	13	11	576	28.8	NA	NA	NA	NA	NA	NA	NA
578	NA	NA	13	11	577	28.85	NA	NA	NA	NA	NA	NA	NA
579	NA	NA	13	11	578	28.9	NA	NA	NA	NA	NA	NA	NA
580	NA	NA	13	11	579	28.95	NA	NA	NA	NA	NA	NA	NA
581	NA	NA	13	11	580	29	NA	NA	NA	NA	NA	NA	NA
582	NA	NA	13	11	581	29.05	NA	NA	NA	NA	NA	NA	NA
583	NA	NA	13	11	582	29.1	NA	NA	NA	NA	NA	NA	NA
584	NA	NA	13	11	583	29.15	NA	NA	NA	NA	NA	NA	NA
585	NA	NA	13	11	584	29.2	NA	NA	NA	NA	NA	NA	NA
586	NA	NA	13	11	585	29.25	NA	NA	NA	NA	NA	NA	NA
587	NA	NA	13	11	586	29.3	NA	NA	NA	NA	NA	NA	NA
588	NA	NA	13	11	587	29.35	NA	NA	NA	NA	NA	NA	NA
589	NA	NA	13	11	588	29.4	NA	NA	NA	NA	NA	NA	NA
590	NA	NA	13	11	589	29.45	NA	NA	NA	NA	NA	NA	NA
591	NA	NA	13	11	590	29.5	NA	NA	NA	NA	NA	NA	NA
592	NA	NA	13	11	591	29.55	NA	NA	NA	NA	NA	NA	NA
593	NA	NA	13	11	592	29.6	NA	NA	NA	NA	NA	NA	NA
594	NA	NA	13	11	593	29.65	NA	NA	NA	NA	NA	NA	NA
595	NA	NA	13	11	594	29.7	NA	NA	NA	NA	NA	NA	NA
596	NA	NA	13	11	595	29.75	NA	NA	NA	NA	NA	NA	NA
597	NA	NA	13	11	596	29.8	NA	NA	NA	NA	NA	NA	NA
598	NA	NA	13	11	597	29.85	NA	NA	NA	NA	NA	NA	NA
599	NA	NA	13	11	598	29.9	NA	NA	NA	NA	NA	NA	NA
600	NA	NA	13	11	599	29.95	NA	NA	NA	NA	NA	NA	NA
601	NA	NA	13	11	600	30	NA	NA	NA	NA	NA	NA	NA
