# Supplementary material for: An automated feeding system for the African killifish reveals the impact of diet on lifespan and allows scalable assessment of associative learning
Source: eLife. 2022 Nov 10;11:e69008. doi: 10.7554/eLife.69008 (PMC9788828; doi:10.7554/eLife.69008)
Supplement: Figure 6—source data 3. [file elife-69008-fig6-data3.zip › Filtered and Interpolated Trajectories with Kinematics/t5_REC009 DLC_likelihood-euclidean-filtered_splines-interpolated_kinematics_02_resnet50_TrainAllTheThingsJun28shuffle1_1030000.csv]

	x2	y2	fishnum	recording_num	bodyparts_coords	seconds	velocity_x	velocity_y	velocity_xy	velocity_xy_5frame	velocity_xy_10frame	velocity_xy_20frame	velocity_xy_40frame
1	269.1339	280.4607	5	9	0	0	0	0	0	NA	NA	NA	NA
2	269.5591	282.4072	5	9	1	0.05	8.50400000000036	38.9300000000003	39.8479976410362	NA	NA	NA	NA
3	269.2982	286.9777	5	9	2	0.1	-5.21799999999985	91.4100000000008	91.5588096471341	55.5366011448569	NA	NA	NA
4	270.3112	283.8132	5	9	3	0.15	20.2599999999995	-63.2900000000006	66.4536808611838	66.2752319104619	NA	NA	NA
5	271.1005	287.7255	5	9	4	0.2	15.7860000000005	78.2460000000003	79.8225175749304	77.3183977992054	58.9472977114955	NA	NA
6	271.1181	285.0409	5	9	5	0.25	0.352000000000317	-53.6919999999998	53.6931538280252	70.7683089072337	66.3069646958093	NA	NA
7	271.6847	289.7602	5	9	6	0.3	11.3319999999999	94.3859999999995	95.0638270847534	67.2213707296189	71.6003086361327	NA	NA
8	272.692	286.9977	5	9	7	0.35	20.1459999999997	-55.2499999999998	58.8083651872756	62.357994278134	70.5609687499823	NA	NA
9	272.328	289.4063	5	9	8	0.4	-7.28000000000065	48.1719999999996	48.7189899731097	66.3386974811567	67.1639704519268	NA	NA
10	272.8682	286.6841	5	9	9	0.45	10.8040000000005	-54.4439999999997	55.5056353175061	65.8822194730601	63.9396706572009	61.9370657833449	NA
11	273.3959	290.3259	5	9	10	0.5	10.5539999999996	72.8359999999998	73.5966698431387	70.3536285927309	62.5520934526317	66.2678510878897	NA
12	274.226	285.7617	5	9	11	0.55	16.6020000000003	-91.2839999999994	92.7814370442704	67.1065701742347	57.0118762525536	68.4670290701031	NA
13	273.2599	289.7033	5	9	12	0.6	-19.3219999999997	78.8319999999999	81.1654107856294	65.5213470362678	57.1714396046957	67.9439379326618	NA
14	274.425	288.5717	5	9	13	0.65	23.3019999999999	-22.6319999999998	32.4836978806291	58.7654894241066	61.532527362128	68.5418936423291	NA
15	273.0046	290.4801	5	9	14	0.7	-28.4080000000006	38.1679999999994	47.5795196276716	48.1415330320472	64.9268338551943	68.3397605513289	NA
16	274.1628	288.8608	5	9	15	0.75	23.1640000000004	-32.3860000000002	39.8173817823326	43.9892506166605	66.2287374799701	69.3150590774304	NA
17	272.3264	289.6093	5	9	16	0.8	-36.7280000000005	14.9700000000007	39.6616550839732	55.9584845500212	65.3337495040735	68.0954500079631	NA
18	274.8491	287.9487	5	9	17	0.85	50.4540000000009	-33.2120000000009	60.403998708696	64.3323206741208	65.3269071153413	68.5649598986446	NA
19	278.746998816025	285.475160850654	5	9	18	0.9	77.9579763204993	-49.4707829869196	92.3298675474324	73.6919855358337	69.9198168327313	69.4180667681488	NA
20	282.551379905691	283.123701842972	5	9	19	0.95	76.0876217933207	-47.0291801536393	89.4487002481695	82.5259659760999	72.7398504454569	69.8138203990856	62.5986509318513
21	286.263285727792	280.892680435205	5	9	20	1	74.2381164420192	-44.6204281553401	86.6157060908971	86.6645636140221	76.0780247022291	69.1899270392573	63.6426620185798
22	289.88375874112	278.780454085601	5	9	21	1.05	72.4094602665605	-42.2445269920809	83.8315572853043	83.8811491154415	79.1790237633726	67.4947076517106	63.6526493062629
23	293.413841404469	276.78538025241	5	9	22	1.1	70.6016532669798	-39.9014766638197	81.0969868983071	81.147380216793	79.9584801925934	66.2712989515725	62.3342762626155
24	296.854576176633	274.905816393883	5	9	23	1.15	68.8146954432796	-37.5912771705396	78.4127950545295	78.4640638686246	77.3036061741697	67.3761798639004	61.6102608900567
25	300.207005516405	273.140119968268	5	9	24	1.2	67.0485867954403	-35.3139285123007	75.7798557549272	75.8320815506453	74.7008069429768	67.6237744165134	60.521157521208
26	303.472171882579	271.486648433816	5	9	25	1.25	65.3033273234803	-33.0694306890393	73.1991243500548	73.2523967711648	72.1511165985445	68.1603965716956	60.0569043829293
27	306.651117733947	269.943759248776	5	9	26	1.3	63.5789170273597	-30.8577837007999	70.6716456954077	70.7260632328979	69.6556657993476	68.6092663463003	58.532556215929
28	309.744885529304	268.509809871398	5	9	27	1.35	61.8753559071399	-28.6789875475608	68.1985630009048	68.2542336691606	67.2156907878038	67.9291548882889	57.8913837732124
29	312.754517727443	267.183157759932	5	9	28	1.4	60.19264396278	-26.5330422293198	65.7811273631949	65.8381693284644	64.8325428950695	65.5647040532577	57.4818995421823
30	315.681056787157	265.962160372628	5	9	29	1.45	58.5307811942801	-24.4199477460802	63.4207079362409	63.4792500480499	62.50769838757	63.2602360803578	56.8848968228476
31	318.52554516724	264.845175167735	5	9	30	1.5	56.8897676016604	-22.3397040978591	61.1188026465738	61.1789848044428	60.2427684411622	61.0174729492699	55.8204673337546
32	321.289025326485	263.830559603502	5	9	31	1.55	55.2696031848996	-20.2923112846599	58.877049293335	58.9390225572411	58.039508929228	58.8382695424227	54.26395252786
33	323.972539723686	262.916671138181	5	9	32	1.6	53.6702879440202	-18.2777693064202	56.6972367828693	56.7611631059793	55.8998295839844	56.7246145925693	52.9880141693069
34	326.577130817636	262.101867230019	5	9	33	1.65	52.0918218789996	-16.2960781632398	54.5813161271862	54.6473675538599	53.8258019323457	54.6786281377843	52.9218666816495
35	329.103841067128	261.384505337268	5	9	34	1.7	50.53420498984	-14.34723785502	52.5314106799321	52.5997678104061	51.8196652177387	52.702554491087	52.473548117702
36	331.553712930957	260.762942918177	5	9	35	1.75	48.9974372765801	-12.431248381821	50.5498248859768	50.620674363526	49.8838292999953	50.7987496884282	52.2168638535535
37	333.927788867915	260.235537430995	5	9	36	1.8	47.4815187391607	-10.5481097436393	48.6390505760662	48.7125813074504	48.0208732854979	48.969662423895	51.9638688948132
38	336.227111336796	259.800646333973	5	9	37	1.85	45.9864493776195	-8.69782194043978	46.8017695484685	46.8781673294981	46.2335383973348	47.2178076477803	51.1941685885044
39	338.452722796394	259.456627085359	5	9	38	1.9	44.5122291919608	-6.88038497228035	45.0408508468083	45.1202910461307	44.5247133804992	45.5457323162159	49.6300611523177
40	340.605665705501	259.201837143404	5	9	39	1.95	43.0588581821394	-5.09579883909964	43.3593407901707	43.4419787605896	42.897410594604	43.9559732466096	48.1434301356058
41	342.686982522911	259.034633966358	5	9	40	2	41.6263363482005	-3.34406354092039	41.76044346914	41.8464024311437	41.3547309356942	42.451007628252	46.7345966400672
42	344.697715707419	258.95337501247	5	9	41	2.05	40.2146636901591	-1.62517907775964	40.2474891483604	40.3368454535479	39.8998159185619	41.0331974040095	45.4036832049897
43	346.638907717816	258.95641773999	5	9	42	2.1	38.8238402079401	0.0608545503996538	38.8238879012389	38.9166538597099	38.5357857115762	39.7047293870412	44.1506160913891
44	348.511601012898	259.042119607168	5	9	43	2.15	37.45386590164	1.71403734355977	37.4930659588297	37.5891708252576	37.265662700086	38.4675534993986	42.975130058704
45	350.316838051456	259.208838072253	5	9	44	2.2	36.1047407711601	3.33436930170024	36.2583828209807	36.3576530765343	36.0922812754805	37.3233218188906	41.8767749200827
46	352.055661292285	259.454930593495	5	9	45	2.25	34.7764648165798	4.92185042484039	35.1230282968784	35.2251689920087	35.0181859565086	36.2733311354113	40.8549232166633
47	353.729113194178	259.778754629144	5	9	46	2.3	33.4690380378606	6.47648071297908	34.0899004047438	34.194479946624	34.0455215225211	35.3184714433261	39.9087784383509
48	355.338236215928	260.178667637449	5	9	47	2.35	32.1824604350002	7.99826016610041	33.1614674786111	33.2679086912511	33.1759203767475	34.45918228872	39.037383320021
49	356.884072816329	260.653027076661	5	9	48	2.4	30.9167320080201	9.48718878423961	32.3396207319062	32.4472010877596	32.410393618298	33.6954182513776	38.2396278443545
50	358.367665454175	261.200190405029	5	9	49	2.45	29.6718527569192	10.9432665673603	31.6255265441162	31.7333899685079	31.7492330431773	33.0266241908539	37.5142566770391
51	359.790056588258	261.818515080802	5	9	50	2.5	28.44782268166	12.3664935154602	31.0194902794209	31.1266717614863	31.1919313351284	32.4517203308645	36.8598758426553
52	361.152288677373	262.506358562231	5	9	51	2.55	27.2446417823005	13.7568696285803	30.520844808485	30.6263072899719	30.7371269680903	31.9690968675566	36.2749585190369
53	362.455404180312	263.262078307565	5	9	52	2.6	26.0623100587793	15.1143949066795	30.1278764435034	30.2305573951034	30.3825788658637	31.5766175902089	35.7578498852773
54	363.70044555587	264.084031775054	5	9	53	2.65	24.9008275111601	16.4390693497796	29.837798374334	29.9366615824971	30.1251738026692	31.2716319796236	35.3067710061521
55	364.888455262839	264.970576422948	5	9	54	2.7	23.7601941393802	17.7308929578805	29.6467770697737	29.7408639676728	29.9609671062272	31.0509953490785	34.9198217764209
56	366.020475760013	265.920069709496	5	9	55	2.75	22.6404099434808	18.9898657309595	29.5500112163893	29.6384859702411	29.8852547052203	30.9110967448985	34.5949829854119
57	367.097549506186	266.930869092949	5	9	56	2.8	21.5414749234594	20.215987669061	29.5418567343635	29.6240403153665	29.8926722125921	30.8478944528068	34.3301175986302
58	368.120718960151	268.001332031555	5	9	57	2.85	20.4633890793002	21.40925877212	29.6159864563452	29.6913768173511	29.9773148036702	30.8569589922618	34.1229713916034
59	369.091026580701	269.129815983564	5	9	58	2.9	19.4061524109998	22.5696790401798	29.7655700999609	29.8338478279435	30.1328703409492	30.9335233724931	33.9711731143305
60	370.00951482663	270.314678407227	5	9	59	2.95	18.3697649185797	23.6972484732598	29.9834595796965	30.0444804575115	30.3527576549797	31.0725401074685	33.8722344140401
61	370.877226156732	271.554276760793	5	9	60	3	17.3542266020399	24.7919670713202	30.2623662693514	30.3161436370993	30.6302621546686	31.2687440570586	33.8235498001569
62	371.695203029799	272.846968502512	5	9	61	3.05	16.3595374613408	25.8538348343802	30.5950198822035	30.641700366532	30.9586619375233	31.5167196340643	33.8223969972222
63	372.464487904625	274.191111090633	5	9	62	3.1	15.3856974965197	26.8828517624195	30.9743023542845	31.0141384926083	31.3313391186598	31.8109703835134	33.865938095614
64	373.186123240004	275.585061983406	5	9	63	3.15	14.4327067075801	27.8790178554596	31.3933537471239	31.4266764813938	31.7418729423169	32.1459885129057	33.9512219697206
65	373.86115149473	277.027178639082	5	9	64	3.2	13.5005650945197	28.8423331135209	31.8456502100784	31.8728434175351	32.1841131087097	32.5163217339511	34.0751884787885
66	374.490615127595	278.515818515909	5	9	65	3.25	12.5892726572999	29.7727975365399	32.3250562132788	32.3465346002203	32.6522334088969	32.9166348354126	34.2346749832857
67	375.075556597393	280.049339072137	5	9	66	3.3	11.6988293959605	30.6704111245597	32.8258545629098	32.8420455181018	33.1407670555365	33.3417637539342	34.4264256832956
68	375.617018362917	281.626097766016	5	9	67	3.35	10.8292353104798	31.5351738775803	33.3427582677103	33.3540877248111	33.6446259633567	33.7867604944869	34.6471041988979
69	376.116042882961	283.244452055796	5	9	68	3.4	9.98049040087949	32.3670857955995	33.8709083365319	33.8777903364	34.1591066848621	34.2469279772834	34.8933096535676
70	376.573672616319	284.902759399727	5	9	69	3.45	9.15259466716066	33.1661468786206	34.4058612436249	34.4086906935379	34.6798858129225	34.7178446372264	35.161596287561
71	376.990950021783	286.599377256058	5	9	70	3.5	8.34554810928012	33.9323571266198	34.9435692712232	34.942717326493	35.2030075161566	35.1953792694493	35.4484963308338
72	377.368917558148	288.332663083039	5	9	71	3.55	7.55935072729926	34.6657165396198	35.4803563485993	35.4761678516224	35.7248655703452	35.6756971268877	35.7505455337836
73	377.708617684207	290.10097433892	5	9	72	3.6	6.79400252118057	35.3662251176206	36.0128914324861	36.0056839010339	36.2421818703139	36.1552586010192	36.0643104346077
74	378.011092858753	291.90266848195	5	9	73	3.65	6.04950349091951	36.0338828605995	36.5381609621784	36.5282246959132	36.75198301225	36.6308119598176	36.3864161883079
75	378.277385540579	293.73610297038	5	9	74	3.7	5.32585363652061	36.6686897685997	37.0534414906828	37.0410404471524	37.251576165743	37.0993816084986	36.7135736443845
76	378.50853818848	295.599635262458	5	9	75	3.75	4.62305295801912	37.2706458415598	37.5562732456194	37.5416464141348	37.7385251300017	37.5582532216729	37.0426043697371
77	378.705593261248	297.491622816435	5	9	76	3.8	3.94110145536047	37.8397510795401	38.0444351047955	38.0277981728776	38.210627198239	38.0049569137845	37.3704624737344
78	378.869593217677	299.41042309056	5	9	77	3.85	3.2799991285799	38.3760054825007	38.515921267398	38.4974684304521	38.6658912386817	38.437249405534	37.6942523768129
79	379.001580516561	301.354393543084	5	9	78	3.9	2.63974597767969	38.8794090504791	38.9689197558921	38.9488255640902	39.102517234773	38.8530959346422	38.0112420223994
80	379.102597616692	303.321891632255	5	9	79	3.95	2.02034200262005	39.3499617834209	39.4017927785556	39.3802139493255	39.5188774040747	39.2506524676534	38.318871405074
81	379.173686976865	305.311274816324	5	9	80	4	1.4217872034601	39.7876636813794	39.8130589138097	39.7901360632285	39.9134989271893	39.628248604609	38.6147566220153
82	379.215891055873	307.32090055354	5	9	81	4.05	0.844081580160037	40.1925147443205	40.2013770309723	40.1772362966685	40.2850482572238	39.984371433503	38.89668991256
83	379.230252312509	309.349126302153	5	9	82	4.1	0.287225132719868	40.5645149722602	40.5655318369128	40.5402863776972	40.6323169407541	40.317650485702	39.1626363156242
84	379.217813205567	311.394309520413	5	9	83	4.15	-0.248782138839942	40.9036643651996	40.9044209230922	40.8781722902884	40.9542088570344	40.6268438637102	39.4107276489726
85	379.17961619384	313.454807666569	5	9	84	4.2	-0.763940234539859	41.2099629231204	41.217043183699	41.1898825651221	41.2497287695639	40.9108255548178	39.6392545130195
86	379.116703736121	315.528978198872	5	9	85	4.25	-1.25824915437988	41.4834106460592	41.5024884767657	41.4744978182797	41.5179720792163	41.1685739040616	39.846656966349
87	379.030118291205	317.61517857557	5	9	86	4.3	-1.73170889832022	41.72400753396	41.7599284051407	41.7311814174003	41.7581156687669	41.3991611935346	40.031514432203
88	378.920902317884	319.711766254914	5	9	87	4.35	-2.18431946641999	41.9317535868799	41.9886081027009	41.9591711614305	41.9694097327223	41.601744259139	40.1925352933938
89	378.790098274952	321.817098695154	5	9	88	4.4	-2.61608085863941	42.1066488048007	42.1878389186951	42.1577718681443	42.1511704926473	41.7755560675153	40.3285465310999
90	378.638748621202	323.929533354538	5	9	89	4.45	-3.02699307500006	42.2486931876801	42.3569919038502	42.3263487724117	42.3027737055609	41.9198981729217	40.4384836696903
91	378.467895815429	326.047427691317	5	9	90	4.5	-3.4170561154599	42.3578867355798	42.4954920103345	42.4643216471648	42.4236488809338	42.0341339745813	40.5213812096865
92	378.278582316424	328.169139163741	5	9	91	4.55	-3.78626998010077	42.4342294484802	42.602812926478	42.5711595678943	42.5132741298455	42.1176826982322	40.5763636657901
93	378.071850582983	330.293025230059	5	9	92	4.6	-4.13463466881922	42.4777213263599	42.6784724764663	42.6463762496914	42.5711715775239	42.1700140302292	40.6026372762827
94	377.848743073898	332.417443348521	5	9	93	4.65	-4.46215018170051	42.4883623692392	42.7220285223423	42.6895258937234	42.5969032779962	42.1906433381275	40.5994824123861
95	377.610302247962	334.540750977377	5	9	94	4.7	-4.76881651871963	42.4661525771205	42.7330753128357	42.7001994872792	42.5900675762795	42.1791274175404	40.566246689544
96	377.35757056397	336.661305574876	5	9	95	4.75	-5.05463367984021	42.4110919499799	42.7112402304947	42.678021507883	42.5502958699463	42.135060711025	40.5023387649167
97	377.091590480714	338.777464599269	5	9	96	4.8	-5.31960166512022	42.3231804878606	42.6561808942569	42.6226469880982	42.4772497276975	42.0580719506215	40.4072227948301
98	376.813404456988	340.887585508804	5	9	97	4.85	-5.56372047451987	42.2024181907	42.5675825794855	42.5337589028676	42.3706183277361	41.9478211812535	40.2804135210015
99	376.524054951586	342.990025761732	5	9	98	4.9	-5.7869901080403	42.0488050585595	42.4451559234184	42.4110658461693	42.2301161836078	41.8039971275577	40.1214719537788
100	376.2245844233	345.083142816303	5	9	99	4.95	-5.98941056572016	41.8623410914199	42.2886348866826	42.2542999681157	42.05548112952	41.6263148717272	39.9300016236551
101	375.916035330925	347.165294130765	5	9	100	5	-6.17098184749921	41.6430262892402	42.097774947003	42.0632151475892	41.8464725411161	41.414513814764	39.705645378358
102	375.599450133254	349.234837163369	5	9	101	5.05	-6.33170395342063	41.3908606520795	41.8723515039892	41.8375853791174	41.6028697713974	41.1683558980772	39.4480827119059
103	375.27587128908	351.290129372365	5	9	102	5.1	-6.47157688347988	41.1058441799207	41.6121584768528	41.5772033561723	41.3244707849831	40.8876240668634	39.1570276243195
104	374.946341257197	353.329528216002	5	9	103	5.15	-6.59060063765992	40.78797687274	41.3170070810592	41.2818792360629	41.0110909771191	40.572120961062	38.8322270271798
105	374.611902496398	355.35139115253	5	9	104	5.2	-6.68877521598006	40.4372587305602	40.9867247719573	40.9514395746792	40.6625621671749	40.2216678242701	38.4734597322729
106	374.273597465477	357.354075640199	5	9	105	5.25	-6.76610061841984	40.05368975338	40.621154346456	40.5857264223771	40.2787317595817	39.8361036257719	38.0805360907809
107	373.932468623227	359.335939137258	5	9	106	5.3	-6.82257684499973	39.6372699411791	40.2201531970705	40.1845965751208	39.859462068457	39.4152843961256	37.6532983928641
108	373.589558428441	361.295339101957	5	9	107	5.35	-6.85820389571973	39.1879992939801	39.7835927153424	39.7479209781775	39.4046298059907	38.9590827828639	37.1916221985626
109	373.245909339914	363.230632992547	5	9	108	5.4	-6.87298177054004	38.7058778118001	39.3113578447778	39.2755842831005	38.9141257385162	38.4673878400422	36.6954188614487
110	372.902563816438	365.140178267275	5	9	109	5.45	-6.86691046952092	38.1909054945606	38.8033467872409	38.7674845622348	38.3878545190203	37.9401050743885	36.1646396441325
111	372.560564316807	367.022332384394	5	9	110	5.5	-6.83998999261917	37.64308234238	38.259470871071	38.2235331896043	37.8257347104276	37.3771567821347	35.5992820397668
112	372.220953299814	368.875452802151	5	9	111	5.55	-6.7922203398598	37.06240835514	37.6796545927421	37.6436549019115	37.2276990208538	36.7784827255796	34.9993992589423
113	371.884773224253	370.697896978797	5	9	112	5.6	-6.72360151122007	36.44888353292	37.0638358521895	37.027788059863	36.5936947807447	36.1440412184098	34.3651144110106
114	371.553066548917	372.488022372582	5	9	113	5.65	-6.63413350672045	35.8025078756998	36.411966406314	36.3758851377548	35.9236847029654	35.4738107162321	33.6966418765143
115	371.2268757326	374.244186441755	5	9	114	5.7	-6.52381632634047	35.1232813834599	35.7240125769982	35.6879134794728	35.217647981602	34.7677920470054	32.9943200602687
116	370.907243234095	375.964746644566	5	9	115	5.75	-6.39264997009946	34.4112040562197	34.9999562605299	34.9638563718852	34.4755818046877	34.0260114705368	32.2586627640228
117	370.595211512196	377.648060439264	5	9	116	5.8	-6.24063443798036	33.6662758939599	34.2397963013323	34.2037145040193	33.6975033827022	33.2485248351068	31.4904420542816
118	370.291823025696	379.2924852841	5	9	117	5.85	-6.06776973000024	32.8884968967202	33.4435503142516	33.407507903341	32.883452630829	32.4354232158717	30.6908260809475
119	369.998120233388	380.896378637323	5	9	118	5.9	-5.87405584615908	32.0778670644597	32.6112570669845	32.5752784716207	32.033495693948	31.5868405953398	29.8616148963629
120	369.715145594067	382.458097957184	5	9	119	5.95	-5.65949278642051	31.2343863972205	31.7429795736068	31.7070932859316	31.1477295749906	30.7029644165379	29.0056502490936
121	369.443941566524	383.97600070193	5	9	120	6	-5.42408055085957	30.3580548949196	30.8388091019282	30.8030488897728	30.226288230646	29.7840502647695	28.1275104895654
122	369.185550609555	385.448444329813	5	9	121	6.05	-5.16781913938075	29.4488725576605	29.8988703728866	29.8632768838768	29.2693506493598	28.8304426198074	27.234538810996
123	368.941015181952	386.873786299082	5	9	122	6.1	-4.8907085520591	28.5068393853794	28.9233283334578	28.8879512466401	28.2771516509986	27.8426047551578	26.3377580410471
124	368.711377742509	388.250384067987	5	9	123	6.15	-4.59274878886049	27.5319553781003	27.9123970375044	27.8772979896712	27.2499964877142	26.8211627919666	25.4512313113197
125	368.497680750019	389.576595094778	5	9	124	6.2	-4.27393984979972	26.5242205358197	26.8663513874234	26.8316080127881	26.1882808514737	25.7669722962673	24.5891165205737
126	368.300966663276	390.850776837704	5	9	125	6.25	-3.93428173486086	25.4836348585206	25.7855428170839	25.7512544122244	25.0925187248513	24.6812219022738	23.7628883583794
127	368.122277941072	392.071286755014	5	9	126	6.3	-3.57377444407916	24.4101983461996	24.6704204884708	24.6367160915517	23.9633818569125	23.5655997124375	22.9808443656424
128	367.962657042203	393.23648230496	5	9	127	6.35	-3.19241797738073	23.3039109989204	23.5215603306394	23.4886104563074	22.8017568794866	22.4225693790311	22.2489257935562
129	367.82314642546	394.344720945789	5	9	128	6.4	-2.79021233485992	22.1647728165794	22.3397054341409	22.3077394600314	21.6088298899852	21.2558419526835	21.571592412271
130	367.704788549638	395.394360135753	5	9	129	6.45	-2.36715751643942	20.9927837992802	21.1258232112019	21.095155701037	20.386215017544	20.0711954237987	20.9524093106689
131	367.60862587353	396.383757333101	5	9	130	6.5	-1.92325352216017	19.7879439469602	19.8811878357039	19.8522593467488	19.1361555739016	18.877864196996	20.3943954501419
132	367.53570085593	397.311269996083	5	9	131	6.55	-1.45850035200056	18.5502532596399	18.607501693499	18.5809436884188	17.8618487755152	17.6905948964124	19.9002266794279
133	367.48705595563	398.175255582948	5	9	132	6.6	-0.972898005999241	17.2797117373	17.3070785591983	17.2838195787806	16.5679871070636	16.5314748636843	19.472355959256
134	367.463733631424	398.974071551946	5	9	133	6.65	-0.466446484119842	15.9763193799597	15.9831271424907	15.9645716877719	15.2616874176528	15.4286519064072	19.1130866193558
135	367.466776342106	399.706075361326	5	9	134	6.7	0.0608542136399137	14.6400761875998	14.6402026630113	14.6285418499934	13.9541099961236	14.410440994142	18.8246183935238
136	367.49722654647	400.36962446934	5	9	135	6.75	0.609004087280027	13.2709821602805	13.2849483806602	13.2837148673783	12.6632096691407	13.4997652462219	18.6090772034607
137	367.556126703308	400.963076334235	5	9	136	6.8	1.17800313675957	11.8690372978995	11.9273525046065	11.9424311468869	11.4178079359123	12.713163896178	18.4685349294025
138	367.644519271414	401.484788414262	5	9	137	6.85	1.76785136212061	10.4342416005409	10.5829436461227	10.6244004134666	10.2611928478819	12.0624283712407	18.405022814137
139	367.763446709582	401.933118167672	5	9	138	6.9	2.37854876335973	8.96659506819901	9.27670854003353	9.36184765050953	9.24847392282921	11.5563442292022	18.4205406916339
140	367.913951476605	402.306423052712	5	9	139	6.95	3.01009534045988	7.46609770079999	8.05004899590985	8.2070740218311	8.43466697073999	11.2018542048	18.517063389899
141	368.097076031276	402.603060527634	5	9	140	7	3.66249109341993	5.93274949844044	6.97218456587501	7.23867082838557	7.86337491854218	11.0047406355144	18.6965451556758
142	368.313862832389	402.821388050687	5	9	141	7.05	4.33573602226033	4.36655046106011	6.1534843612144	6.55451669877155	7.56447901684082	10.9700107390484	18.9609226389444
143	368.565354338737	402.95976308012	5	9	142	7.1	5.0298301269595	2.76750058866014	5.74092767889508	6.2449335280134	7.55686963541776	11.1021071633542	19.3121167765246
144	368.852593009115	403.016543074183	5	9	143	7.15	5.74477340756061	1.13559988125985	5.85593789196342	6.36490218657484	7.85100104075164	11.4050104467449	19.7520337798105
145	369.176621302314	402.990085491127	5	9	144	7.2	6.48056586397956	-0.529151661120295	6.5021331421191	6.92188401185054	8.44959841347631	11.8822644907803	20.2825653338551
146	369.538481677129	402.8787477892	5	9	145	7.25	7.23720749630047	-2.22675403853941	7.5720278586822	7.87506844244995	9.34627160188804	12.5369325046476	20.9055880353443
147	369.939216592354	402.680887426653	5	9	146	7.3	8.01469830449946	-3.95720725094066	8.93839348759294	9.14748538273173	10.5222135421845	13.3714701463674	21.6229620219841
148	370.379868506781	402.394861861735	5	9	147	7.35	8.81303828854016	-5.72051129835927	10.5068498318921	10.6542632989392	11.9430214788265	14.387476249243	22.4365286629136
149	370.861479879204	402.019028552696	5	9	148	7.4	9.63222744846007	-7.51666618078048	12.2180225933723	12.3276410172012	13.5615469706605	15.5852394305844	23.3481070746633
150	371.385093168417	401.551744957786	5	9	149	7.45	10.4722657842592	-9.34567189819973	14.0360227231565	14.1225430725184	15.3298620108207	16.9629313559992	24.3594890796012
151	371.951750833212	400.991368535255	5	9	150	7.5	11.3331532959	-11.2075284506204	15.9389164499923	16.0109745152031	17.2104900907529	18.5152261143557	25.4724320021009
152	372.562495332385	400.336256743351	5	9	151	7.55	12.214889983461	-13.1022358380801	17.9129037641787	17.9756085585893	19.178461275894	20.2312503814765	26.6886483479361
153	373.218369124727	399.584767040325	5	9	152	7.6	13.1174758468399	-15.0297940605196	19.9490070453158	20.0054607227021	21.2180828630682	22.0927586893649	28.0097908397109
154	373.920414669032	398.735256884427	5	9	153	7.65	14.0409108861002	-16.9902031179606	22.0411928103033	22.0933391643046	23.3194778204171	24.0754156532138	29.4374303115144
155	374.669674424094	397.786083733906	5	9	154	7.7	14.9851951012397	-18.983463010419	24.1852835437206	24.2343794792696	25.4762642985222	26.1546896735681	30.9730222718093
156	375.467190848706	396.735605047013	5	9	155	7.75	15.9503284922403	-21.0095737378606	26.3783086580048	26.4251912109333	27.6841806268233	28.3114108244667	32.6178548933539
157	376.314006401662	395.582178281996	5	9	156	7.8	16.93631105912	-23.06853530034	28.6181053390036	28.6633470822449	29.9402872207685	30.5327601477901	34.3729655518091
158	377.211163541755	394.324160897105	5	9	157	7.85	17.9431428018597	-25.1603476978198	30.903065703634	30.9470678743422	32.2424958999032	32.8106289545866	36.2390024543329
159	378.159704727779	392.959910350591	5	9	158	7.9	18.9708237204798	-27.2850109302806	33.2319721668614	33.275022089342	34.5892843357671	35.1398699201245	38.2159883054071
160	379.160672418527	391.487784100703	5	9	159	7.95	20.0193538149597	-29.4425249977598	35.6038875042074	35.6461949622674	36.9795173363156	37.5171239544024	40.3029100323509
161	380.215109072792	389.90613960569	5	9	160	8	21.0887330853006	-31.6328899002599	38.0180797330036	38.0598005888731	39.4123315581805	39.9401233686874	42.4970234302434
162	381.324057149368	388.213334323803	5	9	161	8.05	22.1789615315197	-33.8561056377398	40.4739697036308	40.5152215892894	41.8870590196862	42.4072859568238	44.7928244996723
163	382.488559107049	386.407725713291	5	9	162	8.1	23.2900391536202	-36.1121722102405	42.9710938366622	43.011966798289	44.403175046105	44.9174745160676	47.1811342588442
164	383.709657404627	384.487671232404	5	9	163	8.15	24.4219659515602	-38.4010896177392	45.5090771689429	45.5496410270191	46.9602620198318	47.4698501762839	49.6497376999369
165	384.988394500897	382.451528339391	5	9	164	8.2	25.5747419253998	-40.7228578602599	48.0876135492055	48.127923077105	49.5579836102827	50.0637800528383	52.1863289708553
166	386.325812854651	380.297654492503	5	9	165	8.25	26.7483670750801	-43.0774769377604	50.7064508766538	50.7465495033369	52.1960661105515	52.6987772820602	54.7812890127729
167	387.722954924684	378.024407149989	5	9	166	8.3	27.94284140066	-45.4649468502805	53.3653799540607	53.4053024503743	54.8742846928792	55.3744609572508	57.4281791740616
168	389.180863169789	375.630143770099	5	9	167	8.35	29.1581649020998	-47.8852675977998	56.0642259678214	56.1040004222763	57.592453132232	58.0905286594229	60.122920036059
169	390.700580048758	373.113221811082	5	9	168	8.4	30.3943375793801	-50.3384391803399	58.80284190413	58.8424911940839	60.3504160168007	60.8467371802299	62.8629162962582
170	392.283148020386	370.471998731188	5	9	169	8.45	31.6513594325602	-52.8244615978792	61.5811034087157	61.6206463086533	63.148042769361	63.6428887087025	65.6464696642255
171	393.929609543466	367.704831988668	5	9	170	8.5	32.929230461599	-55.3433348504007	64.3989047356915	64.4383567611271	65.9852230059399	66.4788207461311	68.4724300037488
172	395.641007076792	364.81007904177	5	9	171	8.55	34.2279506665204	-57.8950589379599	67.2561555269078	67.2955295832271	68.8618628948155	69.3543986178681	71.3399920102123
173	397.418383079156	361.786097348744	5	9	172	8.6	35.5475200472802	-60.4796338605195	70.1527782301904	70.1920851164457	71.7778822727408	72.2695098283235	74.2485746699307
174	399.262780009353	358.631244367841	5	9	173	8.65	36.8879386039396	-63.09705961806	73.0887060146302	73.127954817796	74.733212340628	75.2240597466601	77.1977476737232
175	401.175240326175	355.343877557309	5	9	174	8.7	38.2492063364407	-65.7473362106407	76.0638810748087	76.1030794809777	77.7277938071224	78.2179682681425	80.3530180572696
176	403.156806488417	351.922354375399	5	9	175	8.75	39.6313232448392	-68.4304636382001	79.0782532424431	79.1174077843545	80.7615753817108	81.2511672010792	84.2477907011123
177	405.208520954872	348.36503228036	5	9	176	8.8	41.0342893290999	-71.1464419007791	82.1317788428159	82.1708950980288	83.834512542857	84.3235982003332	86.6570406605911
178	407.331426184332	344.670268730443	5	9	177	8.85	42.4581045892	-73.8952709983403	85.2244197470748	85.263502497799	86.9465665244151	87.4352111175315	89.5045424315156
179	409.526564635593	340.836421183896	5	9	178	8.9	43.9027690252203	-76.6769509309404	88.3561425830015	88.3951959456255	90.0977034765194	90.585962672392	90.1988628578898
180	411.794978767446	336.86184709897	5	9	179	8.95	45.3682826370607	-79.4914816985204	91.5269180736597	91.5659456047364	93.287893766924	93.7758153740485	90.4363297726753
181	414.137711038686	332.744903933914	5	9	180	9	46.8546454247996	-82.33886330112	94.7367204815758	94.7757252644757	96.5171113962184	97.0047366388102	90.1880169126422
182	416.555803908106	328.483949146977	5	9	181	9.05	48.3618573883996	-85.2190957387393	97.9855271383703	98.0245118550101	99.7853335058509	100.272698063601	90.0177435994838
183	419.050299834499	324.077340196411	5	9	182	9.1	49.8899185278606	-88.1321790113202	101.273318045771	101.312285036049	103.092539962322	103.579674823794	89.6153554203946
184	421.62224127666	319.523434540464	5	9	183	9.15	51.4388288432201	-91.0781131189401	104.600075535673	104.639026846811	106.438713004156	106.925645171162	88.6229111811241
185	424.27267069338	314.820589637386	5	9	184	9.2	53.0085883343997	-94.0568980615603	107.965783978854	108.004721406965	109.823836940975	110.642256061701	87.8843214490588
186	427.002630543455	309.967162945427	5	9	185	9.25	54.5991970014995	-97.0685338391797	111.370429535387	111.409354660169	113.24789789591	115.796804120164	86.9713847463508
187	429.813163285676	304.961511922836	5	9	186	9.3	56.2106548444206	-100.11302045182	114.813999939141	114.852914153302	116.710883584344	117.939620363931	86.0452227986592
188	432.705311378839	299.801994027864	5	9	187	9.35	57.8429618632595	-103.19035789944	118.296484311788	118.3353888459	120.212783123172	120.918556203608	85.6874537231188
189	435.680117281735	294.48696671876	5	9	188	9.4	59.4961180579207	-106.30054618208	121.81787300134	121.856768945008	123.753586865806	119.55098853555	86.3725147642748
190	438.738623453159	289.014787453774	5	9	189	9.45	61.1701234284794	-109.443585299721	125.378157441847	125.417045761724	127.996618356478	117.229770836648	87.9483904438848
191	441.881872351904	283.383813691155	5	9	190	9.5	62.8649779749003	-112.619475252379	128.977330030924	129.016211586176	135.07649684411	113.897213079153	87.8393482077887
192	445.110906436764	277.592402889153	5	9	191	9.55	64.5806816972004	-115.82821604004	132.61538402272	132.654259578309	136.093907222012	110.681088581099	86.5929624945237
193	448.426768166531	271.638912506018	5	9	192	9.6	66.3172345953399	-119.0698076627	136.292313434051	137.657847867055	138.744572444894	106.961201012466	87.8524623381463
194	451.8305	265.5217	5	9	193	9.65	68.0746366693791	-122.34425012036	140.008112962004	148.296224743213	132.663264066943	102.021762615588	87.6532678586844
195	454.6609	258.5549	5	9	194	9.7	56.6080000000011	-139.336000000001	150.396098885577	146.7707686823	124.635704732321	97.5506746299751	88.2056815754745
196	454.283895893065	249.454244825684	5	9	195	9.75	-7.54008213870065	-182.01310348632	182.169214411711	148.472933303612	114.546528262397	92.6916022916223	91.7477023482344
197	450.1076	244.8052	5	9	196	9.8	-83.5259178613001	-92.9808965136795	124.988103718155	132.672268555578	104.651293577854	87.7668473969853	91.8667126560797
198	443.8404	248.4304	5	9	197	9.85	-125.344	72.5039999999996	144.803136540615	111.613561597588	93.7096189017589	83.9396963287061	94.8523236949403
199	440.9458	249.3923	5	9	198	9.9	-57.8919999999994	19.2380000000003	61.0047892218303	80.796831781581	80.2899383653708	82.1590668561577	97.1115166585302
200	438.7177	249.7404	5	9	199	9.95	-44.5620000000008	6.96199999999976	45.1025640956262	62.5318184734093	67.1047309034724	82.120965513721	95.8674032224731
201	437.3674	250.126	5	9	200	10	-27.0060000000001	7.71200000000022	28.085565331679	38.9463044999054	50.3067077391344	78.6739597767673	94.5142037546399
202	439.0041	249.7333	5	9	201	10.05	32.7340000000004	-7.85399999999981	33.6630371772961	27.9076081751639	39.4397875719589	72.9132269254467	93.9499688838313
203	437.8952	250.4923	5	9	202	10.1	-22.1780000000001	15.1799999999997	26.8755666730954	22.5959002093573	29.1348202125178	72.1252498524988	91.8435840053116
204	437.6434	250.6373	5	9	203	10.15	-5.03600000000006	2.9000000000002	5.81130759812297	19.8165836966878	31.6548696453719	68.3808905462064	90.2529130131637
205	436.7881	250.9953	5	9	204	10.2	-17.106	7.15999999999951	18.5440242665931	16.3477566705086	39.6062262951207	65.7691070892481	88.5144549442527
206	436.8069	251.7045	5	9	205	10.25	0.375999999999976	14.1840000000002	14.1889827683314	19.3233359251302	42.8013912911378	67.6986005763044	86.3038037180799
207	436.0073	251.542	5	9	206	10.3	-15.992	-3.24999999999989	16.3189020464	35.4021311155799	41.1751602730388	65.7938049482281	97.7735424948724
208	437.5662	252.9306	5	9	207	10.35	31.1779999999999	27.7719999999999	41.7534629462035	56.616552380884	50.5408808032387	68.7860911862722	109.970930511601
209	436.3354	257.0614	5	9	208	10.4	-24.6159999999998	82.6159999999999	86.2052835503716	65.7861988855879	56.471842727042	74.6720447815107	108.694415376176
210	439.3914	251.6315	5	9	209	10.45	61.1199999999997	-108.598	124.616130593114	66.0025638755691	64.4334832750237	74.5050356082982	109.292512010785
211	439.4105	254.6333	5	9	210	10.5	0.382000000000744	60.0360000000001	60.0372152918505	81.7584256813471	85.0904934134744	75.1311944301266	106.76241490519
212	440.0922	254.0927	5	9	211	10.55	13.6339999999996	-10.8119999999997	17.4007269963062	77.5415543385041	92.1478223244972	77.218849186563	107.260426862056
213	436.035	258.5491	5	9	212	10.6	-81.1439999999993	89.128	120.532771975094	72.2504141691633	108.437362160027	76.7259669981575	107.644504054911
214	438.1087	256.0388	5	9	213	10.65	41.4739999999995	-50.2060000000006	65.1209268361563	104.394787941361	117.68921991765	78.4840634107393	104.605174103788
215	438.9383	251.2014	5	9	214	10.7	16.5920000000006	-96.7479999999995	98.1604297464101	118.293080773425	109.403844921476	79.4782352585303	101.374832452046
216	445.8836	242.6224	5	9	215	10.75	138.905999999999	-171.58	220.759084152838	135.116298638706	107.460997569115	79.9160051445375	98.9064310330855
217	447.045	238.4359	5	9	216	10.8	23.2280000000003	-83.7299999999999	86.8921911566281	157.836885496795	113.262538100087	107.780237592759	98.2630068550823
218	455.2262	232.2901	5	9	217	10.85	163.624	-122.916	204.648861301498	146.557275673788	102.911053193076	136.002164694497	100.055863254894
219	446.3137	232.9404	5	9	218	10.9	-178.25	13.0060000000003	178.7238611266	110.52720719687	100.496284094437	135.229763896194	102.418872884649
220	445.299	234.7654	5	9	219	10.95	-20.2940000000001	36.4999999999998	41.7623806313767	108.231995426749	94.5229872420368	136.46405850785	102.776912661158
221	445.7461	236.746	5	9	220	11	8.94200000000069	39.6120000000002	40.6087417682453	70.7058077474463	74.7415168756007	134.850870033612	103.473111098876
222	444.2023	240.1863	5	9	221	11.05	-30.8760000000007	68.8059999999996	75.4161323060258	43.1556826920782	123.412652861022	141.607626798666	103.6630180789
223	443.3595	240.0692	5	9	222	11.1	-16.8559999999991	-2.34199999999987	17.0179229049837	42.4886988102853	163.566967228967	143.163758257323	104.45985115947
224	443.321	242.1175	5	9	223	11.15	-0.769999999999982	40.9660000000002	40.9732358497595	38.9558265543316	152.770307874739	140.829457661369	106.269249909036
225	441.6822	241.1145	5	9	224	11.2	-32.7760000000001	-20.0600000000003	38.4274612224125	138.593310295294	163.524272094223	136.980557814844	107.359982358701
226	442.4265	241.9875	5	9	225	11.25	14.8859999999991	17.4600000000004	22.9443804884766	256.428126710487	162.240742498109	130.114261489867	111.466863548073
227	414.334598501113	236.208429615635	5	9	226	11.3	-561.838029977739	-115.5814076873	573.60355101084	262.3849330574	169.952715497245	130.732208761937	111.927854701564
228	384.7144	229.7807	5	9	227	11.35	-592.40397002226	-128.5545923127	606.192004980946	284.559845378161	183.41646332157	131.325635323515	113.204447722833
229	381.3569	230.8959	5	9	228	11.4	-67.1500000000003	22.3040000000003	70.757267584327	285.525658441886	181.162631228302	130.165700987787	112.585022860403
230	375.2962	235.2543	5	9	229	11.45	-121.214	87.1679999999998	149.302022826216	201.312120699196	179.438128387651	131.048789714017	110.664546171771
231	373.9514	234.908	5	9	230	11.5	-26.8960000000004	-6.92600000000027	27.7734458071019	110.404799932653	185.487006104133	131.815027767626	109.703163192397
232	380.183248361383	230.511178509679	5	9	231	11.55	124.63696722766	-87.9364298064195	152.53586229739	99.9403293992037	138.051764662851	130.107186971237	113.713031459796
233	386.8226	226.8482	5	9	232	11.6	132.787032772341	-73.2595701935804	151.655401148231	74.31641139714	99.0843034180644	132.193735320782	114.94794648776
234	387.7407	226.7663	5	9	233	11.65	18.3619999999996	-1.63799999999981	18.4349149170802	85.4483537663792	107.561094100836	134.054436407332	114.359034577742
235	386.6819	226.7402	5	9	234	11.7	-21.1760000000004	-0.522000000000276	21.1824328158976	74.7914086265065	98.5733073338104	135.241729458872	112.981948781559
236	388.0937	230.6657	5	9	235	11.75	28.2360000000006	78.51	83.4331576532977	87.7638069034757	101.389313037143	143.017721951609	108.331865395347
237	390.7167	234.8784	5	9	236	11.8	52.4599999999998	84.2540000000002	99.251136598026	115.181858802467	90.2616584452283	116.075471810368	107.348138368411
238	399.887267742895	240.631672151244	5	9	237	11.85	183.4113548579	115.06544302488	216.517392533077	122.830203270481	80.9710073199947	90.4067307511692	102.458422602908
239	406.3654	244.9333	5	9	238	11.9	129.5626451421	86.03255697512	155.525174412039	117.330272307907	86.9462415863626	89.9402818246115	98.6177964106953
240	403.4727	245.6118	5	9	239	11.95	-57.854000000001	13.5699999999997	59.4241551559642	105.73190826395	91.0453305300926	84.8650338356931	99.4748395394306
241	405.1619	247.8407	5	9	240	12	33.7840000000006	44.5780000000002	55.933502840427	74.1782077365137	100.548437799085	84.5554563511822	99.067765429138
242	406.36	249.5201	5	9	241	12.05	23.9620000000002	33.5880000000003	41.259316378244	58.7106243702579	94.099178957885	85.8184361209257	97.8619234892092
243	409.2596	249.9901	5	9	242	12.1	57.9919999999993	9.39999999999998	58.7488898958943	59.2604577897045	81.7291580842741	86.7321347181965	98.1725213730302
244	413.038	250.9935	5	9	243	12.15	75.5680000000007	20.068	78.1872575807599	83.7666032902644	72.3194695483874	87.8886114941144	98.8681657709402
245	415.64	252.6945	5	9	244	12.2	52.0399999999995	34.0199999999999	62.1733222531975	82.4664496518199	71.1567603375758	88.9833397482751	99.019885016165
246	424.2787	254.9298	5	9	245	12.25	172.774000000001	44.7059999999999	178.464230343226	89.2801084320345	67.7215996652215	86.5494693008278	101.826484717153
247	426.0059	254.737	5	9	246	12.3	34.5439999999996	-3.85600000000011	34.7585481860215	85.9283147265169	81.3752137966231	83.964067974885	92.7744092274619
248	429.815	257.3881	5	9	247	12.35	76.182	53.0220000000003	92.8171837969674	83.053062885447	92.4932621163984	73.5912098823006	82.0944687475285
249	430.5145	260.3788	5	9	248	12.4	13.99	59.8140000000001	61.4282890531717	51.6765960401786	88.8309814018663	67.0698918336031	81.6263325760553
250	430.964	258.0316	5	9	249	12.45	8.99000000000001	-46.9439999999997	47.7970630478482	80.2839779414263	86.9213489664576	67.9008893648444	79.250461903165
251	431.7692	258.75	5	9	250	12.5	16.1040000000003	14.3679999999995	21.5818961168845	95.7064158007622	72.5505008025701	66.3205030906501	80.2851170390528
252	438.8955	264.0645	5	9	251	12.55	142.526	106.29	177.79545769226	91.7336480772156	73.8289569918849	65.6166600071816	77.0626584013694
253	443.5797	271.1531	5	9	252	12.6	93.6839999999995	141.772	169.929373093647	90.7896350474682	65.4532616803271	64.1513074252781	73.6923327894922
254	441.9283	269.8914	5	9	253	12.65	-33.0280000000005	-25.2340000000004	41.5644504354388	93.4244055649616	61.8203141188188	63.6818951345481	76.4002073754588
255	443.4984	271.3658	5	9	254	12.7	31.4020000000005	29.4880000000001	43.0769978991112	67.3739360423435	64.645018392113	62.7980405734583	81.247874324873
256	442.4018	270.0177	5	9	255	12.75	-21.9320000000005	-26.9619999999998	34.7557487043512	35.2001075598921	64.9194065160787	60.6352474826964	84.5637622429719
257	443.9316	271.8372	5	9	256	12.8	30.5960000000005	36.3900000000001	47.5431100791696	31.906980160422	49.8581062177401	69.4733466445556	84.8982552716047
258	444.0953	272.2596	5	9	257	12.85	3.27400000000011	8.44799999999964	9.06023068138967	38.5004017367578	35.8093527341579	73.7822067438878	80.9463454281191
259	444.5233	271.0799	5	9	258	12.9	8.55999999999995	-23.5939999999994	25.0988134380884	36.4144074671957	38.5328088672299	73.3123833274992	78.8725088673684
260	442.9392	267.6234	5	9	259	12.95	-31.6819999999996	-69.1300000000001	76.0441057807901	32.3422763931366	38.674732180459	73.635889970637	78.3849391286669
261	444.1498	267.5059	5	9	260	13	24.212	-2.35000000000014	24.3257773565409	36.4185979084238	48.7199941628226	76.0147777269235	78.4260345545338
262	443.2979	266.4469	5	9	261	13.05	-17.038	-21.1799999999994	27.1824547088738	45.1586375740378	65.1177362972263	68.3068806818131	78.6541587197244
263	444.6983	266.9007	5	9	262	13.1	28.0079999999998	9.07599999999888	29.4418382578257	38.8490626241603	82.1111518074485	60.6525308607879	79.2014437763813
264	441.5821	268.3576	5	9	263	13.15	-62.3239999999998	29.1380000000004	68.7990117661584	61.0255808584495	84.8044525361795	64.9118032568031	78.4997686187699
265	443.6959	269.0516	5	9	264	13.2	42.2759999999994	13.8800000000003	44.4962310314026	97.8931962013161	82.626761549161	73.5124089014708	79.7057212292686
266	445.7986	262.6265	5	9	265	13.25	42.0540000000005	-128.502	135.208368527987	127.803705706473	87.1101489377683	82.5780551851159	77.6273122192801
267	445.13631405112	252.071230446085	5	9	266	13.3	-13.2457189776005	-211.1053910783	211.520531423207	124.450267498321	86.7556551458862	85.8324425683243	78.5609631157021
268	443.5501	243.2632	5	9	267	13.35	-31.7242810224002	-176.1606089217	178.994385783611	126.404460474162	85.4957089874178	88.3014809739376	78.140736639526
269	442.5967	240.8426	5	9	268	13.4	-19.0679999999998	-48.4120000000001	52.0318207253985	113.194717017087	91.2907976463762	90.6751259011337	78.0342134478822
270	440.493	242.5563	5	9	269	13.45	-42.0740000000001	34.2739999999998	54.2671959106051	75.6181140904562	108.350085622483	88.8689888924894	78.3766526137917
271	437.2172	241.4487	5	9	270	13.5	-65.5160000000001	-22.1519999999998	69.159651242614	43.1877122683623	116.436116207409	90.5315660184175	79.1298976864819
272	436.1017	241.8392	5	9	271	13.55	-22.3099999999999	7.81000000000006	23.6375167900522	58.1313277944313	106.547148839422	91.6916574322672	76.2953968743068
273	436.803	242.3054	5	9	272	13.6	14.0260000000001	9.32399999999973	16.842376673142	90.2957107708033	94.4918101404267	94.2515801274843	72.8729122742912
274	435.843901400982	248.569900914705	5	9	273	13.65	-19.1819719803595	125.2900182941	126.749898355743	119.677515397731	96.5457992660879	93.3176421029917	72.2212977685166
275	433.78074190446	259.124600666268	5	9	274	13.7	-41.2631899304404	211.09399503126	215.089110792465	137.476183588388	95.1112162358178	96.6134018850789	71.5541623366258
276	432.3912	269.8383	5	9	275	13.75	-27.7908380891995	214.27398667464	216.068674377254	145.795908012491	93.9529830990667	94.6193769558638	71.0990869236281
277	432.1157	275.4631	5	9	276	13.8	-5.51000000000045	112.496	112.630857743338	134.960270737745	96.6276597186482	87.6485795868486	70.5204697337414
278	431.3606	272.6403	5	9	277	13.85	-15.1020000000005	-56.4559999999994	58.4409987936547	99.9267217008323	103.007451267551	82.4992665351642	71.209737230182
279	434.7754	273.8674	5	9	278	13.9	68.2960000000003	24.541999999999	72.5717119820112	68.2284508004021	95.3444865596071	82.7560435682653	71.9231858918134
280	434.0401	272.0117	5	9	279	13.95	-14.7059999999999	-37.1139999999991	39.9213656079039	55.7791358489081	84.8767181476754	83.1174152569463	71.3437580185152
281	435.8271	274.2688	5	9	280	14	35.7399999999996	45.1419999999996	57.577319875103	60.2189945226109	72.8026377043184	82.2450176460404	71.9414899767207
282	436.2044	271.778	5	9	281	14.05	7.54600000000096	-49.8159999999996	50.3842829858675	55.7287023814697	68.7500103342748	84.2839130668005	72.3530213902011
283	436.6116	275.7894	5	9	282	14.1	8.14399999999978	80.2279999999996	80.6402921621687	69.8267145945184	70.5067229299017	85.0932936877946	72.594287379518
284	435.1455	273.757	5	9	283	14.15	-29.3219999999997	-40.6479999999999	50.1202512763052	77.3768246082347	68.9662878704427	79.5307922802301	71.7388337690548
285	436.4294	279.1262	5	9	284	14.2	25.6779999999992	107.384	110.411426673148	81.7208848196416	71.1236142780749	69.5959157717808	71.3791375800372
286	437.0755	274.4038	5	9	285	14.25	12.9219999999998	-94.4479999999999	95.3278699436842	80.7944513371925	70.537052193014	59.6201186621403	68.6407914166776
287	436.9327	278.0062	5	9	286	14.3	-2.85599999999931	72.0479999999998	72.1045840429023	82.2038733594158	71.9401664149527	55.2084968991586	63.8847474252243
288	437.5336	274.2536	5	9	287	14.35	12.0179999999993	-75.0519999999995	76.0081247499233	72.4205139616313	67.1791361080383	54.1179934864265	59.832903210089
289	438.2185	277.0287	5	9	288	14.4	13.6980000000005	55.5020000000002	57.1673613874214	63.6972797777934	63.717098000853	53.1712458824931	58.8470963391444
290	436.7654	274.319	5	9	289	14.45	-29.0620000000001	-54.194	61.4946296842253	62.1594480102637	54.3151133958861	53.8185271445411	57.6982934505114
291	438.2231	276.4545	5	9	290	14.5	29.1539999999998	42.7099999999996	51.7116990244949	53.5638208788841	46.4375996199621	53.351413935024	56.0709773231981
292	438.731491018455	279.634894013843	5	9	291	14.55	10.1678203691006	63.60788027686	64.4154252052538	45.2303226422902	41.6669834640423	53.014385348135	55.4845356120783
293	438.5969	281.2809	5	9	292	14.6	-2.69182036910024	32.9201197231396	33.0299890930249	36.209712830141	37.7292640429513	50.9369946315517	55.1716613794292
294	439.361865218368	281.156629506421	5	9	293	14.65	15.2993043673598	-2.4854098715798	15.4998702044521	29.1779194621308	37.3762038945435	50.160025435118	52.2146920440375
295	439.9102	280.5475	5	9	294	14.7	10.9666956326396	-12.1825901284194	16.3915806234792	21.1745189178208	36.5134400110073	46.1448732749955	47.1520041804454
296	439.115523108074	280.778737960473	5	9	295	14.75	-15.8935378385195	4.62475920945963	16.5527321844441	21.8947072070185	36.1657756770339	42.6622058774915	42.1667655620692
297	438.4694	281.8135	5	9	296	14.8	-12.9224621614799	20.6952407905396	24.3984224837036	29.5220851467968	34.0886042813172	40.1209152636001	39.8686009980464
298	439.553854849338	283.289481151686	5	9	297	14.85	21.6890969867598	29.5196230337206	36.6309305390136	36.8171671918737	34.6948531550651	37.1665398850138	39.0255168411238
299	441.6948	284.9046	5	9	298	14.9	42.8189030132398	32.3023769662802	53.6367599033434	43.153631891937	36.602952869383	34.9381491100236	37.9287196073872
300	443.860482813899	286.420223552574	5	9	299	14.95	43.3136562779805	30.3124710514794	52.8669908488635	47.0026896448137	37.9746331541048	32.2791716440764	37.7469724853602
301	445.844602554588	287.79128895834	5	9	300	15	39.6823948137796	27.4213081153198	48.2350556847609	47.4949991031117	38.8868121350209	29.8969370003559	37.2218708341573
302	447.647221461032	289.021125901555	5	9	301	15.05	36.0523781288805	24.596738864301	43.643711248087	43.6838205919693	38.574847063158	26.6851581573562	36.9745747945757
303	449.268401772196	290.113064066478	5	9	302	15.1	32.4236062232796	21.8387632984593	39.0924778305038	39.132099116336	36.6038157270763	25.2500290710638	36.0714824578118
304	450.708205727045	291.070433137363	5	9	303	15.15	28.7960790969805	19.1473814177004	34.5808673476311	34.6199923781047	32.5000943255037	24.898591807845	36.035322060256
305	451.966695564543	291.89656279847	5	9	304	15.2	25.1697967499592	16.5225932221392	30.108383470697	30.1470044815022	28.0449032771454	24.7080925891099	34.5991780101685
306	453.043933523655	292.594782734055	5	9	305	15.25	21.5447591822408	13.9643987117006	25.6745219936048	25.7126323510408	23.6280983236779	24.7134124619981	33.6508203909666
307	453.939981843346	293.168422628374	5	9	306	15.3	17.9209663938195	11.47279788638	21.2787717650746	21.3163680590381	19.2817120333952	24.5287050969343	33.3971798040476
308	454.65490276258	293.620812165686	5	9	307	15.35	14.2984183846795	9.04779074624003	16.9206171781968	16.9577074379549	15.8052049870625	23.9330401958211	33.1635569009818
309	455.188758520323	293.955281030246	5	9	308	15.4	10.6771151548605	6.68937729119989	12.5995458876173	12.636204269251	13.1942307463069	22.6861933322812	33.5220627677911
310	455.541611355537	294.175158906314	5	9	309	15.45	7.0570567042796	4.39755752135966	8.31508036528118	8.41641958528809	11.4415520241151	21.6754178261793	33.8970304476493
311	455.71352350719	294.283775478144	5	9	310	15.5	3.43824303306064	2.17233143659996	4.06700615008516	5.89777762308415	10.5400127889753	21.0923277332906	34.644777298391
312	455.704557214244	294.284460429995	5	9	311	15.55	-0.179325858920265	0.0136990370208423	0.179848345260081	5.0720934335757	10.4825631307107	20.9347642410163	35.2067260816143
313	455.514774715665	294.180543446124	5	9	312	15.6	-3.79564997158013	-2.0783396774209	4.32740736717706	5.92539661027527	11.262264664566	21.2059702840718	36.6887201564974
314	455.144238250418	293.975354210787	5	9	313	15.65	-7.41072930493942	-4.10378470674004	8.47112494007504	8.44382130869963	12.8722923390587	21.9106186853939	38.7480144167339
315	454.593010057467	293.672222408242	5	9	314	15.7	-11.0245638590209	-6.06263605089907	12.581596248779	12.5487066761333	15.3059323752133	23.0534827453416	40.9277229677286
316	453.861152375776	293.274477722747	5	9	315	15.75	-14.6371536338199	-7.95489370990026	16.659129642207	16.6267517060478	18.5565571429033	24.6394349044417	43.2497902140475
317	452.948727444311	292.785449838557	5	9	316	15.8	-18.2484986293002	-9.78055768380045	20.7042751824284	20.6724912445417	22.5878164486375	26.6734443444952	45.5258023855027
318	451.855797502036	292.20846843993	5	9	317	15.85	-21.8585988454993	-11.5396279725394	24.7176325167496	24.6864681401512	26.6067355810811	29.1605739169497	47.6498067581433
319	450.582424787916	291.546863211124	5	9	318	15.9	-25.4674542824	-13.2321045761205	28.6998226325447	28.6692929771069	30.6270066244809	32.1059764255586	49.5062048802489
320	449.128671540916	290.803963836395	5	9	319	15.95	-29.0750649400002	-14.8579874945801	32.6514807268266	32.6269262211417	34.665413466568	35.5148892512221	NA
321	447.4946	289.9831	5	9	320	16	-32.6814308183202	-16.4172767279001	36.5732538269854	36.5867194561144	38.7388570199081	39.3926175964262	NA
322	445.678941030098	289.087289176292	5	9	321	16.05	-36.3131793980403	-17.9162164741592	40.4924414026025	40.5815220044201	42.8643255582796	43.7282940058723	NA
323	443.6751	288.1183	5	9	322	16.1	-40.0768206019598	-19.3797835258408	44.516598691613	44.6443587929849	47.0588831693335	48.127411241931	NA
324	441.475150904461	287.07758889595	5	9	323	16.15	-43.9989819107802	-20.8142220809998	48.6738353740729	48.8084210627094	51.3396605120584	52.5974370256228	NA
325	439.071167738238	285.966612288968	5	9	324	16.2	-48.0796633244597	-22.2195321396396	52.9656646696506	53.1017248954175	55.723846127231	57.1473533463474	NA
326	436.455224496084	284.786826603877	5	9	325	16.25	-52.3188648430801	-23.5957137018204	57.3935651756079	57.5310468825525	60.2286780499491	61.7861679660969	NA
327	433.619395172755	283.539688265504	5	9	326	16.3	-56.7165864665799	-24.9427667674593	61.9589605661433	62.0977990196968	64.8687715631071	66.5228996740711	NA
328	430.555753763007	282.226653698674	5	9	327	16.35	-61.2728281949603	-26.2606913366005	66.663208627288	66.8033334614772	69.6480869027809	71.3665733204656	NA
329	427.256374261594	280.849179328211	5	9	328	16.4	-65.98759002826	-27.5494874092601	71.5075960597942	71.6489350371888	74.5678674267648	76.3262164282167	NA
330	423.713330663272	279.408721578942	5	9	329	16.45	-70.8608719664392	-28.80915498538	76.4933368785526	76.6358182307967	79.6292932261266	NA	NA
331	419.918696962796	277.90673687569	5	9	330	16.5	-75.8926740095205	-30.0396940650398	81.6215730541659	81.7651269230093	84.8334789122856	NA	NA
332	415.864547154922	276.344681643282	5	9	331	16.55	-81.0829961574802	-31.24110464816	86.8933765341826	87.0379358338328	90.1814737898626	NA	NA
333	411.542955234404	274.724012306543	5	9	332	16.6	-86.4318384103592	-32.4133867347803	92.3097520883513	92.4552529907761	95.6742634715976	NA	NA
334	406.945995195998	273.046185290297	5	9	333	16.65	-91.9392007681199	-33.55654032492	97.8716406139115	98.0180227873824	101.312772344375	NA	NA
335	402.065741034459	271.31265701937	5	9	334	16.7	-97.6050832307806	-34.6705654185394	103.579922663269	103.727129348929	NA	NA	NA
336	396.894266744543	269.524883918586	5	9	335	16.75	-103.42948579832	-35.7554620156805	109.435422037198	109.583400020186	NA	NA	NA
337	391.423646321004	267.684322412772	5	9	336	16.8	-109.41240847078	-36.8112301162796	115.438909341913	115.587608854917	NA	NA	NA
338	385.645953758598	265.792428926753	5	9	337	16.85	-115.55385124812	-37.83786972038	121.591105444638	NA	NA	NA	NA
339	379.55326305208	263.850659885353	5	9	338	16.9	-121.85381413036	-38.8353808279999	127.892684787568	NA	NA	NA	NA
340	NA	NA	5	9	339	16.95	NA	NA	NA	NA	NA	NA	NA
341	NA	NA	5	9	340	17	NA	NA	NA	NA	NA	NA	NA
342	NA	NA	5	9	341	17.05	NA	NA	NA	NA	NA	NA	NA
343	NA	NA	5	9	342	17.1	NA	NA	NA	NA	NA	NA	NA
344	NA	NA	5	9	343	17.15	NA	NA	NA	NA	NA	NA	NA
345	NA	NA	5	9	344	17.2	NA	NA	NA	NA	NA	NA	NA
346	NA	NA	5	9	345	17.25	NA	NA	NA	NA	NA	NA	NA
347	NA	NA	5	9	346	17.3	NA	NA	NA	NA	NA	NA	NA
348	NA	NA	5	9	347	17.35	NA	NA	NA	NA	NA	NA	NA
349	NA	NA	5	9	348	17.4	NA	NA	NA	NA	NA	NA	NA
350	NA	NA	5	9	349	17.45	NA	NA	NA	NA	NA	NA	NA
351	NA	NA	5	9	350	17.5	NA	NA	NA	NA	NA	NA	NA
352	NA	NA	5	9	351	17.55	NA	NA	NA	NA	NA	NA	NA
353	NA	NA	5	9	352	17.6	NA	NA	NA	NA	NA	NA	NA
354	NA	NA	5	9	353	17.65	NA	NA	NA	NA	NA	NA	NA
355	NA	NA	5	9	354	17.7	NA	NA	NA	NA	NA	NA	NA
356	NA	NA	5	9	355	17.75	NA	NA	NA	NA	NA	NA	NA
357	NA	NA	5	9	356	17.8	NA	NA	NA	NA	NA	NA	NA
358	NA	NA	5	9	357	17.85	NA	NA	NA	NA	NA	NA	NA
359	NA	NA	5	9	358	17.9	NA	NA	NA	NA	NA	NA	NA
360	NA	NA	5	9	359	17.95	NA	NA	NA	NA	NA	NA	NA
361	NA	NA	5	9	360	18	NA	NA	NA	NA	NA	NA	NA
362	NA	NA	5	9	361	18.05	NA	NA	NA	NA	NA	NA	NA
363	NA	NA	5	9	362	18.1	NA	NA	NA	NA	NA	NA	NA
364	NA	NA	5	9	363	18.15	NA	NA	NA	NA	NA	NA	NA
365	NA	NA	5	9	364	18.2	NA	NA	NA	NA	NA	NA	NA
366	NA	NA	5	9	365	18.25	NA	NA	NA	NA	NA	NA	NA
367	NA	NA	5	9	366	18.3	NA	NA	NA	NA	NA	NA	NA
368	NA	NA	5	9	367	18.35	NA	NA	NA	NA	NA	NA	NA
369	NA	NA	5	9	368	18.4	NA	NA	NA	NA	NA	NA	NA
370	NA	NA	5	9	369	18.45	NA	NA	NA	NA	NA	NA	NA
371	NA	NA	5	9	370	18.5	NA	NA	NA	NA	NA	NA	NA
372	NA	NA	5	9	371	18.55	NA	NA	NA	NA	NA	NA	NA
373	NA	NA	5	9	372	18.6	NA	NA	NA	NA	NA	NA	NA
374	NA	NA	5	9	373	18.65	NA	NA	NA	NA	NA	NA	NA
375	NA	NA	5	9	374	18.7	NA	NA	NA	NA	NA	NA	NA
376	NA	NA	5	9	375	18.75	NA	NA	NA	NA	NA	NA	NA
377	NA	NA	5	9	376	18.8	NA	NA	NA	NA	NA	NA	NA
378	NA	NA	5	9	377	18.85	NA	NA	NA	NA	NA	NA	NA
379	NA	NA	5	9	378	18.9	NA	NA	NA	NA	NA	NA	NA
380	NA	NA	5	9	379	18.95	NA	NA	NA	NA	NA	NA	NA
381	NA	NA	5	9	380	19	NA	NA	NA	NA	NA	NA	NA
382	NA	NA	5	9	381	19.05	NA	NA	NA	NA	NA	NA	NA
383	NA	NA	5	9	382	19.1	NA	NA	NA	NA	NA	NA	NA
384	NA	NA	5	9	383	19.15	NA	NA	NA	NA	NA	NA	NA
385	NA	NA	5	9	384	19.2	NA	NA	NA	NA	NA	NA	NA
386	NA	NA	5	9	385	19.25	NA	NA	NA	NA	NA	NA	NA
387	NA	NA	5	9	386	19.3	NA	NA	NA	NA	NA	NA	NA
388	NA	NA	5	9	387	19.35	NA	NA	NA	NA	NA	NA	NA
389	NA	NA	5	9	388	19.4	NA	NA	NA	NA	NA	NA	NA
390	NA	NA	5	9	389	19.45	NA	NA	NA	NA	NA	NA	NA
391	NA	NA	5	9	390	19.5	NA	NA	NA	NA	NA	NA	NA
392	NA	NA	5	9	391	19.55	NA	NA	NA	NA	NA	NA	NA
393	NA	NA	5	9	392	19.6	NA	NA	NA	NA	NA	NA	NA
394	NA	NA	5	9	393	19.65	NA	NA	NA	NA	NA	NA	NA
395	NA	NA	5	9	394	19.7	NA	NA	NA	NA	NA	NA	NA
396	NA	NA	5	9	395	19.75	NA	NA	NA	NA	NA	NA	NA
397	NA	NA	5	9	396	19.8	NA	NA	NA	NA	NA	NA	NA
398	NA	NA	5	9	397	19.85	NA	NA	NA	NA	NA	NA	NA
399	NA	NA	5	9	398	19.9	NA	NA	NA	NA	NA	NA	NA
400	NA	NA	5	9	399	19.95	NA	NA	NA	NA	NA	NA	NA
401	NA	NA	5	9	400	20	NA	NA	NA	NA	NA	NA	NA
402	NA	NA	5	9	401	20.05	NA	NA	NA	NA	NA	NA	NA
403	NA	NA	5	9	402	20.1	NA	NA	NA	NA	NA	NA	NA
404	NA	NA	5	9	403	20.15	NA	NA	NA	NA	NA	NA	NA
405	NA	NA	5	9	404	20.2	NA	NA	NA	NA	NA	NA	NA
406	NA	NA	5	9	405	20.25	NA	NA	NA	NA	NA	NA	NA
407	NA	NA	5	9	406	20.3	NA	NA	NA	NA	NA	NA	NA
408	NA	NA	5	9	407	20.35	NA	NA	NA	NA	NA	NA	NA
409	NA	NA	5	9	408	20.4	NA	NA	NA	NA	NA	NA	NA
410	NA	NA	5	9	409	20.45	NA	NA	NA	NA	NA	NA	NA
411	NA	NA	5	9	410	20.5	NA	NA	NA	NA	NA	NA	NA
412	NA	NA	5	9	411	20.55	NA	NA	NA	NA	NA	NA	NA
413	NA	NA	5	9	412	20.6	NA	NA	NA	NA	NA	NA	NA
414	NA	NA	5	9	413	20.65	NA	NA	NA	NA	NA	NA	NA
415	NA	NA	5	9	414	20.7	NA	NA	NA	NA	NA	NA	NA
416	NA	NA	5	9	415	20.75	NA	NA	NA	NA	NA	NA	NA
417	NA	NA	5	9	416	20.8	NA	NA	NA	NA	NA	NA	NA
418	NA	NA	5	9	417	20.85	NA	NA	NA	NA	NA	NA	NA
419	NA	NA	5	9	418	20.9	NA	NA	NA	NA	NA	NA	NA
420	NA	NA	5	9	419	20.95	NA	NA	NA	NA	NA	NA	NA
421	NA	NA	5	9	420	21	NA	NA	NA	NA	NA	NA	NA
422	NA	NA	5	9	421	21.05	NA	NA	NA	NA	NA	NA	NA
423	NA	NA	5	9	422	21.1	NA	NA	NA	NA	NA	NA	NA
424	NA	NA	5	9	423	21.15	NA	NA	NA	NA	NA	NA	NA
425	NA	NA	5	9	424	21.2	NA	NA	NA	NA	NA	NA	NA
426	NA	NA	5	9	425	21.25	NA	NA	NA	NA	NA	NA	NA
427	NA	NA	5	9	426	21.3	NA	NA	NA	NA	NA	NA	NA
428	NA	NA	5	9	427	21.35	NA	NA	NA	NA	NA	NA	NA
429	NA	NA	5	9	428	21.4	NA	NA	NA	NA	NA	NA	NA
430	NA	NA	5	9	429	21.45	NA	NA	NA	NA	NA	NA	NA
431	NA	NA	5	9	430	21.5	NA	NA	NA	NA	NA	NA	NA
432	NA	NA	5	9	431	21.55	NA	NA	NA	NA	NA	NA	NA
433	NA	NA	5	9	432	21.6	NA	NA	NA	NA	NA	NA	NA
434	NA	NA	5	9	433	21.65	NA	NA	NA	NA	NA	NA	NA
435	NA	NA	5	9	434	21.7	NA	NA	NA	NA	NA	NA	NA
436	NA	NA	5	9	435	21.75	NA	NA	NA	NA	NA	NA	NA
437	NA	NA	5	9	436	21.8	NA	NA	NA	NA	NA	NA	NA
438	NA	NA	5	9	437	21.85	NA	NA	NA	NA	NA	NA	NA
439	NA	NA	5	9	438	21.9	NA	NA	NA	NA	NA	NA	NA
440	NA	NA	5	9	439	21.95	NA	NA	NA	NA	NA	NA	NA
441	NA	NA	5	9	440	22	NA	NA	NA	NA	NA	NA	NA
442	NA	NA	5	9	441	22.05	NA	NA	NA	NA	NA	NA	NA
443	NA	NA	5	9	442	22.1	NA	NA	NA	NA	NA	NA	NA
444	NA	NA	5	9	443	22.15	NA	NA	NA	NA	NA	NA	NA
445	NA	NA	5	9	444	22.2	NA	NA	NA	NA	NA	NA	NA
446	NA	NA	5	9	445	22.25	NA	NA	NA	NA	NA	NA	NA
447	NA	NA	5	9	446	22.3	NA	NA	NA	NA	NA	NA	NA
448	NA	NA	5	9	447	22.35	NA	NA	NA	NA	NA	NA	NA
449	NA	NA	5	9	448	22.4	NA	NA	NA	NA	NA	NA	NA
450	NA	NA	5	9	449	22.45	NA	NA	NA	NA	NA	NA	NA
451	NA	NA	5	9	450	22.5	NA	NA	NA	NA	NA	NA	NA
452	NA	NA	5	9	451	22.55	NA	NA	NA	NA	NA	NA	NA
453	NA	NA	5	9	452	22.6	NA	NA	NA	NA	NA	NA	NA
454	NA	NA	5	9	453	22.65	NA	NA	NA	NA	NA	NA	NA
455	NA	NA	5	9	454	22.7	NA	NA	NA	NA	NA	NA	NA
456	NA	NA	5	9	455	22.75	NA	NA	NA	NA	NA	NA	NA
457	NA	NA	5	9	456	22.8	NA	NA	NA	NA	NA	NA	NA
458	NA	NA	5	9	457	22.85	NA	NA	NA	NA	NA	NA	NA
459	NA	NA	5	9	458	22.9	NA	NA	NA	NA	NA	NA	NA
460	NA	NA	5	9	459	22.95	NA	NA	NA	NA	NA	NA	NA
461	NA	NA	5	9	460	23	NA	NA	NA	NA	NA	NA	NA
462	NA	NA	5	9	461	23.05	NA	NA	NA	NA	NA	NA	NA
463	NA	NA	5	9	462	23.1	NA	NA	NA	NA	NA	NA	NA
464	NA	NA	5	9	463	23.15	NA	NA	NA	NA	NA	NA	NA
465	NA	NA	5	9	464	23.2	NA	NA	NA	NA	NA	NA	NA
466	NA	NA	5	9	465	23.25	NA	NA	NA	NA	NA	NA	NA
467	NA	NA	5	9	466	23.3	NA	NA	NA	NA	NA	NA	NA
468	NA	NA	5	9	467	23.35	NA	NA	NA	NA	NA	NA	NA
469	NA	NA	5	9	468	23.4	NA	NA	NA	NA	NA	NA	NA
470	NA	NA	5	9	469	23.45	NA	NA	NA	NA	NA	NA	NA
471	NA	NA	5	9	470	23.5	NA	NA	NA	NA	NA	NA	NA
472	NA	NA	5	9	471	23.55	NA	NA	NA	NA	NA	NA	NA
473	NA	NA	5	9	472	23.6	NA	NA	NA	NA	NA	NA	NA
474	NA	NA	5	9	473	23.65	NA	NA	NA	NA	NA	NA	NA
475	NA	NA	5	9	474	23.7	NA	NA	NA	NA	NA	NA	NA
476	NA	NA	5	9	475	23.75	NA	NA	NA	NA	NA	NA	NA
477	NA	NA	5	9	476	23.8	NA	NA	NA	NA	NA	NA	NA
478	NA	NA	5	9	477	23.85	NA	NA	NA	NA	NA	NA	NA
479	NA	NA	5	9	478	23.9	NA	NA	NA	NA	NA	NA	NA
480	NA	NA	5	9	479	23.95	NA	NA	NA	NA	NA	NA	NA
481	NA	NA	5	9	480	24	NA	NA	NA	NA	NA	NA	NA
482	NA	NA	5	9	481	24.05	NA	NA	NA	NA	NA	NA	NA
483	NA	NA	5	9	482	24.1	NA	NA	NA	NA	NA	NA	NA
484	NA	NA	5	9	483	24.15	NA	NA	NA	NA	NA	NA	NA
485	NA	NA	5	9	484	24.2	NA	NA	NA	NA	NA	NA	NA
486	NA	NA	5	9	485	24.25	NA	NA	NA	NA	NA	NA	NA
487	NA	NA	5	9	486	24.3	NA	NA	NA	NA	NA	NA	NA
488	NA	NA	5	9	487	24.35	NA	NA	NA	NA	NA	NA	NA
489	NA	NA	5	9	488	24.4	NA	NA	NA	NA	NA	NA	NA
490	NA	NA	5	9	489	24.45	NA	NA	NA	NA	NA	NA	NA
491	NA	NA	5	9	490	24.5	NA	NA	NA	NA	NA	NA	NA
492	NA	NA	5	9	491	24.55	NA	NA	NA	NA	NA	NA	NA
493	NA	NA	5	9	492	24.6	NA	NA	NA	NA	NA	NA	NA
494	NA	NA	5	9	493	24.65	NA	NA	NA	NA	NA	NA	NA
495	NA	NA	5	9	494	24.7	NA	NA	NA	NA	NA	NA	NA
496	NA	NA	5	9	495	24.75	NA	NA	NA	NA	NA	NA	NA
497	NA	NA	5	9	496	24.8	NA	NA	NA	NA	NA	NA	NA
498	NA	NA	5	9	497	24.85	NA	NA	NA	NA	NA	NA	NA
499	NA	NA	5	9	498	24.9	NA	NA	NA	NA	NA	NA	NA
500	NA	NA	5	9	499	24.95	NA	NA	NA	NA	NA	NA	NA
501	NA	NA	5	9	500	25	NA	NA	NA	NA	NA	NA	NA
502	NA	NA	5	9	501	25.05	NA	NA	NA	NA	NA	NA	NA
503	NA	NA	5	9	502	25.1	NA	NA	NA	NA	NA	NA	NA
504	NA	NA	5	9	503	25.15	NA	NA	NA	NA	NA	NA	NA
505	NA	NA	5	9	504	25.2	NA	NA	NA	NA	NA	NA	NA
506	NA	NA	5	9	505	25.25	NA	NA	NA	NA	NA	NA	NA
507	NA	NA	5	9	506	25.3	NA	NA	NA	NA	NA	NA	NA
508	NA	NA	5	9	507	25.35	NA	NA	NA	NA	NA	NA	NA
509	NA	NA	5	9	508	25.4	NA	NA	NA	NA	NA	NA	NA
510	NA	NA	5	9	509	25.45	NA	NA	NA	NA	NA	NA	NA
511	NA	NA	5	9	510	25.5	NA	NA	NA	NA	NA	NA	NA
512	NA	NA	5	9	511	25.55	NA	NA	NA	NA	NA	NA	NA
513	NA	NA	5	9	512	25.6	NA	NA	NA	NA	NA	NA	NA
514	NA	NA	5	9	513	25.65	NA	NA	NA	NA	NA	NA	NA
515	NA	NA	5	9	514	25.7	NA	NA	NA	NA	NA	NA	NA
516	NA	NA	5	9	515	25.75	NA	NA	NA	NA	NA	NA	NA
517	NA	NA	5	9	516	25.8	NA	NA	NA	NA	NA	NA	NA
518	NA	NA	5	9	517	25.85	NA	NA	NA	NA	NA	NA	NA
519	NA	NA	5	9	518	25.9	NA	NA	NA	NA	NA	NA	NA
520	NA	NA	5	9	519	25.95	NA	NA	NA	NA	NA	NA	NA
521	NA	NA	5	9	520	26	NA	NA	NA	NA	NA	NA	NA
522	NA	NA	5	9	521	26.05	NA	NA	NA	NA	NA	NA	NA
523	NA	NA	5	9	522	26.1	NA	NA	NA	NA	NA	NA	NA
524	NA	NA	5	9	523	26.15	NA	NA	NA	NA	NA	NA	NA
525	NA	NA	5	9	524	26.2	NA	NA	NA	NA	NA	NA	NA
526	NA	NA	5	9	525	26.25	NA	NA	NA	NA	NA	NA	NA
527	NA	NA	5	9	526	26.3	NA	NA	NA	NA	NA	NA	NA
528	NA	NA	5	9	527	26.35	NA	NA	NA	NA	NA	NA	NA
529	NA	NA	5	9	528	26.4	NA	NA	NA	NA	NA	NA	NA
530	NA	NA	5	9	529	26.45	NA	NA	NA	NA	NA	NA	NA
531	NA	NA	5	9	530	26.5	NA	NA	NA	NA	NA	NA	NA
532	NA	NA	5	9	531	26.55	NA	NA	NA	NA	NA	NA	NA
533	NA	NA	5	9	532	26.6	NA	NA	NA	NA	NA	NA	NA
534	NA	NA	5	9	533	26.65	NA	NA	NA	NA	NA	NA	NA
535	NA	NA	5	9	534	26.7	NA	NA	NA	NA	NA	NA	NA
536	NA	NA	5	9	535	26.75	NA	NA	NA	NA	NA	NA	NA
537	NA	NA	5	9	536	26.8	NA	NA	NA	NA	NA	NA	NA
538	NA	NA	5	9	537	26.85	NA	NA	NA	NA	NA	NA	NA
539	NA	NA	5	9	538	26.9	NA	NA	NA	NA	NA	NA	NA
540	NA	NA	5	9	539	26.95	NA	NA	NA	NA	NA	NA	NA
541	NA	NA	5	9	540	27	NA	NA	NA	NA	NA	NA	NA
542	NA	NA	5	9	541	27.05	NA	NA	NA	NA	NA	NA	NA
543	NA	NA	5	9	542	27.1	NA	NA	NA	NA	NA	NA	NA
544	NA	NA	5	9	543	27.15	NA	NA	NA	NA	NA	NA	NA
545	NA	NA	5	9	544	27.2	NA	NA	NA	NA	NA	NA	NA
546	NA	NA	5	9	545	27.25	NA	NA	NA	NA	NA	NA	NA
547	NA	NA	5	9	546	27.3	NA	NA	NA	NA	NA	NA	NA
548	NA	NA	5	9	547	27.35	NA	NA	NA	NA	NA	NA	NA
549	NA	NA	5	9	548	27.4	NA	NA	NA	NA	NA	NA	NA
550	NA	NA	5	9	549	27.45	NA	NA	NA	NA	NA	NA	NA
551	NA	NA	5	9	550	27.5	NA	NA	NA	NA	NA	NA	NA
552	NA	NA	5	9	551	27.55	NA	NA	NA	NA	NA	NA	NA
553	NA	NA	5	9	552	27.6	NA	NA	NA	NA	NA	NA	NA
554	NA	NA	5	9	553	27.65	NA	NA	NA	NA	NA	NA	NA
555	NA	NA	5	9	554	27.7	NA	NA	NA	NA	NA	NA	NA
556	NA	NA	5	9	555	27.75	NA	NA	NA	NA	NA	NA	NA
557	NA	NA	5	9	556	27.8	NA	NA	NA	NA	NA	NA	NA
558	NA	NA	5	9	557	27.85	NA	NA	NA	NA	NA	NA	NA
559	NA	NA	5	9	558	27.9	NA	NA	NA	NA	NA	NA	NA
560	NA	NA	5	9	559	27.95	NA	NA	NA	NA	NA	NA	NA
561	NA	NA	5	9	560	28	NA	NA	NA	NA	NA	NA	NA
562	NA	NA	5	9	561	28.05	NA	NA	NA	NA	NA	NA	NA
563	NA	NA	5	9	562	28.1	NA	NA	NA	NA	NA	NA	NA
564	NA	NA	5	9	563	28.15	NA	NA	NA	NA	NA	NA	NA
565	NA	NA	5	9	564	28.2	NA	NA	NA	NA	NA	NA	NA
566	NA	NA	5	9	565	28.25	NA	NA	NA	NA	NA	NA	NA
567	NA	NA	5	9	566	28.3	NA	NA	NA	NA	NA	NA	NA
568	NA	NA	5	9	567	28.35	NA	NA	NA	NA	NA	NA	NA
569	NA	NA	5	9	568	28.4	NA	NA	NA	NA	NA	NA	NA
570	NA	NA	5	9	569	28.45	NA	NA	NA	NA	NA	NA	NA
571	NA	NA	5	9	570	28.5	NA	NA	NA	NA	NA	NA	NA
572	NA	NA	5	9	571	28.55	NA	NA	NA	NA	NA	NA	NA
573	NA	NA	5	9	572	28.6	NA	NA	NA	NA	NA	NA	NA
574	NA	NA	5	9	573	28.65	NA	NA	NA	NA	NA	NA	NA
575	NA	NA	5	9	574	28.7	NA	NA	NA	NA	NA	NA	NA
576	NA	NA	5	9	575	28.75	NA	NA	NA	NA	NA	NA	NA
577	NA	NA	5	9	576	28.8	NA	NA	NA	NA	NA	NA	NA
578	NA	NA	5	9	577	28.85	NA	NA	NA	NA	NA	NA	NA
579	NA	NA	5	9	578	28.9	NA	NA	NA	NA	NA	NA	NA
580	NA	NA	5	9	579	28.95	NA	NA	NA	NA	NA	NA	NA
581	NA	NA	5	9	580	29	NA	NA	NA	NA	NA	NA	NA
582	NA	NA	5	9	581	29.05	NA	NA	NA	NA	NA	NA	NA
583	NA	NA	5	9	582	29.1	NA	NA	NA	NA	NA	NA	NA
584	NA	NA	5	9	583	29.15	NA	NA	NA	NA	NA	NA	NA
585	NA	NA	5	9	584	29.2	NA	NA	NA	NA	NA	NA	NA
586	NA	NA	5	9	585	29.25	NA	NA	NA	NA	NA	NA	NA
587	NA	NA	5	9	586	29.3	NA	NA	NA	NA	NA	NA	NA
588	NA	NA	5	9	587	29.35	NA	NA	NA	NA	NA	NA	NA
589	NA	NA	5	9	588	29.4	NA	NA	NA	NA	NA	NA	NA
590	NA	NA	5	9	589	29.45	NA	NA	NA	NA	NA	NA	NA
591	NA	NA	5	9	590	29.5	NA	NA	NA	NA	NA	NA	NA
592	NA	NA	5	9	591	29.55	NA	NA	NA	NA	NA	NA	NA
593	NA	NA	5	9	592	29.6	NA	NA	NA	NA	NA	NA	NA
594	NA	NA	5	9	593	29.65	NA	NA	NA	NA	NA	NA	NA
595	NA	NA	5	9	594	29.7	NA	NA	NA	NA	NA	NA	NA
596	NA	NA	5	9	595	29.75	NA	NA	NA	NA	NA	NA	NA
597	NA	NA	5	9	596	29.8	NA	NA	NA	NA	NA	NA	NA
598	NA	NA	5	9	597	29.85	NA	NA	NA	NA	NA	NA	NA
599	NA	NA	5	9	598	29.9	NA	NA	NA	NA	NA	NA	NA
600	NA	NA	5	9	599	29.95	NA	NA	NA	NA	NA	NA	NA
601	NA	NA	5	9	600	30	NA	NA	NA	NA	NA	NA	NA
